# Supplementary material for: An improved de novo assembling and polishing of Solea senegalensis transcriptome shed light on retinoic acid signalling in larvae
Source: Sci Rep. 2020 Nov 26;10:20654. doi: 10.1038/s41598-020-77201-z (PMC7691524; doi:10.1038/s41598-020-77201-z)
Supplement: Supplementary file 2 — Supplementary file 4. [file 41598_2020_77201_MOESM2_ESM.zip]

Archive with 42 entries (37 files):
- CTRL_vs_DEAB_24h/
- __MACOSX/._CTRL_vs_DEAB_24h
- CTRL_vs_DEAB_24h/CTRL_vs_DEAB_24h.tsv
- __MACOSX/CTRL_vs_DEAB_24h/._CTRL_vs_DEAB_24h.tsv
- CTRL_vs_DEAB_24h/CTRL_vs_DEAB_24h_annotated.tsv
- __MACOSX/CTRL_vs_DEAB_24h/._CTRL_vs_DEAB_24h_annotated.tsv
- CTRL_vs_DEAB_24h/DETs_report.html
- CTRL_vs_DEAB_24h/functional_report.html
- CTRL_vs_DEAB_48h/
- CTRL_vs_DEAB_48h/CTRL_vs_DEAB_48h.tsv
- __MACOSX/CTRL_vs_DEAB_48h/._CTRL_vs_DEAB_48h.tsv
- CTRL_vs_DEAB_48h/CTRL_vs_DEAB_48h_annotated.tsv
- CTRL_vs_DEAB_48h/DETs_report.html
- CTRL_vs_DEAB_48h/functional_report.html
- CTRL_vs_TTNPB_24h/
- __MACOSX/._CTRL_vs_TTNPB_24h
- CTRL_vs_TTNPB_24h/CTRL_vs_TTNPB_24h.tsv
- __MACOSX/CTRL_vs_TTNPB_24h/._CTRL_vs_TTNPB_24h.tsv
- CTRL_vs_TTNPB_24h/DETs_report.html
- CTRL_vs_TTNPB_24h/CTRL_vs_TTNPB_24h_annotated.tsv
- __MACOSX/CTRL_vs_TTNPB_24h/._CTRL_vs_TTNPB_24h_annotated.tsv
- CTRL_vs_TTNPB_24h/functional_report.html
- CTRL_vs_TTNPB_48h/
- CTRL_vs_TTNPB_48h/DETs_report.html
- __MACOSX/CTRL_vs_TTNPB_48h/._DETs_report.html
- CTRL_vs_TTNPB_48h/CTRL_vs_TTNPB_48h_annotated.tsv
- CTRL_vs_TTNPB_48h/functional_report.html
- __MACOSX/CTRL_vs_TTNPB_48h/._functional_report.html
- CTRL_vs_TTNPB_48h/CTRL_vs_TTNPB_48h.tsv
- __MACOSX/CTRL_vs_TTNPB_48h/._CTRL_vs_TTNPB_48h.tsv
- FA_Common-Specific/
- FA_Common-Specific/.DS_Store
- __MACOSX/FA_Common-Specific/._.DS_Store
- FA_Common-Specific/TTNPB_24h_specific.html
- __MACOSX/FA_Common-Specific/._TTNPB_24h_specific.html
- FA_Common-Specific/DEAB_24h_specific.html
- FA_Common-Specific/DEAB_common_TTNPB_24h.html
- __MACOSX/FA_Common-Specific/._DEAB_common_TTNPB_24h.html
- Normalized_counts_DESeq2.tsv
- __MACOSX/._Normalized_counts_DESeq2.tsv
- prevalent_DESeq2_normalized_counts.tsv
- __MACOSX/._prevalent_DESeq2_normalized_counts.tsv
