# Supplementary material for: An improved de novo assembling and polishing of Solea senegalensis transcriptome shed light on retinoic acid signalling in larvae
Source: Sci Rep. 2020 Nov 26;10:20654. doi: 10.1038/s41598-020-77201-z (PMC7691524; doi:10.1038/s41598-020-77201-z)
Supplement: Supplementary file 2 — Supplementary file 4. [file 41598_2020_77201_MOESM2_ESM.zip › CTRL_vs_DEAB_24h/CTRL_vs_DEAB_24h.tsv]

transcript	mean_log2fc	ensemblgID	gene_symbol	description
SOLSEv5.0_00001	-0.177819101094702	ENSDARG00000041182	rpl4	ribosomal protein L4 [Source:ZFIN;Acc:ZDB-GENE-030131-9034]
SOLSEv5.0_00008	-1.7467824269737	ENSDARG00000009087	cd74a	CD74 molecule, major histocompatibility complex, class II invariant chain a [Source:ZFIN;Acc:ZDB-GENE-000901-1]
SOLSEv5.0_00878	0.0660939803529963	ENSDARG00000053425	serinc2l	serine incorporator 2, like [Source:ZFIN;Acc:ZDB-GENE-100921-58]
SOLSEv5.0_06509	-0.675142345110103	ENSDARG00000007315	tmpoa	thymopoietin a [Source:ZFIN;Acc:ZDB-GENE-030131-6003]
SOLSEv5.0_06510	0.476675757449547	ENSDARG00000098666	si:dkey-93h22.8	si:dkey-93h22.8 [Source:ZFIN;Acc:ZDB-GENE-041008-203]
SOLSEv5.0_06511	-0.211676119521609	ENSDARG00000032264	mybl2b	v-myb avian myeloblastosis viral oncogene homolog-like 2b [Source:ZFIN;Acc:ZDB-GENE-041007-1]
SOLSEv5.0_06512	-0.132565922839633	ENSDARG00000032929	cryba1l1	crystallin, beta A1, like 1 [Source:ZFIN;Acc:ZDB-GENE-050417-249]
SOLSEv5.0_06513	-1.14426761953786	ENSDARG00000112054	tomm70a	translocase of outer mitochondrial membrane 70 homolog A (S. cerevisiae) [Source:ZFIN;Acc:ZDB-GENE-030131-8173]
SOLSEv5.0_06514	-0.2373135865041	ENSDARG00000062129	mxra8b	matrix-remodelling associated 8b [Source:ZFIN;Acc:ZDB-GENE-061013-368]
SOLSEv5.0_00879	0.0377168935760378	ENSDARG00000014004	eif2b4	eukaryotic translation initiation factor 2B, subunit 4 delta [Source:ZFIN;Acc:ZDB-GENE-030131-955]
SOLSEv5.0_06516	-0.869697715414282	ENSDARG00000098955	ssh2b	slingshot protein phosphatase 2b [Source:ZFIN;Acc:ZDB-GENE-081205-4]
SOLSEv5.0_06517	NA	ENSDARG00000086764	mdc1	mediator of DNA damage checkpoint 1 [Source:ZFIN;Acc:ZDB-GENE-060810-185]
SOLSEv5.0_06518	-0.523819045591944	ENSDARG00000020397	snx15	sorting nexin 15 [Source:ZFIN;Acc:ZDB-GENE-040426-1377]
SOLSEv5.0_06519	0.523019125846898	ENSDARG00000087867	SLC2A13 (1 of many)	solute carrier family 2 member 13 [Source:HGNC Symbol;Acc:HGNC:15956]
SOLSEv5.0_06520	-0.681090088607509	ENSDARG00000116723	BX470259.3
SOLSEv5.0_00881	0.308190572101573	ENSDARG00000045463	ralaa	v-ral simian leukemia viral oncogene homolog Aa (ras related) [Source:ZFIN;Acc:ZDB-GENE-040426-1344]
SOLSEv5.0_06521	-1.43284959937817	ENSDARG00000000476	pms1	PMS1 homolog 1, mismatch repair system component [Source:ZFIN;Acc:ZDB-GENE-030616-528]
SOLSEv5.0_06522	0.115944812577373	ENSDARG00000114629	hspa9	heat shock protein 9 [Source:ZFIN;Acc:ZDB-GENE-030828-12]
SOLSEv5.0_06523	0.0427352590452392	ENSDARG00000023648	idh3g	isocitrate dehydrogenase (NAD(+)) 3 gamma [Source:ZFIN;Acc:ZDB-GENE-050417-435]
SOLSEv5.0_06524	NA	ENSDARG00000114047	skap1	src kinase associated phosphoprotein 1 [Source:ZFIN;Acc:ZDB-GENE-090721-1]
SOLSEv5.0_06525	0.27610717914448	ENSDARG00000075129	mrps11	mitochondrial ribosomal protein S11 [Source:ZFIN;Acc:ZDB-GENE-040724-84]
SOLSEv5.0_06528	0.0493865992011079	ENSDARG00000017311	gpsm2	G protein signaling modulator 2 [Source:ZFIN;Acc:ZDB-GENE-040426-1169]
SOLSEv5.0_00882	-0.117656387445589	ENSDARG00000113182	chmp2ba	charged multivesicular body protein 2Ba [Source:ZFIN;Acc:ZDB-GENE-070628-3]
SOLSEv5.0_06529	NA	ENSDARG00000073723	zgc:194679	zgc:194679 [Source:ZFIN;Acc:ZDB-GENE-030131-2847]
SOLSEv5.0_06530	NA	ENSDARG00000091212	si:dkey-192p21.6	si:dkey-192p21.6 [Source:ZFIN;Acc:ZDB-GENE-060503-809]
SOLSEv5.0_06531	-0.689073839838853	ENSDARG00000023933	skila	SKI-like proto-oncogene a [Source:ZFIN;Acc:ZDB-GENE-070912-548]
SOLSEv5.0_06532	NA	ENSDARG00000053101	prpf38b	pre-mRNA processing factor 38B [Source:ZFIN;Acc:ZDB-GENE-040426-2878]
SOLSEv5.0_06533	-0.305464979369125	ENSDARG00000015153	wdr91	WD repeat domain 91 [Source:ZFIN;Acc:ZDB-GENE-050113-2]
SOLSEv5.0_00883	0.74441968253092	ENSDARG00000078504	si:ch73-60h1.1	si:ch73-60h1.1 [Source:ZFIN;Acc:ZDB-GENE-140106-152]
SOLSEv5.0_06534	NA	ENSDARG00000071339	borcs8	BLOC-1 related complex subunit 8 [Source:ZFIN;Acc:ZDB-GENE-050208-757]
SOLSEv5.0_06535	NA	ENSDARG00000038780	ubtfl	upstream binding transcription factor, like [Source:ZFIN;Acc:ZDB-GENE-040426-1159]
SOLSEv5.0_06536	-0.126143603983056	ENSDARG00000097292	slc26a6	solute carrier family 26 member 6 [Source:ZFIN;Acc:ZDB-GENE-081105-83]
SOLSEv5.0_00884	-0.0550907069736088	ENSDARG00000115514	rad9a	RAD9 checkpoint clamp component A [Source:ZFIN;Acc:ZDB-GENE-040426-935]
SOLSEv5.0_06537	-0.449011905972599	ENSDARG00000014761	mfsd6l	major facilitator superfamily domain containing 6-like [Source:ZFIN;Acc:ZDB-GENE-040801-105]
SOLSEv5.0_06538	-0.199962296799752	ENSDARG00000078745	pnpla8	patatin-like phospholipase domain containing 8 [Source:ZFIN;Acc:ZDB-GENE-070705-553]
SOLSEv5.0_06539	-1.16591758844482	ENSDARG00000043684	bpnt1	bisphosphate nucleotidase 1 [Source:ZFIN;Acc:ZDB-GENE-040718-46]
SOLSEv5.0_06541	1.05631186676215	ENSDARG00000074827	si:ch73-184c24.1	si:ch73-184c24.1 [Source:ZFIN;Acc:ZDB-GENE-100922-80]
SOLSEv5.0_00885	NA	ENSDARG00000079315	lpxn	leupaxin [Source:ZFIN;Acc:ZDB-GENE-081105-159]
SOLSEv5.0_06543	NA	ENSDARG00000109317	gnpda1	glucosamine-6-phosphate deaminase 1 [Source:ZFIN;Acc:ZDB-GENE-050417-417]
SOLSEv5.0_06546	-0.716583493289157	ENSDARG00000054501	stambpa	STAM binding protein a [Source:ZFIN;Acc:ZDB-GENE-040426-1551]
SOLSEv5.0_00886	-0.710926548754387	ENSDARG00000103545	tctex1d1	Tctex1 domain containing 1 [Source:ZFIN;Acc:ZDB-GENE-040912-49]
SOLSEv5.0_06547	0.70319319402423	ENSDARG00000112114	mrpl18	mitochondrial ribosomal protein L18 [Source:ZFIN;Acc:ZDB-GENE-061013-632]
SOLSEv5.0_06549	-0.315517148942338	ENSDARG00000113895	polr3b	polymerase (RNA) III (DNA directed) polypeptide B [Source:ZFIN;Acc:ZDB-GENE-030131-2887]
SOLSEv5.0_06550	-0.783941524439331	ENSDARG00000103639	si:dkey-36i7.3	si:dkey-36i7.3 [Source:ZFIN;Acc:ZDB-GENE-131127-316]
SOLSEv5.0_06552	-0.141218791716843	ENSDARG00000015164	mknk2b	MAPK interacting serine/threonine kinase 2b [Source:ZFIN;Acc:ZDB-GENE-030829-2]
SOLSEv5.0_06553	NA	ENSDARG00000009153	pla2g1b	phospholipase A2, group IB (pancreas) [Source:ZFIN;Acc:ZDB-GENE-070117-1]
SOLSEv5.0_06554	0.317491090217072	ENSDARG00000022944	ecd	ecdysoneless homolog (Drosophila) [Source:ZFIN;Acc:ZDB-GENE-030131-6304]
SOLSEv5.0_06555	-0.665439557029787	ENSDARG00000061763	spata5l1	spermatogenesis associated 5-like 1 [Source:ZFIN;Acc:ZDB-GENE-060929-204]
SOLSEv5.0_06556	NA	ENSDARG00000105434	grxcr1a	glutaredoxin and cysteine rich domain containing 1 a [Source:ZFIN;Acc:ZDB-GENE-160113-42]
SOLSEv5.0_06557	-0.151334807904443	ENSDARG00000114766	CU928847.1
SOLSEv5.0_06559	0.261184388916485	ENSDARG00000100202	BX537249.1
SOLSEv5.0_06560	-1.36661002773919	ENSDARG00000114305	aga	aspartylglucosaminidase [Source:ZFIN;Acc:ZDB-GENE-040426-2311]
SOLSEv5.0_06561	-0.125790409969776	ENSDARG00000035389	fcho2	FCH domain only 2 [Source:ZFIN;Acc:ZDB-GENE-050522-228]
SOLSEv5.0_06562	-0.17849945043416	ENSDARG00000019556	clcn7	chloride channel 7 [Source:ZFIN;Acc:ZDB-GENE-061103-196]
SOLSEv5.0_00889	0.125656769672082	ENSDARG00000100047	ergic1	endoplasmic reticulum-golgi intermediate compartment 1 [Source:ZFIN;Acc:ZDB-GENE-050913-75]
SOLSEv5.0_06565	-0.120010229179009	ENSDARG00000037746	actb1	actin, beta 1 [Source:ZFIN;Acc:ZDB-GENE-000329-1]
SOLSEv5.0_06568	-0.570048982034554	ENSDARG00000037746	actb1	actin, beta 1 [Source:ZFIN;Acc:ZDB-GENE-000329-1]
SOLSEv5.0_06570	NA	ENSDARG00000062518	ulk1a	unc-51 like autophagy activating kinase 1a [Source:ZFIN;Acc:ZDB-GENE-080723-31]
SOLSEv5.0_00890	-0.0312238805669727	ENSDARG00000030700	ctps1a	CTP synthase 1a [Source:ZFIN;Acc:ZDB-GENE-030131-808]
SOLSEv5.0_06571	-0.278900246601526	ENSDARG00000101062	fdft1	farnesyl-diphosphate farnesyltransferase 1 [Source:ZFIN;Acc:ZDB-GENE-081104-242]
SOLSEv5.0_06574	0.0242441118083124	ENSDARG00000077791	brsk2b	BR serine/threonine kinase 2b [Source:ZFIN;Acc:ZDB-GENE-100422-3]
SOLSEv5.0_06575	-1.34762897724752	ENSDARG00000026070	cd82b	CD82 molecule b [Source:ZFIN;Acc:ZDB-GENE-030131-2857]
SOLSEv5.0_00891	0.277299960558918	ENSDARG00000073918	rnf41l	ring finger protein 41, like [Source:ZFIN;Acc:ZDB-GENE-030131-9441]
SOLSEv5.0_06576	0.849626077703914	ENSDARG00000030106	stmn4	stathmin-like 4 [Source:ZFIN;Acc:ZDB-GENE-040426-2732]
SOLSEv5.0_06578	0.11939811678946	ENSDARG00000074270	si:ch211-214e3.5	si:ch211-214e3.5 [Source:ZFIN;Acc:ZDB-GENE-050208-19]
SOLSEv5.0_06581	0.449148174467794	ENSDARG00000004037	cog2	component of oligomeric golgi complex 2 [Source:ZFIN;Acc:ZDB-GENE-040426-2671]
SOLSEv5.0_06582	0.415714461933785	ENSDARG00000020611	si:ch211-160d20.3	si:ch211-160d20.3 [Source:ZFIN;Acc:ZDB-GENE-030131-8906]
SOLSEv5.0_00892	0.303503276936784	ENSDARG00000102578	mif4gdb	MIF4G domain containing b [Source:ZFIN;Acc:ZDB-GENE-050227-7]
SOLSEv5.0_06583	NA	ENSDARG00000099730	pkma	pyruvate kinase M1/2a [Source:ZFIN;Acc:ZDB-GENE-031201-4]
SOLSEv5.0_06588	-0.135898182572567	ENSDARG00000043179	bag4	BCL2 associated athanogene 4 [Source:ZFIN;Acc:ZDB-GENE-030131-5484]
SOLSEv5.0_00893	-0.177389993104332	ENSDARG00000058806	naxe	NAD(P)HX epimerase [Source:ZFIN;Acc:ZDB-GENE-040718-362]
SOLSEv5.0_06589	0.067721331216484	ENSDARG00000041750	ccdc92	coiled-coil domain containing 92 [Source:ZFIN;Acc:ZDB-GENE-051113-120]
SOLSEv5.0_06591	0.182452883014914	ENSDARG00000087956	she	Src homology 2 domain containing E [Source:ZFIN;Acc:ZDB-GENE-090915-6]
SOLSEv5.0_06592	-0.0543850648127501	ENSDARG00000037406	wdr19	WD repeat domain 19 [Source:ZFIN;Acc:ZDB-GENE-090313-277]
SOLSEv5.0_06593	NA	ENSDARG00000116298	CR628395.1
SOLSEv5.0_06595	0.162366377414325	ENSDARG00000045131	id4	inhibitor of DNA binding 4 [Source:ZFIN;Acc:ZDB-GENE-051113-208]
SOLSEv5.0_06597	NA	ENSDARG00000012450	vmp1	vacuole membrane protein 1 [Source:ZFIN;Acc:ZDB-GENE-030131-8733]
SOLSEv5.0_00894	0.392104081790464	ENSDARG00000019707	spout1	SPOUT domain containing methyltransferase 1 [Source:ZFIN;Acc:ZDB-GENE-040912-53]
SOLSEv5.0_06599	-0.350891544004598	ENSDARG00000036541	rhbdf1a	rhomboid 5 homolog 1a (Drosophila) [Source:ZFIN;Acc:ZDB-GENE-040704-75]
SOLSEv5.0_06600	0.109484974945445	ENSDARG00000100440	fastkd3	FAST kinase domains 3 [Source:ZFIN;Acc:ZDB-GENE-050208-273]
SOLSEv5.0_06603	NA	ENSDARG00000017119	vps37a	VPS37A subunit of ESCRT-I [Source:ZFIN;Acc:ZDB-GENE-030131-8312]
SOLSEv5.0_06604	-0.91015216138495	ENSDARG00000116641	rps6ka3a	ribosomal protein S6 kinase a, polypeptide 3a [Source:ZFIN;Acc:ZDB-GENE-030219-119]
SOLSEv5.0_06606	0.514385391931307	ENSDARG00000100503	sos1	son of sevenless homolog 1 (Drosophila) [Source:ZFIN;Acc:ZDB-GENE-070209-128]
SOLSEv5.0_06609	0.282821681416655	ENSDARG00000098724	rgrb	retinal G protein coupled receptor b [Source:ZFIN;Acc:ZDB-GENE-050522-447]
SOLSEv5.0_06611	-0.679579078404017	ENSDARG00000102406	si:ch211-165e15.1	si:ch211-165e15.1 [Source:ZFIN;Acc:ZDB-GENE-081028-59]
SOLSEv5.0_06613	0.244907027833868	ENSDARG00000099139	fbxw5	F-box and WD repeat domain containing 5 [Source:ZFIN;Acc:ZDB-GENE-040426-2571]
SOLSEv5.0_06614	NA	ENSDARG00000098591	tubb2b	tubulin, beta 2b [Source:ZFIN;Acc:ZDB-GENE-030131-722]
SOLSEv5.0_06617	0.697396407792248	ENSDARG00000022531	ntn1b	netrin 1b [Source:ZFIN;Acc:ZDB-GENE-990415-168]
SOLSEv5.0_00088	0.385473160743663	ENSDARG00000059075	nip7	NIP7 nucleolar pre-rRNA processing protein [Source:ZFIN;Acc:ZDB-GENE-050522-256]
SOLSEv5.0_06618	NA	ENSDARG00000030250	dennd2db	DENN/MADD domain containing 2Db [Source:ZFIN;Acc:ZDB-GENE-041114-34]
SOLSEv5.0_06619	0.310844451463801	ENSDARG00000103787	chd1	chromodomain helicase DNA binding protein 1 [Source:ZFIN;Acc:ZDB-GENE-030131-7120]
SOLSEv5.0_06620	0.696793557418075	ENSDARG00000077327	ano11	anoctamin 11 [Source:ZFIN;Acc:ZDB-GENE-090313-245]
SOLSEv5.0_06621	NA	ENSDARG00000116311	ccnl1a	cyclin L1a [Source:ZFIN;Acc:ZDB-GENE-050419-206]
SOLSEv5.0_06622	0.111041287481109	ENSDARG00000031894	lef1	lymphoid enhancer-binding factor 1 [Source:ZFIN;Acc:ZDB-GENE-990714-26]
SOLSEv5.0_06623	-0.664290048241274	ENSDARG00000044034	tmem86a	transmembrane protein 86A [Source:ZFIN;Acc:ZDB-GENE-050320-81]
SOLSEv5.0_00896	-0.678320957922275	ENSDARG00000007791	ppp2r1ba	protein phosphatase 2, regulatory subunit A, beta a [Source:ZFIN;Acc:ZDB-GENE-040426-2700]
SOLSEv5.0_06624	-0.140752455903988	ENSDARG00000056554	rap1gap	RAP1 GTPase activating protein [Source:ZFIN;Acc:ZDB-GENE-080402-9]
SOLSEv5.0_06626	0.205935694259897	ENSDARG00000112551	sfswap	splicing factor SWAP [Source:ZFIN;Acc:ZDB-GENE-040426-931]
SOLSEv5.0_06627	0.31064912744034	ENSDARG00000043646	slc6a8	solute carrier family 6 member 8 [Source:ZFIN;Acc:ZDB-GENE-071024-2]
SOLSEv5.0_00897	0.00413216500372832	ENSDARG00000016656	mgme1	mitochondrial genome maintenance exonuclease 1 [Source:ZFIN;Acc:ZDB-GENE-041212-68]
SOLSEv5.0_06628	NA	ENSDARG00000026988	tbc1d22b	TBC1 domain family, member 22B [Source:ZFIN;Acc:ZDB-GENE-091118-28]
SOLSEv5.0_06631	0.732761098932005	ENSDARG00000112518	mlpha	melanophilin a [Source:ZFIN;Acc:ZDB-GENE-050208-724]
SOLSEv5.0_06632	-0.333698181984111	ENSDARG00000062463	zc3h12b	zinc finger CCCH-type containing 12B [Source:ZFIN;Acc:ZDB-GENE-060526-290]
SOLSEv5.0_06633	NA	ENSDARG00000105551	si:cabz01101003.1	si:cabz01101003.1 [Source:ZFIN;Acc:ZDB-GENE-160728-148]
SOLSEv5.0_06635	-0.310223506606654	ENSDARG00000060631	GARNL3	GTPase activating Rap/RanGAP domain like 3 [Source:HGNC Symbol;Acc:HGNC:25425]
SOLSEv5.0_06636	-0.422067610775979	ENSDARG00000103124	slc35f4	solute carrier family 35 member F4 [Source:ZFIN;Acc:ZDB-GENE-131121-49]
SOLSEv5.0_06637	-0.61000886086129	ENSDARG00000013082	uap1l1	UDP-N-acetylglucosamine pyrophosphorylase 1, like 1 [Source:ZFIN;Acc:ZDB-GENE-040426-1056]
SOLSEv5.0_00899	0.267770811918111	ENSDARG00000040033	trmt11	tRNA methyltransferase 11 homolog [Source:ZFIN;Acc:ZDB-GENE-040426-953]
SOLSEv5.0_06639	NA	ENSDARG00000007774	vash2	vasohibin 2 [Source:ZFIN;Acc:ZDB-GENE-041014-355]
SOLSEv5.0_06640	0.961900681696332	ENSDARG00000042839	dph6	diphthamine biosynthesis 6 [Source:ZFIN;Acc:ZDB-GENE-050227-15]
SOLSEv5.0_06641	0.0910490006645851	ENSDARG00000074001	crygmxl2	crystallin, gamma MX, like 2 [Source:ZFIN;Acc:ZDB-GENE-050522-401]
SOLSEv5.0_00900	0.162606793741969	ENSDARG00000018681	saal1	serum amyloid A-like 1 [Source:ZFIN;Acc:ZDB-GENE-040426-725]
SOLSEv5.0_06646	NA	ENSDARG00000018008	mdh1b	malate dehydrogenase 1B, NAD (soluble) [Source:ZFIN;Acc:ZDB-GENE-060929-384]
SOLSEv5.0_06647	0.166854485514577	ENSDARG00000017772	mdh1aa	malate dehydrogenase 1Aa, NAD (soluble) [Source:ZFIN;Acc:ZDB-GENE-040204-1]
SOLSEv5.0_06648	0.354541430927954	ENSDARG00000111715	klhl3	kelch-like family member 3 [Source:ZFIN;Acc:ZDB-GENE-120203-4]
SOLSEv5.0_06649	NA	ENSDARG00000070110	opn5	opsin 5 [Source:ZFIN;Acc:ZDB-GENE-041001-179]
SOLSEv5.0_00901	0.334607282406494	ENSDARG00000111714	BOLA2	bolA family member 2 [Source:HGNC Symbol;Acc:HGNC:29488]
SOLSEv5.0_06650	0.363177326049475	ENSDARG00000111696	sall1a	spalt-like transcription factor 1a [Source:ZFIN;Acc:ZDB-GENE-020228-2]
SOLSEv5.0_06651	-0.72053083770929	ENSDARG00000112909	ZNF462	zinc finger protein 462 [Source:HGNC Symbol;Acc:HGNC:21684]
SOLSEv5.0_06652	0.360524040271266	ENSDARG00000063219	ubap2l	ubiquitin associated protein 2-like [Source:ZFIN;Acc:ZDB-GENE-060503-244]
SOLSEv5.0_06654	-0.375760425085392	ENSDARG00000103868	e2f1	E2F transcription factor 1 [Source:ZFIN;Acc:ZDB-GENE-131024-3]
SOLSEv5.0_06656	NA	ENSDARG00000071055	ZNF512B	zinc finger protein 512B [Source:HGNC Symbol;Acc:HGNC:29212]
SOLSEv5.0_06657	0.0551343150532441	ENSDARG00000078475	klhl23	kelch-like family member 23 [Source:ZFIN;Acc:ZDB-GENE-081104-458]
SOLSEv5.0_00902	-0.377437028521446	ENSDARG00000114451	mmp13a	matrix metallopeptidase 13a [Source:ZFIN;Acc:ZDB-GENE-031202-2]
SOLSEv5.0_06658	-0.426296855014396	ENSDARG00000038812	e2f5	E2F transcription factor 5 [Source:ZFIN;Acc:ZDB-GENE-030828-3]
SOLSEv5.0_06659	-0.0783853426847988	ENSDARG00000112485	tspan4b	tetraspanin 4b [Source:ZFIN;Acc:ZDB-GENE-070410-127]
SOLSEv5.0_06661	-0.941154243959985	ENSDARG00000113629	wasla	WASP like actin nucleation promoting factor a [Source:ZFIN;Acc:ZDB-GENE-070209-220]
SOLSEv5.0_06662	-0.00190389221696109	ENSDARG00000006345	med17	mediator complex subunit 17 [Source:ZFIN;Acc:ZDB-GENE-040302-1]
SOLSEv5.0_06663	NA	ENSDARG00000001788	atp5po	ATP synthase peripheral stalk subunit OSCP [Source:ZFIN;Acc:ZDB-GENE-050522-147]
SOLSEv5.0_00903	-0.141421264615824	ENSDARG00000025547	si:ch73-343l4.6	si:ch73-343l4.6 [Source:ZFIN;Acc:ZDB-GENE-090313-158]
SOLSEv5.0_06665	0.237016459498976	ENSDARG00000075245	wdr11	WD repeat domain 11 [Source:ZFIN;Acc:ZDB-GENE-081107-28]
SOLSEv5.0_06666	NA	ENSDARG00000058738	si:ch211-117c9.2	si:ch211-117c9.2 [Source:ZFIN;Acc:ZDB-GENE-110408-11]
SOLSEv5.0_06667	0.110849567215727	ENSDARG00000099727	ssbp2	single-stranded DNA binding protein 2 [Source:ZFIN;Acc:ZDB-GENE-090312-197]
SOLSEv5.0_00904	1.37036164789218	ENSDARG00000042112	dio1	iodothyronine deiodinase 1 [Source:ZFIN;Acc:ZDB-GENE-030328-41]
SOLSEv5.0_06668	0.33594509854914	ENSDARG00000103800	prkar1b	protein kinase, cAMP-dependent, regulatory, type I, beta [Source:ZFIN;Acc:ZDB-GENE-060929-580]
SOLSEv5.0_06669	-0.35521376002806	ENSDARG00000094470	txnrd2.1	thioredoxin reductase 2, tandem duplicate 1 [Source:ZFIN;Acc:ZDB-GENE-081104-217]
SOLSEv5.0_06670	NA	ENSDARG00000073742	prss59.2	serine protease 59, tandem duplicate 2 [Source:ZFIN;Acc:ZDB-GENE-110408-10]
SOLSEv5.0_06672	-0.541761240042638	ENSDARG00000030803	zgc:110006	zgc:110006 [Source:ZFIN;Acc:ZDB-GENE-050522-119]
SOLSEv5.0_00905	-0.000749126471355913	ENSDARG00000115639	phf6	PHD finger protein 6 [Source:ZFIN;Acc:ZDB-GENE-030131-5278]
SOLSEv5.0_06674	NA	ENSDARG00000076189	ccdc88b	coiled-coil domain containing 88B [Source:ZFIN;Acc:ZDB-GENE-080303-31]
SOLSEv5.0_06676	0.0365148153299334	ENSDARG00000061525	slka	STE20-like kinase a [Source:ZFIN;Acc:ZDB-GENE-050411-66]
SOLSEv5.0_06677	-1.01521218669979	ENSDARG00000003165	nr2f6b	nuclear receptor subfamily 2, group F, member 6b [Source:ZFIN;Acc:ZDB-GENE-040426-2351]
SOLSEv5.0_06678	NA	ENSDARG00000061257	zgc:153240	zgc:153240 [Source:ZFIN;Acc:ZDB-GENE-060825-218]
SOLSEv5.0_06679	0.512566408035694	ENSDARG00000061960	ube3b	ubiquitin protein ligase E3B [Source:ZFIN;Acc:ZDB-GENE-060526-231]
SOLSEv5.0_06683	-1.14701110030413	ENSDARG00000042005	elp3	elongator acetyltransferase complex subunit 3 [Source:ZFIN;Acc:ZDB-GENE-050327-35]
SOLSEv5.0_06685	0.477445165048589	ENSDARG00000054950	eef2kmt	eukaryotic elongation factor 2 lysine methyltransferase [Source:ZFIN;Acc:ZDB-GENE-041010-160]
SOLSEv5.0_06686	-0.331041400680562	ENSDARG00000003699	atp7a	ATPase copper transporting alpha [Source:ZFIN;Acc:ZDB-GENE-060825-45]
SOLSEv5.0_06687	NA	ENSDARG00000114287	ar	androgen receptor [Source:ZFIN;Acc:ZDB-GENE-060131-1]
SOLSEv5.0_06688	0.31683562683195	ENSDARG00000111891	slc25a15b	solute carrier family 25 member 15b [Source:ZFIN;Acc:ZDB-GENE-060526-35]
SOLSEv5.0_06689	NA	ENSDARG00000077866	nostrin	nitric oxide synthase trafficking [Source:ZFIN;Acc:ZDB-GENE-070522-2]
SOLSEv5.0_06690	NA	ENSDARG00000025285	panx1a	pannexin 1a [Source:ZFIN;Acc:ZDB-GENE-040426-766]
SOLSEv5.0_06693	0.444110630145557	ENSDARG00000020850	eef1a1l1	eukaryotic translation elongation factor 1 alpha 1, like 1 [Source:ZFIN;Acc:ZDB-GENE-990415-52]
SOLSEv5.0_06695	0.141662414260761	ENSDARG00000111673	slc25a36a	solute carrier family 25 member 36a [Source:ZFIN;Acc:ZDB-GENE-040718-415]
SOLSEv5.0_00907	0.734328308325266	ENSDARG00000114593	phf5a	PHD finger protein 5A [Source:ZFIN;Acc:ZDB-GENE-021219-3]
SOLSEv5.0_06696	-0.455294809166743	ENSDARG00000007129	slc6a16a	solute carrier family 6 member 16a [Source:ZFIN;Acc:ZDB-GENE-061009-43]
SOLSEv5.0_06697	-0.524392237796192	ENSDARG00000076472	ovol1a	ovo-like zinc finger 1a [Source:ZFIN;Acc:ZDB-GENE-031010-37]
SOLSEv5.0_06698	0.364161442650063	ENSDARG00000053019	rnft2	ring finger protein, transmembrane 2 [Source:ZFIN;Acc:ZDB-GENE-050522-168]
SOLSEv5.0_06700	0.194970273906398	ENSDARG00000089355	si:dkeyp-121d4.3	si:dkeyp-121d4.3 [Source:ZFIN;Acc:ZDB-GENE-130530-962]
SOLSEv5.0_00908	0.315064525937266	ENSDARG00000116152	nkap	NFKB activating protein [Source:ZFIN;Acc:ZDB-GENE-030131-8064]
SOLSEv5.0_06701	0.366795048038623	ENSDARG00000041864	capn3a	calpain 3a, (p94) [Source:ZFIN;Acc:ZDB-GENE-040912-97]
SOLSEv5.0_06702	0.128194924824324	ENSDARG00000100359	AREL1	apoptosis resistant E3 ubiquitin protein ligase 1 [Source:HGNC Symbol;Acc:HGNC:20363]
SOLSEv5.0_06703	NA	ENSDARG00000052343	spata18	spermatogenesis associated 18 [Source:ZFIN;Acc:ZDB-GENE-050522-306]
SOLSEv5.0_06704	-0.580902401731843	ENSDARG00000068981	glceb	glucuronic acid epimerase b [Source:ZFIN;Acc:ZDB-GENE-040630-8]
SOLSEv5.0_06705	NA	ENSDARG00000113884	raph1b	Ras association (RalGDS/AF-6) and pleckstrin homology domains 1b [Source:ZFIN;Acc:ZDB-GENE-090311-54]
SOLSEv5.0_00909	0.0564917821235251	ENSDARG00000077009	wdfy4	WDFY family member 4 [Source:ZFIN;Acc:ZDB-GENE-090313-322]
SOLSEv5.0_06707	NA	ENSDARG00000101848	dydc2	DPY30 domain containing 2 [Source:ZFIN;Acc:ZDB-GENE-121030-3]
SOLSEv5.0_06708	NA	ENSDARG00000033376	chchd4a	coiled-coil-helix-coiled-coil-helix domain containing 4a [Source:ZFIN;Acc:ZDB-GENE-040801-46]
SOLSEv5.0_00910	-0.352087356511888	ENSDARG00000071395	camk2g1	calcium/calmodulin-dependent protein kinase (CaM kinase) II gamma 1 [Source:ZFIN;Acc:ZDB-GENE-050913-146]
SOLSEv5.0_06710	-0.144235041356134	ENSDARG00000015978	COX5B	cytochrome c oxidase subunit 5B [Source:HGNC Symbol;Acc:HGNC:2269]
SOLSEv5.0_06711	1.6077292625849	ENSDARG00000055945	asph	aspartate beta-hydroxylase [Source:ZFIN;Acc:ZDB-GENE-031112-5]
SOLSEv5.0_06712	-0.0583087917920041	ENSDARG00000112616	xpo6	exportin 6 [Source:ZFIN;Acc:ZDB-GENE-030131-5912]
SOLSEv5.0_06713	0.643626395645111	ENSDARG00000114348	trmt13	tRNA methyltransferase 13 homolog [Source:ZFIN;Acc:ZDB-GENE-050327-19]
SOLSEv5.0_00911	0.583805058928215	ENSDARG00000026892	gpatch11	G patch domain containing 11 [Source:ZFIN;Acc:ZDB-GENE-040718-89]
SOLSEv5.0_06717	NA	ENSDARG00000111005	h3f3b.1	H3 histone, family 3B.1 [Source:ZFIN;Acc:ZDB-GENE-050417-65]
SOLSEv5.0_06719	-2.79790881697674	ENSDARG00000116238	gucy2c	guanylate cyclase 2C [Source:ZFIN;Acc:ZDB-GENE-091118-67]
SOLSEv5.0_06720	-0.0510817669296273	ENSDARG00000036868	tbpl1	TBP-like 1 [Source:ZFIN;Acc:ZDB-GENE-040520-2]
SOLSEv5.0_06721	-0.272462067449077	ENSDARG00000109728	stag2b	stromal antigen 2b [Source:ZFIN;Acc:ZDB-GENE-030131-2785]
SOLSEv5.0_06722	0.341549747988528	ENSDARG00000005625	maco1a	macoilin 1a [Source:ZFIN;Acc:ZDB-GENE-040426-1097]
SOLSEv5.0_06723	-0.152333387373331	ENSDARG00000090301	usp48	ubiquitin specific peptidase 48 [Source:ZFIN;Acc:ZDB-GENE-050522-197]
SOLSEv5.0_06724	-1.37359585058937	ENSDARG00000032802	ktn1	kinectin 1 [Source:ZFIN;Acc:ZDB-GENE-030408-4]
SOLSEv5.0_06725	NA	ENSDARG00000011170	ndrg2	NDRG family member 2 [Source:ZFIN;Acc:ZDB-GENE-041212-15]
SOLSEv5.0_00912	-0.738522265268554	ENSDARG00000025875	kctd2	potassium channel tetramerization domain containing 2 [Source:ZFIN;Acc:ZDB-GENE-060825-85]
SOLSEv5.0_00913	0.368573723790288	ENSDARG00000114769	cnpy4	canopy FGF signaling regulator 4 [Source:ZFIN;Acc:ZDB-GENE-060315-5]
SOLSEv5.0_06730	0.265168613770949	ENSDARG00000057928	mzt2b	mitotic spindle organizing protein 2B [Source:ZFIN;Acc:ZDB-GENE-040801-87]
SOLSEv5.0_06732	-0.466453581489884	ENSDARG00000114202	BX323816.1	Rho guanine nucleotide exchange factor (GEF) 25b [Source:NCBI gene;Acc:569561]
SOLSEv5.0_00914	-0.195212751891112	ENSDARG00000013009	ubiad1	UbiA prenyltransferase domain containing 1 [Source:ZFIN;Acc:ZDB-GENE-030131-3205]
SOLSEv5.0_06733	-3.38037429331521	ENSDARG00000110043	abcg2b	ATP-binding cassette, sub-family G (WHITE), member 2b [Source:ZFIN;Acc:ZDB-GENE-050517-36]
SOLSEv5.0_06734	-0.58056586684007	ENSDARG00000013575	rfx2	regulatory factor X, 2 (influences HLA class II expression) [Source:ZFIN;Acc:ZDB-GENE-050227-4]
SOLSEv5.0_06735	0.289124340927673	ENSDARG00000013168	jag1b	jagged canonical Notch ligand 1b [Source:ZFIN;Acc:ZDB-GENE-011128-4]
SOLSEv5.0_06736	-0.279388375446871	ENSDARG00000104789	dele1	DAP3 binding cell death enhancer 1 [Source:ZFIN;Acc:ZDB-GENE-061215-142]
SOLSEv5.0_06738	-0.452415574048315	ENSDARG00000061454	nrxn2a	neurexin 2a [Source:ZFIN;Acc:ZDB-GENE-070206-5]
SOLSEv5.0_06741	0.347718629796252	ENSDARG00000070522	cacna1ia	calcium voltage-gated channel subunit alpha1 Ia [Source:ZFIN;Acc:ZDB-GENE-060503-324]
SOLSEv5.0_06743	NA	ENSDARG00000057698	ctsd	cathepsin D [Source:ZFIN;Acc:ZDB-GENE-010131-8]
SOLSEv5.0_06744	NA	ENSDARG00000055770	dffa	DNA fragmentation factor, alpha polypeptide [Source:ZFIN;Acc:ZDB-GENE-040718-376]
SOLSEv5.0_06745	0.32150519106602	ENSDARG00000075825	dlec1	DLEC1 cilia and flagella associated protein [Source:ZFIN;Acc:ZDB-GENE-091204-65]
SOLSEv5.0_06746	NA	ENSDARG00000057239	tph2	tryptophan hydroxylase 2 (tryptophan 5-monooxygenase) [Source:ZFIN;Acc:ZDB-GENE-040624-4]
SOLSEv5.0_06748	-0.109640790266878	ENSDARG00000008491	si:ch211-107o10.3	si:ch211-107o10.3 [Source:ZFIN;Acc:ZDB-GENE-030131-4716]
SOLSEv5.0_06749	0.618318026396467	ENSDARG00000076895	flrt3	fibronectin leucine rich transmembrane 3 [Source:ZFIN;Acc:ZDB-GENE-030131-1988]
SOLSEv5.0_06751	0.770601352196415	ENSDARG00000041791	mgat4c	mgat4 family member C [Source:ZFIN;Acc:ZDB-GENE-091204-429]
SOLSEv5.0_06752	NA	ENSDARG00000025071	brd8	bromodomain containing 8 [Source:ZFIN;Acc:ZDB-GENE-030722-10]
SOLSEv5.0_06754	0.40208720631812	ENSDARG00000078022	fyco1b	FYVE and coiled-coil domain containing 1b [Source:ZFIN;Acc:ZDB-GENE-130326-1]
SOLSEv5.0_06755	NA	ENSDARG00000053241	sts	steroid sulfatase (microsomal), isozyme S [Source:ZFIN;Acc:ZDB-GENE-030717-5]
SOLSEv5.0_00915	-0.135276433898773	ENSDARG00000112620	nup62l	nucleoporin 62 like [Source:ZFIN;Acc:ZDB-GENE-030131-8491]
SOLSEv5.0_06756	-0.0759234509003165	ENSDARG00000070832	snrka	SNF related kinase a [Source:ZFIN;Acc:ZDB-GENE-040718-84]
SOLSEv5.0_06757	-0.0744533292947854	ENSDARG00000038835	ppid	peptidylprolyl isomerase D [Source:ZFIN;Acc:ZDB-GENE-040625-34]
SOLSEv5.0_00916	0.289345878911077	ENSDARG00000029581	tbc1d7	TBC1 domain family, member 7 [Source:ZFIN;Acc:ZDB-GENE-040426-1747]
SOLSEv5.0_06758	NA	ENSDARG00000019503	zgc:103759	zgc:103759 [Source:ZFIN;Acc:ZDB-GENE-041010-100]
SOLSEv5.0_06759	0.0199780605816117	ENSDARG00000070553	rnmt	RNA (guanine-7-) methyltransferase [Source:ZFIN;Acc:ZDB-GENE-041008-25]
SOLSEv5.0_06760	-0.722772606711588	ENSDARG00000025106	ppp3cb	protein phosphatase 3, catalytic subunit, beta isozyme [Source:ZFIN;Acc:ZDB-GENE-050417-406]
SOLSEv5.0_00917	0.144147631044092	ENSDARG00000039270	vti1b	vesicle transport through interaction with t-SNAREs 1B [Source:ZFIN;Acc:ZDB-GENE-040426-1148]
SOLSEv5.0_06761	0.245747971405552	ENSDARG00000077093	scaf4a	SR-related CTD-associated factor 4a [Source:ZFIN;Acc:ZDB-GENE-030131-9003]
SOLSEv5.0_00090	0.461590428293501	ENSDARG00000026871	uchl1	ubiquitin carboxyl-terminal esterase L1 (ubiquitin thiolesterase) [Source:ZFIN;Acc:ZDB-GENE-030131-3844]
SOLSEv5.0_00918	0.438254592353662	ENSDARG00000112921	atrx	ATRX chromatin remodeler [Source:ZFIN;Acc:ZDB-GENE-030912-11]
SOLSEv5.0_06762	-2.44431157741303	ENSDARG00000077573	tmprss13b	transmembrane serine protease 13b [Source:ZFIN;Acc:ZDB-GENE-090309-2]
SOLSEv5.0_06763	0.792161225213283	ENSDARG00000113564	znf1107	zinc finger protein 1107 [Source:ZFIN;Acc:ZDB-GENE-131122-103]
SOLSEv5.0_06764	-1.70096005440542	ENSDARG00000060917	anln	anillin, actin binding protein [Source:ZFIN;Acc:ZDB-GENE-030131-4486]
SOLSEv5.0_06766	0.456895655356577	ENSDARG00000056134	c1qtnf5	C1q and TNF related 5 [Source:ZFIN;Acc:ZDB-GENE-050706-101]
SOLSEv5.0_06767	-1.05000869371244	ENSDARG00000114067	tspan17	tetraspanin 17 [Source:ZFIN;Acc:ZDB-GENE-030131-3673]
SOLSEv5.0_06768	NA	ENSDARG00000092927	si:dkey-44g23.2	si:dkey-44g23.2 [Source:ZFIN;Acc:ZDB-GENE-050208-678]
SOLSEv5.0_00919	-0.258978451103601	ENSDARG00000070573	mapk3	mitogen-activated protein kinase 3 [Source:ZFIN;Acc:ZDB-GENE-040121-1]
SOLSEv5.0_06769	NA	ENSDARG00000063445	snap47	synaptosome associated protein 47 [Source:ZFIN;Acc:ZDB-GENE-060825-140]
SOLSEv5.0_06772	0.0570373852644497	ENSDARG00000042946	hook1	hook microtubule-tethering protein 1 [Source:ZFIN;Acc:ZDB-GENE-041001-159]
SOLSEv5.0_00920	-0.00198125644371415	ENSDARG00000111794	aph1b	APH1B gamma secretase subunit [Source:ZFIN;Acc:ZDB-GENE-031118-31]
SOLSEv5.0_06774	-0.436625243314252	ENSDARG00000045481	gsap	gamma-secretase activating protein [Source:ZFIN;Acc:ZDB-GENE-041210-216]
SOLSEv5.0_06775	0.626402744998756	ENSDARG00000110951	atp6v1g1	ATPase H+ transporting V1 subunit G1 [Source:ZFIN;Acc:ZDB-GENE-030131-6965]
SOLSEv5.0_06776	0.0328019210937986	ENSDARG00000074238	brpf3b	bromodomain and PHD finger containing, 3b [Source:ZFIN;Acc:ZDB-GENE-081104-468]
SOLSEv5.0_06777	0.832465997715323	ENSDARG00000002720	utp15	UTP15 small subunit processome component [Source:ZFIN;Acc:ZDB-GENE-030131-3831]
SOLSEv5.0_06778	-0.110636052062273	ENSDARG00000088255	smoc1	SPARC related modular calcium binding 1 [Source:ZFIN;Acc:ZDB-GENE-110310-7]
SOLSEv5.0_00921	-0.857944300284085	ENSDARG00000115425	CABZ01038524.1
SOLSEv5.0_06779	-0.519003673637159	ENSDARG00000029524	impdh1b	IMP (inosine 5'-monophosphate) dehydrogenase 1b [Source:ZFIN;Acc:ZDB-GENE-030219-206]
SOLSEv5.0_06781	0.761857788532282	ENSDARG00000092660	cyp27c1	cytochrome P450, family 27, subfamily C, polypeptide 1 [Source:ZFIN;Acc:ZDB-GENE-080204-68]
SOLSEv5.0_00922	0.264902431426443	ENSDARG00000012387	pdha1a	pyruvate dehydrogenase E1 alpha 1 subunit a [Source:ZFIN;Acc:ZDB-GENE-040426-2719]
SOLSEv5.0_06786	-0.153164525759233	ENSDARG00000068182	crb3b	crumbs homolog 3b [Source:ZFIN;Acc:ZDB-GENE-060610-3]
SOLSEv5.0_06787	-0.411670669985412	ENSDARG00000033437	rps6ka1	ribosomal protein S6 kinase a, polypeptide 1 [Source:ZFIN;Acc:ZDB-GENE-060929-516]
SOLSEv5.0_00923	NA	ENSDARG00000116137	si:ch211-212k18.11	si:ch211-212k18.11 [Source:ZFIN;Acc:ZDB-GENE-160728-138]
SOLSEv5.0_06789	1.01655080692143	ENSDARG00000038780	ubtfl	upstream binding transcription factor, like [Source:ZFIN;Acc:ZDB-GENE-040426-1159]
SOLSEv5.0_00924	0.339251167049208	ENSDARG00000031269	rnf123	ring finger protein 123 [Source:ZFIN;Acc:ZDB-GENE-050208-529]
SOLSEv5.0_06791	0.316722633580055	ENSDARG00000027397	vangl2	VANGL planar cell polarity protein 2 [Source:ZFIN;Acc:ZDB-GENE-020507-3]
SOLSEv5.0_06793	0.987173606765761	ENSDARG00000078226	cdh12a	cadherin 12, type 2a (N-cadherin 2) [Source:ZFIN;Acc:ZDB-GENE-070912-673]
SOLSEv5.0_06796	NA	ENSDARG00000006672	fam49a	family with sequence similarity 49 member A [Source:ZFIN;Acc:ZDB-GENE-031002-50]
SOLSEv5.0_06797	0.219931359213237	ENSDARG00000019300	ints7	integrator complex subunit 7 [Source:ZFIN;Acc:ZDB-GENE-021220-6]
SOLSEv5.0_06798	-0.725762451746583	ENSDARG00000102171	fnip1	folliculin interacting protein 1 [Source:ZFIN;Acc:ZDB-GENE-030131-3586]
SOLSEv5.0_00925	0.068704204663185	ENSDARG00000055757	tmem9	transmembrane protein 9 [Source:ZFIN;Acc:ZDB-GENE-030131-6083]
SOLSEv5.0_06801	-1.87923839051077	ENSDARG00000092834	si:ch211-191d15.2	si:ch211-191d15.2 [Source:ZFIN;Acc:ZDB-GENE-040724-113]
SOLSEv5.0_00926	0.0624892733013302	ENSDARG00000060395	si:dkey-57k2.7	si:dkey-57k2.7 [Source:ZFIN;Acc:ZDB-GENE-070912-559]
SOLSEv5.0_06803	0.197311884390698	ENSDARG00000055075	svila	supervillin a [Source:ZFIN;Acc:ZDB-GENE-990706-5]
SOLSEv5.0_06805	NA	ENSDARG00000061690	nxpe3	neurexophilin and PC-esterase domain family, member 3 [Source:ZFIN;Acc:ZDB-GENE-061013-214]
SOLSEv5.0_06806	-0.811494861988473	ENSDARG00000105179	hdac7a	histone deacetylase 7a [Source:ZFIN;Acc:ZDB-GENE-150129-1]
SOLSEv5.0_00927	0.112307387294376	ENSDARG00000039493	naa20	N(alpha)-acetyltransferase 20, NatB catalytic subunit [Source:ZFIN;Acc:ZDB-GENE-050327-47]
SOLSEv5.0_06808	0.251475715475412	ENSDARG00000075964	plekhg4	pleckstrin homology domain containing, family G (with RhoGef domain) member 4 [Source:ZFIN;Acc:ZDB-GENE-030131-4824]
SOLSEv5.0_06809	-0.484919318438543	ENSDARG00000038976	pdcd7	programmed cell death 7 [Source:ZFIN;Acc:ZDB-GENE-040728-3]
SOLSEv5.0_06810	0.425333447631146	ENSDARG00000103511	zfand2a	zinc finger, AN1-type domain 2A [Source:ZFIN;Acc:ZDB-GENE-040426-1596]
SOLSEv5.0_00928	0.0499960912767833	ENSDARG00000036645	rcbtb1	regulator of chromosome condensation (RCC1) and BTB (POZ) domain containing protein 1 [Source:ZFIN;Acc:ZDB-GENE-030131-7951]
SOLSEv5.0_06813	0.724061543960669	ENSDARG00000012914	arhgef4	Rho guanine nucleotide exchange factor (GEF) 4 [Source:ZFIN;Acc:ZDB-GENE-070912-575]
SOLSEv5.0_06814	-0.871004051963673	ENSDARG00000053215	me1	malic enzyme 1, NADP(+)-dependent, cytosolic [Source:ZFIN;Acc:ZDB-GENE-061013-438]
SOLSEv5.0_06815	0.399674466034626	ENSDARG00000036305	phf23b	PHD finger protein 23b [Source:ZFIN;Acc:ZDB-GENE-030131-5895]
SOLSEv5.0_06816	0.298167987688287	ENSDARG00000075560	kmt2cb	lysine (K)-specific methyltransferase 2Cb [Source:ZFIN;Acc:ZDB-GENE-070705-340]
SOLSEv5.0_06817	0.172252309895131	ENSDARG00000076508	grm8b	glutamate receptor, metabotropic 8b [Source:ZFIN;Acc:ZDB-GENE-110421-3]
SOLSEv5.0_06818	-1.14098499741144	ENSDARG00000070165	tnfrsf1b	tumor necrosis factor receptor superfamily, member 1B [Source:ZFIN;Acc:ZDB-GENE-070410-133]
SOLSEv5.0_06819	NA	ENSDARG00000075159	meltf	melanotransferrin [Source:ZFIN;Acc:ZDB-GENE-050309-40]
SOLSEv5.0_00929	0.483582623249866	ENSDARG00000037020	kif1b	kinesin family member 1B [Source:ZFIN;Acc:ZDB-GENE-030820-1]
SOLSEv5.0_06820	0.140228158237182	ENSDARG00000020913	ddx56	DEAD (Asp-Glu-Ala-Asp) box helicase 56 [Source:ZFIN;Acc:ZDB-GENE-040825-3]
SOLSEv5.0_06821	0.640500475566683	ENSDARG00000036045	penkb	proenkephalin b [Source:ZFIN;Acc:ZDB-GENE-030729-3]
SOLSEv5.0_06823	-0.0295053990890263	ENSDARG00000079931	snx19b	sorting nexin 19b [Source:ZFIN;Acc:ZDB-GENE-030131-6331]
SOLSEv5.0_06825	NA	ENSDARG00000088799	xxylt1	xyloside xylosyltransferase 1 [Source:ZFIN;Acc:ZDB-GENE-120521-2]
SOLSEv5.0_06826	-0.0189291067800476	ENSDARG00000078850	plekhm2	pleckstrin homology domain containing, family M (with RUN domain) member 2 [Source:ZFIN;Acc:ZDB-GENE-081022-169]
SOLSEv5.0_06827	0.262322983286608	ENSDARG00000032072	cdk16	cyclin-dependent kinase 16 [Source:ZFIN;Acc:ZDB-GENE-030131-2939]
SOLSEv5.0_00930	-0.989028851888491	ENSDARG00000074927	bub1bb	BUB1 mitotic checkpoint serine/threonine kinase Bb [Source:ZFIN;Acc:ZDB-GENE-030829-51]
SOLSEv5.0_06830	-0.93321688266386	ENSDARG00000010756	nod2	nucleotide-binding oligomerization domain containing 2 [Source:ZFIN;Acc:ZDB-GENE-061108-4]
SOLSEv5.0_06834	NA	ENSDARG00000035909	mfsd2ab	major facilitator superfamily domain containing 2ab [Source:ZFIN;Acc:ZDB-GENE-040801-89]
SOLSEv5.0_06835	-1.15441592897279	ENSDARG00000022623	fbxo44	F-box protein 44 [Source:ZFIN;Acc:ZDB-GENE-041212-85]
SOLSEv5.0_06836	-2.37784822527094	ENSDARG00000102004	apoea	apolipoprotein Ea [Source:ZFIN;Acc:ZDB-GENE-010724-18]
SOLSEv5.0_00931	0.211083165453425	ENSDARG00000075783	hmgxb4a	HMG box domain containing 4a [Source:ZFIN;Acc:ZDB-GENE-070912-675]
SOLSEv5.0_06837	-0.263266202644614	ENSDARG00000116937	BX927333.1	CXADR like membrane protein [Source:NCBI gene;Acc:567179]
SOLSEv5.0_06838	0.339590058418916	ENSDARG00000099156	katnal1	katanin p60 subunit A-like 1 [Source:ZFIN;Acc:ZDB-GENE-041114-141]
SOLSEv5.0_06839	-0.434172572784271	ENSDARG00000110169	fryb	furry homolog b (Drosophila) [Source:ZFIN;Acc:ZDB-GENE-080215-5]
SOLSEv5.0_06840	0.230049941105658	ENSDARG00000062472	sin3b	SIN3 transcription regulator family member B [Source:ZFIN;Acc:ZDB-GENE-030131-8264]
SOLSEv5.0_06841	-2.14267243710504	ENSDARG00000115809	abcg5	ATP-binding cassette, sub-family G (WHITE), member 5 [Source:ZFIN;Acc:ZDB-GENE-050517-40]
SOLSEv5.0_06842	0.647040542252536	ENSDARG00000002037	pfkfb2b	6-phosphofructo-2-kinase/fructose-2,6-biphosphatase 2b [Source:ZFIN;Acc:ZDB-GENE-120222-1]
SOLSEv5.0_00932	0.379707300668512	ENSDARG00000027984	gstz1	glutathione S-transferase zeta 1 [Source:ZFIN;Acc:ZDB-GENE-040718-184]
SOLSEv5.0_06843	NA	ENSDARG00000090912	npc2	Niemann-Pick disease, type C2 [Source:ZFIN;Acc:ZDB-GENE-021206-13]
SOLSEv5.0_06845	-2.26406459119511	ENSDARG00000102948	crb3a	crumbs homolog 3a [Source:ZFIN;Acc:ZDB-GENE-060610-2]
SOLSEv5.0_06847	-0.368292717567773	ENSDARG00000075854	cx34.4	connexin 34.4 [Source:ZFIN;Acc:ZDB-GENE-040406-3]
SOLSEv5.0_06848	0.530303509429291	ENSDARG00000078241	map7a	microtubule-associated protein 7a [Source:ZFIN;Acc:ZDB-GENE-131121-151]
SOLSEv5.0_06849	0.296376139356031	ENSDARG00000045513	taf3	TAF3 RNA polymerase II, TATA box binding protein (TBP)-associated facto [Source:ZFIN;Acc:ZDB-GENE-030131-6406]
SOLSEv5.0_06850	-0.0177873277470032	ENSDARG00000007371	slc26a3.1	solute carrier family 26 member 3 [Source:ZFIN;Acc:ZDB-GENE-041210-180]
SOLSEv5.0_00933	0.797778577624826	ENSDARG00000075677	mrpl17	mitochondrial ribosomal protein L17 [Source:ZFIN;Acc:ZDB-GENE-040912-133]
SOLSEv5.0_06851	-0.604504305733532	ENSDARG00000043021	slc26a11	solute carrier family 26 member 11 [Source:ZFIN;Acc:ZDB-GENE-030131-5349]
SOLSEv5.0_06852	-0.225605080328722	ENSDARG00000062618	kcnj12b	potassium inwardly-rectifying channel, subfamily J, member 12b [Source:ZFIN;Acc:ZDB-GENE-091118-79]
SOLSEv5.0_06853	0.607319367293153	ENSDARG00000042840	eml1	EMAP like 1 [Source:ZFIN;Acc:ZDB-GENE-060929-156]
SOLSEv5.0_06854	NA	ENSDARG00000015221	nsrp1	nuclear speckle splicing regulatory protein 1 [Source:ZFIN;Acc:ZDB-GENE-030131-2646]
SOLSEv5.0_00934	0.746723101934475	ENSDARG00000096631	MED9	mediator complex subunit 9 [Source:HGNC Symbol;Acc:HGNC:25487]
SOLSEv5.0_06855	-0.416604730491929	ENSDARG00000115159	sdcbp2	syndecan binding protein (syntenin) 2 [Source:ZFIN;Acc:ZDB-GENE-030131-3727]
SOLSEv5.0_06856	NA	ENSDARG00000079191	zgc:172122	zgc:172122 [Source:ZFIN;Acc:ZDB-GENE-080208-1]
SOLSEv5.0_06857	1.97492005297336	ENSDARG00000021924	hsp70.3	heat shock cognate 70-kd protein, tandem duplicate 3 [Source:ZFIN;Acc:ZDB-GENE-110713-1]
SOLSEv5.0_06859	-0.198418535347459	ENSDARG00000042510	acot20	acyl-CoA thioesterase 20 [Source:ZFIN;Acc:ZDB-GENE-041001-182]
SOLSEv5.0_00092	0.543526036640045	ENSDARG00000092787	si:dkey-88p24.11	si:dkey-88p24.11 [Source:ZFIN;Acc:ZDB-GENE-030131-8991]
SOLSEv5.0_06860	-0.566052125006297	ENSDARG00000055678	akap12b	A kinase (PRKA) anchor protein 12b [Source:ZFIN;Acc:ZDB-GENE-030131-9753]
SOLSEv5.0_06861	-0.586886390537272	ENSDARG00000020326	tyk2	tyrosine kinase 2 [Source:ZFIN;Acc:ZDB-GENE-071116-4]
SOLSEv5.0_06862	-0.202845064101084	ENSDARG00000113649	actb1	actin, beta 1 [Source:ZFIN;Acc:ZDB-GENE-000329-1]
SOLSEv5.0_06863	NA	ENSDARG00000043342	gpx3	glutathione peroxidase 3 [Source:ZFIN;Acc:ZDB-GENE-070222-3]
SOLSEv5.0_06864	-0.037707010577838	ENSDARG00000103046	rest	RE1-silencing transcription factor [Source:ZFIN;Acc:ZDB-GENE-080415-1]
SOLSEv5.0_06865	0.670592207605997	ENSDARG00000012039	ttc26	tetratricopeptide repeat domain 26 [Source:ZFIN;Acc:ZDB-GENE-041212-41]
SOLSEv5.0_06866	-1.07007160857809	ENSDARG00000103318	mrpl3	mitochondrial ribosomal protein L3 [Source:ZFIN;Acc:ZDB-GENE-030131-8227]
SOLSEv5.0_06867	NA	ENSDARG00000074842	snx8a	sorting nexin 8a [Source:ZFIN;Acc:ZDB-GENE-031202-1]
SOLSEv5.0_00935	-0.24161304512551	ENSDARG00000026712	rab5c	RAB5C, member RAS oncogene family [Source:ZFIN;Acc:ZDB-GENE-031118-30]
SOLSEv5.0_06868	NA	ENSDARG00000076474	org	oogenesis-related gene [Source:ZFIN;Acc:ZDB-GENE-050208-584]
SOLSEv5.0_06869	-1.55767580403579	ENSDARG00000058579	si:ch211-274f20.2	si:ch211-274f20.2 [Source:ZFIN;Acc:ZDB-GENE-091204-91]
SOLSEv5.0_06870	NA	ENSDARG00000040479	cga	glycoprotein hormones, alpha polypeptide [Source:ZFIN;Acc:ZDB-GENE-040715-2]
SOLSEv5.0_06872	-1.6893274448411	ENSDARG00000046012	slc47a1	solute carrier family 47 member 1 [Source:ZFIN;Acc:ZDB-GENE-050327-20]
SOLSEv5.0_00936	0.447724411127608	ENSDARG00000115351	zgc:65997	zgc:65997 [Source:ZFIN;Acc:ZDB-GENE-040426-1502]
SOLSEv5.0_06873	-0.611278608770973	ENSDARG00000086490	si:dkey-92f12.2	si:dkey-92f12.2 [Source:ZFIN;Acc:ZDB-GENE-091204-379]
SOLSEv5.0_06874	NA	ENSDARG00000114617	zfand1	zinc finger, AN1-type domain 1 [Source:ZFIN;Acc:ZDB-GENE-040801-269]
SOLSEv5.0_06875	0.474632536168594	ENSDARG00000115493	grm1b	glutamate receptor, metabotropic 1b [Source:ZFIN;Acc:ZDB-GENE-090821-3]
SOLSEv5.0_06877	0.351963402147785	ENSDARG00000110085	nfil3	nuclear factor, interleukin 3 regulated [Source:ZFIN;Acc:ZDB-GENE-040822-28]
SOLSEv5.0_00937	-0.309099666955634	ENSDARG00000044766	mitd1	MIT, microtubule interacting and transport, domain containing 1 [Source:ZFIN;Acc:ZDB-GENE-040426-923]
SOLSEv5.0_06878	0.348651145347653	ENSDARG00000062846	tmtc3	transmembrane O-mannosyltransferase targeting cadherins 3 [Source:ZFIN;Acc:ZDB-GENE-061221-2]
SOLSEv5.0_06879	0.528542886913793	ENSDARG00000034493	grin2aa	glutamate receptor, ionotropic, N-methyl D-aspartate 2A, a [Source:ZFIN;Acc:ZDB-GENE-070424-129]
SOLSEv5.0_06880	0.637937051437903	ENSDARG00000053665	gabrg2	gamma-aminobutyric acid (GABA) A receptor, gamma 2 [Source:ZFIN;Acc:ZDB-GENE-091118-65]
SOLSEv5.0_06881	0.141867444676989	ENSDARG00000008502	pno1	partner of NOB1 homolog [Source:ZFIN;Acc:ZDB-GENE-040426-1419]
SOLSEv5.0_06882	0.0904285263747259	ENSDARG00000077818	nrg2a	neuregulin 2a [Source:ZFIN;Acc:ZDB-GENE-070615-10]
SOLSEv5.0_06883	NA	ENSDARG00000117155	BX323087.1
SOLSEv5.0_06884	0.40423425674489	ENSDARG00000006040	cyp20a1	cytochrome P450, family 20, subfamily A, polypeptide 1 [Source:ZFIN;Acc:ZDB-GENE-040426-2646]
SOLSEv5.0_00938	0.578797722448167	ENSDARG00000008447	fkbp4	FKBP prolyl isomerase 4 [Source:ZFIN;Acc:ZDB-GENE-030131-514]
SOLSEv5.0_06885	NA	ENSDARG00000055934	si:ch1073-416j23.1	si:ch1073-416j23.1 [Source:ZFIN;Acc:ZDB-GENE-100922-35]
SOLSEv5.0_06886	0.0746441254133999	ENSDARG00000104343	ppic	peptidylprolyl isomerase C [Source:ZFIN;Acc:ZDB-GENE-170217-1]
SOLSEv5.0_06887	0.0872724593522168	ENSDARG00000029479	zgc:86609	zgc:86609 [Source:ZFIN;Acc:ZDB-GENE-050102-7]
SOLSEv5.0_06888	-0.219328462137734	ENSDARG00000071052	si:dkey-150i13.2	si:dkey-150i13.2 [Source:ZFIN;Acc:ZDB-GENE-090312-157]
SOLSEv5.0_06890	NA	ENSDARG00000102503	slc9a3r1b	SLC9A3 regulator 1b [Source:ZFIN;Acc:ZDB-GENE-170530-6]
SOLSEv5.0_06891	-0.463920286297171	ENSDARG00000100794	mmp13b	matrix metallopeptidase 13b [Source:ZFIN;Acc:ZDB-GENE-030131-6152]
SOLSEv5.0_06894	NA	ENSDARG00000089354	tspan4a	tetraspanin 4a [Source:ZFIN;Acc:ZDB-GENE-040718-38]
SOLSEv5.0_00941	-0.160392167298879	ENSDARG00000102885	rsu1	Ras suppressor protein 1 [Source:ZFIN;Acc:ZDB-GENE-030616-518]
SOLSEv5.0_06895	-0.239800699276004	ENSDARG00000038306	tsc22d1	TSC22 domain family, member 1 [Source:ZFIN;Acc:ZDB-GENE-030131-7785]
SOLSEv5.0_06896	0.847299888161655	ENSDARG00000104886	CABZ01085365.1
SOLSEv5.0_06898	-0.235109555107153	ENSDARG00000103813	ATE1	arginyltransferase 1 [Source:HGNC Symbol;Acc:HGNC:782]
SOLSEv5.0_00942	-0.126830425833863	ENSDARG00000041428	yrdc	yrdC N(6)-threonylcarbamoyltransferase domain containing [Source:ZFIN;Acc:ZDB-GENE-070410-65]
SOLSEv5.0_06901	0.611521508974083	ENSDARG00000111853	gucy2d	guanylate cyclase 2D, retinal [Source:ZFIN;Acc:ZDB-GENE-011128-9]
SOLSEv5.0_00943	0.364114175800287	ENSDARG00000014171	bloc1s1	biogenesis of lysosomal organelles complex-1, subunit 1 [Source:ZFIN;Acc:ZDB-GENE-050208-569]
SOLSEv5.0_06902	NA	ENSDARG00000110185	myclb	MYCL proto-oncogene, bHLH transcription factor b [Source:ZFIN;Acc:ZDB-GENE-030131-5561]
SOLSEv5.0_06903	0.504613331779453	ENSDARG00000039229	cep78	centrosomal protein 78 [Source:ZFIN;Acc:ZDB-GENE-070905-1]
SOLSEv5.0_06904	-1.34225538067213	ENSDARG00000033489	ube2j1	ubiquitin-conjugating enzyme E2, J1 [Source:ZFIN;Acc:ZDB-GENE-040426-2853]
SOLSEv5.0_00093	0.150192026375351	ENSDARG00000056127	polr2gl	polymerase (RNA) II (DNA directed) polypeptide G-like [Source:ZFIN;Acc:ZDB-GENE-030131-2808]
SOLSEv5.0_00944	-0.372268408614376	ENSDARG00000076548	si:dkey-266m15.5	si:dkey-266m15.5 [Source:ZFIN;Acc:ZDB-GENE-070705-442]
SOLSEv5.0_06906	-0.765997394130582	ENSDARG00000063661	nuak2	NUAK family, SNF1-like kinase, 2 [Source:ZFIN;Acc:ZDB-GENE-050208-563]
SOLSEv5.0_06907	0.914906643337468	ENSDARG00000115285	il1rapl1a	interleukin 1 receptor accessory protein-like 1a [Source:ZFIN;Acc:ZDB-GENE-061013-249]
SOLSEv5.0_06908	0.819250079763363	ENSDARG00000052277	cabp2b	calcium binding protein 2b [Source:ZFIN;Acc:ZDB-GENE-081028-55]
SOLSEv5.0_06909	NA	ENSDARG00000051857	tes	testis derived transcript (3 LIM domains) [Source:ZFIN;Acc:ZDB-GENE-040718-59]
SOLSEv5.0_06912	-0.464543330216937	ENSDARG00000116766	ypel2b	yippee-like 2b [Source:ZFIN;Acc:ZDB-GENE-110419-2]
SOLSEv5.0_06913	-1.1052475623037	ENSDARG00000088817	wdr59	WD repeat domain 59 [Source:ZFIN;Acc:ZDB-GENE-120215-187]
SOLSEv5.0_06916	-0.161023696555598	ENSDARG00000021896	asap3	ArfGAP with SH3 domain, ankyrin repeat and PH domain 3 [Source:ZFIN;Acc:ZDB-GENE-050913-39]
SOLSEv5.0_06918	-0.139093967607209	ENSDARG00000062956	dagla	diacylglycerol lipase, alpha [Source:ZFIN;Acc:ZDB-GENE-070619-1]
SOLSEv5.0_06919	0.301410590621348	ENSDARG00000018049	sf3b2	splicing factor 3b, subunit 2 [Source:ZFIN;Acc:ZDB-GENE-070928-1]
SOLSEv5.0_00945	-0.102684383772199	ENSDARG00000069314	tmem199	transmembrane protein 199 [Source:ZFIN;Acc:ZDB-GENE-050522-150]
SOLSEv5.0_06921	-0.196190415161117	ENSDARG00000012025	hs6st2	heparan sulfate 6-O-sulfotransferase 2 [Source:ZFIN;Acc:ZDB-GENE-030909-14]
SOLSEv5.0_06922	0.660325053482682	ENSDARG00000040070	coil	coilin p80 [Source:ZFIN;Acc:ZDB-GENE-000330-8]
SOLSEv5.0_06924	0.091569228152441	ENSDARG00000101661	ulk3	unc-51 like kinase 3 [Source:ZFIN;Acc:ZDB-GENE-070410-33]
SOLSEv5.0_06925	-0.382655735761629	ENSDARG00000113611	trim35-23	tripartite motif containing 35-23 [Source:ZFIN;Acc:ZDB-GENE-060503-295]
SOLSEv5.0_00946	-0.11383354979456	ENSDARG00000027529	hmox1a	heme oxygenase 1a [Source:ZFIN;Acc:ZDB-GENE-030131-3102]
SOLSEv5.0_06926	0.926529926714727	ENSDARG00000058558	lzts3b	leucine zipper, putative tumor suppressor family member 3b [Source:ZFIN;Acc:ZDB-GENE-110411-249]
SOLSEv5.0_06927	0.0996075365480919	ENSDARG00000045249	nif3l1	NIF3 NGG1 interacting factor 3-like 1 (S. cerevisiae) [Source:ZFIN;Acc:ZDB-GENE-050706-80]
SOLSEv5.0_06929	-0.690387415049411	ENSDARG00000061719	washc4	WASH complex subunit 4 [Source:ZFIN;Acc:ZDB-GENE-100427-4]
SOLSEv5.0_06930	NA	ENSDARG00000093773	si:ch1073-296i8.2	si:ch1073-296i8.2 [Source:ZFIN;Acc:ZDB-GENE-110411-9]
SOLSEv5.0_06931	0.313019150604326	ENSDARG00000033597	api5	apoptosis inhibitor 5 [Source:ZFIN;Acc:ZDB-GENE-030131-395]
SOLSEv5.0_00947	0.267083999014741	ENSDARG00000113111	DGKD	diacylglycerol kinase delta [Source:HGNC Symbol;Acc:HGNC:2851]
SOLSEv5.0_06932	0.363978212187403	ENSDARG00000020242	fermt2	fermitin family member 2 [Source:ZFIN;Acc:ZDB-GENE-050506-132]
SOLSEv5.0_06933	-0.246209971774178	ENSDARG00000093572	lamc3	laminin, gamma 3 [Source:ZFIN;Acc:ZDB-GENE-060531-121]
SOLSEv5.0_06934	0.2811346220069	ENSDARG00000061159	bicra	BRD4 interacting chromatin remodeling complex associated protein [Source:ZFIN;Acc:ZDB-GENE-031116-2]
SOLSEv5.0_00948	NA	ENSDARG00000063372	zpld1b	zona pellucida-like domain containing 1b [Source:ZFIN;Acc:ZDB-GENE-121214-104]
SOLSEv5.0_06935	0.16214833625251	ENSDARG00000075542	zfhx4	zinc finger homeobox 4 [Source:ZFIN;Acc:ZDB-GENE-070530-3]
SOLSEv5.0_06937	NA	ENSDARG00000017355	rsph9	radial spoke head 9 homolog [Source:ZFIN;Acc:ZDB-GENE-051120-129]
SOLSEv5.0_06940	0.148652938604179	ENSDARG00000038064	chmp3	charged multivesicular body protein 3 [Source:ZFIN;Acc:ZDB-GENE-040426-2600]
SOLSEv5.0_06941	NA	ENSDARG00000113508	exoc3l1	exocyst complex component 3-like 1 [Source:ZFIN;Acc:ZDB-GENE-061207-36]
SOLSEv5.0_06942	0.315119509443428	ENSDARG00000078227	cspg4	chondroitin sulfate proteoglycan 4 [Source:ZFIN;Acc:ZDB-GENE-050519-1]
SOLSEv5.0_06948	NA	ENSDARG00000063731	rbm45	RNA binding motif protein 45 [Source:ZFIN;Acc:ZDB-GENE-070122-4]
SOLSEv5.0_00949	0.760968231038585	ENSDARG00000041799	cx43	connexin 43 [Source:ZFIN;Acc:ZDB-GENE-991105-4]
SOLSEv5.0_06951	-0.293349268035158	ENSDARG00000054288	zgc:63972	zgc:63972 [Source:ZFIN;Acc:ZDB-GENE-040426-1320]
SOLSEv5.0_00950	-0.190040630460654	ENSDARG00000114726	hspa8	heat shock protein 8 [Source:ZFIN;Acc:ZDB-GENE-990415-92]
SOLSEv5.0_06953	0.177002092372109	ENSDARG00000008920	mrpl53	mitochondrial ribosomal protein L53 [Source:ZFIN;Acc:ZDB-GENE-040912-93]
SOLSEv5.0_06954	-0.0563442492988748	ENSDARG00000079067	mms19	MMS19 homolog, cytosolic iron-sulfur assembly component [Source:ZFIN;Acc:ZDB-GENE-120316-2]
SOLSEv5.0_06955	0.0482015118647581	ENSDARG00000068374	si:ch211-132b12.7	si:ch211-132b12.7 [Source:ZFIN;Acc:ZDB-GENE-050419-250]
SOLSEv5.0_06956	-0.431278527409099	ENSDARG00000059473	kank4	KN motif and ankyrin repeat domains 4 [Source:ZFIN;Acc:ZDB-GENE-120423-1]
SOLSEv5.0_00094	2.35897669026489	ENSDARG00000022183	gsto1	glutathione S-transferase omega 1 [Source:ZFIN;Acc:ZDB-GENE-040718-365]
SOLSEv5.0_06958	0.123007535822998	ENSDARG00000004643	cdhr1a	cadherin-related family member 1a [Source:ZFIN;Acc:ZDB-GENE-040924-4]
SOLSEv5.0_06959	0.117394214094285	ENSDARG00000105403	abcc6b.1	ATP-binding cassette, sub-family C (CFTR/MRP), member 6b, tandem duplicate 1 [Source:ZFIN;Acc:ZDB-GENE-050517-19]
SOLSEv5.0_00951	-0.244510471230975	ENSDARG00000056804	si:dkey-40g16.6	si:dkey-40g16.6 [Source:ZFIN;Acc:ZDB-GENE-030131-9110]
SOLSEv5.0_00952	-0.153176278875881	ENSDARG00000051888	ist1	IST1 factor associated with ESCRT-III [Source:ZFIN;Acc:ZDB-GENE-030131-179]
SOLSEv5.0_06962	-0.748956238633322	ENSDARG00000094643	ms4a17c.1	membrane-spanning 4-domains, subfamily A, member 17C.1 [Source:ZFIN;Acc:ZDB-GENE-080829-9]
SOLSEv5.0_06964	-0.183543441347645	ENSDARG00000016573	mroh1	maestro heat-like repeat family member 1 [Source:ZFIN;Acc:ZDB-GENE-090806-2]
SOLSEv5.0_06965	-0.111409359806256	ENSDARG00000039486	bag3	BCL2 associated athanogene 3 [Source:ZFIN;Acc:ZDB-GENE-040801-40]
SOLSEv5.0_06966	0.29752267575251	ENSDARG00000010425	scara5	scavenger receptor class A, member 5 (putative) [Source:ZFIN;Acc:ZDB-GENE-041210-258]
SOLSEv5.0_00953	0.419251007161444	ENSDARG00000077264	wdr43	WD repeat domain 43 [Source:ZFIN;Acc:ZDB-GENE-021231-3]
SOLSEv5.0_06967	-1.6159934600089	ENSDARG00000063352	inpp4aa	inositol polyphosphate-4-phosphatase type I Aa [Source:ZFIN;Acc:ZDB-GENE-060312-5]
SOLSEv5.0_06969	-0.198267115170872	ENSDARG00000062362	tpcn1	two pore segment channel 1 [Source:ZFIN;Acc:ZDB-GENE-060526-199]
SOLSEv5.0_06972	0.273133854923051	ENSDARG00000016368	zbtb8os	zinc finger and BTB domain containing 8 opposite strand [Source:ZFIN;Acc:ZDB-GENE-050417-176]
SOLSEv5.0_06974	-1.35278179096589	ENSDARG00000063292	ssuh2rs1	ssu-2 homolog, related sequence 1 [Source:ZFIN;Acc:ZDB-GENE-060929-994]
SOLSEv5.0_06976	-0.704079038454585	ENSDARG00000098258	SLC16A7	solute carrier family 16 member 7 [Source:HGNC Symbol;Acc:HGNC:10928]
SOLSEv5.0_06978	-0.137371870040672	ENSDARG00000061140	colec12	collectin sub-family member 12 [Source:ZFIN;Acc:ZDB-GENE-030131-9807]
SOLSEv5.0_06979	-1.05619658907207	ENSDARG00000028517	hbp1	HMG-box transcription factor 1 [Source:ZFIN;Acc:ZDB-GENE-050522-414]
SOLSEv5.0_06980	-0.0375734569002373	ENSDARG00000094673	rhoab	ras homolog gene family, member Ab [Source:ZFIN;Acc:ZDB-GENE-040322-2]
SOLSEv5.0_06982	-0.421875549646586	ENSDARG00000079220	wdr20a	WD repeat domain 20a [Source:ZFIN;Acc:ZDB-GENE-120406-3]
SOLSEv5.0_06983	-1.85167693955673	ENSDARG00000017842	syvn1	synovial apoptosis inhibitor 1, synoviolin [Source:ZFIN;Acc:ZDB-GENE-030131-7166]
SOLSEv5.0_06985	-0.736394135196298	ENSDARG00000007271	mynn	myoneurin [Source:ZFIN;Acc:ZDB-GENE-030131-5378]
SOLSEv5.0_06986	-1.38397347724404	ENSDARG00000110521	slc35f2	solute carrier family 35 member F2 [Source:ZFIN;Acc:ZDB-GENE-030131-5516]
SOLSEv5.0_06987	NA	ENSDARG00000101028	fnbp1b	formin binding protein 1b [Source:ZFIN;Acc:ZDB-GENE-091117-6]
SOLSEv5.0_06988	-0.0125811654191524	ENSDARG00000013687	cilp2	cartilage intermediate layer protein 2 [Source:ZFIN;Acc:ZDB-GENE-050208-436]
SOLSEv5.0_06989	-2.15771387375348	ENSDARG00000070801	opa1	OPA1 mitochondrial dynamin like GTPase [Source:ZFIN;Acc:ZDB-GENE-041114-7]
SOLSEv5.0_06990	NA	ENSDARG00000101524	znf1080	zinc finger protein 1080 [Source:ZFIN;Acc:ZDB-GENE-131125-96]
SOLSEv5.0_00954	0.367751736911787	ENSDARG00000011885	mrpl19	mitochondrial ribosomal protein L19 [Source:ZFIN;Acc:ZDB-GENE-040801-55]
SOLSEv5.0_06991	-0.586847549526003	ENSDARG00000078541	cers3a	ceramide synthase 3a [Source:ZFIN;Acc:ZDB-GENE-130320-1]
SOLSEv5.0_00955	-5.07400408971093	ENSDARG00000097539	si:ch211-39f2.3	si:ch211-39f2.3 [Source:ZFIN;Acc:ZDB-GENE-131126-52]
SOLSEv5.0_06996	0.889180004281602	ENSDARG00000044278	synpr	synaptoporin [Source:ZFIN;Acc:ZDB-GENE-030616-625]
SOLSEv5.0_06997	0.0965364308592572	ENSDARG00000109980	mrm3a	mitochondrial rRNA methyltransferase 3a [Source:ZFIN;Acc:ZDB-GENE-050417-184]
SOLSEv5.0_00009	-0.221979363577094	ENSDARG00000043848	sod1	superoxide dismutase 1, soluble [Source:ZFIN;Acc:ZDB-GENE-990415-258]
SOLSEv5.0_00095	-0.497360228008893	ENSDARG00000102453	slc1a2b	solute carrier family 1 member 2b [Source:ZFIN;Acc:ZDB-GENE-030131-7779]
SOLSEv5.0_06999	-0.917575726969355	ENSDARG00000100137	il17ra2	interleukin 17 receptor A2 [Source:ZFIN;Acc:ZDB-GENE-060503-869]
SOLSEv5.0_00956	-0.24043780540333	ENSDARG00000040290	pon3.2	paraoxonase 3, tandem duplicate 2 [Source:ZFIN;Acc:ZDB-GENE-071004-70]
SOLSEv5.0_07002	NA	ENSDARG00000089961	si:cabz01007807.1	si:cabz01007807.1 [Source:ZFIN;Acc:ZDB-GENE-160728-149]
SOLSEv5.0_07004	-0.36258967488034	ENSDARG00000030765	hadh	hydroxyacyl-CoA dehydrogenase [Source:ZFIN;Acc:ZDB-GENE-040801-261]
SOLSEv5.0_07005	0.237735522175437	ENSDARG00000110124	bbs2	Bardet-Biedl syndrome 2 [Source:ZFIN;Acc:ZDB-GENE-020801-1]
SOLSEv5.0_07007	-2.21856573925984	ENSDARG00000113989	socs1b	suppressor of cytokine signaling 1b [Source:ZFIN;Acc:ZDB-GENE-090313-141]
SOLSEv5.0_07008	NA	ENSDARG00000077240	cd247l	CD247 antigen like [Source:ZFIN;Acc:ZDB-GENE-070508-2]
SOLSEv5.0_00957	-0.195811415721246	ENSDARG00000100372	alad	aminolevulinate dehydratase [Source:ZFIN;Acc:ZDB-GENE-050417-123]
SOLSEv5.0_07010	-0.37305613764883	ENSDARG00000112963	fn1a	fibronectin 1a [Source:ZFIN;Acc:ZDB-GENE-000426-1]
SOLSEv5.0_07012	0.872548432606308	ENSDARG00000012367	trim46a	tripartite motif containing 46a [Source:ZFIN;Acc:ZDB-GENE-110825-1]
SOLSEv5.0_07013	0.947260294537736	ENSDARG00000079129	opn4xa	opsin 4xa [Source:ZFIN;Acc:ZDB-GENE-110622-1]
SOLSEv5.0_07014	0.209229795038853	ENSDARG00000102064	kcna2b	potassium voltage-gated channel, shaker-related subfamily, member 2b [Source:ZFIN;Acc:ZDB-GENE-080204-89]
SOLSEv5.0_07015	-1.04604807785805	ENSDARG00000058076	snf8	SNF8 subunit of ESCRT-II [Source:ZFIN;Acc:ZDB-GENE-041114-117]
SOLSEv5.0_07016	0.257294104831955	ENSDARG00000039650	itm2cb	integral membrane protein 2Cb [Source:ZFIN;Acc:ZDB-GENE-030131-7806]
SOLSEv5.0_07017	0.131664461738552	ENSDARG00000075990	acap3a	ArfGAP with coiled-coil, ankyrin repeat and PH domains 3a [Source:ZFIN;Acc:ZDB-GENE-030131-1711]
SOLSEv5.0_07018	0.578623176159734	ENSDARG00000078113	atp5mea	ATP synthase membrane subunit ea [Source:ZFIN;Acc:ZDB-GENE-070928-12]
SOLSEv5.0_07019	0.253935259033518	ENSDARG00000043635	cmc2	C-x(9)-C motif containing 2 [Source:ZFIN;Acc:ZDB-GENE-030616-409]
SOLSEv5.0_07020	0.184395471891629	ENSDARG00000115051	hmx3a	H6 family homeobox 3a [Source:ZFIN;Acc:ZDB-GENE-001020-1]
SOLSEv5.0_07021	-0.0565654981243556	ENSDARG00000079131	si:dkeyp-118b1.2	si:dkeyp-118b1.2 [Source:ZFIN;Acc:ZDB-GENE-030131-7685]
SOLSEv5.0_07022	-0.299134676653842	ENSDARG00000100670	pcdh1g31	protocadherin 1 gamma 31 [Source:ZFIN;Acc:ZDB-GENE-050609-24]
SOLSEv5.0_07023	-0.330558217900769	ENSDARG00000019924	cmpk	cytidylate kinase [Source:ZFIN;Acc:ZDB-GENE-040426-2113]
SOLSEv5.0_00959	0.380471001868833	ENSDARG00000019326	prpsap2	phosphoribosyl pyrophosphate synthetase-associated protein 2 [Source:ZFIN;Acc:ZDB-GENE-040426-2077]
SOLSEv5.0_07024	0.218079813541648	ENSDARG00000003308	emc2	ER membrane protein complex subunit 2 [Source:ZFIN;Acc:ZDB-GENE-040625-82]
SOLSEv5.0_07025	-0.171190639394876	ENSDARG00000074749	abca12	ATP-binding cassette, sub-family A (ABC1), member 12 [Source:ZFIN;Acc:ZDB-GENE-030131-9790]
SOLSEv5.0_00960	-0.187461111503907	ENSDARG00000079578	rbpms2b	RNA binding protein, mRNA processing factor 2b [Source:ZFIN;Acc:ZDB-GENE-040426-741]
SOLSEv5.0_07026	NA	ENSDARG00000027154	tpd52l2a	tpd52 like 2a [Source:ZFIN;Acc:ZDB-GENE-030131-7047]
SOLSEv5.0_07027	0.176887844958401	ENSDARG00000104989	wnk2	WNK lysine deficient protein kinase 2 [Source:ZFIN;Acc:ZDB-GENE-160114-3]
SOLSEv5.0_07029	-0.279241759466263	ENSDARG00000008832	neu1	neuraminidase 1 [Source:ZFIN;Acc:ZDB-GENE-060503-592]
SOLSEv5.0_00961	0.566192815037255	ENSDARG00000057940	dido1	death inducer-obliterator 1 [Source:ZFIN;Acc:ZDB-GENE-030131-6117]
SOLSEv5.0_07031	0.255011390052412	ENSDARG00000013250	tars	threonyl-tRNA synthetase [Source:ZFIN;Acc:ZDB-GENE-041010-218]
SOLSEv5.0_07032	NA	ENSDARG00000111113	galm	galactose mutarotase [Source:ZFIN;Acc:ZDB-GENE-040718-66]
SOLSEv5.0_00962	0.0603880402863849	ENSDARG00000111947	mrpl23	mitochondrial ribosomal protein L23 [Source:ZFIN;Acc:ZDB-GENE-040625-12]
SOLSEv5.0_07034	-0.14625150957932	ENSDARG00000071197	usp40	ubiquitin specific peptidase 40 [Source:ZFIN;Acc:ZDB-GENE-060518-5]
SOLSEv5.0_00096	-0.212510248974666	ENSDARG00000017781	hsd17b10	hydroxysteroid (17-beta) dehydrogenase 10 [Source:ZFIN;Acc:ZDB-GENE-041010-201]
SOLSEv5.0_00964	0.669643540619451	ENSDARG00000100331	SMIM10	small integral membrane protein 10 [Source:HGNC Symbol;Acc:HGNC:41913]
SOLSEv5.0_07040	-0.374204039045597	ENSDARG00000061196	emilin2a	elastin microfibril interfacer 2a [Source:ZFIN;Acc:ZDB-GENE-060503-247]
SOLSEv5.0_07041	0.0266594678832187	ENSDARG00000109608	grwd1	glutamate-rich WD repeat containing 1 [Source:ZFIN;Acc:ZDB-GENE-030131-9844]
SOLSEv5.0_07042	0.589161564848735	ENSDARG00000104370	esm1	endothelial cell-specific molecule 1 [Source:ZFIN;Acc:ZDB-GENE-060929-748]
SOLSEv5.0_07044	-0.623911684936965	ENSDARG00000052074	si:ch211-122f10.4	si:ch211-122f10.4 [Source:ZFIN;Acc:ZDB-GENE-140106-45]
SOLSEv5.0_00965	1.80111932012916	ENSDARG00000013478	rrp15	ribosomal RNA processing 15 homolog [Source:ZFIN;Acc:ZDB-GENE-030131-5261]
SOLSEv5.0_07045	0.841401743539692	ENSDARG00000061480	si:ch211-132b12.1	si:ch211-132b12.1 [Source:ZFIN;Acc:ZDB-GENE-050420-315]
SOLSEv5.0_07046	-0.799504673636443	ENSDARG00000008553	zgc:136872	zgc:136872 [Source:ZFIN;Acc:ZDB-GENE-060421-5204]
SOLSEv5.0_07047	0.0907737917870164	ENSDARG00000038985	cdyl	chromodomain protein, Y-like [Source:ZFIN;Acc:ZDB-GENE-070912-561]
SOLSEv5.0_07048	NA	ENSDARG00000094414	aknad1	AKNA domain containing 1 [Source:ZFIN;Acc:ZDB-GENE-070912-649]
SOLSEv5.0_07049	-0.788741782369019	ENSDARG00000113002	CR847800.1	ecto-NOX disulfide-thiol exchanger 2-like [Source:NCBI gene;Acc:110438986]
SOLSEv5.0_00966	-0.822748207211341	ENSDARG00000006389	smad2	SMAD family member 2 [Source:ZFIN;Acc:ZDB-GENE-990603-7]
SOLSEv5.0_07051	1.0444511653397	ENSDARG00000101911	si:dkeyp-86d6.2	si:dkeyp-86d6.2 [Source:ZFIN;Acc:ZDB-GENE-141216-459]
SOLSEv5.0_07053	-0.823954489673834	ENSDARG00000007813	rnpepl1	arginyl aminopeptidase like 1 [Source:ZFIN;Acc:ZDB-GENE-030131-5522]
SOLSEv5.0_07055	0.117631721586994	ENSDARG00000057272	slc30a9	solute carrier family 30 member 9 [Source:ZFIN;Acc:ZDB-GENE-040724-254]
SOLSEv5.0_07056	0.308983581386621	ENSDARG00000101866	asic1b	acid-sensing (proton-gated) ion channel 1b [Source:ZFIN;Acc:ZDB-GENE-040513-1]
SOLSEv5.0_00968	-0.295879726122489	ENSDARG00000114797	rab3b	RAB3B, member RAS oncogene family [Source:ZFIN;Acc:ZDB-GENE-050208-660]
SOLSEv5.0_07057	0.0798409300847688	ENSDARG00000058696	tbl1xr1a	transducin (beta)-like 1 X-linked receptor 1a [Source:ZFIN;Acc:ZDB-GENE-050522-314]
SOLSEv5.0_07058	-1.71718795102958	ENSDARG00000008034	skib	v-ski avian sarcoma viral oncogene homolog b [Source:ZFIN;Acc:ZDB-GENE-990715-10]
SOLSEv5.0_07059	0.162270793625008	ENSDARG00000041155	morf4l1	mortality factor 4 like 1 [Source:ZFIN;Acc:ZDB-GENE-040718-348]
SOLSEv5.0_00969	-0.440748539530956	ENSDARG00000030694	atp6v1e1b	ATPase H+ transporting V1 subunit E1b [Source:ZFIN;Acc:ZDB-GENE-020419-11]
SOLSEv5.0_07060	-0.0661268835310942	ENSDARG00000074726	nrde2	NRDE-2, necessary for RNA interference, domain containing [Source:ZFIN;Acc:ZDB-GENE-111117-3]
SOLSEv5.0_07061	-0.421479092197662	ENSDARG00000098852	smdt1b	single-pass membrane protein with aspartate-rich tail 1b [Source:ZFIN;Acc:ZDB-GENE-141212-9]
SOLSEv5.0_07062	-2.01521491447704	ENSDARG00000076622	atp13a3	ATPase 13A3 [Source:ZFIN;Acc:ZDB-GENE-120521-1]
SOLSEv5.0_00970	0.569234839770347	ENSDARG00000018618	cpsf6	cleavage and polyadenylation specific factor 6 [Source:ZFIN;Acc:ZDB-GENE-030131-5277]
SOLSEv5.0_07063	-0.198980954685467	ENSDARG00000062577	arhgap35a	Rho GTPase activating protein 35a [Source:ZFIN;Acc:ZDB-GENE-120516-2]
SOLSEv5.0_07064	NA	ENSDARG00000093458	si:dkey-76d14.2	si:dkey-76d14.2 [Source:ZFIN;Acc:ZDB-GENE-070912-580]
SOLSEv5.0_07065	0.39546387144483	ENSDARG00000079611	sema4c	sema domain, immunoglobulin domain (Ig), transmembrane domain (TM) and short cytoplasmic domain, (semaphorin) 4C [Source:ZFIN;Acc:ZDB-GENE-080303-16]
SOLSEv5.0_07066	-1.38909413932025	ENSDARG00000095132	si:ch211-227e10.6	si:ch211-227e10.6 [Source:ZFIN;Acc:ZDB-GENE-050420-355]
SOLSEv5.0_07067	NA	ENSDARG00000015057	ube2d4	ubiquitin-conjugating enzyme E2D 4 (putative) [Source:ZFIN;Acc:ZDB-GENE-070424-86]
SOLSEv5.0_00097	-0.112646474869604	ENSDARG00000041530	ppih	peptidylprolyl isomerase H (cyclophilin H) [Source:ZFIN;Acc:ZDB-GENE-040625-127]
SOLSEv5.0_07068	-0.68439874570266	ENSDARG00000102458	hip1rb	huntingtin interacting protein 1 related b [Source:ZFIN;Acc:ZDB-GENE-070209-59]
SOLSEv5.0_07069	0.270014881502518	ENSDARG00000078722	clip1a	CAP-GLY domain containing linker protein 1a [Source:ZFIN;Acc:ZDB-GENE-060526-282]
SOLSEv5.0_00971	-0.336881362286891	ENSDARG00000090156	pttg1ipa	PTTG1 interacting protein a [Source:ZFIN;Acc:ZDB-GENE-030131-505]
SOLSEv5.0_07070	0.395454033062242	ENSDARG00000001710	flot1a	flotillin 1a [Source:ZFIN;Acc:ZDB-GENE-020430-1]
SOLSEv5.0_07074	NA	ENSDARG00000069435	cfap58	cilia and flagella associated protein 58 [Source:ZFIN;Acc:ZDB-GENE-060929-128]
SOLSEv5.0_07076	-0.138549925977544	ENSDARG00000006456	pdgfrl	platelet-derived growth factor receptor-like [Source:ZFIN;Acc:ZDB-GENE-040426-901]
SOLSEv5.0_07077	NA	ENSDARG00000116889	maip1	matrix AAA peptidase interacting protein 1 [Source:ZFIN;Acc:ZDB-GENE-050506-22]
SOLSEv5.0_07078	0.0353460824576115	ENSDARG00000094625	si:dkey-84j12.1	si:dkey-84j12.1 [Source:ZFIN;Acc:ZDB-GENE-060526-342]
SOLSEv5.0_00972	0.477247223761667	ENSDARG00000027461	mettl26	methyltransferase like 26 [Source:ZFIN;Acc:ZDB-GENE-031118-200]
SOLSEv5.0_07079	0.313895206470286	ENSDARG00000098057	dscaml1	Down syndrome cell adhesion molecule like 1 [Source:ZFIN;Acc:ZDB-GENE-110601-1]
SOLSEv5.0_00973	0.462413568855814	ENSDARG00000053753	mff	mitochondrial fission factor [Source:ZFIN;Acc:ZDB-GENE-040426-1510]
SOLSEv5.0_07083	NA	ENSDARG00000040156	grm4	glutamate receptor, metabotropic 4 [Source:ZFIN;Acc:ZDB-GENE-030131-5781]
SOLSEv5.0_07084	-0.778944901117544	ENSDARG00000116783	rnft1	ring finger protein, transmembrane 1 [Source:ZFIN;Acc:ZDB-GENE-040426-2324]
SOLSEv5.0_07086	0.541645156864432	ENSDARG00000104891	si:dkey-109j17.5	si:dkey-109j17.5 [Source:ZFIN;Acc:ZDB-GENE-090313-173]
SOLSEv5.0_07087	-1.8055076723924	ENSDARG00000077404	ncoa3	nuclear receptor coactivator 3 [Source:ZFIN;Acc:ZDB-GENE-051107-8]
SOLSEv5.0_07088	0.569935518267037	ENSDARG00000032298	tbc1d20	TBC1 domain family, member 20 [Source:ZFIN;Acc:ZDB-GENE-050626-61]
SOLSEv5.0_00974	0.312687309816581	ENSDARG00000013613	anxa13l	annexin A13, like [Source:ZFIN;Acc:ZDB-GENE-050522-310]
SOLSEv5.0_07089	0.353940368720618	ENSDARG00000113771	GRIK2	glutamate ionotropic receptor kainate type subunit 2 [Source:HGNC Symbol;Acc:HGNC:4580]
SOLSEv5.0_07090	NA	ENSDARG00000074656	ctss2.1	cathepsin S, ortholog2, tandem duplicate 1 [Source:ZFIN;Acc:ZDB-GENE-050522-559]
SOLSEv5.0_07091	0.0238143895078163	ENSDARG00000031911	tns3.2	tensin 3, tandem duplicate 2 [Source:ZFIN;Acc:ZDB-GENE-081031-95]
SOLSEv5.0_07092	0.748294234274936	ENSDARG00000077151	cbln2b	cerebellin 2b precursor [Source:ZFIN;Acc:ZDB-GENE-070615-12]
SOLSEv5.0_07093	0.0885458865962482	ENSDARG00000079327	hmcn2	hemicentin 2 [Source:ZFIN;Acc:ZDB-GENE-030131-9765]
SOLSEv5.0_00975	0.65516432390107	ENSDARG00000052641	kpna3	karyopherin alpha 3 (importin alpha 4) [Source:ZFIN;Acc:ZDB-GENE-030616-541]
SOLSEv5.0_07094	0.958233171612152	ENSDARG00000113670	gosr1	golgi SNAP receptor complex member 1 [Source:ZFIN;Acc:ZDB-GENE-050417-133]
SOLSEv5.0_07097	0.65511679693953	ENSDARG00000063419	DHX35	DEAH-box helicase 35 [Source:HGNC Symbol;Acc:HGNC:15861]
SOLSEv5.0_07098	-0.620721947655275	ENSDARG00000062082	hipk3b	homeodomain interacting protein kinase 3b [Source:ZFIN;Acc:ZDB-GENE-030131-82]
SOLSEv5.0_07100	NA	ENSDARG00000018008	mdh1b	malate dehydrogenase 1B, NAD (soluble) [Source:ZFIN;Acc:ZDB-GENE-060929-384]
SOLSEv5.0_07101	-0.0358993201161211	ENSDARG00000077817	cxxc4	CXXC finger 4 [Source:ZFIN;Acc:ZDB-GENE-090313-179]
SOLSEv5.0_07102	0.932341371083555	ENSDARG00000114446	slc23a2	solute carrier family 23 member 2 [Source:ZFIN;Acc:ZDB-GENE-090521-3]
SOLSEv5.0_07104	NA	ENSDARG00000068021	ece2a	endothelin converting enzyme 2a [Source:ZFIN;Acc:ZDB-GENE-070912-214]
SOLSEv5.0_00977	0.298977887165203	ENSDARG00000044072	TATDN3	TatD DNase domain containing 3 [Source:HGNC Symbol;Acc:HGNC:27010]
SOLSEv5.0_07106	0.160449092871972	ENSDARG00000059044	epm2a	EPM2A glucan phosphatase, laforin [Source:ZFIN;Acc:ZDB-GENE-100922-143]
SOLSEv5.0_07108	NA	ENSDARG00000042261	cdan1	codanin 1 [Source:ZFIN;Acc:ZDB-GENE-110411-280]
SOLSEv5.0_07109	-1.23515084636055	ENSDARG00000116229	zgc:162183	zgc:162183 [Source:ZFIN;Acc:ZDB-GENE-070410-30]
SOLSEv5.0_07110	NA	ENSDARG00000056603	mcf2b	MCF.2 cell line derived transforming sequence b [Source:ZFIN;Acc:ZDB-GENE-091118-4]
SOLSEv5.0_07112	-0.62833024002184	ENSDARG00000113137	BX276107.1	kelch repeat and BTB domain-containing protein 13-like [Source:NCBI gene;Acc:101886608]
SOLSEv5.0_00098	0.204968361414157	ENSDARG00000063100	psmd14	proteasome 26S subunit, non-ATPase 14 [Source:ZFIN;Acc:ZDB-GENE-070410-56]
SOLSEv5.0_00978	0.198251487231469	ENSDARG00000074246	rab14	RAB14, member RAS oncogene family [Source:ZFIN;Acc:ZDB-GENE-030826-20]
SOLSEv5.0_07113	-0.857956035283391	ENSDARG00000100599	c1s	complement component 1, s subcomponent [Source:ZFIN;Acc:ZDB-GENE-030131-1232]
SOLSEv5.0_07116	0.038287489750368	ENSDARG00000059212	ciao1	cytosolic iron-sulfur assembly component 1 [Source:ZFIN;Acc:ZDB-GENE-040426-839]
SOLSEv5.0_07117	NA	ENSDARG00000024775	si:ch211-129c21.1	si:ch211-129c21.1 [Source:ZFIN;Acc:ZDB-GENE-030131-5796]
SOLSEv5.0_00979	-0.660218693832502	ENSDARG00000044551	atg9a	ATG9 autophagy related 9 homolog A (S. cerevisiae) [Source:ZFIN;Acc:ZDB-GENE-070209-65]
SOLSEv5.0_07118	-0.0290425888556324	ENSDARG00000017905	casp3a	caspase 3, apoptosis-related cysteine peptidase a [Source:ZFIN;Acc:ZDB-GENE-011210-1]
SOLSEv5.0_07119	NA	ENSDARG00000016774	plekho2	pleckstrin homology domain containing, family O member 2 [Source:ZFIN;Acc:ZDB-GENE-120406-4]
SOLSEv5.0_07120	0.291849649627782	ENSDARG00000117199	kctd16a	potassium channel tetramerization domain containing 16a [Source:ZFIN;Acc:ZDB-GENE-060117-1]
SOLSEv5.0_07121	-0.0677766076657148	ENSDARG00000042530	nup205	nucleoporin 205 [Source:ZFIN;Acc:ZDB-GENE-040715-8]
SOLSEv5.0_07122	-0.204619585146853	ENSDARG00000020178	nova1	neuro-oncological ventral antigen 1 [Source:ZFIN;Acc:ZDB-GENE-060526-113]
SOLSEv5.0_07123	0.32386295020866	ENSDARG00000075536	cpne1	copine I [Source:ZFIN;Acc:ZDB-GENE-030131-3562]
SOLSEv5.0_07124	0.794737649629374	ENSDARG00000014675	efna3a	ephrin-A3a [Source:ZFIN;Acc:ZDB-GENE-060503-186]
SOLSEv5.0_00980	0.74783673809237	ENSDARG00000070607	mrpl36	mitochondrial ribosomal protein L36 [Source:ZFIN;Acc:ZDB-GENE-060503-821]
SOLSEv5.0_07127	-0.818700280120935	ENSDARG00000021177	cept1b	choline/ethanolamine phosphotransferase 1b [Source:ZFIN;Acc:ZDB-GENE-071004-33]
SOLSEv5.0_07128	-0.217055137055793	ENSDARG00000057125	pld1b	phospholipase D1b [Source:ZFIN;Acc:ZDB-GENE-070510-3]
SOLSEv5.0_07129	-0.649650487586407	ENSDARG00000060830	fam83hb	family with sequence similarity 83 member Hb [Source:ZFIN;Acc:ZDB-GENE-030131-6729]
SOLSEv5.0_00981	-0.824897918578133	ENSDARG00000052271	slc22a18	solute carrier family 22 member 18 [Source:ZFIN;Acc:ZDB-GENE-051120-165]
SOLSEv5.0_07130	-0.0610952075254618	ENSDARG00000010442	rnf11a	ring finger protein 11a [Source:ZFIN;Acc:ZDB-GENE-040426-1277]
SOLSEv5.0_07131	-0.502710110715899	ENSDARG00000024324	arhgap1	Rho GTPase activating protein 1 [Source:ZFIN;Acc:ZDB-GENE-050417-305]
SOLSEv5.0_07132	-3.20661248269234	ENSDARG00000016918	ace2	angiotensin I converting enzyme 2 [Source:ZFIN;Acc:ZDB-GENE-041114-6]
SOLSEv5.0_07134	-1.4735680898877	ENSDARG00000078815	grk5l	G protein-coupled receptor kinase 5 like [Source:ZFIN;Acc:ZDB-GENE-081105-95]
SOLSEv5.0_00982	-0.377128178150945	ENSDARG00000104325	plek	pleckstrin [Source:ZFIN;Acc:ZDB-GENE-040426-1506]
SOLSEv5.0_07135	NA	ENSDARG00000054378	pcbp3	poly(rC) binding protein 3 [Source:ZFIN;Acc:ZDB-GENE-050522-157]
SOLSEv5.0_07136	-0.996383891980722	ENSDARG00000024204	mcm3	minichromosome maintenance complex component 3 [Source:ZFIN;Acc:ZDB-GENE-020419-4]
SOLSEv5.0_07137	0.124329140123558	ENSDARG00000109319	znf1030	zinc finger protein 1030 [Source:ZFIN;Acc:ZDB-GENE-110913-176]
SOLSEv5.0_07141	-0.17239108419957	ENSDARG00000070981	ash1l	ash1 (absent, small, or homeotic)-like (Drosophila) [Source:ZFIN;Acc:ZDB-GENE-030131-6101]
SOLSEv5.0_07142	NA	ENSDARG00000004714	tcf12	transcription factor 12 [Source:ZFIN;Acc:ZDB-GENE-040516-11]
SOLSEv5.0_00983	0.184523722486005	ENSDARG00000039666	tsta3	tissue specific transplantation antigen P35B [Source:ZFIN;Acc:ZDB-GENE-040722-1]
SOLSEv5.0_07143	-0.565416984734246	ENSDARG00000038352	slc27a1b	solute carrier family 27 member 1b [Source:ZFIN;Acc:ZDB-GENE-061013-672]
SOLSEv5.0_07145	0.516550344305814	ENSDARG00000099560	lyrm5a	LYR motif containing 5a [Source:ZFIN;Acc:ZDB-GENE-050522-203]
SOLSEv5.0_07146	0.355727532311391	ENSDARG00000003920	setb	SET nuclear proto-oncogene b [Source:ZFIN;Acc:ZDB-GENE-030131-433]
SOLSEv5.0_07147	NA	ENSDARG00000104907	ing2	inhibitor of growth family, member 2 [Source:ZFIN;Acc:ZDB-GENE-040718-147]
SOLSEv5.0_07150	0.594020754695052	ENSDARG00000116649	ube2e1	ubiquitin-conjugating enzyme E2E 1 [Source:ZFIN;Acc:ZDB-GENE-071004-16]
SOLSEv5.0_00984	-0.0248393445758979	ENSDARG00000116212	ric8b	RIC8 guanine nucleotide exchange factor B [Source:ZFIN;Acc:ZDB-GENE-030131-6435]
SOLSEv5.0_07151	-0.495933494186658	ENSDARG00000062402	frem1b	Fras1 related extracellular matrix 1b [Source:ZFIN;Acc:ZDB-GENE-050208-783]
SOLSEv5.0_07152	-2.38003715681002	ENSDARG00000105208	zgc:85843	zgc:85843 [Source:ZFIN;Acc:ZDB-GENE-040426-2362]
SOLSEv5.0_07153	-1.01807099918907	ENSDARG00000006094	igf2r	insulin-like growth factor 2 receptor [Source:ZFIN;Acc:ZDB-GENE-041014-300]
SOLSEv5.0_07154	NA	ENSDARG00000045342	si:ch211-140b10.6	si:ch211-140b10.6 [Source:ZFIN;Acc:ZDB-GENE-091204-382]
SOLSEv5.0_07155	-0.243647540631915	ENSDARG00000111382	vat1	vesicle amine transport 1 [Source:ZFIN;Acc:ZDB-GENE-030616-178]
SOLSEv5.0_00985	-0.147083167111751	ENSDARG00000061481	wu:fj05g07	wu:fj05g07 [Source:ZFIN;Acc:ZDB-GENE-030131-7307]
SOLSEv5.0_07157	0.946741605645882	ENSDARG00000117132	BX663613.1
SOLSEv5.0_07158	NA	ENSDARG00000000606	dnah6	dynein, axonemal, heavy chain 6 [Source:ZFIN;Acc:ZDB-GENE-030616-623]
SOLSEv5.0_07159	-1.68516309188145	ENSDARG00000091757	adgrf6	adhesion G protein-coupled receptor F6 [Source:ZFIN;Acc:ZDB-GENE-041001-212]
SOLSEv5.0_07160	0.0929796378981134	ENSDARG00000019230	rpl7a	ribosomal protein L7a [Source:ZFIN;Acc:ZDB-GENE-031001-9]
SOLSEv5.0_00986	-2.50686459487181	ENSDARG00000075963	mhc1uba	major histocompatibility complex class I UBA [Source:ZFIN;Acc:ZDB-GENE-990415-145]
SOLSEv5.0_07163	0.126729477536496	ENSDARG00000112179	rsad1	radical S-adenosyl methionine domain containing 1 [Source:ZFIN;Acc:ZDB-GENE-030131-2508]
SOLSEv5.0_07164	0.645986788351516	ENSDARG00000097819	znf576.1	zinc finger protein 576, tandem duplicate 1 [Source:ZFIN;Acc:ZDB-GENE-131120-125]
SOLSEv5.0_07166	-0.811539747988343	ENSDARG00000005058	ncapd2	non-SMC condensin I complex, subunit D2 [Source:ZFIN;Acc:ZDB-GENE-050506-59]
SOLSEv5.0_07167	-0.728551694552017	ENSDARG00000011613	rbm39a	RNA binding motif protein 39a [Source:ZFIN;Acc:ZDB-GENE-040426-2852]
SOLSEv5.0_07168	NA	ENSDARG00000015002	cdh4	cadherin 4, type 1, R-cadherin (retinal) [Source:ZFIN;Acc:ZDB-GENE-991207-1]
SOLSEv5.0_00099	0.525673727191199	ENSDARG00000023228	vsnl1a	visinin-like 1a [Source:ZFIN;Acc:ZDB-GENE-041001-211]
SOLSEv5.0_00987	-0.113956099100652	ENSDARG00000093182	eif2ak1	eukaryotic translation initiation factor 2-alpha kinase 1 [Source:ZFIN;Acc:ZDB-GENE-061013-268]
SOLSEv5.0_07169	-1.2222714713636	ENSDARG00000051921	slc30a5	solute carrier family 30 member 5 [Source:ZFIN;Acc:ZDB-GENE-040718-6]
SOLSEv5.0_07170	-0.068893057233585	ENSDARG00000089314	mapta	microtubule-associated protein tau a [Source:ZFIN;Acc:ZDB-GENE-081027-1]
SOLSEv5.0_07171	-1.9276468900484	ENSDARG00000063313	plbd1	phospholipase B domain containing 1 [Source:ZFIN;Acc:ZDB-GENE-050411-22]
SOLSEv5.0_07172	0.0279270371505976	ENSDARG00000045946	sec24d	SEC24 homolog D, COPII coat complex component [Source:ZFIN;Acc:ZDB-GENE-070117-2501]
SOLSEv5.0_07173	NA	ENSDARG00000055655	birc5b	baculoviral IAP repeat containing 5b [Source:ZFIN;Acc:ZDB-GENE-030826-2]
SOLSEv5.0_07174	NA	ENSDARG00000109298	tdrd1	tudor domain containing 1 [Source:ZFIN;Acc:ZDB-GENE-070803-1]
SOLSEv5.0_07175	NA	ENSDARG00000101220	polrmt	polymerase (RNA) mitochondrial (DNA directed) [Source:ZFIN;Acc:ZDB-GENE-030131-1528]
SOLSEv5.0_07176	0.0875189492893042	ENSDARG00000074328	apba1b	amyloid beta (A4) precursor protein-binding, family A, member 1b [Source:ZFIN;Acc:ZDB-GENE-070925-3]
SOLSEv5.0_07177	NA	ENSDARG00000092659	ppp3r1a	protein phosphatase 3, regulatory subunit B, alpha a [Source:ZFIN;Acc:ZDB-GENE-081113-3]
SOLSEv5.0_07178	-0.878205859112585	ENSDARG00000043511	prdx6	peroxiredoxin 6 [Source:ZFIN;Acc:ZDB-GENE-040426-1778]
SOLSEv5.0_07179	0.310537948434095	ENSDARG00000079453	atp8b4	ATPase phospholipid transporting 8B4 [Source:ZFIN;Acc:ZDB-GENE-121116-7]
SOLSEv5.0_07181	-0.986570154645805	ENSDARG00000063474	arfgef1	ADP-ribosylation factor guanine nucleotide-exchange factor 1 (brefeldin A-inhibited) [Source:ZFIN;Acc:ZDB-GENE-030131-108]
SOLSEv5.0_07182	-0.263949720564614	ENSDARG00000056213	si:ch73-130a3.4	si:ch73-130a3.4 [Source:ZFIN;Acc:ZDB-GENE-141219-41]
SOLSEv5.0_00988	-0.103384418341409	ENSDARG00000055754	smc1a	structural maintenance of chromosomes 1A [Source:ZFIN;Acc:ZDB-GENE-090506-9]
SOLSEv5.0_07185	-0.244199749241752	ENSDARG00000060725	dnajc16l	DnaJ (Hsp40) homolog, subfamily C, member 16 like [Source:ZFIN;Acc:ZDB-GENE-130530-696]
SOLSEv5.0_07186	-0.463789771678944	ENSDARG00000100394	lnpep	leucyl/cystinyl aminopeptidase [Source:ZFIN;Acc:ZDB-GENE-030131-1534]
SOLSEv5.0_00989	0.289825880996134	ENSDARG00000036092	sdhaf3	succinate dehydrogenase complex assembly factor 3 [Source:ZFIN;Acc:ZDB-GENE-041010-94]
SOLSEv5.0_07189	-0.66247420497672	ENSDARG00000079712	gal3st4	galactose-3-O-sulfotransferase 4 [Source:ZFIN;Acc:ZDB-GENE-080408-1]
SOLSEv5.0_07190	-0.000168468173831721	ENSDARG00000078734	myo1f	myosin IF [Source:ZFIN;Acc:ZDB-GENE-081104-506]
SOLSEv5.0_07191	-0.499293314684591	ENSDARG00000030871	siah1	siah E3 ubiquitin protein ligase 1 [Source:ZFIN;Acc:ZDB-GENE-010319-31]
SOLSEv5.0_07192	-0.136642464578412	ENSDARG00000090764	bcas3	BCAS3 microtubule associated cell migration factor [Source:ZFIN;Acc:ZDB-GENE-040426-1257]
SOLSEv5.0_07193	NA	ENSDARG00000031345	RTKN	rhotekin [Source:HGNC Symbol;Acc:HGNC:10466]
SOLSEv5.0_07195	-0.921632149487512	ENSDARG00000030781	acads	acyl-CoA dehydrogenase short chain [Source:ZFIN;Acc:ZDB-GENE-040808-64]
SOLSEv5.0_07196	NA	ENSDARG00000040869	upp1	uridine phosphorylase 1 [Source:ZFIN;Acc:ZDB-GENE-050306-2]
SOLSEv5.0_07197	-1.73728587006609	ENSDARG00000075931	acsl5	acyl-CoA synthetase long chain family member 5 [Source:ZFIN;Acc:ZDB-GENE-040912-169]
SOLSEv5.0_00990	0.196950103357302	ENSDARG00000076111	CABZ01072254.1	glucoside xylosyltransferase 1a [Source:NCBI gene;Acc:100333154]
SOLSEv5.0_07200	0.350356738024065	ENSDARG00000070601	RASSF5	Ras association domain family member 5 [Source:HGNC Symbol;Acc:HGNC:17609]
SOLSEv5.0_07201	-1.61545941481685	ENSDARG00000101696	zgc:158316	zgc:158316 [Source:ZFIN;Acc:ZDB-GENE-061215-98]
SOLSEv5.0_07202	0.0661534693240706	ENSDARG00000117111	tspan14	tetraspanin 14 [Source:ZFIN;Acc:ZDB-GENE-060825-329]
SOLSEv5.0_07205	0.772787547329887	ENSDARG00000044596	pgap2	post-GPI attachment to proteins 2 [Source:ZFIN;Acc:ZDB-GENE-050320-119]
SOLSEv5.0_00991	0.293599660191669	ENSDARG00000104609	crebbpa	CREB binding protein a [Source:ZFIN;Acc:ZDB-GENE-050208-439]
SOLSEv5.0_00992	0.709891874857586	ENSDARG00000037921	gng13b	guanine nucleotide binding protein (G protein), gamma 13b [Source:ZFIN;Acc:ZDB-GENE-040718-97]
SOLSEv5.0_07206	0.47448963814387	ENSDARG00000001686	uckl1a	uridine-cytidine kinase 1-like 1a [Source:ZFIN;Acc:ZDB-GENE-040724-238]
SOLSEv5.0_07207	0.520904625096345	ENSDARG00000026723	syncripl	synaptotagmin binding, cytoplasmic RNA interacting protein, like [Source:ZFIN;Acc:ZDB-GENE-030131-3104]
SOLSEv5.0_07208	-0.677776383891036	ENSDARG00000024642	pip5k1ab	phosphatidylinositol-4-phosphate 5-kinase, type I, alpha, b [Source:ZFIN;Acc:ZDB-GENE-041111-123]
SOLSEv5.0_07210	NA	ENSDARG00000038576	ube2d1b	ubiquitin-conjugating enzyme E2D 1b [Source:ZFIN;Acc:ZDB-GENE-030131-2735]
SOLSEv5.0_00993	0.0459622851016825	ENSDARG00000109313	sdf4	stromal cell derived factor 4 [Source:ZFIN;Acc:ZDB-GENE-040426-2061]
SOLSEv5.0_07211	-1.03809853759606	ENSDARG00000078185	pacs2	phosphofurin acidic cluster sorting protein 2 [Source:ZFIN;Acc:ZDB-GENE-081218-1]
SOLSEv5.0_07213	NA	ENSDARG00000078979	arhgef40	Rho guanine nucleotide exchange factor (GEF) 40 [Source:ZFIN;Acc:ZDB-GENE-110623-2]
SOLSEv5.0_07214	0.50835160712494	ENSDARG00000035578	hs3st1l2	heparan sulfate (glucosamine) 3-O-sulfotransferase 1-like 2 [Source:ZFIN;Acc:ZDB-GENE-070202-3]
SOLSEv5.0_00994	0.835624242783529	ENSDARG00000043448	itm2ca	integral membrane protein 2Ca [Source:ZFIN;Acc:ZDB-GENE-040718-284]
SOLSEv5.0_07217	-0.29791741520863	ENSDARG00000005350	dip2ba	disco-interacting protein 2 homolog Ba [Source:ZFIN;Acc:ZDB-GENE-040426-2305]
SOLSEv5.0_07219	0.548320172986808	ENSDARG00000006079	gpr37l1a	G protein-coupled receptor 37 like 1a [Source:ZFIN;Acc:ZDB-GENE-110411-20]
SOLSEv5.0_07221	-0.680400710674794	ENSDARG00000016651	znf106a	zinc finger protein 106a [Source:ZFIN;Acc:ZDB-GENE-040718-21]
SOLSEv5.0_07222	-0.0319165711375328	ENSDARG00000109599	CR318653.2
SOLSEv5.0_00100	0.375967745736059	ENSDARG00000035129	zgc:101858	zgc:101858 [Source:ZFIN;Acc:ZDB-GENE-040927-13]
SOLSEv5.0_00995	0.28339123072195	ENSDARG00000111673	slc25a36a	solute carrier family 25 member 36a [Source:ZFIN;Acc:ZDB-GENE-040718-415]
SOLSEv5.0_07224	-0.0270995203097097	ENSDARG00000062630	dnah9l	dynein, axonemal, heavy polypeptide 9 like [Source:ZFIN;Acc:ZDB-GENE-050506-1]
SOLSEv5.0_07226	0.215932804737317	ENSDARG00000011845	chn2	chimerin 2 [Source:ZFIN;Acc:ZDB-GENE-091020-5]
SOLSEv5.0_07227	NA	ENSDARG00000088650	si:ch211-208k15.1	si:ch211-208k15.1 [Source:ZFIN;Acc:ZDB-GENE-100922-189]
SOLSEv5.0_00996	0.245021953138121	ENSDARG00000087538	kif3a	kinesin family member 3A [Source:ZFIN;Acc:ZDB-GENE-050417-71]
SOLSEv5.0_07230	0.133829055845984	ENSDARG00000076239	si:ch211-74f19.2	si:ch211-74f19.2 [Source:ZFIN;Acc:ZDB-GENE-160114-78]
SOLSEv5.0_07231	0.0609300527557483	ENSDARG00000109328	BX901950.1	tetratricopeptide repeat domain 22 [Source:NCBI gene;Acc:497576]
SOLSEv5.0_07232	-0.325295281095397	ENSDARG00000089303	BX572619.1	wu:fa25f02 [Source:NCBI gene;Acc:562425]
SOLSEv5.0_07233	-0.608540001294873	ENSDARG00000058839	susd1	sushi domain containing 1 [Source:ZFIN;Acc:ZDB-GENE-060526-169]
SOLSEv5.0_07234	-0.0325125211891702	ENSDARG00000102252	USP34	ubiquitin specific peptidase 34 [Source:HGNC Symbol;Acc:HGNC:20066]
SOLSEv5.0_07236	0.0801550811160801	ENSDARG00000103478	nsun6	NOP2/Sun RNA methyltransferase 6 [Source:ZFIN;Acc:ZDB-GENE-080808-8]
SOLSEv5.0_07237	NA	ENSDARG00000068992	hspa8	heat shock protein 8 [Source:ZFIN;Acc:ZDB-GENE-990415-92]
SOLSEv5.0_07238	0.00951368277384878	ENSDARG00000078247	vip	vasoactive intestinal peptide [Source:ZFIN;Acc:ZDB-GENE-080204-3]
SOLSEv5.0_00999	0.275383798134507	ENSDARG00000039699	fam204a	family with sequence similarity 204 member A [Source:ZFIN;Acc:ZDB-GENE-040718-271]
SOLSEv5.0_07240	0.947090301811231	ENSDARG00000079307	si:dkey-205h13.1	si:dkey-205h13.1 [Source:ZFIN;Acc:ZDB-GENE-090313-227]
SOLSEv5.0_07242	-0.418753307357162	ENSDARG00000104235	myo5c	myosin VC [Source:ZFIN;Acc:ZDB-GENE-131127-196]
SOLSEv5.0_01000	0.379108387425835	ENSDARG00000113799	oxa1l	OXA1L mitochondrial inner membrane protein [Source:ZFIN;Acc:ZDB-GENE-071004-49]
SOLSEv5.0_07244	-0.34981133522255	ENSDARG00000021611	si:dkey-151g10.3	si:dkey-151g10.3 [Source:ZFIN;Acc:ZDB-GENE-090312-81]
SOLSEv5.0_07245	NA	ENSDARG00000052094	notch1b	notch receptor 1b [Source:ZFIN;Acc:ZDB-GENE-990415-183]
SOLSEv5.0_01001	-0.451177568154466	ENSDARG00000013078	ywhaba	tyrosine 3-monooxygenase/tryptophan 5-monooxygenase activation protein, beta polypeptide a [Source:ZFIN;Acc:ZDB-GENE-030131-6583]
SOLSEv5.0_07248	0.206734389584059	ENSDARG00000115106	si:dkey-33c12.12	si:dkey-33c12.12 [Source:ZFIN;Acc:ZDB-GENE-081028-30]
SOLSEv5.0_07249	-0.125800490028601	ENSDARG00000078789	tmem184c	transmembrane protein 184C [Source:ZFIN;Acc:ZDB-GENE-090312-89]
SOLSEv5.0_07250	-0.37932069322712	ENSDARG00000005468	irf2bp1	interferon regulatory factor 2 binding protein 1 [Source:ZFIN;Acc:ZDB-GENE-050420-389]
SOLSEv5.0_01002	-0.106841104971341	ENSDARG00000109619	poglut2	protein O-glucosyltransferase 2 [Source:ZFIN;Acc:ZDB-GENE-040426-878]
SOLSEv5.0_07251	0.0979134806990704	ENSDARG00000007892	pdcd2	programmed cell death 2 [Source:ZFIN;Acc:ZDB-GENE-040426-1236]
SOLSEv5.0_07252	NA	ENSDARG00000060410	thbs2a	thrombospondin 2a [Source:ZFIN;Acc:ZDB-GENE-020708-2]
SOLSEv5.0_07254	-0.763463350785417	ENSDARG00000086740	phyh	phytanoyl-CoA 2-hydroxylase [Source:ZFIN;Acc:ZDB-GENE-050417-361]
SOLSEv5.0_01003	0.425758551903838	ENSDARG00000074921	fam117ba	family with sequence similarity 117 member Ba [Source:ZFIN;Acc:ZDB-GENE-131127-569]
SOLSEv5.0_07255	0.290347613444186	ENSDARG00000102878	mapre3b	microtubule-associated protein, RP/EB family, member 3b [Source:ZFIN;Acc:ZDB-GENE-040704-6]
SOLSEv5.0_07256	NA	ENSDARG00000017986	vps13d	vacuolar protein sorting 13 homolog D [Source:ZFIN;Acc:ZDB-GENE-050912-1]
SOLSEv5.0_07257	NA	ENSDARG00000075962	vav3b	vav 3 guanine nucleotide exchange factor b [Source:ZFIN;Acc:ZDB-GENE-070912-251]
SOLSEv5.0_07258	0.262011091446898	ENSDARG00000041428	yrdc	yrdC N(6)-threonylcarbamoyltransferase domain containing [Source:ZFIN;Acc:ZDB-GENE-070410-65]
SOLSEv5.0_01004	0.489170002428826	ENSDARG00000105362	faim2b	Fas apoptotic inhibitory molecule 2b [Source:ZFIN;Acc:ZDB-GENE-120426-3]
SOLSEv5.0_07259	-1.89269788526273	ENSDARG00000044365	angptl3	angiopoietin-like 3 [Source:ZFIN;Acc:ZDB-GENE-010817-3]
SOLSEv5.0_07260	-0.070620808494802	ENSDARG00000007444	ift81	intraflagellar transport 81 homolog [Source:ZFIN;Acc:ZDB-GENE-040714-3]
SOLSEv5.0_07261	0.148004589842694	ENSDARG00000061024	rabggta	Rab geranylgeranyltransferase subunit alpha [Source:ZFIN;Acc:ZDB-GENE-060929-1042]
SOLSEv5.0_07263	0.38966493034986	ENSDARG00000069440	dachd	dachshund d [Source:ZFIN;Acc:ZDB-GENE-070427-2]
SOLSEv5.0_00101	0.149483764009537	ENSDARG00000016239	psmd13	proteasome 26S subunit, non-ATPase 13 [Source:ZFIN;Acc:ZDB-GENE-040426-1004]
SOLSEv5.0_01005	0.965825299690518	ENSDARG00000092954	mrpl34	mitochondrial ribosomal protein L34 [Source:ZFIN;Acc:ZDB-GENE-070912-582]
SOLSEv5.0_07265	-0.193644447940784	ENSDARG00000101079	HECTD4	HECT domain E3 ubiquitin protein ligase 4 [Source:HGNC Symbol;Acc:HGNC:26611]
SOLSEv5.0_07266	-0.319157255689513	ENSDARG00000104242	dcp2	decapping mRNA 2 [Source:ZFIN;Acc:ZDB-GENE-040426-851]
SOLSEv5.0_07267	0.0440725247947404	ENSDARG00000060515	zdhhc9	zinc finger, DHHC-type containing 9 [Source:ZFIN;Acc:ZDB-GENE-071004-8]
SOLSEv5.0_07268	-1.20779324885049	ENSDARG00000113870	c1galt1b	core 1 synthase, glycoprotein-N-acetylgalactosamine 3-beta-galactosyltransferase, 1b [Source:ZFIN;Acc:ZDB-GENE-030131-9075]
SOLSEv5.0_07269	-1.10660097234353	ENSDARG00000008377	epn2	epsin 2 [Source:ZFIN;Acc:ZDB-GENE-071212-1]
SOLSEv5.0_07271	-0.0169968053661673	ENSDARG00000090564	PDZD4	PDZ domain containing 4 [Source:HGNC Symbol;Acc:HGNC:21167]
SOLSEv5.0_07272	-0.57930430254113	ENSDARG00000077009	wdfy4	WDFY family member 4 [Source:ZFIN;Acc:ZDB-GENE-090313-322]
SOLSEv5.0_07274	NA	ENSDARG00000070757	si:ch211-155i14.1	si:ch211-155i14.1 [Source:ZFIN;Acc:ZDB-GENE-040724-246]
SOLSEv5.0_07275	0.391876863527059	ENSDARG00000060489	mrpl32	mitochondrial ribosomal protein L32 [Source:ZFIN;Acc:ZDB-GENE-060825-188]
SOLSEv5.0_07276	0.49530046281678	ENSDARG00000116432	minpp1a	multiple inositol-polyphosphate phosphatase 1a [Source:ZFIN;Acc:ZDB-GENE-060929-1194]
SOLSEv5.0_07277	NA	ENSDARG00000015252	st3gal3b	ST3 beta-galactoside alpha-2,3-sialyltransferase 3b [Source:ZFIN;Acc:ZDB-GENE-050411-13]
SOLSEv5.0_07278	NA	ENSDARG00000053890	tmem62	transmembrane protein 62 [Source:ZFIN;Acc:ZDB-GENE-040426-1837]
SOLSEv5.0_07279	-0.489453973072921	ENSDARG00000061048	ranbp9	RAN binding protein 9 [Source:ZFIN;Acc:ZDB-GENE-021030-5]
SOLSEv5.0_07281	-1.24126299605472	ENSDARG00000029476	ldlra	low density lipoprotein receptor a [Source:ZFIN;Acc:ZDB-GENE-031217-1]
SOLSEv5.0_07282	-2.17684720865203	ENSDARG00000018621	slc6a19a.1	solute carrier family 6 member 19a, tandem duplicate 1 [Source:ZFIN;Acc:ZDB-GENE-070620-2]
SOLSEv5.0_01007	0.176499610240448	ENSDARG00000012144	emc7	ER membrane protein complex subunit 7 [Source:ZFIN;Acc:ZDB-GENE-041001-170]
SOLSEv5.0_07283	0.812998374504935	ENSDARG00000109878	trmt112	tRNA methyltransferase subunit 11-2 [Source:ZFIN;Acc:ZDB-GENE-050522-30]
SOLSEv5.0_07285	0.409315046694594	ENSDARG00000051879	abcc8	ATP-binding cassette, sub-family C (CFTR/MRP), member 8 [Source:ZFIN;Acc:ZDB-GENE-050517-22]
SOLSEv5.0_07286	-0.249586174215436	ENSDARG00000020771	tnr	tenascin R (restrictin, janusin) [Source:ZFIN;Acc:ZDB-GENE-030804-1]
SOLSEv5.0_07287	1.24633281489401	ENSDARG00000032246	tmtopsb	teleost multiple tissue opsin b [Source:ZFIN;Acc:ZDB-GENE-091118-50]
SOLSEv5.0_07289	NA	ENSDARG00000077080	gprc5ba	G protein-coupled receptor, class C, group 5, member Ba [Source:ZFIN;Acc:ZDB-GENE-030131-8162]
SOLSEv5.0_07291	-0.512350549837608	ENSDARG00000101256	CABZ01085052.1
SOLSEv5.0_07293	NA	ENSDARG00000092890	si:ch73-44m9.5	si:ch73-44m9.5 [Source:ZFIN;Acc:ZDB-GENE-081031-86]
SOLSEv5.0_07294	-0.147698442690295	ENSDARG00000111007	sgf29	SAGA complex associated factor 29 [Source:ZFIN;Acc:ZDB-GENE-041010-62]
SOLSEv5.0_07295	NA	ENSDARG00000069473	frem1a	Fras1 related extracellular matrix 1a [Source:ZFIN;Acc:ZDB-GENE-081119-1]
SOLSEv5.0_07296	-0.485259769165347	ENSDARG00000045401	mllt10	MLLT10 histone lysine methyltransferase DOT1L cofactor [Source:ZFIN;Acc:ZDB-GENE-041114-176]
SOLSEv5.0_07297	-0.00121492867052498	ENSDARG00000070553	rnmt	RNA (guanine-7-) methyltransferase [Source:ZFIN;Acc:ZDB-GENE-041008-25]
SOLSEv5.0_01009	-0.920024981611976	ENSDARG00000036155	gla	galactosidase, alpha [Source:ZFIN;Acc:ZDB-GENE-041010-207]
SOLSEv5.0_07300	-0.301387804999908	ENSDARG00000056530	cpamd8	C3 and PZP like alpha-2-macroglobulin domain containing 8 [Source:ZFIN;Acc:ZDB-GENE-050208-428]
SOLSEv5.0_07301	-0.498463196116152	ENSDARG00000102336	SLC5A7	solute carrier family 5 member 7 [Source:HGNC Symbol;Acc:HGNC:14025]
SOLSEv5.0_07302	-0.532688044281264	ENSDARG00000040224	krcp	kelch repeat-containing protein [Source:ZFIN;Acc:ZDB-GENE-030131-2126]
SOLSEv5.0_01010	0.355765357624259	ENSDARG00000087528	snip1	Smad nuclear interacting protein [Source:ZFIN;Acc:ZDB-GENE-041026-3]
SOLSEv5.0_07303	NA	ENSDARG00000111371	cbwd	COBW domain containing [Source:ZFIN;Acc:ZDB-GENE-040426-2388]
SOLSEv5.0_07305	-0.0924123947567717	ENSDARG00000103123	CR854980.1	neuronal tyrosine-phosphorylated phosphoinositide-3-kinase adapter 1 [Source:NCBI gene;Acc:101885998]
SOLSEv5.0_07307	0.0979418476591495	ENSDARG00000098247	det1	DET1 partner of COP1 E3 ubiquitin ligase [Source:ZFIN;Acc:ZDB-GENE-030131-2809]
SOLSEv5.0_07308	NA	ENSDARG00000042659	thyn1	thymocyte nuclear protein 1 [Source:ZFIN;Acc:ZDB-GENE-040426-1585]
SOLSEv5.0_07309	-0.570510439709392	ENSDARG00000086345	cux2b	cut-like homeobox 2b [Source:ZFIN;Acc:ZDB-GENE-081104-176]
SOLSEv5.0_01011	4.22794156802755e-05	ENSDARG00000113453	hnrnpd	heterogeneous nuclear ribonucleoprotein D [Source:ZFIN;Acc:ZDB-GENE-070424-97]
SOLSEv5.0_07311	0.0529927836706575	ENSDARG00000039684	sirt5	sirtuin 5 [Source:ZFIN;Acc:ZDB-GENE-040718-349]
SOLSEv5.0_07312	-0.506586923514364	ENSDARG00000063140	exd3	exonuclease 3'-5' domain containing 3 [Source:ZFIN;Acc:ZDB-GENE-091204-349]
SOLSEv5.0_01012	0.292570988468678	ENSDARG00000057322	tmem47	transmembrane protein 47 [Source:ZFIN;Acc:ZDB-GENE-040426-2644]
SOLSEv5.0_07315	0.181891258195539	ENSDARG00000009594	nr1d2b	nuclear receptor subfamily 1, group D, member 2b [Source:ZFIN;Acc:ZDB-GENE-990415-244]
SOLSEv5.0_07316	0.128918642709941	ENSDARG00000015805	cgnl1	cingulin-like 1 [Source:ZFIN;Acc:ZDB-GENE-071009-2]
SOLSEv5.0_07318	-0.649445290644389	ENSDARG00000070387	nudt7	nudix (nucleoside diphosphate linked moiety X)-type motif 7 [Source:ZFIN;Acc:ZDB-GENE-131127-212]
SOLSEv5.0_00102	0.139402357744822	ENSDARG00000114549	fis1	fission, mitochondrial 1 [Source:ZFIN;Acc:ZDB-GENE-050506-92]
SOLSEv5.0_01013	0.696993041025816	ENSDARG00000102884	si:ch211-145h19.5	si:ch211-145h19.5 [Source:ZFIN;Acc:ZDB-GENE-110914-112]
SOLSEv5.0_07321	0.748044329522529	ENSDARG00000062297	soat1	sterol O-acyltransferase 1 [Source:ZFIN;Acc:ZDB-GENE-081105-177]
SOLSEv5.0_07323	-0.673298240474614	ENSDARG00000036985	plxnb2b	plexin b2b [Source:ZFIN;Acc:ZDB-GENE-080902-1]
SOLSEv5.0_07324	0.595364085261449	ENSDARG00000020284	si:ch211-278j3.3	si:ch211-278j3.3 [Source:ZFIN;Acc:ZDB-GENE-041014-147]
SOLSEv5.0_07325	NA	ENSDARG00000061757	rabgap1l	RAB GTPase activating protein 1-like [Source:ZFIN;Acc:ZDB-GENE-050208-389]
SOLSEv5.0_07326	0.308635462631324	ENSDARG00000077011	uhrf1bp1	UHRF1 binding protein 1 [Source:ZFIN;Acc:ZDB-GENE-090312-82]
SOLSEv5.0_07327	-0.156948613208154	ENSDARG00000103663	NINJ1	ninjurin 1 [Source:HGNC Symbol;Acc:HGNC:7824]
SOLSEv5.0_01014	-0.388538416841293	ENSDARG00000093235	TST	thiosulfate sulfurtransferase [Source:HGNC Symbol;Acc:HGNC:12388]
SOLSEv5.0_07329	0.0287184735947575	ENSDARG00000110206	CABZ01085887.1
SOLSEv5.0_07330	-0.0982771898095242	ENSDARG00000069089	agrp	agouti related neuropeptide [Source:ZFIN;Acc:ZDB-GENE-040817-1]
SOLSEv5.0_07331	NA	ENSDARG00000018206	nck2a	NCK adaptor protein 2a [Source:ZFIN;Acc:ZDB-GENE-040426-686]
SOLSEv5.0_01015	0.0488499509492334	ENSDARG00000061621	them4	thioesterase superfamily member 4 [Source:ZFIN;Acc:ZDB-GENE-070112-982]
SOLSEv5.0_07332	NA	ENSDARG00000112535	cart2	cocaine- and amphetamine-regulated transcript 2 [Source:ZFIN;Acc:ZDB-GENE-050417-23]
SOLSEv5.0_07333	0.0216021238660851	ENSDARG00000058270	COLGALT1	collagen beta(1-O)galactosyltransferase 1 [Source:HGNC Symbol;Acc:HGNC:26182]
SOLSEv5.0_07334	0.648922989022233	ENSDARG00000104980	CU695117.1	protein phosphatase with EF-hand domain 2a [Source:NCBI gene;Acc:100537120]
SOLSEv5.0_07335	NA	ENSDARG00000014806	hacd2	3-hydroxyacyl-CoA dehydratase 2 [Source:ZFIN;Acc:ZDB-GENE-030131-6053]
SOLSEv5.0_07336	1.15509807958209	ENSDARG00000062967	kcng4a	potassium voltage-gated channel, subfamily G, member 4a [Source:ZFIN;Acc:ZDB-GENE-050419-11]
SOLSEv5.0_07337	-2.95666679206416	ENSDARG00000076294	klb	klotho beta [Source:ZFIN;Acc:ZDB-GENE-110909-4]
SOLSEv5.0_07338	0.0436113765814704	ENSDARG00000074796	dbf4	DBF4 zinc finger [Source:ZFIN;Acc:ZDB-GENE-091020-13]
SOLSEv5.0_07339	NA	ENSDARG00000099283	epb41a	erythrocyte membrane protein band 4.1a [Source:ZFIN;Acc:ZDB-GENE-070705-81]
SOLSEv5.0_01017	0.436661047788908	ENSDARG00000027129	tmem218	transmembrane protein 218 [Source:ZFIN;Acc:ZDB-GENE-040426-1232]
SOLSEv5.0_07341	-1.24330766492497	ENSDARG00000068992	hspa8	heat shock protein 8 [Source:ZFIN;Acc:ZDB-GENE-990415-92]
SOLSEv5.0_07342	NA	ENSDARG00000078226	cdh12a	cadherin 12, type 2a (N-cadherin 2) [Source:ZFIN;Acc:ZDB-GENE-070912-673]
SOLSEv5.0_07343	0.642555179407776	ENSDARG00000095288	rusc2	RUN and SH3 domain containing 2 [Source:ZFIN;Acc:ZDB-GENE-060526-131]
SOLSEv5.0_07346	NA	ENSDARG00000013240	zgc:172271	zgc:172271 [Source:ZFIN;Acc:ZDB-GENE-080204-110]
SOLSEv5.0_07347	0.52428465922164	ENSDARG00000006712	wipf2b	WAS/WASL interacting protein family, member 2b [Source:ZFIN;Acc:ZDB-GENE-040625-182]
SOLSEv5.0_07348	0.898489561911997	ENSDARG00000094280	usp21	ubiquitin specific peptidase 21 [Source:ZFIN;Acc:ZDB-GENE-100210-3]
SOLSEv5.0_07350	0.611151479964824	ENSDARG00000037071	rps26	ribosomal protein S26 [Source:ZFIN;Acc:ZDB-GENE-030131-8606]
SOLSEv5.0_01018	0.561992537615433	ENSDARG00000039502	eef1a1a	eukaryotic translation elongation factor 1 alpha 1a [Source:ZFIN;Acc:ZDB-GENE-030131-8278]
SOLSEv5.0_07351	NA	ENSDARG00000030263	mfsd2b	major facilitator superfamily domain containing 2B [Source:ZFIN;Acc:ZDB-GENE-041210-308]
SOLSEv5.0_07352	0.690600938301414	ENSDARG00000093156	si:ch73-21g5.7	si:ch73-21g5.7 [Source:ZFIN;Acc:ZDB-GENE-081104-260]
SOLSEv5.0_07354	0.128308033312972	ENSDARG00000089087	hbba1	hemoglobin, beta adult 1 [Source:ZFIN;Acc:ZDB-GENE-990415-18]
SOLSEv5.0_07355	0.641896666997376	ENSDARG00000031540	tmem200a	transmembrane protein 200A [Source:ZFIN;Acc:ZDB-GENE-040724-81]
SOLSEv5.0_01019	-0.0309746722353739	ENSDARG00000007257	rab5ab	RAB5A, member RAS oncogene family, b [Source:ZFIN;Acc:ZDB-GENE-040122-3]
SOLSEv5.0_07356	0.07759045347962	ENSDARG00000033738	zgc:153867	zgc:153867 [Source:ZFIN;Acc:ZDB-GENE-030131-9170]
SOLSEv5.0_07358	-0.117279124689244	ENSDARG00000112583	AL928885.2
SOLSEv5.0_07359	0.213760597240807	ENSDARG00000062636	fem1b	fem-1 homolog b (C. elegans) [Source:ZFIN;Acc:ZDB-GENE-071009-3]
SOLSEv5.0_01020	0.149688748152275	ENSDARG00000088307	mrtfba	myocardin related transcription factor Ba [Source:ZFIN;Acc:ZDB-GENE-130531-36]
SOLSEv5.0_07360	0.0184523144840308	ENSDARG00000104076	rnf126	ring finger protein 126 [Source:ZFIN;Acc:ZDB-GENE-070209-292]
SOLSEv5.0_07362	-1.37163858932491	ENSDARG00000077330	SH3TC1	SH3 domain and tetratricopeptide repeats 1 [Source:HGNC Symbol;Acc:HGNC:26009]
SOLSEv5.0_07363	0.222302464382689	ENSDARG00000035552	agtr2	angiotensin II receptor, type 2 [Source:ZFIN;Acc:ZDB-GENE-050306-56]
SOLSEv5.0_07364	NA	ENSDARG00000116546	znf987	zinc finger protein 987 [Source:ZFIN;Acc:ZDB-GENE-120709-57]
SOLSEv5.0_07366	-2.14303484046246	ENSDARG00000103883	si:ch1073-181h11.2	si:ch1073-181h11.2 [Source:ZFIN;Acc:ZDB-GENE-081031-58]
SOLSEv5.0_00103	0.51409052398531	ENSDARG00000069422	nhp2	NHP2 ribonucleoprotein homolog (yeast) [Source:ZFIN;Acc:ZDB-GENE-030131-533]
SOLSEv5.0_01021	0.0536589622678232	ENSDARG00000101961	abhd18	abhydrolase domain containing 18 [Source:ZFIN;Acc:ZDB-GENE-050306-53]
SOLSEv5.0_07367	0.0764978693179238	ENSDARG00000023920	llgl2	LLGL scribble cell polarity complex component 2 [Source:ZFIN;Acc:ZDB-GENE-030131-9877]
SOLSEv5.0_07368	0.489494499035452	ENSDARG00000104864	klhdc2	kelch domain containing 2 [Source:ZFIN;Acc:ZDB-GENE-070410-69]
SOLSEv5.0_07370	-0.572072036891572	ENSDARG00000031150	gba3	glucosidase, beta, acid 3 (gene/pseudogene) [Source:ZFIN;Acc:ZDB-GENE-050522-351]
SOLSEv5.0_07371	0.339477910222947	ENSDARG00000113141	znf1018	zinc finger protein 1018 [Source:ZFIN;Acc:ZDB-GENE-110913-173]
SOLSEv5.0_07373	-0.382096393157345	ENSDARG00000099186	slc1a5	solute carrier family 1 member 5 [Source:ZFIN;Acc:ZDB-GENE-070501-4]
SOLSEv5.0_07374	-0.461812235876459	ENSDARG00000021239	apaf1	apoptotic peptidase activating factor 1 [Source:ZFIN;Acc:ZDB-GENE-000616-4]
SOLSEv5.0_01022	-0.289412122124728	ENSDARG00000089245	dusp23b	dual specificity phosphatase 23b [Source:ZFIN;Acc:ZDB-GENE-040718-163]
SOLSEv5.0_07378	NA	ENSDARG00000030636	tex30	testis expressed 30 [Source:ZFIN;Acc:ZDB-GENE-041210-219]
SOLSEv5.0_07379	-0.933567934981004	ENSDARG00000073737	suds3	SDS3 homolog, SIN3A corepressor complex component [Source:ZFIN;Acc:ZDB-GENE-040801-236]
SOLSEv5.0_07381	NA	ENSDARG00000018065	ntm	neurotrimin [Source:ZFIN;Acc:ZDB-GENE-060421-6020]
SOLSEv5.0_01023	-0.799660556480003	ENSDARG00000061100	nars	asparaginyl-tRNA synthetase [Source:ZFIN;Acc:ZDB-GENE-030131-1016]
SOLSEv5.0_07382	0.292752626730094	ENSDARG00000039077	tyr	tyrosinase [Source:ZFIN;Acc:ZDB-GENE-991026-3]
SOLSEv5.0_07384	-0.536055144098872	ENSDARG00000003446	ippk	inositol 1,3,4,5,6-pentakisphosphate 2-kinase [Source:ZFIN;Acc:ZDB-GENE-050327-41]
SOLSEv5.0_07385	0.241714410958685	ENSDARG00000015352	lsg1	large 60S subunit nuclear export GTPase 1 [Source:ZFIN;Acc:ZDB-GENE-030131-2184]
SOLSEv5.0_07386	0.0715475384021753	ENSDARG00000004634	osbp	oxysterol binding protein [Source:ZFIN;Acc:ZDB-GENE-090312-18]
SOLSEv5.0_01024	-0.273154233176019	ENSDARG00000020621	ap1b1	adaptor related protein complex 1 subunit beta 1 [Source:ZFIN;Acc:ZDB-GENE-061025-1]
SOLSEv5.0_07387	NA	ENSDARG00000025672	antxr1a	ANTXR cell adhesion molecule 1a [Source:ZFIN;Acc:ZDB-GENE-110411-15]
SOLSEv5.0_07388	0.0689853802887522	ENSDARG00000061829	UNC13A	unc-13 homolog A [Source:HGNC Symbol;Acc:HGNC:23150]
SOLSEv5.0_07389	0.209978309004537	ENSDARG00000037675	npm1b	nucleophosmin 1b [Source:ZFIN;Acc:ZDB-GENE-080723-7]
SOLSEv5.0_07390	-0.644494650254172	ENSDARG00000030156	naglu	N-acetylglucosaminidase, alpha [Source:ZFIN;Acc:ZDB-GENE-100726-2]
SOLSEv5.0_01025	-2.41174257058029	ENSDARG00000077688	cpo	carboxypeptidase O [Source:ZFIN;Acc:ZDB-GENE-070619-6]
SOLSEv5.0_07391	-1.50332036379571	ENSDARG00000007614	wwox	WW domain containing oxidoreductase [Source:ZFIN;Acc:ZDB-GENE-040426-858]
SOLSEv5.0_07392	-0.202100735542589	ENSDARG00000116948	thoc6	THO complex 6 [Source:ZFIN;Acc:ZDB-GENE-041010-198]
SOLSEv5.0_07393	-0.925845704520936	ENSDARG00000057772	march7	membrane-associated ring finger (C3HC4) 7 [Source:ZFIN;Acc:ZDB-GENE-080204-121]
SOLSEv5.0_07394	-0.48343881183079	ENSDARG00000045528	fgd6	FYVE, RhoGEF and PH domain containing 6 [Source:ZFIN;Acc:ZDB-GENE-041210-200]
SOLSEv5.0_07395	NA	ENSDARG00000035887	zgc:91944	zgc:91944 [Source:ZFIN;Acc:ZDB-GENE-040718-417]
SOLSEv5.0_01026	0.0622946836686943	ENSDARG00000087869	si:ch211-11k18.4	si:ch211-11k18.4 [Source:ZFIN;Acc:ZDB-GENE-070912-22]
SOLSEv5.0_07396	0.24859122749246	ENSDARG00000006389	smad2	SMAD family member 2 [Source:ZFIN;Acc:ZDB-GENE-990603-7]
SOLSEv5.0_07397	-0.0855122963902213	ENSDARG00000112878	znf1101	zinc finger protein 1101 [Source:ZFIN;Acc:ZDB-GENE-110914-1]
SOLSEv5.0_07399	0.677291260503281	ENSDARG00000089032	si:ch211-154o6.2	si:ch211-154o6.2 [Source:ZFIN;Acc:ZDB-GENE-030131-2855]
SOLSEv5.0_01027	0.183915110376861	ENSDARG00000075261	timp2b	TIMP metallopeptidase inhibitor 2b [Source:ZFIN;Acc:ZDB-GENE-040426-2655]
SOLSEv5.0_07402	NA	ENSDARG00000055052	map2	microtubule-associated protein 2 [Source:ZFIN;Acc:ZDB-GENE-041010-118]
SOLSEv5.0_07403	0.187018567602293	ENSDARG00000075565	lzts1	leucine zipper, putative tumor suppressor 1 [Source:ZFIN;Acc:ZDB-GENE-081104-431]
SOLSEv5.0_01028	0.444349483452109	ENSDARG00000004427	dpy30	dpy-30 histone methyltransferase complex regulatory subunit [Source:ZFIN;Acc:ZDB-GENE-040718-136]
SOLSEv5.0_07404	NA	ENSDARG00000104175	CABZ01011209.1
SOLSEv5.0_07406	-0.647495678780448	ENSDARG00000060148	sh3pxd2aa	SH3 and PX domains 2Aa [Source:ZFIN;Acc:ZDB-GENE-060503-271]
SOLSEv5.0_07407	0.171977014120629	ENSDARG00000091128	lrrc75bb	leucine rich repeat containing 75Bb [Source:ZFIN;Acc:ZDB-GENE-110721-3]
SOLSEv5.0_07408	0.124723945296715	ENSDARG00000010454	guca1a	guanylate cyclase activator 1A [Source:ZFIN;Acc:ZDB-GENE-011128-5]
SOLSEv5.0_07409	0.137204031202249	ENSDARG00000101693	CABZ01028771.1
SOLSEv5.0_01029	0.476469696031877	ENSDARG00000023532	pinx1	PIN2 (TERF1) interacting telomerase inhibitor 1 [Source:ZFIN;Acc:ZDB-GENE-030515-2]
SOLSEv5.0_07410	-0.0395848888155264	ENSDARG00000079148	nckap5l	NCK-associated protein 5-like [Source:ZFIN;Acc:ZDB-GENE-090313-304]
SOLSEv5.0_07411	-0.4310122312634	ENSDARG00000036090	pard6gb	par-6 family cell polarity regulator gamma b [Source:ZFIN;Acc:ZDB-GENE-010319-35]
SOLSEv5.0_07412	NA	ENSDARG00000027813	nus1	NUS1 dehydrodolichyl diphosphate synthase subunit [Source:ZFIN;Acc:ZDB-GENE-040718-48]
SOLSEv5.0_07413	0.612781258406457	ENSDARG00000079848	gmps	guanine monophosphate synthase [Source:ZFIN;Acc:ZDB-GENE-040426-1503]
SOLSEv5.0_00104	0.171447119028262	ENSDARG00000019702	aldocb	aldolase C, fructose-bisphosphate, b [Source:ZFIN;Acc:ZDB-GENE-030821-1]
SOLSEv5.0_01030	-0.24728819154044	ENSDARG00000005463	slc30a1a	solute carrier family 30 member 1a [Source:ZFIN;Acc:ZDB-GENE-040426-1840]
SOLSEv5.0_07414	-0.0432282027739331	ENSDARG00000077790	dcaf15	DDB1 and CUL4 associated factor 15 [Source:ZFIN;Acc:ZDB-GENE-030131-2374]
SOLSEv5.0_07415	0.32444552469537	ENSDARG00000021288	mier3b	mesoderm induction early response 1, family member 3 b [Source:ZFIN;Acc:ZDB-GENE-070424-65]
SOLSEv5.0_07417	0.25869523616465	ENSDARG00000016664	rnf20	ring finger protein 20, E3 ubiquitin protein ligase [Source:ZFIN;Acc:ZDB-GENE-130404-2]
SOLSEv5.0_07418	0.145314095178192	ENSDARG00000013623	vdac2	voltage-dependent anion channel 2 [Source:ZFIN;Acc:ZDB-GENE-030131-845]
SOLSEv5.0_07420	0.0863983173356511	ENSDARG00000104375	sec24a	SEC24 homolog A, COPII coat complex component [Source:ZFIN;Acc:ZDB-GENE-120926-1]
SOLSEv5.0_07421	-0.37695409260252	ENSDARG00000005126	large1	LARGE xylosyl- and glucuronyltransferase 1 [Source:ZFIN;Acc:ZDB-GENE-061204-1]
SOLSEv5.0_07423	-0.825820901384545	ENSDARG00000062687	kcnh7	potassium channel, voltage gated eag related subfamily H, member 7 [Source:ZFIN;Acc:ZDB-GENE-120214-39]
SOLSEv5.0_07424	NA	ENSDARG00000056014	olfcq16	olfactory receptor C family, q16 [Source:ZFIN;Acc:ZDB-GENE-060503-264]
SOLSEv5.0_01033	-0.218794081739336	ENSDARG00000037425	s100a10a	S100 calcium binding protein A10a [Source:ZFIN;Acc:ZDB-GENE-041010-35]
SOLSEv5.0_07427	-0.609781719849582	ENSDARG00000115657	prkcaa	protein kinase C, alpha, a [Source:ZFIN;Acc:ZDB-GENE-050208-100]
SOLSEv5.0_07429	0.453919723398476	ENSDARG00000007654	nsfa	N-ethylmaleimide-sensitive factor a [Source:ZFIN;Acc:ZDB-GENE-030616-37]
SOLSEv5.0_01034	0.308743845649243	ENSDARG00000109292	tspan2a	tetraspanin 2a [Source:ZFIN;Acc:ZDB-GENE-050522-511]
SOLSEv5.0_07431	0.590863578516342	ENSDARG00000040881	hnrnph1	heterogeneous nuclear ribonucleoprotein H1 [Source:ZFIN;Acc:ZDB-GENE-040426-1856]
SOLSEv5.0_07432	0.236372061794905	ENSDARG00000116093	bcl7bb	BAF chromatin remodeling complex subunit BCL7B b [Source:ZFIN;Acc:ZDB-GENE-010328-17]
SOLSEv5.0_07433	NA	ENSDARG00000007996	pou2f1b	POU class 2 homeobox 1b [Source:ZFIN;Acc:ZDB-GENE-030131-2422]
SOLSEv5.0_07434	NA	ENSDARG00000077145	adcy3a	adenylate cyclase 3a [Source:ZFIN;Acc:ZDB-GENE-111027-6]
SOLSEv5.0_01035	0.437828700757813	ENSDARG00000111319	synj1	synaptojanin 1 [Source:ZFIN;Acc:ZDB-GENE-030131-9180]
SOLSEv5.0_07435	NA	ENSDARG00000095193	si:dkey-23c22.7	si:dkey-23c22.7 [Source:ZFIN;Acc:ZDB-GENE-081105-139]
SOLSEv5.0_07437	0.506748328435793	ENSDARG00000114368	sumf1	sulfatase modifying factor 1 [Source:ZFIN;Acc:ZDB-GENE-060421-3113]
SOLSEv5.0_07438	NA	ENSDARG00000077349	sorcs3b	sortilin related VPS10 domain containing receptor 3b [Source:ZFIN;Acc:ZDB-GENE-131121-455]
SOLSEv5.0_07439	0.0520655873174332	ENSDARG00000036549	agpat3	1-acylglycerol-3-phosphate O-acyltransferase 3 [Source:ZFIN;Acc:ZDB-GENE-040426-2765]
SOLSEv5.0_07440	NA	ENSDARG00000074910	crtc2	CREB regulated transcription coactivator 2 [Source:ZFIN;Acc:ZDB-GENE-030131-2214]
SOLSEv5.0_01036	-1.45825671815279	ENSDARG00000088444	selenol	selenoprotein L [Source:NCBI gene;Acc:100462964]
SOLSEv5.0_07441	NA	ENSDARG00000004889	aga	aspartylglucosaminidase [Source:ZFIN;Acc:ZDB-GENE-040426-2311]
SOLSEv5.0_07442	NA	ENSDARG00000000651	osgepl1	O-sialoglycoprotein endopeptidase-like 1 [Source:ZFIN;Acc:ZDB-GENE-030616-532]
SOLSEv5.0_07443	NA	ENSDARG00000104973	wnt5a	wingless-type MMTV integration site family, member 5a [Source:ZFIN;Acc:ZDB-GENE-060328-3]
SOLSEv5.0_07445	0.0912735963304094	ENSDARG00000013224	phc2b	polyhomeotic homolog 2b (Drosophila) [Source:ZFIN;Acc:ZDB-GENE-040426-1113]
SOLSEv5.0_01037	-1.01277692895128	ENSDARG00000027529	hmox1a	heme oxygenase 1a [Source:ZFIN;Acc:ZDB-GENE-030131-3102]
SOLSEv5.0_07446	0.558164132273032	ENSDARG00000063133	slc4a10a	solute carrier family 4 member 10a [Source:ZFIN;Acc:ZDB-GENE-100215-3]
SOLSEv5.0_07447	-0.756652345934844	ENSDARG00000013623	vdac2	voltage-dependent anion channel 2 [Source:ZFIN;Acc:ZDB-GENE-030131-845]
SOLSEv5.0_07448	-0.284735656318944	ENSDARG00000097683	sptbn5	spectrin, beta, non-erythrocytic 5 [Source:ZFIN;Acc:ZDB-GENE-131121-26]
SOLSEv5.0_07449	-0.877065063456937	ENSDARG00000097938	asb5a	ankyrin repeat and SOCS box containing 5a [Source:ZFIN;Acc:ZDB-GENE-070424-269]
SOLSEv5.0_07450	-0.303690871063102	ENSDARG00000110323	znf986	zinc finger protein 986 [Source:ZFIN;Acc:ZDB-GENE-110913-135]
SOLSEv5.0_00010	NA	ENSDARG00000042130	zp3a.2	zona pellucida glycoprotein 3a, tandem duplicate 2 [Source:ZFIN;Acc:ZDB-GENE-040727-2]
SOLSEv5.0_00105	-0.0128385519878259	ENSDARG00000035699	srp19	signal recognition particle 19 [Source:ZFIN;Acc:ZDB-GENE-040426-2657]
SOLSEv5.0_01038	-1.17803654180847	ENSDARG00000040469	enpp6	ectonucleotide pyrophosphatase/phosphodiesterase 6 [Source:ZFIN;Acc:ZDB-GENE-031205-1]
SOLSEv5.0_07452	0.176958929988373	ENSDARG00000037748	slc43a1b	solute carrier family 43 member 1b [Source:ZFIN;Acc:ZDB-GENE-070209-173]
SOLSEv5.0_07453	-1.93786174681567	ENSDARG00000112015	CR381686.5
SOLSEv5.0_07455	-0.101206157157289	ENSDARG00000026577	cdk2	cyclin-dependent kinase 2 [Source:ZFIN;Acc:ZDB-GENE-040426-2741]
SOLSEv5.0_07456	NA	ENSDARG00000037373	ephb2a	eph receptor B2a [Source:ZFIN;Acc:ZDB-GENE-070713-2]
SOLSEv5.0_01039	-0.508091121789738	ENSDARG00000086336	si:ch211-157b11.12	si:ch211-157b11.12 [Source:ZFIN;Acc:ZDB-GENE-041111-80]
SOLSEv5.0_07458	0.566809515024496	ENSDARG00000091342	adcy5	adenylate cyclase 5 [Source:ZFIN;Acc:ZDB-GENE-081104-470]
SOLSEv5.0_07459	0.0906273667830169	ENSDARG00000016238	arl6ip5b	ADP-ribosylation factor-like 6 interacting protein 5b [Source:ZFIN;Acc:ZDB-GENE-040718-223]
SOLSEv5.0_07460	-0.290704593379271	ENSDARG00000057100	zwilch	zwilch kinetochore protein [Source:ZFIN;Acc:ZDB-GENE-050420-101]
SOLSEv5.0_07461	NA	ENSDARG00000043938	lrrc57	leucine rich repeat containing 57 [Source:ZFIN;Acc:ZDB-GENE-040718-372]
SOLSEv5.0_07462	0.53373102367059	ENSDARG00000028533	macf1a	microtubule actin crosslinking factor 1a [Source:ZFIN;Acc:ZDB-GENE-030131-3606]
SOLSEv5.0_01040	0.073024188720156	ENSDARG00000055642	si:ch211-217a12.1	si:ch211-217a12.1 [Source:ZFIN;Acc:ZDB-GENE-121214-95]
SOLSEv5.0_07464	NA	ENSDARG00000104329	si:ch73-281k2.5	si:ch73-281k2.5 [Source:ZFIN;Acc:ZDB-GENE-141222-10]
SOLSEv5.0_01041	-0.471253301083468	ENSDARG00000109713	BX936392.1	transmembrane protein 150C [Source:NCBI gene;Acc:100003020]
SOLSEv5.0_07467	0.397260418918916	ENSDARG00000045885	scaf11	SR-related CTD-associated factor 11 [Source:ZFIN;Acc:ZDB-GENE-041210-22]
SOLSEv5.0_07468	-0.692100796995255	ENSDARG00000016427	fignl1	fidgetin-like 1 [Source:ZFIN;Acc:ZDB-GENE-030131-1862]
SOLSEv5.0_01042	0.435477231194726	ENSDARG00000006220	ugt1a1	UDP glucuronosyltransferase 1 family, polypeptide A1 [Source:ZFIN;Acc:ZDB-GENE-071004-4]
SOLSEv5.0_07470	0.244016111521382	ENSDARG00000040571	ube4a	ubiquitination factor E4A (UFD2 homolog, yeast) [Source:ZFIN;Acc:ZDB-GENE-070410-21]
SOLSEv5.0_07471	0.539945457950253	ENSDARG00000079624	amer1	APC membrane recruitment protein 1 [Source:ZFIN;Acc:ZDB-GENE-070719-2]
SOLSEv5.0_07472	0.830451433871823	ENSDARG00000045351	ccdc58	coiled-coil domain containing 58 [Source:ZFIN;Acc:ZDB-GENE-040426-1780]
SOLSEv5.0_07476	0.209167279907091	ENSDARG00000068296	SLCO3A1 (1 of many)	solute carrier organic anion transporter family member 3A1 [Source:HGNC Symbol;Acc:HGNC:10952]
SOLSEv5.0_07477	-1.06519333449012	ENSDARG00000111050	maff	v-maf avian musculoaponeurotic fibrosarcoma oncogene homolog F [Source:ZFIN;Acc:ZDB-GENE-040426-1280]
SOLSEv5.0_07478	0.213782289204022	ENSDARG00000021899	b4galt7	xylosylprotein beta 1,4-galactosyltransferase, polypeptide 7 (galactosyltransferase I) [Source:ZFIN;Acc:ZDB-GENE-040727-3]
SOLSEv5.0_07479	-1.77697611778873	ENSDARG00000098540	zc3h7ba	zinc finger CCCH-type containing 7Ba [Source:ZFIN;Acc:ZDB-GENE-030131-4512]
SOLSEv5.0_07480	NA	ENSDARG00000013075	mrpl11	mitochondrial ribosomal protein L11 [Source:ZFIN;Acc:ZDB-GENE-040718-294]
SOLSEv5.0_07481	-0.512956803603885	ENSDARG00000102829	cobll1b	cordon-bleu WH2 repeat protein-like 1b [Source:ZFIN;Acc:ZDB-GENE-120313-6]
SOLSEv5.0_07482	NA	ENSDARG00000014545	golim4b	golgi integral membrane protein 4b [Source:ZFIN;Acc:ZDB-GENE-050327-74]
SOLSEv5.0_07483	0.510971878375699	ENSDARG00000062114	tent4a	terminal nucleotidyltransferase 4A [Source:ZFIN;Acc:ZDB-GENE-041021-1]
SOLSEv5.0_07484	0.0065623314169274	ENSDARG00000109455	exoc2	exocyst complex component 2 [Source:ZFIN;Acc:ZDB-GENE-040426-1160]
SOLSEv5.0_07486	-0.0555146762369645	ENSDARG00000058561	fbxo30a	F-box protein 30a [Source:ZFIN;Acc:ZDB-GENE-040426-1215]
SOLSEv5.0_07487	0.913164031143889	ENSDARG00000079055	si:dkey-85a20.4	si:dkey-85a20.4 [Source:ZFIN;Acc:ZDB-GENE-090313-347]
SOLSEv5.0_07488	-0.414069796052878	ENSDARG00000052104	atg4b	autophagy related 4B, cysteine peptidase [Source:ZFIN;Acc:ZDB-GENE-040917-3]
SOLSEv5.0_01043	0.823775357409977	ENSDARG00000044380	rbmx2	RNA binding motif protein X-linked 2 [Source:ZFIN;Acc:ZDB-GENE-050626-88]
SOLSEv5.0_07489	-0.0159355335124655	ENSDARG00000043806	postna	periostin, osteoblast specific factor a [Source:ZFIN;Acc:ZDB-GENE-091113-23]
SOLSEv5.0_07490	0.924053804482066	ENSDARG00000089260	dus1l	dihydrouridine synthase 1-like (S. cerevisiae) [Source:ZFIN;Acc:ZDB-GENE-030131-1435]
SOLSEv5.0_07491	0.158288966986478	ENSDARG00000076554	cdkn1a	cyclin-dependent kinase inhibitor 1A [Source:ZFIN;Acc:ZDB-GENE-070705-7]
SOLSEv5.0_07492	0.0801223661312428	ENSDARG00000019181	rpsa	ribosomal protein SA [Source:ZFIN;Acc:ZDB-GENE-040426-811]
SOLSEv5.0_07493	NA	ENSDARG00000096304	btr31	bloodthirsty-related gene family, member 31 [Source:ZFIN;Acc:ZDB-GENE-090512-3]
SOLSEv5.0_07494	NA	ENSDARG00000098029	si:ch211-129o18.4	si:ch211-129o18.4 [Source:ZFIN;Acc:ZDB-GENE-090313-22]
SOLSEv5.0_07495	0.197199948627482	ENSDARG00000060308	urb1	URB1 ribosome biogenesis homolog [Source:ZFIN;Acc:ZDB-GENE-030131-5181]
SOLSEv5.0_07496	-0.306635430445022	ENSDARG00000078770	si:ch73-21k16.5	si:ch73-21k16.5 [Source:ZFIN;Acc:ZDB-GENE-030131-8374]
SOLSEv5.0_01044	-0.313261135613373	ENSDARG00000051756	pdhx	pyruvate dehydrogenase complex, component X [Source:ZFIN;Acc:ZDB-GENE-040426-1539]
SOLSEv5.0_07500	-0.346976778068187	ENSDARG00000060345	apoda.1	apolipoprotein Da, duplicate 1 [Source:ZFIN;Acc:ZDB-GENE-060929-148]
SOLSEv5.0_07501	NA	ENSDARG00000037746	actb1	actin, beta 1 [Source:ZFIN;Acc:ZDB-GENE-000329-1]
SOLSEv5.0_07502	-0.958643165803207	ENSDARG00000031506	flvcr2b	feline leukemia virus subgroup C cellular receptor family, member 2b [Source:ZFIN;Acc:ZDB-GENE-041210-312]
SOLSEv5.0_01045	0.116423873486805	ENSDARG00000105669	NFX1	nuclear transcription factor, X-box binding 1 [Source:HGNC Symbol;Acc:HGNC:7803]
SOLSEv5.0_07503	-0.609942465835588	ENSDARG00000098952	gata4	GATA binding protein 4 [Source:ZFIN;Acc:ZDB-GENE-980526-476]
SOLSEv5.0_07505	-0.225662965858291	ENSDARG00000079947	gfi1b	growth factor independent 1B transcription repressor [Source:ZFIN;Acc:ZDB-GENE-091118-129]
SOLSEv5.0_07508	0.765454889242746	ENSDARG00000011405	rps9	ribosomal protein S9 [Source:ZFIN;Acc:ZDB-GENE-010724-15]
SOLSEv5.0_00106	0.112508662968218	ENSDARG00000035596	ISCU (1 of many)	iron-sulfur cluster assembly enzyme [Source:HGNC Symbol;Acc:HGNC:29882]
SOLSEv5.0_01046	0.0322466852063278	ENSDARG00000037871	wipi2	WD repeat domain, phosphoinositide interacting 2 [Source:ZFIN;Acc:ZDB-GENE-040718-488]
SOLSEv5.0_07509	0.125352368932067	ENSDARG00000102367	ndfip1l	Nedd4 family interacting protein 1, like [Source:ZFIN;Acc:ZDB-GENE-040718-207]
SOLSEv5.0_07510	0.556500263745993	ENSDARG00000040732	elavl2	ELAV like neuron-specific RNA binding protein 2 [Source:ZFIN;Acc:ZDB-GENE-040704-9]
SOLSEv5.0_07513	NA	ENSDARG00000078258	CABZ01049847.1	gamma-glutamyltransferase 5b [Source:NCBI gene;Acc:100333757]
SOLSEv5.0_01047	-0.424091233214242	ENSDARG00000038059	grb2b	growth factor receptor-bound protein 2b [Source:ZFIN;Acc:ZDB-GENE-040426-1975]
SOLSEv5.0_07514	-0.142361223083557	ENSDARG00000043177	lsm1	LSM1, U6 small nuclear RNA associated [Source:ZFIN;Acc:ZDB-GENE-040801-68]
SOLSEv5.0_07515	NA	ENSDARG00000114122	ropn1l	rhophilin associated tail protein 1-like [Source:ZFIN;Acc:ZDB-GENE-040724-235]
SOLSEv5.0_07516	0.357415484543521	ENSDARG00000104439	cldnd1a	claudin domain containing 1a [Source:ZFIN;Acc:ZDB-GENE-030131-7568]
SOLSEv5.0_07517	NA	ENSDARG00000021982	sh3bp2	SH3-domain binding protein 2 [Source:ZFIN;Acc:ZDB-GENE-091204-268]
SOLSEv5.0_07518	0.519396632892724	ENSDARG00000102855	neo1a	neogenin 1a [Source:ZFIN;Acc:ZDB-GENE-021031-1]
SOLSEv5.0_01048	0.884051424996505	ENSDARG00000003217	urb2	URB2 ribosome biogenesis homolog [Source:ZFIN;Acc:ZDB-GENE-030131-2621]
SOLSEv5.0_07519	0.753491856763569	ENSDARG00000079581	nyap2a	neuronal tyrosine-phosphorylated phosphoinositide-3-kinase adaptor 2a [Source:ZFIN;Acc:ZDB-GENE-131121-129]
SOLSEv5.0_07520	NA	ENSDARG00000116049	si:ch211-127i16.2	si:ch211-127i16.2 [Source:ZFIN;Acc:ZDB-GENE-091204-54]
SOLSEv5.0_07521	-1.79657870144042	ENSDARG00000087832	bcl3	BCL3 transcription coactivator [Source:ZFIN;Acc:ZDB-GENE-061013-1]
SOLSEv5.0_07522	0.1441857310176	ENSDARG00000058865	endog	endonuclease G [Source:ZFIN;Acc:ZDB-GENE-050522-402]
SOLSEv5.0_01049	0.0270842720135966	ENSDARG00000099080	sbno1	strawberry notch homolog 1 (Drosophila) [Source:ZFIN;Acc:ZDB-GENE-080522-2]
SOLSEv5.0_07525	0.202273232575403	ENSDARG00000104413	rogdi	rogdi atypical leucine zipper [Source:ZFIN;Acc:ZDB-GENE-030131-7582]
SOLSEv5.0_07526	-2.04498984945744	ENSDARG00000020866	apoa4b.2	apolipoprotein A-IV b, tandem duplicate 2 [Source:ZFIN;Acc:ZDB-GENE-030131-3143]
SOLSEv5.0_07527	-0.238916217669562	ENSDARG00000016337	lctlb	lactase-like b [Source:ZFIN;Acc:ZDB-GENE-060503-93]
SOLSEv5.0_07528	-0.379476445030743	ENSDARG00000087647	sept7a	septin 7a [Source:ZFIN;Acc:ZDB-GENE-040426-1008]
SOLSEv5.0_01050	-0.11965602902785	ENSDARG00000043019	exoc1	exocyst complex component 1 [Source:ZFIN;Acc:ZDB-GENE-030131-1057]
SOLSEv5.0_07529	NA	ENSDARG00000071425	nat9	N-acetyltransferase 9 (GCN5-related, putative) [Source:ZFIN;Acc:ZDB-GENE-030131-5097]
SOLSEv5.0_07530	0.314064049235524	ENSDARG00000039350	ssbp1	single-stranded DNA binding protein 1 [Source:ZFIN;Acc:ZDB-GENE-050417-340]
SOLSEv5.0_07531	-0.160163408924407	ENSDARG00000055540	pfkfb4a	6-phosphofructo-2-kinase/fructose-2,6-biphosphatase 4a [Source:ZFIN;Acc:ZDB-GENE-051120-51]
SOLSEv5.0_07533	-0.406616753127705	ENSDARG00000034667	CABZ01090041.1	lipoprotein lipase-like [Source:NCBI gene;Acc:100331214]
SOLSEv5.0_07535	-0.483740685076614	ENSDARG00000103666	dapk2b	death-associated protein kinase 2b [Source:ZFIN;Acc:ZDB-GENE-060810-178]
SOLSEv5.0_07536	-2.92595046318898	ENSDARG00000101452	SUSD2	sushi domain containing 2 [Source:HGNC Symbol;Acc:HGNC:30667]
SOLSEv5.0_07538	-1.55113342190851	ENSDARG00000090449	sp100.3	SP110 nuclear body protein, tandem duplicate 3 [Source:ZFIN;Acc:ZDB-GENE-130530-997]
SOLSEv5.0_07539	NA	ENSDARG00000070467	lactbl1b	lactamase, beta-like 1b [Source:ZFIN;Acc:ZDB-GENE-061207-53]
SOLSEv5.0_07541	0.235941873192879	ENSDARG00000088898	caln1	calneuron 1 [Source:ZFIN;Acc:ZDB-GENE-130313-1]
SOLSEv5.0_07542	0.117478676079255	ENSDARG00000115820	AL935333.5	cyclic nucleotide gated channel alpha 2b [Source:NCBI gene;Acc:103911065]
SOLSEv5.0_07543	NA	ENSDARG00000076904	loxl5b	lysyl oxidase-like 5b [Source:ZFIN;Acc:ZDB-GENE-070818-3]
SOLSEv5.0_01051	-0.134146059266594	ENSDARG00000056369	ufsp2	ufm1-specific peptidase 2 [Source:ZFIN;Acc:ZDB-GENE-030131-8726]
SOLSEv5.0_07546	-0.936283850530606	ENSDARG00000061736	ank3a	ankyrin 3a [Source:ZFIN;Acc:ZDB-GENE-060621-1]
SOLSEv5.0_07547	-1.0610627670186	ENSDARG00000055154	slc8a4a	solute carrier family 8 member 4a [Source:ZFIN;Acc:ZDB-GENE-060110-2]
SOLSEv5.0_01052	0.339752778639474	ENSDARG00000111141	mtfr1l	mitochondrial fission regulator 1-like [Source:ZFIN;Acc:ZDB-GENE-030131-6228]
SOLSEv5.0_07548	NA	ENSDARG00000099743	zgc:113019	zgc:113019 [Source:ZFIN;Acc:ZDB-GENE-050417-449]
SOLSEv5.0_07550	-2.66537630111756	ENSDARG00000040683	MEP1B	meprin A subunit beta [Source:HGNC Symbol;Acc:HGNC:7020]
SOLSEv5.0_07553	0.0371966961675789	ENSDARG00000031768	roraa	RAR-related orphan receptor A, paralog a [Source:ZFIN;Acc:ZDB-GENE-060306-2]
SOLSEv5.0_07555	-1.13371818302825	ENSDARG00000113227	ptgis	prostaglandin I2 (prostacyclin) synthase [Source:ZFIN;Acc:ZDB-GENE-070116-1]
SOLSEv5.0_07556	-0.0185687272035019	ENSDARG00000100897	pdgfrb	platelet-derived growth factor receptor, beta polypeptide [Source:ZFIN;Acc:ZDB-GENE-030805-2]
SOLSEv5.0_07557	0.605320564284232	ENSDARG00000078865	cxxc5a	CXXC finger protein 5a [Source:ZFIN;Acc:ZDB-GENE-030131-3178]
SOLSEv5.0_07558	0.00554270408628328	ENSDARG00000089162	afap1l1a	actin filament associated protein 1-like 1a [Source:ZFIN;Acc:ZDB-GENE-050913-76]
SOLSEv5.0_07559	NA	ENSDARG00000016551	iqsec1b	IQ motif and Sec7 domain 1b [Source:ZFIN;Acc:ZDB-GENE-120813-1]
SOLSEv5.0_07560	NA	ENSDARG00000093709	si:dkeyp-7a3.1	si:dkeyp-7a3.1 [Source:ZFIN;Acc:ZDB-GENE-091204-119]
SOLSEv5.0_07561	-0.00353044499822695	ENSDARG00000060127	adamts3	ADAM metallopeptidase with thrombospondin type 1 motif, 3 [Source:ZFIN;Acc:ZDB-GENE-110223-1]
SOLSEv5.0_07562	-1.06139984724687	ENSDARG00000020711	rrm2	ribonucleotide reductase M2 polypeptide [Source:ZFIN;Acc:ZDB-GENE-990415-25]
SOLSEv5.0_07564	-0.34631494473235	ENSDARG00000096375	march7	membrane-associated ring finger (C3HC4) 7 [Source:ZFIN;Acc:ZDB-GENE-080204-121]
SOLSEv5.0_07565	-2.12863481051979	ENSDARG00000101980	bmper	BMP binding endothelial regulator [Source:ZFIN;Acc:ZDB-GENE-030219-146]
SOLSEv5.0_01054	NA	ENSDARG00000044039	stx11a	syntaxin 11a [Source:ZFIN;Acc:ZDB-GENE-040426-2564]
SOLSEv5.0_07566	0.811559900321783	ENSDARG00000110584	si:dkey-5i3.5	si:dkey-5i3.5 [Source:ZFIN;Acc:ZDB-GENE-070424-162]
SOLSEv5.0_01055	0.401244377729587	ENSDARG00000057855	mrps31	mitochondrial ribosomal protein S31 [Source:ZFIN;Acc:ZDB-GENE-030131-3715]
SOLSEv5.0_07568	-0.423991480735541	ENSDARG00000112267	eif2ak1	eukaryotic translation initiation factor 2-alpha kinase 1 [Source:ZFIN;Acc:ZDB-GENE-061013-268]
SOLSEv5.0_07569	-1.54091386508107	ENSDARG00000096445	si:ch211-214p16.3	si:ch211-214p16.3 [Source:ZFIN;Acc:ZDB-GENE-120709-93]
SOLSEv5.0_07571	0.200138567341083	ENSDARG00000078058	dip2a	disco-interacting protein 2 homolog A [Source:ZFIN;Acc:ZDB-GENE-091204-2]
SOLSEv5.0_01056	0.427854765700175	ENSDARG00000010531	scamp4	secretory carrier membrane protein 4 [Source:ZFIN;Acc:ZDB-GENE-050913-40]
SOLSEv5.0_07574	NA	ENSDARG00000036965	rnf24	ring finger protein 24 [Source:ZFIN;Acc:ZDB-GENE-041114-40]
SOLSEv5.0_07575	0.555422980562531	ENSDARG00000035868	spire1a	spire-type actin nucleation factor 1a [Source:ZFIN;Acc:ZDB-GENE-061013-119]
SOLSEv5.0_07576	0.0624437885096673	ENSDARG00000020077	nol10	nucleolar protein 10 [Source:ZFIN;Acc:ZDB-GENE-040426-764]
SOLSEv5.0_07577	-0.0906934347746326	ENSDARG00000077364	mapk9	mitogen-activated protein kinase 9 [Source:ZFIN;Acc:ZDB-GENE-091117-28]
SOLSEv5.0_07579	0.304365511338893	ENSDARG00000101478	plppr2a	phospholipid phosphatase related 2a [Source:ZFIN;Acc:ZDB-GENE-040426-1171]
SOLSEv5.0_07580	0.00279725462540359	ENSDARG00000070864	bcl6aa	BCL6A transcription repressor a [Source:ZFIN;Acc:ZDB-GENE-040426-1696]
SOLSEv5.0_01058	0.239252948417453	ENSDARG00000010432	eaf2	ELL associated factor 2 [Source:ZFIN;Acc:ZDB-GENE-040625-179]
SOLSEv5.0_07581	-0.584953044622861	ENSDARG00000035438	myhc4	myosin heavy chain 4 [Source:ZFIN;Acc:ZDB-GENE-030131-6206]
SOLSEv5.0_07582	-0.910117656745285	ENSDARG00000041065	hspb1	heat shock protein, alpha-crystallin-related, 1 [Source:ZFIN;Acc:ZDB-GENE-030326-4]
SOLSEv5.0_07585	0.311998977395887	ENSDARG00000042753	cts12	cathepsin 12 [Source:ZFIN;Acc:ZDB-GENE-050208-336]
SOLSEv5.0_01059	-0.00164226282504479	ENSDARG00000102414	myhz1.1	myosin, heavy polypeptide 1.1, skeletal muscle [Source:ZFIN;Acc:ZDB-GENE-000322-5]
SOLSEv5.0_07586	0.517636552815527	ENSDARG00000088048	fgf18a	fibroblast growth factor 18a [Source:ZFIN;Acc:ZDB-GENE-030714-1]
SOLSEv5.0_07587	-0.131695381226932	ENSDARG00000004306	klhl18	kelch-like family member 18 [Source:ZFIN;Acc:ZDB-GENE-030131-5785]
SOLSEv5.0_07588	0.218183312799673	ENSDARG00000076950	kel	Kell metallo-endopeptidase (Kell blood group) [Source:ZFIN;Acc:ZDB-GENE-110411-118]
SOLSEv5.0_07589	-0.0650904745981969	ENSDARG00000008026	niban2b	niban apoptosis regulator 2b [Source:ZFIN;Acc:ZDB-GENE-030131-6218]
SOLSEv5.0_07591	0.686205715494729	ENSDARG00000009499	syne1a	spectrin repeat containing, nuclear envelope 1a [Source:ZFIN;Acc:ZDB-GENE-030131-4172]
SOLSEv5.0_07592	0.2914213406913	ENSDARG00000098916	krit1	KRIT1 ankyrin repeat containing [Source:ZFIN;Acc:ZDB-GENE-030131-555]
SOLSEv5.0_01060	-0.396335602833591	ENSDARG00000058968	haus1	HAUS augmin-like complex, subunit 1 [Source:ZFIN;Acc:ZDB-GENE-091204-387]
SOLSEv5.0_07593	0.579986234300958	ENSDARG00000042803	rab3c	RAB3C, member RAS oncogene family [Source:ZFIN;Acc:ZDB-GENE-040718-263]
SOLSEv5.0_07594	-0.432294785318349	ENSDARG00000110756	CLEC3A	C-type lectin domain family 3 member A [Source:HGNC Symbol;Acc:HGNC:2052]
SOLSEv5.0_07596	1.52026831947456	ENSDARG00000116186	gnrh2	gonadotropin-releasing hormone 2 [Source:ZFIN;Acc:ZDB-GENE-030516-1]
SOLSEv5.0_07598	0.18704171857235	ENSDARG00000045180	acta2	actin alpha 2, smooth muscle [Source:ZFIN;Acc:ZDB-GENE-030131-1229]
SOLSEv5.0_01061	0.569953488674551	ENSDARG00000105187	gcshb	glycine cleavage system protein H (aminomethyl carrier), b [Source:ZFIN;Acc:ZDB-GENE-040718-319]
SOLSEv5.0_07599	-0.519357724315715	ENSDARG00000008982	casq2	calsequestrin 2 [Source:ZFIN;Acc:ZDB-GENE-010724-12]
SOLSEv5.0_07601	0.689499825705317	ENSDARG00000043898	timm10b	translocase of inner mitochondrial membrane 10 homolog B (yeast) [Source:ZFIN;Acc:ZDB-GENE-050417-370]
SOLSEv5.0_07602	-0.418707221865071	ENSDARG00000087529	zgc:85936	zgc:85936 [Source:ZFIN;Acc:ZDB-GENE-040426-2450]
SOLSEv5.0_07603	-0.0427318377727957	ENSDARG00000115968	mfsd8	major facilitator superfamily domain containing 8 [Source:ZFIN;Acc:ZDB-GENE-060818-29]
SOLSEv5.0_07604	NA	ENSDARG00000114049	CABZ01018956.1
SOLSEv5.0_07605	0.0257875152698651	ENSDARG00000060600	capn15	calpain 15 [Source:ZFIN;Acc:ZDB-GENE-140106-70]
SOLSEv5.0_01062	-0.328882006533545	ENSDARG00000035913	yars	tyrosyl-tRNA synthetase [Source:ZFIN;Acc:ZDB-GENE-030425-2]
SOLSEv5.0_07608	NA	ENSDARG00000100483	vent	ventral expressed homeobox [Source:ZFIN;Acc:ZDB-GENE-010108-2]
SOLSEv5.0_07609	0.810917075964141	ENSDARG00000109524	nfasca	neurofascin homolog (chicken) a [Source:ZFIN;Acc:ZDB-GENE-080229-6]
SOLSEv5.0_00107	0.00981535138289113	ENSDARG00000022456	eno1a	enolase 1a, (alpha) [Source:ZFIN;Acc:ZDB-GENE-030131-6048]
SOLSEv5.0_01063	-0.119994630451946	ENSDARG00000076296	triqk	triple QxxK/R motif containing [Source:ZFIN;Acc:ZDB-GENE-070705-75]
SOLSEv5.0_07610	0.321947752365171	ENSDARG00000069692	col7a1l	collagen type VII alpha 1-like [Source:ZFIN;Acc:ZDB-GENE-030131-9861]
SOLSEv5.0_07611	0.0509513136552037	ENSDARG00000056979	lhx9	LIM homeobox 9 [Source:ZFIN;Acc:ZDB-GENE-050417-210]
SOLSEv5.0_07612	-0.266462498422786	ENSDARG00000109477	rhbdl2	rhomboid, veinlet-like 2 (Drosophila) [Source:ZFIN;Acc:ZDB-GENE-040426-732]
SOLSEv5.0_07613	0.459346782653401	ENSDARG00000019646	twist3	twist3 [Source:ZFIN;Acc:ZDB-GENE-000210-7]
SOLSEv5.0_01064	0.233579036337458	ENSDARG00000039601	ier3ip1	immediate early response 3 interacting protein 1 [Source:ZFIN;Acc:ZDB-GENE-050506-106]
SOLSEv5.0_07614	1.07664591103137	ENSDARG00000088844	deaf1	DEAF1 transcription factor [Source:ZFIN;Acc:ZDB-GENE-081022-163]
SOLSEv5.0_07616	-0.348205902697574	ENSDARG00000105669	NFX1	nuclear transcription factor, X-box binding 1 [Source:HGNC Symbol;Acc:HGNC:7803]
SOLSEv5.0_07617	0.529576815100023	ENSDARG00000073824	RASGRF1	Ras protein specific guanine nucleotide releasing factor 1 [Source:HGNC Symbol;Acc:HGNC:9875]
SOLSEv5.0_01065	0.0689810414591577	ENSDARG00000056127	polr2gl	polymerase (RNA) II (DNA directed) polypeptide G-like [Source:ZFIN;Acc:ZDB-GENE-030131-2808]
SOLSEv5.0_07619	0.46433949389023	ENSDARG00000038780	ubtfl	upstream binding transcription factor, like [Source:ZFIN;Acc:ZDB-GENE-040426-1159]
SOLSEv5.0_07620	-0.717080105246509	ENSDARG00000021789	myoc	myocilin [Source:ZFIN;Acc:ZDB-GENE-050425-2]
SOLSEv5.0_07621	-5.98393721099947	ENSDARG00000079456	si:ch211-149a19.3	si:ch211-149a19.3 [Source:ZFIN;Acc:ZDB-GENE-081104-128]
SOLSEv5.0_07623	-0.471009040392029	ENSDARG00000036626	sema6ba	sema domain, transmembrane domain (TM), and cytoplasmic domain, (semaphorin) 6Ba [Source:ZFIN;Acc:ZDB-GENE-131024-1]
SOLSEv5.0_07624	-0.917841513339294	ENSDARG00000092578	si:ch211-222e20.4	si:ch211-222e20.4 [Source:ZFIN;Acc:ZDB-GENE-091118-60]
SOLSEv5.0_07625	0.484318094153267	ENSDARG00000015050	calm2b	calmodulin 2b, (phosphorylase kinase, delta) [Source:ZFIN;Acc:ZDB-GENE-020415-2]
SOLSEv5.0_01066	0.326914538906008	ENSDARG00000055314	mcmbp	minichromosome maintenance complex binding protein [Source:ZFIN;Acc:ZDB-GENE-030131-9676]
SOLSEv5.0_07627	0.355613496135957	ENSDARG00000097530	xkr5b	XK related 5b [Source:ZFIN;Acc:ZDB-GENE-170829-1]
SOLSEv5.0_07629	-0.597480947303097	ENSDARG00000074524	cntnap1	contactin associated protein 1 [Source:ZFIN;Acc:ZDB-GENE-030916-2]
SOLSEv5.0_07630	-0.370910455690353	ENSDARG00000018073	mrps22	mitochondrial ribosomal protein S22 [Source:ZFIN;Acc:ZDB-GENE-070615-31]
SOLSEv5.0_01067	NA	ENSDARG00000113460	alox5ap	arachidonate 5-lipoxygenase-activating protein [Source:ZFIN;Acc:ZDB-GENE-030131-9322]
SOLSEv5.0_07631	NA	ENSDARG00000110853	elk3	ETS transcription factor ELK3 [Source:ZFIN;Acc:ZDB-GENE-030716-2]
SOLSEv5.0_07632	-0.185052087275333	ENSDARG00000114747	si:ch211-175m2.5	si:ch211-175m2.5 [Source:ZFIN;Acc:ZDB-GENE-130530-947]
SOLSEv5.0_01068	-0.293956452720664	ENSDARG00000116932	cyp2x9	cytochrome P450, family 2, subfamily X, polypeptide 9 [Source:ZFIN;Acc:ZDB-GENE-061027-109]
SOLSEv5.0_07633	-0.0661055947528683	ENSDARG00000028533	macf1a	microtubule actin crosslinking factor 1a [Source:ZFIN;Acc:ZDB-GENE-030131-3606]
SOLSEv5.0_07634	NA	ENSDARG00000026712	rab5c	RAB5C, member RAS oncogene family [Source:ZFIN;Acc:ZDB-GENE-031118-30]
SOLSEv5.0_07635	0.181701037000413	ENSDARG00000091232	kcnj1a.1	potassium inwardly-rectifying channel, subfamily J, member 1a, tandem duplicate 1 [Source:ZFIN;Acc:ZDB-GENE-031118-55]
SOLSEv5.0_07636	-0.343776633676486	ENSDARG00000063412	cers1	ceramide synthase 1 [Source:ZFIN;Acc:ZDB-GENE-050208-406]
SOLSEv5.0_01069	-3.36701530125288	ENSDARG00000071592	aqp8a.2	aquaporin 8a, tandem duplicate 2 [Source:ZFIN;Acc:ZDB-GENE-070112-1802]
SOLSEv5.0_07638	0.0670759248057566	ENSDARG00000110004	tnksa	tankyrase, TRF1-interacting ankyrin-related ADP-ribose polymerase a [Source:ZFIN;Acc:ZDB-GENE-030131-7450]
SOLSEv5.0_07640	-2.00639793414466	ENSDARG00000098063	alp3	alkaline phosphatase 3 [Source:ZFIN;Acc:ZDB-GENE-120919-1]
SOLSEv5.0_07641	-1.63266171080123	ENSDARG00000003395	col4a3	collagen, type IV, alpha 3 [Source:ZFIN;Acc:ZDB-GENE-070802-4]
SOLSEv5.0_07642	-0.974242113418318	ENSDARG00000058631	CABZ01030107.1
SOLSEv5.0_07643	0.768762891201375	ENSDARG00000057000	camkvl	CaM kinase-like vesicle-associated, like [Source:ZFIN;Acc:ZDB-GENE-090311-58]
SOLSEv5.0_01070	NA	ENSDARG00000105114	crebrf	creb3 regulatory factor [Source:ZFIN;Acc:ZDB-GENE-120203-3]
SOLSEv5.0_07646	-0.916744809933863	ENSDARG00000044011	xkrx	XK related X-linked [Source:ZFIN;Acc:ZDB-GENE-041114-108]
SOLSEv5.0_07647	-1.2113615961938	ENSDARG00000022968	fxr1	fragile X mental retardation, autosomal homolog 1 [Source:ZFIN;Acc:ZDB-GENE-030131-5431]
SOLSEv5.0_07648	-0.563481014076898	ENSDARG00000075800	calml4a	calmodulin-like 4a [Source:ZFIN;Acc:ZDB-GENE-081022-9]
SOLSEv5.0_07649	NA	ENSDARG00000071671	nudt22	nudix (nucleoside diphosphate linked moiety X)-type motif 22 [Source:ZFIN;Acc:ZDB-GENE-041010-171]
SOLSEv5.0_07651	0.169789721597518	ENSDARG00000098845	lrp12	low density lipoprotein receptor-related protein 12 [Source:ZFIN;Acc:ZDB-GENE-060503-399]
SOLSEv5.0_07652	-0.97798297445479	ENSDARG00000042894	tyms	thymidylate synthetase [Source:ZFIN;Acc:ZDB-GENE-040426-59]
SOLSEv5.0_07653	NA	ENSDARG00000054574	znhit1	zinc finger, HIT-type containing 1 [Source:ZFIN;Acc:ZDB-GENE-050417-272]
SOLSEv5.0_01071	0.40613272851435	ENSDARG00000032552	march5	membrane-associated ring finger (C3HC4) 5 [Source:ZFIN;Acc:ZDB-GENE-070424-47]
SOLSEv5.0_07654	0.641356520350675	ENSDARG00000106248	BX548062.1	leucine rich repeat and fibronectin type III domain containing 2 [Source:NCBI gene;Acc:797812]
SOLSEv5.0_07657	-0.375802750922366	ENSDARG00000046106	rab10	RAB10, member RAS oncogene family [Source:ZFIN;Acc:ZDB-GENE-040718-304]
SOLSEv5.0_07658	0.452495525430464	ENSDARG00000114444	CABZ01079081.1
SOLSEv5.0_07659	-1.56864503203593	ENSDARG00000020866	apoa4b.2	apolipoprotein A-IV b, tandem duplicate 2 [Source:ZFIN;Acc:ZDB-GENE-030131-3143]
SOLSEv5.0_01072	0.339928742687499	ENSDARG00000032985	mrpl27	mitochondrial ribosomal protein L27 [Source:ZFIN;Acc:ZDB-GENE-050522-129]
SOLSEv5.0_07663	-1.48336650654359	ENSDARG00000115221	zgc:194551	zgc:194551 [Source:ZFIN;Acc:ZDB-GENE-030131-4878]
SOLSEv5.0_00108	-0.205576680977473	ENSDARG00000042644	sod2	superoxide dismutase 2, mitochondrial [Source:ZFIN;Acc:ZDB-GENE-030131-7742]
SOLSEv5.0_07666	NA	ENSDARG00000014320	gucy2c	guanylate cyclase 2C [Source:ZFIN;Acc:ZDB-GENE-091118-67]
SOLSEv5.0_07668	0.689536422168903	ENSDARG00000074670	matk	megakaryocyte-associated tyrosine kinase [Source:ZFIN;Acc:ZDB-GENE-070705-183]
SOLSEv5.0_07669	0.423334519779029	ENSDARG00000105281	p2ry1	purinergic receptor P2Y1 [Source:ZFIN;Acc:ZDB-GENE-121004-2]
SOLSEv5.0_07670	0.715608044351291	ENSDARG00000003311	pank2	pantothenate kinase 2 [Source:ZFIN;Acc:ZDB-GENE-070112-1952]
SOLSEv5.0_07671	-2.57098277791988	ENSDARG00000044803	dhrs3b	dehydrogenase/reductase (SDR family) member 3b [Source:ZFIN;Acc:ZDB-GENE-041010-172]
SOLSEv5.0_07672	0.600059808232177	ENSDARG00000039500	si:cabz01090165.1	si:cabz01090165.1 [Source:ZFIN;Acc:ZDB-GENE-161017-71]
SOLSEv5.0_07674	-0.397476265962003	ENSDARG00000105744	ptprr	protein tyrosine phosphatase receptor type R [Source:ZFIN;Acc:ZDB-GENE-101029-2]
SOLSEv5.0_01073	0.653913983911863	ENSDARG00000045935	immp1l	inner mitochondrial membrane peptidase subunit 1 [Source:ZFIN;Acc:ZDB-GENE-070522-4]
SOLSEv5.0_07677	0.715317799325289	ENSDARG00000013422	slc8a1a	solute carrier family 8 member 1a [Source:ZFIN;Acc:ZDB-GENE-050809-1]
SOLSEv5.0_07678	-1.27443768060319	ENSDARG00000037560	mtm1	myotubularin 1 [Source:ZFIN;Acc:ZDB-GENE-051113-128]
SOLSEv5.0_07679	-1.73918007068533	ENSDARG00000068181	dpep1	dipeptidase 1 [Source:ZFIN;Acc:ZDB-GENE-061013-388]
SOLSEv5.0_07680	1.3675173837521	ENSDARG00000018040	msantd4	Myb/SANT-like DNA-binding domain containing 4 with coiled-coils [Source:ZFIN;Acc:ZDB-GENE-121023-2]
SOLSEv5.0_01074	0.117757986899985	ENSDARG00000067920	rab8a	RAB8A, member RAS oncogene family [Source:ZFIN;Acc:ZDB-GENE-070424-36]
SOLSEv5.0_07682	NA	ENSDARG00000059125	prkacbb	protein kinase, cAMP-dependent, catalytic, beta b [Source:ZFIN;Acc:ZDB-GENE-050904-4]
SOLSEv5.0_07683	0.129058766739225	ENSDARG00000089354	tspan4a	tetraspanin 4a [Source:ZFIN;Acc:ZDB-GENE-040718-38]
SOLSEv5.0_07684	0.72188486824095	ENSDARG00000014280	dlgap1a	discs, large (Drosophila) homolog-associated protein 1a [Source:ZFIN;Acc:ZDB-GENE-030616-580]
SOLSEv5.0_01075	-0.523672458104026	ENSDARG00000021046	rhbdd1	rhomboid domain containing 1 [Source:ZFIN;Acc:ZDB-GENE-050417-85]
SOLSEv5.0_07685	NA	ENSDARG00000026052	ccdc3a	coiled-coil domain containing 3a [Source:ZFIN;Acc:ZDB-GENE-041210-326]
SOLSEv5.0_07686	-0.749036800915195	ENSDARG00000040695	fkbp14	FKBP prolyl isomerase 14 [Source:ZFIN;Acc:ZDB-GENE-040801-210]
SOLSEv5.0_07687	-0.6133433683603	ENSDARG00000015575	cyp3c1	cytochrome P450, family 3, subfamily c, polypeptide 1 [Source:ZFIN;Acc:ZDB-GENE-030131-3060]
SOLSEv5.0_01076	0.732412260007935	ENSDARG00000079783	isg20	interferon stimulated exonuclease gene [Source:ZFIN;Acc:ZDB-GENE-100422-17]
SOLSEv5.0_07688	NA	ENSDARG00000102017	trpc4b	transient receptor potential cation channel, subfamily C, member 4b [Source:ZFIN;Acc:ZDB-GENE-120329-1]
SOLSEv5.0_01077	0.487641995286866	ENSDARG00000074758	csde1	cold shock domain containing E1, RNA-binding [Source:ZFIN;Acc:ZDB-GENE-030131-8623]
SOLSEv5.0_07690	-2.02288516003699	ENSDARG00000112985	hnf4a	hepatocyte nuclear factor 4, alpha [Source:ZFIN;Acc:ZDB-GENE-030131-1077]
SOLSEv5.0_07691	0.167334282878982	ENSDARG00000099757	wdr47b	WD repeat domain 47b [Source:ZFIN;Acc:ZDB-GENE-121114-10]
SOLSEv5.0_07692	NA	ENSDARG00000100089	camk2b2	calcium/calmodulin-dependent protein kinase (CaM kinase) II beta 2 [Source:ZFIN;Acc:ZDB-GENE-090312-34]
SOLSEv5.0_07694	-0.499238874786772	ENSDARG00000030368	naa15b	N(alpha)-acetyltransferase 15, NatA auxiliary subunit b [Source:ZFIN;Acc:ZDB-GENE-030131-6031]
SOLSEv5.0_01078	-0.745003572561609	ENSDARG00000071871	glod5	glyoxalase domain containing 5 [Source:ZFIN;Acc:ZDB-GENE-050522-174]
SOLSEv5.0_07695	NA	ENSDARG00000077377	si:dkey-85n7.6	si:dkey-85n7.6 [Source:ZFIN;Acc:ZDB-GENE-110411-62]
SOLSEv5.0_07696	0.176892553305648	ENSDARG00000110344	angptl7	angiopoietin-like 7 [Source:ZFIN;Acc:ZDB-GENE-041010-175]
SOLSEv5.0_07697	-0.11878274807838	ENSDARG00000097877	si:ch211-167b20.8	si:ch211-167b20.8 [Source:ZFIN;Acc:ZDB-GENE-081104-147]
SOLSEv5.0_07701	0.0882981354890242	ENSDARG00000103588	prrt2	proline-rich transmembrane protein 2 [Source:ZFIN;Acc:ZDB-GENE-121210-3]
SOLSEv5.0_01079	-0.0353555116358245	ENSDARG00000077513	ppp1r3da	protein phosphatase 1, regulatory subunit 3Da [Source:ZFIN;Acc:ZDB-GENE-080204-75]
SOLSEv5.0_07702	NA	ENSDARG00000070425	dll4	delta-like 4 (Drosophila) [Source:ZFIN;Acc:ZDB-GENE-041014-73]
SOLSEv5.0_00109	NA	ENSDARG00000060350	apoda.2	apolipoprotein Da, duplicate 2 [Source:ZFIN;Acc:ZDB-GENE-070912-551]
SOLSEv5.0_01080	0.856120322485775	ENSDARG00000097505	dnal1	dynein, axonemal, light chain 1 [Source:ZFIN;Acc:ZDB-GENE-040801-178]
SOLSEv5.0_07707	-1.37183919023554	ENSDARG00000079291	rapgef3	Rap guanine nucleotide exchange factor (GEF) 3 [Source:ZFIN;Acc:ZDB-GENE-090312-38]
SOLSEv5.0_07708	NA	ENSDARG00000058318	c1qtnf9	C1q and TNF related 9 [Source:ZFIN;Acc:ZDB-GENE-080303-33]
SOLSEv5.0_01081	0.392193016769455	ENSDARG00000008407	tspan7b	tetraspanin 7b [Source:ZFIN;Acc:ZDB-GENE-040927-5]
SOLSEv5.0_07710	0.729852188175228	ENSDARG00000052012	rtn4rl2a	reticulon 4 receptor-like 2 a [Source:ZFIN;Acc:ZDB-GENE-040310-4]
SOLSEv5.0_07711	0.468398861577864	ENSDARG00000012378	naa35	N(alpha)-acetyltransferase 35, NatC auxiliary subunit [Source:ZFIN;Acc:ZDB-GENE-030131-306]
SOLSEv5.0_07713	NA	ENSDARG00000004445	grm5a	glutamate receptor, metabotropic 5a [Source:ZFIN;Acc:ZDB-GENE-090821-9]
SOLSEv5.0_07714	-0.562014157698239	ENSDARG00000008811	cmtm3	CKLF-like MARVEL transmembrane domain containing 3 [Source:ZFIN;Acc:ZDB-GENE-040801-206]
SOLSEv5.0_07715	0.560344356458823	ENSDARG00000063009	catip	ciliogenesis associated TTC17 interacting protein [Source:ZFIN;Acc:ZDB-GENE-060929-1170]
SOLSEv5.0_07717	-1.00749151681392	ENSDARG00000114864	vdrb	vitamin D receptor b [Source:ZFIN;Acc:ZDB-GENE-080403-10]
SOLSEv5.0_07718	0.152057683215476	ENSDARG00000075593	trim71	tripartite motif containing 71, E3 ubiquitin protein ligase [Source:ZFIN;Acc:ZDB-GENE-040128-1]
SOLSEv5.0_07719	0.54719799983314	ENSDARG00000086933	tnni3k	TNNI3 interacting kinase [Source:ZFIN;Acc:ZDB-GENE-081104-399]
SOLSEv5.0_07720	0.111829830557323	ENSDARG00000077442	tubgcp5	tubulin, gamma complex associated protein 5 [Source:ZFIN;Acc:ZDB-GENE-050522-344]
SOLSEv5.0_07721	0.42191460045789	ENSDARG00000036359	riox2	ribosomal oxygenase 2 [Source:ZFIN;Acc:ZDB-GENE-040426-1283]
SOLSEv5.0_07724	-0.630591785438235	ENSDARG00000103052	pcyox1	prenylcysteine oxidase 1 [Source:ZFIN;Acc:ZDB-GENE-050417-98]
SOLSEv5.0_01082	0.489351666008422	ENSDARG00000063032	dok6	docking protein 6 [Source:ZFIN;Acc:ZDB-GENE-070410-50]
SOLSEv5.0_07725	-0.389603799815395	ENSDARG00000111253	BX005435.1	ATP-binding cassette, sub-family H, member 1 [Source:NCBI gene;Acc:558667]
SOLSEv5.0_07726	-0.462666153498283	ENSDARG00000062220	plekha7b	pleckstrin homology domain containing, family A member 7b [Source:ZFIN;Acc:ZDB-GENE-091014-2]
SOLSEv5.0_07727	0.392071308150616	ENSDARG00000086172	ACVR1C	activin A receptor type 1C [Source:HGNC Symbol;Acc:HGNC:18123]
SOLSEv5.0_07728	0.121389806707839	ENSDARG00000013110	dmtn	dematin actin binding protein [Source:ZFIN;Acc:ZDB-GENE-030131-9438]
SOLSEv5.0_01083	3.53689963099415	ENSDARG00000062096	pm20d1.2	peptidase M20 domain containing 1, tandem duplicate 2 [Source:ZFIN;Acc:ZDB-GENE-061013-637]
SOLSEv5.0_07729	-0.0982777887220505	ENSDARG00000113090	BX321894.1	tensin 1a [Source:NCBI gene;Acc:565181]
SOLSEv5.0_07735	0.734479692033071	ENSDARG00000070080	nbeaa	neurobeachin a [Source:ZFIN;Acc:ZDB-GENE-050320-68]
SOLSEv5.0_07736	-0.584981650392598	ENSDARG00000069143	map3k7cl	map3k7 C-terminal like [Source:ZFIN;Acc:ZDB-GENE-091204-239]
SOLSEv5.0_07738	NA	ENSDARG00000011473	calcrla	calcitonin receptor-like a [Source:ZFIN;Acc:ZDB-GENE-040822-26]
SOLSEv5.0_07740	0.266884660558009	ENSDARG00000105631	CABP4	calcium binding protein 4 [Source:HGNC Symbol;Acc:HGNC:1386]
SOLSEv5.0_07741	0.129222851985382	ENSDARG00000059460	sbf2	SET binding factor 2 [Source:ZFIN;Acc:ZDB-GENE-030911-10]
SOLSEv5.0_01085	-0.0689721843611337	ENSDARG00000030914	tmem120a	transmembrane protein 120A [Source:ZFIN;Acc:ZDB-GENE-070424-21]
SOLSEv5.0_07742	-0.350250678839793	ENSDARG00000041182	rpl4	ribosomal protein L4 [Source:ZFIN;Acc:ZDB-GENE-030131-9034]
SOLSEv5.0_07743	0.659296911748785	ENSDARG00000045641	usp3	ubiquitin specific peptidase 3 [Source:ZFIN;Acc:ZDB-GENE-030131-5142]
SOLSEv5.0_00110	-0.82711097592794	ENSDARG00000086523	ch25hl3	cholesterol 25-hydroxylase like 3 [Source:ZFIN;Acc:ZDB-GENE-180119-1]
SOLSEv5.0_01086	-0.176796326075764	ENSDARG00000010745	dnaja2b	DnaJ heat shock protein family (Hsp40) member A2b [Source:ZFIN;Acc:ZDB-GENE-030131-2884]
SOLSEv5.0_07744	-0.301807743849544	ENSDARG00000030173	traf2a	Tnf receptor-associated factor 2a [Source:ZFIN;Acc:ZDB-GENE-071120-2]
SOLSEv5.0_07745	-0.0502908816829742	ENSDARG00000014674	acsl3b	acyl-CoA synthetase long chain family member 3b [Source:ZFIN;Acc:ZDB-GENE-030131-492]
SOLSEv5.0_01087	0.1043786691152	ENSDARG00000005359	sucla2	succinate-CoA ligase, ADP-forming, beta subunit [Source:ZFIN;Acc:ZDB-GENE-040426-1963]
SOLSEv5.0_07746	0.332618012566148	ENSDARG00000112310	CABZ01084617.1
SOLSEv5.0_01088	0.182905561564412	ENSDARG00000036299	nucb2a	nucleobindin 2a [Source:ZFIN;Acc:ZDB-GENE-030826-14]
SOLSEv5.0_07748	-1.26514518599712	ENSDARG00000023920	llgl2	LLGL scribble cell polarity complex component 2 [Source:ZFIN;Acc:ZDB-GENE-030131-9877]
SOLSEv5.0_01089	0.42438480584429	ENSDARG00000101008	soul4	heme-binding protein soul4 [Source:ZFIN;Acc:ZDB-GENE-110718-1]
SOLSEv5.0_07750	-0.020333365273636	ENSDARG00000078301	zgc:162255	zgc:162255 [Source:ZFIN;Acc:ZDB-GENE-070410-51]
SOLSEv5.0_07752	1.07665293545773	ENSDARG00000105127	si:ch211-155e24.3	si:ch211-155e24.3 [Source:ZFIN;Acc:ZDB-GENE-070912-116]
SOLSEv5.0_01090	0.831541823169197	ENSDARG00000056720	utp3	UTP3 small subunit processome component [Source:ZFIN;Acc:ZDB-GENE-040912-163]
SOLSEv5.0_07754	-0.286322426901652	ENSDARG00000090895	kansl1a	KAT8 regulatory NSL complex subunit 1a [Source:ZFIN;Acc:ZDB-GENE-121219-5]
SOLSEv5.0_07755	0.511374186307304	ENSDARG00000008767	tle2b	TLE family member 2, transcriptional corepressor b [Source:ZFIN;Acc:ZDB-GENE-050208-677]
SOLSEv5.0_07756	1.42183796181514	ENSDARG00000059902	vps16	vacuolar protein sorting 16 homolog [Source:ZFIN;Acc:ZDB-GENE-050809-9]
SOLSEv5.0_07758	-0.118729428810979	ENSDARG00000045066	entpd1	ectonucleoside triphosphate diphosphohydrolase 1 [Source:ZFIN;Acc:ZDB-GENE-040801-58]
SOLSEv5.0_01092	-0.270620085627109	ENSDARG00000098391	psmg3	proteasome (prosome, macropain) assembly chaperone 3 [Source:ZFIN;Acc:ZDB-GENE-040718-262]
SOLSEv5.0_07760	NA	ENSDARG00000089429	si:dkey-205h13.2	si:dkey-205h13.2 [Source:ZFIN;Acc:ZDB-GENE-080225-18]
SOLSEv5.0_07761	0.0768048135468089	ENSDARG00000095241	mybl2a	v-myb avian myeloblastosis viral oncogene homolog-like 2a [Source:ZFIN;Acc:ZDB-GENE-980526-529]
SOLSEv5.0_01093	-0.240702969400974	ENSDARG00000101340	CABZ01117840.1
SOLSEv5.0_07765	0.255820824769647	ENSDARG00000079751	megf8	multiple EGF-like-domains 8 [Source:ZFIN;Acc:ZDB-GENE-090730-1]
SOLSEv5.0_07767	0.266036333725975	ENSDARG00000098466	ube2a	ubiquitin-conjugating enzyme E2A (RAD6 homolog) [Source:ZFIN;Acc:ZDB-GENE-030616-72]
SOLSEv5.0_01094	-0.350010848225168	ENSDARG00000042458	rfc4	replication factor C (activator 1) 4 [Source:ZFIN;Acc:ZDB-GENE-040824-3]
SOLSEv5.0_07768	0.366883474166847	ENSDARG00000028862	rdh20	retinol dehydrogenase 20 [Source:ZFIN;Acc:ZDB-GENE-131127-122]
SOLSEv5.0_07769	NA	ENSDARG00000110151	ank3b	ankyrin 3b [Source:ZFIN;Acc:ZDB-GENE-060621-2]
SOLSEv5.0_07770	-1.19778875377435	ENSDARG00000076595	sema4ga	sema domain, immunoglobulin domain (Ig), transmembrane domain (TM) and short cytoplasmic domain, (semaphorin) 4Ga [Source:ZFIN;Acc:ZDB-GENE-060503-381]
SOLSEv5.0_01095	-0.422299064175792	ENSDARG00000079835	man2c1	mannosidase, alpha, class 2C, member 1 [Source:ZFIN;Acc:ZDB-GENE-101103-4]
SOLSEv5.0_07774	NA	ENSDARG00000100384	CT990567.1
SOLSEv5.0_07776	0.134805901233597	ENSDARG00000022795	golt1ba	golgi transport 1Ba [Source:ZFIN;Acc:ZDB-GENE-041210-157]
SOLSEv5.0_07777	0.296933381917543	ENSDARG00000109347	kbtbd4	kelch repeat and BTB (POZ) domain containing 4 [Source:ZFIN;Acc:ZDB-GENE-040426-937]
SOLSEv5.0_00111	-0.799762800158016	ENSDARG00000000212	krt97	keratin 97 [Source:ZFIN;Acc:ZDB-GENE-040718-78]
SOLSEv5.0_07778	1.05325094947548	ENSDARG00000028396	fkbp5	FKBP prolyl isomerase 5 [Source:ZFIN;Acc:ZDB-GENE-030616-630]
SOLSEv5.0_07779	0.737979177054466	ENSDARG00000094752	rpe65b	retinoid isomerohydrolase RPE65 b [Source:ZFIN;Acc:ZDB-GENE-050410-16]
SOLSEv5.0_07780	-0.153097715455038	ENSDARG00000010149	atp5fa1	ATP synthase F1 subunit alpha [Source:ZFIN;Acc:ZDB-GENE-060201-1]
SOLSEv5.0_01096	0.752790903289157	ENSDARG00000028354	stxbp6l	syntaxin binding protein 6 (amisyn), like [Source:ZFIN;Acc:ZDB-GENE-040724-16]
SOLSEv5.0_07785	-0.0489710973257694	ENSDARG00000017369	sema3d	sema domain, immunoglobulin domain (Ig), short basic domain, secreted, (semaphorin) 3D [Source:ZFIN;Acc:ZDB-GENE-990715-2]
SOLSEv5.0_07786	NA	ENSDARG00000111696	sall1a	spalt-like transcription factor 1a [Source:ZFIN;Acc:ZDB-GENE-020228-2]
SOLSEv5.0_07788	-0.642303841357091	ENSDARG00000007077	ankrd50l	ankyrin repeat domain 50-like [Source:ZFIN;Acc:ZDB-GENE-041008-117]
SOLSEv5.0_07789	NA	ENSDARG00000015174	atp6v0a1b	ATPase H+ transporting V0 subunit a1b [Source:ZFIN;Acc:ZDB-GENE-050522-215]
SOLSEv5.0_07790	-1.02869274149926	ENSDARG00000004697	rxrgb	retinoid X receptor, gamma b [Source:ZFIN;Acc:ZDB-GENE-040718-34]
SOLSEv5.0_07791	0.0413376492047293	ENSDARG00000055569	ghdc	GH3 domain containing [Source:ZFIN;Acc:ZDB-GENE-050208-165]
SOLSEv5.0_07793	0.106429936344043	ENSDARG00000108937	FO704750.1	mitochondrial fission factor-like [Source:NCBI gene;Acc:100000713]
SOLSEv5.0_07794	NA	ENSDARG00000018809	abhd3	abhydrolase domain containing 3 [Source:ZFIN;Acc:ZDB-GENE-040912-90]
SOLSEv5.0_07796	NA	ENSDARG00000045257	decr2	2,4-dienoyl CoA reductase 2, peroxisomal [Source:ZFIN;Acc:ZDB-GENE-040426-2612]
SOLSEv5.0_01098	0.499665839715687	ENSDARG00000007786	tmx2b	thioredoxin-related transmembrane protein 2b [Source:ZFIN;Acc:ZDB-GENE-040625-105]
SOLSEv5.0_07797	0.944605351972863	ENSDARG00000103725	znf341	zinc finger protein 341 [Source:ZFIN;Acc:ZDB-GENE-080204-99]
SOLSEv5.0_01099	0.25488127555709	ENSDARG00000095897	atp5f1e	ATP synthase F1 subunit epsilon [Source:ZFIN;Acc:ZDB-GENE-110411-22]
SOLSEv5.0_07799	0.733809689241895	ENSDARG00000104868	si:dkey-21e5.1	si:dkey-21e5.1 [Source:ZFIN;Acc:ZDB-GENE-141210-6]
SOLSEv5.0_07800	-1.43338630351098	ENSDARG00000054031	mxd4	MAX dimerization protein 4 [Source:ZFIN;Acc:ZDB-GENE-050208-44]
SOLSEv5.0_07801	NA	ENSDARG00000096687	rgs7b	regulator of G protein signaling 7b [Source:ZFIN;Acc:ZDB-GENE-130531-78]
SOLSEv5.0_07802	1.2174991716015	ENSDARG00000069116	timm10	translocase of inner mitochondrial membrane 10 homolog (yeast) [Source:ZFIN;Acc:ZDB-GENE-040718-427]
SOLSEv5.0_07803	0.488926570348713	ENSDARG00000089805	pcdh18a	protocadherin 18a [Source:ZFIN;Acc:ZDB-GENE-000607-1]
SOLSEv5.0_01100	-0.274283554516137	ENSDARG00000041875	ube2v1	ubiquitin-conjugating enzyme E2 variant 1 [Source:ZFIN;Acc:ZDB-GENE-051030-102]
SOLSEv5.0_07805	0.384686101397828	ENSDARG00000061909	si:ch73-233f7.1	si:ch73-233f7.1 [Source:ZFIN;Acc:ZDB-GENE-141215-5]
SOLSEv5.0_07806	NA	ENSDARG00000070272	casp10	caspase 10, apoptosis-related cysteine peptidase [Source:ZFIN;Acc:ZDB-GENE-070608-2]
SOLSEv5.0_07807	0.409484606937826	ENSDARG00000007172	plxna3	plexin A3 [Source:ZFIN;Acc:ZDB-GENE-070613-1]
SOLSEv5.0_07808	0.388645084185681	ENSDARG00000101317	grinaa	glutamate receptor, ionotropic, N-methyl D-aspartate-associated protein 1a (glutamate binding) [Source:ZFIN;Acc:ZDB-GENE-060616-231]
SOLSEv5.0_01101	0.0500834409419186	ENSDARG00000022810	fzr1b	fizzy/cell division cycle 20 related 1b [Source:ZFIN;Acc:ZDB-GENE-131120-69]
SOLSEv5.0_07810	0.702482516715139	ENSDARG00000005948	ankmy2a	ankyrin repeat and MYND domain containing 2a [Source:ZFIN;Acc:ZDB-GENE-030131-6321]
SOLSEv5.0_07812	NA	ENSDARG00000095345	ftr09	finTRIM family, member 9 [Source:ZFIN;Acc:ZDB-GENE-070912-223]
SOLSEv5.0_07813	-0.304181853982359	ENSDARG00000097256	si:ch211-270g19.5	si:ch211-270g19.5 [Source:ZFIN;Acc:ZDB-GENE-131121-121]
SOLSEv5.0_01102	0.00635243371423143	ENSDARG00000010563	spopla	speckle type BTB/POZ protein like a [Source:ZFIN;Acc:ZDB-GENE-050320-3]
SOLSEv5.0_07814	0.417533921636642	ENSDARG00000075461	kmt5c	lysine methyltransferase 5C [Source:ZFIN;Acc:ZDB-GENE-080523-2]
SOLSEv5.0_07815	NA	ENSDARG00000091212	si:dkey-192p21.6	si:dkey-192p21.6 [Source:ZFIN;Acc:ZDB-GENE-060503-809]
SOLSEv5.0_07816	-1.03862888988354	ENSDARG00000035660	si:ch211-193k19.1	si:ch211-193k19.1 [Source:ZFIN;Acc:ZDB-GENE-060503-110]
SOLSEv5.0_01103	0.000638837323721998	ENSDARG00000021991	erlin1	ER lipid raft associated 1 [Source:ZFIN;Acc:ZDB-GENE-050327-13]
SOLSEv5.0_07817	0.101550004958527	ENSDARG00000101309	si:ch73-100l22.3	si:ch73-100l22.3 [Source:ZFIN;Acc:ZDB-GENE-141222-74]
SOLSEv5.0_07820	-0.48130411574838	ENSDARG00000079731	kif13ba	kinesin family member 13Ba [Source:ZFIN;Acc:ZDB-GENE-070521-1]
SOLSEv5.0_07821	0.202070913884581	ENSDARG00000056092	si:dkey-12h9.6	si:dkey-12h9.6 [Source:ZFIN;Acc:ZDB-GENE-041001-145]
SOLSEv5.0_00112	-0.209534986410758	ENSDARG00000068820	h2afva	H2A histone family, member Va [Source:ZFIN;Acc:ZDB-GENE-020717-1]
SOLSEv5.0_01104	-0.177677681225305	ENSDARG00000105657	si:cabz01080528.1	si:cabz01080528.1 [Source:ZFIN;Acc:ZDB-GENE-160728-36]
SOLSEv5.0_07822	0.384879299445914	ENSDARG00000113287	AL929103.1	coenzyme Q8B [Source:NCBI gene;Acc:799071]
SOLSEv5.0_01105	0.00388536595071667	ENSDARG00000069708	cdc34a	cell division cycle 34 homolog (S. cerevisiae) a [Source:ZFIN;Acc:ZDB-GENE-040426-713]
SOLSEv5.0_07826	0.915507182327676	ENSDARG00000117152	grm6b	glutamate receptor, metabotropic 6b [Source:ZFIN;Acc:ZDB-GENE-021120-2]
SOLSEv5.0_07827	-0.228374428508084	ENSDARG00000070597	prelp	proline/arginine-rich end leucine-rich repeat protein [Source:ZFIN;Acc:ZDB-GENE-080327-24]
SOLSEv5.0_07828	NA	ENSDARG00000008305	hand2	heart and neural crest derivatives expressed 2 [Source:ZFIN;Acc:ZDB-GENE-000511-1]
SOLSEv5.0_07830	0.208259193631032	ENSDARG00000039987	hivep2a	human immunodeficiency virus type I enhancer binding protein 2a [Source:ZFIN;Acc:ZDB-GENE-041014-354]
SOLSEv5.0_01106	-0.104946123966435	ENSDARG00000115213	tm9sf2	transmembrane 9 superfamily member 2 [Source:ZFIN;Acc:ZDB-GENE-030131-6302]
SOLSEv5.0_07831	NA	ENSDARG00000053853	slc13a2	solute carrier family 13 member 2 [Source:ZFIN;Acc:ZDB-GENE-040426-2389]
SOLSEv5.0_07832	0.548717733286784	ENSDARG00000053205	ppfia4	PTPRF interacting protein alpha 4 [Source:ZFIN;Acc:ZDB-GENE-070720-14]
SOLSEv5.0_07833	-0.886812907601702	ENSDARG00000054160	zgc:113625	zgc:113625 [Source:ZFIN;Acc:ZDB-GENE-050320-47]
SOLSEv5.0_07834	NA	ENSDARG00000020079	neil3	nei-like DNA glycosylase 3 [Source:ZFIN;Acc:ZDB-GENE-041114-18]
SOLSEv5.0_01107	-0.230148237360355	ENSDARG00000075850	gnal2	guanine nucleotide binding protein (G protein), alpha activating activity polypeptide, olfactory type 2 [Source:ZFIN;Acc:ZDB-GENE-040718-441]
SOLSEv5.0_07836	-0.848960623652203	ENSDARG00000100962	ttc39b	tetratricopeptide repeat domain 39B [Source:ZFIN;Acc:ZDB-GENE-170303-3]
SOLSEv5.0_07837	-0.215658594826727	ENSDARG00000025754	ube2f	ubiquitin-conjugating enzyme E2F (putative) [Source:ZFIN;Acc:ZDB-GENE-040426-2557]
SOLSEv5.0_07838	-0.442216567213241	ENSDARG00000059993	trpm4a	transient receptor potential cation channel, subfamily M, member 4a [Source:ZFIN;Acc:ZDB-GENE-090302-3]
SOLSEv5.0_07839	-0.045898286762076	ENSDARG00000058728	nudt2	nudix (nucleoside diphosphate linked moiety X)-type motif 2 [Source:ZFIN;Acc:ZDB-GENE-040718-7]
SOLSEv5.0_07840	0.661301466894571	ENSDARG00000079119	si:ch211-229d2.5	si:ch211-229d2.5 [Source:ZFIN;Acc:ZDB-GENE-121214-200]
SOLSEv5.0_07841	0.0546564956884068	ENSDARG00000013965	cul2	cullin 2 [Source:ZFIN;Acc:ZDB-GENE-030131-8032]
SOLSEv5.0_07842	0.0575387776238806	ENSDARG00000059287	mak	male germ cell-associated kinase [Source:ZFIN;Acc:ZDB-GENE-030131-7279]
SOLSEv5.0_07843	0.0448530882619163	ENSDARG00000069729	mpg	N-methylpurine DNA glycosylase [Source:ZFIN;Acc:ZDB-GENE-070410-121]
SOLSEv5.0_01109	0.201199514028814	ENSDARG00000110051	rcn2	reticulocalbin 2 [Source:ZFIN;Acc:ZDB-GENE-050706-62]
SOLSEv5.0_07844	NA	ENSDARG00000059883	trpv1	transient receptor potential cation channel, subfamily V, member 1 [Source:ZFIN;Acc:ZDB-GENE-030912-8]
SOLSEv5.0_07845	-1.3768265445943	ENSDARG00000076060	diaph2	diaphanous-related formin 2 [Source:ZFIN;Acc:ZDB-GENE-090115-1]
SOLSEv5.0_07846	NA	ENSDARG00000114719	CABZ01068246.1
SOLSEv5.0_07847	-0.301981231507729	ENSDARG00000116768	rasgrp3	RAS guanyl releasing protein 3 (calcium and DAG-regulated) [Source:ZFIN;Acc:ZDB-GENE-070424-82]
SOLSEv5.0_07851	NA	ENSDARG00000056961	ccdc30	coiled-coil domain containing 30 [Source:ZFIN;Acc:ZDB-GENE-130530-667]
SOLSEv5.0_07852	-0.520234205862183	ENSDARG00000075108	tmco3	transmembrane and coiled-coil domains 3 [Source:ZFIN;Acc:ZDB-GENE-071030-1]
SOLSEv5.0_07853	0.2871496470237	ENSDARG00000035823	zmym4	zinc finger, MYM-type 4 [Source:ZFIN;Acc:ZDB-GENE-030131-5459]
SOLSEv5.0_07854	0.945377488052203	ENSDARG00000056831	gng2	guanine nucleotide binding protein (G protein), gamma 2 [Source:ZFIN;Acc:ZDB-GENE-050417-59]
SOLSEv5.0_07855	-0.907553657363824	ENSDARG00000087822	agap3	ArfGAP with GTPase domain, ankyrin repeat and PH domain 3 [Source:ZFIN;Acc:ZDB-GENE-110927-1]
SOLSEv5.0_01110	NA	ENSDARG00000078333	tmem234	transmembrane protein 234 [Source:ZFIN;Acc:ZDB-GENE-090313-326]
SOLSEv5.0_07857	-0.196572927691444	ENSDARG00000074121	dnmbp	dynamin binding protein [Source:ZFIN;Acc:ZDB-GENE-101026-2]
SOLSEv5.0_07858	NA	ENSDARG00000013343	kif26ba	kinesin family member 26Ba [Source:ZFIN;Acc:ZDB-GENE-070521-4]
SOLSEv5.0_07860	NA	ENSDARG00000019001	ak7a	adenylate kinase 7a [Source:ZFIN;Acc:ZDB-GENE-040724-122]
SOLSEv5.0_07861	0.021999929429934	ENSDARG00000063580	ppp1r9ala	protein phosphatase 1 regulatory subunit 9A-like A [Source:ZFIN;Acc:ZDB-GENE-091204-412]
SOLSEv5.0_07862	-0.322774957566791	ENSDARG00000037393	slc43a1a	solute carrier family 43 member 1a [Source:ZFIN;Acc:ZDB-GENE-030131-6327]
SOLSEv5.0_01111	-0.0486169372460437	ENSDARG00000012953	mob1bb	MOB kinase activator 1Bb [Source:ZFIN;Acc:ZDB-GENE-050522-58]
SOLSEv5.0_07863	0.364942728714536	ENSDARG00000115920	CT027724.1
SOLSEv5.0_07864	-0.449203876026133	ENSDARG00000062947	amn	amnion associated transmembrane protein [Source:ZFIN;Acc:ZDB-GENE-060810-59]
SOLSEv5.0_07865	NA	ENSDARG00000056664	arfip2b	ADP-ribosylation factor interacting protein 2b [Source:ZFIN;Acc:ZDB-GENE-050417-131]
SOLSEv5.0_07867	0.19978163663126	ENSDARG00000060994	fbxw7	F-box and WD repeat domain containing 7 [Source:ZFIN;Acc:ZDB-GENE-090313-79]
SOLSEv5.0_01112	0.658808885515152	ENSDARG00000109359	swap70b	switching B cell complex subunit SWAP70b [Source:ZFIN;Acc:ZDB-GENE-030131-3587]
SOLSEv5.0_07868	-0.375926360405547	ENSDARG00000059841	exosc1	exosome component 1 [Source:ZFIN;Acc:ZDB-GENE-080926-3]
SOLSEv5.0_07869	-0.617861488423771	ENSDARG00000092522	nnt2	nicotinamide nucleotide transhydrogenase 2 [Source:ZFIN;Acc:ZDB-GENE-091204-5]
SOLSEv5.0_07870	-0.428909444767773	ENSDARG00000073738	dennd2c	DENN/MADD domain containing 2C [Source:ZFIN;Acc:ZDB-GENE-081105-71]
SOLSEv5.0_07871	NA	ENSDARG00000017036	svilc	supervillin c [Source:ZFIN;Acc:ZDB-GENE-041008-237]
SOLSEv5.0_00113	-1.12062463223641	ENSDARG00000011094	ccna2	cyclin A2 [Source:ZFIN;Acc:ZDB-GENE-020418-1]
SOLSEv5.0_07873	0.624536041101473	ENSDARG00000062135	sytl5	synaptotagmin-like 5 [Source:ZFIN;Acc:ZDB-GENE-070912-424]
SOLSEv5.0_07875	NA	ENSDARG00000038191	smtla	somatolactin alpha [Source:ZFIN;Acc:ZDB-GENE-060123-2]
SOLSEv5.0_07876	NA	ENSDARG00000098520	BX005286.2	si:dkey-237i9.1 [Source:NCBI gene;Acc:100535835]
SOLSEv5.0_07877	NA	ENSDARG00000079249	ogdhl	oxoglutarate dehydrogenase like [Source:ZFIN;Acc:ZDB-GENE-111201-4]
SOLSEv5.0_07878	0.132453088371211	ENSDARG00000102773	cacna1da	calcium channel, voltage-dependent, L type, alpha 1D subunit, a [Source:ZFIN;Acc:ZDB-GENE-030616-135]
SOLSEv5.0_01114	-0.00255875704213308	ENSDARG00000061131	kif21a	kinesin family member 21A [Source:ZFIN;Acc:ZDB-GENE-110411-237]
SOLSEv5.0_07879	0.274887986200638	ENSDARG00000005547	rint1	RAD50 interactor 1 [Source:ZFIN;Acc:ZDB-GENE-041210-174]
SOLSEv5.0_07880	0.406211710761409	ENSDARG00000102387	slc39a14	solute carrier family 39 member 14 [Source:ZFIN;Acc:ZDB-GENE-060315-2]
SOLSEv5.0_07881	-0.602349835228199	ENSDARG00000013777	ppp1r13l	protein phosphatase 1, regulatory subunit 13 like [Source:ZFIN;Acc:ZDB-GENE-050327-33]
SOLSEv5.0_07882	NA	ENSDARG00000101656	BX323882.1	butyrophilin subfamily 2 member A2-like [Source:NCBI gene;Acc:563995]
SOLSEv5.0_07883	-0.178937720692251	ENSDARG00000070864	bcl6aa	BCL6A transcription repressor a [Source:ZFIN;Acc:ZDB-GENE-040426-1696]
SOLSEv5.0_07886	-0.834481020922686	ENSDARG00000102643	chmp1a	charged multivesicular body protein 1A [Source:ZFIN;Acc:ZDB-GENE-040426-1474]
SOLSEv5.0_07888	1.31939726747262	ENSDARG00000058953	abcc4	ATP-binding cassette, sub-family C (CFTR/MRP), member 4 [Source:ZFIN;Acc:ZDB-GENE-030616-511]
SOLSEv5.0_07889	-0.0929770491290437	ENSDARG00000098228	thrap3b	thyroid hormone receptor associated protein 3b [Source:ZFIN;Acc:ZDB-GENE-040516-9]
SOLSEv5.0_01115	-0.281024330702441	ENSDARG00000114486	snrnp200	small nuclear ribonucleoprotein 200 (U5) [Source:ZFIN;Acc:ZDB-GENE-081105-64]
SOLSEv5.0_07891	-2.83882443700264	ENSDARG00000029105	ftr51	finTRIM family, member 51 [Source:ZFIN;Acc:ZDB-GENE-081104-54]
SOLSEv5.0_07894	0.406264889476331	ENSDARG00000057151	prep	prolyl endopeptidase [Source:ZFIN;Acc:ZDB-GENE-050522-14]
SOLSEv5.0_07895	-0.961061235131409	ENSDARG00000018726	slco3a1	solute carrier organic anion transporter family, member 3A1 [Source:ZFIN;Acc:ZDB-GENE-030131-8662]
SOLSEv5.0_01116	-0.178190889588841	ENSDARG00000053956	sptbn2	spectrin, beta, non-erythrocytic 2 [Source:ZFIN;Acc:ZDB-GENE-030131-787]
SOLSEv5.0_07896	-1.76550570922297	ENSDARG00000024964	patj	PATJ crumbs cell polarity complex component [Source:ZFIN;Acc:ZDB-GENE-030616-129]
SOLSEv5.0_07897	NA	ENSDARG00000091209	ucp3	uncoupling protein 3 [Source:ZFIN;Acc:ZDB-GENE-040426-1317]
SOLSEv5.0_07898	NA	ENSDARG00000010035	engase	endo-beta-N-acetylglucosaminidase [Source:ZFIN;Acc:ZDB-GENE-070112-1332]
SOLSEv5.0_07900	0.546785515537244	ENSDARG00000075685	tlr7	toll-like receptor 7 [Source:ZFIN;Acc:ZDB-GENE-040219-11]
SOLSEv5.0_07901	0.559839129502151	ENSDARG00000073716	cpxm1a	carboxypeptidase X (M14 family), member 1a [Source:ZFIN;Acc:ZDB-GENE-030131-5284]
SOLSEv5.0_07902	NA	ENSDARG00000110183	CABZ01070631.1	F-BAR and double SH3 domains protein 2-like [Source:NCBI gene;Acc:100537850]
SOLSEv5.0_01117	0.349699481501231	ENSDARG00000100263	si:ch211-161c3.5	si:ch211-161c3.5 [Source:ZFIN;Acc:ZDB-GENE-131127-409]
SOLSEv5.0_07903	0.113231939637483	ENSDARG00000007184	zbtb16a	zinc finger and BTB domain containing 16a [Source:ZFIN;Acc:ZDB-GENE-030131-1989]
SOLSEv5.0_07904	NA	ENSDARG00000069139	grik1a	glutamate receptor, ionotropic, kainate 1a [Source:ZFIN;Acc:ZDB-GENE-030131-6502]
SOLSEv5.0_01118	0.296178283748626	ENSDARG00000114200	mrps18c	mitochondrial ribosomal protein S18C [Source:ZFIN;Acc:ZDB-GENE-060503-609]
SOLSEv5.0_07906	-0.747358967244483	ENSDARG00000021702	pdcd4a	programmed cell death 4a [Source:ZFIN;Acc:ZDB-GENE-040426-1920]
SOLSEv5.0_07908	0.345700240177431	ENSDARG00000070798	pmvk	phosphomevalonate kinase [Source:ZFIN;Acc:ZDB-GENE-070410-91]
SOLSEv5.0_07910	0.573898447398404	ENSDARG00000109422	cyb5d2	cytochrome b5 domain containing 2 [Source:ZFIN;Acc:ZDB-GENE-050506-83]
SOLSEv5.0_07911	NA	ENSDARG00000096064	si:dkeyp-100h4.4	si:dkeyp-100h4.4 [Source:ZFIN;Acc:ZDB-GENE-110914-147]
SOLSEv5.0_07913	-0.327717196201356	ENSDARG00000116286	rufy2	RUN and FYVE domain containing 2 [Source:ZFIN;Acc:ZDB-GENE-070424-66]
SOLSEv5.0_07915	0.28199984489959	ENSDARG00000008363	mcl1b	MCL1 apoptosis regulator, BCL2 family member b [Source:ZFIN;Acc:ZDB-GENE-030825-1]
SOLSEv5.0_07916	0.41030488823809	ENSDARG00000007385	cct7	chaperonin containing TCP1, subunit 7 (eta) [Source:ZFIN;Acc:ZDB-GENE-020419-7]
SOLSEv5.0_07918	-0.611096500583775	ENSDARG00000100518	CR387919.1	zmp:0000000660 [Source:NCBI gene;Acc:559690]
SOLSEv5.0_07919	0.233845962220088	ENSDARG00000019998	slc30a7	solute carrier family 30 member 7 [Source:ZFIN;Acc:ZDB-GENE-030131-5650]
SOLSEv5.0_07920	-0.619073185441875	ENSDARG00000113649	actb1	actin, beta 1 [Source:ZFIN;Acc:ZDB-GENE-000329-1]
SOLSEv5.0_00114	-0.140922402613642	ENSDARG00000007526	ndufs2	NADH:ubiquinone oxidoreductase core subunit S2 [Source:ZFIN;Acc:ZDB-GENE-050522-273]
SOLSEv5.0_07923	NA	ENSDARG00000032340	serhl	serine hydrolase like [Source:ZFIN;Acc:ZDB-GENE-030131-1368]
SOLSEv5.0_07924	NA	ENSDARG00000029874	khk	ketohexokinase [Source:ZFIN;Acc:ZDB-GENE-040718-381]
SOLSEv5.0_01121	0.47342743422403	ENSDARG00000040123	zfpm2a	zinc finger protein, FOG family member 2a [Source:ZFIN;Acc:ZDB-GENE-060130-4]
SOLSEv5.0_07928	NA	ENSDARG00000060282	rnf121	ring finger protein 121 [Source:ZFIN;Acc:ZDB-GENE-050809-3]
SOLSEv5.0_07929	0.221251866692928	ENSDARG00000111720	qrich1	glutamine-rich 1 [Source:ZFIN;Acc:ZDB-GENE-030131-8204]
SOLSEv5.0_07930	0.940426382457609	ENSDARG00000016345	ncoa5	nuclear receptor coactivator 5 [Source:ZFIN;Acc:ZDB-GENE-040912-155]
SOLSEv5.0_01122	0.583330677577607	ENSDARG00000078448	gpr137ba	G protein-coupled receptor 137Ba [Source:ZFIN;Acc:ZDB-GENE-100721-1]
SOLSEv5.0_07935	NA	ENSDARG00000091879	si:dkey-29d8.3	si:dkey-29d8.3 [Source:ZFIN;Acc:ZDB-GENE-070912-508]
SOLSEv5.0_07937	NA	ENSDARG00000099771	gne	glucosamine (UDP-N-acetyl)-2-epimerase/N-acetylmannosamine kinase [Source:ZFIN;Acc:ZDB-GENE-040426-1848]
SOLSEv5.0_01123	-0.18226024260553	ENSDARG00000098916	krit1	KRIT1 ankyrin repeat containing [Source:ZFIN;Acc:ZDB-GENE-030131-555]
SOLSEv5.0_07938	0.729483242527622	ENSDARG00000041505	itm2bb	integral membrane protein 2Bb [Source:ZFIN;Acc:ZDB-GENE-040426-2139]
SOLSEv5.0_07939	NA	ENSDARG00000004470	prkcsh	protein kinase C substrate 80K-H [Source:ZFIN;Acc:ZDB-GENE-040426-770]
SOLSEv5.0_01124	0.312216196247655	ENSDARG00000059046	psmd5	proteasome 26S subunit, non-ATPase 5 [Source:ZFIN;Acc:ZDB-GENE-050417-28]
SOLSEv5.0_07940	-0.310518025564936	ENSDARG00000067912	MAN1C1	mannosidase alpha class 1C member 1 [Source:HGNC Symbol;Acc:HGNC:19080]
SOLSEv5.0_07941	0.0660149075353192	ENSDARG00000077506	tjp1a	tight junction protein 1a [Source:ZFIN;Acc:ZDB-GENE-031001-2]
SOLSEv5.0_07942	0.071072321518977	ENSDARG00000076796	dlg3	discs, large homolog 3 (Drosophila) [Source:ZFIN;Acc:ZDB-GENE-050208-93]
SOLSEv5.0_07943	0.890551756116941	ENSDARG00000088192	olfcq2	olfactory receptor C family, q2 [Source:ZFIN;Acc:ZDB-GENE-050419-264]
SOLSEv5.0_07944	NA	ENSDARG00000005218	wrnip1	WRN helicase interacting protein 1 [Source:ZFIN;Acc:ZDB-GENE-040426-2415]
SOLSEv5.0_01125	0.605958756732698	ENSDARG00000040186	fam210ab	family with sequence similarity 210 member Ab [Source:ZFIN;Acc:ZDB-GENE-050306-43]
SOLSEv5.0_07948	0.334167303326755	ENSDARG00000023958	rnf181	ring finger protein 181 [Source:ZFIN;Acc:ZDB-GENE-040426-1024]
SOLSEv5.0_07949	NA	ENSDARG00000061048	ranbp9	RAN binding protein 9 [Source:ZFIN;Acc:ZDB-GENE-021030-5]
SOLSEv5.0_01126	0.360072597023081	ENSDARG00000093931	rflnb	refilin B [Source:ZFIN;Acc:ZDB-GENE-090409-1]
SOLSEv5.0_07950	-0.231286668880818	ENSDARG00000011818	batf	basic leucine zipper transcription factor, ATF-like [Source:ZFIN;Acc:ZDB-GENE-041014-291]
SOLSEv5.0_07951	NA	ENSDARG00000041113	wdr18	WD repeat domain 18 [Source:ZFIN;Acc:ZDB-GENE-040905-4]
SOLSEv5.0_07953	NA	ENSDARG00000009874	cyp2k6	cytochrome P450, family 2, subfamily K, polypeptide 6 [Source:ZFIN;Acc:ZDB-GENE-040426-1571]
SOLSEv5.0_07954	-0.166601799751294	ENSDARG00000079150	si:ch211-276i12.9	si:ch211-276i12.9 [Source:ZFIN;Acc:ZDB-GENE-141216-132]
SOLSEv5.0_01127	-0.461907423455592	ENSDARG00000004017	spag1a	sperm associated antigen 1a [Source:ZFIN;Acc:ZDB-GENE-030131-9443]
SOLSEv5.0_07957	1.00471235736066	ENSDARG00000061274	lss	lanosterol synthase (2,3-oxidosqualene-lanosterol cyclase) [Source:ZFIN;Acc:ZDB-GENE-050119-7]
SOLSEv5.0_07959	NA	ENSDARG00000039667	mrpl38	mitochondrial ribosomal protein L38 [Source:ZFIN;Acc:ZDB-GENE-040426-2373]
SOLSEv5.0_07960	0.247215783276612	ENSDARG00000100774	cmc4	C-x(9)-C motif containing 4 homolog (S. cerevisiae) [Source:ZFIN;Acc:ZDB-GENE-120216-1]
SOLSEv5.0_01128	-0.116591693239699	ENSDARG00000116408	bsdc1	BSD domain containing 1 [Source:ZFIN;Acc:ZDB-GENE-040905-1]
SOLSEv5.0_07962	NA	ENSDARG00000111588	zgc:162898	zgc:162898 [Source:ZFIN;Acc:ZDB-GENE-070410-107]
SOLSEv5.0_07963	-0.0653446135324229	ENSDARG00000099258	vps52	VPS52 subunit of GARP complex [Source:ZFIN;Acc:ZDB-GENE-010430-2]
SOLSEv5.0_01129	0.465329021559305	ENSDARG00000104861	rprd1a	regulation of nuclear pre-mRNA domain containing 1A [Source:ZFIN;Acc:ZDB-GENE-141211-20]
SOLSEv5.0_07964	-0.71739830036264	ENSDARG00000006332	snx14	sorting nexin 14 [Source:ZFIN;Acc:ZDB-GENE-040724-144]
SOLSEv5.0_07966	-0.14314501008555	ENSDARG00000090301	usp48	ubiquitin specific peptidase 48 [Source:ZFIN;Acc:ZDB-GENE-050522-197]
SOLSEv5.0_00115	-0.146674791421316	ENSDARG00000019062	arpc5b	actin related protein 2/3 complex, subunit 5B [Source:ZFIN;Acc:ZDB-GENE-040120-7]
SOLSEv5.0_01130	0.0822784260588608	ENSDARG00000116769	ZNF521	zinc finger protein 521 [Source:HGNC Symbol;Acc:HGNC:24605]
SOLSEv5.0_07968	1.14352810414795	ENSDARG00000039269	arg2	arginase 2 [Source:ZFIN;Acc:ZDB-GENE-030131-1334]
SOLSEv5.0_07970	-0.976314101136038	ENSDARG00000094305	si:ch211-226o13.3	si:ch211-226o13.3 [Source:ZFIN;Acc:ZDB-GENE-110914-139]
SOLSEv5.0_01131	0.87782441946114	ENSDARG00000102822	pam16	presequence translocase associated motor 16 [Source:ZFIN;Acc:ZDB-GENE-040426-1776]
SOLSEv5.0_07974	NA	ENSDARG00000088192	olfcq2	olfactory receptor C family, q2 [Source:ZFIN;Acc:ZDB-GENE-050419-264]
SOLSEv5.0_01132	-0.947605413125949	ENSDARG00000077983	GPR89B	G protein-coupled receptor 89B [Source:HGNC Symbol;Acc:HGNC:13840]
SOLSEv5.0_07978	-0.206570045870938	ENSDARG00000114038	ska2	spindle and kinetochore associated complex subunit 2 [Source:ZFIN;Acc:ZDB-GENE-041008-202]
SOLSEv5.0_07979	-1.58386462378765	ENSDARG00000025595	agmo	alkylglycerol monooxygenase [Source:ZFIN;Acc:ZDB-GENE-040426-2207]
SOLSEv5.0_07980	NA	ENSDARG00000018621	slc6a19a.1	solute carrier family 6 member 19a, tandem duplicate 1 [Source:ZFIN;Acc:ZDB-GENE-070620-2]
SOLSEv5.0_01133	-0.595738504041574	ENSDARG00000055642	si:ch211-217a12.1	si:ch211-217a12.1 [Source:ZFIN;Acc:ZDB-GENE-121214-95]
SOLSEv5.0_07981	0.366050851942872	ENSDARG00000005513	naca	nascent polypeptide associated complex subunit alpha [Source:ZFIN;Acc:ZDB-GENE-020423-4]
SOLSEv5.0_07983	NA	ENSDARG00000074126	ttc39a	tetratricopeptide repeat domain 39A [Source:ZFIN;Acc:ZDB-GENE-091116-42]
SOLSEv5.0_07985	0.247831114121209	ENSDARG00000008560	brap	BRCA1 associated protein [Source:ZFIN;Acc:ZDB-GENE-040718-168]
SOLSEv5.0_07986	-1.77268496326641	ENSDARG00000009430	tmem30c	transmembrane protein 30C [Source:ZFIN;Acc:ZDB-GENE-040426-1127]
SOLSEv5.0_01135	-0.262857200703467	ENSDARG00000037517	slc35c2	solute carrier family 35 member C2 [Source:ZFIN;Acc:ZDB-GENE-030131-2202]
SOLSEv5.0_07994	-0.108126102906266	ENSDARG00000069438	neurl1aa	neuralized E3 ubiquitin protein ligase 1Aa [Source:ZFIN;Acc:ZDB-GENE-090311-3]
SOLSEv5.0_01136	0.149504078174208	ENSDARG00000116046	prpf38a	pre-mRNA processing factor 38A [Source:ZFIN;Acc:ZDB-GENE-040801-225]
SOLSEv5.0_07996	0.158698158792307	ENSDARG00000112947	BX294110.2
SOLSEv5.0_01137	0.90488354249585	ENSDARG00000101215	sgip1b	SH3-domain GRB2-like (endophilin) interacting protein 1b [Source:ZFIN;Acc:ZDB-GENE-131121-110]
SOLSEv5.0_01138	-0.992847645317772	ENSDARG00000034700	vegfab	vascular endothelial growth factor Ab [Source:ZFIN;Acc:ZDB-GENE-030131-4605]
SOLSEv5.0_08000	-0.197108108196066	ENSDARG00000012672	gtf2e2	general transcription factor IIE, polypeptide 2, beta [Source:ZFIN;Acc:ZDB-GENE-030131-6794]
SOLSEv5.0_00116	0.775293533146574	ENSDARG00000007285	mrpl57	mitochondrial ribosomal protein L57 [Source:ZFIN;Acc:ZDB-GENE-040426-1745]
SOLSEv5.0_01139	-0.515443905420498	ENSDARG00000111579	CR855258.1
SOLSEv5.0_08003	0.132564787359383	ENSDARG00000005481	nfkbiaa	nuclear factor of kappa light polypeptide gene enhancer in B-cells inhibitor, alpha a [Source:ZFIN;Acc:ZDB-GENE-040426-2227]
SOLSEv5.0_08004	NA	ENSDARG00000045437	slc35b3	solute carrier family 35 member B3 [Source:ZFIN;Acc:ZDB-GENE-060312-46]
SOLSEv5.0_08006	-0.145352252834078	ENSDARG00000071304	tbc1d2	TBC1 domain family, member 2 [Source:ZFIN;Acc:ZDB-GENE-140106-100]
SOLSEv5.0_08007	0.523320678493742	ENSDARG00000053395	cdkn2aipnl	CDKN2A interacting protein N-terminal like [Source:ZFIN;Acc:ZDB-GENE-041010-154]
SOLSEv5.0_08008	-0.717847808800034	ENSDARG00000076068	crtc1a	CREB regulated transcription coactivator 1a [Source:ZFIN;Acc:ZDB-GENE-061027-225]
SOLSEv5.0_08009	0.135991818645686	ENSDARG00000000529	ofd1	OFD1 centriole and centriolar satellite protein [Source:ZFIN;Acc:ZDB-GENE-030131-5427]
SOLSEv5.0_01140	-0.56964456396241	ENSDARG00000114089	arl6ip5a	ADP-ribosylation factor-like 6 interacting protein 5a [Source:ZFIN;Acc:ZDB-GENE-031113-22]
SOLSEv5.0_08011	NA	ENSDARG00000103785	sult2st2	sulfotransferase family 2, cytosolic sulfotransferase 2 [Source:ZFIN;Acc:ZDB-GENE-061117-5]
SOLSEv5.0_08012	NA	ENSDARG00000057737	rxraa	retinoid X receptor, alpha a [Source:ZFIN;Acc:ZDB-GENE-070314-2]
SOLSEv5.0_08013	-1.02470987714885	ENSDARG00000043210	nfic	nuclear factor I/C [Source:ZFIN;Acc:ZDB-GENE-080305-2]
SOLSEv5.0_08014	0.0339207157893746	ENSDARG00000038858	setd7	SET domain containing 7, histone lysine methyltransferase [Source:ZFIN;Acc:ZDB-GENE-040718-156]
SOLSEv5.0_08015	0.527588092433706	ENSDARG00000086411	srsf10b	serine and arginine rich splicing factor 10b [Source:ZFIN;Acc:ZDB-GENE-040426-1415]
SOLSEv5.0_08018	0.0882759558928443	ENSDARG00000060849	dlgap4a	discs, large (Drosophila) homolog-associated protein 4a [Source:ZFIN;Acc:ZDB-GENE-080219-51]
SOLSEv5.0_01142	0.67308308978246	ENSDARG00000111009	g6pd	glucose-6-phosphate dehydrogenase [Source:ZFIN;Acc:ZDB-GENE-070508-4]
SOLSEv5.0_08019	NA	ENSDARG00000061131	kif21a	kinesin family member 21A [Source:ZFIN;Acc:ZDB-GENE-110411-237]
SOLSEv5.0_08022	NA	ENSDARG00000107130	CU927890.1	endoglin [Source:NCBI gene;Acc:101883074]
SOLSEv5.0_08024	0.578469063696772	ENSDARG00000086288	scg3	secretogranin III [Source:ZFIN;Acc:ZDB-GENE-040426-1725]
SOLSEv5.0_08025	0.260700688503319	ENSDARG00000078216	eps15	epidermal growth factor receptor pathway substrate 15 [Source:ZFIN;Acc:ZDB-GENE-081104-264]
SOLSEv5.0_01143	-0.260702084955087	ENSDARG00000030765	hadh	hydroxyacyl-CoA dehydrogenase [Source:ZFIN;Acc:ZDB-GENE-040801-261]
SOLSEv5.0_08028	-0.971354057774796	ENSDARG00000073765	gna13a	guanine nucleotide binding protein (G protein), alpha 13a [Source:ZFIN;Acc:ZDB-GENE-030131-5024]
SOLSEv5.0_08029	-0.384205927084223	ENSDARG00000015747	aarsd1	alanyl-tRNA synthetase domain containing 1 [Source:ZFIN;Acc:ZDB-GENE-040801-91]
SOLSEv5.0_08035	0.146229676168336	ENSDARG00000077776	csnk2b	casein kinase 2, beta polypeptide [Source:ZFIN;Acc:ZDB-GENE-990415-29]
SOLSEv5.0_01144	0.177315021699726	ENSDARG00000037781	acss2	acyl-CoA synthetase short chain family member 2 [Source:ZFIN;Acc:ZDB-GENE-040718-388]
SOLSEv5.0_08036	0.599135138518173	ENSDARG00000043431	b3gntl1	UDP-GlcNAc:betaGal beta-1,3-N-acetylglucosaminyltransferase-like 1 [Source:ZFIN;Acc:ZDB-GENE-050913-133]
SOLSEv5.0_08037	0.531957007582835	ENSDARG00000057942	glt8d2	glycosyltransferase 8 domain containing 2 [Source:ZFIN;Acc:ZDB-GENE-041210-98]
SOLSEv5.0_08038	NA	ENSDARG00000098351	si:ch211-66c13.1	si:ch211-66c13.1 [Source:ZFIN;Acc:ZDB-GENE-081103-50]
SOLSEv5.0_08039	NA	ENSDARG00000017154	cables2b	Cdk5 and Abl enzyme substrate 2b [Source:ZFIN;Acc:ZDB-GENE-090313-249]
SOLSEv5.0_00117	0.147328369415546	ENSDARG00000026072	pdcd5	programmed cell death 5 [Source:ZFIN;Acc:ZDB-GENE-040426-980]
SOLSEv5.0_01145	0.288161318473299	ENSDARG00000035853	cdkn2aip	CDKN2A interacting protein [Source:ZFIN;Acc:ZDB-GENE-041010-188]
SOLSEv5.0_08042	-0.325572638667319	ENSDARG00000109510	lsm12b	LSM12 homolog b [Source:ZFIN;Acc:ZDB-GENE-040426-2164]
SOLSEv5.0_08043	0.281828794129157	ENSDARG00000101914	metrnla	meteorin like, glial cell differentiation regulator a [Source:ZFIN;Acc:ZDB-GENE-040426-1917]
SOLSEv5.0_01146	0.0358178653622771	ENSDARG00000104708	ddx24	DEAD (Asp-Glu-Ala-Asp) box helicase 24 [Source:ZFIN;Acc:ZDB-GENE-100716-4]
SOLSEv5.0_08044	1.4902235041703	ENSDARG00000058732	scgn	secretagogin, EF-hand calcium binding protein [Source:ZFIN;Acc:ZDB-GENE-041010-82]
SOLSEv5.0_01147	-0.261194713283334	ENSDARG00000045127	FAM53C	family with sequence similarity 53 member C [Source:HGNC Symbol;Acc:HGNC:1336]
SOLSEv5.0_08049	-0.856657785470434	ENSDARG00000076501	asxl2	ASXL transcriptional regulator 2 [Source:ZFIN;Acc:ZDB-GENE-100412-1]
SOLSEv5.0_08050	NA	ENSDARG00000099560	lyrm5a	LYR motif containing 5a [Source:ZFIN;Acc:ZDB-GENE-050522-203]
SOLSEv5.0_08052	NA	ENSDARG00000074781	ptprt	protein tyrosine phosphatase receptor type T [Source:ZFIN;Acc:ZDB-GENE-101028-4]
SOLSEv5.0_08054	-0.0598525462920787	ENSDARG00000006915	arl8ba	ADP-ribosylation factor-like 8Ba [Source:ZFIN;Acc:ZDB-GENE-030131-9370]
SOLSEv5.0_08055	NA	ENSDARG00000052604	cpeb2	cytoplasmic polyadenylation element binding protein 2 [Source:ZFIN;Acc:ZDB-GENE-130530-639]
SOLSEv5.0_01149	-0.428587051242195	ENSDARG00000104674	cct2	chaperonin containing TCP1, subunit 2 (beta) [Source:ZFIN;Acc:ZDB-GENE-020419-6]
SOLSEv5.0_08058	-0.193462884483573	ENSDARG00000057782	baz2ba	bromodomain adjacent to zinc finger domain, 2Ba [Source:ZFIN;Acc:ZDB-GENE-070615-37]
SOLSEv5.0_08059	-0.492466072922386	ENSDARG00000017397	smarcc1a	SWI/SNF related, matrix associated, actin dependent regulator of chromatin, subfamily c, member 1a [Source:ZFIN;Acc:ZDB-GENE-080514-3]
SOLSEv5.0_08060	-0.608827427528592	ENSDARG00000017397	smarcc1a	SWI/SNF related, matrix associated, actin dependent regulator of chromatin, subfamily c, member 1a [Source:ZFIN;Acc:ZDB-GENE-080514-3]
SOLSEv5.0_08061	NA	ENSDARG00000068680	ctrl	chymotrypsin-like [Source:ZFIN;Acc:ZDB-GENE-040912-147]
SOLSEv5.0_08062	0.172649597627881	ENSDARG00000088030	rpl35a	ribosomal protein L35a [Source:ZFIN;Acc:ZDB-GENE-040718-190]
SOLSEv5.0_08063	-0.237111666740456	ENSDARG00000030053	eef1db	eukaryotic translation elongation factor 1 delta b (guanine nucleotide exchange protein) [Source:ZFIN;Acc:ZDB-GENE-030131-6544]
SOLSEv5.0_01150	0.37555015060297	ENSDARG00000056726	mettl7a	methyltransferase like 7A [Source:ZFIN;Acc:ZDB-GENE-061027-239]
SOLSEv5.0_08064	0.390518168429361	ENSDARG00000061110	zbtb44	zinc finger and BTB domain containing 44 [Source:ZFIN;Acc:ZDB-GENE-060526-201]
SOLSEv5.0_08065	-0.0503407546292908	ENSDARG00000003599	rpl3	ribosomal protein L3 [Source:ZFIN;Acc:ZDB-GENE-030131-1291]
SOLSEv5.0_08066	-0.819653274001441	ENSDARG00000113560	rida	reactive intermediate imine deaminase A homolog [Source:ZFIN;Acc:ZDB-GENE-040718-315]
SOLSEv5.0_08067	NA	ENSDARG00000017314	cela1.6	chymotrypsin like elastase family member 1, tandem duplicate 6 [Source:ZFIN;Acc:ZDB-GENE-040808-55]
SOLSEv5.0_08068	-0.392058352249145	ENSDARG00000014196	myl1	myosin, light chain 1, alkali; skeletal, fast [Source:ZFIN;Acc:ZDB-GENE-030131-8109]
SOLSEv5.0_08069	0.171721632413864	ENSDARG00000078109	usp12a	ubiquitin specific peptidase 12a [Source:ZFIN;Acc:ZDB-GENE-060228-3]
SOLSEv5.0_08070	-0.632930565437517	ENSDARG00000061040	pum2	pumilio RNA-binding family member 2 [Source:ZFIN;Acc:ZDB-GENE-081031-76]
SOLSEv5.0_08071	0.447828992111525	ENSDARG00000017708	lrrc40	leucine rich repeat containing 40 [Source:ZFIN;Acc:ZDB-GENE-030131-6062]
SOLSEv5.0_01152	0.0422960558397899	ENSDARG00000016765	scamp3	secretory carrier membrane protein 3 [Source:ZFIN;Acc:ZDB-GENE-041114-33]
SOLSEv5.0_08072	0.50549232685677	ENSDARG00000116220	BX005436.1
SOLSEv5.0_08073	0.407600656956696	ENSDARG00000017708	lrrc40	leucine rich repeat containing 40 [Source:ZFIN;Acc:ZDB-GENE-030131-6062]
SOLSEv5.0_08074	0.792201557084277	ENSDARG00000038891	AL954146.1	trypsin I-P1-like [Source:NCBI gene;Acc:560023]
SOLSEv5.0_08075	-0.76809425004289	ENSDARG00000021265	mybpc2b	myosin binding protein C, fast type b [Source:ZFIN;Acc:ZDB-GENE-050320-80]
SOLSEv5.0_08076	-0.75508967749127	ENSDARG00000021265	mybpc2b	myosin binding protein C, fast type b [Source:ZFIN;Acc:ZDB-GENE-050320-80]
SOLSEv5.0_08077	-0.451965168946534	ENSDARG00000020529	hacl1	2-hydroxyacyl-CoA lyase 1 [Source:ZFIN;Acc:ZDB-GENE-040426-2058]
SOLSEv5.0_08078	-0.305844939985224	ENSDARG00000010478	hsp90aa1.1	heat shock protein 90, alpha (cytosolic), class A member 1, tandem duplicate 1 [Source:ZFIN;Acc:ZDB-GENE-990415-94]
SOLSEv5.0_01153	0.432393657528369	ENSDARG00000044811	cdk9	cyclin-dependent kinase 9 (CDC2-related kinase) [Source:ZFIN;Acc:ZDB-GENE-030131-321]
SOLSEv5.0_08079	0.676486287398766	ENSDARG00000013351	cirbpb	cold inducible RNA binding protein b [Source:ZFIN;Acc:ZDB-GENE-030131-5841]
SOLSEv5.0_08080	-0.0720193687894789	ENSDARG00000012534	slc6a6a	solute carrier family 6 member 6a [Source:ZFIN;Acc:ZDB-GENE-081104-1]
SOLSEv5.0_08081	-0.454877391567007	ENSDARG00000069142	aars	alanyl-tRNA synthetase [Source:ZFIN;Acc:ZDB-GENE-030131-3663]
SOLSEv5.0_08082	-0.162094652972074	ENSDARG00000020741	fga	fibrinogen alpha chain [Source:ZFIN;Acc:ZDB-GENE-031010-21]
SOLSEv5.0_08083	0.401194284048354	ENSDARG00000045556	OTUD7A	OTU deubiquitinase 7A [Source:HGNC Symbol;Acc:HGNC:20718]
SOLSEv5.0_00118	0.0870420511936037	ENSDARG00000038901	tmem256	transmembrane protein 256 [Source:ZFIN;Acc:ZDB-GENE-050417-92]
SOLSEv5.0_08084	0.786790833880747	ENSDARG00000056741	senp3b	SUMO specific peptidase 3b [Source:ZFIN;Acc:ZDB-GENE-030131-6714]
SOLSEv5.0_08085	0.772399795290007	ENSDARG00000061647	nrxn1a	neurexin 1a [Source:ZFIN;Acc:ZDB-GENE-070206-1]
SOLSEv5.0_08086	-0.551211601067529	ENSDARG00000058358	krt8	keratin 8 [Source:ZFIN;Acc:ZDB-GENE-030411-5]
SOLSEv5.0_08087	0.0483055301070809	ENSDARG00000103388	znf609a	zinc finger protein 609a [Source:ZFIN;Acc:ZDB-GENE-030131-6219]
SOLSEv5.0_08089	-0.787236531908833	ENSDARG00000020007	col1a2	collagen, type I, alpha 2 [Source:ZFIN;Acc:ZDB-GENE-030131-8415]
SOLSEv5.0_01154	-1.49262498062633	ENSDARG00000041644	si:dkey-194e6.1	si:dkey-194e6.1 [Source:ZFIN;Acc:ZDB-GENE-100922-43]
SOLSEv5.0_08090	-0.195300901412074	ENSDARG00000101413	dusp7	dual specificity phosphatase 7 [Source:ZFIN;Acc:ZDB-GENE-030131-5457]
SOLSEv5.0_08091	0.313841900837861	ENSDARG00000060994	fbxw7	F-box and WD repeat domain containing 7 [Source:ZFIN;Acc:ZDB-GENE-090313-79]
SOLSEv5.0_08097	-1.30998518278263	ENSDARG00000102414	myhz1.1	myosin, heavy polypeptide 1.1, skeletal muscle [Source:ZFIN;Acc:ZDB-GENE-000322-5]
SOLSEv5.0_08098	-0.0157000875167857	ENSDARG00000006031	abat	4-aminobutyrate aminotransferase [Source:ZFIN;Acc:ZDB-GENE-031006-4]
SOLSEv5.0_01155	-1.6641669504312	ENSDARG00000051923	ccnb1	cyclin B1 [Source:ZFIN;Acc:ZDB-GENE-000406-10]
SOLSEv5.0_08100	-0.296732637229592	ENSDARG00000025566	slc25a3b	solute carrier family 25 member 3b [Source:ZFIN;Acc:ZDB-GENE-040426-1916]
SOLSEv5.0_08101	-0.698656391266818	ENSDARG00000025566	slc25a3b	solute carrier family 25 member 3b [Source:ZFIN;Acc:ZDB-GENE-040426-1916]
SOLSEv5.0_08102	-0.13462665054236	ENSDARG00000025566	slc25a3b	solute carrier family 25 member 3b [Source:ZFIN;Acc:ZDB-GENE-040426-1916]
SOLSEv5.0_08103	-0.228526124533245	ENSDARG00000025566	slc25a3b	solute carrier family 25 member 3b [Source:ZFIN;Acc:ZDB-GENE-040426-1916]
SOLSEv5.0_08104	-0.908837796233283	ENSDARG00000032630	neb	nebulin [Source:ZFIN;Acc:ZDB-GENE-041111-216]
SOLSEv5.0_01156	0.366513030104245	ENSDARG00000074904	si:ch211-253b8.5	si:ch211-253b8.5 [Source:ZFIN;Acc:ZDB-GENE-141212-327]
SOLSEv5.0_08106	-0.078544685329599	ENSDARG00000112537	pnrc2	proline-rich nuclear receptor coactivator 2 [Source:ZFIN;Acc:ZDB-GENE-030131-5475]
SOLSEv5.0_08107	0.529886211307001	ENSDARG00000021895	disc1	DISC1 scaffold protein [Source:ZFIN;Acc:ZDB-GENE-090122-1]
SOLSEv5.0_08108	-0.291789879338279	ENSDARG00000019778	rps6	ribosomal protein S6 [Source:ZFIN;Acc:ZDB-GENE-040801-8]
SOLSEv5.0_08109	-0.547093366218139	ENSDARG00000110265	AL929237.4
SOLSEv5.0_08110	0.395147917941606	ENSDARG00000031200	ppp2r5cb	protein phosphatase 2, regulatory subunit B', gamma b [Source:ZFIN;Acc:ZDB-GENE-041014-4]
SOLSEv5.0_08111	-0.13695186240259	ENSDARG00000019444	ssr4	signal sequence receptor, delta [Source:ZFIN;Acc:ZDB-GENE-030131-4900]
SOLSEv5.0_01157	0.547652208385241	ENSDARG00000059945	sv2a	synaptic vesicle glycoprotein 2A [Source:ZFIN;Acc:ZDB-GENE-131001-1]
SOLSEv5.0_08112	NA	ENSDARG00000052578	c6ast4	six-cysteine containing astacin protease 4 [Source:ZFIN;Acc:ZDB-GENE-050626-100]
SOLSEv5.0_08114	NA	ENSDARG00000052578	c6ast4	six-cysteine containing astacin protease 4 [Source:ZFIN;Acc:ZDB-GENE-050626-100]
SOLSEv5.0_08116	-0.267935468729367	ENSDARG00000009208	prkcda	protein kinase C, delta a [Source:ZFIN;Acc:ZDB-GENE-030131-6503]
SOLSEv5.0_08117	-0.733033956914201	ENSDARG00000025703	dmgdh	dimethylglycine dehydrogenase [Source:ZFIN;Acc:ZDB-GENE-080227-8]
SOLSEv5.0_01158	-0.190590791397938	ENSDARG00000019406	zgc:63470	zgc:63470 [Source:ZFIN;Acc:ZDB-GENE-040426-1126]
SOLSEv5.0_08118	-0.114590631355151	ENSDARG00000109334	golph3	golgi phosphoprotein 3 [Source:ZFIN;Acc:ZDB-GENE-041010-209]
SOLSEv5.0_08119	0.0444204305760344	ENSDARG00000103485	card14	caspase recruitment domain family, member 14 [Source:ZFIN;Acc:ZDB-GENE-090310-1]
SOLSEv5.0_08120	-0.38668974973168	ENSDARG00000000212	krt97	keratin 97 [Source:ZFIN;Acc:ZDB-GENE-040718-78]
SOLSEv5.0_08123	0.166916038620247	ENSDARG00000079125	sowahab	sosondowah ankyrin repeat domain family member Ab [Source:ZFIN;Acc:ZDB-GENE-100910-4]
SOLSEv5.0_08125	0.389850025873368	ENSDARG00000069619	atf7ip	activating transcription factor 7 interacting protein [Source:ZFIN;Acc:ZDB-GENE-061103-178]
SOLSEv5.0_01160	-2.02860583418217	ENSDARG00000061985	rbm47	RNA binding motif protein 47 [Source:ZFIN;Acc:ZDB-GENE-030131-9612]
SOLSEv5.0_08126	0.628210191859421	ENSDARG00000114297	gtf2h5	general transcription factor IIH, polypeptide 5 [Source:ZFIN;Acc:ZDB-GENE-041001-144]
SOLSEv5.0_08127	-1.28614032193875	ENSDARG00000116561	kif23	kinesin family member 23 [Source:ZFIN;Acc:ZDB-GENE-991019-4]
SOLSEv5.0_08128	-0.269418199648747	ENSDARG00000074558	cntnap2b	contactin associated protein like 2b [Source:ZFIN;Acc:ZDB-GENE-070912-26]
SOLSEv5.0_08129	-0.149982668587857	ENSDARG00000024827	rnf150a	ring finger protein 150a [Source:ZFIN;Acc:ZDB-GENE-060213-1]
SOLSEv5.0_08130	0.0367369366033832	ENSDARG00000044827	wnt7aa	wingless-type MMTV integration site family, member 7Aa [Source:ZFIN;Acc:ZDB-GENE-051129-1]
SOLSEv5.0_08133	0.667425715410748	ENSDARG00000101521	UBE2M	ubiquitin conjugating enzyme E2 M [Source:HGNC Symbol;Acc:HGNC:12491]
SOLSEv5.0_01162	0.579466586653802	ENSDARG00000112391	armt1	acidic residue methyltransferase 1 [Source:ZFIN;Acc:ZDB-GENE-050327-51]
SOLSEv5.0_08134	-1.69779667798032	ENSDARG00000090901	si:ch211-256e16.11	si:ch211-256e16.11 [Source:ZFIN;Acc:ZDB-GENE-131127-41]
SOLSEv5.0_00119	0.0916632857649754	ENSDARG00000054063	arpc4	actin related protein 2/3 complex, subunit 4 [Source:ZFIN;Acc:ZDB-GENE-010724-9]
SOLSEv5.0_01163	-0.202716175307033	ENSDARG00000030116	susd6	sushi domain containing 6 [Source:ZFIN;Acc:ZDB-GENE-030131-8832]
SOLSEv5.0_08137	0.121799070032985	ENSDARG00000003519	aprt	adenine phosphoribosyltransferase [Source:ZFIN;Acc:ZDB-GENE-040426-1492]
SOLSEv5.0_08138	0.293926178258173	ENSDARG00000042187	smek1	SMEK homolog 1, suppressor of mek1 (Dictyostelium) [Source:ZFIN;Acc:ZDB-GENE-030131-3958]
SOLSEv5.0_08139	NA	ENSDARG00000010918	nprl3	NPR3-like, GATOR1 complex subunit [Source:ZFIN;Acc:ZDB-GENE-030131-1348]
SOLSEv5.0_08140	-0.0740119819318439	ENSDARG00000091253	smyd1b	SET and MYND domain containing 1b [Source:ZFIN;Acc:ZDB-GENE-060522-1]
SOLSEv5.0_08141	1.22733583586533	ENSDARG00000100505	ddx52	DEAD (Asp-Glu-Ala-Asp) box polypeptide 52 [Source:ZFIN;Acc:ZDB-GENE-060623-1]
SOLSEv5.0_08142	-0.288642224972713	ENSDARG00000018192	ubr5	ubiquitin protein ligase E3 component n-recognin 5 [Source:ZFIN;Acc:ZDB-GENE-030131-6559]
SOLSEv5.0_01165	-0.188305420044184	ENSDARG00000079532	zgc:194242	zgc:194242 [Source:ZFIN;Acc:ZDB-GENE-081022-84]
SOLSEv5.0_08145	-1.36480813548526	ENSDARG00000016545	zgc:154046	zgc:154046 [Source:ZFIN;Acc:ZDB-GENE-061103-289]
SOLSEv5.0_08146	0.350868027728098	ENSDARG00000027813	nus1	NUS1 dehydrodolichyl diphosphate synthase subunit [Source:ZFIN;Acc:ZDB-GENE-040718-48]
SOLSEv5.0_08150	-2.62804610867043	ENSDARG00000096304	btr31	bloodthirsty-related gene family, member 31 [Source:ZFIN;Acc:ZDB-GENE-090512-3]
SOLSEv5.0_08152	-0.310990973944145	ENSDARG00000036279	lamc1	laminin, gamma 1 [Source:ZFIN;Acc:ZDB-GENE-021226-3]
SOLSEv5.0_08153	NA	ENSDARG00000053716	zgc:153990	zgc:153990 [Source:ZFIN;Acc:ZDB-GENE-061013-144]
SOLSEv5.0_08155	0.444011343318371	ENSDARG00000015546	alpl	alkaline phosphatase, biomineralization associated [Source:ZFIN;Acc:ZDB-GENE-040420-1]
SOLSEv5.0_08156	0.148030995351348	ENSDARG00000075639	si:ch211-89o9.6	si:ch211-89o9.6 [Source:ZFIN;Acc:ZDB-GENE-030131-7155]
SOLSEv5.0_01167	0.360326711381863	ENSDARG00000095904	prpf31	PRP31 pre-mRNA processing factor 31 homolog (yeast) [Source:ZFIN;Acc:ZDB-GENE-040426-1561]
SOLSEv5.0_08157	0.0656525605514185	ENSDARG00000100679	lrch3	leucine-rich repeats and calponin homology (CH) domain containing 3 [Source:ZFIN;Acc:ZDB-GENE-071004-44]
SOLSEv5.0_08160	-0.624551137702734	ENSDARG00000038012	fam83fa	family with sequence similarity 83 member Fa [Source:ZFIN;Acc:ZDB-GENE-090624-5]
SOLSEv5.0_08161	-0.389128906017345	ENSDARG00000100597	ubxn4	UBX domain protein 4 [Source:ZFIN;Acc:ZDB-GENE-040426-1981]
SOLSEv5.0_01168	0.0772817737210278	ENSDARG00000091079	si:zfos-1192g2.3	si:zfos-1192g2.3 [Source:ZFIN;Acc:ZDB-GENE-030131-4956]
SOLSEv5.0_08162	NA	ENSDARG00000102635	znf1037	zinc finger protein 1037 [Source:ZFIN;Acc:ZDB-GENE-120709-1]
SOLSEv5.0_08164	0.171639169404891	ENSDARG00000043484	ube2d2	ubiquitin-conjugating enzyme E2D 2 (UBC4/5 homolog, yeast) [Source:ZFIN;Acc:ZDB-GENE-120312-1]
SOLSEv5.0_08165	0.207622655867615	ENSDARG00000090371	si:dkey-46i9.6	si:dkey-46i9.6 [Source:ZFIN;Acc:ZDB-GENE-160114-63]
SOLSEv5.0_08166	-0.320935628532189	ENSDARG00000007804	gas6	growth arrest-specific 6 [Source:ZFIN;Acc:ZDB-GENE-030131-7773]
SOLSEv5.0_01170	0.25960564558087	ENSDARG00000117099	poldip2	polymerase (DNA-directed), delta interacting protein 2 [Source:ZFIN;Acc:ZDB-GENE-030131-5881]
SOLSEv5.0_08169	-0.226650247742128	ENSDARG00000090901	si:ch211-256e16.11	si:ch211-256e16.11 [Source:ZFIN;Acc:ZDB-GENE-131127-41]
SOLSEv5.0_00120	0.796215691609844	ENSDARG00000038027	nol12	nucleolar protein 12 [Source:ZFIN;Acc:ZDB-GENE-040426-1035]
SOLSEv5.0_08172	NA	ENSDARG00000056009	olfcq8	olfactory receptor C family, q8 [Source:ZFIN;Acc:ZDB-GENE-050419-176]
SOLSEv5.0_01171	-0.11731896524157	ENSDARG00000020218	amfra	autocrine motility factor receptor a [Source:ZFIN;Acc:ZDB-GENE-040426-2190]
SOLSEv5.0_08173	0.57243225519058	ENSDARG00000012505	u2af2a	U2 small nuclear RNA auxiliary factor 2a [Source:ZFIN;Acc:ZDB-GENE-050706-131]
SOLSEv5.0_08174	0.636965931694353	ENSDARG00000059067	jupb	junction plakoglobin b [Source:ZFIN;Acc:ZDB-GENE-110407-10]
SOLSEv5.0_08175	-1.05503164231662	ENSDARG00000114754	p4ha1a	prolyl 4-hydroxylase, alpha polypeptide I a [Source:ZFIN;Acc:ZDB-GENE-040724-91]
SOLSEv5.0_08176	0.0767530440205478	ENSDARG00000100452	nop53	NOP53 ribosome biogenesis factor [Source:ZFIN;Acc:ZDB-GENE-051120-21]
SOLSEv5.0_01172	-1.64132753007363	ENSDARG00000089192	zmp:0000001267	zmp:0000001267 [Source:ZFIN;Acc:ZDB-GENE-140106-227]
SOLSEv5.0_08179	0.124993847226319	ENSDARG00000056740	tmeff1b	transmembrane protein with EGF-like and two follistatin-like domains 1b [Source:ZFIN;Acc:ZDB-GENE-050706-143]
SOLSEv5.0_01173	0.446124348168096	ENSDARG00000055470	cdc16	cell division cycle 16 homolog (S. cerevisiae) [Source:ZFIN;Acc:ZDB-GENE-051113-132]
SOLSEv5.0_08181	-0.156690738457088	ENSDARG00000015254	fzr1a	fizzy/cell division cycle 20 related 1a [Source:ZFIN;Acc:ZDB-GENE-040426-712]
SOLSEv5.0_08182	0.829689060493443	ENSDARG00000112667	tp53rk	TP53 regulating kinase [Source:ZFIN;Acc:ZDB-GENE-050522-123]
SOLSEv5.0_01174	0.142710442211158	ENSDARG00000020676	dpp3	dipeptidyl-peptidase 3 [Source:ZFIN;Acc:ZDB-GENE-030131-1247]
SOLSEv5.0_08183	NA	ENSDARG00000043550	ENKD1	enkurin domain containing 1 [Source:HGNC Symbol;Acc:HGNC:25246]
SOLSEv5.0_08185	-1.22231092941329	ENSDARG00000101175	mcu	mitochondrial calcium uniporter [Source:ZFIN;Acc:ZDB-GENE-061013-24]
SOLSEv5.0_01175	-0.571486544406485	ENSDARG00000028327	gmfb	glia maturation factor, beta [Source:ZFIN;Acc:ZDB-GENE-040426-2114]
SOLSEv5.0_08186	0.292915447817467	ENSDARG00000045373	pabpn1	poly(A) binding protein, nuclear 1 [Source:ZFIN;Acc:ZDB-GENE-040426-2401]
SOLSEv5.0_08187	-0.692072911044818	ENSDARG00000043644	vkorc1l1	vitamin K epoxide reductase complex, subunit 1-like 1 [Source:ZFIN;Acc:ZDB-GENE-050522-210]
SOLSEv5.0_08188	0.259982937374629	ENSDARG00000109230	dgcr2	DiGeorge syndrome critical region gene 2 [Source:ZFIN;Acc:ZDB-GENE-040718-404]
SOLSEv5.0_08190	-0.0635943624630876	ENSDARG00000054833	nucb1	nucleobindin 1 [Source:ZFIN;Acc:ZDB-GENE-060825-222]
SOLSEv5.0_08191	NA	ENSDARG00000077467	sox10	SRY-box transcription factor 10 [Source:ZFIN;Acc:ZDB-GENE-011207-1]
SOLSEv5.0_01176	-0.674847547210968	ENSDARG00000063375	pter	phosphotriesterase related [Source:ZFIN;Acc:ZDB-GENE-060825-190]
SOLSEv5.0_08192	-0.406118920266739	ENSDARG00000068714	ksr1a	kinase suppressor of ras 1a [Source:ZFIN;Acc:ZDB-GENE-091113-34]
SOLSEv5.0_08193	0.178328404147141	ENSDARG00000063594	hipk1a	homeodomain interacting protein kinase 1a [Source:ZFIN;Acc:ZDB-GENE-081031-101]
SOLSEv5.0_08195	-0.307699481818603	ENSDARG00000068323	astn1	astrotactin 1 [Source:ZFIN;Acc:ZDB-GENE-050320-140]
SOLSEv5.0_08196	-0.410012799160351	ENSDARG00000058292	sephs1	selenophosphate synthetase 1 [Source:ZFIN;Acc:ZDB-GENE-030131-3670]
SOLSEv5.0_08197	-0.0531925928881018	ENSDARG00000077114	arhgef16	Rho guanine nucleotide exchange factor (GEF) 16 [Source:ZFIN;Acc:ZDB-GENE-081104-446]
SOLSEv5.0_08198	-0.260945155379905	ENSDARG00000070835	tnnc2	troponin C type 2 (fast) [Source:ZFIN;Acc:ZDB-GENE-000322-2]
SOLSEv5.0_08199	NA	ENSDARG00000101374	si:dkey-11n14.1	si:dkey-11n14.1 [Source:ZFIN;Acc:ZDB-GENE-060503-332]
SOLSEv5.0_08201	-1.45081073694809	ENSDARG00000101378	nadsyn1	NAD synthetase 1 [Source:ZFIN;Acc:ZDB-GENE-070615-22]
SOLSEv5.0_08202	-1.21807879247246	ENSDARG00000113870	c1galt1b	core 1 synthase, glycoprotein-N-acetylgalactosamine 3-beta-galactosyltransferase, 1b [Source:ZFIN;Acc:ZDB-GENE-030131-9075]
SOLSEv5.0_08203	0.335144049628977	ENSDARG00000031894	lef1	lymphoid enhancer-binding factor 1 [Source:ZFIN;Acc:ZDB-GENE-990714-26]
SOLSEv5.0_00121	-0.282108954525935	ENSDARG00000113551	phb2b	prohibitin 2b [Source:ZFIN;Acc:ZDB-GENE-040718-430]
SOLSEv5.0_01177	-0.313287643872492	ENSDARG00000008407	tspan7b	tetraspanin 7b [Source:ZFIN;Acc:ZDB-GENE-040927-5]
SOLSEv5.0_08204	-0.185809629024413	ENSDARG00000093235	TST	thiosulfate sulfurtransferase [Source:HGNC Symbol;Acc:HGNC:12388]
SOLSEv5.0_08205	-0.26380818223579	ENSDARG00000074321	tead3a	TEA domain family member 3 a [Source:ZFIN;Acc:ZDB-GENE-031112-10]
SOLSEv5.0_08206	-0.547588474676659	ENSDARG00000009438	myog	myogenin [Source:ZFIN;Acc:ZDB-GENE-980526-265]
SOLSEv5.0_01178	0.257941819187308	ENSDARG00000014138	acot8	acyl-CoA thioesterase 8 [Source:ZFIN;Acc:ZDB-GENE-041010-174]
SOLSEv5.0_08207	-1.37004360579593	ENSDARG00000116339	AL844899.3	si:ch211-186e20.7 [Source:NCBI gene;Acc:566630]
SOLSEv5.0_08208	-1.13604818251643	ENSDARG00000116339	AL844899.3	si:ch211-186e20.7 [Source:NCBI gene;Acc:566630]
SOLSEv5.0_08210	0.92889026216159	ENSDARG00000045051	slc16a3	solute carrier family 16 member 3 [Source:ZFIN;Acc:ZDB-GENE-030131-5487]
SOLSEv5.0_08212	1.09989077753353	ENSDARG00000103470	polm	polymerase (DNA directed), mu [Source:ZFIN;Acc:ZDB-GENE-040426-911]
SOLSEv5.0_08213	0.447098200583049	ENSDARG00000103470	polm	polymerase (DNA directed), mu [Source:ZFIN;Acc:ZDB-GENE-040426-911]
SOLSEv5.0_01179	-0.0599625913231444	ENSDARG00000021853	ntpcr	nucleoside-triphosphatase, cancer-related [Source:ZFIN;Acc:ZDB-GENE-040801-200]
SOLSEv5.0_08215	-0.0204512426132691	ENSDARG00000020107	usp2a	ubiquitin specific peptidase 2a [Source:ZFIN;Acc:ZDB-GENE-041212-59]
SOLSEv5.0_08216	-0.0361291011897341	ENSDARG00000020107	usp2a	ubiquitin specific peptidase 2a [Source:ZFIN;Acc:ZDB-GENE-041212-59]
SOLSEv5.0_08217	-0.350878421380058	ENSDARG00000087402	tpm1	tropomyosin 1 (alpha) [Source:ZFIN;Acc:ZDB-GENE-040426-854]
SOLSEv5.0_08218	0.157190154115569	ENSDARG00000033683	tpma	alpha-tropomyosin [Source:ZFIN;Acc:ZDB-GENE-990415-269]
SOLSEv5.0_01180	0.523230643689745	ENSDARG00000111235	nrsn1	neurensin 1 [Source:ZFIN;Acc:ZDB-GENE-030131-7491]
SOLSEv5.0_08219	-0.894871983757377	ENSDARG00000110878	si:dkey-28k24.2	si:dkey-28k24.2 [Source:ZFIN;Acc:ZDB-GENE-121213-4]
SOLSEv5.0_08221	0.457861593977298	ENSDARG00000045776	cnbpa	CCHC-type zinc finger, nucleic acid binding protein a [Source:ZFIN;Acc:ZDB-GENE-030131-5045]
SOLSEv5.0_08222	-0.712705128215721	ENSDARG00000075433	myom2a	myomesin 2a [Source:ZFIN;Acc:ZDB-GENE-030131-6201]
SOLSEv5.0_08223	NA	ENSDARG00000109996	CABZ01101996.1
SOLSEv5.0_08224	-0.324180337349931	ENSDARG00000015240	cdkl5	cyclin-dependent kinase-like 5 [Source:ZFIN;Acc:ZDB-GENE-081022-110]
SOLSEv5.0_08225	-0.338267430588686	ENSDARG00000046022	tmed7	transmembrane p24 trafficking protein 7 [Source:ZFIN;Acc:ZDB-GENE-040426-2570]
SOLSEv5.0_08226	-0.256211614019669	ENSDARG00000025953	rhoq	ras homolog family member Q [Source:ZFIN;Acc:ZDB-GENE-030131-5721]
SOLSEv5.0_08228	0.416052865756003	ENSDARG00000036316	rpl39	ribosomal protein L39 [Source:ZFIN;Acc:ZDB-GENE-040625-51]
SOLSEv5.0_01181	-1.32890510336363	ENSDARG00000100573	ckap2l	cytoskeleton associated protein 2-like [Source:ZFIN;Acc:ZDB-GENE-030131-6690]
SOLSEv5.0_08229	0.111945859049223	ENSDARG00000079994	akap13	A-kinase anchoring protein 13 [Source:ZFIN;Acc:ZDB-GENE-030131-6253]
SOLSEv5.0_08230	-0.105313246468092	ENSDARG00000029069	tnni2a.4	troponin I type 2a (skeletal, fast), tandem duplicate 4 [Source:ZFIN;Acc:ZDB-GENE-040625-119]
SOLSEv5.0_08231	0.00255380356897942	ENSDARG00000029069	tnni2a.4	troponin I type 2a (skeletal, fast), tandem duplicate 4 [Source:ZFIN;Acc:ZDB-GENE-040625-119]
SOLSEv5.0_08232	-0.138758981694194	ENSDARG00000029069	tnni2a.4	troponin I type 2a (skeletal, fast), tandem duplicate 4 [Source:ZFIN;Acc:ZDB-GENE-040625-119]
SOLSEv5.0_08233	0.564589806065799	ENSDARG00000054753	col10a1a	collagen, type X, alpha 1a [Source:ZFIN;Acc:ZDB-GENE-030131-8373]
SOLSEv5.0_08234	0.913006736856511	ENSDARG00000035860	rps28	ribosomal protein S28 [Source:ZFIN;Acc:ZDB-GENE-030131-2022]
SOLSEv5.0_08236	0.711818103262837	ENSDARG00000089787	crebzf	CREB/ATF bZIP transcription factor [Source:ZFIN;Acc:ZDB-GENE-030131-8015]
SOLSEv5.0_08237	0.423735634544787	ENSDARG00000089787	crebzf	CREB/ATF bZIP transcription factor [Source:ZFIN;Acc:ZDB-GENE-030131-8015]
SOLSEv5.0_08238	-0.0157465132776333	ENSDARG00000036629	rps14	ribosomal protein S14 [Source:ZFIN;Acc:ZDB-GENE-030131-8631]
SOLSEv5.0_08239	-2.32262766574811	ENSDARG00000101160	apoa4a	apolipoprotein A-IV a [Source:ZFIN;Acc:ZDB-GENE-050417-469]
SOLSEv5.0_08240	-0.546880316239765	ENSDARG00000079932	zgc:152830	zgc:152830 [Source:ZFIN;Acc:ZDB-GENE-090312-55]
SOLSEv5.0_08241	-0.390842155876185	ENSDARG00000074908	col6a1	collagen, type VI, alpha 1 [Source:ZFIN;Acc:ZDB-GENE-070501-6]
SOLSEv5.0_01182	0.156394998357988	ENSDARG00000019008	erp44	endoplasmic reticulum protein 44 [Source:ZFIN;Acc:ZDB-GENE-040426-1902]
SOLSEv5.0_08244	0.30411215331126	ENSDARG00000033175	snrpe	small nuclear ribonucleoprotein polypeptide E [Source:ZFIN;Acc:ZDB-GENE-040426-1112]
SOLSEv5.0_08245	-0.254757244695361	ENSDARG00000101406	rplp2	ribosomal protein, large P2 [Source:ZFIN;Acc:ZDB-GENE-031018-2]
SOLSEv5.0_08246	-0.257009094804036	ENSDARG00000101406	rplp2	ribosomal protein, large P2 [Source:ZFIN;Acc:ZDB-GENE-031018-2]
SOLSEv5.0_08248	-1.62856305534632	ENSDARG00000020866	apoa4b.2	apolipoprotein A-IV b, tandem duplicate 2 [Source:ZFIN;Acc:ZDB-GENE-030131-3143]
SOLSEv5.0_08249	0.0205057863076979	ENSDARG00000042187	smek1	SMEK homolog 1, suppressor of mek1 (Dictyostelium) [Source:ZFIN;Acc:ZDB-GENE-030131-3958]
SOLSEv5.0_08250	0.128366989689606	ENSDARG00000032970	cox4i1	cytochrome c oxidase subunit 4I1 [Source:ZFIN;Acc:ZDB-GENE-030131-5175]
SOLSEv5.0_08251	0.143682898327644	ENSDARG00000032970	cox4i1	cytochrome c oxidase subunit 4I1 [Source:ZFIN;Acc:ZDB-GENE-030131-5175]
SOLSEv5.0_08252	0.453718219498871	ENSDARG00000032238	dnm3a	dynamin 3a [Source:ZFIN;Acc:ZDB-GENE-040724-76]
SOLSEv5.0_08253	-1.16971217496352	ENSDARG00000103117	tmprss4a	transmembrane serine protease 4a [Source:ZFIN;Acc:ZDB-GENE-061103-631]
SOLSEv5.0_08255	0.351395616116519	ENSDARG00000111822	RAMP3	receptor activity modifying protein 3 [Source:HGNC Symbol;Acc:HGNC:9845]
SOLSEv5.0_08257	0.175255310182888	ENSDARG00000006584	phf8	PHD finger protein 8 [Source:ZFIN;Acc:ZDB-GENE-060419-1]
SOLSEv5.0_08258	-0.386606394222117	ENSDARG00000011582	sox5	SRY-box transcription factor 5 [Source:ZFIN;Acc:ZDB-GENE-000607-13]
SOLSEv5.0_01184	0.131711339039298	ENSDARG00000007025	ttc9c	tetratricopeptide repeat domain 9C [Source:ZFIN;Acc:ZDB-GENE-040426-1053]
SOLSEv5.0_08260	-0.773926076560333	ENSDARG00000110040	CABZ01092781.1
SOLSEv5.0_08261	-3.10884092711987	ENSDARG00000022767	apobb.1	apolipoprotein Bb, tandem duplicate 1 [Source:ZFIN;Acc:ZDB-GENE-030131-9732]
SOLSEv5.0_08263	-0.214927195687189	ENSDARG00000092553	slc25a5	solute carrier family 25 member 5 [Source:ZFIN;Acc:ZDB-GENE-020419-9]
SOLSEv5.0_00122	0.368408394384799	ENSDARG00000041921	hsbp1b	heat shock factor binding protein 1b [Source:ZFIN;Acc:ZDB-GENE-040426-1721]
SOLSEv5.0_08264	-1.86569912777005	ENSDARG00000006526	fn1b	fibronectin 1b [Source:ZFIN;Acc:ZDB-GENE-030131-6545]
SOLSEv5.0_08265	0.0320712817378089	ENSDARG00000037559	uba1	ubiquitin-like modifier activating enzyme 1 [Source:ZFIN;Acc:ZDB-GENE-040426-2009]
SOLSEv5.0_08266	-0.664364515672797	ENSDARG00000019342	chrnd	cholinergic receptor, nicotinic, delta (muscle) [Source:ZFIN;Acc:ZDB-GENE-030131-6665]
SOLSEv5.0_08268	-0.415301978067784	ENSDARG00000059070	gars	glycyl-tRNA synthetase [Source:ZFIN;Acc:ZDB-GENE-030131-9174]
SOLSEv5.0_01185	-0.00532135100430385	ENSDARG00000063190	zranb1b	zinc finger, RAN-binding domain containing 1b [Source:ZFIN;Acc:ZDB-GENE-061110-94]
SOLSEv5.0_08269	-0.237933906289947	ENSDARG00000021140	pabpc1b	poly A binding protein, cytoplasmic 1 b [Source:ZFIN;Acc:ZDB-GENE-050308-1]
SOLSEv5.0_08270	-0.579438135427018	ENSDARG00000001788	atp5po	ATP synthase peripheral stalk subunit OSCP [Source:ZFIN;Acc:ZDB-GENE-050522-147]
SOLSEv5.0_08271	1.27807518784234	ENSDARG00000115271	RPL37A	ribosomal protein L37a [Source:HGNC Symbol;Acc:HGNC:10348]
SOLSEv5.0_08272	-0.345096899440295	ENSDARG00000004724	tcea3	transcription elongation factor A (SII), 3 [Source:ZFIN;Acc:ZDB-GENE-040426-1860]
SOLSEv5.0_08273	-1.05694727826893	ENSDARG00000036239	gatm	glycine amidinotransferase (L-arginine:glycine amidinotransferase) [Source:ZFIN;Acc:ZDB-GENE-021015-1]
SOLSEv5.0_01186	0.00457056822271765	ENSDARG00000111747	bloc1s5	biogenesis of lysosomal organelles complex-1, subunit 5, muted [Source:ZFIN;Acc:ZDB-GENE-030131-3502]
SOLSEv5.0_08274	-0.41870523416728	ENSDARG00000100979	CABZ01075618.1	pregnancy zone protein-like [Source:NCBI gene;Acc:103909927]
SOLSEv5.0_08275	-0.502299295942611	ENSDARG00000008835	si:dkey-46g23.5	si:dkey-46g23.5 [Source:ZFIN;Acc:ZDB-GENE-030131-9306]
SOLSEv5.0_08276	-0.229507365837773	ENSDARG00000071196	cavin2b	caveolae associated protein 2b [Source:ZFIN;Acc:ZDB-GENE-040912-149]
SOLSEv5.0_08277	-0.93732035876203	ENSDARG00000061391	grhl1	grainyhead-like transcription factor 1 [Source:ZFIN;Acc:ZDB-GENE-030131-3665]
SOLSEv5.0_08278	-0.752408805288826	ENSDARG00000061391	grhl1	grainyhead-like transcription factor 1 [Source:ZFIN;Acc:ZDB-GENE-030131-3665]
SOLSEv5.0_08279	-0.951543853017048	ENSDARG00000061974	grhl2b	grainyhead-like transcription factor 2b [Source:ZFIN;Acc:ZDB-GENE-060503-719]
SOLSEv5.0_08280	-1.18626391410787	ENSDARG00000089586	ncam3	neural cell adhesion molecule 3 [Source:ZFIN;Acc:ZDB-GENE-131127-340]
SOLSEv5.0_08281	-0.201101874884483	ENSDARG00000054931	ppp2r5b	protein phosphatase 2, regulatory subunit B', beta [Source:ZFIN;Acc:ZDB-GENE-101208-1]
SOLSEv5.0_01187	1.00590180582807	ENSDARG00000074285	si:ch73-335m24.2	si:ch73-335m24.2 [Source:ZFIN;Acc:ZDB-GENE-100922-203]
SOLSEv5.0_08282	-0.470349453756982	ENSDARG00000099974	ldb3b	LIM domain binding 3b [Source:ZFIN;Acc:ZDB-GENE-030131-6032]
SOLSEv5.0_08283	0.18722000610215	ENSDARG00000029533	rpl18	ribosomal protein L18 [Source:ZFIN;Acc:ZDB-GENE-040801-165]
SOLSEv5.0_08284	0.145472174301226	ENSDARG00000078302	brinp1	bone morphogenetic protein/retinoic acid inducible neural-specific 1 [Source:ZFIN;Acc:ZDB-GENE-130530-847]
SOLSEv5.0_08285	-0.207942575157076	ENSDARG00000105201	adcyap1r1a	adenylate cyclase activating polypeptide 1a (pituitary) receptor type I [Source:ZFIN;Acc:ZDB-GENE-050315-1]
SOLSEv5.0_08286	0.502820226835213	ENSDARG00000105201	adcyap1r1a	adenylate cyclase activating polypeptide 1a (pituitary) receptor type I [Source:ZFIN;Acc:ZDB-GENE-050315-1]
SOLSEv5.0_08287	0.439659017908937	ENSDARG00000100446	si:ch211-286o17.1	si:ch211-286o17.1 [Source:ZFIN;Acc:ZDB-GENE-141216-411]
SOLSEv5.0_08288	0.0528904328306142	ENSDARG00000013732	vta1	vesicle (multivesicular body) trafficking 1 [Source:ZFIN;Acc:ZDB-GENE-040426-2154]
SOLSEv5.0_08289	-0.863314014694955	ENSDARG00000092154	tex264a	testis expressed 264, ER-phagy receptor a [Source:ZFIN;Acc:ZDB-GENE-040426-1885]
SOLSEv5.0_08291	-1.45700722515888	ENSDARG00000100729	tln1	talin 1 [Source:ZFIN;Acc:ZDB-GENE-031002-48]
SOLSEv5.0_08292	-0.712867479967411	ENSDARG00000018478	agxtb	alanine--glyoxylate and serine--pyruvate aminotransferase b [Source:ZFIN;Acc:ZDB-GENE-010302-3]
SOLSEv5.0_08294	-0.539665880636596	ENSDARG00000002391	tlcd1	TLC domain containing 1 [Source:ZFIN;Acc:ZDB-GENE-041010-173]
SOLSEv5.0_01188	0.468169636568158	ENSDARG00000006137	star	steroidogenic acute regulatory protein [Source:ZFIN;Acc:ZDB-GENE-001120-3]
SOLSEv5.0_08295	0.49928574156606	ENSDARG00000045945	syn2a	synapsin IIa [Source:ZFIN;Acc:ZDB-GENE-040718-341]
SOLSEv5.0_08296	0.228544923906197	ENSDARG00000001676	gpm6bb	glycoprotein M6Bb [Source:ZFIN;Acc:ZDB-GENE-030710-10]
SOLSEv5.0_08298	-1.28414255447769	ENSDARG00000012593	col5a1	procollagen, type V, alpha 1 [Source:ZFIN;Acc:ZDB-GENE-041105-6]
SOLSEv5.0_08300	0.498980818048632	ENSDARG00000077717	rpl29	ribosomal protein L29 [Source:ZFIN;Acc:ZDB-GENE-040801-167]
SOLSEv5.0_08301	-0.495882685287915	ENSDARG00000075831	slc7a8a	solute carrier family 7 member 8a [Source:ZFIN;Acc:ZDB-GENE-121120-2]
SOLSEv5.0_08302	-0.935275583067989	ENSDARG00000002840	si:dkey-28b4.8	si:dkey-28b4.8 [Source:ZFIN;Acc:ZDB-GENE-090501-2]
SOLSEv5.0_08303	-0.462346059314662	ENSDARG00000019596	nrd1a	nardilysin a (N-arginine dibasic convertase) [Source:ZFIN;Acc:ZDB-GENE-070912-417]
SOLSEv5.0_08304	0.222695252567453	ENSDARG00000036080	cd81a	CD81 molecule a [Source:ZFIN;Acc:ZDB-GENE-000831-5]
SOLSEv5.0_08305	-0.914565584147385	ENSDARG00000016260	fxr2	fragile X mental retardation, autosomal homolog 2 [Source:ZFIN;Acc:ZDB-GENE-040426-943]
SOLSEv5.0_08306	0.104528158691379	ENSDARG00000014259	eya1	EYA transcriptional coactivator and phosphatase 1 [Source:ZFIN;Acc:ZDB-GENE-990712-18]
SOLSEv5.0_08307	NA	ENSDARG00000014259	eya1	EYA transcriptional coactivator and phosphatase 1 [Source:ZFIN;Acc:ZDB-GENE-990712-18]
SOLSEv5.0_08308	0.206237403546119	ENSDARG00000112348	tmem63c	transmembrane protein 63C [Source:ZFIN;Acc:ZDB-GENE-120928-2]
SOLSEv5.0_08309	1.3823940079296	ENSDARG00000006413	rpl38	ribosomal protein L38 [Source:ZFIN;Acc:ZDB-GENE-030131-8752]
SOLSEv5.0_08310	1.0673827418957	ENSDARG00000006413	rpl38	ribosomal protein L38 [Source:ZFIN;Acc:ZDB-GENE-030131-8752]
SOLSEv5.0_08311	-0.28449220695688	ENSDARG00000009830	hdlbpa	high density lipoprotein binding protein a [Source:ZFIN;Acc:ZDB-GENE-030131-2032]
SOLSEv5.0_08312	-0.64786643052106	ENSDARG00000031494	prrc2a	proline-rich coiled-coil 2A [Source:ZFIN;Acc:ZDB-GENE-010501-4]
SOLSEv5.0_08313	0.149950860211069	ENSDARG00000007135	cnot3a	CCR4-NOT transcription complex, subunit 3a [Source:ZFIN;Acc:ZDB-GENE-040927-6]
SOLSEv5.0_01189	0.364002990040705	ENSDARG00000061692	yjefn3	YjeF N-terminal domain containing 3 [Source:ZFIN;Acc:ZDB-GENE-050208-755]
SOLSEv5.0_08314	-0.382926800203268	ENSDARG00000078326	arhgap10	Rho GTPase activating protein 10 [Source:ZFIN;Acc:ZDB-GENE-060512-221]
SOLSEv5.0_08315	NA	ENSDARG00000078326	arhgap10	Rho GTPase activating protein 10 [Source:ZFIN;Acc:ZDB-GENE-060512-221]
SOLSEv5.0_08316	0.225366136412398	ENSDARG00000020258	ewsr1a	EWS RNA-binding protein 1a [Source:ZFIN;Acc:ZDB-GENE-030131-2317]
SOLSEv5.0_08317	-0.36288956221369	ENSDARG00000104674	cct2	chaperonin containing TCP1, subunit 2 (beta) [Source:ZFIN;Acc:ZDB-GENE-020419-6]
SOLSEv5.0_08318	0.752656275818053	ENSDARG00000005775	scn8aa	sodium channel, voltage gated, type VIII, alpha subunit a [Source:ZFIN;Acc:ZDB-GENE-000828-1]
SOLSEv5.0_08319	0.0504245359809135	ENSDARG00000057699	styx	serine/threonine/tyrosine interacting protein [Source:ZFIN;Acc:ZDB-GENE-050522-45]
SOLSEv5.0_08320	0.483682034381661	ENSDARG00000057699	styx	serine/threonine/tyrosine interacting protein [Source:ZFIN;Acc:ZDB-GENE-050522-45]
SOLSEv5.0_08321	0.872548898218903	ENSDARG00000112558	CR753817.2
SOLSEv5.0_08322	-0.241152496370116	ENSDARG00000056119	eef1g	eukaryotic translation elongation factor 1 gamma [Source:ZFIN;Acc:ZDB-GENE-020423-3]
SOLSEv5.0_08323	-2.96628699189875	ENSDARG00000016771	tfa	transferrin-a [Source:ZFIN;Acc:ZDB-GENE-980526-35]
SOLSEv5.0_08324	-0.261987941277684	ENSDARG00000109782	dpysl2b	dihydropyrimidinase like 2b [Source:ZFIN;Acc:ZDB-GENE-031105-1]
SOLSEv5.0_08325	-0.34121169069402	ENSDARG00000033832	ampd1	adenosine monophosphate deaminase 1 (isoform M) [Source:ZFIN;Acc:ZDB-GENE-040426-1906]
SOLSEv5.0_08326	-0.296734776053622	ENSDARG00000033832	ampd1	adenosine monophosphate deaminase 1 (isoform M) [Source:ZFIN;Acc:ZDB-GENE-040426-1906]
SOLSEv5.0_08327	-0.260534013025067	ENSDARG00000033832	ampd1	adenosine monophosphate deaminase 1 (isoform M) [Source:ZFIN;Acc:ZDB-GENE-040426-1906]
SOLSEv5.0_00123	0.594420270562904	ENSDARG00000060489	mrpl32	mitochondrial ribosomal protein L32 [Source:ZFIN;Acc:ZDB-GENE-060825-188]
SOLSEv5.0_08328	0.315379222917775	ENSDARG00000021806	zfp36l2	zinc finger protein 36, C3H type-like 2 [Source:ZFIN;Acc:ZDB-GENE-030131-5873]
SOLSEv5.0_08329	-0.671621554930011	ENSDARG00000055255	pitpnm3	PITPNM family member 3 [Source:ZFIN;Acc:ZDB-GENE-030131-9216]
SOLSEv5.0_08330	0.26393537463071	ENSDARG00000063095	ctsf	cathepsin F [Source:ZFIN;Acc:ZDB-GENE-030131-9831]
SOLSEv5.0_08331	-1.39272652239064	ENSDARG00000115483	rbms2b	RNA binding motif, single stranded interacting protein 2b [Source:ZFIN;Acc:ZDB-GENE-040801-51]
SOLSEv5.0_08332	0.157421129158778	ENSDARG00000116907	eif4a1b	eukaryotic translation initiation factor 4A1B [Source:ZFIN;Acc:ZDB-GENE-040120-6]
SOLSEv5.0_08333	0.136222026520177	ENSDARG00000116907	eif4a1b	eukaryotic translation initiation factor 4A1B [Source:ZFIN;Acc:ZDB-GENE-040120-6]
SOLSEv5.0_08335	0.0496113557416893	ENSDARG00000051986	ndufs8a	NADH:ubiquinone oxidoreductase core subunit S8a [Source:ZFIN;Acc:ZDB-GENE-040426-2153]
SOLSEv5.0_08336	-0.25976471980106	ENSDARG00000043317	kita	KIT proto-oncogene, receptor tyrosine kinase a [Source:ZFIN;Acc:ZDB-GENE-980526-464]
SOLSEv5.0_08337	-1.10631737044635	ENSDARG00000078954	rxrba	retinoid x receptor, beta a [Source:ZFIN;Acc:ZDB-GENE-980526-436]
SOLSEv5.0_08338	0.016199303048118	ENSDARG00000078954	rxrba	retinoid x receptor, beta a [Source:ZFIN;Acc:ZDB-GENE-980526-436]
SOLSEv5.0_08339	0.251382238218176	ENSDARG00000078954	rxrba	retinoid x receptor, beta a [Source:ZFIN;Acc:ZDB-GENE-980526-436]
SOLSEv5.0_08340	0.565121909266839	ENSDARG00000078102	psda	pleckstrin and Sec7 domain containing a [Source:ZFIN;Acc:ZDB-GENE-090313-44]
SOLSEv5.0_08341	-0.176469271499903	ENSDARG00000053803	klhl43	kelch-like family member 43 [Source:ZFIN;Acc:ZDB-GENE-141212-285]
SOLSEv5.0_08342	NA	ENSDARG00000110762	cpb1	carboxypeptidase B1 (tissue) [Source:ZFIN;Acc:ZDB-GENE-030131-1132]
SOLSEv5.0_08343	-0.0719710807372125	ENSDARG00000102394	ap1g1	adaptor related protein complex 1 subunit gamma 1 [Source:ZFIN;Acc:ZDB-GENE-030131-3187]
SOLSEv5.0_01191	-0.0857818896933426	ENSDARG00000087937	cdk4	cyclin-dependent kinase 4 [Source:ZFIN;Acc:ZDB-GENE-060929-974]
SOLSEv5.0_08344	0.226161783250354	ENSDARG00000045305	pde7a	phosphodiesterase 7A [Source:ZFIN;Acc:ZDB-GENE-031222-10]
SOLSEv5.0_08345	0.299421288170174	ENSDARG00000112713	pou3f2b	POU class 3 homeobox 2b [Source:ZFIN;Acc:ZDB-GENE-980526-370]
SOLSEv5.0_08346	0.599760855043539	ENSDARG00000112713	pou3f2b	POU class 3 homeobox 2b [Source:ZFIN;Acc:ZDB-GENE-980526-370]
SOLSEv5.0_08347	-0.213253261199972	ENSDARG00000038068	ddx5	DEAD (Asp-Glu-Ala-Asp) box helicase 5 [Source:ZFIN;Acc:ZDB-GENE-030131-925]
SOLSEv5.0_08348	0.357433664066555	ENSDARG00000038068	ddx5	DEAD (Asp-Glu-Ala-Asp) box helicase 5 [Source:ZFIN;Acc:ZDB-GENE-030131-925]
SOLSEv5.0_08349	-0.0595286521645319	ENSDARG00000114628	rps3a	ribosomal protein S3A [Source:ZFIN;Acc:ZDB-GENE-030131-9184]
SOLSEv5.0_08350	-0.0835958704992366	ENSDARG00000114628	rps3a	ribosomal protein S3A [Source:ZFIN;Acc:ZDB-GENE-030131-9184]
SOLSEv5.0_08351	-0.151535155136336	ENSDARG00000018618	cpsf6	cleavage and polyadenylation specific factor 6 [Source:ZFIN;Acc:ZDB-GENE-030131-5277]
SOLSEv5.0_08352	-1.16170753766314	ENSDARG00000040295	apoeb	apolipoprotein Eb [Source:ZFIN;Acc:ZDB-GENE-980526-368]
SOLSEv5.0_01192	-0.635081454259147	ENSDARG00000013763	rrbp1a	ribosome binding protein 1a [Source:ZFIN;Acc:ZDB-GENE-030131-9795]
SOLSEv5.0_08353	-0.0932481189443161	ENSDARG00000104709	sprtn	SprT-like N-terminal domain [Source:ZFIN;Acc:ZDB-GENE-170317-1]
SOLSEv5.0_08354	0.283610003078761	ENSDARG00000090716	cltcb	clathrin, heavy chain b (Hc) [Source:ZFIN;Acc:ZDB-GENE-050227-12]
SOLSEv5.0_08355	-0.0738889260695297	ENSDARG00000090716	cltcb	clathrin, heavy chain b (Hc) [Source:ZFIN;Acc:ZDB-GENE-050227-12]
SOLSEv5.0_08356	-0.00543989365613914	ENSDARG00000056193	nme7	NME/NM23 family member 7 [Source:ZFIN;Acc:ZDB-GENE-000210-35]
SOLSEv5.0_08357	-0.0598750249393086	ENSDARG00000051936	ergic2	ERGIC and golgi 2 [Source:ZFIN;Acc:ZDB-GENE-040426-1331]
SOLSEv5.0_08358	-0.13586189484507	ENSDARG00000099749	ube2d2l	ubiquitin-conjugating enzyme E2D 2 (UBC4/5 homolog, yeast), like [Source:ZFIN;Acc:ZDB-GENE-030131-7384]
SOLSEv5.0_08359	-0.0153223183840978	ENSDARG00000099749	ube2d2l	ubiquitin-conjugating enzyme E2D 2 (UBC4/5 homolog, yeast), like [Source:ZFIN;Acc:ZDB-GENE-030131-7384]
SOLSEv5.0_01193	-1.53254756655558	ENSDARG00000008263	mfsd4ab	major facilitator superfamily domain containing 4Ab [Source:ZFIN;Acc:ZDB-GENE-060810-38]
SOLSEv5.0_08360	-0.0760157067102766	ENSDARG00000099749	ube2d2l	ubiquitin-conjugating enzyme E2D 2 (UBC4/5 homolog, yeast), like [Source:ZFIN;Acc:ZDB-GENE-030131-7384]
SOLSEv5.0_08361	0.00679828456693575	ENSDARG00000025500	mtx1a	metaxin 1a [Source:ZFIN;Acc:ZDB-GENE-060606-2]
SOLSEv5.0_08362	0.823256638412057	ENSDARG00000001244	srrm1	serine/arginine repetitive matrix 1 [Source:ZFIN;Acc:ZDB-GENE-040426-2789]
SOLSEv5.0_08363	0.743766339024449	ENSDARG00000001244	srrm1	serine/arginine repetitive matrix 1 [Source:ZFIN;Acc:ZDB-GENE-040426-2789]
SOLSEv5.0_08364	-0.109131641098726	ENSDARG00000115801	crk	v-crk avian sarcoma virus CT10 oncogene homolog [Source:ZFIN;Acc:ZDB-GENE-040801-148]
SOLSEv5.0_01194	0.577994726194884	ENSDARG00000014854	reep1	receptor accessory protein 1 [Source:ZFIN;Acc:ZDB-GENE-110411-267]
SOLSEv5.0_08365	-0.13730828624276	ENSDARG00000041182	rpl4	ribosomal protein L4 [Source:ZFIN;Acc:ZDB-GENE-030131-9034]
SOLSEv5.0_08366	0.45105349724497	ENSDARG00000017014	ywhae2	tyrosine 3-monooxygenase/tryptophan 5-monooxygenase activation protein, epsilon polypeptide 2 [Source:ZFIN;Acc:ZDB-GENE-050306-44]
SOLSEv5.0_08367	-0.0756058689508759	ENSDARG00000004757	ybx1	Y box binding protein 1 [Source:ZFIN;Acc:ZDB-GENE-000629-3]
SOLSEv5.0_08368	0.0510105758027566	ENSDARG00000044521	eef1b2	eukaryotic translation elongation factor 1 beta 2 [Source:ZFIN;Acc:ZDB-GENE-030131-7310]
SOLSEv5.0_08369	1.36214416018113	ENSDARG00000039347	rps24	ribosomal protein S24 [Source:ZFIN;Acc:ZDB-GENE-040109-5]
SOLSEv5.0_08370	0.037241582672153	ENSDARG00000093999	si:ch73-376l24.6	si:ch73-376l24.6 [Source:ZFIN;Acc:ZDB-GENE-100921-87]
SOLSEv5.0_08371	0.252775164676195	ENSDARG00000111896	krt15	keratin 15 [Source:ZFIN;Acc:ZDB-GENE-040426-2931]
SOLSEv5.0_08372	-0.145917150583369	ENSDARG00000009285	rpl15	ribosomal protein L15 [Source:ZFIN;Acc:ZDB-GENE-040801-183]
SOLSEv5.0_08373	-0.116350988088966	ENSDARG00000023963	tpm4a	tropomyosin 4a [Source:ZFIN;Acc:ZDB-GENE-040426-2185]
SOLSEv5.0_08374	0.9204122064636	ENSDARG00000103025	hmgcs1	3-hydroxy-3-methylglutaryl-CoA synthase 1 (soluble) [Source:ZFIN;Acc:ZDB-GENE-040426-1042]
SOLSEv5.0_01196	-0.947155064968721	ENSDARG00000051768	fhod1	formin homology 2 domain containing 1 [Source:ZFIN;Acc:ZDB-GENE-110623-4]
SOLSEv5.0_08375	0.318590561320689	ENSDARG00000079636	fam177a1	family with sequence similarity 177 member A1 [Source:ZFIN;Acc:ZDB-GENE-070928-21]
SOLSEv5.0_08377	0.192489582569848	ENSDARG00000094673	rhoab	ras homolog gene family, member Ab [Source:ZFIN;Acc:ZDB-GENE-040322-2]
SOLSEv5.0_08378	0.0491281924724998	ENSDARG00000061397	trip12	thyroid hormone receptor interactor 12 [Source:ZFIN;Acc:ZDB-GENE-041111-262]
SOLSEv5.0_01197	0.807447156130988	ENSDARG00000103127	gpn2	GPN-loop GTPase 2 [Source:ZFIN;Acc:ZDB-GENE-041010-86]
SOLSEv5.0_08380	0.00299364251720206	ENSDARG00000040764	id1	inhibitor of DNA binding 1, HLH protein [Source:ZFIN;Acc:ZDB-GENE-990415-96]
SOLSEv5.0_08381	0.193273841397767	ENSDARG00000016903	wdr5	WD repeat domain 5 [Source:ZFIN;Acc:ZDB-GENE-040426-2082]
SOLSEv5.0_08382	0.481534634682875	ENSDARG00000020609	snap25a	synaptosome associated protein 25a [Source:ZFIN;Acc:ZDB-GENE-980526-468]
SOLSEv5.0_08384	NA	ENSDARG00000088708	ngfra	nerve growth factor receptor a (TNFR superfamily, member 16) [Source:ZFIN;Acc:ZDB-GENE-050928-1]
SOLSEv5.0_08385	0.0776175919876212	ENSDARG00000068208	def8	differentially expressed in FDCP 8 homolog [Source:ZFIN;Acc:ZDB-GENE-041114-96]
SOLSEv5.0_08386	-0.0681423837125403	ENSDARG00000063219	ubap2l	ubiquitin associated protein 2-like [Source:ZFIN;Acc:ZDB-GENE-060503-244]
SOLSEv5.0_00124	0.185120200590805	ENSDARG00000110263	rpl21	ribosomal protein L21 [Source:ZFIN;Acc:ZDB-GENE-030131-8512]
SOLSEv5.0_01198	-0.0431067776334042	ENSDARG00000007412	slc2a1b	solute carrier family 2 member 1b [Source:ZFIN;Acc:ZDB-GENE-090915-1]
SOLSEv5.0_08387	0.214104821476405	ENSDARG00000063219	ubap2l	ubiquitin associated protein 2-like [Source:ZFIN;Acc:ZDB-GENE-060503-244]
SOLSEv5.0_08389	0.40637810993247	ENSDARG00000111888	ndufa1	NADH:ubiquinone oxidoreductase subunit A1 [Source:ZFIN;Acc:ZDB-GENE-040625-168]
SOLSEv5.0_08390	-0.706044242098505	ENSDARG00000058381	zgc:171775	zgc:171775 [Source:ZFIN;Acc:ZDB-GENE-030131-4309]
SOLSEv5.0_08391	0.384261425959183	ENSDARG00000114490	smim4	small integral membrane protein 4 [Source:ZFIN;Acc:ZDB-GENE-170130-1]
SOLSEv5.0_08392	0.329750173257294	ENSDARG00000114490	smim4	small integral membrane protein 4 [Source:ZFIN;Acc:ZDB-GENE-170130-1]
SOLSEv5.0_08393	-0.315284334899724	ENSDARG00000017696	utp25	UTP25 small subunit processor component [Source:ZFIN;Acc:ZDB-GENE-021217-2]
SOLSEv5.0_08394	-0.578493798209489	ENSDARG00000008243	cct8	chaperonin containing TCP1, subunit 8 (theta) [Source:ZFIN;Acc:ZDB-GENE-040426-876]
SOLSEv5.0_01199	0.652520597507161	ENSDARG00000117131	pvalb3	parvalbumin 3 [Source:ZFIN;Acc:ZDB-GENE-040426-945]
SOLSEv5.0_08395	0.230687707006824	ENSDARG00000109538	gss	glutathione synthetase [Source:ZFIN;Acc:ZDB-GENE-041010-208]
SOLSEv5.0_08396	-0.20198362879342	ENSDARG00000019404	atp5f1d	ATP synthase F1 subunit delta [Source:ZFIN;Acc:ZDB-GENE-030131-7649]
SOLSEv5.0_08397	-0.232492390135181	ENSDARG00000018002	eci1	enoyl-CoA delta isomerase 1 [Source:ZFIN;Acc:ZDB-GENE-030131-6033]
SOLSEv5.0_08398	-0.179527020888956	ENSDARG00000018002	eci1	enoyl-CoA delta isomerase 1 [Source:ZFIN;Acc:ZDB-GENE-030131-6033]
SOLSEv5.0_08399	0.282136946236026	ENSDARG00000079788	fam171a1	family with sequence similarity 171 member A1 [Source:ZFIN;Acc:ZDB-GENE-061208-1]
SOLSEv5.0_01200	0.585186589109934	ENSDARG00000110820	swap70b	switching B cell complex subunit SWAP70b [Source:ZFIN;Acc:ZDB-GENE-030131-3587]
SOLSEv5.0_08400	0.394272947503363	ENSDARG00000079788	fam171a1	family with sequence similarity 171 member A1 [Source:ZFIN;Acc:ZDB-GENE-061208-1]
SOLSEv5.0_08401	0.358048812303518	ENSDARG00000076014	ERC1	ELKS/RAB6-interacting/CAST family member 1 [Source:HGNC Symbol;Acc:HGNC:17072]
SOLSEv5.0_08402	-0.113761111074213	ENSDARG00000074869	si:ch1073-291c23.2	si:ch1073-291c23.2 [Source:ZFIN;Acc:ZDB-GENE-081107-2]
SOLSEv5.0_08403	-0.59834794567805	ENSDARG00000101861	cyp2k19	cytochrome P450, family 2, subfamily k, polypeptide 19 [Source:ZFIN;Acc:ZDB-GENE-091211-1]
SOLSEv5.0_08404	0.0954636701301561	ENSDARG00000116372	uqcrq	ubiquinol-cytochrome c reductase, complex III subunit VII [Source:ZFIN;Acc:ZDB-GENE-040718-199]
SOLSEv5.0_08405	-1.12454612098892	ENSDARG00000010130	smpdl3b	sphingomyelin phosphodiesterase, acid-like 3B [Source:ZFIN;Acc:ZDB-GENE-041008-132]
SOLSEv5.0_08406	-1.87954291705487	ENSDARG00000056757	slc39a8	solute carrier family 39 member 8 [Source:ZFIN;Acc:ZDB-GENE-050419-124]
SOLSEv5.0_08407	-1.83672933025851	ENSDARG00000113547	LO018202.1
SOLSEv5.0_08408	-3.36760341392285	ENSDARG00000036833	upp2	uridine phosphorylase 2 [Source:ZFIN;Acc:ZDB-GENE-040426-830]
SOLSEv5.0_08410	0.235173188723525	ENSDARG00000077653	rabl6b	RAB, member RAS oncogene family-like 6b [Source:ZFIN;Acc:ZDB-GENE-081104-97]
SOLSEv5.0_08411	-0.110287386655229	ENSDARG00000074137	c2cd3	C2 domain containing 3 centriole elongation regulator [Source:ZFIN;Acc:ZDB-GENE-060503-104]
SOLSEv5.0_08412	1.59632726782862	ENSDARG00000087793	si:dkey-54n8.2	si:dkey-54n8.2 [Source:ZFIN;Acc:ZDB-GENE-131121-569]
SOLSEv5.0_08413	1.35032893759613	ENSDARG00000029894	slc2a15a	solute carrier family 2 member 15a [Source:ZFIN;Acc:ZDB-GENE-060531-109]
SOLSEv5.0_08414	0.420732297537686	ENSDARG00000101445	klhl7	kelch-like family member 7 [Source:ZFIN;Acc:ZDB-GENE-130212-1]
SOLSEv5.0_08415	0.0889270749410049	ENSDARG00000098919	smarcc1b	SWI/SNF related, matrix associated, actin dependent regulator of chromatin, subfamily c, member 1b [Source:ZFIN;Acc:ZDB-GENE-060503-273]
SOLSEv5.0_08416	0.0918333000197143	ENSDARG00000098919	smarcc1b	SWI/SNF related, matrix associated, actin dependent regulator of chromatin, subfamily c, member 1b [Source:ZFIN;Acc:ZDB-GENE-060503-273]
SOLSEv5.0_08417	0.386971778805824	ENSDARG00000000002	ccdc80	coiled-coil domain containing 80 [Source:ZFIN;Acc:ZDB-GENE-030616-56]
SOLSEv5.0_08418	-0.229964672828576	ENSDARG00000112237	rtn4a	reticulon 4a [Source:ZFIN;Acc:ZDB-GENE-030710-1]
SOLSEv5.0_08419	0.222980660156866	ENSDARG00000112237	rtn4a	reticulon 4a [Source:ZFIN;Acc:ZDB-GENE-030710-1]
SOLSEv5.0_08422	-0.508683745992818	ENSDARG00000014106	cfl2	cofilin 2 (muscle) [Source:ZFIN;Acc:ZDB-GENE-040426-1815]
SOLSEv5.0_08423	-0.158829584921687	ENSDARG00000042995	sptlc1	serine palmitoyltransferase, long chain base subunit 1 [Source:ZFIN;Acc:ZDB-GENE-050522-61]
SOLSEv5.0_01201	0.0564152826404991	ENSDARG00000031248	enkur	enkurin, TRPC channel interacting protein [Source:ZFIN;Acc:ZDB-GENE-070718-1]
SOLSEv5.0_08426	-0.190013852747827	ENSDARG00000063242	ttc13	tetratricopeptide repeat domain 13 [Source:ZFIN;Acc:ZDB-GENE-080722-25]
SOLSEv5.0_08427	-0.269493123833916	ENSDARG00000063242	ttc13	tetratricopeptide repeat domain 13 [Source:ZFIN;Acc:ZDB-GENE-080722-25]
SOLSEv5.0_08429	0.284406186177761	ENSDARG00000100392	rps18	ribosomal protein S18 [Source:ZFIN;Acc:ZDB-GENE-020419-20]
SOLSEv5.0_01202	0.417189840032026	ENSDARG00000036070	znrd1	zinc ribbon domain containing 1 [Source:ZFIN;Acc:ZDB-GENE-050320-131]
SOLSEv5.0_08430	0.353324780096234	ENSDARG00000000563	ttn.1	titin, tandem duplicate 1 [Source:ZFIN;Acc:ZDB-GENE-030616-413]
SOLSEv5.0_08431	0.732416669755722	ENSDARG00000070958	pex6	peroxisomal biogenesis factor 6 [Source:ZFIN;Acc:ZDB-GENE-081104-252]
SOLSEv5.0_08432	-0.611011919842212	ENSDARG00000101043	ppl	periplakin [Source:ZFIN;Acc:ZDB-GENE-041008-196]
SOLSEv5.0_08433	-1.47228533671887	ENSDARG00000091061	slc38a3b	solute carrier family 38 member 3b [Source:ZFIN;Acc:ZDB-GENE-121120-3]
SOLSEv5.0_08434	0.75177024937674	ENSDARG00000100089	camk2b2	calcium/calmodulin-dependent protein kinase (CaM kinase) II beta 2 [Source:ZFIN;Acc:ZDB-GENE-090312-34]
SOLSEv5.0_08435	-0.878579024822759	ENSDARG00000074876	abcd1	ATP-binding cassette, sub-family D (ALD), member 1 [Source:ZFIN;Acc:ZDB-GENE-050517-27]
SOLSEv5.0_08436	-0.267142163222813	ENSDARG00000009782	myh11a	myosin, heavy chain 11a, smooth muscle [Source:ZFIN;Acc:ZDB-GENE-050531-1]
SOLSEv5.0_08438	-2.95708675689908	ENSDARG00000015887	b2ml	beta-2-microglobulin, like [Source:ZFIN;Acc:ZDB-GENE-040426-2136]
SOLSEv5.0_08439	0.245255062366514	ENSDARG00000111544	trappc6bl	trafficking protein particle complex 6b-like [Source:ZFIN;Acc:ZDB-GENE-040426-1602]
SOLSEv5.0_08441	-0.71194336231281	ENSDARG00000016651	znf106a	zinc finger protein 106a [Source:ZFIN;Acc:ZDB-GENE-040718-21]
SOLSEv5.0_01203	-0.29097787143229	ENSDARG00000009212	ppiaa	peptidylprolyl isomerase Aa (cyclophilin A) [Source:ZFIN;Acc:ZDB-GENE-030131-8556]
SOLSEv5.0_08442	-0.66292672144294	ENSDARG00000016651	znf106a	zinc finger protein 106a [Source:ZFIN;Acc:ZDB-GENE-040718-21]
SOLSEv5.0_08443	-0.629870761230527	ENSDARG00000016651	znf106a	zinc finger protein 106a [Source:ZFIN;Acc:ZDB-GENE-040718-21]
SOLSEv5.0_08444	0.0653742731488526	ENSDARG00000016794	mtmr6	myotubularin related protein 6 [Source:ZFIN;Acc:ZDB-GENE-030131-5557]
SOLSEv5.0_08445	0.270208471401365	ENSDARG00000062821	slc6a15	solute carrier family 6 member 15 [Source:ZFIN;Acc:ZDB-GENE-050420-93]
SOLSEv5.0_08446	-0.938873930408839	ENSDARG00000058229	acot11a	acyl-CoA thioesterase 11a [Source:ZFIN;Acc:ZDB-GENE-050522-538]
SOLSEv5.0_08447	-0.1250457552407	ENSDARG00000031269	rnf123	ring finger protein 123 [Source:ZFIN;Acc:ZDB-GENE-050208-529]
SOLSEv5.0_00125	NA	ENSDARG00000075629	si:dkey-197i20.6	si:dkey-197i20.6 [Source:ZFIN;Acc:ZDB-GENE-131127-557]
SOLSEv5.0_08448	-0.710088483515994	ENSDARG00000068992	hspa8	heat shock protein 8 [Source:ZFIN;Acc:ZDB-GENE-990415-92]
SOLSEv5.0_08450	-1.9461735490096	ENSDARG00000069710	vwa10.2	von Willebrand factor A domain containing 10, tandem duplicate 2 [Source:ZFIN;Acc:ZDB-GENE-090313-295]
SOLSEv5.0_08451	0.398006463182195	ENSDARG00000097543	cbx6b	chromobox homolog 6b [Source:ZFIN;Acc:ZDB-GENE-110613-1]
SOLSEv5.0_08452	0.373312887538506	ENSDARG00000087762	rab27b	RAB27B, member RAS oncogene family [Source:ZFIN;Acc:ZDB-GENE-120215-85]
SOLSEv5.0_08453	-0.066669832180797	ENSDARG00000023472	ctnnb2	catenin, beta 2 [Source:ZFIN;Acc:ZDB-GENE-040426-2575]
SOLSEv5.0_08454	-0.582352946211615	ENSDARG00000037871	wipi2	WD repeat domain, phosphoinositide interacting 2 [Source:ZFIN;Acc:ZDB-GENE-040718-488]
SOLSEv5.0_08455	0.068361324165835	ENSDARG00000078164	znf576.2	zinc finger protein 576, tandem duplicate 2 [Source:ZFIN;Acc:ZDB-GENE-030131-1738]
SOLSEv5.0_08456	0.135738653540758	ENSDARG00000021442	cdh11	cadherin 11, type 2, OB-cadherin (osteoblast) [Source:ZFIN;Acc:ZDB-GENE-980526-170]
SOLSEv5.0_08457	0.0651554399797387	ENSDARG00000027418	trappc4	trafficking protein particle complex 4 [Source:ZFIN;Acc:ZDB-GENE-040426-1734]
SOLSEv5.0_08458	0.365319450448702	ENSDARG00000027418	trappc4	trafficking protein particle complex 4 [Source:ZFIN;Acc:ZDB-GENE-040426-1734]
SOLSEv5.0_01204	-0.0999693561653989	ENSDARG00000022218	uck1	uridine-cytidine kinase 1 [Source:ZFIN;Acc:ZDB-GENE-040912-113]
SOLSEv5.0_08459	NA	ENSDARG00000055284	afap1	actin filament associated protein 1 [Source:ZFIN;Acc:ZDB-GENE-100316-6]
SOLSEv5.0_08460	NA	ENSDARG00000055284	afap1	actin filament associated protein 1 [Source:ZFIN;Acc:ZDB-GENE-100316-6]
SOLSEv5.0_08461	0.346709265254354	ENSDARG00000036626	sema6ba	sema domain, transmembrane domain (TM), and cytoplasmic domain, (semaphorin) 6Ba [Source:ZFIN;Acc:ZDB-GENE-131024-1]
SOLSEv5.0_08462	0.424251408075972	ENSDARG00000020693	sesn1	sestrin 1 [Source:ZFIN;Acc:ZDB-GENE-040718-408]
SOLSEv5.0_08463	-0.190258228878717	ENSDARG00000087421	serbp1b	SERPINE1 mRNA binding protein 1b [Source:ZFIN;Acc:ZDB-GENE-031118-196]
SOLSEv5.0_08465	0.115042676685304	ENSDARG00000018411	mknk1	MAPK interacting serine/threonine kinase 1 [Source:ZFIN;Acc:ZDB-GENE-080220-11]
SOLSEv5.0_08466	-0.416314714746209	ENSDARG00000054539	lrp10	low density lipoprotein receptor-related protein 10 [Source:ZFIN;Acc:ZDB-GENE-140418-2]
SOLSEv5.0_08467	-0.110695332262798	ENSDARG00000002710	ncl	nucleolin [Source:ZFIN;Acc:ZDB-GENE-030131-6986]
SOLSEv5.0_08469	-0.117903477643642	ENSDARG00000025131	lbx2	ladybird homeobox 2 [Source:ZFIN;Acc:ZDB-GENE-001206-2]
SOLSEv5.0_08470	0.119839583502966	ENSDARG00000034897	rps10	ribosomal protein S10 [Source:ZFIN;Acc:ZDB-GENE-040426-1481]
SOLSEv5.0_01205	-0.33365807971528	ENSDARG00000042571	rnaseh1	ribonuclease H1 [Source:ZFIN;Acc:ZDB-GENE-040718-407]
SOLSEv5.0_08471	-1.89167912059693	ENSDARG00000012609	hpxa	hemopexin a [Source:ZFIN;Acc:ZDB-GENE-030131-5773]
SOLSEv5.0_08472	-1.43555204829013	ENSDARG00000007024	uox	urate oxidase [Source:ZFIN;Acc:ZDB-GENE-030826-24]
SOLSEv5.0_08473	0.155166896232534	ENSDARG00000035913	yars	tyrosyl-tRNA synthetase [Source:ZFIN;Acc:ZDB-GENE-030425-2]
SOLSEv5.0_08474	-0.409251920428963	ENSDARG00000074849	rac1a	Rac family small GTPase 1a [Source:ZFIN;Acc:ZDB-GENE-030131-5415]
SOLSEv5.0_08475	-0.349940214406859	ENSDARG00000086618	psma3	proteasome subunit alpha 3 [Source:ZFIN;Acc:ZDB-GENE-050913-120]
SOLSEv5.0_08476	0.432757155227578	ENSDARG00000099749	ube2d2l	ubiquitin-conjugating enzyme E2D 2 (UBC4/5 homolog, yeast), like [Source:ZFIN;Acc:ZDB-GENE-030131-7384]
SOLSEv5.0_08477	0.411471164512458	ENSDARG00000099749	ube2d2l	ubiquitin-conjugating enzyme E2D 2 (UBC4/5 homolog, yeast), like [Source:ZFIN;Acc:ZDB-GENE-030131-7384]
SOLSEv5.0_08478	0.376780845287029	ENSDARG00000021975	ginm1	glycoprotein integral membrane 1 [Source:ZFIN;Acc:ZDB-GENE-030131-5900]
SOLSEv5.0_08479	0.426159427149669	ENSDARG00000061735	hnrnpm	heterogeneous nuclear ribonucleoprotein M [Source:ZFIN;Acc:ZDB-GENE-030131-6898]
SOLSEv5.0_08480	0.413848755324906	ENSDARG00000061735	hnrnpm	heterogeneous nuclear ribonucleoprotein M [Source:ZFIN;Acc:ZDB-GENE-030131-6898]
SOLSEv5.0_08481	0.664802985161275	ENSDARG00000061735	hnrnpm	heterogeneous nuclear ribonucleoprotein M [Source:ZFIN;Acc:ZDB-GENE-030131-6898]
SOLSEv5.0_08483	0.157831859871457	ENSDARG00000056307	znf706	zinc finger protein 706 [Source:ZFIN;Acc:ZDB-GENE-040718-454]
SOLSEv5.0_01206	-1.87447386163017	ENSDARG00000102591	btr30	bloodthirsty-related gene family, member 30 [Source:ZFIN;Acc:ZDB-GENE-040426-1407]
SOLSEv5.0_08484	0.170946834707286	ENSDARG00000098344	rab18b	RAB18B, member RAS oncogene family [Source:ZFIN;Acc:ZDB-GENE-040801-185]
SOLSEv5.0_08485	0.0325554999590203	ENSDARG00000098344	rab18b	RAB18B, member RAS oncogene family [Source:ZFIN;Acc:ZDB-GENE-040801-185]
SOLSEv5.0_08486	0.591965106185047	ENSDARG00000027353	zmym2	zinc finger, MYM-type 2 [Source:ZFIN;Acc:ZDB-GENE-030131-2408]
SOLSEv5.0_08487	-0.166558549940792	ENSDARG00000110848	BX649266.3
SOLSEv5.0_08488	0.358765453526885	ENSDARG00000103840	lrrc8db	leucine rich repeat containing 8 VRAC subunit Db [Source:ZFIN;Acc:ZDB-GENE-061013-487]
SOLSEv5.0_08489	-0.799069177359319	ENSDARG00000091253	smyd1b	SET and MYND domain containing 1b [Source:ZFIN;Acc:ZDB-GENE-060522-1]
SOLSEv5.0_08491	-0.783969415762616	ENSDARG00000024295	slc11a2	solute carrier family 11 member 2 [Source:ZFIN;Acc:ZDB-GENE-021115-1]
SOLSEv5.0_01207	0.771928074243791	ENSDARG00000046141	zgc:162025	zgc:162025 [Source:ZFIN;Acc:ZDB-GENE-070424-17]
SOLSEv5.0_08492	0.0934946309728681	ENSDARG00000024295	slc11a2	solute carrier family 11 member 2 [Source:ZFIN;Acc:ZDB-GENE-021115-1]
SOLSEv5.0_08493	0.937332608989678	ENSDARG00000061480	si:ch211-132b12.1	si:ch211-132b12.1 [Source:ZFIN;Acc:ZDB-GENE-050420-315]
SOLSEv5.0_08494	0.553795967563082	ENSDARG00000061480	si:ch211-132b12.1	si:ch211-132b12.1 [Source:ZFIN;Acc:ZDB-GENE-050420-315]
SOLSEv5.0_08495	-0.207586943759894	ENSDARG00000040287	ywhabl	tyrosine 3-monooxygenase/tryptophan 5-monooxygenase activation protein, beta polypeptide like [Source:ZFIN;Acc:ZDB-GENE-030131-448]
SOLSEv5.0_08496	0.39623940786244	ENSDARG00000037100	ankrd10a	ankyrin repeat domain 10a [Source:ZFIN;Acc:ZDB-GENE-040426-700]
SOLSEv5.0_08497	0.258250907627493	ENSDARG00000037100	ankrd10a	ankyrin repeat domain 10a [Source:ZFIN;Acc:ZDB-GENE-040426-700]
SOLSEv5.0_08498	0.158242311944449	ENSDARG00000067848	nmrk2	nicotinamide riboside kinase 2 [Source:ZFIN;Acc:ZDB-GENE-040912-44]
SOLSEv5.0_08499	0.496368748239573	ENSDARG00000001835	nalcn	sodium leak channel, non-selective [Source:ZFIN;Acc:ZDB-GENE-050410-12]
SOLSEv5.0_01208	0.873782041696038	ENSDARG00000073837	senp2	SUMO specific peptidase 2 [Source:ZFIN;Acc:ZDB-GENE-060810-183]
SOLSEv5.0_08500	0.328736110276639	ENSDARG00000053990	hmgb2b	high mobility group box 2b [Source:ZFIN;Acc:ZDB-GENE-040912-122]
SOLSEv5.0_08501	-0.760344640272744	ENSDARG00000112077	csnk1a1	casein kinase 1, alpha 1 [Source:ZFIN;Acc:ZDB-GENE-020419-19]
SOLSEv5.0_08502	0.00624421361122758	ENSDARG00000030602	rps19	ribosomal protein S19 [Source:ZFIN;Acc:ZDB-GENE-040426-1716]
SOLSEv5.0_08503	0.0626701524283568	ENSDARG00000004363	lhfpl6	LHFPL tetraspan subfamily member 6 [Source:ZFIN;Acc:ZDB-GENE-041212-82]
SOLSEv5.0_08504	-1.16521719289208	ENSDARG00000042555	dym	dymeclin [Source:ZFIN;Acc:ZDB-GENE-091204-348]
SOLSEv5.0_01209	-0.346910926495286	ENSDARG00000061587	ctdspl2a	CTD (carboxy-terminal domain, RNA polymerase II, polypeptide A) small phosphatase like 2a [Source:ZFIN;Acc:ZDB-GENE-061013-647]
SOLSEv5.0_08505	0.354597142325183	ENSDARG00000012586	fmnl2a	formin-like 2a [Source:ZFIN;Acc:ZDB-GENE-081105-70]
SOLSEv5.0_08506	0.20527122916834	ENSDARG00000010137	ldb1a	LIM domain binding 1a [Source:ZFIN;Acc:ZDB-GENE-990415-138]
SOLSEv5.0_08507	0.228244678947216	ENSDARG00000010137	ldb1a	LIM domain binding 1a [Source:ZFIN;Acc:ZDB-GENE-990415-138]
SOLSEv5.0_08508	0.213709311732926	ENSDARG00000010137	ldb1a	LIM domain binding 1a [Source:ZFIN;Acc:ZDB-GENE-990415-138]
SOLSEv5.0_08509	0.240702610251195	ENSDARG00000115707	rpl32	ribosomal protein L32 [Source:ZFIN;Acc:ZDB-GENE-060331-105]
SOLSEv5.0_08510	-0.470076543497227	ENSDARG00000078284	phkb	phosphorylase kinase, beta [Source:ZFIN;Acc:ZDB-GENE-110411-149]
SOLSEv5.0_01210	0.813925061708298	ENSDARG00000006747	tmem178b	transmembrane protein 178B [Source:ZFIN;Acc:ZDB-GENE-040718-92]
SOLSEv5.0_08511	-0.221160781011334	ENSDARG00000078284	phkb	phosphorylase kinase, beta [Source:ZFIN;Acc:ZDB-GENE-110411-149]
SOLSEv5.0_08512	-0.15633489395457	ENSDARG00000002791	atp1a1a.1	ATPase Na+/K+ transporting subunit alpha 1a, tandem duplicate 1 [Source:ZFIN;Acc:ZDB-GENE-001212-1]
SOLSEv5.0_08513	-1.59450238849018	ENSDARG00000001870	atp1a1a.4	ATPase Na+/K+ transporting subunit alpha 1a, tandem duplicate 4 [Source:ZFIN;Acc:ZDB-GENE-001212-4]
SOLSEv5.0_08514	-0.532010181639371	ENSDARG00000002791	atp1a1a.1	ATPase Na+/K+ transporting subunit alpha 1a, tandem duplicate 1 [Source:ZFIN;Acc:ZDB-GENE-001212-1]
SOLSEv5.0_08515	0.639394597665044	ENSDARG00000104139	atp1a3b	ATPase Na+/K+ transporting subunit alpha 3b [Source:ZFIN;Acc:ZDB-GENE-001212-8]
SOLSEv5.0_08516	-0.133958877166253	ENSDARG00000006260	tuba8l4	tubulin, alpha 8 like 4 [Source:ZFIN;Acc:ZDB-GENE-040426-860]
SOLSEv5.0_08517	-0.0353374116781438	ENSDARG00000045367	tuba1b	tubulin, alpha 1b [Source:ZFIN;Acc:ZDB-GENE-030822-1]
SOLSEv5.0_08519	0.0572828635236383	ENSDARG00000110672	tmed10	transmembrane p24 trafficking protein 10 [Source:ZFIN;Acc:ZDB-GENE-030131-4915]
SOLSEv5.0_08520	-0.106197045400154	ENSDARG00000103690	vipas39	VPS33B interacting protein, apical-basolateral polarity regulator, spe-39 homolog [Source:ZFIN;Acc:ZDB-GENE-040520-1]
SOLSEv5.0_08521	0.372188797973207	ENSDARG00000019383	cdc42bpb	CDC42 binding protein kinase beta (DMPK-like) [Source:ZFIN;Acc:ZDB-GENE-030131-3647]
SOLSEv5.0_08522	0.450610060310496	ENSDARG00000019383	cdc42bpb	CDC42 binding protein kinase beta (DMPK-like) [Source:ZFIN;Acc:ZDB-GENE-030131-3647]
SOLSEv5.0_08523	-0.48487492923258	ENSDARG00000091348	rtn3	reticulon 3 [Source:ZFIN;Acc:ZDB-GENE-030710-5]
SOLSEv5.0_01211	0.605652166219586	ENSDARG00000045814	samm50	SAMM50 sorting and assembly machinery component [Source:ZFIN;Acc:ZDB-GENE-040426-806]
SOLSEv5.0_08524	-0.200984893934329	ENSDARG00000117015	rpl10	ribosomal protein L10 [Source:ZFIN;Acc:ZDB-GENE-030131-8656]
SOLSEv5.0_08525	0.478718158920054	ENSDARG00000111871	calm2a	calmodulin 2a (phosphorylase kinase, delta) [Source:ZFIN;Acc:ZDB-GENE-030804-3]
SOLSEv5.0_01212	0.205235417698108	ENSDARG00000035808	clcn4	chloride channel, voltage-sensitive 4 [Source:ZFIN;Acc:ZDB-GENE-061013-353]
SOLSEv5.0_08526	0.0647949154791201	ENSDARG00000056510	gstk1	glutathione S-transferase kappa 1 [Source:ZFIN;Acc:ZDB-GENE-040718-298]
SOLSEv5.0_08527	-0.840859141795914	ENSDARG00000038199	cdab	cytidine deaminase b [Source:ZFIN;Acc:ZDB-GENE-040426-1911]
SOLSEv5.0_08528	-0.601791050938427	ENSDARG00000038199	cdab	cytidine deaminase b [Source:ZFIN;Acc:ZDB-GENE-040426-1911]
SOLSEv5.0_08530	0.0987846426102161	ENSDARG00000014569	hnrnpr	heterogeneous nuclear ribonucleoprotein R [Source:ZFIN;Acc:ZDB-GENE-040426-2766]
SOLSEv5.0_08532	-0.108517300006332	ENSDARG00000080019	UBA6	ubiquitin like modifier activating enzyme 6 [Source:HGNC Symbol;Acc:HGNC:25581]
SOLSEv5.0_08533	NA	ENSDARG00000041554	unc93a	unc-93 homolog A [Source:ZFIN;Acc:ZDB-GENE-041014-304]
SOLSEv5.0_08534	0.508856224646526	ENSDARG00000019702	aldocb	aldolase C, fructose-bisphosphate, b [Source:ZFIN;Acc:ZDB-GENE-030821-1]
SOLSEv5.0_01213	0.433363113868382	ENSDARG00000111645	CR354584.2	chromobox homolog 7b [Source:NCBI gene;Acc:101882803]
SOLSEv5.0_08535	-1.45376276977753	ENSDARG00000041554	unc93a	unc-93 homolog A [Source:ZFIN;Acc:ZDB-GENE-041014-304]
SOLSEv5.0_08536	-1.12203818829102	ENSDARG00000056950	epyc	epiphycan [Source:ZFIN;Acc:ZDB-GENE-041008-9]
SOLSEv5.0_08538	-0.624594476436214	ENSDARG00000089904	adgre5b.3	adhesion G protein-coupled receptor E5b, duplicate 3 [Source:ZFIN;Acc:ZDB-GENE-121214-275]
SOLSEv5.0_08539	0.147821279042694	ENSDARG00000010332	zgc:56231	zgc:56231 [Source:ZFIN;Acc:ZDB-GENE-040426-1914]
SOLSEv5.0_08540	0.284072412320363	ENSDARG00000102291	eef1da	eukaryotic translation elongation factor 1 delta a (guanine nucleotide exchange protein) [Source:ZFIN;Acc:ZDB-GENE-040426-2740]
SOLSEv5.0_08541	0.0798798660625581	ENSDARG00000030053	eef1db	eukaryotic translation elongation factor 1 delta b (guanine nucleotide exchange protein) [Source:ZFIN;Acc:ZDB-GENE-030131-6544]
SOLSEv5.0_08542	0.517133422600546	ENSDARG00000013708	usp9	ubiquitin specific peptidase 9 [Source:ZFIN;Acc:ZDB-GENE-061019-1]
SOLSEv5.0_01214	-0.311361375832902	ENSDARG00000093978	zgc:77486	zgc:77486 [Source:ZFIN;Acc:ZDB-GENE-040426-2056]
SOLSEv5.0_08544	-1.43638165493227	ENSDARG00000027088	ptgdsb.1	prostaglandin D2 synthase b, tandem duplicate 1 [Source:ZFIN;Acc:ZDB-GENE-030131-8436]
SOLSEv5.0_08545	-0.243243473398103	ENSDARG00000006220	ugt1a1	UDP glucuronosyltransferase 1 family, polypeptide A1 [Source:ZFIN;Acc:ZDB-GENE-071004-4]
SOLSEv5.0_08546	0.0156300600888008	ENSDARG00000109813	rab7a	RAB7a, member RAS oncogene family [Source:ZFIN;Acc:ZDB-GENE-040426-1352]
SOLSEv5.0_08547	-0.45127755246431	ENSDARG00000071014	s100u	S100 calcium binding protein U [Source:ZFIN;Acc:ZDB-GENE-030131-3121]
SOLSEv5.0_08548	0.435941170878404	ENSDARG00000005908	clk4b	CDC-like kinase 4b [Source:ZFIN;Acc:ZDB-GENE-050227-19]
SOLSEv5.0_08549	-0.354383601132753	ENSDARG00000099973	mia2	MIA SH3 domain ER export factor 2 [Source:ZFIN;Acc:ZDB-GENE-100618-1]
SOLSEv5.0_08550	0.191380371077091	ENSDARG00000069261	metap2a	methionyl aminopeptidase 2a [Source:ZFIN;Acc:ZDB-GENE-061013-5]
SOLSEv5.0_01215	0.0901019979715441	ENSDARG00000076183	frrs1a	ferric-chelate reductase 1a [Source:ZFIN;Acc:ZDB-GENE-070705-45]
SOLSEv5.0_08551	NA	ENSDARG00000112664	p2rx5	purinergic receptor P2X, ligand-gated ion channel, 5 [Source:ZFIN;Acc:ZDB-GENE-030319-5]
SOLSEv5.0_08552	-0.537961690539858	ENSDARG00000017891	tcp1	t-complex 1 [Source:ZFIN;Acc:ZDB-GENE-990714-24]
SOLSEv5.0_08553	-0.371461982878969	ENSDARG00000017891	tcp1	t-complex 1 [Source:ZFIN;Acc:ZDB-GENE-990714-24]
SOLSEv5.0_08554	0.142083257894794	ENSDARG00000109528	krt18a.1	keratin 18a, tandem duplicate 1 [Source:ZFIN;Acc:ZDB-GENE-030411-6]
SOLSEv5.0_08555	-0.053230226968186	ENSDARG00000025326	myl12.2	myosin, light chain 12, genome duplicate 2 [Source:ZFIN;Acc:ZDB-GENE-030131-9028]
SOLSEv5.0_01216	-0.655803187747761	ENSDARG00000060682	agr1	anterior gradient 1 [Source:ZFIN;Acc:ZDB-GENE-030131-7249]
SOLSEv5.0_08557	0.0731702293384136	ENSDARG00000021669	sec61a1	SEC61 translocon alpha 1 subunit [Source:ZFIN;Acc:ZDB-GENE-020418-2]
SOLSEv5.0_08559	-0.547878072102931	ENSDARG00000060494	eprs	glutamyl-prolyl-tRNA synthetase [Source:ZFIN;Acc:ZDB-GENE-030131-638]
SOLSEv5.0_08560	-0.396478993047401	ENSDARG00000060494	eprs	glutamyl-prolyl-tRNA synthetase [Source:ZFIN;Acc:ZDB-GENE-030131-638]
SOLSEv5.0_08561	-0.029228838664226	ENSDARG00000079011	col17a1b	collagen, type XVII, alpha 1b [Source:ZFIN;Acc:ZDB-GENE-030131-7145]
SOLSEv5.0_08562	0.116968432703944	ENSDARG00000035622	xbp1	X-box binding protein 1 [Source:ZFIN;Acc:ZDB-GENE-011210-2]
SOLSEv5.0_08563	0.335337878232022	ENSDARG00000037071	rps26	ribosomal protein S26 [Source:ZFIN;Acc:ZDB-GENE-030131-8606]
SOLSEv5.0_08564	-0.403177235884153	ENSDARG00000040184	syncrip	synaptotagmin binding, cytoplasmic RNA interacting protein [Source:ZFIN;Acc:ZDB-GENE-030131-4862]
SOLSEv5.0_08565	0.491449496962321	ENSDARG00000098368	aplp1	amyloid beta (A4) precursor-like protein 1 [Source:ZFIN;Acc:ZDB-GENE-040319-1]
SOLSEv5.0_08566	-0.62782174553983	ENSDARG00000103718	chmp5b	charged multivesicular body protein 5b [Source:ZFIN;Acc:ZDB-GENE-040426-1374]
SOLSEv5.0_08568	-0.581396804904243	ENSDARG00000114486	snrnp200	small nuclear ribonucleoprotein 200 (U5) [Source:ZFIN;Acc:ZDB-GENE-081105-64]
SOLSEv5.0_08569	0.872571396024874	ENSDARG00000070437	rpl22	ribosomal protein L22 [Source:ZFIN;Acc:ZDB-GENE-051113-276]
SOLSEv5.0_08570	0.635883164451174	ENSDARG00000035596	ISCU (1 of many)	iron-sulfur cluster assembly enzyme [Source:HGNC Symbol;Acc:HGNC:29882]
SOLSEv5.0_08571	0.810922576805928	ENSDARG00000063167	chkb	choline kinase beta [Source:ZFIN;Acc:ZDB-GENE-030131-2928]
SOLSEv5.0_00126	-0.476582600637432	ENSDARG00000012987	gpia	glucose-6-phosphate isomerase a [Source:ZFIN;Acc:ZDB-GENE-020513-2]
SOLSEv5.0_01218	0.42114364784177	ENSDARG00000005783	ncanb	neurocan b [Source:ZFIN;Acc:ZDB-GENE-050208-586]
SOLSEv5.0_08572	0.646211592746003	ENSDARG00000063167	chkb	choline kinase beta [Source:ZFIN;Acc:ZDB-GENE-030131-2928]
SOLSEv5.0_08573	-0.672434526909319	ENSDARG00000015059	daam1a	dishevelled associated activator of morphogenesis 1a [Source:ZFIN;Acc:ZDB-GENE-030911-6]
SOLSEv5.0_08574	0.953766491126249	ENSDARG00000087299	armc9	armadillo repeat containing 9 [Source:ZFIN;Acc:ZDB-GENE-100922-67]
SOLSEv5.0_08576	-0.0854909431279583	ENSDARG00000102556	nfat5b	nuclear factor of activated T cells 5b [Source:ZFIN;Acc:ZDB-GENE-140106-7]
SOLSEv5.0_08577	-0.357998615426548	ENSDARG00000020872	nfat5a	nuclear factor of activated T cells 5a [Source:ZFIN;Acc:ZDB-GENE-030131-6322]
SOLSEv5.0_08578	0.54167971936449	ENSDARG00000014165	ssr3	signal sequence receptor, gamma [Source:ZFIN;Acc:ZDB-GENE-030131-9134]
SOLSEv5.0_08579	-0.237757109828501	ENSDARG00000043010	camk2d1	calcium/calmodulin-dependent protein kinase (CaM kinase) II delta 1 [Source:ZFIN;Acc:ZDB-GENE-040801-121]
SOLSEv5.0_01219	0.380078541164675	ENSDARG00000057782	baz2ba	bromodomain adjacent to zinc finger domain, 2Ba [Source:ZFIN;Acc:ZDB-GENE-070615-37]
SOLSEv5.0_08580	0.120542908917923	ENSDARG00000098903	tfe3a	transcription factor binding to IGHM enhancer 3a [Source:ZFIN;Acc:ZDB-GENE-010919-2]
SOLSEv5.0_08581	0.0657457161443617	ENSDARG00000060007	n4bp3	NEDD4 binding protein 3 [Source:ZFIN;Acc:ZDB-GENE-141216-2]
SOLSEv5.0_08582	0.444746160361705	ENSDARG00000113109	rnf141	ring finger protein 141 [Source:ZFIN;Acc:ZDB-GENE-040625-71]
SOLSEv5.0_08583	0.192672154358088	ENSDARG00000012747	rer1	retention in endoplasmic reticulum sorting receptor 1 [Source:ZFIN;Acc:ZDB-GENE-040426-1494]
SOLSEv5.0_08584	0.263799029759799	ENSDARG00000012747	rer1	retention in endoplasmic reticulum sorting receptor 1 [Source:ZFIN;Acc:ZDB-GENE-040426-1494]
SOLSEv5.0_08585	0.0102632967695963	ENSDARG00000112198	dpf2l	D4, zinc and double PHD fingers family 2, like [Source:ZFIN;Acc:ZDB-GENE-030131-5132]
SOLSEv5.0_08586	-2.05978117930695	ENSDARG00000114064	h6pd	hexose-6-phosphate dehydrogenase (glucose 1-dehydrogenase) [Source:ZFIN;Acc:ZDB-GENE-110408-60]
SOLSEv5.0_08587	-0.158802293400112	ENSDARG00000099568	CABZ01071056.1	cyclin and CBS domain divalent metal cation transport mediator 3 [Source:NCBI gene;Acc:100329721]
SOLSEv5.0_08588	-0.11275888316101	ENSDARG00000062590	pleca	plectin a [Source:ZFIN;Acc:ZDB-GENE-030131-8984]
SOLSEv5.0_08589	-0.382691000401403	ENSDARG00000015290	sacm1la	SAC1 like phosphatidylinositide phosphatase a [Source:ZFIN;Acc:ZDB-GENE-060503-122]
SOLSEv5.0_08590	0.283047185150482	ENSDARG00000053047	eif2s2	eukaryotic translation initiation factor 2, subunit 2 beta [Source:ZFIN;Acc:ZDB-GENE-030131-3085]
SOLSEv5.0_08591	-0.731890343829879	ENSDARG00000103691	rfx7b	regulatory factor X7b [Source:ZFIN;Acc:ZDB-GENE-170623-1]
SOLSEv5.0_08592	-0.150041032338215	ENSDARG00000034211	capn2l	calpain 2, (m/II) large subunit, like [Source:ZFIN;Acc:ZDB-GENE-050417-341]
SOLSEv5.0_01220	0.168974408208884	ENSDARG00000033012	pcnt	pericentrin [Source:ZFIN;Acc:ZDB-GENE-030829-26]
SOLSEv5.0_08593	0.723877948377376	ENSDARG00000018263	pdia2	protein disulfide isomerase family A, member 2 [Source:ZFIN;Acc:ZDB-GENE-040426-705]
SOLSEv5.0_08594	-0.501511304970806	ENSDARG00000078092	limd2	LIM domain containing 2 [Source:ZFIN;Acc:ZDB-GENE-120906-1]
SOLSEv5.0_08595	-0.518630307037833	ENSDARG00000078092	limd2	LIM domain containing 2 [Source:ZFIN;Acc:ZDB-GENE-120906-1]
SOLSEv5.0_08596	0.397611076890965	ENSDARG00000105243	ogt.1	O-linked N-acetylglucosamine (GlcNAc) transferase, tandem duplicate 1 [Source:ZFIN;Acc:ZDB-GENE-030131-9631]
SOLSEv5.0_08597	0.4674374034327	ENSDARG00000105243	ogt.1	O-linked N-acetylglucosamine (GlcNAc) transferase, tandem duplicate 1 [Source:ZFIN;Acc:ZDB-GENE-030131-9631]
SOLSEv5.0_08598	0.225382984862983	ENSDARG00000105243	ogt.1	O-linked N-acetylglucosamine (GlcNAc) transferase, tandem duplicate 1 [Source:ZFIN;Acc:ZDB-GENE-030131-9631]
SOLSEv5.0_08599	-0.272136648538534	ENSDARG00000033172	nr2f5	nuclear receptor subfamily 2, group F, member 5 [Source:ZFIN;Acc:ZDB-GENE-990415-253]
SOLSEv5.0_01221	-0.160142909129756	ENSDARG00000060482	mid1	midline 1 [Source:ZFIN;Acc:ZDB-GENE-110411-205]
SOLSEv5.0_08600	NA	ENSDARG00000113607	BEND4	BEN domain containing 4 [Source:HGNC Symbol;Acc:HGNC:23815]
SOLSEv5.0_08601	-0.148822526158582	ENSDARG00000113265	spint2	serine peptidase inhibitor, Kunitz type, 2 [Source:ZFIN;Acc:ZDB-GENE-061013-323]
SOLSEv5.0_08602	0.0763286322304717	ENSDARG00000016743	angel2	angel homolog 2 (Drosophila) [Source:ZFIN;Acc:ZDB-GENE-030131-6498]
SOLSEv5.0_08603	-0.491595642460833	ENSDARG00000079745	si:ch211-166a6.5	si:ch211-166a6.5 [Source:ZFIN;Acc:ZDB-GENE-030131-9913]
SOLSEv5.0_08604	-0.179944913771712	ENSDARG00000098079	rab3gap1	RAB3 GTPase activating protein subunit 1 [Source:ZFIN;Acc:ZDB-GENE-061027-53]
SOLSEv5.0_08605	0.170598676952443	ENSDARG00000098079	rab3gap1	RAB3 GTPase activating protein subunit 1 [Source:ZFIN;Acc:ZDB-GENE-061027-53]
SOLSEv5.0_08606	-1.14639407309715	ENSDARG00000031761	dab2	DAB adaptor protein 2 [Source:ZFIN;Acc:ZDB-GENE-040303-1]
SOLSEv5.0_08607	-0.336003622209207	ENSDARG00000076241	txlnbb	taxilin beta b [Source:ZFIN;Acc:ZDB-GENE-070424-77]
SOLSEv5.0_08608	-0.287872769247278	ENSDARG00000076241	txlnbb	taxilin beta b [Source:ZFIN;Acc:ZDB-GENE-070424-77]
SOLSEv5.0_08609	-0.088463479772691	ENSDARG00000074677	frem3	Fras1 related extracellular matrix 3 [Source:ZFIN;Acc:ZDB-GENE-030131-9788]
SOLSEv5.0_08610	0.6901327466922	ENSDARG00000013863	fam133b	family with sequence similarity 133 member B [Source:ZFIN;Acc:ZDB-GENE-060503-229]
SOLSEv5.0_08611	-0.283413499536963	ENSDARG00000000690	sypl2b	synaptophysin-like 2b [Source:ZFIN;Acc:ZDB-GENE-050417-309]
SOLSEv5.0_08612	0.209115481465406	ENSDARG00000033609	map1lc3a	microtubule-associated protein 1 light chain 3 alpha [Source:ZFIN;Acc:ZDB-GENE-040426-2232]
SOLSEv5.0_01222	0.446341416827689	ENSDARG00000038941	ppp1r1c	protein phosphatase 1, regulatory (inhibitor) subunit 1C [Source:ZFIN;Acc:ZDB-GENE-040718-273]
SOLSEv5.0_08613	0.203499521936614	ENSDARG00000039601	ier3ip1	immediate early response 3 interacting protein 1 [Source:ZFIN;Acc:ZDB-GENE-050506-106]
SOLSEv5.0_08615	0.328549563978593	ENSDARG00000060362	nadkb	NAD kinase b [Source:ZFIN;Acc:ZDB-GENE-061103-433]
SOLSEv5.0_08616	-0.172511754955675	ENSDARG00000098782	cratb	carnitine O-acetyltransferase b [Source:ZFIN;Acc:ZDB-GENE-040912-162]
SOLSEv5.0_08617	-0.136200578987261	ENSDARG00000035676	ptp4a2b	protein tyrosine phosphatase 4A2b [Source:ZFIN;Acc:ZDB-GENE-041114-111]
SOLSEv5.0_08618	0.53723674519326	ENSDARG00000031720	clstn1	calsyntenin 1 [Source:ZFIN;Acc:ZDB-GENE-040426-1064]
SOLSEv5.0_08619	-2.8787294729402	ENSDARG00000075159	meltf	melanotransferrin [Source:ZFIN;Acc:ZDB-GENE-050309-40]
SOLSEv5.0_08620	0.0194196756262958	ENSDARG00000076464	lamtor1	late endosomal/lysosomal adaptor, MAPK and MTOR activator 1 [Source:ZFIN;Acc:ZDB-GENE-130819-1]
SOLSEv5.0_08621	0.515118165426598	ENSDARG00000003779	ctnnd2b	catenin (cadherin-associated protein), delta 2b [Source:ZFIN;Acc:ZDB-GENE-070912-532]
SOLSEv5.0_08622	0.669571826769902	ENSDARG00000031216	ssu72	SSU72 homolog, RNA polymerase II CTD phosphatase [Source:ZFIN;Acc:ZDB-GENE-040426-1689]
SOLSEv5.0_08623	0.77202698420525	ENSDARG00000031216	ssu72	SSU72 homolog, RNA polymerase II CTD phosphatase [Source:ZFIN;Acc:ZDB-GENE-040426-1689]
SOLSEv5.0_08624	0.821084965838144	ENSDARG00000031216	ssu72	SSU72 homolog, RNA polymerase II CTD phosphatase [Source:ZFIN;Acc:ZDB-GENE-040426-1689]
SOLSEv5.0_08627	-0.139686673727233	ENSDARG00000059700	agmat	agmatine ureohydrolase (agmatinase) [Source:ZFIN;Acc:ZDB-GENE-060929-696]
SOLSEv5.0_08628	0.437458069706163	ENSDARG00000102464	wnt5b	wingless-type MMTV integration site family, member 5b [Source:ZFIN;Acc:ZDB-GENE-980526-87]
SOLSEv5.0_08629	-0.00901419720760484	ENSDARG00000103699	ptpn13	protein tyrosine phosphatase non-receptor type 13 [Source:ZFIN;Acc:ZDB-GENE-070410-72]
SOLSEv5.0_08630	0.0826193565734094	ENSDARG00000103699	ptpn13	protein tyrosine phosphatase non-receptor type 13 [Source:ZFIN;Acc:ZDB-GENE-070410-72]
SOLSEv5.0_08631	-1.52329560363357	ENSDARG00000061383	serpinf2b	serpin peptidase inhibitor, clade F (alpha-2 antiplasmin, pigment epithelium derived factor), member 2b [Source:ZFIN;Acc:ZDB-GENE-061215-114]
SOLSEv5.0_08632	0.607704541982024	ENSDARG00000016977	snx27b	sorting nexin 27b [Source:ZFIN;Acc:ZDB-GENE-040426-1529]
SOLSEv5.0_01223	-0.85631270699983	ENSDARG00000012016	hpgd	15-hydroxyprostaglandin dehydrogenase [Source:ZFIN;Acc:ZDB-GENE-080728-2]
SOLSEv5.0_08633	-0.426143467214796	ENSDARG00000104404	b4galt1l	DP-Gal:betaGlcNAc beta 1,4- galactosyltransferase, polypeptide 1, like [Source:ZFIN;Acc:ZDB-GENE-061013-84]
SOLSEv5.0_08634	-0.12789907971389	ENSDARG00000104404	b4galt1l	DP-Gal:betaGlcNAc beta 1,4- galactosyltransferase, polypeptide 1, like [Source:ZFIN;Acc:ZDB-GENE-061013-84]
SOLSEv5.0_08635	-0.213075490566628	ENSDARG00000022101	obscnb	obscurin, cytoskeletal calmodulin and titin-interacting RhoGEF b [Source:ZFIN;Acc:ZDB-GENE-070119-5]
SOLSEv5.0_08636	-0.0387828837550334	ENSDARG00000022101	obscnb	obscurin, cytoskeletal calmodulin and titin-interacting RhoGEF b [Source:ZFIN;Acc:ZDB-GENE-070119-5]
SOLSEv5.0_08637	-0.418957987119447	ENSDARG00000034321	palmdb	palmdelphin b [Source:ZFIN;Acc:ZDB-GENE-090713-3]
SOLSEv5.0_08638	0.12196978633311	ENSDARG00000034321	palmdb	palmdelphin b [Source:ZFIN;Acc:ZDB-GENE-090713-3]
SOLSEv5.0_08639	-0.29037668405206	ENSDARG00000029045	peli2	pellino E3 ubiquitin protein ligase family member 2 [Source:ZFIN;Acc:ZDB-GENE-040718-360]
SOLSEv5.0_00127	-0.182467236247588	ENSDARG00000043177	lsm1	LSM1, U6 small nuclear RNA associated [Source:ZFIN;Acc:ZDB-GENE-040801-68]
SOLSEv5.0_08641	0.713088014746108	ENSDARG00000059279	tfap2a	transcription factor AP-2 alpha [Source:ZFIN;Acc:ZDB-GENE-011212-6]
SOLSEv5.0_08642	0.363755277325974	ENSDARG00000059279	tfap2a	transcription factor AP-2 alpha [Source:ZFIN;Acc:ZDB-GENE-011212-6]
SOLSEv5.0_08643	0.63445702945601	ENSDARG00000059279	tfap2a	transcription factor AP-2 alpha [Source:ZFIN;Acc:ZDB-GENE-011212-6]
SOLSEv5.0_08644	0.3560424577322	ENSDARG00000059279	tfap2a	transcription factor AP-2 alpha [Source:ZFIN;Acc:ZDB-GENE-011212-6]
SOLSEv5.0_08645	-0.809987059940094	ENSDARG00000031911	tns3.2	tensin 3, tandem duplicate 2 [Source:ZFIN;Acc:ZDB-GENE-081031-95]
SOLSEv5.0_08646	-0.596368645019457	ENSDARG00000036335	c1galt1c1	C1GALT1-specific chaperone 1 [Source:ZFIN;Acc:ZDB-GENE-030131-2772]
SOLSEv5.0_08647	-2.11028896741866	ENSDARG00000112024	LO017821.1
SOLSEv5.0_01224	0.906027062412004	ENSDARG00000104771	timm44	translocase of inner mitochondrial membrane 44 homolog (yeast) [Source:ZFIN;Acc:ZDB-GENE-030131-145]
SOLSEv5.0_08648	0.0880259303480742	ENSDARG00000056122	gdi1	GDP dissociation inhibitor 1 [Source:ZFIN;Acc:ZDB-GENE-050522-504]
SOLSEv5.0_08649	0.247539125499177	ENSDARG00000100657	egfl7	EGF-like-domain, multiple 7 [Source:ZFIN;Acc:ZDB-GENE-040429-2]
SOLSEv5.0_08650	0.527794401897652	ENSDARG00000100657	egfl7	EGF-like-domain, multiple 7 [Source:ZFIN;Acc:ZDB-GENE-040429-2]
SOLSEv5.0_08651	-0.248694080779409	ENSDARG00000059818	kif5ab	kinesin family member 5A, b [Source:ZFIN;Acc:ZDB-GENE-110510-3]
SOLSEv5.0_01225	1.64169182867491	ENSDARG00000075768	sdhb	succinate dehydrogenase complex, subunit B, iron sulfur (Ip) [Source:ZFIN;Acc:ZDB-GENE-030131-8005]
SOLSEv5.0_08652	0.0589330908850208	ENSDARG00000099653	PSMD2 (1 of many)	proteasome 26S subunit, non-ATPase 2 [Source:HGNC Symbol;Acc:HGNC:9559]
SOLSEv5.0_08653	NA	ENSDARG00000056719	slc6a19b	solute carrier family 6 member 19b [Source:ZFIN;Acc:ZDB-GENE-030131-4755]
SOLSEv5.0_08654	-4.65138517878636	ENSDARG00000091560	slc6a19a.2	solute carrier family 6 member 19a, tandem duplicate 2 [Source:ZFIN;Acc:ZDB-GENE-141210-16]
SOLSEv5.0_08656	0.588807435117828	ENSDARG00000054137	adgrg6	adhesion G protein-coupled receptor G6 [Source:ZFIN;Acc:ZDB-GENE-041014-357]
SOLSEv5.0_08657	0.457437862521578	ENSDARG00000057513	mdm4	MDM4 regulator of p53 [Source:ZFIN;Acc:ZDB-GENE-030131-6872]
SOLSEv5.0_01226	-0.683060651934948	ENSDARG00000045929	oaz2a	ornithine decarboxylase antizyme 2a [Source:ZFIN;Acc:ZDB-GENE-121005-1]
SOLSEv5.0_08658	-0.2268813084017	ENSDARG00000016782	huwe1	HECT, UBA and WWE domain containing E3 ubiquitin protein ligase 1 [Source:ZFIN;Acc:ZDB-GENE-081104-387]
SOLSEv5.0_08659	0.308315915140666	ENSDARG00000098984	pid1	phosphotyrosine interaction domain containing 1 [Source:ZFIN;Acc:ZDB-GENE-050320-72]
SOLSEv5.0_08660	0.247590068177205	ENSDARG00000058470	mapk13	mitogen-activated protein kinase 13 [Source:ZFIN;Acc:ZDB-GENE-041111-17]
SOLSEv5.0_08661	NA	ENSDARG00000070484	zgc:195001	zgc:195001 [Source:ZFIN;Acc:ZDB-GENE-081022-173]
SOLSEv5.0_08663	-2.03088539840193	ENSDARG00000113324	CR388148.2
SOLSEv5.0_01227	0.10364031830425	ENSDARG00000111306	adal	adenosine deaminase-like [Source:ZFIN;Acc:ZDB-GENE-050913-145]
SOLSEv5.0_08664	-2.01363975098242	ENSDARG00000029105	ftr51	finTRIM family, member 51 [Source:ZFIN;Acc:ZDB-GENE-081104-54]
SOLSEv5.0_08665	-0.0239965842547733	ENSDARG00000055520	ftr61	finTRIM family, member 61 [Source:ZFIN;Acc:ZDB-GENE-070424-55]
SOLSEv5.0_08666	-0.891644195776604	ENSDARG00000055520	ftr61	finTRIM family, member 61 [Source:ZFIN;Acc:ZDB-GENE-070424-55]
SOLSEv5.0_08667	-1.38770560574217	ENSDARG00000058693	cast	calpastatin [Source:ZFIN;Acc:ZDB-GENE-050810-2]
SOLSEv5.0_08668	0.658935929410904	ENSDARG00000034503	per2	period circadian clock 2 [Source:ZFIN;Acc:ZDB-GENE-011220-2]
SOLSEv5.0_08669	-0.396576235861184	ENSDARG00000001431	actn3b	actinin alpha 3b [Source:ZFIN;Acc:ZDB-GENE-030131-2040]
SOLSEv5.0_08672	-0.271806786288252	ENSDARG00000071679	mydgf	myeloid-derived growth factor [Source:ZFIN;Acc:ZDB-GENE-040718-183]
SOLSEv5.0_08673	0.15380726360317	ENSDARG00000114665	si:dkey-156n14.5	si:dkey-156n14.5 [Source:ZFIN;Acc:ZDB-GENE-030131-18]
SOLSEv5.0_01228	-0.496749566313868	ENSDARG00000060398	rft1	RFT1 homolog [Source:ZFIN;Acc:ZDB-GENE-110411-126]
SOLSEv5.0_08674	0.336517652421633	ENSDARG00000114665	si:dkey-156n14.5	si:dkey-156n14.5 [Source:ZFIN;Acc:ZDB-GENE-030131-18]
SOLSEv5.0_08675	0.504821771641339	ENSDARG00000055524	rnf7	ring finger protein 7 [Source:ZFIN;Acc:ZDB-GENE-050220-12]
SOLSEv5.0_08676	0.142255469947514	ENSDARG00000115234	crygm2b	crystallin, gamma M2b [Source:ZFIN;Acc:ZDB-GENE-050516-10]
SOLSEv5.0_08677	0.423594860601938	ENSDARG00000115234	crygm2b	crystallin, gamma M2b [Source:ZFIN;Acc:ZDB-GENE-050516-10]
SOLSEv5.0_08678	0.0381233257017909	ENSDARG00000030110	myod1	myogenic differentiation 1 [Source:ZFIN;Acc:ZDB-GENE-980526-561]
SOLSEv5.0_08679	-0.0979651658827858	ENSDARG00000068457	tnnt3b	troponin T type 3b (skeletal, fast) [Source:ZFIN;Acc:ZDB-GENE-030520-2]
SOLSEv5.0_08680	0.353593877288333	ENSDARG00000075261	timp2b	TIMP metallopeptidase inhibitor 2b [Source:ZFIN;Acc:ZDB-GENE-040426-2655]
SOLSEv5.0_08681	-0.93268398976402	ENSDARG00000043710	parvaa	parvin, alpha a [Source:ZFIN;Acc:ZDB-GENE-040721-2]
SOLSEv5.0_08682	0.179603566401501	ENSDARG00000019181	rpsa	ribosomal protein SA [Source:ZFIN;Acc:ZDB-GENE-040426-811]
SOLSEv5.0_08683	0.438766277464344	ENSDARG00000090752	plk2a	polo-like kinase 2a (Drosophila) [Source:ZFIN;Acc:ZDB-GENE-060810-71]
SOLSEv5.0_08684	0.857541806031026	ENSDARG00000075393	spock2	SPARC (osteonectin), cwcv and kazal like domains proteoglycan 2 [Source:ZFIN;Acc:ZDB-GENE-090312-170]
SOLSEv5.0_08685	-0.461326401632794	ENSDARG00000038709	si:dkeyp-66d1.7	si:dkeyp-66d1.7 [Source:ZFIN;Acc:ZDB-GENE-070912-662]
SOLSEv5.0_01230	0.222780441147351	ENSDARG00000030022	nup188	nucleoporin 188 [Source:ZFIN;Acc:ZDB-GENE-030131-7184]
SOLSEv5.0_08686	0.56667061331334	ENSDARG00000044521	eef1b2	eukaryotic translation elongation factor 1 beta 2 [Source:ZFIN;Acc:ZDB-GENE-030131-7310]
SOLSEv5.0_08687	0.0627188832845101	ENSDARG00000014690	rps4x	ribosomal protein S4 X-linked [Source:ZFIN;Acc:ZDB-GENE-040927-19]
SOLSEv5.0_08688	0.32746634383991	ENSDARG00000075571	bicd2	bicaudal D homolog 2 (Drosophila) [Source:ZFIN;Acc:ZDB-GENE-120717-1]
SOLSEv5.0_08689	0.413397351138805	ENSDARG00000079024	rps6kl1	ribosomal protein S6 kinase-like 1 [Source:ZFIN;Acc:ZDB-GENE-111020-10]
SOLSEv5.0_08690	-0.628257589284434	ENSDARG00000053835	plekhh1	pleckstrin homology domain containing, family H (with MyTH4 domain) member 1 [Source:ZFIN;Acc:ZDB-GENE-061219-1]
SOLSEv5.0_08691	-0.3015983014223	ENSDARG00000015757	tmem50a	transmembrane protein 50A [Source:ZFIN;Acc:ZDB-GENE-040426-2937]
SOLSEv5.0_08692	-0.00359224966193949	ENSDARG00000056427	auts2a	activator of transcription and developmental regulator AUTS2 a [Source:ZFIN;Acc:ZDB-GENE-030616-571]
SOLSEv5.0_08696	-0.103372739532358	ENSDARG00000034714	esyt1a	extended synaptotagmin-like protein 1a [Source:ZFIN;Acc:ZDB-GENE-090311-55]
SOLSEv5.0_08697	-0.00314934477064679	ENSDARG00000007216	abce1	ATP-binding cassette, sub-family E (OABP), member 1 [Source:ZFIN;Acc:ZDB-GENE-040426-1995]
SOLSEv5.0_08698	0.0711028132133717	ENSDARG00000007216	abce1	ATP-binding cassette, sub-family E (OABP), member 1 [Source:ZFIN;Acc:ZDB-GENE-040426-1995]
SOLSEv5.0_08699	0.532642308079198	ENSDARG00000058949	spina	spindlin a [Source:ZFIN;Acc:ZDB-GENE-161230-18]
SOLSEv5.0_08700	0.00364190200570433	ENSDARG00000056677	BX530018.2	OCIA domain-containing protein 1-like [Source:NCBI gene;Acc:553528]
SOLSEv5.0_08701	0.353642881153399	ENSDARG00000069988	arid6	AT-rich interaction domain 6 [Source:ZFIN;Acc:ZDB-GENE-070112-1882]
SOLSEv5.0_08702	0.658940494716777	ENSDARG00000054438	fzd2	frizzled class receptor 2 [Source:ZFIN;Acc:ZDB-GENE-990415-224]
SOLSEv5.0_00128	0.209578079159628	ENSDARG00000087333	scoca	short coiled-coil protein a [Source:ZFIN;Acc:ZDB-GENE-061013-114]
SOLSEv5.0_01231	-0.777845218767291	ENSDARG00000078069	rrm2	ribonucleotide reductase M2 polypeptide [Source:ZFIN;Acc:ZDB-GENE-990415-25]
SOLSEv5.0_08703	-1.30964708540682	ENSDARG00000007836	ctsla	cathepsin La [Source:ZFIN;Acc:ZDB-GENE-030131-106]
SOLSEv5.0_08704	0.559396115597333	ENSDARG00000091851	tsen2	TSEN2 tRNA splicing endonuclease subunit [Source:ZFIN;Acc:ZDB-GENE-060929-918]
SOLSEv5.0_08705	-0.18371482451801	ENSDARG00000009418	mef2cb	myocyte enhancer factor 2cb [Source:ZFIN;Acc:ZDB-GENE-040901-7]
SOLSEv5.0_08706	-0.458613490961736	ENSDARG00000008553	zgc:136872	zgc:136872 [Source:ZFIN;Acc:ZDB-GENE-060421-5204]
SOLSEv5.0_08707	-0.346278543947833	ENSDARG00000076889	ralgapa1	Ral GTPase activating protein, alpha subunit 1 (catalytic) [Source:ZFIN;Acc:ZDB-GENE-080806-1]
SOLSEv5.0_08708	-1.49715244868444	ENSDARG00000024160	hao1	hydroxyacid oxidase (glycolate oxidase) 1 [Source:ZFIN;Acc:ZDB-GENE-060519-2]
SOLSEv5.0_08709	0.135499990614271	ENSDARG00000005458	csnk1g2a	casein kinase 1, gamma 2a [Source:ZFIN;Acc:ZDB-GENE-030131-6445]
SOLSEv5.0_08710	-0.3182424097804	ENSDARG00000060962	btr04	bloodthirsty-related gene family, member 4 [Source:ZFIN;Acc:ZDB-GENE-060825-109]
SOLSEv5.0_08712	NA	ENSDARG00000040920	si:dkey-49n23.1	si:dkey-49n23.1 [Source:ZFIN;Acc:ZDB-GENE-050208-762]
SOLSEv5.0_01233	-0.0962154129537464	ENSDARG00000056985	tpte	transmembrane phosphatase with tensin homology [Source:ZFIN;Acc:ZDB-GENE-030131-5503]
SOLSEv5.0_08713	NA	ENSDARG00000103034	CABZ01068499.1	cysteine-rich venom protein natrin-1-like [Source:NCBI gene;Acc:100536500]
SOLSEv5.0_08714	0.668979067402039	ENSDARG00000075972	csrnp2	cysteine-serine-rich nuclear protein 2 [Source:ZFIN;Acc:ZDB-GENE-090312-137]
SOLSEv5.0_08715	0.0433721689729878	ENSDARG00000034989	retsatl	retinol saturase (all-trans-retinol 13,14-reductase) like [Source:ZFIN;Acc:ZDB-GENE-051113-252]
SOLSEv5.0_08716	-0.188016387841633	ENSDARG00000039066	klhl31	kelch-like family member 31 [Source:ZFIN;Acc:ZDB-GENE-030131-2052]
SOLSEv5.0_01234	0.103683605493155	ENSDARG00000055719	ino80c	INO80 complex subunit C [Source:ZFIN;Acc:ZDB-GENE-040625-97]
SOLSEv5.0_08717	0.260822261216419	ENSDARG00000045947	hrc	histidine rich calcium binding protein [Source:ZFIN;Acc:ZDB-GENE-041008-189]
SOLSEv5.0_08718	0.559968235293447	ENSDARG00000086391	cald1b	caldesmon 1b [Source:ZFIN;Acc:ZDB-GENE-090313-229]
SOLSEv5.0_08719	-0.283082941898981	ENSDARG00000102142	ece2b	endothelin converting enzyme 2b [Source:ZFIN;Acc:ZDB-GENE-131120-140]
SOLSEv5.0_08720	-0.672376417958654	ENSDARG00000054448	kif1c	kinesin family member 1C [Source:ZFIN;Acc:ZDB-GENE-090312-119]
SOLSEv5.0_08721	0.376041349661332	ENSDARG00000037324	klhl17	kelch-like family member 17 [Source:ZFIN;Acc:ZDB-GENE-030131-8131]
SOLSEv5.0_08722	0.360523375811643	ENSDARG00000037324	klhl17	kelch-like family member 17 [Source:ZFIN;Acc:ZDB-GENE-030131-8131]
SOLSEv5.0_08723	0.0208792071983787	ENSDARG00000012577	waca	WW domain containing adaptor with coiled-coil a [Source:ZFIN;Acc:ZDB-GENE-030131-2624]
SOLSEv5.0_08724	0.15280401291749	ENSDARG00000006316	rpl23a	ribosomal protein L23a [Source:ZFIN;Acc:ZDB-GENE-030131-7479]
SOLSEv5.0_08725	0.2383370473264	ENSDARG00000027740	adcyap1b	adenylate cyclase activating polypeptide 1b [Source:ZFIN;Acc:ZDB-GENE-041010-89]
SOLSEv5.0_08726	0.647081612070052	ENSDARG00000004015	adcyap1a	adenylate cyclase activating polypeptide 1a [Source:ZFIN;Acc:ZDB-GENE-020809-4]
SOLSEv5.0_08727	0.265426925464121	ENSDARG00000027740	adcyap1b	adenylate cyclase activating polypeptide 1b [Source:ZFIN;Acc:ZDB-GENE-041010-89]
SOLSEv5.0_08728	-0.343281910072259	ENSDARG00000055223	ablim2	actin binding LIM protein family, member 2 [Source:ZFIN;Acc:ZDB-GENE-100316-5]
SOLSEv5.0_01235	0.305928579079372	ENSDARG00000019312	rab39ba	RAB39B, member RAS oncogene family a [Source:ZFIN;Acc:ZDB-GENE-070620-7]
SOLSEv5.0_08729	-0.455568746817983	ENSDARG00000055223	ablim2	actin binding LIM protein family, member 2 [Source:ZFIN;Acc:ZDB-GENE-100316-5]
SOLSEv5.0_08730	0.0482920901916676	ENSDARG00000062965	dennd10	DENN domain containing 10 [Source:ZFIN;Acc:ZDB-GENE-030131-3548]
[truncated: 32,899 more rows]
