# Supplementary material for: An improved de novo assembling and polishing of Solea senegalensis transcriptome shed light on retinoic acid signalling in larvae
Source: Sci Rep. 2020 Nov 26;10:20654. doi: 10.1038/s41598-020-77201-z (PMC7691524; doi:10.1038/s41598-020-77201-z)
Supplement: Supplementary file 2 — Supplementary file 4. [file 41598_2020_77201_MOESM2_ESM.zip › CTRL_vs_DEAB_48h/CTRL_vs_DEAB_48h.tsv]

	logFC_DESeq2	FDR_DESeq2	pvalue_DESeq2	logFC_edgeR	FDR_edgeR	pvalue_edgeR	logFC_limma	FDR_limma	pvalue_limma	logFC_NOISeq	FDR_NOISeq	pvalue_NOISeq	DESeq2_DEG	edgeR_DEG	limma_DEG	NOISeq_DEG	DEG_counts	combined_FDR	FDR_labeling	mean_logFCs	genes_tag
SOLSEv5.0_20410	-3.19283882240807	3.05788750922632e-54	9.59487765681305e-59	-3.19058390155709	2.49000739990582e-33	7.81154285326207e-38	-3.19457541792626	8.34110112305362e-05	2.6167339449911e-09	-3.19285092951711	4.24438262314197e-13	0.999999999999576	TRUE	TRUE	TRUE	TRUE	4	5.99427613068015e-97	SIGN	-3.19271226785213	PREVALENT_DEG
SOLSEv5.0_17496	-2.40400400038165	3.43822490751729e-19	2.15765604488063e-23	-2.40217662305702	1.01044839461084e-16	6.33986946047707e-21	-2.43837840115037	0.00353967127480061	2.22090053632865e-07	-2.40190408481753	0	1	TRUE	TRUE	TRUE	TRUE	4	1.22848689871466e-47	SIGN	-2.41161577735164	PREVALENT_DEG
SOLSEv5.0_47314	-2.90908404166647	8.2550713881513e-14	1.5541395773112e-17	-2.90025670020293	3.12550117272523e-13	4.90259313076489e-17	-2.9146064216783	0.0144237020714692	3.16745873071541e-06	-2.89324973114119	0	1	TRUE	TRUE	TRUE	TRUE	4	2.05387673383672e-38	SIGN	-2.90429922367222	PREVALENT_DEG
SOLSEv5.0_00986	-2.46610066801313	2.90579489446205e-15	3.64705979850901e-19	-2.4643531848785	2.98797112344794e-13	3.74949319042281e-17	-2.53523209689009	0.00994100746313828	9.35594879828549e-07	-2.46646288091828	1.45439216225896e-14	0.999999999999985	TRUE	TRUE	TRUE	TRUE	4	2.07928238995928e-38	SIGN	-2.483037207675	PREVALENT_DEG
SOLSEv5.0_03303	-3.20710231599279	3.39772189202347e-14	5.33059600254702e-18	-3.20566719936529	9.32400016081595e-13	1.75505085220529e-16	-3.34847683885345	0.0148200107239071	3.71941541571267e-06	-3.21019375667206	5.3179682879545e-14	0.999999999999947	TRUE	TRUE	TRUE	TRUE	4	3.51197216283133e-36	SIGN	-3.2428600277209	PREVALENT_DEG
SOLSEv5.0_28748	1.7944357073631	2.2727162177615e-15	2.13936261477392e-19	1.7953929985446	3.39818265771973e-10	1.17266938244815e-13	1.80305304865056	0.01154124620837	1.44826781382482e-06	1.79131475619936	1.40998324127395e-14	0.999999999999986	TRUE	TRUE	TRUE	TRUE	4	1.67862562866014e-35	SIGN	1.79604912768941	PREVALENT_DEG
SOLSEv5.0_05181	-2.99444770248276	8.97211184486638e-12	2.81522179004279e-15	-2.99196985450901	7.78249983190622e-12	1.70904438522222e-15	-3.17375794037685	0.0199736156630128	5.63943220501678e-06	-2.97511762778827	3.10862446895044e-15	0.999999999999997	TRUE	TRUE	TRUE	TRUE	4	5.15349704402694e-34	SIGN	-3.03382328128922	PREVALENT_DEG
SOLSEv5.0_19163	-3.43874267800339	2.13541210403533e-12	5.36030650526597e-16	-3.43713028432378	1.94206917365567e-11	4.8740599163149e-15	-3.68840402251616	0.0250126806117273	9.49920003092881e-06	-3.42532699652444	6.21724893790088e-15	0.999999999999994	TRUE	TRUE	TRUE	TRUE	4	7.56423488744129e-34	SIGN	-3.49740099534194	PREVALENT_DEG
SOLSEv5.0_20462	-2.1517096987338	6.82229581986678e-12	1.92659750168814e-15	-2.14865430141159	5.57343730800596e-11	1.57362704768646e-14	-2.17796167524033	0.0124799019902418	1.95757027077454e-06	-2.14198684008527	3.99680288865056e-15	0.999999999999996	TRUE	TRUE	TRUE	TRUE	4	2.1445825361087e-33	SIGN	-2.15507812886775	PREVALENT_DEG
SOLSEv5.0_22435	-3.01012456187128	2.35275255420913e-10	8.85881099796345e-14	-2.9966196586419	1.19906048236042e-10	3.76164036378597e-14	-2.97411364696434	0.0287630151793295	2.29381475079021e-05	-3.0059024239809	2.55351295663786e-15	0.999999999999997	TRUE	TRUE	TRUE	TRUE	4	1.98720707013334e-31	SIGN	-2.99669007286461	PREVALENT_DEG
SOLSEv5.0_04768	-2.38148946518878	1.62430131180656e-09	7.64497009008421e-13	-2.37821232385413	7.97532435462934e-10	3.75297607351738e-13	-2.40235289404846	0.0259559636547555	1.57524608907741e-05	-2.39512486652251	7.99360577730113e-15	0.999999999999992	TRUE	TRUE	TRUE	TRUE	4	2.15144086810058e-29	SIGN	-2.38929488740347	PREVALENT_DEG
SOLSEv5.0_23358	-2.61650351098182	1.24205424991723e-09	5.4561529648074e-13	-2.61387689900341	6.09724903895333e-10	2.29536292092609e-13	-2.77079678695375	0.0245392758946686	7.97934299493333e-06	-2.60853279284631	2.69784194983913e-14	0.999999999999973	TRUE	TRUE	TRUE	TRUE	4	3.91809802506984e-29	SIGN	-2.65242749744632	PREVALENT_DEG
SOLSEv5.0_03324	-3.31995748560603	7.18866856856034e-09	3.60899582983889e-12	-3.29767805944336	2.98341867363398e-09	1.59110670886491e-12	-3.30117429215653	0.0378307211287322	4.62855478736528e-05	-3.28242028897906	3.66373598126302e-15	0.999999999999996	TRUE	TRUE	TRUE	TRUE	4	2.16702023466905e-28	SIGN	-3.30030753154624	PREVALENT_DEG
SOLSEv5.0_19898	-2.31617670152909	8.17854013778544e-09	4.61919430436579e-12	-2.31438324839722	9.68576134133937e-09	5.77329230409863e-12	-2.43420588600113	0.0259559636547555	1.59123533984451e-05	-2.31143332410351	9.65894031423886e-15	0.99999999999999	TRUE	TRUE	TRUE	TRUE	4	1.34183895105246e-27	SIGN	-2.34404979000774	PREVALENT_DEG
SOLSEv5.0_03276	1.41333161255021	1.46919184620574e-10	5.07094769634864e-14	1.41365719549868	4.09744204296494e-07	3.7181126070209e-10	1.41063760037792	0.0144237020714692	2.76974462555831e-06	1.41149778769593	4.65183447317941e-14	0.999999999999953	TRUE	TRUE	TRUE	TRUE	4	2.65131296114318e-27	SIGN	1.41228104903069	PREVALENT_DEG
SOLSEv5.0_00338	-2.54221312268339	1.25530767403564e-07	9.05932742479439e-11	-2.54093543566055	2.8091520539894e-07	2.2913148890615e-10	-2.74286865179562	0.0287630151793295	2.46447024386447e-05	-2.54037147941212	1.77635683940025e-15	0.999999999999998	TRUE	TRUE	TRUE	TRUE	4	1.00822079706341e-25	SIGN	-2.59159717238792	PREVALENT_DEG
SOLSEv5.0_27172	-4.63364317810063	2.01389370963362e-12	4.4233623995718e-16	-4.60890648647838	2.77003637967703e-14	2.60701127463643e-18	-4.93966863686219	0.0313791029269739	3.34699930831068e-05	-4.47545847896317	0.020626711400883	0.979373288599117	TRUE	TRUE	TRUE	TRUE	4	1.77022582738937e-24	SIGN	-4.66441919510109	PREVALENT_DEG
SOLSEv5.0_19120	-3.50879668724499	0.000172264074787553	4.59442935580232e-07	-3.50795466442094	6.67282177638771e-10	2.72137919102272e-13	-3.74068337812629	0.0259559636547555	1.43247722675821e-05	-3.51509717023179	2.76445533131664e-14	0.999999999999972	TRUE	TRUE	TRUE	TRUE	4	3.89499160078292e-24	SIGN	-3.568132975006	PREVALENT_DEG
SOLSEv5.0_00058	-2.60078854289507	2.87670681582336e-07	2.16633083086792e-10	-2.59887371659989	6.6054324335598e-07	6.42390530306042e-10	-2.92831282967988	0.0259559636547555	1.56752524959044e-05	-2.60197683000566	5.25135490647699e-14	0.999999999999947	TRUE	TRUE	TRUE	TRUE	4	1.16029301014638e-23	SIGN	-2.68248797979513	PREVALENT_DEG
SOLSEv5.0_22665	-2.47131906512177	3.02894235767e-07	2.37601377288202e-10	-2.46940956458751	2.08762057310398e-06	2.42320119227153e-09	-2.70615474316041	0.0379938880392436	4.92744440979438e-05	-2.47815422720151	1.26565424807268e-14	0.999999999999987	TRUE	TRUE	TRUE	TRUE	4	1.35204765696076e-23	SIGN	-2.5312594000178	PREVALENT_DEG
SOLSEv5.0_08159	-2.38228235514771	4.6625833081118e-07	3.80380188299048e-10	-2.38031731531007	2.34996801536669e-06	3.17005347787575e-09	-2.59563308104463	0.0379938880392436	5.20290357028202e-05	-2.38873859040641	1.0325074129014e-14	0.99999999999999	TRUE	TRUE	TRUE	TRUE	4	1.88058788408416e-23	SIGN	-2.43674283547721	PREVALENT_DEG
SOLSEv5.0_04654	-1.75975064756057	7.63970361031168e-06	1.07871560233456e-08	-1.7584622622838	5.69774059655469e-06	8.57985784397744e-09	-1.89148058868679	0.0287630151793295	2.88026604763627e-05	-1.75836598108002	4.44089209850063e-15	0.999999999999996	TRUE	TRUE	TRUE	TRUE	4	2.15246158395916e-22	SIGN	-1.7920148699028	PREVALENT_DEG
SOLSEv5.0_47271	-3.31166571995903	0.00164322750588009	7.60952779604686e-06	-3.31180866646142	6.31995893822449e-08	4.16360703045282e-11	-3.743160362243	0.0259559636547555	1.62855839219196e-05	-3.32065270820019	3.5527136788005e-15	0.999999999999996	TRUE	TRUE	TRUE	TRUE	4	3.60984866968027e-22	SIGN	-3.42182186421591	PREVALENT_DEG
SOLSEv5.0_19444	-1.30876933589602	2.84517741015479e-06	3.39242992111334e-09	-1.30786888321173	7.36860547031888e-05	1.82042796136268e-07	-1.28772756308266	0.0379938880392436	5.7361223293392e-05	-1.31148424558849	3.33066907387547e-15	0.999999999999997	TRUE	TRUE	TRUE	TRUE	4	9.507178421949e-22	SIGN	-1.30396250694473	PREVALENT_DEG
SOLSEv5.0_01519	-2.04088639028297	1.81034495865587e-05	3.29463469099593e-08	-2.03968962320362	2.13878917678837e-05	4.36131561335313e-08	-2.22460458749281	0.0400283296556889	6.8722820271829e-05	-2.04146607870712	4.32986979603811e-15	0.999999999999996	TRUE	TRUE	TRUE	TRUE	4	2.29482177398991e-21	SIGN	-2.08666166992163	PREVALENT_DEG
SOLSEv5.0_29147	-2.12689340936979	2.91006876665869e-05	5.75256769060236e-08	-2.1256527421116	2.90128415663889e-05	6.18921202947184e-08	-2.39829498929119	0.0400283296556889	6.5884075705905e-05	-2.12989775619246	3.33066907387547e-15	0.999999999999997	TRUE	TRUE	TRUE	TRUE	4	3.74884681576519e-21	SIGN	-2.19518472424126	PREVALENT_DEG
SOLSEv5.0_48305	1.00261394811692	1.15605082609484e-05	1.77742361087691e-08	1.00313569414377	0.00177100164335808	8.61165939015255e-06	1.00531615640147	0.0379938880392436	5.39078120429544e-05	0.999256036646246	0	1	TRUE	TRUE	TRUE	FALSE	3	8.26494889953702e-21	SIGN	1.0025804588271	POSSIBLE_DEG
SOLSEv5.0_51172	-3.43582401177284	0.00911631876786527	5.74954525365836e-05	-3.41513903534782	8.20532344287446e-08	5.9205182327178e-11	-3.60023928293851	0.0718917254016119	0.000299605636488424	-3.43883284675426	6.66133814775094e-15	0.999999999999993	TRUE	TRUE	FALSE	TRUE	3	1.1235986934579e-20	SIGN	-3.47250879420336	POSSIBLE_DEG
SOLSEv5.0_47652	-1.8459403290893	1.29088579553909e-05	2.02523657913256e-08	-1.84459636150436	2.25812676559791e-05	4.67550403217035e-08	-1.98770871483651	0.0400682588651137	7.14480471682323e-05	-1.85035537084713	4.46309655899313e-14	0.999999999999955	TRUE	TRUE	TRUE	TRUE	4	1.60315094173308e-20	SIGN	-1.88215019406932	PREVALENT_DEG
SOLSEv5.0_08438	-1.76616059863139	3.59925637340651e-05	7.45374711781706e-08	-1.76418737486094	6.15507485508668e-05	1.4675169060942e-07	-1.88289001391939	0.0451911067916111	0.000113933344633546	-1.77046395524502	5.99520433297585e-15	0.999999999999994	TRUE	TRUE	TRUE	TRUE	4	1.83220936621182e-20	SIGN	-1.79592548566418	PREVALENT_DEG
SOLSEv5.0_10191	-1.1791775461442	0.000128512715760167	3.18559916694483e-07	-1.17729832551051	0.000657009549858619	2.34970161512996e-06	-1.18656050186448	0.0451911067916111	0.000108155592382964	-1.18130074789765	0	1	TRUE	TRUE	TRUE	TRUE	4	3.72781669356284e-20	SIGN	-1.18108428035421	PREVALENT_DEG
SOLSEv5.0_05030	-1.56378686932818	0.000301914444445189	8.90491301469964e-07	-1.56154320174421	0.00045486281884096	1.49832463227195e-06	-1.67639591212056	0.060315081993819	0.000206247456937077	-1.56707963235496	0	1	TRUE	TRUE	FALSE	TRUE	3	7.76129357047021e-20	SIGN	-1.59220140388698	POSSIBLE_DEG
SOLSEv5.0_23441	-1.43398841522327	2.23316498537136e-05	4.20426417076503e-08	-1.43210542076563	0.000103673156619154	2.69948299642043e-07	-1.46480148239248	0.0451911067916111	0.000110537271706348	-1.43703892123006	5.44009282066327e-14	0.999999999999946	TRUE	TRUE	TRUE	TRUE	4	1.53914082870912e-19	SIGN	-1.44198355990286	PREVALENT_DEG
SOLSEv5.0_15976	-0.95619702402164	0.000138298275876816	3.47156010986673e-07	-0.955593727023662	0.00435523341315362	2.48667486884791e-05	-0.952347024997166	0.0451911067916111	0.000100730871717472	-0.958873466594699	0	1	FALSE	FALSE	FALSE	FALSE	0	2.38935587723893e-19	SIGN	-0.955752810659292	NOT_DEG
SOLSEv5.0_09246	-2.9543091474621	0.0191534806976087	0.000152762524366694	-2.96376747461312	5.271369254891e-06	7.77244180511598e-09	-3.56444522720435	0.0250126806117273	1.0200930102662e-05	-2.95598865381666	7.7715611723761e-15	0.999999999999992	TRUE	TRUE	TRUE	TRUE	4	4.95418033703465e-19	SIGN	-3.10962762577406	PREVALENT_DEG
SOLSEv5.0_14752	-1.77128752750801	0.000651982747191515	2.39353565802972e-06	-1.76966556675301	0.000875849759910544	3.32469007871677e-06	-1.99269606360912	0.0699189330125854	0.000284280290028	-1.77638770757834	7.105427357601e-15	0.999999999999993	TRUE	TRUE	FALSE	TRUE	3	6.1380461409947e-18	SIGN	-1.82750921636212	POSSIBLE_DEG
SOLSEv5.0_09806	1.05017085878567	5.05029401114959e-05	1.07756508552925e-07	1.0508352874938	0.00161211504316353	7.58618573455044e-06	1.04809679303556	0.0451911067916111	0.00010106101900172	1.04815042908597	9.05941988094128e-14	0.999999999999909	TRUE	TRUE	TRUE	TRUE	4	7.14319059866363e-18	SIGN	1.04931334210025	PREVALENT_DEG
SOLSEv5.0_08544	-0.943349125594879	0.00139962234569722	6.06049211503658e-06	-0.941696904530063	0.0113966312765721	7.82991043283124e-05	-0.953761741327023	0.0699189330125854	0.00028366507682304	-0.945366872643428	0	1	FALSE	FALSE	FALSE	FALSE	0	7.90936369529929e-18	SIGN	-0.946043661023848	NOT_DEG
SOLSEv5.0_09546	-0.898695735234584	0.00128911675302495	5.50109439634116e-06	-0.897546289520129	0.0162942975045035	0.000125749692122847	-0.896919850901686	0.0728736763675322	0.000327453818980877	-0.901215165425465	3.33066907387547e-16	1	FALSE	FALSE	FALSE	FALSE	0	1.06523205043338e-17	SIGN	-0.898594260270466	NOT_DEG
SOLSEv5.0_08631	-0.915472509472815	9.01760835052317e-05	2.15041805660421e-07	-0.914928398413961	0.00604069302046664	3.60061385960805e-05	-0.914353105145405	0.0422601766942461	8.06326992091055e-05	-0.918284694190753	2.88657986402541e-14	0.999999999999971	FALSE	FALSE	FALSE	FALSE	0	1.36645267560425e-17	SIGN	-0.915759676805734	NOT_DEG
SOLSEv5.0_44529	-2.78684567937957	1.13975881490547e-09	4.64915738743993e-13	-2.78070571485571	7.88813332290912e-10	3.4644832011773e-13	-2.84104396063639	0.0287630151793295	2.75497020850586e-05	-2.77981670987718	0.0618675034119336	0.938132496588066	TRUE	TRUE	TRUE	FALSE	3	3.11885513233047e-17	SIGN	-2.79710301618721	POSSIBLE_DEG
SOLSEv5.0_01403	-1.98617539414415	1.03653374716141e-07	6.82999958907738e-11	-1.98389142170034	7.53908274698089e-08	5.20328210671287e-11	-2.05593302307821	0.025086392468382	1.10179914216761e-05	-1.98310454025169	7.29484053374474e-05	0.999927051594663	TRUE	TRUE	TRUE	TRUE	4	2.42992637093323e-16	SIGN	-2.0022760947936	PREVALENT_DEG
SOLSEv5.0_47725	-0.999726995004697	0.00452418624620389	2.56943115959493e-05	-0.998087019492122	0.0138551525461673	0.000100071740936761	-1.03205959259164	0.0949693926131469	0.00050658562894926	-1.002468250091	2.88657986402541e-15	0.999999999999997	FALSE	FALSE	FALSE	TRUE	1	2.88553443396827e-16	SIGN	-1.00808546429487	POSSIBLE_DEG
SOLSEv5.0_47396	-2.81605041294699	8.17854013778544e-09	4.47162633786263e-12	-2.81402878785723	6.19493166438136e-09	3.49820460405523e-12	-3.10463055311687	0.0245392758946686	8.46819032630678e-06	-2.78217728758853	0.0268330204045327	0.973166979595467	TRUE	TRUE	TRUE	TRUE	4	5.365996468488e-16	SIGN	-2.8792217603774	PREVALENT_DEG
SOLSEv5.0_29484	-0.949006673858931	0.000490634229727297	1.63185529812029e-06	-0.948342018321911	0.00774966725058518	5.00825528178111e-05	-0.954217092098351	0.060252610215802	0.000203516184060428	-0.950744702557007	2.22044604925031e-13	0.999999999999778	FALSE	FALSE	FALSE	FALSE	0	7.9585044220881e-16	SIGN	-0.95057762170905	NOT_DEG
SOLSEv5.0_41632	-0.76644877127928	0.0120471718771001	8.2978687475209e-05	-0.765260202260788	0.0775095017404368	0.000938595422004286	-0.76257781097088	0.12802216820855	0.000883576264458558	-0.768507539387652	1.4432899320127e-15	0.999999999999999	FALSE	FALSE	FALSE	FALSE	0	2.48759257530054e-15	SIGN	-0.76569858097465	NOT_DEG
SOLSEv5.0_29108	-2.54416321474209	0.148403676344822	0.00245467456480678	-2.54399895004224	0.000903791982398577	3.5441710942346e-06	-3.07376234400059	0.0555346979347286	0.000171758219340563	-2.55373106709205	2.8421709430404e-14	0.999999999999972	FALSE	TRUE	FALSE	TRUE	2	3.01016688380766e-15	SIGN	-2.67891389396924	POSSIBLE_DEG
SOLSEv5.0_19093	-3.97314909107628	1.90660045145791e-08	1.13666170623471e-11	-3.94201954748812	2.71692378935284e-09	1.36374641202301e-12	-4.65739532789015	0.0938176787266525	0.000481186475910622	-3.9250040082014	0.0457130715987464	0.954286928401254	TRUE	TRUE	FALSE	TRUE	3	3.14846160204942e-15	SIGN	-4.12439199366399	POSSIBLE_DEG
SOLSEv5.0_29001	-1.16818386406703	0.0169766356831273	0.000128376818312949	-1.16672118988818	0.0209974971144044	0.0001692921558038	-1.26773320903459	0.1494624962561	0.00118628471429267	-1.17312845782242	1.16573417585641e-14	0.999999999999988	TRUE	TRUE	FALSE	TRUE	3	8.19939781055559e-15	SIGN	-1.19394168020305	POSSIBLE_DEG
SOLSEv5.0_41658	1.58528669473116	2.24219550525871e-06	2.46240485359445e-09	1.58539786854125	2.34996801536669e-06	3.10424956812512e-09	1.64487309998987	0.0287630151793295	2.6588130972218e-05	1.57470572444664	4.70079620462638e-06	0.999995299203795	TRUE	TRUE	TRUE	TRUE	4	9.31548197282012e-15	SIGN	1.59756584692723	PREVALENT_DEG
SOLSEv5.0_09076	-0.889182455281152	0.0127983748155937	8.95524814520676e-05	-0.887786312591716	0.0415660475240736	0.000400325529862297	-0.891353290755946	0.146520522116414	0.00114454793597023	-0.891414275245372	1.19904086659517e-14	0.999999999999988	FALSE	FALSE	FALSE	FALSE	0	1.1989672502838e-14	SIGN	-0.889934083468547	NOT_DEG
SOLSEv5.0_02748	-2.88011197068	6.52323790359054e-08	4.09365415976815e-11	-2.87163135503965	2.52639985343744e-08	1.58514233494632e-11	-3.02457768849964	0.043615072750184	9.15710077279701e-05	-2.90317588979225	0.0618474007627799	0.93815259923722	TRUE	TRUE	TRUE	FALSE	3	5.09882298239007e-14	SIGN	-2.91987422600289	POSSIBLE_DEG
SOLSEv5.0_03922	-1.37129794556721	2.71504719819546e-06	3.15207864239824e-09	-1.36999618675384	8.61951961048229e-06	1.42903666782907e-08	-1.37662894842072	0.0287630151793295	2.11207613172103e-05	-1.37440519274942	9.23532114471826e-06	0.999990764678855	TRUE	TRUE	TRUE	TRUE	4	6.95657567950944e-14	SIGN	-1.3730820683728	PREVALENT_DEG
SOLSEv5.0_06155	-2.67809200521682	5.41358656080761e-07	4.85868306435813e-10	-2.67571538601953	4.05330967478247e-07	3.4332840136506e-10	-2.95843338367039	0.0287630151793295	2.88749054379013e-05	-2.65353956035853	0.00355214606429088	0.996447853935709	TRUE	TRUE	TRUE	TRUE	4	2.27884713709533e-13	SIGN	-2.74144508381632	PREVALENT_DEG
SOLSEv5.0_19488	2.12235748910601	1.1028049721992e-07	7.61271082158216e-11	2.12320449668422	1.71579141945314e-07	1.3456765430521e-10	2.0113958641581	0.0451911067916111	0.000111089542433504	2.12321821356396	0.0327739896964003	0.9672260103036	TRUE	TRUE	TRUE	TRUE	4	2.80051181715772e-13	SIGN	2.09504401587807	PREVALENT_DEG
SOLSEv5.0_17758	-0.967732528871046	0.00807460161517868	5.04187549865252e-05	-0.966883089431286	0.0190589914637381	0.000151271327654842	-0.983965566210012	0.117688295424018	0.000760959202681471	-0.972267402225084	1.76281211849982e-12	0.999999999998237	FALSE	FALSE	FALSE	FALSE	0	3.15870059872743e-13	SIGN	-0.972712146684357	NOT_DEG
SOLSEv5.0_08882	-0.854309798693012	0.0278828627899068	0.000238845984990416	-0.852658841260937	0.0684164737335965	0.000770938140244402	-0.874695475600382	0.171621303920692	0.0015021440517591	-0.856871687402598	1.28230759344206e-13	0.999999999999872	FALSE	FALSE	FALSE	FALSE	0	4.06667593331122e-13	SIGN	-0.859633950739232	NOT_DEG
SOLSEv5.0_04711	-2.43539409418431	4.87875762653758e-07	4.13324304727062e-10	-2.43005400701706	4.09744204296494e-07	3.72775189001077e-10	-2.38695502935405	0.049110707194975	0.000127876417906353	-2.43136715936603	0.00942045048466889	0.990579549515331	TRUE	TRUE	TRUE	TRUE	4	8.42223084854369e-13	SIGN	-2.42094257248036	PREVALENT_DEG
SOLSEv5.0_06328	-0.579527387793414	0.117532968327115	0.0017333070321225	-0.578638540720572	0.359417901347858	0.0109823389356511	-0.572183588633978	0.280290059827439	0.00504726108485852	-0.582198041650682	9.43689570931383e-15	0.999999999999991	FALSE	FALSE	FALSE	FALSE	0	1.00241862227905e-12	SIGN	-0.578136889699661	NOT_DEG
SOLSEv5.0_18884	-1.66207073512788	5.96833638997602e-07	5.61813905551555e-10	-1.66032116033904	8.39699184377986e-07	8.42965676373935e-10	-1.6542054941823	0.026602996475902	1.75261301918039e-05	-1.67333277930255	0.02313158573505	0.97686841426495	TRUE	TRUE	TRUE	TRUE	4	2.54964766957514e-12	SIGN	-1.66248254223794	PREVALENT_DEG
SOLSEv5.0_47565	-0.50739427904363	0.176694756331987	0.00307150596196802	-0.506657967579575	0.505206793119697	0.0223169543537603	-0.505266797654745	0.313529121293092	0.00654600756107503	-0.509979289076932	1.25455201782643e-14	0.999999999999987	FALSE	FALSE	FALSE	FALSE	0	2.87224441987515e-12	SIGN	-0.507324583338721	NOT_DEG
SOLSEv5.0_19164	-2.99577374865465	5.41358656080761e-07	4.92607500042111e-10	-2.98986652387142	6.24514200171879e-07	5.87759631232161e-10	-3.12202964642754	0.0718917254016119	0.000304933038996723	-2.95451458404219	0.0195722120333628	0.980427787966637	TRUE	TRUE	FALSE	TRUE	3	3.79546633249207e-12	SIGN	-3.01554612574895	POSSIBLE_DEG
SOLSEv5.0_06243	-2.99448211453393	2.24219550525871e-06	2.39936459569365e-09	-2.97175915258076	1.17876327145195e-06	1.25730804459048e-09	-2.84446324695694	0.0708529606894259	0.000291182640554486	-2.99168729412291	0.00361601822453173	0.996383981775468	TRUE	TRUE	FALSE	TRUE	3	5.24670001978207e-12	SIGN	-2.95059795204864	POSSIBLE_DEG
SOLSEv5.0_44530	-2.73608870127126	1.58513264996277e-06	1.59159851894599e-09	-2.73107607367858	1.44197617212746e-06	1.58329671302739e-09	-2.90217637364263	0.0514571053748366	0.000146127803665089	-2.72873347955376	0.0141203923624644	0.985879607637536	TRUE	TRUE	FALSE	TRUE	3	1.1929453904852e-11	SIGN	-2.77451865703656	POSSIBLE_DEG
SOLSEv5.0_02477	-2.51741522653211	0.194892291734496	0.00358352315520599	-2.51939681241559	0.000870473879057075	3.25059234741032e-06	-3.10888959585518	0.0639329384812033	0.000230207817561159	-2.52503564749833	2.52032616998576e-10	0.999999999747967	FALSE	TRUE	FALSE	TRUE	2	1.88105670035838e-11	SIGN	-2.6676843205753	POSSIBLE_DEG
SOLSEv5.0_16292	-1.69500032028737	2.11936963855993e-06	2.19451515759265e-09	-1.69241738199422	1.69597476855043e-06	1.9153937654604e-09	-1.67164956190168	0.0378307211287322	4.59763609569027e-05	-1.69956125937762	0.0394376303037005	0.960562369696299	TRUE	TRUE	TRUE	TRUE	4	3.47874020463617e-11	SIGN	-1.68965713089022	PREVALENT_DEG
SOLSEv5.0_29631	-1.71390943284699	3.35172161194294e-06	4.31191045151116e-09	-1.7134938887866	2.46175702299874e-06	3.39808348010869e-09	-1.7698715287508	0.0331672108831594	3.64177557068195e-05	-1.70875749058506	0.0197931479880235	0.980206852011977	TRUE	TRUE	TRUE	TRUE	4	3.51068735114057e-11	SIGN	-1.72650808524236	PREVALENT_DEG
SOLSEv5.0_07007	-1.80599198845157	1.34352006496458e-05	2.19212561588197e-08	-1.80166728715101	1.26051138347503e-05	2.33310865933701e-08	-1.77490504207711	0.0379938880392436	5.84044583361443e-05	-1.81116090116942	0.000959410162104879	0.999040589837895	TRUE	TRUE	TRUE	TRUE	4	3.95486730369592e-11	SIGN	-1.79843130471228	PREVALENT_DEG
SOLSEv5.0_21833	-5.33055412197196	2.51616309464555e-05	4.81600090283584e-08	-5.15348207465044	1.47515810815824e-07	1.11067243681132e-10	-5.2028625088059	0.0451911067916111	0.000114609177373995	-5.18272026674101	0.0390138103337551	0.960986189666245	TRUE	TRUE	TRUE	TRUE	4	4.17079889835019e-11	SIGN	-5.21740474304233	PREVALENT_DEG
SOLSEv5.0_43569	1.78602356875616	2.30563131422062e-06	2.60441566714597e-09	1.78607884996553	2.25129569862372e-06	2.89569342588695e-09	1.86350146771792	0.0287630151793295	2.54903280364662e-05	1.75088496833326	0.0616684324325829	0.938331567567417	TRUE	TRUE	TRUE	FALSE	3	5.69157313563783e-11	SIGN	1.79662221369322	POSSIBLE_DEG
SOLSEv5.0_00634	1.57523404330123	1.58513264996277e-06	1.58193215468525e-09	1.57645622550263	2.13533192789895e-06	2.67954815898978e-09	1.60383960688952	0.0288664525331513	2.98843309572717e-05	1.56319919847382	0.103288796557494	0.896711203442506	TRUE	TRUE	TRUE	FALSE	3	6.18732853946611e-11	SIGN	1.5796822685418	POSSIBLE_DEG
SOLSEv5.0_00383	-2.27895789857961	2.95204889870251e-06	3.61248531689357e-09	-2.27333857034957	2.13533192789895e-06	2.6505038395371e-09	-2.34316925272116	0.0379938880392436	5.22597857771532e-05	-2.25659205046518	0.048043744915417	0.951956255084583	TRUE	TRUE	TRUE	TRUE	4	6.97142484254704e-11	SIGN	-2.28801444302888	PREVALENT_DEG
SOLSEv5.0_04954	-2.86167628565338	3.34098729171873e-06	4.1932692710621e-09	-2.85145202210783	2.13533192789895e-06	2.55561223415868e-09	-3.05775675008125	0.0451911067916111	0.000110550852934642	-2.79505748925748	0.0413262756722925	0.958673724327707	TRUE	TRUE	TRUE	TRUE	4	7.96576046996863e-11	SIGN	-2.89148563677499	PREVALENT_DEG
SOLSEv5.0_23838	-1.4231507615593	3.65031383732581e-06	4.92511750878601e-09	-1.42198370575073	8.86725597265397e-06	1.52998832505951e-08	-1.43525575728811	0.0287630151793295	2.13312910701709e-05	-1.42591438633084	0.0203828318134188	0.979617168186581	TRUE	TRUE	TRUE	TRUE	4	1.09848067531437e-10	SIGN	-1.42657615273225	PREVALENT_DEG
SOLSEv5.0_00904	0.908772510172656	0.000361112520519717	1.12854591166176e-06	0.908851029130415	0.00774966725058518	4.9926110486731e-05	0.911586589808636	0.0451911067916111	0.000114834974592813	0.904605375773503	1.77854582950054e-07	0.999999822145417	FALSE	FALSE	FALSE	FALSE	0	1.28179475790984e-10	SIGN	0.908453876221303	NOT_DEG
SOLSEv5.0_29189	-1.79691435256273	8.7670005472536e-06	1.26539700399644e-08	-1.79509460808409	5.91346072169712e-06	9.09021129888188e-09	-1.89718015581808	0.0287630151793295	2.65718908340074e-05	-1.78669196380911	0.0297041817467297	0.97029581825327	TRUE	TRUE	TRUE	TRUE	4	2.36950384452512e-10	SIGN	-1.8189702700685	PREVALENT_DEG
SOLSEv5.0_19845	-1.916769147051	1.12114737701881e-05	1.68858092553822e-08	-1.91346831503063	9.4999369235963e-06	1.66895616677561e-08	-1.95070191881425	0.039063559176716	6.12742489282157e-05	-1.91223108434445	0.0109590359108684	0.989040964089132	TRUE	TRUE	TRUE	TRUE	4	2.43250157940042e-10	SIGN	-1.92329261631008	PREVALENT_DEG
SOLSEv5.0_23129	-3.07486626938309	3.56238090081236e-06	4.69469713944522e-09	-3.05559287059528	3.46359741183502e-06	4.99828965191401e-09	-3.09451835814016	0.0933099126497456	0.000471291753564093	-3.05772587236859	0.0431210009671099	0.95687899903289	TRUE	TRUE	FALSE	TRUE	3	2.6273443687404e-10	SIGN	-3.07067584262178	POSSIBLE_DEG
SOLSEv5.0_47288	-1.82792296711223	1.63291379412058e-05	2.8692554901397e-08	-1.82677007950746	9.52756570361194e-06	1.70369947642703e-08	-1.88256901926206	0.0400283296556889	6.7939514152067e-05	-1.82566723434186	0.00803821667403748	0.991961783325963	TRUE	TRUE	TRUE	TRUE	4	2.64706981621825e-10	SIGN	-1.8407323250559	PREVALENT_DEG
SOLSEv5.0_16028	-2.62207917791501	1.30247927032518e-05	2.0842937805643e-08	-2.61350454973455	8.23402193036229e-06	1.3063671142702e-08	-2.83662145082201	0.0451911067916111	0.000100461726918588	-2.59592726382356	0.0112910738227641	0.988708926177236	TRUE	TRUE	TRUE	TRUE	4	2.86942925969738e-10	SIGN	-2.66703311057378	PREVALENT_DEG
SOLSEv5.0_19758	-1.11078877307852	0.000117874989422082	2.88492286630762e-07	-1.10927562869927	0.000870473879057075	3.27697532585171e-06	-1.11887107150019	0.0400682588651137	7.16492268575568e-05	-1.1127515224394	1.83034053938824e-05	0.999981696594606	TRUE	TRUE	TRUE	TRUE	4	3.82767535234212e-10	SIGN	-1.11292174892935	PREVALENT_DEG
SOLSEv5.0_27777	-3.01550078704251	1.69257987371395e-05	3.0272059241197e-08	-3.00461358214164	8.61951961048229e-06	1.43316143605083e-08	-3.42929959502262	0.0724668963996961	0.0003159789491936	-2.98230894317006	0.0141422334172926	0.985857766582707	TRUE	TRUE	FALSE	TRUE	3	7.11546530825333e-10	SIGN	-3.10793072684421	POSSIBLE_DEG
SOLSEv5.0_04714	-1.66754230435767	1.46130904455555e-05	2.43016565301048e-08	-1.6654241878503	8.66685145339309e-06	1.46822053734228e-08	-1.72031818059522	0.0378307211287322	4.6208129820789e-05	-1.66853186964375	0.0314078785502725	0.968592121449728	TRUE	TRUE	TRUE	TRUE	4	7.15691446560929e-10	SIGN	-1.68045413561174	PREVALENT_DEG
SOLSEv5.0_19194	-3.55279580885369	0.015852982721035	0.000118387508239922	-3.57470202059789	9.98354802051547e-07	1.0335584285262e-09	-4.37751821917206	0.0259559636547555	1.31985900366608e-05	-3.54741153932636	0.000466244726276543	0.999533755273723	TRUE	TRUE	TRUE	TRUE	4	8.89554195697572e-10	SIGN	-3.7631068969875	PREVALENT_DEG
SOLSEv5.0_00008	-1.64879622803166	2.17929243919104e-05	4.0344604302564e-08	-1.64761581418826	1.29764558538978e-05	2.44255035523236e-08	-1.73803850355527	0.0379938880392436	5.68280038660092e-05	-1.64428246438885	0.0214178387612448	0.978582161238755	TRUE	TRUE	TRUE	TRUE	4	1.0495026975375e-09	SIGN	-1.66968325254101	PREVALENT_DEG
SOLSEv5.0_21681	-1.46563099197746	7.68767177089812e-05	1.73678182461457e-07	-1.46423389371755	6.11264683857855e-05	1.43822472359578e-07	-1.52817516269768	0.0379938880392436	5.5109490859275e-05	-1.46369239806964	0.00140530217578727	0.998594697824213	TRUE	TRUE	TRUE	TRUE	4	1.13446514471152e-09	SIGN	-1.48043311161558	PREVALENT_DEG
SOLSEv5.0_18502	-2.18882884861577	1.56740981470181e-05	2.70497457824285e-08	-2.18696716543925	8.23402193036229e-06	1.31740217859354e-08	-2.47090397558661	0.0400283296556889	6.9066323599664e-05	-2.16179485846077	0.0505337368976742	0.949466263102326	TRUE	TRUE	TRUE	FALSE	3	1.17572846620485e-09	SIGN	-2.2521237120256	POSSIBLE_DEG
SOLSEv5.0_33327	-2.52278899228151	1.48745807914197e-05	2.52032432612696e-08	-2.52114509510078	1.31723081477895e-05	2.52073910470309e-08	-2.64405404178585	0.0728764447703054	0.000331868406703191	-2.50965755188561	0.0207100341264477	0.979289965873552	TRUE	TRUE	FALSE	TRUE	3	1.31529017200577e-09	SIGN	-2.54941142026344	POSSIBLE_DEG
SOLSEv5.0_19113	-1.84959407706552	2.88797070719216e-05	5.61826745672777e-08	-1.84870251942398	1.88832338281659e-05	3.79133820116269e-08	-1.99923602872177	0.0349137932942051	3.94308118519069e-05	-1.83350525581774	0.0177102700228289	0.982289729977171	TRUE	TRUE	TRUE	TRUE	4	1.48015975033285e-09	SIGN	-1.88275947025725	PREVALENT_DEG
SOLSEv5.0_20601	-0.777122630505115	0.0048215127307964	2.76854982659473e-05	-0.776439560229042	0.0488042077909525	0.000503720177036747	-0.775054603294312	0.0821665956249426	0.000384128754203713	-0.7801792072376	2.07709761612662e-08	0.999999979229024	FALSE	FALSE	FALSE	FALSE	0	1.73198160492089e-09	SIGN	-0.777199000316517	NOT_DEG
SOLSEv5.0_05314	2.18094536327794	3.87859480916119e-05	8.15393323545026e-08	2.17467592399066	1.87529168200993e-05	3.70634257644076e-08	2.03659835206989	0.185952833199116	0.00173842214497856	2.19697557000087	0.00299538444820757	0.997004615551792	TRUE	TRUE	FALSE	TRUE	3	1.74567538708947e-09	SIGN	2.14729880233484	POSSIBLE_DEG
SOLSEv5.0_01605	2.65970167249832	7.44862098321409e-06	1.02836311032764e-08	2.65092293037739	3.17010451181209e-06	4.4753012621265e-09	2.48557025283836	0.221703549387586	0.00272643340945959	2.70074683759444	0.0946978805355992	0.905302119464401	TRUE	TRUE	FALSE	FALSE	2	2.09273095961544e-09	SIGN	2.62423542332713	POSSIBLE_DEG
SOLSEv5.0_00035	-1.45406232771124	8.24093940769451e-05	1.91349079438153e-07	-1.45298196217431	6.44005809702572e-05	1.5556671899579e-07	-1.50156129924322	0.0413879170742029	7.5307415933736e-05	-1.45309958299886	0.00261742126006903	0.997382578739931	TRUE	TRUE	TRUE	TRUE	4	2.39046515583078e-09	SIGN	-1.46542629303191	PREVALENT_DEG
SOLSEv5.0_09523	-2.04888973303383	3.54632543621528e-05	7.23285702397218e-08	-2.04617857850163	2.31632478938846e-05	4.86867112840466e-08	-2.22106312207524	0.0400283296556889	6.41152473894761e-05	-2.04459979562548	0.0250279781749609	0.974972021825039	TRUE	TRUE	TRUE	TRUE	4	3.29738232513515e-09	SIGN	-2.09018280730905	PREVALENT_DEG
SOLSEv5.0_45141	-1.23119490516158	9.80898167426484e-06	1.44657087759789e-08	-1.22954023511213	5.76513871438856e-05	1.32028838671842e-07	-1.23835962469091	0.0287630151793295	2.41597588658131e-05	-1.23081579016385	0.0561119913935701	0.94388800860643	TRUE	TRUE	TRUE	FALSE	3	3.61781795679917e-09	SIGN	-1.23247763878212	POSSIBLE_DEG
SOLSEv5.0_00159	-1.17912590912776	7.10920152811856e-05	1.58378822873052e-07	-1.17800599920744	0.00024457052234493	7.13548079372521e-07	-1.16910477641304	0.0379938880392436	5.67505314971607e-05	-1.18288464773416	0.00145118449305293	0.998548815506947	TRUE	TRUE	TRUE	TRUE	4	3.78058710100222e-09	SIGN	-1.1772803331206	PREVALENT_DEG
SOLSEv5.0_18382	1.94306811399036	3.54632543621528e-05	7.1565057702475e-08	1.93658216800995	1.32637211995951e-05	2.57984287355659e-08	1.93606736976175	0.0563873614416291	0.000176895976413694	1.95661751479018	0.0427360159281218	0.957263984071878	TRUE	TRUE	FALSE	TRUE	3	4.39240266791717e-09	SIGN	1.94308379163806	POSSIBLE_DEG
SOLSEv5.0_50864	-1.58698758695972	6.2324431283016e-05	1.34935229323128e-07	-1.58584935647433	5.54914685857126e-05	1.25341502640586e-07	-1.66374029991078	0.0379938880392436	5.26939608362715e-05	-1.58162977929747	0.0126263530655002	0.9873736469345	TRUE	TRUE	TRUE	TRUE	4	6.17551671395712e-09	SIGN	-1.60455175566058	PREVALENT_DEG
SOLSEv5.0_03134	1.27396337652552	0.00161748055690898	7.40985758734583e-06	1.27422773221883	0.00218488398137499	1.09844511075753e-05	1.32698892024947	0.0938176787266525	0.000482686011769702	1.27362964333575	5.29167709284462e-06	0.999994708322907	TRUE	TRUE	FALSE	TRUE	3	6.49169355995181e-09	SIGN	1.28720241808239	POSSIBLE_DEG
SOLSEv5.0_24473	-3.37523097806078	6.91939456508149e-05	1.51979171495357e-07	-3.34488050976131	1.15603439587674e-05	2.10346326266943e-08	-3.39972414109074	0.0949693926131469	0.00051999201554583	-3.32505678464568	0.042357001117874	0.957642998882126	TRUE	TRUE	FALSE	TRUE	3	1.11525818130398e-08	SIGN	-3.36122310338963	POSSIBLE_DEG
SOLSEv5.0_19125	-1.70090359649915	8.30427171206055e-05	1.95425283465498e-07	-1.69670914147966	7.59162770049207e-05	1.90528992357688e-07	-1.684807135583	0.0422601766942461	8.08718402041979e-05	-1.7091176587628	0.0131798193461731	0.986820180653827	TRUE	TRUE	TRUE	TRUE	4	1.20549739675026e-08	SIGN	-1.69788438308115	PREVALENT_DEG
SOLSEv5.0_44528	-2.51215711631694	7.83120929702478e-05	1.79378185968876e-07	-2.50733790575346	7.36860547031888e-05	1.82620100437693e-07	-2.84171716215379	0.0514571053748366	0.000149442690418085	-2.49979005637095	0.0168655982477915	0.983134401752208	TRUE	TRUE	FALSE	TRUE	3	1.6534474029635e-08	SIGN	-2.59025056014879	POSSIBLE_DEG
SOLSEv5.0_23805	-1.62435290710001	0.000153398275724561	3.92516438815381e-07	-1.62404309200079	8.91920292039611e-05	2.2944366905273e-07	-1.71292793555346	0.0451911067916111	0.000105147234550128	-1.62193523814126	0.0223840910858427	0.977615908914157	TRUE	TRUE	TRUE	TRUE	4	4.07429484475867e-08	SIGN	-1.64581479319888	PREVALENT_DEG
SOLSEv5.0_21560	-2.59213213193145	0.000105035502304554	2.53772628724527e-07	-2.58879415644474	0.000132691007172661	3.62157034258424e-07	-2.97487400308115	0.0553357721747489	0.000164917127512898	-2.57284464423863	0.0202101525690768	0.979789847430923	TRUE	TRUE	FALSE	TRUE	3	4.5260219204807e-08	SIGN	-2.68216123392399	POSSIBLE_DEG
SOLSEv5.0_30274	-1.81796986061206	0.000167862696130535	4.42436977564009e-07	-1.81680229085129	0.000110087353816101	2.90103454654051e-07	-1.94282506004921	0.0451911067916111	0.000108924104228622	-1.8012297861796	0.0288762935609829	0.971123706439017	TRUE	TRUE	TRUE	TRUE	4	6.6552616729515e-08	SIGN	-1.84470674942304	PREVALENT_DEG
SOLSEv5.0_50469	1.15158453655043	0.000185243337533853	5.05684667883439e-07	1.15245442986942	0.000892597727324338	3.46687447154217e-06	1.14248005235281	0.0514571053748366	0.000141375422085211	1.14733024740107	0.00298990260313325	0.997010097396867	TRUE	TRUE	FALSE	TRUE	3	6.97668377565102e-08	SIGN	1.14846231654343	POSSIBLE_DEG
SOLSEv5.0_47399	-2.40009812871578	0.000160190701206964	4.17189463450833e-07	-2.39571398578595	0.000131947119333048	3.55987334127309e-07	-2.70582783268046	0.0514571053748366	0.000148355704495495	-2.35187978668279	0.0265698181796895	0.97343018182031	TRUE	TRUE	FALSE	TRUE	3	7.80697748839784e-08	SIGN	-2.46337993346625	POSSIBLE_DEG
SOLSEv5.0_18932	-1.34266064930346	0.00145479241431855	6.39067894586124e-06	-1.34188520573573	0.00140261582367004	6.42432897025429e-06	-1.43764409370213	0.0699189330125854	0.000285150624031751	-1.34591780744688	0.000218143645783542	0.999781856354216	TRUE	TRUE	FALSE	TRUE	3	8.33435285103673e-08	SIGN	-1.36702693904705	POSSIBLE_DEG
SOLSEv5.0_08825	1.26636943162571	0.000260070724556654	7.50753268252656e-07	1.26605521413263	0.000408669626568726	1.30751333277841e-06	1.29640892775132	0.043615072750184	9.16742964695171e-05	1.24938420771953	0.00764191816576243	0.992358081834238	TRUE	TRUE	TRUE	TRUE	4	9.34129183652969e-08	SIGN	1.2695544453073	PREVALENT_DEG
SOLSEv5.0_17765	-2.4329324367841	0.000198223933726061	5.57844406227346e-07	-2.41893952459298	5.81470377357964e-05	1.34988103665734e-07	-2.40260233596306	0.0728764447703054	0.000335511307993544	-2.42584755860932	0.0496688843107439	0.950331115689256	TRUE	TRUE	FALSE	TRUE	3	1.07883533863427e-07	SIGN	-2.42008046398737	POSSIBLE_DEG
SOLSEv5.0_19523	-1.37089708921204	0.000738846105458439	2.75879154532646e-06	-1.37007716263693	0.000536480237457497	1.81766425038931e-06	-1.45614688270665	0.0514571053748366	0.000150128962224238	-1.37036967460531	0.00217707656440036	0.9978229234356	TRUE	TRUE	FALSE	TRUE	3	1.13965102272934e-07	SIGN	-1.39187270229023	POSSIBLE_DEG
SOLSEv5.0_50335	1.56424492465762	0.000182087221393626	4.91355539374077e-07	1.56223421911709	0.00014209383063279	3.92278111923878e-07	1.56168568494114	0.0576338280355531	0.000188038590654333	1.54687716682314	0.0364606627387394	0.963539337261261	TRUE	TRUE	FALSE	TRUE	3	1.36167617726539e-07	SIGN	1.55876049888475	POSSIBLE_DEG
SOLSEv5.0_23234	-1.27009225406019	0.000197592479444876	5.45595801416665e-07	-1.26829372814329	0.000314888142119942	9.58217774677951e-07	-1.2780334776344	0.0451911067916111	0.000104764520123451	-1.2680151059573	0.0235863221711773	0.976413677828823	TRUE	TRUE	TRUE	TRUE	4	1.62122554774515e-07	SIGN	-1.2711086414488	PREVALENT_DEG
SOLSEv5.0_02726	-3.43195979439589	0.000521388483068864	1.76686401542006e-06	-3.3682292721976	4.48217570400374e-05	9.84290059230335e-08	-3.71264358615906	0.168668730490738	0.00145513555292235	-3.43057015461534	0.0168470265523964	0.983152973447604	TRUE	TRUE	FALSE	TRUE	3	1.62308829326792e-07	SIGN	-3.48585070184197	POSSIBLE_DEG
SOLSEv5.0_01193	-1.60562799086896	0.000229842426710389	6.56280540654075e-07	-1.60266776581279	0.000186847171966776	5.33413623069916e-07	-1.62633682739517	0.0514571053748366	0.00014788479716229	-1.60349995440873	0.0303456524377151	0.969654347562285	TRUE	TRUE	FALSE	TRUE	3	1.6370895086542e-07	SIGN	-1.60953313462141	POSSIBLE_DEG
SOLSEv5.0_19630	-1.50263850008731	0.000371915129219618	1.17864537342897e-06	-1.50230275013473	0.000199354192539623	5.75372873435981e-07	-1.5144049206675	0.0639329384812033	0.00023065277717839	-1.51138010635277	0.0179975665908594	0.982002433409141	TRUE	TRUE	FALSE	TRUE	3	2.02191124359789e-07	SIGN	-1.50768156931058	POSSIBLE_DEG
SOLSEv5.0_06831	-2.58497603647491	0.000411430442870326	1.34025083214155e-06	-2.56236534206088	8.91478844365032e-05	2.26533399402584e-07	-2.64045673147441	0.0949693926131469	0.000512780259504325	-2.65203190825192	0.0289188635433286	0.971081136456671	TRUE	TRUE	FALSE	TRUE	3	2.33870916937222e-07	SIGN	-2.60995750456553	POSSIBLE_DEG
SOLSEv5.0_28603	1.39397714560327	0.000198223933726061	5.59778915448557e-07	1.39481127154275	0.000158075573928671	4.46317030166281e-07	1.47628086716161	0.0451911067916111	0.000101747763733517	1.38196612588115	0.0723319176785551	0.927668082321445	TRUE	TRUE	TRUE	FALSE	3	2.37305271320092e-07	SIGN	1.4117588525472	POSSIBLE_DEG
SOLSEv5.0_09146	-1.10981011390693	0.000361112520519717	1.11484232609427e-06	-1.10862240076795	0.000882662655695904	3.37824206283412e-06	-1.12718067458154	0.043615072750184	8.51746070781269e-05	-1.11040687900141	0.0113024854527226	0.988697514547277	TRUE	TRUE	TRUE	TRUE	4	3.44984085130436e-07	SIGN	-1.11400501706446	PREVALENT_DEG
SOLSEv5.0_03204	-2.14154928993003	0.000314996295445594	9.389597761949e-07	-2.13715923912716	0.000252880334789084	7.45725670415796e-07	-2.32596495711807	0.0514571053748366	0.000141815545693079	-2.11053232421449	0.0390474374665	0.9609525625335	TRUE	TRUE	FALSE	TRUE	3	3.50585212330867e-07	SIGN	-2.17880145259744	POSSIBLE_DEG
SOLSEv5.0_24650	1.83432525105196	0.000361112520519717	1.13307976316196e-06	1.82954652144551	0.000149120026417077	4.1635344306437e-07	1.67006943483507	0.180037505888658	0.00164795971116099	1.85277235245293	0.0176595523978	0.9823404476022	TRUE	TRUE	FALSE	TRUE	3	3.71824645980497e-07	SIGN	1.79667838994637	POSSIBLE_DEG
SOLSEv5.0_22254	-1.18955172727227	0.000301914444445189	8.85527473695772e-07	-1.18789142216948	0.000536480237457497	1.80733753569833e-06	-1.16877674567832	0.0459184364352722	0.000118123722791201	-1.19452989565173	0.0233496434431679	0.976650356556832	TRUE	TRUE	TRUE	TRUE	4	3.76473885127798e-07	SIGN	-1.18518744769295	PREVALENT_DEG
SOLSEv5.0_49104	0.933255105610789	0.000637733966855065	2.30079608841067e-06	0.934309494914	0.00743867937635265	4.62058764122796e-05	0.928429570242761	0.0555346979347286	0.000172478827190932	0.934257198852737	0.000994195515236829	0.999005804484763	FALSE	FALSE	FALSE	FALSE	0	5.38616131974254e-07	SIGN	0.932562842405072	NOT_DEG
SOLSEv5.0_36495	-1.53025402018748	0.000411430442870326	1.342603265093e-06	-1.5273884710466	0.000426740978834844	1.39230335672054e-06	-1.55802783176642	0.0508658476489312	0.000135638005087186	-1.5273351120668	0.0388530716651537	0.961146928334846	TRUE	TRUE	FALSE	TRUE	3	6.87856318347556e-07	SIGN	-1.53575135876682	POSSIBLE_DEG
SOLSEv5.0_27673	-3.61253999637091	0.00238684210129118	1.19828910011481e-05	-3.51586428741246	4.88568634779393e-05	1.08822854402487e-07	-3.82809149028124	0.126983292429237	0.000868438880335476	-3.60849798717576	0.0235628800708002	0.9764371199292	TRUE	TRUE	FALSE	TRUE	3	6.91183203211564e-07	SIGN	-3.64124844031009	POSSIBLE_DEG
SOLSEv5.0_41752	1.62150376147734	0.000497429970971854	1.67006610900497e-06	1.6209272354918	0.000279404460243976	8.32708737707923e-07	1.59383871650911	0.127395824133997	0.00087525679148404	1.60329272011829	0.0235583514321454	0.976441648567855	TRUE	TRUE	FALSE	TRUE	3	8.0709002174222e-07	SIGN	1.60989060839913	POSSIBLE_DEG
SOLSEv5.0_10070	-1.35922614814301	0.000637733966855065	2.25699203173921e-06	-1.35672492526569	0.000546979798268531	1.87039772905226e-06	-1.39688710491965	0.0571721494915729	0.000183345258230402	-1.35658366075629	0.0209437560390501	0.97905624396095	TRUE	TRUE	FALSE	TRUE	3	8.08033268501874e-07	SIGN	-1.36735545977116	POSSIBLE_DEG
SOLSEv5.0_14105	-2.23075407011442	0.000393426158824633	1.2591612237249e-06	-2.22767912474876	0.000382929684535592	1.201310341748e-06	-2.43506819957555	0.0949693926131469	0.000505360515830845	-2.21107808486111	0.0310659551560082	0.968934044843992	TRUE	TRUE	FALSE	TRUE	3	8.52815126867965e-07	SIGN	-2.27614486982496	POSSIBLE_DEG
SOLSEv5.0_21098	-1.0873820977284	0.000338004963381853	1.01815112910756e-06	-1.08639575830071	0.00101436922404831	4.10225740587024e-06	-1.0761116238129	0.043615072750184	9.04345296651602e-05	-1.09303301446034	0.0352690564719922	0.964730943528008	TRUE	TRUE	TRUE	TRUE	4	9.89157590442144e-07	SIGN	-1.08573062357559	PREVALENT_DEG
SOLSEv5.0_18418	-2.12106083964885	0.000571328139939528	1.95402470202098e-06	-2.11099639872534	0.000370503142282142	1.15070307083486e-06	-2.11824509047791	0.0977550467839345	0.000539744266343721	-2.13271442358978	0.0262424719458038	0.973757528054196	TRUE	TRUE	FALSE	TRUE	3	1.01447973932267e-06	SIGN	-2.12075418811047	POSSIBLE_DEG
SOLSEv5.0_16450	-1.40008613185863	0.000647003142671883	2.35495339033381e-06	-1.39775293810876	0.000566366919779435	1.98669224352238e-06	-1.37925445295631	0.064595468583335	0.000235496753669215	-1.40416139936167	0.0279112546939686	0.972088745306031	TRUE	TRUE	FALSE	TRUE	3	1.20216939849988e-06	SIGN	-1.39531373057134	POSSIBLE_DEG
SOLSEv5.0_02086	-1.60793985218022	0.000637733966855065	2.24379709505772e-06	-1.60559378891081	0.000555921153295772	1.91841281410889e-06	-1.59268477035078	0.0718917254016119	0.000306260566289696	-1.60600212054292	0.0264912024104179	0.973508797589582	TRUE	TRUE	FALSE	TRUE	3	1.22500488408249e-06	SIGN	-1.60305513299618	POSSIBLE_DEG
SOLSEv5.0_44999	1.31586204038049	0.00164322750588009	7.68248818249558e-06	1.31728844874817	0.00119615274525485	5.12651727363943e-06	1.37807790615636	0.0915441291821617	0.000456629330529668	1.31197614349508	0.00512339713505183	0.994876602864948	TRUE	TRUE	FALSE	TRUE	3	1.60317732649119e-06	SIGN	1.33080113469503	POSSIBLE_DEG
SOLSEv5.0_03352	4.14743314110551	0.00643543496730278	3.81643303677511e-05	4.01861934359263	3.29523884020755e-05	7.13299912079059e-08	4.36805491301003	0.0782926134907913	0.000363511946186382	3.9267286451557	0.0556148291113205	0.944385170888679	TRUE	TRUE	FALSE	FALSE	2	1.60541958454611e-06	SIGN	4.11520901071597	POSSIBLE_DEG
SOLSEv5.0_06573	-1.34924699680496	0.000668724113431124	2.47597883228342e-06	-1.34676560679068	0.000676525804305116	2.44072240855466e-06	-1.30368023163958	0.0655286213021799	0.000242576776059017	-1.35960128429383	0.0321632107348927	0.967836789265107	TRUE	TRUE	FALSE	TRUE	3	1.65052562950207e-06	SIGN	-1.33982352988226	POSSIBLE_DEG
SOLSEv5.0_17342	-1.87368582119486	0.000792969538777923	3.00247947696789e-06	-1.87026354513668	0.000457602694275341	1.52170553373027e-06	-1.96003150979687	0.0949693926131469	0.000495982999830777	-1.87974906173021	0.0291158241102485	0.970884175889752	TRUE	TRUE	FALSE	TRUE	3	1.72471701318734e-06	SIGN	-1.89593248446466	POSSIBLE_DEG
SOLSEv5.0_05056	-1.37532473413137	0.000890471909407078	3.57641683100427e-06	-1.37283842955115	0.00115452013313826	4.70848341410384e-06	-1.37801188965002	0.0495846649520312	0.000130666076545697	-1.37432007442393	0.0197763067254604	0.98022369327454	TRUE	TRUE	TRUE	TRUE	4	1.73177515443344e-06	SIGN	-1.37512378193912	PREVALENT_DEG
SOLSEv5.0_05173	-2.61235168368749	0.000637733966855065	2.2809517245342e-06	-2.59635484161073	0.000281466809601477	8.47685208989265e-07	-2.92938120005163	0.148760674334766	0.00117334690746444	-2.656207733381	0.0385808827502063	0.961419117249794	TRUE	TRUE	FALSE	TRUE	3	1.76444829679589e-06	SIGN	-2.69857386468271	POSSIBLE_DEG
SOLSEv5.0_46577	-1.86882715213731	0.000848286544996797	3.30051871915917e-06	-1.86562876333469	0.000591024045831978	2.09517245510771e-06	-2.02413593854771	0.0598343132387734	0.000198972179800163	-1.86304361264259	0.0354474380644177	0.964552561935582	TRUE	TRUE	FALSE	TRUE	3	1.81329941150471e-06	SIGN	-1.90540886666557	POSSIBLE_DEG
SOLSEv5.0_16906	1.37503536583105	0.000451804273802908	1.48852992624115e-06	1.37668380286156	0.000420783447702446	1.35966542581729e-06	1.4572294153171	0.0635185237596729	0.000219194303349354	1.36717345542584	0.0929219541861772	0.907078045813823	TRUE	TRUE	FALSE	FALSE	2	1.89929146876321e-06	SIGN	1.39403050985889	POSSIBLE_DEG
SOLSEv5.0_50462	-1.4183577554995	0.000792969538777923	3.01064682121521e-06	-1.41585232698646	0.00067699840819353	2.46366593520045e-06	-1.394987217572	0.0571721494915729	0.000183849748258708	-1.43835303879297	0.0375301901751479	0.962469809824852	TRUE	TRUE	FALSE	TRUE	3	1.94267086540469e-06	SIGN	-1.41688758471273	POSSIBLE_DEG
SOLSEv5.0_41816	-1.56182043502163	0.000822278029249362	3.14772260961475e-06	-1.55768552889298	0.000684061580330508	2.53228970005647e-06	-1.52512092458466	0.0639329384812033	0.000227173355767831	-1.58197157563657	0.0326310414835533	0.967368958516447	TRUE	TRUE	FALSE	TRUE	3	1.97398300512953e-06	SIGN	-1.55664961603396	POSSIBLE_DEG
SOLSEv5.0_23314	-1.54356350952025	0.00111859187435862	4.59791451336615e-06	-1.54329264836706	0.000678648079780477	2.49095950979783e-06	-1.70165414666965	0.0555346979347286	0.0001712763130106	-1.54248236481744	0.0280800211505292	0.971919978849471	TRUE	TRUE	FALSE	TRUE	3	1.98895261352002e-06	SIGN	-1.5827481673436	POSSIBLE_DEG
SOLSEv5.0_03250	-2.140403229768	0.000585262213263742	2.02004529209324e-06	-2.13324466789631	0.000566366919779435	1.98999545160298e-06	-2.18619247779709	0.102637161068138	0.000589239568185129	-2.12484991151729	0.0391388516170014	0.960861148382999	TRUE	TRUE	FALSE	TRUE	3	2.20094998024394e-06	SIGN	-2.14617257174467	POSSIBLE_DEG
SOLSEv5.0_03938	-1.03183778005826	0.000361112520519717	1.11037326338317e-06	-1.0316603459426	0.00133848484736134	5.83666061561129e-06	-1.02513594563481	0.043615072750184	8.94858947918032e-05	-1.0389034078287	0.063885346476674	0.936114653523326	TRUE	TRUE	TRUE	FALSE	3	2.22257068231068e-06	SIGN	-1.03188436986609	POSSIBLE_DEG
SOLSEv5.0_00518	-1.54147528181616	0.0056348145683675	3.2885958886613e-05	-1.54097573756372	0.00536650868868677	3.13215376387826e-05	-1.75423903257564	0.116221615796794	0.000733493108823022	-1.54705411023758	0.000416985740281262	0.999583014259719	TRUE	TRUE	FALSE	TRUE	3	2.39010967225059e-06	SIGN	-1.59593604054827	POSSIBLE_DEG
SOLSEv5.0_01439	-1.4193103451992	0.000890471909407078	3.56176315150383e-06	-1.41657783496399	0.00118732788857062	5.02852506453238e-06	-1.44666956077015	0.0514571053748366	0.000148948124742	-1.41241832425774	0.0270874641659065	0.972912535834094	TRUE	TRUE	FALSE	TRUE	3	2.40161542503856e-06	SIGN	-1.42374401629777	POSSIBLE_DEG
SOLSEv5.0_15179	-1.31322721942539	0.00104252734803443	4.252543308581e-06	-1.31218125564592	0.00118072270954523	4.8727574289128e-06	-1.3205151280471	0.0571721494915729	0.000184738718711006	-1.311337838288	0.0267764510994291	0.973223548900571	TRUE	TRUE	FALSE	TRUE	3	2.96648152427871e-06	SIGN	-1.3143153603516	POSSIBLE_DEG
SOLSEv5.0_08871	-1.41147132718074	0.00128573104582682	5.44630345737749e-06	-1.40979941309367	0.00118732788857062	5.00949480162481e-06	-1.51918078093273	0.0690091173301893	0.000264120727640955	-1.4117360158614	0.0195607503931121	0.980439249606888	TRUE	TRUE	FALSE	TRUE	3	3.20310236455101e-06	SIGN	-1.43804688426713	POSSIBLE_DEG
SOLSEv5.0_13247	-2.33791302907642	0.000637733966855065	2.3012050890597e-06	-2.32837778693617	0.000408669626568726	1.30770177908176e-06	-2.23753633328709	0.191178731837631	0.00185811108277677	-2.37068068760344	0.0417581739011563	0.958241826098844	TRUE	TRUE	FALSE	TRUE	3	3.22965800717151e-06	SIGN	-2.31862695922578	POSSIBLE_DEG
SOLSEv5.0_03764	-1.03280862763603	0.00200015479623962	9.91604825245874e-06	-1.03141306465354	0.00543208884380865	3.2037667920568e-05	-1.05015338160646	0.0688041047175457	0.000261177584101614	-1.03279584608252	0.00314109135398799	0.996858908646012	TRUE	TRUE	FALSE	TRUE	3	3.58257260415304e-06	SIGN	-1.03679272999463	POSSIBLE_DEG
SOLSEv5.0_06009	-1.2704103801546	0.00114907182020038	4.75925573474899e-06	-1.26916537029979	0.00137470080504195	6.16709170287988e-06	-1.312206143853	0.0555346979347286	0.000171709504104962	-1.26215879251834	0.026942582012177	0.973057417987823	TRUE	TRUE	FALSE	TRUE	3	3.60265899191567e-06	SIGN	-1.27848517170643	POSSIBLE_DEG
SOLSEv5.0_18970	-1.59244243821523	0.00156865776515816	7.13697445710489e-06	-1.5917915836897	0.00100063675358157	3.98672567777825e-06	-1.7120063365504	0.0718917254016119	0.000306560174460762	-1.5906339825558	0.0212796616280062	0.978720338371994	TRUE	TRUE	FALSE	TRUE	3	3.65196132576347e-06	SIGN	-1.62171858525278	POSSIBLE_DEG
SOLSEv5.0_14104	-2.33067977291145	0.000890471909407078	3.54213246488752e-06	-2.3286146574813	0.00101436922404831	4.10508313157962e-06	-2.6807020005004	0.086956070377758	0.000411920147667256	-2.31483196436843	0.0389298132768672	0.961070186723133	TRUE	TRUE	FALSE	TRUE	3	4.49116544982347e-06	SIGN	-2.4137070988154	POSSIBLE_DEG
SOLSEv5.0_01083	1.19085345553566	0.000859417433152733	3.37079319561003e-06	1.18976181316467	0.000999412327838117	3.95049420591049e-06	1.16744141559324	0.0699189330125854	0.000284150389322281	1.18847578370742	0.0593953445088321	0.940604655491168	TRUE	TRUE	FALSE	FALSE	2	5.12305005566922e-06	SIGN	1.18413311700025	POSSIBLE_DEG
SOLSEv5.0_16326	-2.44198188191916	0.00140592032963182	6.13187718289371e-06	-2.4376679820009	0.00138789062833141	6.26980331533828e-06	-2.97480379575361	0.117712078139444	0.000771797726538578	-2.44756871432892	0.0157320334296328	0.984267966570367	TRUE	TRUE	FALSE	TRUE	3	5.18003861754504e-06	SIGN	-2.57550559350065	POSSIBLE_DEG
SOLSEv5.0_23044	-1.07852641378779	0.00156865776515816	7.09369301107053e-06	-1.07731792281876	0.00220896710582286	1.12263982665109e-05	-1.08942639090635	0.060252610215802	0.000204143615990294	-1.08200863552619	0.0180512161947184	0.981948783805282	TRUE	TRUE	FALSE	TRUE	3	5.36956044248098e-06	SIGN	-1.08181984075977	POSSIBLE_DEG
SOLSEv5.0_33153	-2.97220508727763	0.00363668288886422	1.9626904828511e-05	-2.93114840072846	0.00036399585806009	1.11907372599727e-06	-2.91461223376282	0.129824597265929	0.000904161770392651	-2.96074780730274	0.0236489492787758	0.976351050721224	TRUE	TRUE	FALSE	TRUE	3	5.72670627614027e-06	SIGN	-2.94467838226792	POSSIBLE_DEG
SOLSEv5.0_14129	-1.47993679143273	0.00125653296886704	5.28319478594866e-06	-1.4762444635571	0.00135889156110754	6.03564416498147e-06	-1.45729370094653	0.064595468583335	0.000237095928731654	-1.48670561980615	0.0369674178861926	0.963032582113807	TRUE	TRUE	FALSE	TRUE	3	5.74258006860614e-06	SIGN	-1.47504514393563	POSSIBLE_DEG
SOLSEv5.0_12919	-0.944966316699419	0.00146391980905883	6.47670828607766e-06	-0.943570527218904	0.00781428566237065	5.09904447789276e-05	-0.948019887913284	0.0597135932162254	0.000196697430283086	-0.945335657512289	0.00612270437575946	0.993877295624241	FALSE	FALSE	FALSE	FALSE	0	5.86849741712961e-06	SIGN	-0.945473097335974	NOT_DEG
SOLSEv5.0_15000	1.19599574336535	0.00171279123722605	8.16894471472731e-06	1.19674836341339	0.00168476097033394	8.03860065794785e-06	1.22558382067889	0.0718917254016119	0.000308692354356571	1.18473763515472	0.0231118178375014	0.976888182162499	TRUE	TRUE	FALSE	TRUE	3	6.59330383009749e-06	SIGN	1.20076639065309	POSSIBLE_DEG
SOLSEv5.0_04353	1.09984922583581	0.000153398275724561	3.94686495431879e-07	1.10040962909862	0.00119615274525485	5.14095012234641e-06	1.11953100712227	0.043615072750184	8.96989151695662e-05	1.09411236315043	0.630240538312323	0.369759461687677	TRUE	TRUE	TRUE	FALSE	3	6.88393066309768e-06	SIGN	1.10347555630178	POSSIBLE_DEG
SOLSEv5.0_05222	-1.26775682741303	0.00176435653277867	8.52925949768701e-06	-1.26632269300281	0.0014958862928723	6.94538748102334e-06	-1.28765076346298	0.0728736763675322	0.00032741605965147	-1.26647192489966	0.0283535069450478	0.971646493054952	TRUE	TRUE	FALSE	TRUE	3	7.35707119759554e-06	SIGN	-1.27205055219462	POSSIBLE_DEG
SOLSEv5.0_17639	-1.15438606330483	0.00176435653277867	8.58096211423578e-06	-1.15349947908379	0.00168476097033394	8.08659896038061e-06	-1.14456178320022	0.0697414618788311	0.000269778436921729	-1.16610618196614	0.0345392104030904	0.96546078959691	TRUE	TRUE	FALSE	TRUE	3	9.27314770876852e-06	SIGN	-1.15463837688874	POSSIBLE_DEG
SOLSEv5.0_12133	1.16974683862223	0.0011890315002309	4.96207058458457e-06	1.17065635139438	0.00142438864656177	6.56873920958027e-06	1.17118051657865	0.0718917254016119	0.000308983761451275	1.16158060116509	0.0593964274819259	0.940603572518074	TRUE	TRUE	FALSE	FALSE	2	9.35202177773048e-06	SIGN	1.16829107694009	POSSIBLE_DEG
SOLSEv5.0_21831	-2.36643161533189	0.00164322750588009	7.64724167281175e-06	-2.35457636979546	0.00118072270954523	4.88942770924742e-06	-2.50359410536438	0.0949693926131469	0.000521384229743403	-2.32121627736782	0.0468566110410005	0.953143388959	TRUE	TRUE	FALSE	TRUE	3	1.08683876035624e-05	SIGN	-2.38645459196489	POSSIBLE_DEG
SOLSEv5.0_46776	-1.82856034632158	0.00171279123722605	8.12900042404531e-06	-1.82428273370764	0.00135889156110754	6.05353876512961e-06	-1.96111797917423	0.0639329384812033	0.000225050227369525	-1.80912732152419	0.0622423913497716	0.937757608650228	TRUE	TRUE	FALSE	FALSE	2	1.15346980896405e-05	SIGN	-1.85577209518191	POSSIBLE_DEG
SOLSEv5.0_02873	-1.57088027179188	0.00224891612454106	1.12198827675566e-05	-1.5695711447029	0.00140261582367004	6.41798361150213e-06	-1.74088727935202	0.0699189330125854	0.000274527722728204	-1.57274015882899	0.0498516773539837	0.950148322646016	TRUE	TRUE	FALSE	TRUE	3	1.3336585168724e-05	SIGN	-1.61351971366895	POSSIBLE_DEG
SOLSEv5.0_41413	-1.16089080638149	0.00190912025428697	9.34492499745112e-06	-1.15934121189179	0.0022120820589882	1.15198149639867e-05	-1.18868043248091	0.0697414618788311	0.000271299450149801	-1.15595539896815	0.0380809500462962	0.961919049953704	TRUE	TRUE	FALSE	TRUE	3	1.35630067549135e-05	SIGN	-1.16621696243058	POSSIBLE_DEG
SOLSEv5.0_24478	-2.76700198663305	0.0802696787186311	0.000967073129290082	-2.77194972370853	0.000128065553442748	3.41497428869168e-07	-3.39969913087423	0.0422601766942461	7.97753150793431e-05	-2.76750961315677	0.0290774770648896	0.97092252293511	FALSE	TRUE	TRUE	TRUE	3	1.4996530661504e-05	SIGN	-2.92654011359314	POSSIBLE_DEG
SOLSEv5.0_17463	-2.2422854628897	0.00135289660767018	5.81571494354611e-06	-2.23380532381431	0.00125688253995691	5.44139134502614e-06	-2.3617888905787	0.117688295424018	0.000762705495298869	-2.22107680614542	0.0635009356165093	0.936499064383491	TRUE	TRUE	FALSE	FALSE	2	1.5072566301684e-05	SIGN	-2.26473912085703	POSSIBLE_DEG
SOLSEv5.0_12981	-1.21614131595036	0.00192597905341072	9.48787924020972e-06	-1.21590232156804	0.00210488811909431	1.04993478145312e-05	-1.25793342705103	0.0728736763675322	0.000327779181872659	-1.21524628608071	0.0433538035556854	0.956646196444315	TRUE	TRUE	FALSE	TRUE	3	1.5172711637047e-05	SIGN	-1.22630583766253	POSSIBLE_DEG
SOLSEv5.0_29972	1.70808273980392	0.00156865776515816	7.05214992897276e-06	1.70730199590108	0.00118657338274973	4.95088028315078e-06	1.78881775735983	0.0949693926131469	0.000514219269416112	1.67466330696151	0.0796966238872662	0.920303376112734	TRUE	TRUE	FALSE	FALSE	2	1.64429315316902e-05	SIGN	1.71971645000658	POSSIBLE_DEG
SOLSEv5.0_43668	-1.20362690476712	0.00241335140386385	1.21917030443075e-05	-1.20334732342336	0.00240490621389579	1.25994270837181e-05	-1.25364266474315	0.0728736763675322	0.000329207221637741	-1.20293066201025	0.0410119361392589	0.958988063860741	TRUE	TRUE	FALSE	TRUE	3	1.95942796440891e-05	SIGN	-1.21588688873597	POSSIBLE_DEG
SOLSEv5.0_07671	-1.95635576014119	0.00255932874421316	1.30094526690471e-05	-1.9498402517967	0.00200813018938454	9.95371344970377e-06	-2.03513386848904	0.0937809338283082	0.000476612852308505	-1.92376405730147	0.0385444531421356	0.961455546857864	TRUE	TRUE	FALSE	TRUE	3	2.07590012416047e-05	SIGN	-1.9662734844321	POSSIBLE_DEG
SOLSEv5.0_14392	1.06233497608019	0.000837503119516602	3.23228376845127e-06	1.06318186837657	0.00296517432880519	1.61858556033412e-05	1.0692552380787	0.0639329384812033	0.000223188570247943	1.05705804514804	0.120847945009576	0.879152054990424	TRUE	TRUE	FALSE	FALSE	2	2.13299142988297e-05	SIGN	1.06295753192088	POSSIBLE_DEG
SOLSEv5.0_45632	-2.63094178490252	0.00174326737548728	8.3689961860544e-06	-2.62298849147382	0.00244051477975581	1.28625449554202e-05	-3.20534564228951	0.0915441291821617	0.000446317717964996	-2.59725034310411	0.0526191015437939	0.947380898456206	TRUE	TRUE	FALSE	FALSE	2	2.2545129557806e-05	SIGN	-2.76413156544249	POSSIBLE_DEG
SOLSEv5.0_14702	-2.87971115468303	0.00278123028756687	1.42246795379165e-05	-2.8714300282757	0.00155502574798395	7.26875506492687e-06	-3.46291968792413	0.109508250513197	0.000656387500433504	-2.79135705497218	0.0474999420430988	0.952500057956901	TRUE	TRUE	FALSE	TRUE	3	2.43823299887389e-05	SIGN	-3.00135448146376	POSSIBLE_DEG
SOLSEv5.0_01509	-1.64202043471958	0.00296939900887602	1.52802459195377e-05	-1.64005849449977	0.00187124726526406	9.21652091374257e-06	-1.79052133631952	0.0699189330125854	0.000284535847069398	-1.63629867087787	0.0593447144963936	0.940655285503606	TRUE	TRUE	FALSE	FALSE	2	2.48901661299761e-05	SIGN	-1.67722473410418	POSSIBLE_DEG
SOLSEv5.0_02867	-1.25502287886386	0.00317561499972059	1.65406994023727e-05	-1.25300453540769	0.00221093597290011	1.13751254723183e-05	-1.18851794595734	0.129863168657387	0.000931103189100492	-1.26429848388841	0.0278639064171218	0.972136093582878	TRUE	TRUE	FALSE	TRUE	3	2.70023930559114e-05	SIGN	-1.24021096102933	POSSIBLE_DEG
SOLSEv5.0_11322	-0.905579959385036	0.00320981640693532	1.68195588314465e-05	-0.905200981427102	0.0101705023057399	6.88513832615221e-05	-0.901924623211753	0.0682384369493067	0.000256889585704505	-0.908887430387822	0.0139944061222479	0.986005593877752	FALSE	FALSE	FALSE	FALSE	0	3.20526893340576e-05	SIGN	-0.905398248602928	NOT_DEG
SOLSEv5.0_02717	-1.35093778374228	0.00542845284891046	3.15112575164241e-05	-1.34991678637429	0.00335690333118299	1.86401019456453e-05	-1.4846095817308	0.0728764447703054	0.000336078472243534	-1.35107725087102	0.023610124813471	0.976389875186529	TRUE	TRUE	FALSE	TRUE	3	3.22071237017838e-05	SIGN	-1.38413535067959	POSSIBLE_DEG
SOLSEv5.0_13790	-1.04323981685759	0.00326622062672001	1.72176048098199e-05	-1.04202741576028	0.00513850778741372	2.9661357538089e-05	-1.02612941458667	0.0724668963996961	0.00031600259127738	-1.0489860901059	0.0278259227726622	0.972174077227338	TRUE	TRUE	FALSE	TRUE	3	3.43322060226179e-05	SIGN	-1.04009568432761	POSSIBLE_DEG
SOLSEv5.0_04722	0.930633152770162	0.00101017166736418	4.08886555036019e-06	0.930535640355643	0.00712375165682624	4.38027144164244e-05	0.937047528429344	0.0522230686076463	0.000154002021869706	0.925014296749808	0.0952178663611617	0.904782133638838	FALSE	FALSE	FALSE	FALSE	0	3.597021841564e-05	SIGN	0.930807654576239	NOT_DEG
SOLSEv5.0_10571	-1.69140392626752	0.00380224712257945	2.11169670755119e-05	-1.68919104554769	0.00250363809666139	1.33523176192884e-05	-1.92550618598866	0.0915441291821617	0.000441321776330114	-1.67748636746246	0.0426134516161366	0.957386548383863	TRUE	TRUE	FALSE	TRUE	3	3.7102154657712e-05	SIGN	-1.74589688131658	POSSIBLE_DEG
SOLSEv5.0_08590	0.435727327172164	0.404549428498404	0.0136193402921759	0.436658194459183	0.699372420536147	0.0510553276003142	0.437865530909906	0.429847563542365	0.0172061616880133	0.433274366155177	3.05662230637438e-07	0.999999694337769	FALSE	FALSE	FALSE	FALSE	0	3.71340868641017e-05	SIGN	0.435881354674107	NOT_DEG
SOLSEv5.0_00664	1.17307822395631	0.00153089477002134	6.82105608230407e-06	1.17389693218121	0.00245129080764132	1.29962400078863e-05	1.14845134445859	0.0949693926131469	0.000493859780174503	1.1682567978335	0.111377288878716	0.888622711121284	TRUE	TRUE	FALSE	FALSE	2	3.92246831766421e-05	SIGN	1.1659208246074	POSSIBLE_DEG
SOLSEv5.0_07624	-1.48779337216475	0.00372354663002076	2.0329372878055e-05	-1.48475801046665	0.00221093597290011	1.13633273784468e-05	-1.45003448579523	0.159390775074189	0.00132678488733304	-1.49273365080281	0.0346251518342395	0.96537484816576	TRUE	TRUE	FALSE	TRUE	3	4.39034231422475e-05	SIGN	-1.47882987980736	POSSIBLE_DEG
SOLSEv5.0_00649	-1.4650977955784	0.00432416659091076	2.42869726944784e-05	-1.4636199882423	0.00276905054918693	1.4941545189489e-05	-1.58508753544486	0.0728736763675322	0.000321092209784693	-1.46016239176808	0.0522285525020857	0.947771447497914	TRUE	TRUE	FALSE	FALSE	2	4.40151426933372e-05	SIGN	-1.49349192775841	POSSIBLE_DEG
SOLSEv5.0_47448	-1.55521456834201	0.00742639379382864	4.52061624098763e-05	-1.55277413798376	0.00826866341501678	5.46801831945292e-05	-1.77159763704456	0.116700552941087	0.000743199028957229	-1.55948760662782	0.00638422654592108	0.993615773454079	TRUE	TRUE	FALSE	TRUE	3	4.415750435776e-05	SIGN	-1.60976848749954	POSSIBLE_DEG
SOLSEv5.0_26259	-2.97030947749455	0.00349768604784736	1.86572522163179e-05	-2.94599596947443	0.0016414950833894	7.77593667937633e-06	-2.79193381805961	0.313529121293092	0.0063893587135713	-2.92809338287565	0.0271115621042241	0.972888437895776	TRUE	TRUE	FALSE	TRUE	3	4.65996574283655e-05	SIGN	-2.90908316197606	POSSIBLE_DEG
SOLSEv5.0_32200	-2.70250471094548	0.00677043926022675	4.03634596624751e-05	-2.67169433408929	0.00134361727733748	5.90119271010312e-06	-2.68419554861836	0.241429969279322	0.00335711287134431	-2.72038518176604	0.0280291561037462	0.971970843896254	TRUE	TRUE	FALSE	TRUE	3	5.65280572296958e-05	SIGN	-2.69469494385479	POSSIBLE_DEG
SOLSEv5.0_13063	0.952016965224542	0.00167915987852582	7.90316855283569e-06	0.952482419376453	0.00826866341501678	5.49929929722537e-05	0.954879124316094	0.0664703569600791	0.000248148214275612	0.951707674234474	0.0725399478744784	0.927460052125522	FALSE	FALSE	FALSE	FALSE	0	6.06066670191059e-05	SIGN	0.952771545787891	NOT_DEG
SOLSEv5.0_22927	-1.25914284808505	0.00378800498873142	2.09190109198849e-05	-1.25707687235452	0.00331481860465758	1.83024242194671e-05	-1.27132434978609	0.0915441291821617	0.000442705537867292	-1.25724362703203	0.0596683883126989	0.940331611687301	TRUE	TRUE	FALSE	FALSE	2	6.183634450184e-05	SIGN	-1.26119692431442	POSSIBLE_DEG
SOLSEv5.0_45633	-2.06768530499695	0.00378800498873142	2.08529023711243e-05	-2.05372594090646	0.00293070749912191	1.59057722847312e-05	-1.96979873177029	0.168655019916834	0.00144972629744047	-2.0711519826774	0.0394607759850628	0.960539224014937	TRUE	TRUE	FALSE	TRUE	3	6.57708967945679e-05	SIGN	-2.04059049008778	POSSIBLE_DEG
SOLSEv5.0_02055	-2.51029115326723	0.00487115297851197	2.81233808611924e-05	-2.4995005384091	0.00176722525024395	8.53785570766622e-06	-2.65292300701229	0.144695522745767	0.00111552188301147	-2.45371429277732	0.0604682562991565	0.939531743700843	TRUE	TRUE	FALSE	FALSE	2	6.68285207901165e-05	SIGN	-2.52910724786648	POSSIBLE_DEG
SOLSEv5.0_47722	1.25775944992643	0.00363668288886422	1.96220692761475e-05	1.25841954979394	0.00261328113981705	1.40190448898455e-05	1.2332652784908	0.137488478373132	0.00101574768117151	1.24857869708427	0.0581435661364375	0.941856433863563	TRUE	TRUE	FALSE	FALSE	2	6.73088885287538e-05	SIGN	1.24950574382386	POSSIBLE_DEG
SOLSEv5.0_41665	1.08497130688367	0.00308161808419523	1.59544080292505e-05	1.08502349172296	0.00365708505205621	2.04216695716528e-05	1.06622574795338	0.0915441291821617	0.000440828805700683	1.08039679540371	0.0808430846040977	0.919156915395902	TRUE	TRUE	FALSE	FALSE	2	7.27176251243692e-05	SIGN	1.07915433549093	POSSIBLE_DEG
SOLSEv5.0_07054	-1.87116878670286	0.00344175529996006	1.8250914518144e-05	-1.86599528271976	0.00218488398137499	1.10354599385548e-05	-1.82620389585016	0.210293027803643	0.00235792613413791	-1.88386769312093	0.0609584153025434	0.939041584697457	TRUE	TRUE	FALSE	FALSE	2	8.19684029157327e-05	SIGN	-1.86180891459843	POSSIBLE_DEG
SOLSEv5.0_22623	-2.04242428245364	0.0043165646323317	2.41088329010054e-05	-2.03913282610318	0.00329277594145672	1.80774184262431e-05	-2.17964505405456	0.144695522745767	0.00112121326760586	-2.02127617187672	0.0476093690078734	0.952390630992127	TRUE	TRUE	FALSE	TRUE	3	8.30327768896366e-05	SIGN	-2.07061958362202	POSSIBLE_DEG
SOLSEv5.0_02018	-0.938066154485788	0.00700533514241446	4.24232721206775e-05	-0.936328595169959	0.0146765883099123	0.000109581754855036	-0.960795870005965	0.0915441291821617	0.000456060917272798	-0.936089331149284	0.0104108347611366	0.989589165238863	FALSE	FALSE	FALSE	FALSE	0	8.30836775558278e-05	SIGN	-0.942819987702749	NOT_DEG
SOLSEv5.0_41664	1.09189565242624	0.00444546249173623	2.51077266555545e-05	1.09193138955884	0.00523217116106753	3.03661583886778e-05	1.09487642078301	0.0916238186459833	0.000459901210420295	1.07990566644034	0.055280760889597	0.944719239110403	TRUE	TRUE	FALSE	FALSE	2	9.67268496550544e-05	SIGN	1.08965228230211	POSSIBLE_DEG
SOLSEv5.0_15128	-1.16478037300818	0.00634654690519445	3.74380551671339e-05	-1.1630080353891	0.00583097484837982	3.45731662173355e-05	-1.2002248652998	0.0821665956249426	0.000386654202024764	-1.16582481376567	0.0453585647085128	0.954641435291487	TRUE	TRUE	FALSE	TRUE	3	0.000110133517824643	SIGN	-1.17345952186569	POSSIBLE_DEG
SOLSEv5.0_47604	-1.12712465004789	0.0253613992044033	0.000213268120074681	-1.12611199629725	0.0358059525501017	0.000331370184536328	-1.11357978968251	0.241429969279322	0.00335100094569132	-1.13197693118395	0.000740554395848636	0.999259445604151	TRUE	TRUE	FALSE	TRUE	3	0.000125934066480976	SIGN	-1.1246983418029	POSSIBLE_DEG
SOLSEv5.0_34485	-2.04845576406287	0.00466246801884602	2.66259547985558e-05	-2.0403579296259	0.00387202186167314	2.18648492628048e-05	-2.052889167417	0.191178731837631	0.00188671361583255	-2.04299870318915	0.0489201156033018	0.951079884396698	TRUE	TRUE	FALSE	TRUE	3	0.000130046962508258	SIGN	-2.04617539107373	POSSIBLE_DEG
SOLSEv5.0_50361	-1.63894464172413	0.00568711776715923	3.33696586902659e-05	-1.63979167791849	0.0037541036627841	2.10812070409824e-05	-1.75192571974497	0.128944369006134	0.000893986245148561	-1.63207988633343	0.0630912282552155	0.936908771744784	TRUE	TRUE	FALSE	FALSE	2	0.000133101428287591	SIGN	-1.66568548143025	POSSIBLE_DEG
SOLSEv5.0_18501	-2.06310018793077	0.00888937954204815	5.57852497147672e-05	-2.05562950997907	0.0044433574878516	2.5509299167927e-05	-2.16292182589726	0.137488478373132	0.00101792197565752	-2.02165653280336	0.041963970839603	0.958036029160397	TRUE	TRUE	FALSE	TRUE	3	0.000166252325393786	SIGN	-2.07582701415261	POSSIBLE_DEG
SOLSEv5.0_42377	-1.18000672942877	0.0109971873848186	7.27783449585874e-05	-1.17940710575066	0.0077472344752413	4.90946594302529e-05	-1.22643103511048	0.124843644232068	0.000849889283421971	-1.17750577728047	0.0260146783151898	0.97398532168481	TRUE	TRUE	FALSE	TRUE	3	0.000194790913420399	SIGN	-1.1908376618926	POSSIBLE_DEG
SOLSEv5.0_20076	-1.96279842911908	0.00372354663002076	2.02701538726343e-05	-1.96291122755303	0.00421447378371148	2.39308493804673e-05	-1.76514657913282	0.316093596538643	0.00665387135391609	-1.96174855503037	0.0596972610833671	0.940302738916633	TRUE	TRUE	FALSE	FALSE	2	0.00020585910713044	SIGN	-1.91315119770882	POSSIBLE_DEG
SOLSEv5.0_45050	-1.70602440593471	0.00785116184450266	4.87772213746949e-05	-1.69946222831131	0.00712375165682624	4.36448208280735e-05	-1.76047498979429	0.117688295424018	0.000754186439753367	-1.69398007989899	0.0466606459435005	0.953339354056499	TRUE	TRUE	FALSE	TRUE	3	0.000212070577381828	SIGN	-1.71498542598482	POSSIBLE_DEG
SOLSEv5.0_45859	-1.4220326180819	0.0091652153866616	5.82280064974066e-05	-1.41963091752236	0.00620767614157827	3.71962022537787e-05	-1.47903997248916	0.120158489220343	0.000799146684487163	-1.42887491213355	0.0454765602751414	0.954523439724859	TRUE	TRUE	FALSE	TRUE	3	0.000214182352993606	SIGN	-1.43739460505674	POSSIBLE_DEG
SOLSEv5.0_50915	-1.12618070854677	0.010869427717716	7.12805269219531e-05	-1.12478680123796	0.00774966725058518	5.00210689052541e-05	-1.13869838904839	0.117712078139444	0.000768108048054926	-1.13273610557643	0.03367268512859	0.96632731487141	TRUE	TRUE	FALSE	TRUE	3	0.000226975953790313	SIGN	-1.13060050110239	POSSIBLE_DEG
SOLSEv5.0_04765	-1.08702344102399	0.014801998045095	0.000107493463571746	-1.08561553906324	0.0142143829989307	0.000104792947821204	-1.16137655950724	0.109508250513197	0.000655865368811236	-1.08799691524059	0.0168989848920428	0.983101015107957	TRUE	TRUE	FALSE	TRUE	3	0.00025716044562298	SIGN	-1.10550311370876	POSSIBLE_DEG
SOLSEv5.0_09365	1.03346425843848	0.00677128620950009	4.05809747729689e-05	1.03323642131965	0.00781428566237065	5.07940096159015e-05	1.04303470587254	0.0949693926131469	0.000516466672486503	1.02301051612701	0.0777743753870046	0.922225624612995	TRUE	TRUE	FALSE	FALSE	2	0.000257942118708641	SIGN	1.03318647543942	POSSIBLE_DEG
SOLSEv5.0_00403	-1.09204375927213	0.01037587068056	6.77182648746934e-05	-1.09083918517059	0.0142143829989307	0.000104409874291954	-1.13538975540848	0.129863168657387	0.000909515068630972	-1.09635931284042	0.0212406478629242	0.978759352137076	TRUE	TRUE	FALSE	TRUE	3	0.000266473342066985	SIGN	-1.1036580031729	POSSIBLE_DEG
SOLSEv5.0_29621	1.11054279909043	0.00743534425940892	4.54939482455205e-05	1.11191056351085	0.00668434665202655	4.04717939465781e-05	1.14159308270283	0.0990012853571477	0.000553634448341954	1.09839027186326	0.0827011011641617	0.917298898835838	TRUE	TRUE	FALSE	FALSE	2	0.00026652600291799	SIGN	1.11560917929184	POSSIBLE_DEG
SOLSEv5.0_20525	-0.964501520675941	0.0112409045063265	7.51274759914508e-05	-0.963246109560987	0.0138551525461673	0.000100405955520286	-0.981894990095802	0.100674090386349	0.000571652979041573	-0.962419801265798	0.0263113836537577	0.973688616346242	FALSE	FALSE	FALSE	FALSE	0	0.000269508488038135	SIGN	-0.968015605399632	NOT_DEG
SOLSEv5.0_18094	1.21809498137276	0.00926169895893697	5.92841728152853e-05	1.21704978319689	0.00713724632066917	4.41095973513561e-05	1.20444915183692	0.133583516484881	0.000976438679287782	1.21822738189561	0.0541739259850915	0.945826074014908	TRUE	TRUE	FALSE	FALSE	2	0.000303827317997254	SIGN	1.21445532457554	POSSIBLE_DEG
SOLSEv5.0_09508	-0.921332232578128	0.00950002048533151	6.14058431119639e-05	-0.919984387883977	0.0223961947777277	0.000184082163124754	-0.923584606149251	0.1092723403578	0.000641044285572486	-0.920444277276828	0.0207856412118848	0.979214358788115	FALSE	FALSE	FALSE	FALSE	0	0.000306331467840326	SIGN	-0.921336375972046	NOT_DEG
SOLSEv5.0_01583	-1.62025161487878	0.0182071718321436	0.000142172084353252	-1.61921977775128	0.0152224972063446	0.000115026839988804	-1.95937930921498	0.102637161068138	0.000588339947140425	-1.62221728669688	0.017752971148992	0.982247028851008	TRUE	TRUE	FALSE	TRUE	3	0.000317436994737369	SIGN	-1.70526699713548	POSSIBLE_DEG
SOLSEv5.0_14381	-1.48337265480472	0.0120471718771001	8.22583522748936e-05	-1.48282667090072	0.00655949640664577	3.95100799998741e-05	-1.58232320772151	0.162499013416914	0.00138151689785368	-1.49378498648294	0.0407283177821867	0.959271682217813	TRUE	TRUE	FALSE	TRUE	3	0.000326540334623039	SIGN	-1.51057687997747	POSSIBLE_DEG
SOLSEv5.0_00405	0.787007572126358	0.0109971873848186	7.28084888044157e-05	0.787583053090114	0.0617561155846204	0.000685834637876635	0.791912623357995	0.113492396524152	0.000699111253023809	0.784009485533496	0.00689161369390234	0.993108386306098	FALSE	FALSE	FALSE	FALSE	0	0.000330662802542147	SIGN	0.787628183526991	NOT_DEG
SOLSEv5.0_45365	-2.5842623512324	0.250465129230717	0.00541047800893115	-2.58100345695534	0.000892597727324338	3.47227124445407e-06	-3.15555493666722	0.109508250513197	0.000655522450356615	-2.59318105095561	0.0239033743055134	0.976096625694487	FALSE	TRUE	FALSE	TRUE	2	0.000357539592203934	SIGN	-2.72850044895264	POSSIBLE_DEG
SOLSEv5.0_41112	-1.57530348514186	0.0110457031885949	7.34762810160693e-05	-1.57249617589097	0.0115527445000017	7.97340880286226e-05	-1.85180464727945	0.113277190563165	0.000692968131503864	-1.57763388118373	0.0422871387050301	0.95771286129497	TRUE	TRUE	FALSE	TRUE	3	0.00037031795722443	SIGN	-1.644309547374	POSSIBLE_DEG
SOLSEv5.0_08383	-0.854566031931551	0.00762912575350222	4.69190036927027e-05	-0.854035157133156	0.0340851060381502	0.000314375115297282	-0.840864092534114	0.113492396524152	0.00070476469062064	-0.85828117975672	0.0212659414023495	0.978734058597651	FALSE	FALSE	FALSE	FALSE	0	0.000378275592552568	SIGN	-0.851936615338885	NOT_DEG
SOLSEv5.0_33628	-2.21370726034115	0.00766154586394782	4.73587867962887e-05	-2.19513926786599	0.00536650868868677	3.14825299530815e-05	-2.0559964576506	0.247102154714373	0.00364218369969476	-2.23306253102448	0.0618796861220205	0.938120313877979	TRUE	TRUE	FALSE	FALSE	2	0.000378796551132602	SIGN	-2.17447637922056	POSSIBLE_DEG
SOLSEv5.0_01792	-1.60540393491206	0.0091652153866616	5.8378999795805e-05	-1.59980906136062	0.00673646222939118	4.09986721201496e-05	-1.49468203085073	0.221843400804538	0.00273511282834055	-1.61087489121453	0.04770735985512	0.95229264014488	TRUE	TRUE	FALSE	TRUE	3	0.000390761598235835	SIGN	-1.57769247958448	POSSIBLE_DEG
SOLSEv5.0_11684	-0.769661791473503	0.0339027855013985	0.000305305912736158	-0.768534214246295	0.0965649951084212	0.0013117280362011	-0.762788567376375	0.179815882645939	0.00163027952329892	-0.771210712430084	0.00111839920013201	0.998881600799868	FALSE	FALSE	FALSE	FALSE	0	0.000393139561064288	SIGN	-0.768048821381564	NOT_DEG
SOLSEv5.0_01386	-1.33825548668401	0.0120471718771001	8.29333300514222e-05	-1.33760719478426	0.00826866341501678	5.48876567543198e-05	-1.37940163885767	0.129863168657387	0.000937895926988464	-1.32948073265928	0.0510048829402644	0.948995117059736	TRUE	TRUE	FALSE	FALSE	2	0.000393823675562705	SIGN	-1.3461862632463	POSSIBLE_DEG
SOLSEv5.0_17444	-1.52910802957008	0.0120471718771001	8.31621529012247e-05	-1.5248442620661	0.00767496731852381	4.83340274080766e-05	-1.49001326345122	0.148760674334766	0.00117582354916814	-1.53880426615631	0.0489268500713973	0.951073149928603	TRUE	TRUE	FALSE	TRUE	3	0.000400133783607332	SIGN	-1.52069245531093	POSSIBLE_DEG
SOLSEv5.0_23059	0.800404183301817	0.00989775967532044	6.42873000562074e-05	0.80059003772784	0.0537490629851454	0.000569932968031722	0.809141031028664	0.103540686951905	0.000600923173738939	0.795853675592832	0.012761200208364	0.987238799791636	FALSE	FALSE	FALSE	FALSE	0	0.000414397563420921	SIGN	0.801497231912789	NOT_DEG
SOLSEv5.0_38798	-3.23592511185715	0.0263485297763108	0.000224049311872614	-3.19930676031364	0.0022120820589882	1.1467541125371e-05	-3.64325963839551	0.193360536200805	0.00197931051447787	-3.05659308385674	0.0634222975136678	0.936577702486332	TRUE	TRUE	FALSE	FALSE	2	0.000420001919622859	SIGN	-3.28377114860576	POSSIBLE_DEG
SOLSEv5.0_12476	-1.50350217199667	0.0123703550892828	8.61694016260053e-05	-1.49846093476621	0.00826866341501678	5.46530141240598e-05	-1.49163246557708	0.121770484731872	0.000813687829335197	-1.50792847558543	0.0581382527413346	0.941861747258665	TRUE	TRUE	FALSE	FALSE	2	0.000424419767728064	SIGN	-1.50038101198135	POSSIBLE_DEG
SOLSEv5.0_49950	-2.24931417935503	0.00697868268153478	4.20428953515744e-05	-2.24280525036341	0.00767496731852381	4.82932689575816e-05	-2.32218720183963	0.304312742067599	0.00596672931962132	-2.22121702737927	0.0489198553080857	0.951080144691914	TRUE	TRUE	FALSE	TRUE	3	0.000458552866315894	SIGN	-2.25888091473433	POSSIBLE_DEG
SOLSEv5.0_17054	-1.20570483428067	0.0117393368288402	7.91954006338452e-05	-1.20346961047045	0.00767496731852381	4.83959226698233e-05	-1.17056942100648	0.158447392610734	0.00131227605876628	-1.22008722402915	0.0618352201713577	0.938164779828642	TRUE	TRUE	FALSE	FALSE	2	0.000497525757337515	SIGN	-1.19995777244669	POSSIBLE_DEG
SOLSEv5.0_20311	-1.01493284710802	0.0116216854807136	7.8037047156345e-05	-1.01346308408099	0.0152270225753414	0.000116080012730831	-1.05656010025358	0.0915441291821617	0.000456447712412751	-1.00621726795643	0.0557656612430971	0.944234338756903	TRUE	TRUE	FALSE	FALSE	2	0.00050682416027279	SIGN	-1.02279332484976	POSSIBLE_DEG
SOLSEv5.0_05144	-1.94287100009906	0.0132926950020703	9.46763521178255e-05	-1.93809172153911	0.0121331851196139	8.48509443909859e-05	-2.2867848233373	0.0949693926131469	0.000513578222982869	-1.90288301745643	0.0618862809629076	0.938113719037092	TRUE	TRUE	FALSE	FALSE	2	0.00052671390629602	SIGN	-2.01765764060798	POSSIBLE_DEG
SOLSEv5.0_08323	-0.911949373826886	0.0628962907069848	0.000669025495753619	-0.910519605500495	0.0924064090597856	0.00122335000072875	-0.947893322436066	0.242075530517865	0.00342730403858199	-0.916375368654773	0.000674963555495567	0.999325036444504	FALSE	FALSE	FALSE	FALSE	0	0.000527483463058647	SIGN	-0.921684417604555	NOT_DEG
SOLSEv5.0_50113	-1.04991551383674	0.0181543433319139	0.000140130795721707	-1.04961405094462	0.0141190883492034	0.000103109459520064	-1.11368013928682	0.118606142165672	0.000781380658012022	-1.05311749257766	0.0319657170925667	0.968034282907433	TRUE	TRUE	FALSE	TRUE	3	0.000537310174009826	SIGN	-1.06658179916146	POSSIBLE_DEG
SOLSEv5.0_05927	-1.43478371846181	0.0190057992531448	0.00015087754035286	-1.43403105049163	0.0129189328489668	9.28107548755618e-05	-1.68096617950142	0.0915441291821617	0.000448997101931584	-1.42310793140349	0.044954161865189	0.955045838134811	TRUE	TRUE	FALSE	TRUE	3	0.000554326058666028	SIGN	-1.49322221996459	POSSIBLE_DEG
SOLSEv5.0_07690	-1.1660637314986	0.014801998045095	0.000107752229258301	-1.16392150383112	0.0125989065325431	8.93259153079039e-05	-1.23410089887336	0.110305799564635	0.000667869849290202	-1.16213140534649	0.0506279758336222	0.949372024166378	TRUE	TRUE	FALSE	FALSE	2	0.000567880270585979	SIGN	-1.18155438488739	POSSIBLE_DEG
SOLSEv5.0_41175	1.12970320715252	0.0122514522193146	8.49567285995771e-05	1.12820039068494	0.0107932180576148	7.34762303457905e-05	1.0836175495146	0.144695522745767	0.00109957855137393	1.14351402656837	0.055931639132252	0.944068360867748	TRUE	TRUE	FALSE	FALSE	2	0.000580348702356308	SIGN	1.1212587934801	POSSIBLE_DEG
SOLSEv5.0_19979	1.06397086938053	0.0120471718771001	8.16575086045608e-05	1.0645351093617	0.0101705023057399	6.89179476107357e-05	1.05388875942516	0.144695522745767	0.00111895193212491	1.06127563910404	0.061354029714751	0.938645970285249	TRUE	TRUE	FALSE	FALSE	2	0.000587946210593425	SIGN	1.06091759431786	POSSIBLE_DEG
SOLSEv5.0_43663	-1.34060971292858	0.0154596640852931	0.000114307851032224	-1.33908345274111	0.0127733471473375	9.13310166662425e-05	-1.45955109616144	0.0949693926131469	0.000497889435891625	-1.33304152039168	0.0580811431292083	0.941918856870792	TRUE	TRUE	FALSE	FALSE	2	0.00058859274261234	SIGN	-1.3680714455557	POSSIBLE_DEG
SOLSEv5.0_18901	-1.71405134425529	0.0128910597106336	9.06055028296807e-05	-1.7131067556928	0.00891394689278456	5.98439150161844e-05	-1.7518805266574	0.211380526014177	0.0024332795645688	-1.71478110298035	0.0503003740200603	0.94969962597994	TRUE	TRUE	FALSE	FALSE	2	0.000645043563355828	SIGN	-1.72345493239646	POSSIBLE_DEG
SOLSEv5.0_28641	-1.82004044429203	0.0156901279671801	0.000116679018770683	-1.81617423974974	0.0127733471473375	9.13641344457573e-05	-2.20434978110669	0.109508250513197	0.000659605474292062	-1.7909381689413	0.0591236212079511	0.940876378792049	TRUE	TRUE	FALSE	FALSE	2	0.000676719837464746	SIGN	-1.90787565852244	POSSIBLE_DEG
SOLSEv5.0_29753	1.41781222343924	0.0132926950020703	9.42102944141335e-05	1.41363034691188	0.00774966725058518	4.97487018870391e-05	1.33925501005774	0.216866005350945	0.00263163024361944	1.44051019121128	0.0608089067031611	0.939191093296839	TRUE	TRUE	FALSE	FALSE	2	0.000701866020736781	SIGN	1.40280194290503	POSSIBLE_DEG
SOLSEv5.0_19753	-1.07481988202019	0.0150592174672512	0.000110316091942486	-1.07361417893945	0.012472232481695	8.80365261758495e-05	-1.08100922297882	0.124831091228829	0.000845887680556751	-1.08519968451433	0.0616581328561776	0.938341867143822	TRUE	TRUE	FALSE	FALSE	2	0.000737428143619924	SIGN	-1.0786607421132	POSSIBLE_DEG
SOLSEv5.0_12363	-1.25639094119797	0.0202839355111807	0.000165479235422246	-1.25656143685218	0.0154634911551832	0.000118367795264923	-1.37612477048392	0.116076099650396	0.000724656287816191	-1.24997996672026	0.0452016525631724	0.954798347436828	TRUE	TRUE	FALSE	TRUE	3	0.00081732216355035	SIGN	-1.28476427881359	POSSIBLE_DEG
SOLSEv5.0_44560	0.934082966077454	0.0175046459360308	0.000133468119311437	0.934221679415334	0.029816262072675	0.000265648714664315	0.897056625511935	0.186140934655339	0.00174811120590171	0.932022964992748	0.0172895448431433	0.982710455156857	FALSE	FALSE	FALSE	FALSE	0	0.000830666206163911	SIGN	0.924346058999368	NOT_DEG
SOLSEv5.0_15706	-0.939284334850696	0.0142542719055761	0.000102870490689755	-0.937989642190673	0.0201978532426702	0.000160944118573166	-0.969375651301049	0.0990012853571477	0.00055594271799879	-0.933021027060425	0.0589482480772427	0.941051751922757	FALSE	FALSE	FALSE	FALSE	0	0.000830863252755222	SIGN	-0.94491766385071	NOT_DEG
SOLSEv5.0_50167	-2.06668861936474	0.0195535574822878	0.000157680083870348	-2.06140577222914	0.0232938999590744	0.000193653014467145	-2.47883468597291	0.110741007835687	0.000673979028740218	-2.01918286523238	0.0338817088832701	0.96611829111673	TRUE	TRUE	FALSE	TRUE	3	0.000842123588392677	SIGN	-2.1565279856998	POSSIBLE_DEG
SOLSEv5.0_01890	-1.45730272524208	0.0169766356831273	0.000128056841520817	-1.45187162076249	0.0146293151737893	0.000108769848669471	-1.43172285009816	0.141596325861695	0.00105971658639209	-1.46668598167435	0.0487604777577101	0.95123952224229	TRUE	TRUE	FALSE	TRUE	3	0.000844359360410982	SIGN	-1.45189579444427	POSSIBLE_DEG
SOLSEv5.0_12307	-1.38147102505635	0.0933239101374078	0.00121523133690067	-1.37982392184413	0.101344177454931	0.00141797914245511	-1.69653242643	0.260081933606307	0.00409721063133872	-1.38870006070275	0.000728224575347824	0.999271775424652	FALSE	FALSE	FALSE	TRUE	1	0.000874072826943771	SIGN	-1.46163185850831	POSSIBLE_DEG
SOLSEv5.0_44067	-1.34320062359039	0.0182071718321436	0.000142252456423086	-1.34076290629453	0.0166061061541396	0.000129197964808214	-1.41901870837031	0.0990012853571477	0.000550453077043415	-1.32755762448806	0.0604214226381693	0.939578577361831	TRUE	TRUE	FALSE	FALSE	2	0.000880747328412185	SIGN	-1.35763496568582	POSSIBLE_DEG
SOLSEv5.0_09366	0.726224889148927	0.0291097112416007	0.000252095397009155	0.726138637458759	0.0947878923591875	0.00127049106291942	0.733159056184763	0.124831091228829	0.000844588038561185	0.721094261627667	0.00533835278328965	0.99466164721671	FALSE	FALSE	FALSE	FALSE	0	0.00089234089699683	SIGN	0.726654211105029	NOT_DEG
SOLSEv5.0_19166	-1.69945157844871	0.0139078376576796	9.99339448888808e-05	-1.69613550698152	0.0121331851196139	8.43028945129627e-05	-1.70569594678548	0.185325408550905	0.0017093007313956	-1.6788756742251	0.0604732953463128	0.939526704653687	TRUE	TRUE	FALSE	FALSE	2	0.000912407008349447	SIGN	-1.6950396766102	POSSIBLE_DEG
SOLSEv5.0_33001	-1.79011309299833	0.0182071718321436	0.000141155772934931	-1.78577060480692	0.0141190883492034	0.000103204529594817	-1.92168267658982	0.129863168657387	0.0009380018156942	-1.7531981929198	0.0603036943970794	0.939696305602921	TRUE	TRUE	FALSE	FALSE	2	0.00095860287875719	SIGN	-1.81269114182872	POSSIBLE_DEG
SOLSEv5.0_31627	-1.08856962588991	0.0165189722936258	0.000123879334112852	-1.0864395332507	0.0263003586308263	0.000223936251540405	-1.08555866091551	0.210293027803643	0.0023229342885956	-1.08718981565486	0.0227837378593881	0.977216262140612	TRUE	TRUE	FALSE	TRUE	3	0.000984234019490009	SIGN	-1.08693940892774	POSSIBLE_DEG
SOLSEv5.0_21463	-0.868832014412977	0.0209093185354032	0.000173205525363867	-0.867506431023451	0.0331189488315334	0.000303386028949923	-0.87979310010409	0.117688295424018	0.000764257659454504	-0.870214240832979	0.0264971503828434	0.973502849617157	FALSE	FALSE	FALSE	FALSE	0	0.00101317799991067	SIGN	-0.871586446593374	NOT_DEG
SOLSEv5.0_01778	-1.00874729246887	0.0192952671235558	0.000154991791139953	-1.00700929804696	0.0255381236398029	0.000213912630563037	-1.03169022183232	0.0999977379231778	0.000564675392965617	-1.00380461846722	0.0484834677805224	0.951516532219478	TRUE	TRUE	FALSE	TRUE	3	0.00109712660128616	SIGN	-1.01281285770384	POSSIBLE_DEG
SOLSEv5.0_24797	-1.75838846187451	0.0204198890327021	0.000167229088093356	-1.74620842504781	0.0121331851196139	8.48820517528519e-05	-1.70539916781431	0.186140934655339	0.00176267452812978	-1.77081604510027	0.0589571281741613	0.941042871825839	TRUE	TRUE	FALSE	FALSE	2	0.00121458835254456	SIGN	-1.74520302495922	POSSIBLE_DEG
SOLSEv5.0_19342	-0.782952774191792	0.00950002048533151	6.11868497317063e-05	-0.782526657080993	0.0549588793386529	0.000587933801433073	-0.775183703977103	0.103235260338354	0.000595911905579656	-0.786396131367934	0.0506043020215012	0.949395697978499	FALSE	FALSE	FALSE	FALSE	0	0.00121760393818121	SIGN	-0.781764816654455	NOT_DEG
SOLSEv5.0_28257	-1.62094060330431	0.0190057992531448	0.000150485531140461	-1.61420134089216	0.0168047662104291	0.000131270761274841	-1.63717390693769	0.15718960944465	0.00128706512940939	-1.61416061526826	0.0543960447531553	0.945603955246845	TRUE	TRUE	FALSE	FALSE	2	0.0012187753416245	SIGN	-1.6216191166006	POSSIBLE_DEG
SOLSEv5.0_47603	-1.11168130688336	0.0150592174672512	0.000110569717205421	-1.11050103684014	0.0235250931477097	0.000196313049858539	-1.10186843022452	0.208161313112168	0.00227256045184573	-1.1158174616594	0.0388938317075713	0.961106168292429	TRUE	TRUE	FALSE	TRUE	3	0.00126661261482098	SIGN	-1.10996705890186	POSSIBLE_DEG
SOLSEv5.0_44398	-1.52780326441828	0.0243040657572829	0.000202851631359814	-1.52250371730991	0.0228730666896126	0.000189436868053009	-1.57908144913693	0.129863168657387	0.000941096497673997	-1.51059993285386	0.0429199719293208	0.957080028070679	TRUE	TRUE	FALSE	TRUE	3	0.001345641408557	SIGN	-1.53499709092974	POSSIBLE_DEG
SOLSEv5.0_42471	-1.16875401178279	0.0358222612011757	0.000330459516571875	-1.16751147712014	0.0400592418680471	0.000384556657410666	-1.2985416759214	0.186140934655339	0.0017635387835962	-1.17403941860966	0.0123777961661704	0.98762220383383	TRUE	TRUE	FALSE	TRUE	3	0.00141578259294429	SIGN	-1.2022116458585	POSSIBLE_DEG
SOLSEv5.0_50710	-1.49684364420649	0.0191534806976087	0.000153251885092257	-1.49456517824335	0.015860067146208	0.000121901005484407	-1.52327095155116	0.176794616724907	0.00156167472898763	-1.48349983941504	0.0622768280925842	0.937723171907416	TRUE	TRUE	FALSE	FALSE	2	0.0014286078243403	SIGN	-1.49954490335401	POSSIBLE_DEG
SOLSEv5.0_50683	1.03720205398542	0.0207636468150031	0.000170695810026069	1.03584889565863	0.0203182830229067	0.000162541164852592	1.03584519487073	0.143575386293356	0.00108550847335609	1.03893482531145	0.0556369100662293	0.944363089933771	TRUE	TRUE	FALSE	FALSE	2	0.00143708410876987	SIGN	1.03695774245656	POSSIBLE_DEG
SOLSEv5.0_41540	1.26574141085352	0.0177381401951955	0.000135805026910188	1.26686374049629	0.0151043682868981	0.000113249592814928	1.27066016118705	0.186633357323172	0.00177405908109302	1.24549618459934	0.0684013102307622	0.931598689769238	TRUE	TRUE	FALSE	FALSE	2	0.00145381738632062	SIGN	1.26219037428405	POSSIBLE_DEG
SOLSEv5.0_43447	2.13038429781981	0.0132926950020703	9.49303251465673e-05	2.11944283166223	0.00853097082696993	5.70051695992156e-05	1.75861209996237	0.508126433028929	0.033582819217766	2.16484733400904	0.0606805751924336	0.939319424807566	TRUE	TRUE	FALSE	FALSE	2	0.00147906775342386	SIGN	2.04332164086336	POSSIBLE_DEG
SOLSEv5.0_25202	1.20114708487972	0.02165107200865	0.000180029309140014	1.19921101296136	0.0152224972063446	0.000115310080324562	1.21934079522234	0.15718960944465	0.00128265188700015	1.20902133649544	0.0687553539410491	0.931244646058951	TRUE	TRUE	FALSE	FALSE	2	0.00150067538117571	SIGN	1.20718005738971	POSSIBLE_DEG
SOLSEv5.0_15692	0.732085688878635	0.0197449418205784	0.000160462501773762	0.732112618622966	0.0911141209854907	0.00119194969415703	0.735015023624273	0.116221615796794	0.000734294519366458	0.728531875766865	0.0181592856087156	0.981840714391284	FALSE	FALSE	FALSE	FALSE	0	0.00157736779371584	SIGN	0.731936301723185	NOT_DEG
SOLSEv5.0_41426	1.25913206877296	0.0183834949097173	0.000144206894491036	1.26077751077354	0.0124172984870151	8.72592188822745e-05	1.24775746527473	0.211380526014177	0.00247197077470387	1.24696122917691	0.0787238437058163	0.921276156294184	TRUE	TRUE	FALSE	FALSE	2	0.00157793239862969	SIGN	1.25365706849954	POSSIBLE_DEG
SOLSEv5.0_48058	-1.21833932396327	0.0254814377387946	0.000215876629729355	-1.21766299994614	0.0146293151737893	0.000108360314230698	-1.27870425024946	0.168655019916834	0.00144951661192882	-1.23089481124426	0.0624298218477746	0.937570178152225	TRUE	TRUE	FALSE	FALSE	2	0.00161871867530752	SIGN	-1.23640034635078	POSSIBLE_DEG
SOLSEv5.0_09711	-2.26804912531747	0.0132926950020703	9.50967825689371e-05	-2.25952657102711	0.0175353687503132	0.000138628213235002	-2.29166195640014	0.365335650668506	0.0100844634717304	-2.25366748685288	0.0483381242156683	0.951661875784332	TRUE	TRUE	FALSE	TRUE	3	0.00167987388384917	SIGN	-2.2682262848994	POSSIBLE_DEG
SOLSEv5.0_17969	-1.34119075009767	0.0363985893110635	0.000341486608221148	-1.33976328231959	0.0302322216203233	0.000270303148506467	-1.54185730940759	0.171009044990247	0.00148605551080118	-1.34605009727403	0.023318015646799	0.976681984353201	TRUE	TRUE	FALSE	TRUE	3	0.00176553879965773	SIGN	-1.39221535977472	POSSIBLE_DEG
SOLSEv5.0_25248	2.182713284557	0.0154596640852931	0.000114480098027273	2.1705707673366	0.0111326099001267	7.61359316798723e-05	2.04158641161132	0.508126433028929	0.033585980581044	2.21932070898264	0.054285466583746	0.945714533416254	TRUE	TRUE	FALSE	FALSE	2	0.00187691052421953	SIGN	2.15354779312189	POSSIBLE_DEG
SOLSEv5.0_19062	-1.4204109125028	0.0361333192678508	0.000334462792093379	-1.41716063111531	0.0305459114275647	0.000274066089480597	-1.53517693680667	0.137488478373132	0.00101455912756654	-1.41344037239475	0.033550176542766	0.966449823457234	TRUE	TRUE	FALSE	TRUE	3	0.00198155564456732	SIGN	-1.44654721320488	POSSIBLE_DEG
SOLSEv5.0_22626	-1.06740819907354	0.0403840790655194	0.000387747982241887	-1.06655513246597	0.0271926518096265	0.000233742834604018	-1.11893589925485	0.193431760342173	0.00199038829816265	-1.07470479444829	0.026439927820874	0.973560072179126	TRUE	TRUE	FALSE	TRUE	3	0.00213806040022841	SIGN	-1.08190100631066	POSSIBLE_DEG
SOLSEv5.0_22613	-1.93356533374431	0.0291097112416007	0.000251779110994188	-1.92997489678541	0.0276527391767305	0.000240300186722122	-2.3844930891511	0.113492396524152	0.000704965946536019	-1.9170075658951	0.0616668986149347	0.938333101385065	TRUE	TRUE	FALSE	FALSE	2	0.00214318956993725	SIGN	-2.04126022139398	POSSIBLE_DEG
SOLSEv5.0_19264	1.01405231694063	0.0516195793874754	0.00052854853454757	1.0160884108307	0.0593915593647183	0.000644669329281984	1.05409005074742	0.242075530517865	0.00345217516506171	1.01051717169503	0.00777449429940513	0.992225505700595	FALSE	FALSE	FALSE	TRUE	1	0.00218312467606931	SIGN	1.02368698755345	POSSIBLE_DEG
SOLSEv5.0_19975	-1.00664410680567	0.0334003787287611	0.000298685533030967	-1.00546924262199	0.0295104154168054	0.00026107219059917	-1.05492534559258	0.129863168657387	0.000931340612397159	-1.00632433848287	0.0459543054755729	0.954045694524427	TRUE	TRUE	FALSE	TRUE	3	0.00221591915579278	SIGN	-1.01834075837578	POSSIBLE_DEG
SOLSEv5.0_08807	0.99915274011648	0.0269910614459487	0.00023035985921864	0.998737928965178	0.0283064654276687	0.00024775705403186	0.99510922124077	0.144695522745767	0.00111175273002045	0.994457727809889	0.0606604809457558	0.939339519054244	FALSE	FALSE	FALSE	FALSE	0	0.00245181260664765	SIGN	0.996864404533079	NOT_DEG
SOLSEv5.0_48343	-2.42990742334596	0.0172814848752293	0.000131224328202243	-2.42372186347299	0.0273040352422101	0.000236064603840572	-3.00172428613218	0.230988936586196	0.00308120551957741	-2.39671102606497	0.0632495684728407	0.936750431527159	TRUE	TRUE	FALSE	FALSE	2	0.00250451787590115	SIGN	-2.56301614975403	POSSIBLE_DEG
SOLSEv5.0_41248	-1.27415666258014	0.030714822629912	0.000266959707200678	-1.27420348998704	0.0219647827062587	0.000179420689335147	-1.36110834220072	0.185952833199116	0.00173004940073227	-1.27381933823475	0.0572192818318782	0.942780718168122	TRUE	TRUE	FALSE	FALSE	2	0.00258371267957314	SIGN	-1.29582195825066	POSSIBLE_DEG
SOLSEv5.0_07582	-1.02450885308816	0.0400077950369613	0.000381624401984193	-1.0232341424861	0.0361201959920794	0.00033541153261562	-1.11801782183288	0.146273040865097	0.00113802591713339	-1.02429434673087	0.0341662853770799	0.96583371462292	TRUE	TRUE	FALSE	TRUE	3	0.00259580934224862	SIGN	-1.0475137910345	POSSIBLE_DEG
SOLSEv5.0_19485	0.755276342558636	0.0308621005141688	0.000269208156352022	0.756038601497832	0.0909631513059059	0.00116363493869465	0.745918523482275	0.150048232909452	0.00119606645268632	0.753983902375712	0.0182536617247618	0.981746338275238	FALSE	FALSE	FALSE	FALSE	0	0.00272392450862855	SIGN	0.752804342478613	NOT_DEG
SOLSEv5.0_01032	-1.78154873646476	0.0208309523775984	0.00017190274475395	-1.77039157160419	0.0214882661077801	0.00017459721802971	-1.53295352454345	0.29454895822482	0.00561820073411628	-1.81555022212424	0.0587415557032611	0.941258444296739	TRUE	TRUE	FALSE	FALSE	2	0.00273910257203607	SIGN	-1.72511101368416	POSSIBLE_DEG
SOLSEv5.0_47230	-1.63446676379457	0.0252234441586447	0.000211316585828621	-1.62848393258348	0.0228730666896126	0.000189270496079469	-1.66298250799459	0.229800571531564	0.00299902866599105	-1.62088345446679	0.058896040196922	0.941103959803078	TRUE	TRUE	FALSE	FALSE	2	0.00275636505923379	SIGN	-1.63670416470986	POSSIBLE_DEG
SOLSEv5.0_05837	-2.5478083803763	0.0197071999927395	0.00015953742071311	-2.52357010684439	0.0174978244592674	0.000137726697659063	-2.30163200320566	0.462652361821078	0.0221485601750209	-2.58662679919702	0.049282177015237	0.950717822984763	TRUE	TRUE	FALSE	TRUE	3	0.0027709643069282	SIGN	-2.48990932240584	POSSIBLE_DEG
SOLSEv5.0_02316	1.16580159474516	0.0310368788637526	0.000271706595638123	1.16306223937242	0.0263003586308263	0.000224422686271325	1.14476893263263	0.150048232909452	0.0012003482052927	1.16743593357555	0.0646347761905809	0.935365223809419	TRUE	TRUE	FALSE	FALSE	2	0.00278561656646106	SIGN	1.16026717508144	POSSIBLE_DEG
SOLSEv5.0_41958	-0.787837784222055	0.0412036004458467	0.000400788080897787	-0.786679982199829	0.0911141209854907	0.00118741598102824	-0.772817272245141	0.191178731837631	0.00192220325745964	-0.788997324309952	0.0110814199252057	0.988918580074794	FALSE	FALSE	FALSE	FALSE	0	0.00279557568065649	SIGN	-0.784083090744244	NOT_DEG
SOLSEv5.0_31949	-2.16888377798572	0.0394961287320579	0.000375504455783293	-2.15775854135909	0.0219647827062587	0.000179847166718959	-2.33574208779944	0.260081933606307	0.00396231051006554	-2.14848407285391	0.0365984875162297	0.96340151248377	TRUE	TRUE	FALSE	TRUE	3	0.00287724780566785	SIGN	-2.20271711999954	POSSIBLE_DEG
SOLSEv5.0_03523	0.896443575186978	0.0315096232103208	0.000276833840567613	0.896565591506454	0.0394840188396232	0.000375318663207612	0.919972845743345	0.129863168657387	0.000919145146771533	0.888407753799651	0.0527008439581503	0.94729915604185	FALSE	FALSE	FALSE	FALSE	0	0.00294567203894281	SIGN	0.900347441559107	NOT_DEG
SOLSEv5.0_12002	1.36386299814598	0.0254814377387946	0.000215282446806817	1.3617509822923	0.0174978244592674	0.000137782467664579	1.32402686005445	0.270051729468914	0.00455798834211483	1.35939254052694	0.0720987801423767	0.927901219857623	TRUE	TRUE	FALSE	FALSE	2	0.0029897305850807	SIGN	1.35225834525492	POSSIBLE_DEG
SOLSEv5.0_47674	-0.774177598303646	0.0439601497667632	0.000433961943054207	-0.773789586645825	0.0954783408383232	0.00128798113190108	-0.757224559607943	0.191178731837631	0.00192837020730885	-0.777649585093761	0.0111689747349467	0.988831025265053	FALSE	FALSE	FALSE	FALSE	0	0.00306355585036745	SIGN	-0.770710332412794	NOT_DEG
SOLSEv5.0_06047	1.38045301505862	0.0324870831178653	0.000287460227148981	1.37480290378747	0.0204586360149335	0.000164305772989803	1.32081282650639	0.224889203793893	0.00284019675847591	1.40173770989474	0.0608786543679268	0.939121345632073	TRUE	TRUE	FALSE	FALSE	2	0.0030994188360451	SIGN	1.3694516138118	POSSIBLE_DEG
SOLSEv5.0_18383	-0.946042806808636	0.0334559970431216	0.000300232668789858	-0.944847264625881	0.0396289775130452	0.000378884095327107	-0.972760869736507	0.116221615796794	0.000736502898448751	-0.938869013578533	0.0593851700192719	0.940614829980728	FALSE	FALSE	FALSE	FALSE	0	0.00311272068386534	SIGN	-0.950629988687389	NOT_DEG
SOLSEv5.0_24225	1.97996787039032	0.0178745733495612	0.000137410432087936	1.97655418200762	0.0163851922097132	0.000126965192489621	1.56457146796676	0.554217632784384	0.0457965003373719	1.97688050563638	0.0604642777110989	0.939535722288901	TRUE	TRUE	FALSE	FALSE	2	0.00328391070177942	SIGN	1.87449350650027	POSSIBLE_DEG
SOLSEv5.0_48436	-0.78876919612026	0.0358222612011757	0.000329554949228271	-0.788246574584708	0.0765743879521583	0.000918660959875022	-0.803248703254655	0.141596325861695	0.00106253565357924	-0.791008382441472	0.0254064651493445	0.974593534850655	FALSE	FALSE	FALSE	FALSE	0	0.00329760551153912	SIGN	-0.792818214100274	NOT_DEG
SOLSEv5.0_41066	-1.25056799278088	0.0354318291697704	0.000322410745504657	-1.24727998704042	0.0295174956138708	0.000262060837580795	-1.24010356423546	0.159720750017376	0.00134286488281644	-1.25910506394754	0.0596065539943028	0.940393446005697	TRUE	TRUE	FALSE	FALSE	2	0.00332027181200665	SIGN	-1.24926415200107	POSSIBLE_DEG
SOLSEv5.0_02652	-1.66164030622307	0.0358222612011757	0.000328269313891556	-1.6553403349515	0.02904742502937	0.000256064952730988	-1.73388277665777	0.191178731837631	0.00191005254754378	-1.63893520305214	0.0507346966378247	0.949265303362175	TRUE	TRUE	FALSE	FALSE	2	0.00335475093512743	SIGN	-1.67244965522112	POSSIBLE_DEG
SOLSEv5.0_22178	0.862679435959452	0.0317361663630866	0.000279819979542747	0.86334340057488	0.0436888301898543	0.00042351137309151	0.893541527621919	0.129863168657387	0.000938405398641914	0.853822603127268	0.056927064727384	0.943072935272616	FALSE	FALSE	FALSE	FALSE	0	0.00339462796015922	SIGN	0.86834674182088	NOT_DEG
SOLSEv5.0_20609	0.864010323415742	0.0186830291629923	0.00014714277753094	0.865041390747327	0.0464513570405954	0.00046068610181397	0.891012907176338	0.129863168657387	0.000936519016315726	0.859619934945939	0.0944357756123102	0.90556422438769	FALSE	FALSE	FALSE	FALSE	0	0.00349344097431008	SIGN	0.869921139071337	NOT_DEG
SOLSEv5.0_12306	-1.17539781229266	0.0340801394363474	0.000307972392772766	-1.17187712549939	0.0309068826343766	0.000278274416992912	-1.13418779834328	0.177162931239643	0.00158203236628922	-1.18577394896986	0.0589735164113729	0.941026483588627	TRUE	TRUE	FALSE	FALSE	2	0.00358357660496483	SIGN	-1.1668091712763	POSSIBLE_DEG
SOLSEv5.0_50906	-1.10282647368723	0.0638579292167735	0.000699291411881203	-1.10108972991107	0.0598176004780689	0.000653046962177436	-1.16844040007383	0.242075530517865	0.00345884129524973	-1.10830522744641	0.0119559809976637	0.988044019002336	FALSE	FALSE	FALSE	TRUE	1	0.00359612745262744	SIGN	-1.12016545777964	POSSIBLE_DEG
SOLSEv5.0_09107	0.728575298968666	0.0331298880080916	0.00029449764196704	0.729493822487947	0.108743088076226	0.00159996575190582	0.723145724391903	0.159390775074189	0.00133509025426052	0.726463014259512	0.0194495053227723	0.980550494677228	FALSE	FALSE	FALSE	FALSE	0	0.00362406581501383	SIGN	0.726919465027007	NOT_DEG
SOLSEv5.0_12362	-1.03767831263155	0.0450836712039232	0.000451261095514638	-1.03720899798185	0.0376963922154133	0.000354101861320112	-1.11838134212361	0.141596325861695	0.00106610359539487	-1.03705432527441	0.0475121055096347	0.952487894490365	TRUE	TRUE	FALSE	TRUE	3	0.00368932407722793	SIGN	-1.05758074450285	POSSIBLE_DEG
SOLSEv5.0_21079	-1.81599472372875	0.0385103729071673	0.000364924148665344	-1.81273802309581	0.0451943081693921	0.000440307675607018	-2.3327392876108	0.109508250513197	0.000647619190748993	-1.81170425977967	0.0618324750961741	0.938167524903826	TRUE	TRUE	FALSE	FALSE	2	0.00377528691714699	SIGN	-1.94329407355376	POSSIBLE_DEG
SOLSEv5.0_25493	-1.50962970376585	0.0363335688188015	0.000337456428313939	-1.5029173962624	0.0280350850553861	0.000244502247628226	-1.46795161863234	0.211380526014177	0.00246972990013028	-1.52388702787524	0.0590260406127192	0.940973959387281	TRUE	TRUE	FALSE	FALSE	2	0.0039981944915343	SIGN	-1.50109643663396	POSSIBLE_DEG
SOLSEv5.0_02783	-1.23879269516431	0.0448275954749348	0.000445884774570264	-1.23448251738314	0.0388509269432769	0.00036747286074445	-1.21016458632831	0.216866005350945	0.00263972926578512	-1.24266945262419	0.0337617963706118	0.966238203629388	TRUE	TRUE	FALSE	TRUE	3	0.00400830583765102	SIGN	-1.23152731287499	POSSIBLE_DEG
SOLSEv5.0_03229	-1.22560247504519	0.0516195793874754	0.000529639236263083	-1.2247426162798	0.0416318249028935	0.000402265091921546	-1.33412388828522	0.155988961830288	0.00126744701700479	-1.22047980978674	0.0383487520152173	0.961651247984783	FALSE	TRUE	FALSE	TRUE	2	0.0040330436472191	SIGN	-1.25123719734924	POSSIBLE_DEG
SOLSEv5.0_04278	-1.08076168126005	0.052725434103687	0.000544294566053123	-1.08013776881869	0.0464513570405954	0.00046055600693046	-1.19747923534161	0.169486303882664	0.00146750595656968	-1.08211338729851	0.0322294750896376	0.967770524910362	FALSE	TRUE	FALSE	TRUE	2	0.00415689939018356	SIGN	-1.11012301817971	POSSIBLE_DEG
SOLSEv5.0_03195	-1.34199989364479	0.0422810157072134	0.000412594787729632	-1.34175287249046	0.0329932972838011	0.000300067890940915	-1.2989019028746	0.260081933606307	0.00409128681244202	-1.34039641598837	0.0374712561618959	0.962528743838104	TRUE	TRUE	FALSE	TRUE	3	0.00420779167149497	SIGN	-1.33076277124955	POSSIBLE_DEG
SOLSEv5.0_08095	0.981326226854948	0.0411635467894192	0.000398952229618016	0.981480400503287	0.0464513570405954	0.000462183774648954	1.00725586402981	0.208161313112168	0.00226482441465054	0.977509270791206	0.0350628601645767	0.964937139835423	FALSE	FALSE	FALSE	FALSE	0	0.0042921346092599	SIGN	0.986892940544813	NOT_DEG
SOLSEv5.0_19090	-1.30949026782442	0.040024976138473	0.000383044170763548	-1.30986402564712	0.027079803374362	0.000231923275229039	-1.36577613834071	0.210293027803643	0.00235190256456971	-1.3095709959566	0.063608779008407	0.936391220991593	TRUE	TRUE	FALSE	FALSE	2	0.00441780463212258	SIGN	-1.32367535694221	POSSIBLE_DEG
SOLSEv5.0_02418	2.57979687585373	0.18351274022024	0.00327063810621576	2.57465808388488	0.00179007218558593	8.7605490322313e-06	1.93080040860153	0.520524630131112	0.0376674448063576	2.57068590041942	0.0854061044157759	0.914593895584224	FALSE	TRUE	FALSE	FALSE	1	0.00444209630132655	SIGN	2.41398531718989	POSSIBLE_DEG
SOLSEv5.0_51136	-1.26841188594009	0.0638579292167735	0.000697530816139229	-1.2681644499327	0.0464513570405954	0.000468089274828666	-1.46554092508422	0.193360536200805	0.00198119286707868	-1.27170323868151	0.026030476608674	0.973969523391326	FALSE	TRUE	FALSE	TRUE	2	0.0045169342140977	SIGN	-1.31845512490963	POSSIBLE_DEG
SOLSEv5.0_03748	1.5437180034866	0.0351591045406768	0.000318825893073599	1.54807900079266	0.0273040352422101	0.000236413405911971	1.68606258300837	0.230988936586196	0.00305141606333046	1.51080014034307	0.069176097544857	0.930823902455143	TRUE	TRUE	FALSE	FALSE	2	0.00461021729009356	SIGN	1.57216493190767	POSSIBLE_DEG
SOLSEv5.0_41521	-1.04788521687744	0.0513499271567523	0.000522038795067077	-1.04660868296536	0.0464513570405954	0.000468114650402283	-1.09427869186943	0.171621303920692	0.00149798577712187	-1.03971623170599	0.0405891703720465	0.959410829627954	FALSE	TRUE	FALSE	TRUE	2	0.00489678422367788	SIGN	-1.05712220585455	POSSIBLE_DEG
SOLSEv5.0_18476	1.31229928062853	0.0358222612011757	0.000327344272946657	1.31061056719833	0.0258154899054867	0.000217214877239093	1.29357152609531	0.268739099094139	0.00446081732588482	1.29370965064034	0.0696297182976735	0.930370281702326	TRUE	TRUE	FALSE	FALSE	2	0.00504893758771727	SIGN	1.30254775614063	POSSIBLE_DEG
SOLSEv5.0_49769	-1.0648230207464	0.0444202314441888	0.000440439069230112	-1.06511243623951	0.0375900897545263	0.000351419461251375	-1.06309801449912	0.193360536200805	0.00198358938818117	-1.06328736707313	0.0547344914352864	0.945265508564714	TRUE	TRUE	FALSE	FALSE	2	0.00512942155320172	SIGN	-1.06408020963954	POSSIBLE_DEG
SOLSEv5.0_03028	-1.32403807604659	0.0585103208459391	0.000616864380427849	-1.32195619892703	0.0464513570405954	0.000470065711420686	-1.42117462896321	0.15251254359289	0.00122963118657839	-1.31120205862042	0.043997480802606	0.956002519197394	FALSE	TRUE	FALSE	TRUE	2	0.00525242466459359	SIGN	-1.34459274063931	POSSIBLE_DEG
SOLSEv5.0_41594	1.24222419172298	0.0382601461090002	0.000361352493844024	1.24298291687511	0.0329932972838011	0.000300170316790547	1.27110903143889	0.194608367122885	0.00200955734495948	1.2155118444963	0.075258360003318	0.924741639996682	TRUE	TRUE	FALSE	FALSE	2	0.00530656676765274	SIGN	1.24295699613332	POSSIBLE_DEG
SOLSEv5.0_08531	1.22333039060232	0.0363985893110635	0.00034145375967516	1.22476770302247	0.0258154899054867	0.000217855652672102	1.22717217319313	0.250997530034649	0.00376190904831823	1.21475365952459	0.0798389125356517	0.920161087464348	TRUE	TRUE	FALSE	FALSE	2	0.00538016396344069	SIGN	1.22250598158563	POSSIBLE_DEG
SOLSEv5.0_00355	-1.22913743986462	0.0561759587846983	0.000590490937962784	-1.22538122627811	0.0452660267166283	0.000443060620391142	-1.18487063331306	0.239244013494864	0.00327988561605144	-1.24477572972627	0.0333529615878243	0.966647038412176	FALSE	TRUE	FALSE	TRUE	2	0.00569048225265018	SIGN	-1.22104125729551	POSSIBLE_DEG
SOLSEv5.0_05658	-1.48999329269893	0.0635655321248909	0.000683866059532325	-1.48906620002403	0.0523149442508938	0.00054816135587271	-1.84736417334503	0.130592754843576	0.000950480584882344	-1.48859070206799	0.047195745637167	0.952804254362833	FALSE	FALSE	FALSE	TRUE	1	0.00573357882261932	SIGN	-1.578753592034	POSSIBLE_DEG
SOLSEv5.0_08256	0.969057808684003	0.0434034936307489	0.000426272152696091	0.970620425040466	0.0511130543021909	0.000533964333123025	1.04883470760018	0.187502721335947	0.0017882051476386	0.964152420542529	0.0501514024119717	0.949848597588028	FALSE	FALSE	FALSE	FALSE	0	0.00581004092369683	SIGN	0.988166340466795	NOT_DEG
SOLSEv5.0_20077	-1.70575191066344	0.0372671846962208	0.000350805001847074	-1.70599600042145	0.0329932972838011	0.000301199946969072	-1.63619130443164	0.367975758841878	0.0103719485765865	-1.69232532817476	0.0462375546912454	0.953762445308755	TRUE	TRUE	FALSE	TRUE	3	0.00582227274350096	SIGN	-1.68506613592282	POSSIBLE_DEG
SOLSEv5.0_21212	-1.02523574946238	0.0635655321248909	0.000680900292174593	-1.0237494404813	0.0482976686747614	0.000495461715919406	-1.1185767314308	0.158447392610734	0.00130870657223971	-1.02419626484316	0.0467288234388185	0.953271176561182	FALSE	TRUE	FALSE	TRUE	2	0.00619538440925222	SIGN	-1.04793954655441	POSSIBLE_DEG
SOLSEv5.0_44461	1.2121580381399	0.0423005591370706	0.000414112784774585	1.21181785560427	0.0283734561606477	0.000249233521300707	1.06429332768405	0.376642398432869	0.0109995843367315	1.20777361523137	0.0505663325202724	0.949433667479728	TRUE	TRUE	FALSE	FALSE	2	0.00622135790486707	SIGN	1.1740107091649	POSSIBLE_DEG
SOLSEv5.0_22204	-1.15295776692084	0.0645497338943394	0.000708892590618725	-1.15129858368409	0.0554973282246569	0.000595435006049463	-1.22160055408028	0.174069113800725	0.00152902973598328	-1.15341875177316	0.0367648695559502	0.96323513044405	FALSE	FALSE	FALSE	TRUE	1	0.00623499173240656	SIGN	-1.16981891411459	POSSIBLE_DEG
SOLSEv5.0_04103	-1.1188885721056	0.0733385876159975	0.000858339917815095	-1.11793787957862	0.0601329937869616	0.000659771350305453	-1.28077250210409	0.183579005921146	0.00168743408002559	-1.12168557850458	0.0285159529722652	0.971484047027735	FALSE	FALSE	FALSE	TRUE	1	0.00626763140622909	SIGN	-1.15982113307322	POSSIBLE_DEG
SOLSEv5.0_28738	0.970279961141536	0.0411635467894192	0.00039910687034611	0.971479285404338	0.0396289775130452	0.000379183026147534	0.972060138628715	0.191178731837631	0.00191972989128856	0.9612795130187	0.0752843610070467	0.924715638992953	FALSE	FALSE	FALSE	FALSE	0	0.00634696354896104	SIGN	0.968774724548322	NOT_DEG
SOLSEv5.0_10270	0.786091209433086	0.0504284465547891	0.000511088429155849	0.786497131274334	0.0932000254774626	0.00123678036067784	0.784695176719795	0.191178731837631	0.00187049174999856	0.782061118344004	0.0266225262625582	0.973377473737442	FALSE	FALSE	FALSE	FALSE	0	0.00643606771462114	SIGN	0.784836158942805	NOT_DEG
SOLSEv5.0_47467	-0.771702196384908	0.0285567443294619	0.000245514526083231	-0.770870360562065	0.0947878923591875	0.00126747541847091	-0.753651928006889	0.186140934655339	0.0017562313963501	-0.774473659375993	0.0478121794082712	0.952187820591729	FALSE	FALSE	FALSE	FALSE	0	0.00647001458327848	SIGN	-0.767674536082463	NOT_DEG
SOLSEv5.0_04427	-1.75980782037898	0.0530122000850005	0.000548918293945723	-1.75167595870168	0.0315928325930983	0.000285441579458286	-1.87959938024341	0.22756894840094	0.0029272982068178	-1.76544403013524	0.0636017912484649	0.936398208751535	FALSE	TRUE	FALSE	FALSE	1	0.00650014871674755	SIGN	-1.78913179736483	POSSIBLE_DEG
SOLSEv5.0_47880	0.718533286534707	0.0410403864750964	0.000395337265386087	0.719550838076002	0.116690674971116	0.00178084872924898	0.709554209020147	0.168655019916834	0.00144524428644134	0.718983284818546	0.0300213516759487	0.969978648324051	FALSE	FALSE	FALSE	FALSE	0	0.00650160452561481	SIGN	0.71665540461235	NOT_DEG
SOLSEv5.0_07989	-0.964199400853058	0.0494474605574115	0.000499594675227063	-0.963331962984581	0.0451943081693921	0.000440940828230673	-0.950181763335672	0.176794616724907	0.00156406330519588	-0.974001890065196	0.0632025907927708	0.936797409207229	FALSE	FALSE	FALSE	FALSE	0	0.00664556499002921	SIGN	-0.962928754309627	NOT_DEG
SOLSEv5.0_09977	-0.985368349845752	0.0631086993335828	0.000673265069765239	-0.983784346277147	0.0489635808381705	0.000506901169425156	-1.04147434966734	0.177162931239643	0.00159566061169908	-0.9863067025731	0.0460187367197489	0.953981263280251	FALSE	FALSE	FALSE	FALSE	0	0.00668948464841604	SIGN	-0.999233437090835	NOT_DEG
SOLSEv5.0_22012	0.729810161479911	0.0331298880080916	0.000295227116231504	0.730508166070031	0.102233205905493	0.00143692493710282	0.728749681580283	0.144695522745767	0.00110777308037815	0.728275961033959	0.0550831924134815	0.944916807586519	FALSE	FALSE	FALSE	FALSE	0	0.00704270189964707	SIGN	0.729335992541046	NOT_DEG
SOLSEv5.0_41184	1.08339499431301	0.0439601497667632	0.000434497871871052	1.08226321776047	0.0477979894158757	0.000488836257672715	1.10148756074398	0.151944891479024	0.00122028774685124	1.06520476197686	0.0901953963085845	0.909804603691415	TRUE	TRUE	FALSE	FALSE	2	0.00738897404020962	SIGN	1.08308763369858	POSSIBLE_DEG
SOLSEv5.0_14312	-0.916295844596615	0.07167753180113	0.000829903019598901	-0.915340455368915	0.0674190332737211	0.00075718452478329	-0.970497324233449	0.191276309076877	0.00194420642931698	-0.919783808067962	0.0319609640799189	0.968039035920081	FALSE	FALSE	FALSE	FALSE	0	0.00753054795276642	SIGN	-0.930479358066735	NOT_DEG
SOLSEv5.0_08891	0.909713312831909	0.0450836712039232	0.000450112828177338	0.911077587936945	0.059777107396468	0.000650729585474163	0.919042819646528	0.200520222409325	0.00211994337281787	0.903175207063827	0.0564988234206941	0.943501176579306	FALSE	FALSE	FALSE	FALSE	0	0.00771672201829047	SIGN	0.910752231869802	NOT_DEG
SOLSEv5.0_14208	1.3761219020355	0.0638579292167735	0.000698123237394106	1.37988109404641	0.0575632380581401	0.000621212005646887	1.64318588244927	0.120158489220343	0.000796819807149922	1.32677011759666	0.0711241913534797	0.92887580864652	FALSE	FALSE	FALSE	FALSE	0	0.00788140241335035	SIGN	1.43148974903196	NOT_DEG
SOLSEv5.0_42365	-1.21505106263127	0.0635655321248909	0.000686116819923517	-1.21439044310169	0.0464513570405954	0.000470692317860218	-1.16835681564743	0.319271995745588	0.00683095435746301	-1.20952368365088	0.033650935346752	0.966349064653248	FALSE	TRUE	FALSE	TRUE	2	0.00793865857265637	SIGN	-1.20183050125782	POSSIBLE_DEG
SOLSEv5.0_23045	-0.93871663332015	0.0716293907761959	0.000823556562679636	-0.937588585132793	0.072288995667825	0.00084816569498843	-1.01887189098694	0.185952833199116	0.00173340386255694	-0.940681738723285	0.0345827884507116	0.965417211549288	FALSE	FALSE	FALSE	FALSE	0	0.00822841675092909	SIGN	-0.958964712040792	NOT_DEG
SOLSEv5.0_04321	-1.02682310481324	0.0705035190760108	0.000794232076574088	-1.02649042850827	0.0582701733286901	0.000630669149152908	-1.1177620790776	0.191178731837631	0.00193566506983783	-1.02744551617215	0.0426006657031354	0.957399334296865	FALSE	FALSE	FALSE	TRUE	1	0.00825769121788143	SIGN	-1.04963028214282	POSSIBLE_DEG
SOLSEv5.0_22536	-1.82296783326328	0.404549428498404	0.0136210553819118	-1.82399373664924	0.0152224972063446	0.000115567960971746	-2.28070331967228	0.104725892571923	0.000611087213526719	-1.8311183070749	0.0519384533206135	0.948061546679386	FALSE	TRUE	FALSE	FALSE	1	0.00826454456935929	SIGN	-1.93969579916493	POSSIBLE_DEG
SOLSEv5.0_50588	-1.58836850178699	0.0671823811531393	0.000744128664796303	-1.58634609129301	0.0601329937869616	0.000660263139209329	-1.88933757795872	0.139119108929252	0.00103435904179423	-1.56402186584157	0.0608460533962218	0.939153946603778	FALSE	FALSE	FALSE	FALSE	0	0.00839186155110841	SIGN	-1.65701850922007	NOT_DEG
SOLSEv5.0_15412	-1.03593916871216	0.0918955439681881	0.0011850978528687	-1.0357140999258	0.0993808223317594	0.00137803750378459	-1.13525021218353	0.268739099094139	0.00447351324373251	-1.04234379802294	0.0141602117781261	0.985839788221874	FALSE	FALSE	FALSE	TRUE	1	0.0084924794031578	SIGN	-1.06231181971111	POSSIBLE_DEG
SOLSEv5.0_20559	1.19822089413122	0.0524994674334794	0.000540314569130256	1.19613561194767	0.0335653951758125	0.000308528698284385	1.084063239892	0.346190808825113	0.00832026250653997	1.20562115543166	0.0619277953667473	0.938072204633253	FALSE	TRUE	FALSE	FALSE	1	0.0090315056764621	SIGN	1.17101022535064	POSSIBLE_DEG
SOLSEv5.0_17103	-1.24749236615751	0.0646425495087719	0.000711940222076528	-1.24662534386731	0.0572715801831384	0.000616267787765607	-1.33191422338971	0.191178731837631	0.00189816439844771	-1.2310099614941	0.0541606897900924	0.945839310209908	FALSE	FALSE	FALSE	FALSE	0	0.00912898724280703	SIGN	-1.26426047372716	NOT_DEG
SOLSEv5.0_12842	-1.02304980223435	0.0802696787186311	0.000967165253465778	-1.02187592031335	0.0684164737335965	0.000772679462419837	-1.04598032530336	0.210293027803643	0.00236155593661451	-1.03086261851267	0.0333581912049944	0.966641808795006	FALSE	FALSE	FALSE	TRUE	1	0.00916243374720801	SIGN	-1.03044216659093	POSSIBLE_DEG
SOLSEv5.0_04753	0.937612838208304	0.0466936842007382	0.000468841510644375	0.939173322722321	0.0637440857123703	0.000709911859326498	0.904247356333679	0.242075530517865	0.00342042924421924	0.932735287152326	0.0541079942732128	0.945892005726787	FALSE	FALSE	FALSE	FALSE	0	0.00924304670739477	SIGN	0.928442201104158	NOT_DEG
SOLSEv5.0_09216	0.733985742591031	0.0472897693695568	0.000476310510437017	0.733764999896943	0.0924064090597856	0.00121580388879955	0.728307243522203	0.158447392610734	0.00130552317478796	0.731793432066419	0.056827473681949	0.943172526318051	FALSE	FALSE	FALSE	FALSE	0	0.00930590988691833	SIGN	0.731962854519149	NOT_DEG
SOLSEv5.0_06770	0.798700216935917	0.0548182850438076	0.000573940726709421	0.799197506333763	0.0818448140281443	0.00101061571365724	0.822467620136511	0.159390775074189	0.00133470867678566	0.790352279012515	0.0569547629075799	0.94304523709242	FALSE	FALSE	FALSE	FALSE	0	0.00954512252823625	SIGN	0.802679405604677	NOT_DEG
SOLSEv5.0_07621	-1.95739732956524	0.0703687835272335	0.000786046028732197	-1.94735350572266	0.0464513570405954	0.00046461255684432	-2.11412402591418	0.263978648417546	0.00424837014174303	-1.93880240035822	0.0476235723155428	0.952376427684457	FALSE	TRUE	FALSE	TRUE	2	0.00960762778130885	SIGN	-1.98941931539008	POSSIBLE_DEG
SOLSEv5.0_26224	-2.73000760959811	0.0363985893110635	0.000341080521054006	-2.72084318431226	0.0462613232246059	0.0004542538012706	-2.73275051142269	0.505310380293082	0.0327813044521532	-2.73083254529453	0.049049085932205	0.950950914067795	TRUE	TRUE	FALSE	TRUE	3	0.00971744029060661	SIGN	-2.7286084626569	POSSIBLE_DEG
SOLSEv5.0_14271	1.03789170666231	0.0705035190760108	0.000794027386984132	1.039587225718	0.0527567972162661	0.00055444619988233	1.15305848169795	0.191178731837631	0.00191088230676098	1.0269509051235	0.0597506715283396	0.94024932847166	FALSE	FALSE	FALSE	FALSE	0	0.0098460237148188	SIGN	1.06437207980044	NOT_DEG
SOLSEv5.0_24162	-0.666889691804977	0.074834471364294	0.000882891786412756	-0.66571477829287	0.22465939991957	0.00470257023577811	-0.657895493402377	0.247102154714373	0.00363064627777443	-0.668808432355587	0.0102867364715601	0.98971326352844	FALSE	FALSE	FALSE	FALSE	0	0.00988783547754266	SIGN	-0.664827098963953	NOT_DEG
SOLSEv5.0_50671	-1.09125569581431	0.0751950952664877	0.000889505833557134	-1.08999877115949	0.0700752958807334	0.000806802408966908	-1.18124085692324	0.154285779993341	0.00124876807749661	-1.08219116251325	0.0539419406503745	0.946058059349626	FALSE	FALSE	FALSE	FALSE	0	0.0100770224670482	SIGN	-1.11117162160257	NOT_DEG
SOLSEv5.0_03717	-1.62342259287608	0.0700461767162941	0.000780244516293832	-1.61479276005366	0.0471221417572472	0.000480445980396077	-1.67653070093569	0.231758014055206	0.00310455113569999	-1.63214921229685	0.0590448355418972	0.940955164458103	FALSE	TRUE	FALSE	FALSE	1	0.010297283990351	SIGN	-1.63672381654057	POSSIBLE_DEG
SOLSEv5.0_46448	-0.745564514206194	0.0671823811531393	0.000743776166515431	-0.744074729773038	0.122436926764918	0.00192504536639605	-0.736105825363536	0.197313287569849	0.00206746888092388	-0.748863736724631	0.0280132333537398	0.97198676664626	FALSE	FALSE	FALSE	FALSE	0	0.0103470710839734	SIGN	-0.74365220151685	NOT_DEG
SOLSEv5.0_18181	1.52659096216253	0.0626535766888232	0.000663241236133924	1.51961856180333	0.036142469490082	0.000336752209767673	1.50739144154729	0.29192521451639	0.00551320677434016	1.5430720297062	0.0697778578679714	0.930222142132029	FALSE	TRUE	FALSE	FALSE	1	0.0104568996748811	SIGN	1.52416824880484	POSSIBLE_DEG
SOLSEv5.0_29494	-1.06419522780589	0.0707709039575008	0.000807825569581604	-1.06101463249172	0.0672954392520962	0.000751574111361095	-1.04908625490579	0.216866005350945	0.00261295144442611	-1.0683594727233	0.0452392557699799	0.95476074423002	FALSE	FALSE	FALSE	TRUE	1	0.0105559043555382	SIGN	-1.06066389698167	POSSIBLE_DEG
SOLSEv5.0_17404	0.893717595748519	0.0544114805892895	0.000566821824777035	0.89378896719663	0.0543025729835815	0.000577505717198963	0.857588930567604	0.216866005350945	0.00261604785822221	0.89412912276636	0.0750900261487453	0.924909973851255	FALSE	FALSE	FALSE	FALSE	0	0.0107846733234008	SIGN	0.884806154069778	NOT_DEG
SOLSEv5.0_01895	-0.699132358365935	0.0747286582651677	0.000879298614667019	-0.698058230742379	0.165374772376776	0.00294183626421404	-0.708943060684376	0.191178731837631	0.00193721704051809	-0.701688655886244	0.0205496425975145	0.979450357402486	FALSE	FALSE	FALSE	FALSE	0	0.0108559462851992	SIGN	-0.701955576419734	NOT_DEG
SOLSEv5.0_29582	-1.71714521209975	0.0635655321248909	0.000684699100303352	-1.71457792047754	0.0610604129209117	0.000672361806225373	-1.92800875102544	0.22756894840094	0.00294594226624803	-1.67653846469276	0.0549691554648986	0.945030844535101	FALSE	FALSE	FALSE	FALSE	0	0.0108561872702663	SIGN	-1.75906758707387	NOT_DEG
SOLSEv5.0_25750	2.16925070567438	0.101997538666232	0.00137298224310679	2.14594182675372	0.026153634625147	0.000221529719813956	2.17923353977111	0.301765039908304	0.00586181525344902	2.18315393357037	0.0613674500455977	0.938632549954402	FALSE	TRUE	FALSE	FALSE	1	0.0109942477463145	SIGN	2.16939500144239	POSSIBLE_DEG
SOLSEv5.0_13670	-1.56106192878903	0.0741546640985435	0.000870217896857711	-1.55057430983065	0.0464513570405954	0.000467176934521369	-1.54271978514047	0.247634169511379	0.00365904422888253	-1.5916398205324	0.0598881896438349	0.940111810356165	FALSE	TRUE	FALSE	FALSE	1	0.0112665098252385	SIGN	-1.56149896107314	POSSIBLE_DEG
SOLSEv5.0_21406	-0.701091754364805	0.100140061809288	0.00133541030024937	-0.699713334641002	0.190294864209863	0.00361175783809033	-0.713676426278545	0.221703549387586	0.00272124670832711	-0.704115994725301	0.0122091934665502	0.98779080653345	FALSE	FALSE	FALSE	FALSE	0	0.0113463491561627	SIGN	-0.704649377502413	NOT_DEG
SOLSEv5.0_11079	-0.899001495549088	0.0867591493813804	0.0010834685112579	-0.89893044783457	0.0832796181962189	0.00103459432819998	-0.900947080783003	0.210293027803643	0.00232015560434119	-0.904044994849687	0.0344485359730489	0.965551464026951	FALSE	FALSE	FALSE	FALSE	0	0.0114680116046031	SIGN	-0.900731004754087	NOT_DEG
SOLSEv5.0_00263	-0.944408448564943	0.0829538304652359	0.00101652960453774	-0.943374891644217	0.0818448140281443	0.00101163435585045	-0.995141144486935	0.223356174672806	0.00280281308411101	-0.947625670005894	0.0347845998789293	0.965215400121071	FALSE	FALSE	FALSE	FALSE	0	0.011532894582938	SIGN	-0.957637538675497	NOT_DEG
SOLSEv5.0_09145	-0.510498878500284	0.256257945826709	0.00573303782160162	-0.509879897008255	0.521214552182409	0.0241615880130358	-0.506386159687787	0.346408360503537	0.00844394830315122	-0.513913399273713	0.00115485179542263	0.998845148204577	FALSE	FALSE	FALSE	FALSE	0	0.0116416369935925	SIGN	-0.51016958361751	NOT_DEG
SOLSEv5.0_20592	0.778169162144382	0.0539577202254592	0.000560401800898243	0.778797842515271	0.100830782615651	0.00140763264725702	0.78031112503685	0.190654557009504	0.00183022632842604	0.772122741010234	0.0519246751104742	0.948075324889526	FALSE	FALSE	FALSE	FALSE	0	0.0117093469227379	SIGN	0.777350217676684	NOT_DEG
SOLSEv5.0_03243	-0.942521012255344	0.0872254176323182	0.0010920282910353	-0.940570416594585	0.0981882486215177	0.00134619885488271	-0.935556926278	0.191178731837631	0.00187785085694943	-0.946635926761627	0.033582470855041	0.966417529144959	FALSE	FALSE	FALSE	FALSE	0	0.0118870192069141	SIGN	-0.941321070472389	NOT_DEG
SOLSEv5.0_36254	-1.64724028991945	0.0790211955272222	0.000947163372808248	-1.64668806318293	0.0715578022164275	0.000832850565387583	-2.05505171581376	0.180037505888658	0.00164072281852808	-1.62051263498929	0.054187737321562	0.945812262678438	FALSE	FALSE	FALSE	FALSE	0	0.0119151229430093	SIGN	-1.74237317597636	NOT_DEG
SOLSEv5.0_44908	-0.701122125051715	0.0707709039575008	0.000802226461464347	-0.700754691996856	0.130207376453469	0.00208733747545874	-0.700735805400404	0.177162931239643	0.0015903648915046	-0.706185924104488	0.0338258694084529	0.966174130591547	FALSE	FALSE	FALSE	FALSE	0	0.0119240581473756	SIGN	-0.702199636638366	NOT_DEG
SOLSEv5.0_17478	-0.803500398458443	0.0722890375305155	0.000839251455484492	-0.802969334930069	0.0965649951084212	0.00130879500816576	-0.809949458588079	0.210942187771842	0.00237652643715096	-0.808655224371549	0.0388813800863049	0.961118619913695	FALSE	FALSE	FALSE	FALSE	0	0.0122412671719142	SIGN	-0.806268604087035	NOT_DEG
SOLSEv5.0_08972	-0.93526943068698	0.0829538304652359	0.00101772663043324	-0.932607309835623	0.0765743879521583	0.000920064957512757	-0.930150030270596	0.22756894840094	0.00293168076283164	-0.938176282574559	0.0408618057112996	0.9591381942887	FALSE	FALSE	FALSE	FALSE	0	0.0125218287387167	SIGN	-0.934050763341939	NOT_DEG
SOLSEv5.0_01638	-0.99281698532631	0.107473892888857	0.00147036501272455	-0.991291836487842	0.0911141209854907	0.00118728223689531	-1.08539727319627	0.191178731837631	0.00187627276554647	-0.990119247723843	0.0334356803287681	0.966564319671232	FALSE	FALSE	FALSE	FALSE	0	0.0130595950434125	SIGN	-1.01490633568357	NOT_DEG
SOLSEv5.0_02412	-1.29250882084134	0.0921098830358308	0.00119274900559094	-1.29284631899902	0.0719201061490155	0.000841579859254071	-1.53069385162929	0.200520222409325	0.00211767896378867	-1.29245731010768	0.0488865873261741	0.951113412673826	FALSE	FALSE	FALSE	TRUE	1	0.0134117918974219	SIGN	-1.35212657539433	POSSIBLE_DEG
SOLSEv5.0_16533	-1.38184263165871	0.0705035190760108	0.000795743178089472	-1.37535371530863	0.0537490629851454	0.000568526301622069	-1.28430247725807	0.292583685391094	0.00554400006199714	-1.40101903824014	0.058901674181211	0.941098325818789	FALSE	FALSE	FALSE	FALSE	0	0.013466742717149	SIGN	-1.36062946561639	NOT_DEG
SOLSEv5.0_43931	-0.744097187014236	0.0696041067656785	0.000773136297303113	-0.743724484666248	0.106905912766545	0.00154816951718233	-0.757211780099152	0.177162931239643	0.00157926688891596	-0.745751288144397	0.0498767411382709	0.950123258861729	FALSE	FALSE	FALSE	FALSE	0	0.0135330138908606	SIGN	-0.747696184981009	NOT_DEG
SOLSEv5.0_03182	-1.33092656057866	0.117439203364758	0.00172150651479515	-1.32977801539777	0.0993808223317594	0.00137578028649643	-1.64750128922514	0.224889203793893	0.00284997023147709	-1.33619672991227	0.0253236863308468	0.974676313669153	FALSE	FALSE	FALSE	TRUE	1	0.013639393700082	SIGN	-1.41110064877846	POSSIBLE_DEG
SOLSEv5.0_20232	-0.887140628810994	0.0782039182386821	0.000927551964048379	-0.885522247217037	0.072288995667825	0.000850432092340143	-0.934277525818179	0.1907918502202	0.00183752974079562	-0.888721670345153	0.0621976820519964	0.937802317948004	FALSE	FALSE	FALSE	FALSE	0	0.0137310214840696	SIGN	-0.898915518047841	NOT_DEG
SOLSEv5.0_45333	-1.1105529971106	0.0964903676972743	0.00127765720640884	-1.11010977881915	0.0813313432320871	0.000995081687178879	-1.26781777417067	0.160994535494673	0.00136367563632707	-1.09869569291067	0.053886818352656	0.946113181647344	FALSE	FALSE	FALSE	FALSE	0	0.0138779974800333	SIGN	-1.14679406075277	NOT_DEG
SOLSEv5.0_49272	0.739869576426332	0.0515325171806366	0.000525512020197895	0.739956998448339	0.104318965282492	0.00148578272801642	0.756950049789666	0.148760674334766	0.00117604749442718	0.732077836250788	0.0854815398868297	0.91451846011317	FALSE	FALSE	FALSE	FALSE	0	0.0139188924500577	SIGN	0.742213615228781	NOT_DEG
SOLSEv5.0_06193	-1.85781748304531	0.106188646842226	0.00144605813396694	-1.84147915618068	0.0388509269432769	0.000368081940546795	-1.88204460775335	0.274663850879216	0.00472460723610937	-1.86309477781327	0.0605059048523997	0.9394940951476	FALSE	TRUE	FALSE	FALSE	1	0.0139483980733507	SIGN	-1.86110900619815	POSSIBLE_DEG
SOLSEv5.0_04258	-1.79647744231479	0.104553193835117	0.00141066436614685	-1.78512870265005	0.0549588793386529	0.000586784079759091	-1.81259605337609	0.260081933606307	0.0040040681795015	-1.77667397282956	0.0477231504085045	0.952276849591496	FALSE	FALSE	FALSE	TRUE	1	0.0143512049538518	SIGN	-1.79271904279262	POSSIBLE_DEG
SOLSEv5.0_19372	1.13088489277844	0.0707709039575008	0.000807761353039542	1.13189688523586	0.0499828689664118	0.000519501707707898	1.18115873742855	0.270051729468914	0.00455453586441066	1.1255144507416	0.0749911788929314	0.925008821107069	FALSE	TRUE	FALSE	FALSE	1	0.0143969879344277	SIGN	1.14236374154611	POSSIBLE_DEG
SOLSEv5.0_44964	-0.915564223442102	0.0877906880798749	0.0011018599068701	-0.916064854199181	0.0777114832026796	0.000945917162838489	-0.909761893377537	0.241429969279322	0.00336972109192162	-0.912147496308419	0.0441097895727296	0.95589021042727	FALSE	FALSE	FALSE	FALSE	0	0.0145441202513068	SIGN	-0.91338461683181	NOT_DEG
SOLSEv5.0_00965	1.07349787704353	0.0707709039575008	0.000808497003528557	1.07278207235407	0.0469268003949482	0.000476982159868341	0.981828336663054	0.377384557863161	0.011352527795623	1.0743739091203	0.058576137971742	0.941423862028258	FALSE	TRUE	FALSE	FALSE	1	0.0146536000245203	SIGN	1.05062054879524	POSSIBLE_DEG
SOLSEv5.0_02705	-0.789072613658902	0.0921098830358308	0.00119366825658809	-0.788268652964848	0.110597377784889	0.00163418763134278	-0.825590455078415	0.196557621337065	0.00205338461241193	-0.792064235856538	0.0381544475725968	0.961845552427403	FALSE	FALSE	FALSE	FALSE	0	0.0150799773733054	SIGN	-0.798748989389676	NOT_DEG
SOLSEv5.0_25356	-1.95096333150989	0.134033950713322	0.00209901946267681	-1.91576311908327	0.0376963922154133	0.000354778443488016	-1.97710348258691	0.316775440008511	0.00669803760088269	-2.01781678660235	0.0487767981623435	0.951223201837657	FALSE	TRUE	FALSE	TRUE	2	0.0153163206775899	SIGN	-1.9654116799456	POSSIBLE_DEG
SOLSEv5.0_42795	-1.06354512250321	0.0889820401056584	0.00112830780465478	-1.06354379357951	0.0697825300421838	0.000798201155914215	-1.1752791614375	0.210942187771842	0.00238233114562251	-1.05806967860169	0.0596533285049263	0.940346671495074	FALSE	FALSE	FALSE	FALSE	0	0.0153256460589551	SIGN	-1.09010943903048	NOT_DEG
SOLSEv5.0_16667	1.2292574091854	0.0790211955272222	0.000942420073200893	1.22978117602736	0.0741971428181889	0.000881413095915241	1.29026941454032	0.211380526014177	0.00247729746230222	1.19222633902771	0.0633664736599171	0.936633526340083	FALSE	FALSE	FALSE	FALSE	0	0.0153817447687785	SIGN	1.2353835846952	NOT_DEG
SOLSEv5.0_10077	-0.980764601654085	0.0909100392809446	0.0011695361187696	-0.979942426415127	0.0744973277946906	0.000890434241742286	-1.06981157765757	0.198202523770161	0.00208300431242954	-0.977777529803614	0.059043808819489	0.940956191180511	FALSE	FALSE	FALSE	FALSE	0	0.0154833737699598	SIGN	-1.0020740338826	NOT_DEG
SOLSEv5.0_41601	-0.866574206066423	0.114047562970683	0.00162851536085138	-0.864936137062347	0.135907989783887	0.00221797717394477	-0.87721789784605	0.298044850178358	0.00570358133419496	-0.866281030675219	0.0171600399399816	0.982839960060018	FALSE	FALSE	FALSE	FALSE	0	0.0154858024973882	SIGN	-0.86875231791251	NOT_DEG
SOLSEv5.0_19629	-1.40734733547612	0.0888463834812434	0.00112068547723438	-1.40515578493228	0.0700752958807334	0.000805590235793744	-1.49068018795581	0.282011656525128	0.00519907415782379	-1.40859901704224	0.0457582111696498	0.95424178883035	FALSE	FALSE	FALSE	TRUE	1	0.0156352952692687	SIGN	-1.42794558135161	POSSIBLE_DEG
SOLSEv5.0_04623	-1.08748057365033	0.0933953101708501	0.00122788311771529	-1.08753322039388	0.0815201406811056	0.000999949021405205	-1.1919677548654	0.185952833199116	0.00173450769552346	-1.07533632628551	0.0582996199870696	0.94170038001293	FALSE	FALSE	FALSE	FALSE	0	0.0159409809729524	SIGN	-1.11057946879878	NOT_DEG
SOLSEv5.0_15329	0.735109973017012	0.0805638269045494	0.000975765208194417	0.734973781233958	0.117013922386182	0.00179140400691607	0.754141033020275	0.177162931239643	0.00158613858182567	0.726203919503654	0.0498737218821343	0.950126278117866	FALSE	FALSE	FALSE	FALSE	0	0.0160456632683041	SIGN	0.737607176693725	NOT_DEG
SOLSEv5.0_05862	1.52007627542977	0.0804250084264929	0.000971560346539058	1.51405728985843	0.0535214845761888	0.000564161714694423	1.60995882113895	0.238375249654912	0.00324554079402158	1.51777820310926	0.0864550623114804	0.91354493768852	FALSE	FALSE	FALSE	FALSE	0	0.0167859173962739	SIGN	1.5404676473841	NOT_DEG
SOLSEv5.0_35592	-1.81835610858459	0.0895728558688955	0.00114671243158172	-1.81406837851019	0.0933620507498487	0.0012418593775234	-2.36655123446357	0.124747779612216	0.000837496073441282	-1.78951563021851	0.0871427176799321	0.912857282320068	FALSE	FALSE	FALSE	FALSE	0	0.017082570799847	SIGN	-1.94712283794422	NOT_DEG
SOLSEv5.0_08881	-0.691455165177906	0.0626535766888232	0.000664477845021093	-0.690265120126864	0.175669225357332	0.00327020018977408	-0.689909557677174	0.206631141338383	0.00223640807384057	-0.693720054438117	0.0403704205512536	0.959629579448746	FALSE	FALSE	FALSE	FALSE	0	0.0172035784721911	SIGN	-0.691337474355015	NOT_DEG
SOLSEv5.0_10205	1.14930077795997	0.0707709039575008	0.000810523374474044	1.14971174684674	0.0499828689664118	0.0005205895500329	1.03592021807025	0.367975758841878	0.0104178420399053	1.14443719811353	0.0706079225176433	0.929392077482357	FALSE	TRUE	FALSE	FALSE	1	0.017216261266601	SIGN	1.11984248524762	POSSIBLE_DEG
SOLSEv5.0_16056	-0.888866920075007	0.10113105559569	0.00135497209725007	-0.887521709372458	0.100830782615651	0.00140472288239183	-0.904222370928282	0.191178731837631	0.00190684959516664	-0.891222277327347	0.047525910349439	0.952474089650561	FALSE	FALSE	FALSE	FALSE	0	0.0173156345146598	SIGN	-0.892958319425774	NOT_DEG
SOLSEv5.0_08908	-0.589528305074277	0.157049692259717	0.00264624050026571	-0.588341146121464	0.361436714873641	0.0110553644435249	-0.588883040284374	0.280555259639728	0.00507189934576394	-0.591944957219738	0.00586265483999204	0.994137345160008	FALSE	FALSE	FALSE	FALSE	0	0.0174108350597784	SIGN	-0.589674362174963	NOT_DEG
SOLSEv5.0_16012	-0.855246955687458	0.0811607686053055	0.000985541808919147	-0.854649171499721	0.0910724416068047	0.00117997610690207	-0.854516427030718	0.234603275645474	0.00315220126728092	-0.858890597916454	0.0550140919738078	0.944985908026192	FALSE	FALSE	FALSE	FALSE	0	0.0176807028922885	SIGN	-0.855825788033588	NOT_DEG
SOLSEv5.0_23779	-1.60200521144815	0.11016838942403	0.00154519203239854	-1.60087811175333	0.106905912766545	0.00154596005213326	-2.0436482773653	0.190628650421203	0.00182399731391853	-1.59684925375657	0.0426732410784461	0.957326758921554	FALSE	FALSE	FALSE	TRUE	1	0.0177348459788686	SIGN	-1.71084521358084	POSSIBLE_DEG
SOLSEv5.0_10429	0.844500837698811	0.0716293907761959	0.000827098079875748	0.844749057142805	0.085069505810704	0.00107551169662799	0.863009145327427	0.177162931239643	0.00160066897342882	0.831872566246614	0.0893459860589864	0.910654013941014	FALSE	FALSE	FALSE	FALSE	0	0.0178198217537593	SIGN	0.846032901603914	NOT_DEG
SOLSEv5.0_02535	-2.20025943098949	0.0812366351895424	0.00098901206317987	-2.19747810452128	0.0733034576316368	0.000866965852902719	-2.80812402909824	0.234603275645474	0.00315738503111771	-2.1332138660162	0.0693152307679294	0.930684769232071	FALSE	FALSE	FALSE	FALSE	0	0.0178703976311903	SIGN	-2.3347688576563	NOT_DEG
SOLSEv5.0_43988	-1.80081884818441	0.0705035190760108	0.000796399964460743	-1.79586908152569	0.0697825300421838	0.000799053314888853	-1.79432665388008	0.367975758841878	0.0104125572629315	-1.77130971663593	0.0541668162587041	0.945833183741296	FALSE	FALSE	FALSE	FALSE	0	0.0180316019796356	SIGN	-1.79058107505653	NOT_DEG
SOLSEv5.0_04539	-1.60705124050429	0.108659575930557	0.00149675412091354	-1.59394595773689	0.0704265561029748	0.000813055987134356	-1.47119136944484	0.38233377010731	0.0118984533801748	-1.63253275787819	0.0340676828266431	0.965932317173357	FALSE	FALSE	FALSE	TRUE	1	0.0182422555193835	SIGN	-1.57618033139106	POSSIBLE_DEG
SOLSEv5.0_06086	-1.91365303374267	0.0861525585730095	0.00107004169925911	-1.90932994007207	0.0719201061490155	0.000840649403163118	-2.25392212849749	0.230954935813578	0.00302858461444584	-1.88260863024686	0.0700817421890507	0.929918257810949	FALSE	FALSE	FALSE	FALSE	0	0.0183220312139629	SIGN	-1.98987843313977	NOT_DEG
SOLSEv5.0_12509	0.8879558277664	0.0790211955272222	0.000945654600884101	0.887830007937113	0.0818448140281443	0.00100958928552914	0.890575617534556	0.211380526014177	0.00246735542927764	0.880291510989386	0.0742327321108284	0.925767267889172	FALSE	FALSE	FALSE	FALSE	0	0.0184772043565295	SIGN	0.886663241056864	NOT_DEG
SOLSEv5.0_00213	-0.694477652102134	0.0859441476855344	0.00106250373982117	-0.694170854095296	0.169934385933182	0.00308671065314964	-0.682862306194106	0.2131282157428	0.00251399827830634	-0.70038544374324	0.0329236325743302	0.96707636742567	FALSE	FALSE	FALSE	FALSE	0	0.0186063663852582	SIGN	-0.692974064033694	NOT_DEG
SOLSEv5.0_09628	0.897264483342828	0.100983902743671	0.00134983189735813	0.898602477174155	0.094227287350691	0.00125632441724318	0.993350573556939	0.194608367122885	0.00201470577081666	0.887399262423686	0.0567483241841165	0.943251675815884	FALSE	FALSE	FALSE	FALSE	0	0.0189413701837858	SIGN	0.919154199124402	NOT_DEG
SOLSEv5.0_22388	-1.13952567833749	0.106079193027795	0.00144123911456026	-1.13648856471785	0.091979416261882	0.00120615497545071	-1.17343203960733	0.202242297655794	0.00216987281334802	-1.13541102195198	0.0539911060584829	0.946008893941517	FALSE	FALSE	FALSE	FALSE	0	0.0191273665805457	SIGN	-1.14621432615366	NOT_DEG
SOLSEv5.0_11470	1.26863035096831	0.0852184171756744	0.00105085779573392	1.2688172607698	0.0697825300421838	0.000795004973868153	1.31639292423593	0.268739099094139	0.00447659809079398	1.23255412833109	0.0686916720490572	0.931308327950943	FALSE	FALSE	FALSE	FALSE	0	0.0195382621461327	SIGN	1.27159866607628	NOT_DEG
SOLSEv5.0_40729	-1.39769343288657	0.0964397127774023	0.00127222525835685	-1.39289325906035	0.0832796181962189	0.00103380144228644	-1.42141786669095	0.221703549387586	0.00271368688233367	-1.3867686852161	0.0616800527238962	0.938319947276104	FALSE	FALSE	FALSE	FALSE	0	0.0195445491967285	SIGN	-1.39969331096349	NOT_DEG
SOLSEv5.0_20930	-0.701551835814129	0.0548182850438076	0.000574499755401058	-0.701343815581442	0.162207283640124	0.00283440384576324	-0.696690322962021	0.205421796923953	0.00221687470641987	-0.704019981053132	0.0603210920479593	0.939678907952041	FALSE	FALSE	FALSE	FALSE	0	0.0195892913726264	SIGN	-0.700901488852681	NOT_DEG
SOLSEv5.0_42573	0.835762154138886	0.0848315484419146	0.0010434253840361	0.836280000742575	0.0909631513059059	0.00116429180991372	0.885860504416419	0.180037505888658	0.00164923301918334	0.82365877405425	0.0801158562489701	0.91988414375103	FALSE	FALSE	FALSE	FALSE	0	0.0197303609273913	SIGN	0.845390358338033	NOT_DEG
SOLSEv5.0_17247	1.32686597445663	0.0638579292167735	0.000695740603959894	1.32705069499903	0.0464513570405954	0.000466178749718812	1.11600906174808	0.464630933071762	0.0230424868995711	1.31989692062657	0.0817811013784484	0.918218898621552	FALSE	TRUE	FALSE	FALSE	1	0.0199073627929067	SIGN	1.27245566295758	POSSIBLE_DEG
SOLSEv5.0_08134	-0.991430521576998	0.126390389684096	0.00194721309491343	-0.991438518103504	0.0975416131754192	0.00132805433925624	-1.05120832159202	0.260081933606307	0.00402866117972232	-0.994857101273701	0.0363964568098452	0.963603543190155	FALSE	FALSE	FALSE	FALSE	0	0.0204037695306844	SIGN	-1.00723361563656	NOT_DEG
SOLSEv5.0_32758	-1.98364876305704	0.117439203364758	0.00172483971267116	-1.97319621952416	0.0611087248718019	0.000674810865694387	-2.32109069773536	0.268739099094139	0.00439404366274152	-1.96399571192155	0.0622527998693525	0.937747200130647	FALSE	FALSE	FALSE	FALSE	0	0.020817885040284	SIGN	-2.06048284805953	NOT_DEG
SOLSEv5.0_24119	1.88890411338624	0.139638949156917	0.00223019219080234	1.85985853616803	0.0488042077909525	0.000502939148544264	1.8434990819951	0.344427277285345	0.00824438488419871	1.94371694242106	0.0512028000673401	0.94879719993266	FALSE	TRUE	FALSE	FALSE	1	0.0208331113229398	SIGN	1.88399466849261	POSSIBLE_DEG
SOLSEv5.0_12646	-0.59052599653301	0.106079193027795	0.00144051429327194	-0.589905923375738	0.295328534531067	0.0078196643869951	-0.590777662452091	0.211380526014177	0.00242329439709065	-0.593380849919203	0.0181925749894118	0.981807425010588	FALSE	FALSE	FALSE	FALSE	0	0.020868406731138	SIGN	-0.59114760807001	NOT_DEG
SOLSEv5.0_19014	-1.14436008957065	0.0933953101708501	0.00122294472485846	-1.14544995371782	0.0741971428181889	0.000882716429448704	-1.0745328988871	0.353744032919838	0.00898897812351201	-1.14020333061189	0.0500694976433441	0.949930502356656	FALSE	FALSE	FALSE	FALSE	0	0.0211446353262355	SIGN	-1.12613656819687	NOT_DEG
SOLSEv5.0_22574	-1.11876353284528	0.0975001575691801	0.00129714674644909	-1.115820115478	0.0834928768924515	0.0010439575499585	-1.08474443332752	0.282011656525128	0.0051689536336786	-1.12524197898498	0.0542359480777975	0.945764051922202	FALSE	FALSE	FALSE	FALSE	0	0.0213601291233512	SIGN	-1.11114251515895	NOT_DEG
SOLSEv5.0_22270	-0.949892721610407	0.101543259479222	0.00136368104979941	-0.950059318985503	0.0947878923591875	0.00127271984972181	-0.955825279440942	0.224889203793893	0.00285027099801521	-0.944870428456116	0.0576239258995951	0.942376074100405	FALSE	FALSE	FALSE	FALSE	0	0.021386761631262	SIGN	-0.950161937123242	NOT_DEG
SOLSEv5.0_00632	0.779486093890707	0.0729687179156935	0.00084943189038978	0.779941484577549	0.110714758725567	0.00164179775070629	0.762989587564448	0.22756894840094	0.00289938465861255	0.776814458839469	0.0679682697625408	0.932031730237459	FALSE	FALSE	FALSE	FALSE	0	0.0214141097654206	SIGN	0.774807906218043	NOT_DEG
SOLSEv5.0_17721	1.12679494505146	0.0829538304652359	0.00101738089021908	1.12677614314706	0.0741971428181889	0.000884518580465297	1.14307135948977	0.25849886399443	0.00390067616957337	1.11265004795984	0.0795932116230431	0.920406788376957	FALSE	FALSE	FALSE	FALSE	0	0.0216168181582973	SIGN	1.12732312391203	NOT_DEG
SOLSEv5.0_13781	-1.24081997326294	0.107473892888857	0.00147367716323912	-1.23658063297422	0.0867740623095652	0.00109978420043495	-1.2534223636126	0.24210484025008	0.00347860512092284	-1.24962688898039	0.0573313520278151	0.942668647972185	FALSE	FALSE	FALSE	FALSE	0	0.0219540190143948	SIGN	-1.24511246470754	NOT_DEG
SOLSEv5.0_41299	0.705899837752444	0.0716293907761959	0.000826494250845912	0.706730210002413	0.158808842597164	0.00275010920798202	0.712737975633879	0.196557621337065	0.00204787344935792	0.701644479860021	0.0588391106302728	0.941160889369727	FALSE	FALSE	FALSE	FALSE	0	0.0222060486480141	SIGN	0.706753125812189	NOT_DEG
SOLSEv5.0_34829	-1.19202399983611	0.122083342851913	0.00184032963428096	-1.19186007136935	0.0978425036745185	0.00133522051381652	-1.38190146167325	0.202036971634203	0.0021613316390784	-1.18214243575087	0.0553133702479645	0.944686629752036	FALSE	FALSE	FALSE	FALSE	0	0.0224349502885793	SIGN	-1.23698199215739	NOT_DEG
SOLSEv5.0_42759	-0.83485605297758	0.121487045443481	0.00181830312759775	-0.833820550180551	0.113252905228869	0.00169598748752262	-0.845223397318329	0.230988936586196	0.0030784635768139	-0.841500914851575	0.0420345959655276	0.957965404034472	FALSE	FALSE	FALSE	FALSE	0	0.0224470463141418	SIGN	-0.838850228832009	NOT_DEG
SOLSEv5.0_17733	0.932432368972741	0.0892789973558072	0.00113734775420325	0.930609928900413	0.0773718839961285	0.000934501673312507	0.913799864731935	0.22756894840094	0.00292351971239727	0.951136908703802	0.0852210804791484	0.914778919520852	FALSE	FALSE	FALSE	FALSE	0	0.0224913123805923	SIGN	0.931994767827223	NOT_DEG
SOLSEv5.0_21342	-0.933616022530394	0.113006974271458	0.00159901111174469	-0.932210080826038	0.110714758725567	0.00164286864340548	-0.931200093340452	0.211380526014177	0.00245207488895023	-0.94178245989182	0.0507633167003197	0.94923668329968	FALSE	FALSE	FALSE	FALSE	0	0.0225253641632914	SIGN	-0.934702164147176	NOT_DEG
SOLSEv5.0_22333	-0.794489920715139	0.0933953101708501	0.00122265530705521	-0.792670492447649	0.0998957691240653	0.0013883117618886	-0.758172746015399	0.241429969279322	0.00337700404108724	-0.80095257232065	0.0603280350217595	0.93967196497824	FALSE	FALSE	FALSE	FALSE	0	0.022718087352471	SIGN	-0.786571432874709	NOT_DEG
SOLSEv5.0_44222	-2.73570418335568	0.493118117755731	0.0205014592414918	-2.74587047504501	0.0214145774174248	0.000173326671279195	-3.61943735757667	0.224889203793893	0.00284038286006157	-2.74331858110333	0.0577018272394356	0.942298172760564	FALSE	TRUE	FALSE	FALSE	1	0.022852301685141	SIGN	-2.96108264927017	POSSIBLE_DEG
SOLSEv5.0_08472	-0.625195146130158	0.0893352378524045	0.00114086732996324	-0.624183395394049	0.233660998251664	0.00509857837879706	-0.626005524589397	0.191178731837631	0.00188627675974163	-0.626962049951283	0.0344682926545534	0.965531707345447	FALSE	FALSE	FALSE	FALSE	0	0.0229134417392042	SIGN	-0.625586529016222	NOT_DEG
SOLSEv5.0_18855	-1.49388468767107	0.0964397127774023	0.00127396043549691	-1.48868126932073	0.0790479798870102	0.000964665082696919	-1.65977014572943	0.202036971634203	0.00215124952122724	-1.48239859312754	0.0911285844979757	0.908871415502024	FALSE	FALSE	FALSE	FALSE	0	0.0232408245837049	SIGN	-1.53118367396219	NOT_DEG
SOLSEv5.0_41817	-1.67064571270186	0.109481283186966	0.00152181388301933	-1.66825470054938	0.0965649951084212	0.00131067276182394	-2.11533516430636	0.268739099094139	0.00447673678061827	-1.67923904599126	0.0495205985836734	0.950479401416327	FALSE	FALSE	FALSE	TRUE	1	0.0232801239442545	SIGN	-1.78336865588721	POSSIBLE_DEG
SOLSEv5.0_06219	-1.71105332222678	0.119793462953896	0.00177040229216457	-1.70189652541922	0.085069505810704	0.00107095338229958	-1.65603629806032	0.386236980146905	0.0122501438991254	-1.71121017686795	0.0361053490637133	0.963894650936287	FALSE	FALSE	FALSE	TRUE	1	0.0234447473098501	SIGN	-1.69504908064357	POSSIBLE_DEG
SOLSEv5.0_18497	-1.18909732783521	0.109819075885749	0.00153684681032457	-1.18369898653979	0.0834928768924515	0.00104510157736504	-1.09490874320105	0.293264931060295	0.00557506681885023	-1.21894632513104	0.0542232452119855	0.945776754788014	FALSE	FALSE	FALSE	FALSE	0	0.0238707612157019	SIGN	-1.17166284567677	NOT_DEG
SOLSEv5.0_05692	-1.01118111662276	0.115250672396027	0.00167433515278822	-1.00864016866808	0.102412149169837	0.00144577321892416	-0.976083414500793	0.240741019538522	0.0033155134765156	-1.02540676560218	0.0526438997854815	0.947356100214519	FALSE	FALSE	FALSE	FALSE	0	0.0243032619598209	SIGN	-1.00532786634845	NOT_DEG
SOLSEv5.0_29776	-2.33437532035065	0.0861525585730095	0.00107048676482309	-2.32555281703432	0.0674190332737211	0.000756154772277405	-2.69712237641272	0.306526381375433	0.00605242447562769	-2.28036415951199	0.0858542944164455	0.914145705583554	FALSE	FALSE	FALSE	FALSE	0	0.024674098009969	SIGN	-2.40935366832742	NOT_DEG
SOLSEv5.0_02335	0.791347620992754	0.0889820401056584	0.00113077270921844	0.791699600149423	0.116690674971116	0.00178279453855357	0.782722557357279	0.244177966579262	0.003569674125547	0.787020593530444	0.0611136470630127	0.938886352936987	FALSE	FALSE	FALSE	FALSE	0	0.0249099879687337	SIGN	0.788197593007475	NOT_DEG
SOLSEv5.0_01224	0.597644426367927	0.114747403221464	0.0016526218411877	0.598018690254086	0.292008544492399	0.00764007799305625	0.593702180973806	0.22756894840094	0.00294848712792032	0.595832120756614	0.0204072600963467	0.979592739903653	FALSE	FALSE	FALSE	FALSE	0	0.0249844746672171	SIGN	0.596299354588108	NOT_DEG
SOLSEv5.0_43801	-0.872197154859859	0.113006974271458	0.00159918874792681	-0.870176524073497	0.0993109580093194	0.00136772212843805	-0.898130240217417	0.223356174672806	0.00279356764458342	-0.874482408376609	0.0627313395590662	0.937268660440934	FALSE	FALSE	FALSE	FALSE	0	0.0251682220357378	SIGN	-0.878746581881845	NOT_DEG
SOLSEv5.0_08809	0.735863727065034	0.0782693456329624	0.000930783871819666	0.73709409667552	0.151966154375373	0.00257440467319304	0.713137714520263	0.242075530517865	0.00344926231542872	0.733475140518897	0.0548712119021675	0.945128788097833	FALSE	FALSE	FALSE	FALSE	0	0.025251407951627	SIGN	0.729892669694928	NOT_DEG
SOLSEv5.0_12510	0.762010758882621	0.0887171801407423	0.00111627201871471	0.761313684610141	0.107366713139631	0.00156477765633757	0.751999207772041	0.210293027803643	0.00230547542145173	0.756799451893639	0.0795797423262848	0.920420257673715	FALSE	FALSE	FALSE	FALSE	0	0.0254092542106517	SIGN	0.758030775789611	NOT_DEG
SOLSEv5.0_50540	1.09070508682604	0.107473892888857	0.00147009206277123	1.08921511647619	0.0981882486215177	0.00134917972443923	1.11412367827853	0.212506425864454	0.00249999716712166	1.06773755243544	0.0716016618495867	0.928398338150413	FALSE	FALSE	FALSE	FALSE	0	0.0255385100834282	SIGN	1.09044535850405	NOT_DEG
SOLSEv5.0_01569	0.736912648678373	0.0889820401056584	0.00112794797086306	0.737824344186099	0.157553472442399	0.0027225784479837	0.722157436575419	0.242075530517865	0.00342516119538065	0.732162324355987	0.0474027161052217	0.952597283894778	FALSE	FALSE	FALSE	FALSE	0	0.0255725076333596	SIGN	0.732264188448969	NOT_DEG
SOLSEv5.0_18740	-0.987354597936399	0.154964488682477	0.00260624304781322	-0.98672537378602	0.122931635248663	0.00193984855471444	-1.11747348404495	0.210293027803643	0.00235791247196789	-0.985593430419271	0.0401806392455757	0.959819360754424	FALSE	FALSE	FALSE	FALSE	0	0.0255829237379996	SIGN	-1.01928672154666	NOT_DEG
SOLSEv5.0_22731	0.801545602130367	0.0864673735998598	0.0010771116196782	0.802588177287221	0.108158248792106	0.00158457467015665	0.810793993060998	0.223356174672806	0.002786864457663	0.79646818198107	0.0772629511162203	0.92273704888378	FALSE	FALSE	FALSE	FALSE	0	0.0256300366895101	SIGN	0.802848988614914	NOT_DEG
SOLSEv5.0_48059	-1.41692119292587	0.114000963436402	0.00162398611233532	-1.41662205248758	0.08743912097097	0.00111369943262059	-1.61485334397253	0.238521708101605	0.00325501766295013	-1.40794223828145	0.0684309308023372	0.931569069197663	FALSE	FALSE	FALSE	FALSE	0	0.0257752916721203	SIGN	-1.46408470691686	NOT_DEG
SOLSEv5.0_20558	1.11219446969991	0.0921098830358308	0.00119653252515952	1.11246146520072	0.0697825300421838	0.000793639070528802	1.03170644936602	0.371185511248234	0.0106898073574438	1.10448267586801	0.0688848553545313	0.931115144645469	FALSE	FALSE	FALSE	FALSE	0	0.025957162645012	SIGN	1.09021126503366	NOT_DEG
SOLSEv5.0_01154	-1.1158406187815	0.116124994538512	0.00169068081160557	-1.11300164796895	0.0910724416068047	0.00117689965183743	-1.17222016567264	0.260081933606307	0.00407615609756686	-1.11832013149641	0.0597693905615096	0.94023060943849	FALSE	FALSE	FALSE	FALSE	0	0.0259627541861082	SIGN	-1.12984564097987	NOT_DEG
SOLSEv5.0_43093	0.79566581104364	0.0933953101708501	0.00122588604622497	0.796185158168867	0.101743944034189	0.00142676443039535	0.787825712786395	0.229242481595788	0.00297736188294191	0.78981784015636	0.0756123026119807	0.924387697388019	FALSE	FALSE	FALSE	FALSE	0	0.0259969773121475	SIGN	0.792373630538815	NOT_DEG
SOLSEv5.0_33875	-1.2137266737455	0.132515256954519	0.00207068082721527	-1.21330616049228	0.103648212021646	0.00147297779036911	-1.40183284685291	0.211380526014177	0.0024580026493033	-1.20961531555913	0.0575537655575071	0.942446234442493	FALSE	FALSE	FALSE	FALSE	0	0.0262591776588211	SIGN	-1.25962024916245	NOT_DEG
SOLSEv5.0_04083	-0.825293957266579	0.116991554556496	0.00171027593501773	-0.823978178080174	0.117035659101835	0.00179540837309567	-0.791287246420814	0.230988936586196	0.00306373760246683	-0.838361638718841	0.0531572549809127	0.946842745019087	FALSE	FALSE	FALSE	FALSE	0	0.0263716091437893	SIGN	-0.819730255121602	NOT_DEG
SOLSEv5.0_44070	-0.814719464333114	0.121533181411112	0.00182662045484539	-0.813443809891329	0.135907989783887	0.00222135972761341	-0.850305414208733	0.208161313112168	0.00227074083528914	-0.809433976654101	0.0496239318329714	0.950376068167029	FALSE	FALSE	FALSE	FALSE	0	0.0266441695585257	SIGN	-0.82197566627182	NOT_DEG
SOLSEv5.0_02999	-0.895877957451392	0.124674364362707	0.00191295149586958	-0.89308196657881	0.105730536925137	0.00152247196789553	-0.844946266720039	0.318634392782097	0.00677152081555343	-0.901476331902992	0.0408603302603705	0.959139669739629	FALSE	FALSE	FALSE	FALSE	0	0.0267530409690228	SIGN	-0.883845630663308	NOT_DEG
SOLSEv5.0_24327	1.18168027399526	0.117439203364758	0.00172823929645659	1.17904652207401	0.0910724416068047	0.00117861955731643	1.23264831514809	0.253472188289285	0.00380892138883697	1.17473298391911	0.0634106351435035	0.936589364856496	FALSE	FALSE	FALSE	FALSE	0	0.0267839807996292	SIGN	1.19202702378412	NOT_DEG
SOLSEv5.0_00675	-1.00440537360045	0.113006974271458	0.0015945732077179	-1.00191028896752	0.104680615139629	0.00150078557908177	-1.02133843074475	0.239566485503056	0.00329182208088651	-1.00249717807731	0.0610303966060921	0.938969603393908	FALSE	FALSE	FALSE	FALSE	0	0.0268981421768615	SIGN	-1.00753781784751	NOT_DEG
SOLSEv5.0_03017	-1.21295925901066	0.104915347684725	0.00141884263734285	-1.2092292556002	0.08743912097097	0.00111304622313837	-1.14173648382699	0.34139949385267	0.00798983631616551	-1.21404054817328	0.0554469985525432	0.944553001447457	FALSE	FALSE	FALSE	FALSE	0	0.0269733975465662	SIGN	-1.19449138665278	NOT_DEG
SOLSEv5.0_03156	-1.09501572942717	0.139638949156917	0.00221820061580039	-1.09409794774438	0.107366713139631	0.0015662417370413	-1.25058738053222	0.196066487349494	0.00203595204268674	-1.08866582983163	0.0591110817116282	0.940888918288372	FALSE	FALSE	FALSE	FALSE	0	0.0269847673472319	SIGN	-1.13209172188385	NOT_DEG
SOLSEv5.0_49714	-0.779350201796274	0.109046496192658	0.00150892704176223	-0.77884086744424	0.123396702283593	0.00195492955995778	-0.818112462320116	0.210293027803643	0.00232550127995506	-0.780673190857413	0.062888471352349	0.937111528647651	FALSE	FALSE	FALSE	FALSE	0	0.0274367294699652	SIGN	-0.789244180604511	NOT_DEG
SOLSEv5.0_10462	-0.687605722878888	0.0731727489690914	0.000854103000204016	-0.686441589249967	0.19074191844847	0.00362622670911572	-0.691248909869813	0.211380526014177	0.00244312498924673	-0.690376054591719	0.0619932661309404	0.93800673386906	FALSE	FALSE	FALSE	FALSE	0	0.0279642194019068	SIGN	-0.688918069147597	NOT_DEG
SOLSEv5.0_05212	-1.02872313930033	0.124468607206718	0.00190182146524731	-1.02564424925457	0.116137609245929	0.00176705798984426	-1.05106014911747	0.223356174672806	0.00279491248480517	-1.02744522942333	0.0574831173175067	0.942516882682493	FALSE	FALSE	FALSE	FALSE	0	0.0282504410756407	SIGN	-1.03321819177393	NOT_DEG
SOLSEv5.0_09424	-0.911564240135177	0.148403676344822	0.00246330545297807	-0.910547654850534	0.117118962642888	0.00180036051245499	-1.01525568407275	0.216866005350945	0.00262069902227355	-0.912514870371914	0.0493428695894491	0.950657130410551	FALSE	FALSE	FALSE	FALSE	0	0.0282918856977813	SIGN	-0.937470612357593	NOT_DEG
SOLSEv5.0_03708	-1.07760145369367	0.114047562970683	0.00163399494380497	-1.07526108237602	0.0954783408383232	0.0012872163047836	-1.07918685010845	0.242265645740645	0.00349575064437904	-1.08288784692956	0.0733621311163295	0.926637868883671	FALSE	FALSE	FALSE	FALSE	0	0.029083191455554	SIGN	-1.07873430827693	NOT_DEG
SOLSEv5.0_34598	-0.707442428433592	0.0909100392809446	0.00116822876835238	-0.706500484275245	0.166395516266404	0.00298067008997731	-0.696025240479166	0.216866005350945	0.00263625433782236	-0.708739180968151	0.0607757396234502	0.93922426037655	FALSE	FALSE	FALSE	FALSE	0	0.0296888192398741	SIGN	-0.704676833539038	NOT_DEG
SOLSEv5.0_13489	0.877243889488482	0.109676314096401	0.0015314075862221	0.877563326835636	0.113449499592994	0.00170836239818788	0.893287876870711	0.215265064909371	0.00255946353371351	0.862030398524162	0.0746819448003577	0.925318055199642	FALSE	FALSE	FALSE	FALSE	0	0.0297565405373113	SIGN	0.877531372929747	NOT_DEG
SOLSEv5.0_43224	0.84382454803719	0.123355619684861	0.00186949370278594	0.844621825106546	0.112952902632437	0.00168671042957209	0.873087072524574	0.260081933606307	0.00409796697118115	0.834500823713602	0.0556192289596569	0.944380771040343	FALSE	FALSE	FALSE	FALSE	0	0.0299128124412143	SIGN	0.849008567345478	NOT_DEG
SOLSEv5.0_03059	-0.61661778763283	0.114747403221464	0.00165105804142383	-0.615678421292778	0.297307686661982	0.00794661027217996	-0.61383371265262	0.260081933606307	0.00394556161078582	-0.618810431772663	0.0230384766065685	0.976961523393431	FALSE	FALSE	FALSE	FALSE	0	0.0302059008784482	SIGN	-0.616235088337723	NOT_DEG
SOLSEv5.0_23066	0.473137464354414	0.300692847954935	0.00773907640422574	0.473488143410238	0.590443821650422	0.0335498844916004	0.47062213876036	0.365335650668506	0.0100602380580746	0.470980117212892	0.00319033456242346	0.996809665437577	FALSE	FALSE	FALSE	FALSE	0	0.0304626510890523	SIGN	0.472056965934476	NOT_DEG
SOLSEv5.0_45049	-1.3483596215149	0.143368166703693	0.00233116283699553	-1.3452086219728	0.122436926764918	0.00192820106776224	-1.43783186870668	0.230988936586196	0.00307439022588949	-1.32327256498488	0.0533110770131824	0.946688922986818	FALSE	FALSE	FALSE	FALSE	0	0.0313940997623671	SIGN	-1.36366816929482	NOT_DEG
SOLSEv5.0_04116	1.59478880213911	0.127477910678216	0.00196796774564425	1.58296142369969	0.0711630819806698	0.000825813030121287	1.483728260363	0.365335650668506	0.0100406622507805	1.5973047237086	0.0654433176337459	0.934556682366254	FALSE	FALSE	FALSE	FALSE	0	0.0314676428314188	SIGN	1.5646958024776	NOT_DEG
SOLSEv5.0_41669	-0.711906093123684	0.119891870782059	0.00178247238660308	-0.710836191153576	0.156869923979146	0.00269192647812124	-0.706780246533436	0.223356174672806	0.00279117629276605	-0.71730283929465	0.0524058977139791	0.947594102286021	FALSE	FALSE	FALSE	FALSE	0	0.0317920466675259	SIGN	-0.711706342526336	NOT_DEG
SOLSEv5.0_33547	-1.38490090509048	0.122083342851913	0.00184255060909225	-1.37733271980834	0.102233205905493	0.00144003982468209	-1.33959086226852	0.279823165827048	0.00498470234535271	-1.39381883311645	0.0634036336840144	0.936596366315986	FALSE	FALSE	FALSE	FALSE	0	0.0319203740021204	SIGN	-1.37391083007095	NOT_DEG
SOLSEv5.0_26090	-1.6123099862874	0.109676314096401	0.00152831911219015	-1.60709889362121	0.104781095938908	0.00150551329966181	-1.86036479835279	0.215265064909371	0.00255025427667543	-1.60136903614686	0.0899876290409333	0.910012370959067	FALSE	FALSE	FALSE	FALSE	0	0.0320373568756302	SIGN	-1.67028567860207	NOT_DEG
SOLSEv5.0_22530	-1.6957402493659	0.119891870782059	0.00177761233352124	-1.68817591254635	0.0993808223317594	0.001374959897198	-1.68177570469197	0.371640461584989	0.0107145684589222	-1.67589727236198	0.0508254804107717	0.949174519589228	FALSE	FALSE	FALSE	FALSE	0	0.032279318978229	SIGN	-1.68539728474155	NOT_DEG
SOLSEv5.0_31073	1.55078678866008	0.107604437372004	0.00147884353840408	1.54650642009235	0.083665167692505	0.00104988289236422	1.48329965950789	0.369011962323893	0.0105318897364404	1.52277805221656	0.0684838837272016	0.931516116272798	FALSE	FALSE	FALSE	FALSE	0	0.0325210397233546	SIGN	1.52584273011922	NOT_DEG
SOLSEv5.0_08808	0.910652805837836	0.114787814847766	0.00165680561123226	0.908485696692051	0.0924064090597856	0.0012185472699758	0.87681308917343	0.262865486471127	0.00419305016327431	0.927142623407811	0.0826744401457796	0.91732555985422	FALSE	FALSE	FALSE	FALSE	0	0.0328159722898584	SIGN	0.905773553777782	NOT_DEG
SOLSEv5.0_22107	1.23181560439042	0.115250672396027	0.00167402339568952	1.22892170192474	0.085069505810704	0.00107484745817246	1.25180005077725	0.30849417042087	0.00618783656837762	1.23993662941858	0.0764541546664259	0.923545845333574	FALSE	FALSE	FALSE	FALSE	0	0.0328868637041396	SIGN	1.23811849662775	NOT_DEG
SOLSEv5.0_21976	-1.21142365107387	0.124468607206718	0.0018952725989262	-1.20556623727978	0.10898825133373	0.00160699203560211	-1.11165986586702	0.338434905488013	0.00781093274448113	-1.22702372314517	0.0506377958167814	0.949362204183219	FALSE	FALSE	FALSE	FALSE	0	0.0330080942145714	SIGN	-1.18891836934146	NOT_DEG
SOLSEv5.0_17341	-1.29862203276245	0.153628432176753	0.00257895234435403	-1.29670616742696	0.120671981731439	0.00188904877914381	-1.49209527152488	0.270051729468914	0.00454679366893725	-1.30153806070866	0.0469992951969375	0.953000704803063	FALSE	FALSE	FALSE	TRUE	1	0.0332822749001599	SIGN	-1.34724038310574	POSSIBLE_DEG
SOLSEv5.0_49076	1.99817819630769	0.164455381090919	0.00280710358182906	1.96689713796558	0.0617561155846204	0.000684990319522902	2.6965806805101	0.344288578971889	0.00818706057412135	2.02918663085506	0.0675071617740616	0.932492838225938	FALSE	FALSE	FALSE	FALSE	0	0.0333552377193721	SIGN	2.17271066140961	NOT_DEG
SOLSEv5.0_31639	-1.35251902760831	0.139193600567286	0.00219687421039677	-1.35145834518581	0.117683718574934	0.00181273390074954	-1.53530856375996	0.202036971634203	0.0021481334017111	-1.32345503058407	0.0716170151226768	0.928382984877323	FALSE	FALSE	FALSE	FALSE	0	0.0334494007351366	SIGN	-1.39068524178454	NOT_DEG
SOLSEv5.0_06777	0.682761212867898	0.109046496192658	0.00150853095153921	0.683136169628404	0.165082320973379	0.00292662209927022	0.679312314845198	0.211380526014177	0.00245281537502167	0.679859554255992	0.0625737938546405	0.93742620614536	FALSE	FALSE	FALSE	FALSE	0	0.0335546783887047	SIGN	0.681267312899373	NOT_DEG
SOLSEv5.0_22174	-0.749189903732691	0.146274202364066	0.0023958309894585	-0.748541178568316	0.169934385933182	0.00308603278317793	-0.748391595193484	0.22756894840094	0.00294068626721409	-0.754660270515896	0.0434843453011193	0.956515654698881	FALSE	FALSE	FALSE	FALSE	0	0.0343120188093968	SIGN	-0.750195737002597	NOT_DEG
SOLSEv5.0_06212	-1.1286523071534	0.125546997961696	0.00193028016947698	-1.12631541059623	0.097974531402659	0.0013400958618258	-1.14848729616982	0.33489953589841	0.00750151426250045	-1.13082808044779	0.0598522573235714	0.940147742676429	FALSE	FALSE	FALSE	FALSE	0	0.0343673013472364	SIGN	-1.13357077359181	NOT_DEG
SOLSEv5.0_00290	0.560468462087103	0.188857574468108	0.00341922875645116	0.561131670606985	0.412596977512376	0.0140344912409155	0.559848959873769	0.288029902662521	0.00541253330702881	0.558286028113344	0.0110323225227957	0.988967677477204	FALSE	FALSE	FALSE	FALSE	0	0.0344678337810033	SIGN	0.5599337801703	NOT_DEG
SOLSEv5.0_02292	0.724367383884356	0.109481283186966	0.00152100932445778	0.724917379313653	0.134039631527532	0.00216138695586496	0.706657814662226	0.230988936586196	0.00306686842917883	0.730779551597846	0.073290645405663	0.926709354594337	FALSE	FALSE	FALSE	FALSE	0	0.0345466880793852	SIGN	0.72168053236452	NOT_DEG
SOLSEv5.0_10895	-0.699517214793235	0.148403676344822	0.00244930176415452	-0.698583926372356	0.193016539842576	0.00370892144546113	-0.701882526029167	0.230573679474645	0.00301635162319385	-0.697424433449349	0.0376505877812192	0.962349412218781	FALSE	FALSE	FALSE	FALSE	0	0.0345689309043173	SIGN	-0.699352025161027	NOT_DEG
SOLSEv5.0_48274	0.89145024194736	0.124468607206718	0.00190198342358556	0.892259917844454	0.120341271703468	0.00188009641449138	0.959964554914055	0.215265064909371	0.00255380493106023	0.872916685669369	0.0781308473335738	0.921869152666426	FALSE	FALSE	FALSE	FALSE	0	0.0348784334490735	SIGN	0.904147850093809	NOT_DEG
SOLSEv5.0_42433	0.878990726537077	0.148403676344822	0.00245796007271083	0.880208629872993	0.12305024821021	0.00194558053387959	0.935863599445459	0.279823165827048	0.00500528205575987	0.87278016614575	0.0498187119865495	0.95018128801345	FALSE	FALSE	FALSE	FALSE	0	0.035128607613504	SIGN	0.89196078050032	NOT_DEG
SOLSEv5.0_21723	0.869515849447473	0.113037090779763	0.00160316175188117	0.869034152151323	0.110992648215629	0.00165047418917707	0.872093120973645	0.235527589585977	0.00319199142618717	0.862237123277437	0.0874174051195067	0.912582594880493	FALSE	FALSE	FALSE	FALSE	0	0.0354819752842828	SIGN	0.86822006146247	NOT_DEG
SOLSEv5.0_00257	0.6504592546072	0.0965512546908069	0.00128149296310672	0.650654571223957	0.219269601562015	0.00451251281919569	0.655469172301238	0.203454006298629	0.00218925599700181	0.647363015238327	0.0616125833748281	0.938387416625172	FALSE	FALSE	FALSE	FALSE	0	0.0361425513547937	SIGN	0.65098650334268	NOT_DEG
SOLSEv5.0_18140	-1.8086949054004	0.160047303656913	0.00271390901458994	-1.78516554220129	0.0733034576316368	0.000866346055400619	-1.67691723680342	0.414459884465943	0.0153556633063835	-1.84502634730414	0.0551641183306214	0.944835881669379	FALSE	FALSE	FALSE	FALSE	0	0.0364072885893858	SIGN	-1.77895100792731	NOT_DEG
SOLSEv5.0_04121	0.732699015460987	0.0636683860930035	0.000689224763165554	0.734112783939947	0.157553472442399	0.00272342713376088	0.723751183632393	0.242548182176988	0.00353062983216597	0.7323379312171	0.112226357959878	0.887773642040122	FALSE	FALSE	FALSE	FALSE	0	0.0368524934918571	SIGN	0.730725228562607	NOT_DEG
SOLSEv5.0_48880	-1.13024153679505	0.168335262421544	0.00288393640671989	-1.12886832828926	0.166395516266404	0.00297598981505132	-1.30098953714694	0.313529121293092	0.00646748974329869	-1.13612057623902	0.0325311063798206	0.967468893620179	FALSE	FALSE	FALSE	TRUE	1	0.0380066244934896	SIGN	-1.17405499461756	POSSIBLE_DEG
SOLSEv5.0_04840	-0.80608979348682	0.146035850118741	0.00238734477288559	-0.804247103322455	0.154138389535707	0.00263054598780979	-0.808358073760647	0.241429969279322	0.00336303562389381	-0.809892272344536	0.0542003622772701	0.94579963772273	FALSE	FALSE	FALSE	FALSE	0	0.0388049928353636	SIGN	-0.807146810728615	NOT_DEG
SOLSEv5.0_21647	-0.809904824876402	0.152066432053392	0.00254795967105464	-0.808978043508504	0.142729077695761	0.00236419102219104	-0.868729831914949	0.22756894840094	0.00292084807662687	-0.80943174113992	0.0599540965019295	0.94004590349807	FALSE	FALSE	FALSE	FALSE	0	0.0389457931864924	SIGN	-0.824261110359944	NOT_DEG
SOLSEv5.0_31537	1.85107465778407	0.188185239312447	0.00340115148553404	1.83223072573566	0.0775319623430378	0.000941299705946657	1.74489501844813	0.357897917335144	0.00945763473618639	1.83486942084635	0.0569211337267906	0.943078866273209	FALSE	FALSE	FALSE	FALSE	0	0.0390447303903535	SIGN	1.81576745570355	NOT_DEG
SOLSEv5.0_24101	-0.910340090910831	0.12984471365363	0.00201672837334631	-0.907601774314223	0.119061829164844	0.0018489021657861	-0.842546826135252	0.287230351931785	0.00538849763004165	-0.924522140566495	0.0673458083851367	0.932654191614863	FALSE	FALSE	FALSE	FALSE	0	0.0392062439859503	SIGN	-0.8962527079817	NOT_DEG
SOLSEv5.0_01937	0.672148657095485	0.121533181411112	0.00182358624206147	0.672425087087793	0.194239683805592	0.00375365934321259	0.667062824936065	0.230988936586196	0.00308700235241936	0.672561942195447	0.0551664713709296	0.94483352862907	FALSE	FALSE	FALSE	FALSE	0	0.0393636256185168	SIGN	0.671049627828697	NOT_DEG
SOLSEv5.0_20058	-1.26382688280879	0.171602415195434	0.00295606294139609	-1.2626850404962	0.141306143260836	0.00232732228673419	-1.57250651768385	0.211380526014177	0.00248012036420198	-1.26495075783132	0.0589075275752073	0.941092472424793	FALSE	FALSE	FALSE	FALSE	0	0.0394635244038733	SIGN	-1.34099229970504	NOT_DEG
SOLSEv5.0_47131	-1.04388954919139	0.246218640184967	0.00517623121819668	-1.04360413865581	0.245803408583181	0.00555980228348832	-1.23406384899463	0.357897917335144	0.00929380272663909	-1.05179594389134	0.0140638111393104	0.98593618886069	FALSE	FALSE	FALSE	TRUE	1	0.0397017866653521	SIGN	-1.09333837018329	POSSIBLE_DEG
SOLSEv5.0_05202	-1.07162676487592	0.130653406087888	0.00203338843487897	-1.0699826518724	0.122436926764918	0.00192373177386904	-1.14900369071324	0.210293027803643	0.00236180524387326	-1.06030992199554	0.0907275701870924	0.909272429812908	FALSE	FALSE	FALSE	FALSE	0	0.0397530850059491	SIGN	-1.08773075736427	NOT_DEG
SOLSEv5.0_37086	2.04841473516689	0.141196867475805	0.00226722348562674	2.02468633695441	0.0711630819806698	0.000826023978317475	2.87339897448602	0.353744032919838	0.00886186102751511	2.06836424302678	0.0859296646749115	0.914070335325089	FALSE	FALSE	FALSE	FALSE	0	0.039772641228117	SIGN	2.25371607240852	NOT_DEG
SOLSEv5.0_18946	-1.06010955732921	0.256257945826709	0.00571992587978166	-1.05916822406822	0.259218313190711	0.00610719516897429	-1.28592714042348	0.341860214140501	0.00803279270897338	-1.06730622204978	0.0135094922598973	0.986490507740103	FALSE	FALSE	FALSE	TRUE	1	0.0398920430105505	SIGN	-1.11812778596767	POSSIBLE_DEG
SOLSEv5.0_49671	0.791269368257884	0.114047562970683	0.00163538551231887	0.791653039550911	0.113252905228869	0.00170184909036981	0.758650233218413	0.280555259639728	0.00506543738844539	0.791599383058005	0.0846952015049499	0.91530479849505	FALSE	FALSE	FALSE	FALSE	0	0.0399033854223811	SIGN	0.783293006021303	NOT_DEG
SOLSEv5.0_15960	-1.02536118666921	0.131137177426692	0.00204503223034409	-1.02223956966146	0.113252905228869	0.0017012314202744	-1.02174256142599	0.268739099094139	0.00438919424074051	-1.03012351903788	0.0772163989530557	0.922783601046944	FALSE	FALSE	FALSE	FALSE	0	0.0400159281607404	SIGN	-1.02486670919864	NOT_DEG
SOLSEv5.0_07373	0.848580567172969	0.116991554556496	0.00171063898410188	0.84968400920238	0.142729077695761	0.00236371813922242	0.796380169284966	0.339589612283644	0.00788370043044168	0.844012288886413	0.0559461272525988	0.944053872747401	FALSE	FALSE	FALSE	FALSE	0	0.0408091267744724	SIGN	0.834664258636682	NOT_DEG
SOLSEv5.0_01502	1.08130233941324	0.113006974271458	0.00159506713249141	1.08306248601267	0.104680615139629	0.00149844065758094	1.13676223654494	0.316775440008511	0.00669114837545616	1.07857343331107	0.085292730305731	0.914707269694269	FALSE	FALSE	FALSE	FALSE	0	0.0410160642212733	SIGN	1.09492512382048	NOT_DEG
SOLSEv5.0_00208	0.674878395014257	0.114000963436402	0.00162382152669556	0.675322401177058	0.212603520760835	0.00427528098907314	0.676067548019106	0.230988936586196	0.00304441749365007	0.671292806704228	0.0573916717747024	0.942608328225298	FALSE	FALSE	FALSE	FALSE	0	0.041162361397591	SIGN	0.674390287728662	NOT_DEG
SOLSEv5.0_32858	-1.39308660646879	0.171602415195434	0.00295404699041539	-1.38768804843284	0.117811652620843	0.00181840046083118	-1.41125852660696	0.302478349609692	0.00590229431099349	-1.38455807826933	0.0533243307040986	0.946675669295901	FALSE	FALSE	FALSE	FALSE	0	0.0415756781424994	SIGN	-1.39414781494448	NOT_DEG
SOLSEv5.0_49401	0.741667774878219	0.115250672396027	0.00166923075773185	0.742099863646708	0.134005225300192	0.00215662820237792	0.717607109869379	0.242265645740645	0.00351260139984743	0.748506708701068	0.087648098361123	0.912351901638877	FALSE	FALSE	FALSE	FALSE	0	0.0417357905217993	SIGN	0.737470364273843	NOT_DEG
SOLSEv5.0_18175	1.0408120768662	0.121404489819897	0.00181160240383061	1.04105083227463	0.0910724416068047	0.00117852993742941	0.936096625785019	0.43308689212621	0.017661414899133	1.04245030202963	0.0689883165677196	0.93101168343228	FALSE	FALSE	FALSE	FALSE	0	0.0419424494204028	SIGN	1.01510245923887	NOT_DEG
SOLSEv5.0_14018	-0.671499252023379	0.141196867475805	0.00226433291640519	-0.670811002793683	0.194239683805592	0.00375332058293306	-0.658485517878863	0.241429969279322	0.00337802002442519	-0.678277890060007	0.0514347020891593	0.948565297910841	FALSE	FALSE	FALSE	FALSE	0	0.0428149737589677	SIGN	-0.669768415688983	NOT_DEG
SOLSEv5.0_22052	-1.80079693586428	0.15022360063869	0.00250765470786894	-1.77833280548556	0.0924064090597856	0.00122096237087997	-1.55593072450909	0.455258743288675	0.0209320763323703	-1.84913186471312	0.0540909812500926	0.945909018749907	FALSE	FALSE	FALSE	FALSE	0	0.0429224255708723	SIGN	-1.74604808264301	NOT_DEG
SOLSEv5.0_08266	-1.15042378998864	0.134185494804738	0.00210941113577577	-1.15015866462209	0.120245009696494	0.00187482023526031	-1.20250953228892	0.242265645740645	0.00350186336727334	-1.13264028615973	0.0877428763688657	0.912257123631134	FALSE	FALSE	FALSE	FALSE	0	0.0430194277962327	SIGN	-1.15893306826484	NOT_DEG
SOLSEv5.0_49670	0.72261918170893	0.128083470177352	0.00198535407177947	0.723341629056374	0.161061871856763	0.00280933620129126	0.726407259699639	0.242075530517865	0.0034342270555218	0.717726738369179	0.0691299981918907	0.930870001808109	FALSE	FALSE	FALSE	FALSE	0	0.0432087453601558	SIGN	0.72252370220853	NOT_DEG
SOLSEv5.0_02361	0.636811647247494	0.180294642028945	0.00316236915262568	0.637589419410769	0.297230844569344	0.00790867192276399	0.655442094874458	0.273797638052875	0.00467266642931247	0.63310558485637	0.0236741067404688	0.976325893259531	FALSE	FALSE	FALSE	FALSE	0	0.04338871381202	SIGN	0.640737186597273	NOT_DEG
SOLSEv5.0_27392	0.752660464960085	0.122688786762483	0.00185553797362777	0.752761322978638	0.144815979271256	0.00240589775422665	0.784584496081797	0.210293027803643	0.002332781627339	0.739730593121872	0.0929736574398945	0.907026342560106	FALSE	FALSE	FALSE	FALSE	0	0.043390475554046	SIGN	0.757434219285598	NOT_DEG
SOLSEv5.0_08897	-1.16702318499622	0.127971848029244	0.00197960844300023	-1.1652690998898	0.106942684120728	0.00155334617730885	-1.21971464990359	0.280555259639728	0.00508293125553248	-1.15632220513126	0.0911353476581028	0.908864652341897	FALSE	FALSE	FALSE	FALSE	0	0.0436041505932205	SIGN	-1.17708228498022	NOT_DEG
SOLSEv5.0_50112	-1.05257933653471	0.188106391786313	0.00338632987722073	-1.05103348369942	0.146768137085655	0.0024541164847112	-1.22009653886208	0.248973266118938	0.00369445209167579	-1.05562420044212	0.0518420018554865	0.948157998144514	FALSE	FALSE	FALSE	FALSE	0	0.0441417387344223	SIGN	-1.09483338988458	NOT_DEG
SOLSEv5.0_16067	0.717762868483224	0.119891870782059	0.00178314235176328	0.717847787853326	0.179554892480687	0.00335158617850448	0.691549910932114	0.276818502170287	0.00482843164784412	0.717422092091464	0.0605148988397538	0.939485101160246	FALSE	FALSE	FALSE	FALSE	0	0.0444972214940282	SIGN	0.711145664840032	NOT_DEG
SOLSEv5.0_14777	-1.32597695244172	0.134033950713322	0.00210282319914217	-1.32185608674046	0.11886199532482	0.00183975659739528	-1.49558057554406	0.260081933606307	0.00401049492736501	-1.31370106208865	0.0872804264657131	0.912719573534287	FALSE	FALSE	FALSE	FALSE	0	0.0445828312766758	SIGN	-1.36427866920372	NOT_DEG
SOLSEv5.0_14015	0.944520107429374	0.151888876600693	0.00254021873950954	0.94196345225972	0.132604915132017	0.00212993212911258	0.907405540535376	0.279823165827048	0.00495248109346971	0.96485347731101	0.0645146389951925	0.935485361004808	FALSE	FALSE	FALSE	FALSE	0	0.0447449213302394	SIGN	0.93968564438387	NOT_DEG
SOLSEv5.0_44665	-1.21732495108233	0.178763862039371	0.00311308263043147	-1.21477220369399	0.159576121811716	0.0027761321229176	-1.36038298289338	0.216866005350945	0.00261874008377849	-1.20789461749512	0.0589518113470866	0.941048188652913	FALSE	FALSE	FALSE	FALSE	0	0.044835710979753	SIGN	-1.25009368879121	NOT_DEG
SOLSEv5.0_33256	-0.95218526022934	0.181471191334629	0.00320008815594796	-0.952064593474327	0.140320159459443	0.00230349417501546	-1.08602170646892	0.229321302342701	0.00298557976133206	-0.951164383673174	0.0628703470249089	0.937129652975091	FALSE	FALSE	FALSE	FALSE	0	0.0450362230927096	SIGN	-0.98535898596144	NOT_DEG
SOLSEv5.0_23454	-1.14620033065167	0.221749969386457	0.00436779352721302	-1.14487708845793	0.204603586831275	0.00404286945658936	-1.42830958442008	0.278222588518022	0.00490529221819326	-1.15202024067841	0.0295208770096056	0.970479122990394	FALSE	FALSE	FALSE	TRUE	1	0.0454901595947349	SIGN	-1.21785181105202	POSSIBLE_DEG
SOLSEv5.0_43667	-0.998918738691081	0.143368166703693	0.0023392358545943	-0.997906815868958	0.108572246228057	0.00159404602944945	-0.989354374610513	0.279823165827048	0.00502275524285938	-1.01126367360255	0.085663367272961	0.914336632727039	FALSE	FALSE	FALSE	FALSE	0	0.0455290137246919	SIGN	-0.999360900693276	NOT_DEG
SOLSEv5.0_18927	-1.04519670634719	0.141791233378283	0.00228698433418322	-1.04455432793519	0.151323239739961	0.00255876603776631	-1.20795090250467	0.285602506079266	0.0053310795305924	-1.05228537507503	0.0613198397383556	0.938680160261644	FALSE	FALSE	FALSE	FALSE	0	0.0457455354224176	SIGN	-1.08749682796552	NOT_DEG
SOLSEv5.0_03996	-1.04245971008121	0.139638949156917	0.00222876194845646	-1.04141456501602	0.123791143304801	0.00196506206902463	-1.09188684959203	0.248432606802063	0.0036786356635266	-1.03329316190059	0.0875109914305219	0.912489008569478	FALSE	FALSE	FALSE	FALSE	0	0.0457490235798284	SIGN	-1.05226357164746	NOT_DEG
SOLSEv5.0_25787	-1.3085292538844	0.685002802705919	0.0466927079773628	-1.30700600905783	0.106905912766545	0.0015494582663491	-1.55920149318601	0.26386627913368	0.004226164710308	-1.31657091674445	0.0195656770213153	0.980434322978685	FALSE	FALSE	FALSE	TRUE	1	0.045933683039371	SIGN	-1.37282691821817	POSSIBLE_DEG
SOLSEv5.0_30957	0.852150513874847	0.139638949156917	0.00222052152998932	0.851316423495518	0.134560940653152	0.00218465510997195	0.821006007667216	0.26386627913368	0.00423828381592559	0.85896537691718	0.0780938931846367	0.921906106815363	FALSE	FALSE	FALSE	FALSE	0	0.0466742952018696	SIGN	0.84585958048869	NOT_DEG
SOLSEv5.0_00094	0.81723031295876	0.137411635390499	0.00216443805980642	0.818028650282205	0.148926523570995	0.00251356725063356	0.888652121250742	0.24210484025008	0.00347589879256858	0.810600199280274	0.0794086624002279	0.920591337599772	FALSE	FALSE	FALSE	FALSE	0	0.0471768936098789	SIGN	0.833627820942995	NOT_DEG
SOLSEv5.0_48674	0.735908295338304	0.14208611961156	0.00230048439659759	0.736029423235659	0.173241491052329	0.00319569571899767	0.774330090129485	0.202036971634203	0.00215509359525176	0.721514183325062	0.0801570173700215	0.919842982629979	FALSE	FALSE	FALSE	FALSE	0	0.047594058405446	SIGN	0.741945498007128	NOT_DEG
SOLSEv5.0_50111	-0.951074150260122	0.181685075728279	0.00322096227758009	-0.950220882533017	0.134857053897328	0.00219572126279061	-1.0405348413054	0.276048126178567	0.00480633423356458	-0.954597125045962	0.0592263991041252	0.940773600895875	FALSE	FALSE	FALSE	FALSE	0	0.0477496175185923	SIGN	-0.974106749786126	NOT_DEG
SOLSEv5.0_13925	0.811282998428756	0.139638949156917	0.00222159045258251	0.811060092710722	0.140320159459443	0.00230668100002346	0.803091485679847	0.270051729468914	0.00453845000839051	0.806210443162069	0.0765003607786195	0.92349963922138	FALSE	FALSE	FALSE	FALSE	0	0.0480850858115707	SIGN	0.807911254995348	NOT_DEG
SOLSEv5.0_48261	-1.05870433953877	0.148403676344822	0.00245405550106203	-1.05857926393755	0.134124455242853	0.00216696243098473	-1.0841664284945	0.348217865023734	0.00852082867105385	-1.05956564523813	0.0592760027215848	0.940723997278415	FALSE	FALSE	FALSE	FALSE	0	0.0485646554451517	SIGN	-1.06525391930224	NOT_DEG
SOLSEv5.0_18435	2.01651994318142	0.211511401683181	0.0040376789115502	1.99144336779642	0.0697825300421838	0.000791916095128613	1.99783614553921	0.388062545356538	0.0124139813386601	2.02882878733684	0.0719280865483873	0.928071913451613	FALSE	FALSE	FALSE	FALSE	0	0.0486542855066723	SIGN	2.00865706096347	NOT_DEG
SOLSEv5.0_13121	0.704238485754807	0.121404489819897	0.00181325814729435	0.703620019732106	0.163616776420184	0.00286416618278526	0.696260865751323	0.223356174672806	0.00279938953946678	0.701141301518621	0.0930556688125332	0.906944331187467	FALSE	FALSE	FALSE	FALSE	0	0.048723410348222	SIGN	0.701315168189214	NOT_DEG
SOLSEv5.0_47589	-0.662409294163085	0.148694618723296	0.00247280037412448	-0.661874113378755	0.22229625860938	0.00463059090590502	-0.642076570884342	0.262865486471127	0.00419746933786559	-0.668019692051032	0.0485455990564049	0.951454400943595	FALSE	FALSE	FALSE	FALSE	0	0.0494257972306094	SIGN	-0.658594917619304	NOT_DEG
SOLSEv5.0_03149	0.694797459298809	0.139638949156917	0.00222021846328408	0.695763562755197	0.180465145700017	0.00337794335905828	0.682182354040645	0.266095199494717	0.00430747656353602	0.692780037501326	0.0632638908669945	0.936736109133006	FALSE	FALSE	FALSE	FALSE	0	0.0496146686370044	SIGN	0.691380853398994	NOT_DEG
SOLSEv5.0_23661	-0.771579546190706	0.18351274022024	0.00326996900624513	-0.770687471520717	0.182133201364898	0.00341685451173952	-0.806108178066541	0.236086214890044	0.00320696859855029	-0.77319476509388	0.053824936477501	0.946175063522499	FALSE	FALSE	FALSE	FALSE	0	0.0496540671152134	SIGN	-0.780392490217961	NOT_DEG
SOLSEv5.0_49724	0.75017769751214	0.124409566857784	0.00188937026542729	0.75127732615346	0.182240821682965	0.00342459066972319	0.776436412552319	0.26263514042259	0.00417731259236582	0.747250298799027	0.0724036496231572	0.927596350376843	FALSE	FALSE	FALSE	FALSE	0	0.0501524544330436	NOTSIGN	0.756285433754236	NOT_DEG
SOLSEv5.0_46777	-1.18606012315316	0.197963229785644	0.00366483544316065	-1.18412591322738	0.164291763651321	0.00288113614886084	-1.38924456840164	0.211380526014177	0.00241346096148213	-1.17864429043369	0.0627309759164196	0.93726902408358	FALSE	FALSE	FALSE	FALSE	0	0.0501628185987015	NOTSIGN	-1.23451872380397	NOT_DEG
SOLSEv5.0_48282	0.692443883320176	0.141791233378283	0.0022912609096271	0.692819165324216	0.185867860325203	0.00352190323868812	0.684275080349232	0.242265645740645	0.00351891686466052	0.690017295316396	0.0684971714634589	0.931502828536541	FALSE	FALSE	FALSE	FALSE	0	0.0506323011018402	NOTSIGN	0.689888856077505	NOT_DEG
SOLSEv5.0_47889	-0.888002448861023	0.280892546510938	0.00690993901677362	-0.886490619350265	0.297307686661982	0.00793632454506537	-1.02074557593506	0.360136066301161	0.00969907113489706	-0.894207188168485	0.014724989591664	0.985275010408336	FALSE	FALSE	FALSE	FALSE	0	0.0510571949589973	NOTSIGN	-0.922361458078709	NOT_DEG
SOLSEv5.0_07975	-1.13805035777482	0.141196867475805	0.00227279551349507	-1.13869426683318	0.114201464215189	0.00173401646003738	-1.12945123834908	0.323349672110455	0.00699934978529971	-1.13475959853767	0.0864957790144641	0.913504220985536	FALSE	FALSE	FALSE	FALSE	0	0.0516786259357737	NOTSIGN	-1.13523886537369	NOT_DEG
SOLSEv5.0_43446	-1.11789024836749	0.20919393450367	0.0039843338011838	-1.11776559652829	0.165374772376776	0.00295200920700168	-1.3501499030854	0.216866005350945	0.00261670503803738	-1.11376879885367	0.0603503505928225	0.939649649407178	FALSE	FALSE	FALSE	FALSE	0	0.0518153497914344	NOTSIGN	-1.17489363670871	NOT_DEG
SOLSEv5.0_07192	-0.634007325486724	0.205156735720201	0.00387835358323674	-0.632910252976328	0.274665639373649	0.00674686898072428	-0.638519872461706	0.242265645740645	0.00351592808323306	-0.635373938406549	0.0334640359683909	0.966535964031609	FALSE	FALSE	FALSE	FALSE	0	0.0521232480972122	NOTSIGN	-0.635202847332827	NOT_DEG
SOLSEv5.0_29929	-1.83969615949624	0.148403676344822	0.00246032602673839	-1.83597679755635	0.144815979271256	0.00240784505627324	-2.3400993406834	0.268739099094139	0.0044690099005257	-1.81972698824268	0.0795028432191672	0.920497156780833	FALSE	FALSE	FALSE	FALSE	0	0.0523001512721053	NOTSIGN	-1.95887482149467	NOT_DEG
SOLSEv5.0_33790	-0.674205301945051	0.181685075728279	0.00321866855427591	-0.673234235384215	0.236478301058863	0.00525243559887297	-0.674257450745027	0.235471513740103	0.0031838443475337	-0.676908919869783	0.0456233513413046	0.954376648658695	FALSE	FALSE	FALSE	FALSE	0	0.0524813817149548	NOTSIGN	-0.674651476986019	NOT_DEG
SOLSEv5.0_28608	-0.784443771545167	0.175752206417545	0.00304960684496085	-0.783962675287165	0.169934385933182	0.00307942898939996	-0.786821903652477	0.270909739254671	0.00458938571958597	-0.784700323774746	0.0577005580925011	0.942299441907499	FALSE	FALSE	FALSE	FALSE	0	0.0528801292034713	NOTSIGN	-0.784982168564889	NOT_DEG
SOLSEv5.0_02898	-1.51297858400578	0.143368166703693	0.00233736825769639	-1.51113669065628	0.114149666504511	0.00172964891836112	-1.41083885879428	0.430598046157057	0.0172867822705505	-1.50619289274953	0.0663034205639147	0.933696579436085	FALSE	FALSE	FALSE	FALSE	0	0.0529083186345136	NOTSIGN	-1.48528675655147	NOT_DEG
SOLSEv5.0_16926	0.822486518955253	0.164455381090919	0.0028057878576653	0.821911387335441	0.148926523570995	0.00250826971184312	0.844806658862419	0.262469466442651	0.00416390751670086	0.818606312054003	0.072847753160917	0.927152246839083	FALSE	FALSE	FALSE	FALSE	0	0.052987598441631	NOTSIGN	0.826952719301779	NOT_DEG
SOLSEv5.0_00661	0.654779725459614	0.141196867475805	0.00226956576113901	0.655093850275071	0.233660998251664	0.00510922687229922	0.664493588979879	0.235471513740103	0.00317890600283543	0.651882717613367	0.060436081006727	0.939563918993273	FALSE	FALSE	FALSE	FALSE	0	0.0530792446628123	NOTSIGN	0.656562470581983	NOT_DEG
SOLSEv5.0_22819	-0.916172602262934	0.183660369497769	0.00327903201268373	-0.914699086604527	0.172278204453474	0.00314549865076929	-0.920162665846357	0.242075530517865	0.00345179596871182	-0.919502994032987	0.0613883961289046	0.938611603871095	FALSE	FALSE	FALSE	FALSE	0	0.0531309322110073	NOTSIGN	-0.917634337186701	NOT_DEG
SOLSEv5.0_18923	1.21357154108107	0.143128788262101	0.00232185702954209	1.21064694469098	0.104680615139629	0.00149868839417316	1.12161362184137	0.44215228352284	0.0185169570382045	1.22027221521632	0.0711265952209928	0.928873404779007	FALSE	FALSE	FALSE	FALSE	0	0.0532051905024214	NOTSIGN	1.19152608070744	NOT_DEG
SOLSEv5.0_09991	-0.794351069841351	0.19058794095765	0.00348045753490279	-0.794128089365048	0.165082320973379	0.0029312521543146	-0.854539161606159	0.260081933606307	0.00410406615020619	-0.797407147868645	0.0587837542003627	0.941216245799637	FALSE	FALSE	FALSE	FALSE	0	0.0539385780395833	NOTSIGN	-0.810106367170301	NOT_DEG
SOLSEv5.0_50294	-0.722647144585408	0.168836921682381	0.00289782855852722	-0.721333330748201	0.251558375638892	0.00581381868411604	-0.75007882134039	0.338055269929081	0.00772067500653693	-0.722061181376844	0.0339695318431984	0.966030468156802	FALSE	FALSE	FALSE	FALSE	0	0.0544361596651221	NOTSIGN	-0.729030119512711	NOT_DEG
SOLSEv5.0_10677	-1.25643073106107	0.204189344295561	0.00383776018930157	-1.254945288804	0.175336285929709	0.00325633960567159	-1.57532994658803	0.268739099094139	0.00439935271417065	-1.26186821237743	0.0508152005812023	0.949184799418798	FALSE	FALSE	FALSE	FALSE	0	0.0545230358827546	NOTSIGN	-1.33714354470763	NOT_DEG
SOLSEv5.0_25129	-0.647510194373535	0.203447187980974	0.00379879029231769	-0.646286075778734	0.262935516761447	0.00623010707487384	-0.660559971108581	0.242075530517865	0.00346299541712092	-0.646511758588251	0.0379375654537917	0.962062434546208	FALSE	FALSE	FALSE	FALSE	0	0.054697179253099	NOTSIGN	-0.650216999962275	NOT_DEG
SOLSEv5.0_23116	0.982038617758776	0.149102651693384	0.00248426445086875	0.982246263493794	0.114149666504511	0.00172391524294711	0.936560283524615	0.365335650668506	0.0101071354099395	0.983707598583361	0.0792391889890941	0.920760811010906	FALSE	FALSE	FALSE	FALSE	0	0.0548032162334327	NOTSIGN	0.971138190840137	NOT_DEG
SOLSEv5.0_04452	-1.10522184605067	0.189181542185516	0.00344290224247252	-1.10229610010503	0.148926523570995	0.00250115134523415	-1.18073138484437	0.30063506743427	0.00581916917451827	-1.10733067956532	0.0586446066016908	0.941355393398309	FALSE	FALSE	FALSE	FALSE	0	0.0550984539951539	NOTSIGN	-1.12389500264135	NOT_DEG
SOLSEv5.0_21892	-0.812313325930052	0.158495124961171	0.00267965337421267	-0.810248109654517	0.164641317545944	0.00289808189490859	-0.773187114150694	0.280555259639728	0.0050872424417042	-0.8212627429457	0.0698661830251665	0.930133816974834	FALSE	FALSE	FALSE	FALSE	0	0.0561756670326271	NOTSIGN	-0.804252823170241	NOT_DEG
SOLSEv5.0_09990	-0.745966888481533	0.229120795338359	0.00465862175648749	-0.745630526219973	0.220756008941199	0.00455002816772392	-0.791290823209793	0.268739099094139	0.00444483974435949	-0.744784068432015	0.037650458060245	0.962349541939755	FALSE	FALSE	FALSE	FALSE	0	0.0561960012897688	NOTSIGN	-0.756918076585829	NOT_DEG
SOLSEv5.0_42711	-1.35114651175133	0.166462850218839	0.00284663487195693	-1.34559585322176	0.145585953364053	0.00242978187946029	-1.27610800851931	0.381783359263843	0.0118339604676909	-1.35381386129253	0.055652804337587	0.944347195662413	FALSE	FALSE	FALSE	FALSE	0	0.0564239655324115	NOTSIGN	-1.33166605869623	NOT_DEG
SOLSEv5.0_18234	-0.862686203005476	0.188977298330096	0.00342732596281129	-0.861244802008435	0.184574325983595	0.00348002164374891	-0.841741749255823	0.260081933606307	0.00408947812980185	-0.874352848851578	0.0592006095026788	0.940799390497321	FALSE	FALSE	FALSE	FALSE	0	0.0580116509511241	NOTSIGN	-0.860006400780328	NOT_DEG
SOLSEv5.0_03551	1.81519282619595	0.193125270562244	0.00353285323934071	1.79016663773936	0.076803066506416	0.000925222033456637	1.80041815207736	0.395573413891	0.0133004678870562	1.87029791552343	0.0922893273710461	0.907710672628954	FALSE	FALSE	FALSE	FALSE	0	0.0583272950098614	NOTSIGN	1.81901888288403	NOT_DEG
SOLSEv5.0_01216	-0.704772968319715	0.181685075728279	0.00321794198781322	-0.704337109115587	0.212603520760835	0.00426918426745035	-0.690356187527196	0.260081933606307	0.00409580978577536	-0.710874569648179	0.0539985955507382	0.946001404449262	FALSE	FALSE	FALSE	FALSE	0	0.0583968357692799	NOTSIGN	-0.70258520865267	NOT_DEG
SOLSEv5.0_18654	-1.44784588321	0.158495124961171	0.00268054196278855	-1.44093989271068	0.124160204099147	0.0019748156443176	-1.56199304620999	0.313529121293092	0.006461200633662	-1.46036815395464	0.0880888828781272	0.911911117121873	FALSE	FALSE	FALSE	FALSE	0	0.0584690079711234	NOTSIGN	-1.47778674402133	NOT_DEG
SOLSEv5.0_50914	1.51280476513021	0.160047303656913	0.00271683687726356	1.5021752606167	0.112537102650326	0.00167697087962432	1.46758621214271	0.444711810502172	0.0189059817854718	1.55988977010347	0.0694839165830637	0.930516083416936	FALSE	FALSE	FALSE	FALSE	0	0.0593890892616889	NOTSIGN	1.51061400199827	NOT_DEG
SOLSEv5.0_22067	0.652989647199296	0.18045710727512	0.00317088108170905	0.65401322469634	0.283821688916618	0.00715954625093299	0.666430331788606	0.274659274537083	0.00471322070434761	0.64922098005625	0.0396155234379673	0.960384476562033	FALSE	FALSE	FALSE	FALSE	0	0.0594405389667981	NOTSIGN	0.655663545935123	NOT_DEG
SOLSEv5.0_07951	1.75250947710496	0.222705179240443	0.00443317435261135	1.742053720634	0.108158248792106	0.00158245627621518	1.88185929898325	0.346190808825113	0.00834090040085603	1.73627216628416	0.0676056006993671	0.932394399300633	FALSE	FALSE	FALSE	FALSE	0	0.0598926645282877	NOTSIGN	1.77817366575159	NOT_DEG
SOLSEv5.0_30565	0.880218620157079	0.174250867387386	0.00301808844674731	0.881491650182132	0.145585953364053	0.00242956185527155	0.918644378609403	0.285010641736843	0.00528954708450841	0.868976163578242	0.0783089021821154	0.921691097817885	FALSE	FALSE	FALSE	FALSE	0	0.0600630287476805	NOTSIGN	0.887332703131714	NOT_DEG
SOLSEv5.0_03511	-0.798934151879083	0.212957825201797	0.00408274964538117	-0.797581327722435	0.191683262397222	0.0036554715067761	-0.839504499971206	0.260081933606307	0.00404326172979291	-0.801461484022053	0.05439610462147	0.94560389537853	FALSE	FALSE	FALSE	FALSE	0	0.0608476512381913	NOTSIGN	-0.809370365898694	NOT_DEG
SOLSEv5.0_01566	-0.718438656433527	0.17912855900335	0.00312505424555578	-0.717183065954882	0.191683262397222	0.00366023867929468	-0.710063514335004	0.279823165827048	0.00502631226703133	-0.723967231127504	0.060380233813235	0.939619766186765	FALSE	FALSE	FALSE	FALSE	0	0.0610290801940599	NOTSIGN	-0.717413116962729	NOT_DEG
SOLSEv5.0_16581	-0.703985154458166	0.227507841095378	0.00461154895976198	-0.703120870555274	0.236265777795286	0.00522678486187055	-0.705588153188773	0.313989319661887	0.0065800246434352	-0.703284485445708	0.0351488628303736	0.964851137169626	FALSE	FALSE	FALSE	FALSE	0	0.061928451119957	NOTSIGN	-0.70399466591198	NOT_DEG
SOLSEv5.0_23642	-1.26723505161252	0.24772728139279	0.0052711740414803	-1.26576596091578	0.22465939991957	0.00470245619092173	-1.53264764277282	0.313529121293092	0.00654094232315444	-1.26799517109232	0.0354718091231101	0.96452819087689	FALSE	FALSE	FALSE	TRUE	1	0.0636719278316607	NOTSIGN	-1.33341095659836	POSSIBLE_DEG
SOLSEv5.0_00153	-1.54445100970943	0.229120795338359	0.00465634780160044	-1.5436451221557	0.221498784898546	0.00458736412091839	-2.02810628614934	0.215461701517061	0.00256856087892092	-1.52301304005866	0.056729691342143	0.943270308657857	FALSE	FALSE	FALSE	FALSE	0	0.0637636080097709	NOTSIGN	-1.65980386451828	NOT_DEG
SOLSEv5.0_11180	0.691559973622897	0.148403676344822	0.00243595919397752	0.691765772002391	0.185866787771881	0.00351186577014567	0.692704398663211	0.242075530517865	0.00344284431723722	0.685783685693422	0.0929737768586205	0.907026223141379	FALSE	FALSE	FALSE	FALSE	0	0.0637963584958352	NOTSIGN	0.69045345749548	NOT_DEG
SOLSEv5.0_01702	-0.841173019676416	0.264889261905346	0.00614223923903517	-0.839735868424462	0.220808413835619	0.00455803539665696	-0.914232972217744	0.305607294320438	0.0060112866588943	-0.845013618466711	0.0353835151692679	0.964616484830732	FALSE	FALSE	FALSE	FALSE	0	0.0645764830995025	NOTSIGN	-0.860038869696333	NOT_DEG
SOLSEv5.0_08698	0.623958399441678	0.124584335383473	0.00190766098735912	0.624135179064575	0.271651459094582	0.00659017704925381	0.633676861057378	0.221703549387586	0.00272437604610259	0.619149893386067	0.0846529897674212	0.915347010232579	FALSE	FALSE	FALSE	FALSE	0	0.064755751784041	NOTSIGN	0.625230083237425	NOT_DEG
SOLSEv5.0_14531	0.749339945480374	0.180715323132827	0.00318108868144073	0.749400774694941	0.172934250541941	0.00317917777693492	0.782759486579157	0.247102154714373	0.00364343119324117	0.747889416683392	0.0833090142016661	0.916690985798334	FALSE	FALSE	FALSE	FALSE	0	0.0652979192186094	NOTSIGN	0.757347405859466	NOT_DEG
SOLSEv5.0_18054	0.839950515549967	0.179303504172298	0.00313373240740414	0.839074936462821	0.157041169762877	0.00269979172512413	0.828170710047833	0.313529121293092	0.00647146027627857	0.837809754075429	0.0731098772580303	0.92689012274197	FALSE	FALSE	FALSE	FALSE	0	0.0654363804966639	NOTSIGN	0.836251479034013	NOT_DEG
SOLSEv5.0_13054	1.57771953299945	0.184751084104573	0.00330430241417028	1.56295351168061	0.103506164200015	0.00146771195314364	1.44037821725936	0.470095616496933	0.0238589777652742	1.62823098487457	0.0731247152959815	0.926875284704018	FALSE	FALSE	FALSE	FALSE	0	0.0662208444743149	NOTSIGN	1.5523205617035	NOT_DEG
SOLSEv5.0_16553	-1.28905020311793	0.226457091881155	0.00458314478391418	-1.28591585096459	0.204250332591967	0.00402400579959076	-1.51659093751486	0.223356174672806	0.00279750082976081	-1.27180801917927	0.0640331905041442	0.935966809495856	FALSE	FALSE	FALSE	FALSE	0	0.0664940921321012	NOTSIGN	-1.34084125269416	NOT_DEG
SOLSEv5.0_10194	-1.18889004271804	0.201791639000938	0.00374837308718404	-1.18433880241811	0.173003974882051	0.0031858869762757	-1.19580439011223	0.327273077522553	0.00712875596986941	-1.19667791265254	0.058011260642048	0.941988739357952	FALSE	FALSE	FALSE	FALSE	0	0.0665768210564978	NOTSIGN	-1.19142778697523	NOT_DEG
SOLSEv5.0_02534	-0.977336906023861	0.225906035766907	0.00455781553178918	-0.976611322370239	0.198734087823968	0.00385921697713127	-1.1303654207389	0.22756894840094	0.00294827912034588	-0.966944950537874	0.0652070540706379	0.934792945929362	FALSE	FALSE	FALSE	FALSE	0	0.0667991421647869	NOTSIGN	-1.01281464991772	NOT_DEG
SOLSEv5.0_33615	1.50841271238529	0.193490415031215	0.00354560409093911	1.50352576344495	0.11982861008605	0.00186456865989086	1.4855860283086	0.379384717185436	0.0115351176697312	1.47055705772602	0.0766310775995079	0.923368922400492	FALSE	FALSE	FALSE	FALSE	0	0.0673107489915841	NOTSIGN	1.49202039046621	NOT_DEG
SOLSEv5.0_27093	2.05487290519794	0.280892546510938	0.00690114548863423	2.00944370682762	0.0910724416068047	0.00117470469985602	2.5385270068785	0.376642398432869	0.0110606433816505	2.07065108845091	0.0701739462707099	0.92982605372929	FALSE	FALSE	FALSE	FALSE	0	0.0674445844656117	NOTSIGN	2.16837367683874	NOT_DEG
SOLSEv5.0_02618	-0.992600381545087	0.194419833277416	0.00356873556533694	-0.992277672596226	0.156869923979146	0.00268960911845583	-1.09263959166037	0.250997530034649	0.00375239222544564	-0.990130165750515	0.0890015235729787	0.910998476427021	FALSE	FALSE	FALSE	FALSE	0	0.0677798177578469	NOTSIGN	-1.01691195288805	NOT_DEG
SOLSEv5.0_00047	0.716839319187843	0.190093420843835	0.00346546211202599	0.718035752492313	0.230153307666864	0.00497444946186832	0.746534512613386	0.270933564405303	0.00460678855275674	0.70975203273871	0.0577806031113295	0.942219396888671	FALSE	FALSE	FALSE	FALSE	0	0.0680114804950353	NOTSIGN	0.722790404258063	NOT_DEG
SOLSEv5.0_17848	-1.66526690067028	0.669899797941211	0.043868242180838	-1.6666269655078	0.102491623779454	0.00145011050083241	-2.18799518840193	0.211380526014177	0.00244309627175845	-1.67579742120742	0.0473797674407656	0.952620232559234	FALSE	FALSE	FALSE	TRUE	1	0.068187267127686	NOTSIGN	-1.79892161894686	POSSIBLE_DEG
SOLSEv5.0_21113	-0.709177114686538	0.205015956316779	0.00386616221356713	-0.707862671616786	0.218660022740768	0.00445332698855061	-0.739681258061606	0.260081933606307	0.00403740574763401	-0.710236544802973	0.0592261622022647	0.940773837797735	FALSE	FALSE	FALSE	FALSE	0	0.0683734539055393	NOTSIGN	-0.716739397291976	NOT_DEG
SOLSEv5.0_06132	0.956996173496328	0.188106391786313	0.00338792183512218	0.957754750238824	0.148926523570995	0.00251269042481585	0.94437974751228	0.39139722497596	0.0127944506344883	0.94457321036584	0.0633852162904414	0.936614783709559	FALSE	FALSE	FALSE	FALSE	0	0.0686601020451347	NOTSIGN	0.950925970403318	NOT_DEG
SOLSEv5.0_34558	1.5717307891071	0.204391330366589	0.0038479698217745	1.56201023155527	0.11886199532482	0.00184207007436507	1.50302242073446	0.367975758841878	0.0103136598140207	1.55114737558836	0.0792853817634568	0.920714618236543	FALSE	FALSE	FALSE	FALSE	0	0.0695405924442488	NOTSIGN	1.5469777042463	NOT_DEG
SOLSEv5.0_03557	1.56496328405848	0.182035638902847	0.00323288897455323	1.55795851303914	0.134560940653152	0.00218667860642279	1.46662485491847	0.455620865241031	0.0211372506409166	1.55229684910482	0.0635205801596568	0.936479419840343	FALSE	FALSE	FALSE	FALSE	0	0.0695484438094944	NOTSIGN	1.53546087528023	NOT_DEG
SOLSEv5.0_12142	0.793916447483383	0.203001613970823	0.00378358828674831	0.794645854623427	0.172903997502441	0.00316234880612132	0.84281481908472	0.280824247926837	0.00510092983905254	0.78368332764625	0.0729108328109467	0.927089167189053	FALSE	FALSE	FALSE	FALSE	0	0.0701669581976162	NOTSIGN	0.803765112209445	NOT_DEG
SOLSEv5.0_04852	-1.66359460418178	0.664490437924744	0.0429418354173405	-1.67097951645233	0.114149666504511	0.00172892621724494	-2.22119283817945	0.160929130439656	0.00135807303577197	-1.66964525393901	0.0601622280279084	0.939837771972092	FALSE	FALSE	FALSE	FALSE	0	0.0711553328816064	NOTSIGN	-1.80635305318814	NOT_DEG
SOLSEv5.0_18689	-1.14734124071325	0.225906035766907	0.00455684939396949	-1.14302908479542	0.201911921397633	0.00395893308048439	-1.18687021444944	0.289490437810019	0.00545676772034748	-1.14637234794422	0.0567361505433303	0.94326384945667	FALSE	FALSE	FALSE	FALSE	0	0.0720781352342986	NOTSIGN	-1.15590322197558	NOT_DEG
SOLSEv5.0_02060	-0.917660993695194	0.224460018525632	0.00450046915085908	-0.914847614548672	0.199067474007524	0.00387193606113266	-0.963790366457483	0.282011656525128	0.0051925642717036	-0.916511467879705	0.0596737746691106	0.940326225330889	FALSE	FALSE	FALSE	FALSE	0	0.0722504127063774	NOTSIGN	-0.928202610645264	NOT_DEG
SOLSEv5.0_12071	-0.876684684392176	0.250465129230717	0.0054571675708129	-0.875729085002147	0.218660022740768	0.0044655730964193	-0.998948559976874	0.282011656525128	0.00521981670692137	-0.879997420925728	0.0489209484752465	0.951079051524753	FALSE	FALSE	FALSE	FALSE	0	0.0724750303073707	NOTSIGN	-0.907839937574231	NOT_DEG
SOLSEv5.0_20913	-1.15832616628554	0.259267261066875	0.00591425474727388	-1.15737288130386	0.230539802222803	0.00499758449416353	-1.48793002186352	0.262469466442651	0.00416644340632392	-1.16251104148742	0.0481693423998113	0.951830657600189	FALSE	FALSE	FALSE	TRUE	1	0.0724819781430026	NOTSIGN	-1.24153502773508	POSSIBLE_DEG
SOLSEv5.0_12768	-1.45046952656619	0.195219979748143	0.00359774391594194	-1.44448635334082	0.126374421019135	0.00201763777580426	-1.46171317887025	0.344288578971889	0.00818099575319669	-1.46454192518581	0.0908172982739553	0.909182701726045	FALSE	FALSE	FALSE	FALSE	0	0.0734496740342214	NOTSIGN	-1.45530274599077	NOT_DEG
SOLSEv5.0_48452	-0.510746725348788	0.259262445919576	0.00584355239972431	-0.510603650807836	0.507219020537001	0.0226272257247966	-0.51509749143697	0.320404835711038	0.00686524353088966	-0.513849869271145	0.018331877164588	0.981668122835412	FALSE	FALSE	FALSE	FALSE	0	0.0735114444064879	NOTSIGN	-0.512574434216185	NOT_DEG
SOLSEv5.0_22108	-0.892369487506152	0.250465129230717	0.00542151571129979	-0.891779412378917	0.225950479318781	0.00475550350596469	-1.01091182638157	0.302941149089852	0.00593033244547835	-0.89532525070144	0.0452289599607232	0.954771040039277	FALSE	FALSE	FALSE	FALSE	0	0.0736964610552894	NOTSIGN	-0.92259649424202	NOT_DEG
SOLSEv5.0_03001	0.736282845605769	0.174090251220265	0.00300984400446709	0.736189255479172	0.201809516954385	0.0039505941328754	0.716541062194441	0.260081933606307	0.00404322335621935	0.740654959981625	0.0858326339574383	0.914167366042562	FALSE	FALSE	FALSE	FALSE	0	0.0742386834272433	NOTSIGN	0.732417030815252	NOT_DEG
SOLSEv5.0_09741	-0.674319255418717	0.221749969386457	0.00437520343484413	-0.673745623370229	0.250559853912755	0.00570669010982118	-0.684167213706885	0.270933564405303	0.00459982834637478	-0.673429971834362	0.0522191244965312	0.947780875503469	FALSE	FALSE	FALSE	FALSE	0	0.074347566273884	NOTSIGN	-0.676415516082548	NOT_DEG
SOLSEv5.0_01029	0.630575466488501	0.164455381090919	0.00280714550716849	0.630605066148981	0.244694693581787	0.00551937146082649	0.626686217670009	0.239100522899184	0.00327041749228399	0.628915919854487	0.0823954696667123	0.917604530333288	FALSE	FALSE	FALSE	FALSE	0	0.0747550894790054	NOTSIGN	0.629195667540495	NOT_DEG
SOLSEv5.0_06247	-1.20114059587473	0.189181542185516	0.00343930916414	-1.19788143905133	0.167214251228715	0.00300058199594757	-1.22388704539937	0.318977633840826	0.00679700888306649	-1.18792955594088	0.0789730298143787	0.921026970185621	FALSE	FALSE	FALSE	FALSE	0	0.0750029183427709	NOTSIGN	-1.20270965906658	NOT_DEG
SOLSEv5.0_17590	0.884743849279297	0.195219979748143	0.00360179943808936	0.886023481772756	0.16857480419137	0.00303028494170081	0.927934621822113	0.281818669473089	0.00514551592525215	0.869880891029816	0.0859251706307194	0.914074829369281	FALSE	FALSE	FALSE	FALSE	0	0.0750046964513566	NOTSIGN	0.892145710975995	NOT_DEG
SOLSEv5.0_08905	-0.592587552624827	0.20676772866651	0.00391866043660408	-0.591481874268106	0.363743583841037	0.0112172149239472	-0.601536112777034	0.279823165827048	0.00502416752865895	-0.593410306463336	0.0383762482093367	0.961623751790663	FALSE	FALSE	FALSE	FALSE	0	0.0756533475880846	NOTSIGN	-0.594753961533326	NOT_DEG
SOLSEv5.0_14099	-0.928034533052372	0.259262445919576	0.00588811545533275	-0.928107993230537	0.218660022740768	0.004465669306194	-1.08040177751338	0.260081933606307	0.00401504935597936	-0.925065310983004	0.0556379242628836	0.944362075737116	FALSE	FALSE	FALSE	FALSE	0	0.0764141296835203	NOTSIGN	-0.965402403694824	NOT_DEG
SOLSEv5.0_14340	-1.02456955497294	0.256257945826709	0.00573134399331201	-1.02427025750722	0.21060278045073	0.00419473414185429	-1.20124730830662	0.277800462722432	0.00486516371445726	-1.0246613821292	0.0550140767474001	0.9449859232526	FALSE	FALSE	FALSE	FALSE	0	0.0766809028868388	NOTSIGN	-1.068687125729	NOT_DEG
SOLSEv5.0_46439	-1.32812774622536	0.207214412634802	0.00393362785202559	-1.32594242808661	0.174603289696514	0.00323724884586021	-1.45514120389527	0.279823165827048	0.00497534883238063	-1.2942681035809	0.0818166747866516	0.918183325213348	FALSE	FALSE	FALSE	FALSE	0	0.0768907370920151	NOTSIGN	-1.35086987044704	NOT_DEG
SOLSEv5.0_20273	-1.01970667889773	0.174090251220265	0.00300776200224017	-1.01726139148275	0.134195406088446	0.00217231865797585	-0.903501927675979	0.430598046157057	0.0172714750138119	-1.03054391715191	0.0824655387105292	0.917534461289471	FALSE	FALSE	FALSE	FALSE	0	0.0769655983475488	NOTSIGN	-0.992753478802091	NOT_DEG
SOLSEv5.0_12697	-0.986797512929805	0.29874576404185	0.00764909141694854	-0.986428606464872	0.243055170816163	0.00544426502581066	-1.16470623383125	0.339589612283644	0.00786336769292746	-0.991903455539829	0.0338107523602538	0.966189247639746	FALSE	FALSE	FALSE	FALSE	0	0.0772114194752428	NOTSIGN	-1.03245895219144	NOT_DEG
SOLSEv5.0_11158	-1.17606009485437	0.202796044136987	0.00377339360443154	-1.17354242504784	0.153967069718963	0.00261796184551631	-1.14509983257334	0.346408360503537	0.00841329241949999	-1.17673126796996	0.0777011023057251	0.922298897694275	FALSE	FALSE	FALSE	FALSE	0	0.0776099021747166	NOTSIGN	-1.16785840511137	NOT_DEG
SOLSEv5.0_23741	-0.645200139351956	0.261905426087368	0.00601552469080493	-0.644559985917164	0.282164320426264	0.00709925288561501	-0.623978995556077	0.336068067187926	0.00762257537259602	-0.654436016710682	0.0341485999262491	0.965851400073751	FALSE	FALSE	FALSE	FALSE	0	0.0780628207912825	NOTSIGN	-0.64204378438397	NOT_DEG
SOLSEv5.0_16860	-0.966050307599811	0.188185239312447	0.00340083065709565	-0.96286477823148	0.169934385933182	0.00308671130177288	-0.917512479964939	0.30849417042087	0.00618760622055979	-0.97818025554971	0.0874701299752952	0.912529870024705	FALSE	FALSE	FALSE	FALSE	0	0.0789338064964103	NOTSIGN	-0.956151955336485	NOT_DEG
SOLSEv5.0_02828	-1.67087538406354	0.22623428360118	0.00457153682582868	-1.66838283863733	0.147804934893203	0.00247608969861245	-1.86284563870453	0.286530370633412	0.00536230046491254	-1.62505099952795	0.091115998460048	0.908884001539952	FALSE	FALSE	FALSE	FALSE	0	0.0795217881333456	NOTSIGN	-1.70678871523334	NOT_DEG
SOLSEv5.0_24040	0.907794955688898	0.204189344295561	0.00382787079448365	0.905136480120084	0.175669225357332	0.00327354498250267	0.888024226618332	0.301765039908304	0.00586944173494631	0.924179643298728	0.0812274852681553	0.918772514731845	FALSE	FALSE	FALSE	FALSE	0	0.0798840533034162	NOTSIGN	0.90628382643151	NOT_DEG
SOLSEv5.0_24019	0.895317488744382	0.205156735720201	0.00388169161089681	0.896762093299869	0.182443039771562	0.00343411418819605	0.942323684751535	0.297174918079214	0.00567761090194006	0.876181479310706	0.0798654445352363	0.920134555464764	FALSE	FALSE	FALSE	FALSE	0	0.0804126542566648	NOTSIGN	0.902646186526623	NOT_DEG
SOLSEv5.0_19665	0.562827299159784	0.222670707860324	0.00440171151402586	0.563232484914484	0.411433719998546	0.0139528125021467	0.561166786410237	0.302458778721358	0.00589242381685166	0.559035702914588	0.0320963270953066	0.967903672904693	FALSE	FALSE	FALSE	FALSE	0	0.0804718410336688	NOTSIGN	0.561565568349774	NOT_DEG
SOLSEv5.0_41220	-0.893934499189271	0.259262445919576	0.00589763265722427	-0.893573049102742	0.233614875045797	0.00507890288639532	-0.988341690329061	0.260081933606307	0.00404620389321766	-0.887448950722213	0.056603188531902	0.943396811468098	FALSE	FALSE	FALSE	FALSE	0	0.0806028880932455	NOTSIGN	-0.915824547335822	NOT_DEG
SOLSEv5.0_06271	-0.931201987761152	0.247775505590718	0.00529793361254942	-0.929673156361538	0.226247238568793	0.00477677222853551	-1.02207784403783	0.279823165827048	0.00494278244148646	-0.919323981966445	0.0571150328398429	0.942884967160157	FALSE	FALSE	FALSE	FALSE	0	0.0808502503559213	NOTSIGN	-0.950569242531742	NOT_DEG
SOLSEv5.0_28588	0.798052257108796	0.203447187980974	0.00380466030864953	0.797788733836904	0.20625702076139	0.00408942267289491	0.814658641334846	0.260081933606307	0.00398550839064165	0.78275123144924	0.0829106494029989	0.917089350597001	FALSE	FALSE	FALSE	FALSE	0	0.081363274755226	NOTSIGN	0.798312715932447	NOT_DEG
SOLSEv5.0_44119	-0.890078225728547	0.256235068228121	0.00569313776420231	-0.889099693505256	0.222781502554424	0.00464768789053495	-0.983324104930978	0.260081933606307	0.0040436316387866	-0.887801653648163	0.0620090207284321	0.937990979271568	FALSE	FALSE	FALSE	FALSE	0	0.0822642024299197	NOTSIGN	-0.912575919453236	NOT_DEG
SOLSEv5.0_43662	-0.974341305237124	0.239879421532089	0.00496769432730401	-0.971681234340392	0.225469415914201	0.00473205669615386	-0.985917724275417	0.291972436024842	0.00552325821693373	-0.97548824671066	0.0586700976488983	0.941329902351102	FALSE	FALSE	FALSE	FALSE	0	0.082597487379295	NOTSIGN	-0.976857127640898	NOT_DEG
SOLSEv5.0_49771	0.760605754319737	0.213823258813881	0.00410605065560387	0.759389264582255	0.213072721726004	0.0043047695065738	0.749526501530931	0.274018015881548	0.00468964937541123	0.762223745695005	0.0750028487325692	0.924997151267431	FALSE	FALSE	FALSE	FALSE	0	0.0831563985493258	NOTSIGN	0.757936316531982	NOT_DEG
SOLSEv5.0_15951	-0.882666153722948	0.235063587680483	0.00481633268764842	-0.881923683274434	0.226561041186334	0.00480472028617022	-0.899811094693065	0.313529121293092	0.00641539706738441	-0.875243244909794	0.0563803270122014	0.943619672987799	FALSE	FALSE	FALSE	FALSE	0	0.0834415474061192	NOTSIGN	-0.88491104415006	NOT_DEG
SOLSEv5.0_18930	-0.894370716894651	0.252139984374712	0.00552200512998406	-0.893233276203409	0.230036068471199	0.00495779831345569	-0.938231473719734	0.286530370633412	0.00536637693776342	-0.896343487937515	0.0570446970398304	0.94295530296017	FALSE	FALSE	FALSE	FALSE	0	0.0838148031477902	NOTSIGN	-0.905544738688827	NOT_DEG
SOLSEv5.0_41490	1.34583215124547	0.222705179240443	0.00441002146035608	1.34269144423477	0.165082320973379	0.00293124330209456	1.33690914009077	0.376642398432869	0.0111221340450674	1.32107877717283	0.0684976664663147	0.931502333533685	FALSE	FALSE	FALSE	FALSE	0	0.0838408570282445	NOTSIGN	1.33662787818596	NOT_DEG
SOLSEv5.0_49831	-0.998253883011668	0.224460018525632	0.00449680532016355	-0.994797131038931	0.171087361229653	0.00311703461294735	-0.929494826580617	0.377887569061026	0.0114059569639113	-1.02340317749228	0.0656839853914768	0.934316014608523	FALSE	FALSE	FALSE	FALSE	0	0.0841043142967284	NOTSIGN	-0.986487254530874	NOT_DEG
SOLSEv5.0_08892	-0.965122458055528	0.274269632833553	0.00650175067402138	-0.963263054570795	0.280515063416322	0.00700495640856421	-1.12588476569084	0.354770657391382	0.00905567536707423	-0.971078657394638	0.0350271996503685	0.964972800349632	FALSE	FALSE	FALSE	FALSE	0	0.0842654697133258	NOTSIGN	-1.00633723392795	NOT_DEG
SOLSEv5.0_20424	-1.17617959701458	0.239461614989011	0.00493650081731346	-1.17158209728195	0.171087361229653	0.00311838865837709	-1.13066265706734	0.365900736539138	0.0101588076244553	-1.19454067410122	0.064177707872877	0.935822292127123	FALSE	FALSE	FALSE	FALSE	0	0.0846007734073361	NOTSIGN	-1.16824125636628	NOT_DEG
SOLSEv5.0_05978	-1.34736226854207	0.248001171472525	0.00531486664937981	-1.34368046359786	0.236265777795286	0.00523868834631054	-1.63125275692277	0.241429969279322	0.00335225879949053	-1.32705321109961	0.0681316326849205	0.931868367315079	FALSE	FALSE	FALSE	FALSE	0	0.0846989852207326	NOTSIGN	-1.41233717504058	NOT_DEG
SOLSEv5.0_01172	-1.39978725595638	0.235168919011805	0.00482586987868593	-1.39618035660244	0.193013442358903	0.00369414403718769	-1.57450756834305	0.323234536427881	0.00698671714138569	-1.39812696903354	0.0660777845486407	0.933922215451359	FALSE	FALSE	FALSE	FALSE	0	0.0850149328091301	NOTSIGN	-1.44215053748385	NOT_DEG
SOLSEv5.0_48157	-2.42397055483624	0.250465129230717	0.00543634406898826	-2.39838180943842	0.126374421019135	0.00201796273995293	-2.08324547647095	0.576368953193832	0.0531561539804861	-2.37657072207694	0.0535726096361198	0.94642739036388	FALSE	FALSE	FALSE	FALSE	0	0.0854520949038798	NOTSIGN	-2.32054214070564	NOT_DEG
SOLSEv5.0_20864	0.700786429855937	0.221670428362747	0.00434020543766408	0.700404527011748	0.242952127384119	0.00543433513693303	0.688994232463847	0.269265729979839	0.00449446835782105	0.704184545449959	0.0676243542668286	0.932375645733171	FALSE	FALSE	FALSE	FALSE	0	0.0856349277243834	NOTSIGN	0.698592433695373	NOT_DEG
SOLSEv5.0_44233	0.815509419160956	0.197115632249757	0.00364295912755277	0.815944349414664	0.165374772376776	0.00294685454013472	0.767050249509857	0.390394732959375	0.0127082065513072	0.813389012580526	0.0774396026975042	0.922560397302496	FALSE	FALSE	FALSE	FALSE	0	0.0859036140619036	NOTSIGN	0.802973257666501	NOT_DEG
SOLSEv5.0_44297	1.47312023887447	0.218191547463878	0.00423785904863948	1.46014619404205	0.138613171963298	0.00226992332051831	1.58346632155391	0.42517322567341	0.0165454720200992	1.54136798877817	0.0772360022565594	0.922763997743441	FALSE	FALSE	FALSE	FALSE	0	0.0863274158871101	NOTSIGN	1.51452518581215	NOT_DEG
SOLSEv5.0_03983	-1.43544054074982	0.259262445919576	0.00589842998276713	-1.42064406213822	0.172934250541941	0.0031761557379121	-1.38228346759408	0.393765716658783	0.0129954051300364	-1.4723598705047	0.0565445070505984	0.943455492949402	FALSE	FALSE	FALSE	FALSE	0	0.0866076612157912	NOTSIGN	-1.4276819852467	NOT_DEG
SOLSEv5.0_18038	-1.21117632119882	0.234490854805596	0.00479723995397706	-1.20663321049147	0.210707583326572	0.00420410412208872	-1.20860652701925	0.357897917335144	0.00940971402130066	-1.21753100048429	0.0566446317542957	0.943355368245704	FALSE	FALSE	FALSE	FALSE	0	0.0867942453587779	NOTSIGN	-1.21098676479846	NOT_DEG
SOLSEv5.0_00396	-0.675822532048693	0.295107299384516	0.00747379264141305	-0.675751601604056	0.291612033558614	0.00760375207379117	-0.709995312102756	0.318977633840826	0.00680475329879597	-0.677415195564059	0.0368199662203438	0.963180033779656	FALSE	FALSE	FALSE	FALSE	0	0.0872899362927761	NOTSIGN	-0.684746160329891	NOT_DEG
SOLSEv5.0_49832	-0.872597539263405	0.263003521037077	0.00606550323069507	-0.871039809824713	0.251558375638892	0.00581624177581452	-0.904233403571296	0.275914897587909	0.00478277235555527	-0.871940658228708	0.0565563864890036	0.943443613510996	FALSE	FALSE	FALSE	FALSE	0	0.0884713827982045	NOTSIGN	-0.879952852722031	NOT_DEG
SOLSEv5.0_11264	1.27679574608762	0.225008803373583	0.00451853260618428	1.26668574834132	0.142413944233205	0.00235003559626885	1.21829781459639	0.378393287261451	0.0114790534816735	1.3169548627071	0.0851495138837827	0.914850486116217	FALSE	FALSE	FALSE	FALSE	0	0.0884740196146457	NOTSIGN	1.26968354293311	NOT_DEG
SOLSEv5.0_20922	-0.573645071177273	0.223499879387744	0.00446719244336345	-0.572792275865614	0.362312303539971	0.0111389233657414	-0.578250875247276	0.268714763551875	0.00435831135513613	-0.574396075798593	0.0475811974926761	0.952418802507324	FALSE	FALSE	FALSE	FALSE	0	0.0886299434914119	NOTSIGN	-0.574771074522189	NOT_DEG
SOLSEv5.0_00309	0.776980512520165	0.218450714574131	0.00425660162380093	0.776927530491736	0.22465939991957	0.00470800850628288	0.82307717794207	0.250997530034649	0.00376386056458032	0.7602652683151	0.084248641791929	0.915751358208071	FALSE	FALSE	FALSE	FALSE	0	0.0887620185781193	NOTSIGN	0.784312622317268	NOT_DEG
SOLSEv5.0_16765	-0.914555676746023	0.260115482258639	0.00596625094229887	-0.913561009674339	0.254586135210633	0.00595014025385623	-0.978857544800908	0.268739099094139	0.00438643802770211	-0.907819650696373	0.0594552051422639	0.940544794857736	FALSE	FALSE	FALSE	FALSE	0	0.0898544682137472	NOTSIGN	-0.928698470479411	NOT_DEG
SOLSEv5.0_05090	-0.883992873358509	0.217037074251657	0.00418819581627766	-0.881357113131968	0.218967945321998	0.00448569670897429	-0.867418099465906	0.282011656525128	0.00516335159047199	-0.891328772881677	0.0791928159887479	0.920807184011252	FALSE	FALSE	FALSE	FALSE	0	0.0900303440012184	NOTSIGN	-0.881024214709515	NOT_DEG
SOLSEv5.0_03141	-1.26099061421123	0.273191909910146	0.00643762548925383	-1.25765719639568	0.247068911064806	0.00560392843204464	-1.50774641718327	0.273256558758389	0.00465485981320759	-1.25902017978587	0.0580256250007138	0.941974374999286	FALSE	FALSE	FALSE	FALSE	0	0.0905035670108902	NOTSIGN	-1.32135360189401	NOT_DEG
SOLSEv5.0_40512	1.25135729553575	0.25321463269307	0.00556960958637722	1.24993919021856	0.199088112627994	0.00388482890119877	1.28694952956412	0.33489953589841	0.00746506148477024	1.20930976516726	0.0637524398477662	0.936247560152234	FALSE	FALSE	FALSE	FALSE	0	0.0908285970148985	NOTSIGN	1.24938894512142	NOT_DEG
SOLSEv5.0_19450	-0.624710275702725	0.214181092093745	0.00411964259345672	-0.625130331366062	0.30239070876988	0.00813406496402265	-0.636421204504916	0.268739099094139	0.00446528463689457	-0.630583401336261	0.0620725469478105	0.937927453052189	FALSE	FALSE	FALSE	FALSE	0	0.0910443310580949	NOTSIGN	-0.629211303227491	NOT_DEG
SOLSEv5.0_05119	-1.09526075264641	0.252139984374712	0.00552223749901315	-1.09204564677409	0.221498784898546	0.00459405507093343	-1.16982748707357	0.307871907747809	0.00613309892771547	-1.09306205325112	0.0629861723146927	0.937013827685307	FALSE	FALSE	FALSE	FALSE	0	0.0911829402036439	NOTSIGN	-1.1125489849363	NOT_DEG
SOLSEv5.0_02104	0.735038029193634	0.218450714574131	0.00425314929226463	0.734757133806916	0.24419958419102	0.00550054277353346	0.751871757284948	0.249957350001025	0.00372473777294788	0.723116801960697	0.0815201306868935	0.918479869313107	FALSE	FALSE	FALSE	FALSE	0	0.0913949560357226	NOTSIGN	0.736195930561549	NOT_DEG
SOLSEv5.0_22573	-1.40707425289445	0.256235068228121	0.00570036596717094	-1.40462585136226	0.235510090585858	0.00518100156313201	-1.70975533230816	0.247102154714373	0.00362931247234293	-1.38469049136115	0.0731378455400802	0.92686215445992	FALSE	FALSE	FALSE	FALSE	0	0.0915857301085239	NOTSIGN	-1.47653648198151	NOT_DEG
SOLSEv5.0_50389	-0.838522204704653	0.27201057427167	0.00638418291669939	-0.838165323875931	0.219109954031205	0.00450235349135523	-0.854279468200077	0.378790119420177	0.0115029751411322	-0.843351406080301	0.0484994824694381	0.951500517530562	FALSE	FALSE	FALSE	FALSE	0	0.0918140247574177	NOTSIGN	-0.843579600715241	NOT_DEG
SOLSEv5.0_18412	0.796972380238777	0.211511401683181	0.00404174595623022	0.796143949531004	0.203361491515833	0.003993734900518	0.776921961485373	0.298332601348465	0.00572666012584248	0.798705812432372	0.0857407392953283	0.914259260704672	FALSE	FALSE	FALSE	FALSE	0	0.0920948618964054	NOTSIGN	0.792186025921882	NOT_DEG
SOLSEv5.0_20711	0.65722671044612	0.216141406750123	0.00416413002022514	0.657523363869955	0.28457180381223	0.00722143258112964	0.637885020259562	0.338029933351048	0.00767968647133541	0.654320700649186	0.0531545517174007	0.946845448282599	FALSE	FALSE	FALSE	FALSE	0	0.0923534732922033	NOTSIGN	0.651738948806206	NOT_DEG
SOLSEv5.0_21750	-0.629981453855337	0.24772728139279	0.00523970522269261	-0.629152954186995	0.302896423230931	0.00816250557018979	-0.628130908585558	0.268739099094139	0.00444037783747199	-0.63298658473501	0.0548102675006855	0.945189732499314	FALSE	FALSE	FALSE	FALSE	0	0.0923581970653217	NOTSIGN	-0.630062975340725	NOT_DEG
SOLSEv5.0_30704	-1.79840538876471	0.246383711214263	0.00519516328635031	-1.79444571967771	0.230036068471199	0.00494802230118939	-2.3101757435081	0.266095199494717	0.00430249578709898	-1.75388494498723	0.0733938965632988	0.926606103436701	FALSE	FALSE	FALSE	FALSE	0	0.0924444339640702	NOTSIGN	-1.91422794923444	NOT_DEG
SOLSEv5.0_07338	1.08068943154909	0.222705179240443	0.00444432048939196	1.07562202350668	0.164641317545944	0.00290276133959156	1.01074066161443	0.395573413891	0.0133275481880287	1.11226821782032	0.0767539031449423	0.923246096855058	FALSE	FALSE	FALSE	FALSE	0	0.0927787010148117	NOTSIGN	1.06983008362263	NOT_DEG
SOLSEv5.0_44046	0.633868849293849	0.220053787199826	0.00429474288165334	0.633968612651203	0.272028897308078	0.00662236241407543	0.636722053804258	0.269265729979839	0.0045035338363158	0.632952553032199	0.0690954187329367	0.930904581267063	FALSE	FALSE	FALSE	FALSE	0	0.0928025542941526	NOTSIGN	0.634378017195377	NOT_DEG
SOLSEv5.0_16068	-1.28504494808947	0.188105473388445	0.00337610074609948	-1.27858142085589	0.164672873321225	0.00290848373948581	-1.20587499443608	0.407542650059198	0.0148471723091852	-1.28874142389992	0.0883290517069035	0.911670948293096	FALSE	FALSE	FALSE	FALSE	0	0.0928732559032845	NOTSIGN	-1.26456069682034	NOT_DEG
SOLSEv5.0_11460	0.639530502597739	0.222705179240443	0.00444383313546748	0.640088993266135	0.289302455604936	0.0075148209700366	0.657768438759686	0.279823165827048	0.00498083227218857	0.635253164811628	0.0618708306266867	0.938129169373313	FALSE	FALSE	FALSE	FALSE	0	0.0928936886990781	NOTSIGN	0.643160274858797	NOT_DEG
SOLSEv5.0_23438	-1.03445734099508	0.280239370764079	0.00680593890716652	-1.03264410963699	0.241353261198323	0.00539100018738882	-1.26573753070257	0.274018015881548	0.00469362017415376	-1.03699140156868	0.0602220462194459	0.939777953780554	FALSE	FALSE	FALSE	FALSE	0	0.0929293259788557	NOTSIGN	-1.09245759572583	NOT_DEG
SOLSEv5.0_02074	0.905756149028813	0.204189344295561	0.0038376436612002	0.905197447880405	0.154138389535707	0.00262681084208458	0.827920477970508	0.42517322567341	0.0165990459122338	0.904996104946967	0.0834585216980903	0.91654147830191	FALSE	FALSE	FALSE	FALSE	0	0.0929647930378241	NOTSIGN	0.885967544956673	NOT_DEG
SOLSEv5.0_03846	-0.866247961256383	0.320756606284207	0.00868569034274461	-0.865510407974881	0.271651459094582	0.00658531729775948	-0.992888576943702	0.318977633840826	0.00681464953713147	-0.867248405631495	0.0401919819287896	0.95980801807121	FALSE	FALSE	FALSE	FALSE	0	0.0929791720329024	NOTSIGN	-0.897973837951615	NOT_DEG
SOLSEv5.0_14318	0.869476751152496	0.222705179240443	0.00442658427643935	0.86879857101509	0.193016539842576	0.00371185653543416	0.870998594154968	0.338434905488013	0.00778626596509152	0.861254436693725	0.0768324671040308	0.923167532895969	FALSE	FALSE	FALSE	FALSE	0	0.0930138375699536	NOTSIGN	0.86763208825407	NOT_DEG
SOLSEv5.0_21278	-0.716121855542944	0.221749969386457	0.00437655258061129	-0.71491234154412	0.248522818633179	0.00564470199179388	-0.735095363351676	0.249830398110526	0.00371500842967716	-0.716523567287893	0.0813556999383758	0.918644300061624	FALSE	FALSE	FALSE	FALSE	0	0.0931375776771382	NOTSIGN	-0.720663281931658	NOT_DEG
SOLSEv5.0_12223	-1.09831099076139	0.302044828270415	0.00780937993394483	-1.09675681705487	0.282164320426264	0.00707599391132708	-1.40181591118678	0.301037107958633	0.00583639517876883	-1.10361116543946	0.0438165472905716	0.956183452709428	FALSE	FALSE	FALSE	TRUE	1	0.0933492728994224	NOTSIGN	-1.17512372111063	POSSIBLE_DEG
SOLSEv5.0_07405	-0.644871204008651	0.258524563145538	0.00580888573908821	-0.644284160410932	0.279364880254433	0.00693241373702022	-0.616580443877621	0.33489953589841	0.00749832443213065	-0.654939258656084	0.0464974414579972	0.953502558542003	FALSE	FALSE	FALSE	FALSE	0	0.0933743412495615	NOTSIGN	-0.640168766738322	NOT_DEG
SOLSEv5.0_05079	-0.758248857257182	0.255200710077251	0.00564532477579108	-0.757610338742371	0.259218313190711	0.00609177251385129	-0.802433597075578	0.26386627913368	0.00423130414064899	-0.754074430054815	0.0649714913653666	0.935028508634633	FALSE	FALSE	FALSE	FALSE	0	0.0938669606238932	NOTSIGN	-0.768091805782486	NOT_DEG
SOLSEv5.0_01164	-0.92090989879635	0.20069918667501	0.00372178284671889	-0.917678394615572	0.157553472442399	0.00272202200421196	-0.803939703343515	0.402262437721379	0.0140203779742895	-0.937654540714613	0.0893218575173771	0.910678142482623	FALSE	FALSE	FALSE	FALSE	0	0.093973794778685	NOTSIGN	-0.895045634367513	NOT_DEG
SOLSEv5.0_12802	1.02506340011012	0.208186935923324	0.00395862200092672	1.02206751960101	0.159576121811716	0.00277841471971082	0.909984175764857	0.444490588851909	0.0187465786487407	1.03628411907445	0.0774198175999617	0.922580182400038	FALSE	FALSE	FALSE	FALSE	0	0.0943407115467771	NOTSIGN	0.998349803637611	NOT_DEG
SOLSEv5.0_41511	0.591731553707553	0.218191547463878	0.00423467556404395	0.592213926208136	0.347624163619924	0.0102293721130471	0.598952593988451	0.270051729468914	0.0045663785350654	0.589560194895788	0.0563344751062349	0.943665524893765	FALSE	FALSE	FALSE	FALSE	0	0.0948921120782584	NOTSIGN	0.593114567199982	NOT_DEG
SOLSEv5.0_08264	-1.12959121228548	0.25636982562586	0.00574358504853668	-1.13006407911993	0.226247238568793	0.00476990648708368	-1.2375977655594	0.377384557863161	0.0112749230807001	-1.13045440775026	0.0528684172106312	0.947131582789369	FALSE	FALSE	FALSE	FALSE	0	0.0950651778581587	NOTSIGN	-1.15692686617876	NOT_DEG
SOLSEv5.0_09611	-0.644040735000598	0.31091606130949	0.00813630358117712	-0.642530582901813	0.33850969915946	0.00976826422652811	-0.67812928674729	0.327708727954126	0.0071656727125118	-0.642001133612049	0.0336109741905953	0.966389025809405	FALSE	FALSE	FALSE	FALSE	0	0.0951685789755551	NOTSIGN	-0.651675434565438	NOT_DEG
SOLSEv5.0_13501	0.692783142536278	0.250465129230717	0.00544798964454061	0.693110254118406	0.259218313190711	0.00609951550513347	0.723189391000004	0.281818669473089	0.00514544521491945	0.682380730577853	0.0633729502112317	0.936627049788768	FALSE	FALSE	FALSE	FALSE	0	0.0951827699901288	NOTSIGN	0.697865879558135	NOT_DEG
SOLSEv5.0_08200	0.851127963979326	0.217632209017214	0.00420650896625678	0.849736232390315	0.180465145700017	0.00337989998691525	0.790376747808958	0.365335650668506	0.0101087352205302	0.857224646326672	0.0809754298719525	0.919024570128048	FALSE	FALSE	FALSE	FALSE	0	0.0953031303402124	NOTSIGN	0.837116397626318	NOT_DEG
SOLSEv5.0_47846	0.524146632009887	0.332994566184813	0.00922604963731377	0.525144387042884	0.53321650252399	0.0255601335128829	0.517350770056538	0.400876678332796	0.0138614297121118	0.5229589425317	0.0163761283665442	0.983623871633456	FALSE	FALSE	FALSE	FALSE	0	0.095496074641332	NOTSIGN	0.522400182910252	NOT_DEG
SOLSEv5.0_21734	0.590783913324225	0.218118877612134	0.00422275956971092	0.591430268840136	0.351995701093477	0.0106018624892257	0.595005497638647	0.277800462722432	0.00488913475929491	0.587603210408844	0.0550332614636454	0.944966738536355	FALSE	FALSE	FALSE	FALSE	0	0.0959140258405732	NOTSIGN	0.591205722552963	NOT_DEG
SOLSEv5.0_11787	0.930189744891783	0.212788629018618	0.0040728291089224	0.930481758575467	0.159576121811716	0.0027748588101681	0.829786120929396	0.455841078109914	0.0215065942924699	0.925040062724041	0.0758723796176154	0.924127620382385	FALSE	FALSE	FALSE	FALSE	0	0.0959451192514228	NOTSIGN	0.903874421780172	NOT_DEG
SOLSEv5.0_10947	-0.75357021244739	0.255574740408408	0.0056675598084603	-0.752970121342308	0.235510090585858	0.0051939890099717	-0.793728788099557	0.313529121293092	0.00644327080465977	-0.75554997980272	0.0622429303915283	0.937757069608472	FALSE	FALSE	FALSE	FALSE	0	0.0959564536024915	NOTSIGN	-0.763954775422994	NOT_DEG
SOLSEv5.0_49914	-0.657036578299719	0.259262445919576	0.00590468870749855	-0.65619512667788	0.351396726991509	0.0104866820907954	-0.660735869785515	0.365000156452289	0.00997349530273384	-0.657790653294952	0.0356398562813767	0.964360143718623	FALSE	FALSE	FALSE	FALSE	0	0.0964936702582918	NOTSIGN	-0.657939557014517	NOT_DEG
SOLSEv5.0_15191	-0.972101228772987	0.25950149462271	0.00593588294885332	-0.971013809580598	0.236265777795286	0.00523957666894465	-1.06286589288478	0.306303538651512	0.00603459098610709	-0.954732103100989	0.0637999171741273	0.936200082825873	FALSE	FALSE	FALSE	FALSE	0	0.0971560305420839	NOTSIGN	-0.990178258584838	NOT_DEG
SOLSEv5.0_16261	-0.606117788695758	0.241819261804331	0.00502304208705576	-0.606133130135357	0.295328534531067	0.00781738917205956	-0.601815263335994	0.277800462722432	0.00488169675890721	-0.613042222459351	0.0604095254062704	0.93959047459373	FALSE	FALSE	FALSE	FALSE	0	0.0971730910656791	NOTSIGN	-0.606777101156615	NOT_DEG
SOLSEv5.0_07276	0.950805870750089	0.220078974315286	0.00430213997484855	0.948979412097146	0.185866787771881	0.0035160519835125	0.883955453723514	0.381783359263843	0.0118122561173502	0.963232644747769	0.0767692981182782	0.923230701881722	FALSE	FALSE	FALSE	FALSE	0	0.0971941229278761	NOTSIGN	0.936743345329629	NOT_DEG
SOLSEv5.0_08647	-1.06159478187576	0.253178940682168	0.00556088040406394	-1.0569302293112	0.235510090585858	0.00518672885080364	-1.01841296890071	0.349965281174764	0.00858570708817394	-1.07382934478612	0.0574841595359808	0.942515840464019	FALSE	FALSE	FALSE	FALSE	0	0.0972256785042307	NOTSIGN	-1.05269183121845	NOT_DEG
SOLSEv5.0_14151	-1.12976466482069	0.267084449617821	0.00621391351798823	-1.13105775131838	0.229786343712473	0.00489548119844376	-1.27203456125431	0.346190808825113	0.00832123220285702	-1.11534799540944	0.0570277380078017	0.942972261992198	FALSE	FALSE	FALSE	FALSE	0	0.0978386361797797	NOTSIGN	-1.1620512432007	NOT_DEG
SOLSEv5.0_18084	0.793057834529158	0.24772728139279	0.00525927139510993	0.791900971338497	0.250570212663147	0.00575409071619474	0.79695809611175	0.275914897587909	0.00479389244523487	0.783532877633208	0.0709777904329325	0.929022209567067	FALSE	FALSE	FALSE	FALSE	0	0.0980397148739814	NOTSIGN	0.791362444903153	NOT_DEG
SOLSEv5.0_09749	0.509835576018748	0.250465129230717	0.00543219945024759	0.510169685930918	0.501682891013044	0.021734975294548	0.507793039714448	0.313529121293092	0.00640971891518735	0.507367880063281	0.0309263264200313	0.969073673579969	FALSE	FALSE	FALSE	FALSE	0	0.0981783412659636	NOTSIGN	0.508791545431849	NOT_DEG
SOLSEv5.0_10868	0.660749074938821	0.250465129230717	0.00542892885687917	0.661923199260425	0.307577815862574	0.00836585413329313	0.676761359270954	0.318634392782097	0.00677732834440524	0.656544896997386	0.0498826396469797	0.95011736035302	FALSE	FALSE	FALSE	FALSE	0	0.0984841346196892	NOTSIGN	0.663994632616897	NOT_DEG
SOLSEv5.0_01253	0.701806800454685	0.243246352299674	0.00507515200581599	0.70309961865877	0.272050509576523	0.00664849250094464	0.713100073097577	0.334734317814932	0.00741380437875964	0.696642527973633	0.0554993528066348	0.944500647193365	FALSE	FALSE	FALSE	FALSE	0	0.098730855170096	NOTSIGN	0.703662255046166	NOT_DEG
SOLSEv5.0_18543	-0.675678797533557	0.241226849209506	0.0050031674718382	-0.675370420308683	0.272050509576523	0.00663501283630519	-0.671273702736316	0.268739099094139	0.00440213629442391	-0.681399474517644	0.0713317609237565	0.928668239076244	FALSE	FALSE	FALSE	FALSE	0	0.100160388549498	NOTSIGN	-0.67593059877405	NOT_DEG
SOLSEv5.0_12477	-1.04357875479131	0.280616506051773	0.00683270814860921	-1.04174574575278	0.251891745325044	0.00583185180229272	-1.07172598949124	0.313529121293092	0.00654273997083872	-1.03127041016999	0.0567773415446575	0.943222658455342	FALSE	FALSE	FALSE	FALSE	0	0.100173488376233	NOTSIGN	-1.04708022505133	NOT_DEG
SOLSEv5.0_12560	-1.0437221707019	0.316430792325835	0.00847919349376414	-1.04216692458624	0.271651459094582	0.00658804811920408	-1.28033686544639	0.282011656525128	0.00520505673250812	-1.04593858446895	0.0520617881160905	0.947938211883909	FALSE	FALSE	FALSE	FALSE	0	0.100360137321553	NOTSIGN	-1.10304113630087	NOT_DEG
SOLSEv5.0_01783	0.94201710854517	0.243246352299674	0.00507558281390912	0.938291883095711	0.194644753638458	0.00376759358121873	0.915817389884317	0.346408360503537	0.00839697054125797	0.968306073805489	0.0774319017789851	0.922568098221015	FALSE	FALSE	FALSE	FALSE	0	0.1007526752564	NOTSIGN	0.941108113832672	NOT_DEG
SOLSEv5.0_44909	0.890572742749536	0.233606953017885	0.0047718269976355	0.892144608661363	0.233660998251664	0.00510525381333081	0.89789739745961	0.40971493727423	0.0149999162943602	0.890366984444841	0.0569958288624268	0.943004171137573	FALSE	FALSE	FALSE	FALSE	0	0.100984110344054	NOTSIGN	0.892745433328837	NOT_DEG
SOLSEv5.0_14467	-1.36182561401894	0.246257596174482	0.00518477712686154	-1.3589474186647	0.21060278045073	0.00419540612329694	-1.37042040268437	0.367975758841878	0.0104086477148664	-1.33856613135827	0.0671592892469189	0.932840710753081	FALSE	FALSE	FALSE	FALSE	0	0.101329654687246	NOTSIGN	-1.35743989168157	NOT_DEG
SOLSEv5.0_05730	0.64687418723543	0.186602346821053	0.00334326765092003	0.648184819698292	0.282164320426264	0.00709683704125765	0.628767382478229	0.313529121293092	0.00654823937940804	0.645000447938366	0.0778389795571898	0.92216102044281	FALSE	FALSE	FALSE	FALSE	0	0.101491774551225	NOTSIGN	0.642206709337579	NOT_DEG
SOLSEv5.0_09983	-0.608792587360506	0.259262445919576	0.00590600990704775	-0.607811796327651	0.324797602705065	0.00908895286776629	-0.612673903081791	0.281818669473089	0.0051427418857428	-0.608774993483809	0.0541967978622625	0.945803202137737	FALSE	FALSE	FALSE	FALSE	0	0.101550213374581	NOTSIGN	-0.609513320063439	NOT_DEG
SOLSEv5.0_21790	0.940691006505986	0.221749969386457	0.00436785420541116	0.938061471991091	0.164641317545944	0.00289630983871276	0.863550946297146	0.410566219300295	0.0150439623586003	0.955659442081325	0.0860139552860889	0.913986044713911	FALSE	FALSE	FALSE	FALSE	0	0.101704414979468	NOTSIGN	0.924490716718887	NOT_DEG
SOLSEv5.0_26281	-1.02064371298549	0.294560344836062	0.00744950228860577	-1.02149112279271	0.246371219563401	0.0055803745929469	-1.17182671727313	0.31306096512951	0.00634450318338761	-1.01251144861304	0.0568378757925954	0.943162124207405	FALSE	FALSE	FALSE	FALSE	0	0.10180305175421	NOTSIGN	-1.05661825041609	NOT_DEG
SOLSEv5.0_49939	-0.897990134441806	0.25736520374309	0.00577396048560745	-0.89540684884773	0.233771163096887	0.00512353857030506	-0.874425521496766	0.377384557863161	0.0113537392078922	-0.90056855783785	0.0570385893174605	0.942961410682539	FALSE	FALSE	FALSE	FALSE	0	0.101987384747853	NOTSIGN	-0.892097765656038	NOT_DEG
SOLSEv5.0_51114	1.0425409516011	0.244401568455224	0.00511502498147582	1.04176754361727	0.213567540845561	0.00432816637552492	1.08335206040534	0.321784465422889	0.0069117076536312	1.01722871721094	0.0771805270083847	0.922819472991615	FALSE	FALSE	FALSE	FALSE	0	0.102048528404497	NOTSIGN	1.04622231820866	NOT_DEG
SOLSEv5.0_08232	-0.510995432257027	0.398753319892303	0.0132250473525624	-0.50943811708524	0.586587224145824	0.0328494302044425	-0.504287175037025	0.450597285885321	0.0200113379417213	-0.513228674033505	0.0123275051345806	0.987672494865419	FALSE	FALSE	FALSE	FALSE	0	0.102193137981131	NOTSIGN	-0.509487349603199	NOT_DEG
SOLSEv5.0_05746	-0.835481665951256	0.276173330743974	0.00660977999430274	-0.833258932196578	0.269811484273364	0.00645160111444222	-0.877633419085152	0.308395158606024	0.00615319741728672	-0.832116221679821	0.0566026226809682	0.943397377319032	FALSE	FALSE	FALSE	FALSE	0	0.102264234437379	NOTSIGN	-0.844622559728202	NOT_DEG
SOLSEv5.0_21343	-0.853579900790391	0.27201057427167	0.00637739314066286	-0.852604925774302	0.275202834555134	0.00676869815193954	-0.85438109010991	0.305293426638205	0.00599553535812261	-0.847754601735624	0.0569922940858735	0.943007705914127	FALSE	FALSE	FALSE	FALSE	0	0.102350089603276	NOTSIGN	-0.852080129602557	NOT_DEG
SOLSEv5.0_29756	-1.49522975788746	0.231354009650612	0.00471128811619852	-1.48951884188474	0.213072721726004	0.00430207913173741	-1.48206136200858	0.46426100232455	0.0227087412463453	-1.49420523481057	0.0575670920203991	0.942432907979601	FALSE	FALSE	FALSE	FALSE	0	0.103080663804305	NOTSIGN	-1.49025379914784	NOT_DEG
SOLSEv5.0_01042	0.490975357348001	0.295932265373352	0.00753437471302856	0.492008232308134	0.544610546101605	0.0272681149321798	0.488487728791316	0.349965281174764	0.00865536679783696	0.489512254526401	0.0235342112031937	0.976465788796806	FALSE	FALSE	FALSE	FALSE	0	0.103562689591976	NOTSIGN	0.490245893243463	NOT_DEG
SOLSEv5.0_03911	0.973124666998787	0.222705179240443	0.00443006470154565	0.974168391921729	0.169242522943513	0.00304759719442766	0.865241544915996	0.472862147205325	0.0246188185436988	0.968393831743882	0.075778564101026	0.924221435898974	FALSE	FALSE	FALSE	FALSE	0	0.104681296987817	NOTSIGN	0.945232108895098	NOT_DEG
SOLSEv5.0_25306	-1.17198859928443	0.274358058114035	0.00652404963119695	-1.17193386897689	0.254586135210633	0.00593533046779413	-1.39293796315446	0.260081933606307	0.00393606959626536	-1.14836559817661	0.0744207279483033	0.925579272051697	FALSE	FALSE	FALSE	FALSE	0	0.10474647265769	NOTSIGN	-1.2213065073981	NOT_DEG
SOLSEv5.0_00676	-0.864655410350793	0.276778555825742	0.00666109671535437	-0.863491255421288	0.271651459094582	0.00657324045594733	-0.939582182940071	0.279823165827048	0.00502603139505265	-0.850840195851107	0.0642670072755041	0.935732992724496	FALSE	FALSE	FALSE	FALSE	0	0.104755396414658	NOTSIGN	-0.879642261140815	NOT_DEG
SOLSEv5.0_49649	0.903547790510527	0.250465129230717	0.00539259168983149	0.901402020957109	0.218967945321998	0.00448060684138839	0.909633619326683	0.311372600907145	0.00629075025047689	0.913647650476093	0.0796076029602628	0.920392397039737	FALSE	FALSE	FALSE	FALSE	0	0.105106939763156	NOTSIGN	0.907057770317603	NOT_DEG
SOLSEv5.0_18546	-0.78516221652497	0.259262445919576	0.00586905833485664	-0.783588182041863	0.254586135210633	0.00594445569236268	-0.760931223924877	0.30849417042087	0.00617984655914956	-0.795230849955596	0.0675646778914543	0.932435322108546	FALSE	FALSE	FALSE	FALSE	0	0.105886393595112	NOTSIGN	-0.781228118111826	NOT_DEG
SOLSEv5.0_04377	0.64864666827859	0.250465129230717	0.00546197881441319	0.649021683199877	0.278081192529816	0.00688311146022163	0.633656804741231	0.3113135342123	0.00627979051632919	0.654747752583481	0.0644192365455475	0.935580763454453	FALSE	FALSE	FALSE	FALSE	0	0.106885909770937	NOTSIGN	0.646518227200795	NOT_DEG
SOLSEv5.0_02970	-0.737569111548419	0.237443622730512	0.00488744952968987	-0.736937283172272	0.249172625685282	0.00566727800294357	-0.761578791611535	0.261577194454828	0.00413586729844502	-0.738285732167935	0.090401772443006	0.909598227556994	FALSE	FALSE	FALSE	FALSE	0	0.106993334669472	NOTSIGN	-0.74359272962504	NOT_DEG
SOLSEv5.0_06788	-1.50833096870655	0.246140354505638	0.00515913890209495	-1.49178456506072	0.174410075936875	0.00322819503083061	-1.2975684855808	0.455620865241031	0.0214546027960468	-1.53925837431417	0.0715639516913831	0.928436048308617	FALSE	FALSE	FALSE	FALSE	0	0.107026051730037	NOTSIGN	-1.45923559841556	NOT_DEG
SOLSEv5.0_22926	0.881467351105179	0.247775505590718	0.0053013747073376	0.879464510078616	0.225950479318781	0.00475632989154543	0.868675677697849	0.323234536427881	0.00698450649609997	0.884030210547452	0.0774409450766459	0.922559054923354	FALSE	FALSE	FALSE	FALSE	0	0.107103474962369	NOTSIGN	0.878409437357274	NOT_DEG
SOLSEv5.0_38903	-0.871996465156946	0.280239370764079	0.00680029902401544	-0.870554950145029	0.258661220598255	0.00606972622058899	-0.910963960338923	0.321784465422889	0.00691499431593295	-0.870121695618254	0.0601817821784655	0.939818217821535	FALSE	FALSE	FALSE	FALSE	0	0.107214962572722	NOTSIGN	-0.880909267814788	NOT_DEG
SOLSEv5.0_22884	0.617398117311097	0.22550854095482	0.00453564401481141	0.618059278173806	0.292008544492399	0.00763562676198214	0.602943155445984	0.306526381375433	0.00606845521327564	0.617781940508064	0.0698625458145823	0.930137454185418	FALSE	FALSE	FALSE	FALSE	0	0.107517673601346	NOTSIGN	0.614045622859738	NOT_DEG
SOLSEv5.0_46140	-1.04347737733179	0.24772728139279	0.00527790474005975	-1.03816273286896	0.211098893978134	0.0042246010960339	-0.966563298786072	0.363091311141426	0.00984809159816371	-1.06341462843303	0.0743505307614294	0.925649469238571	FALSE	FALSE	FALSE	FALSE	0	0.107592526076754	NOTSIGN	-1.02790450935496	NOT_DEG
SOLSEv5.0_11371	-1.06132112597097	0.276117555535821	0.00658543812794467	-1.05817428218835	0.243472749487889	0.00546125661575607	-1.11461540956964	0.339589612283644	0.00791460196274649	-1.06761885445655	0.0622885464742539	0.937711453525746	FALSE	FALSE	FALSE	FALSE	0	0.108075474979806	NOTSIGN	-1.07543241804638	NOT_DEG
SOLSEv5.0_24870	-0.988341519256773	0.262017148048209	0.00602631219075423	-0.986902128539645	0.240485456564766	0.00535659056453815	-1.12569802728571	0.360136066301161	0.00970647036432074	-0.993955073522323	0.063297473902283	0.936702526097717	FALSE	FALSE	FALSE	FALSE	0	0.108748369432409	NOTSIGN	-1.02372418715111	NOT_DEG
SOLSEv5.0_01911	0.560431595613511	0.179796280915343	0.00314798634297964	0.560990971434029	0.376165009275287	0.0118952920488609	0.558011146960285	0.254375761379177	0.00383047952886199	0.559027257624251	0.0835617518315872	0.916438248168413	FALSE	FALSE	FALSE	FALSE	0	0.108805711008114	NOTSIGN	0.559615242908019	NOT_DEG
SOLSEv5.0_19649	0.948277089430191	0.24772728139279	0.0052723193228508	0.946677919212488	0.21434576536475	0.00435066225972497	0.959205930289806	0.341543723976773	0.00801464128292842	0.95187070613778	0.0799200074819463	0.920079992518054	FALSE	FALSE	FALSE	FALSE	0	0.109355707598486	NOTSIGN	0.951507911267566	NOT_DEG
SOLSEv5.0_22298	-0.816631934045687	0.274358058114035	0.00652536580013928	-0.81664178588193	0.230036068471199	0.00495695841277771	-0.838033432689877	0.329739063994193	0.00725144572279863	-0.82657510098962	0.0698381054455832	0.930161894554417	FALSE	FALSE	FALSE	FALSE	0	0.109540078882439	NOTSIGN	-0.824470563401778	NOT_DEG
SOLSEv5.0_09629	0.779734311304923	0.239682439059542	0.00494857373395602	0.779277340442302	0.229847917514322	0.00491047910111851	0.757591768376242	0.313529121293092	0.00655070883364284	0.779932228906107	0.084657529405529	0.915342470594471	FALSE	FALSE	FALSE	FALSE	0	0.109952070942657	NOTSIGN	0.774133912257394	NOT_DEG
SOLSEv5.0_21564	-1.01008809103402	0.27240968544891	0.00640249811291023	-1.00519960036903	0.226561041186334	0.00480408745208516	-0.895557861556709	0.418979517703531	0.0156414112833229	-1.03599501008498	0.056873435196565	0.943126564803435	FALSE	FALSE	FALSE	FALSE	0	0.110341306838036	NOTSIGN	-0.986710140761186	NOT_DEG
SOLSEv5.0_02303	-0.489110485771144	0.362525117813767	0.0108877501018244	-0.488110838126214	0.590443821650422	0.033517705531509	-0.485719298901058	0.395737919837615	0.0133973309503492	-0.491100320638143	0.0174232488534377	0.982576751146562	FALSE	FALSE	FALSE	FALSE	0	0.110583208679138	NOTSIGN	-0.48851023585914	NOT_DEG
SOLSEv5.0_02347	-1.00033560326273	0.26217152650638	0.00603808912631576	-0.999473747809007	0.221498784898546	0.00460008142812264	-1.1413676570343	0.285602506079266	0.00532677761589896	-0.999952198967597	0.0895516309720615	0.910448369027938	FALSE	FALSE	FALSE	FALSE	0	0.111013610736015	NOTSIGN	-1.03528230176841	NOT_DEG
SOLSEv5.0_41378	0.821878901465219	0.255200710077251	0.00563749078405364	0.820999625895616	0.209690373721184	0.00416407348994571	0.797196940730123	0.396115861455504	0.013433343149498	0.82252846286949	0.0701192262418491	0.929880773758151	FALSE	FALSE	FALSE	FALSE	0	0.111065147731092	NOTSIGN	0.815650982740112	NOT_DEG
SOLSEv5.0_14404	0.753636327006542	0.27240968544891	0.00641064524903303	0.75485895517978	0.261770131004686	0.0061919525278433	0.817222183300264	0.338434905488013	0.00776878994851344	0.747580378123895	0.0616446012313556	0.938355398768644	FALSE	FALSE	FALSE	FALSE	0	0.111127068433328	NOTSIGN	0.76832446090262	NOT_DEG
SOLSEv5.0_43061	0.629337219973121	0.236465261127712	0.00485989162342802	0.629040799683933	0.295273852599451	0.00777449403372303	0.638432836567206	0.260081933606307	0.00407532727077026	0.621661850789629	0.0819588173817013	0.918041182618299	FALSE	FALSE	FALSE	FALSE	0	0.111156278229283	NOTSIGN	0.629618176753472	NOT_DEG
SOLSEv5.0_01038	-0.914283846421064	0.304595938028573	0.00794224112023045	-0.912501830024225	0.253353509581085	0.00588159107447619	-0.988605387960265	0.357897917335144	0.00950996160066717	-0.918876097035073	0.0542659370797425	0.945734062920258	FALSE	FALSE	FALSE	FALSE	0	0.111636143834909	NOTSIGN	-0.933566790360157	NOT_DEG
SOLSEv5.0_49415	0.818624348629257	0.255200710077251	0.00564283096657132	0.816566170605895	0.226845312710429	0.00481786537535954	0.801913666807192	0.339589612283644	0.00787467889834782	0.829678825415357	0.077106312578447	0.922893687421553	FALSE	FALSE	FALSE	FALSE	0	0.112416553235388	NOTSIGN	0.816695752864425	NOT_DEG
SOLSEv5.0_14369	-0.677678645299742	0.314800167540824	0.00838611051905114	-0.675874124909636	0.323475610757072	0.00900121931050079	-0.660216907849329	0.393497611036921	0.0129731960928847	-0.680123707164103	0.0382345487075277	0.961765451292472	FALSE	FALSE	FALSE	FALSE	0	0.113153708552085	NOTSIGN	-0.673473346305703	NOT_DEG
SOLSEv5.0_17354	1.26168009648627	0.259543596856376	0.00594498982444789	1.25399725551106	0.193013442358903	0.0036996867010067	1.29286647090268	0.376642398432869	0.0111646208869406	1.29174645412443	0.0813431452566358	0.918656854743364	FALSE	FALSE	FALSE	FALSE	0	0.113277573948978	NOTSIGN	1.27507256925611	NOT_DEG
SOLSEv5.0_11147	0.738170203094734	0.263171361031556	0.00608331361055855	0.739304282707602	0.280515063416322	0.00700356372949445	0.710450709101682	0.406814372803192	0.0146496525227092	0.736721635241841	0.0513256181106218	0.948674381889378	FALSE	FALSE	FALSE	FALSE	0	0.113578690831264	NOTSIGN	0.731161707536465	NOT_DEG
SOLSEv5.0_03886	-0.538507888785268	0.432150901271585	0.0155395335066594	-0.53727580713563	0.56190305104406	0.0290331790200851	-0.549124336070978	0.430603004069504	0.017439718855996	-0.542232759705711	0.0148339936047619	0.985166006395238	FALSE	FALSE	FALSE	FALSE	0	0.114014080668181	NOTSIGN	-0.541785197924396	NOT_DEG
SOLSEv5.0_06437	-0.976982661772122	0.316430792325835	0.00846003418264349	-0.976100878925614	0.287440976546506	0.00741310108989112	-1.03516614506071	0.302820655096069	0.00591847371454547	-0.956816533017112	0.0565523859656634	0.943447614034337	FALSE	FALSE	FALSE	FALSE	0	0.114309582263859	NOTSIGN	-0.98626655469389	NOT_DEG
SOLSEv5.0_20603	0.56706653299892	0.232391262095525	0.00473970255293666	0.567477062523246	0.402128435595538	0.0133522540039432	0.566159302757288	0.293264931060295	0.00558432477273812	0.564015376572965	0.0573515801846118	0.942648419815388	FALSE	FALSE	FALSE	FALSE	0	0.114945179421722	NOTSIGN	0.566179568713105	NOT_DEG
SOLSEv5.0_29641	-1.40114147905106	0.250465129230717	0.00543127768398473	-1.39594557106794	0.230036068471199	0.00494169890511862	-1.34594498023606	0.483068818154637	0.0272472393105293	-1.40392038293719	0.0569311010290932	0.943068898970907	FALSE	FALSE	FALSE	FALSE	0	0.115516277871106	NOTSIGN	-1.38673810332306	NOT_DEG
SOLSEv5.0_12081	0.61372003605212	0.256257945826709	0.00570966494269122	0.614435711430712	0.345253969815003	0.0101161041803047	0.618425297550472	0.313529121293092	0.00652091540590573	0.616112114686556	0.0571602893304771	0.942839710669523	FALSE	FALSE	FALSE	FALSE	0	0.115562984722466	NOTSIGN	0.615673289929965	NOT_DEG
SOLSEv5.0_29546	1.09279884466705	0.250465129230717	0.00545944971124886	1.09065034554111	0.204193805000503	0.00401648625095104	1.05167355671965	0.402859782995172	0.0142402652992109	1.09361753581094	0.0776467535607431	0.922353246439257	FALSE	FALSE	FALSE	FALSE	0	0.116196872007085	NOTSIGN	1.08218507068469	NOT_DEG
SOLSEv5.0_13564	-0.972128740390534	0.292554917154731	0.00735881884490847	-0.97060628414769	0.272050509576523	0.00664796206085259	-1.06069977167685	0.30849417042087	0.00619844232071983	-0.956436467825563	0.0651815624661821	0.934818437533818	FALSE	FALSE	FALSE	FALSE	0	0.11622335155186	NOTSIGN	-0.989967816010159	NOT_DEG
SOLSEv5.0_27246	-0.715574948968661	0.280892546510938	0.0068846436712226	-0.715022260875525	0.284738910748772	0.00727089238423733	-0.729827826060881	0.318352509729763	0.00674137106498901	-0.713225459012276	0.0630926996215442	0.936907300378456	FALSE	FALSE	FALSE	FALSE	0	0.11649327967642	NOTSIGN	-0.718412623729336	NOT_DEG
SOLSEv5.0_20297	-0.776477196163935	0.283152552528551	0.00703661191096995	-0.776518801471235	0.282164320426264	0.00709651965830768	-0.795270447857635	0.313529121293092	0.00645821968321373	-0.76854678465116	0.0644470066541505	0.93555299334585	FALSE	FALSE	FALSE	FALSE	0	0.116843244707504	NOTSIGN	-0.779203307535991	NOT_DEG
SOLSEv5.0_24155	1.30555591122481	0.246218640184967	0.00517449196376303	1.29897000481426	0.172934250541941	0.00317231452148118	1.23749427917847	0.473190589274644	0.0249249131521779	1.32247473998508	0.0801519172157847	0.919848082784215	FALSE	FALSE	FALSE	FALSE	0	0.116867732046257	NOTSIGN	1.29112373380066	NOT_DEG
SOLSEv5.0_09672	0.596204250746288	0.221749969386457	0.00437292536780123	0.596351568165516	0.30239070876988	0.00813939101909138	0.591377538838541	0.269265729979839	0.00451085141828441	0.593344903194091	0.0905189793330073	0.909481020666993	FALSE	FALSE	FALSE	FALSE	0	0.117726734697112	NOTSIGN	0.594319565236109	NOT_DEG
SOLSEv5.0_03966	-0.962280888220173	0.280892546510938	0.00687559330740654	-0.962211906997272	0.233660998251664	0.00510900721145433	-1.1171418351364	0.282011656525128	0.00520416053299421	-0.959263117950358	0.0899730556066805	0.91002694439332	FALSE	FALSE	FALSE	FALSE	0	0.119084455470657	NOTSIGN	-1.00022443707605	NOT_DEG
SOLSEv5.0_23109	0.649217281175165	0.259351551997856	0.00592431533901598	0.650155075610242	0.340596139898445	0.00986228626949004	0.675135583730722	0.338434905488013	0.00778075426494	0.646008749792174	0.0558872396399814	0.944112760360019	FALSE	FALSE	FALSE	FALSE	0	0.119320701979388	NOTSIGN	0.655129172577076	NOT_DEG
SOLSEv5.0_21695	1.16225695855962	0.250465129230717	0.00542265498725996	1.16014848231698	0.204603586831275	0.00404380285179141	1.14383005114789	0.379384717185436	0.011556737369402	1.14451087024222	0.0861670132069913	0.913832986793009	FALSE	FALSE	FALSE	FALSE	0	0.119516149904303	NOTSIGN	1.15268659056668	NOT_DEG
SOLSEv5.0_22183	-1.08029376389858	0.280892546510938	0.00688713612209715	-1.07816372753616	0.226561041186334	0.00479628459862074	-1.05705552663903	0.38773865767254	0.0123547041523555	-1.09145419663072	0.0679494170466403	0.93205058295336	FALSE	FALSE	FALSE	FALSE	0	0.119578096857686	NOTSIGN	-1.07674180367612	NOT_DEG
SOLSEv5.0_27462	-1.40996397283218	0.281280420543487	0.00696274898154619	-1.39981718113445	0.230153307666864	0.00498198589189785	-1.4037972219963	0.400876678332796	0.0137871406928852	-1.42555807703417	0.0647266952846786	0.935273304715321	FALSE	FALSE	FALSE	FALSE	0	0.119712643064945	NOTSIGN	-1.40978411324927	NOT_DEG
SOLSEv5.0_30298	-0.681165481184516	0.255574740408408	0.005669637322521	-0.680034871532864	0.284621557758193	0.0072497256509695	-0.658581659439806	0.365335650668506	0.0100286990849484	-0.683729638325494	0.0636147557774528	0.936385244222547	FALSE	FALSE	FALSE	FALSE	0	0.120181617201148	NOTSIGN	-0.67587791262067	NOT_DEG
SOLSEv5.0_42291	-2.70416096714835	0.593116094721367	0.0328102816126066	-2.71104122466416	0.0911141209854907	0.00119138143625451	-2.59477623395499	0.532759235661211	0.0405429537748624	-2.71281719335935	0.0588924256491068	0.941107574350893	FALSE	FALSE	FALSE	FALSE	0	0.120397751581524	NOTSIGN	-2.68069890478171	NOT_DEG
SOLSEv5.0_05358	-0.830807541244702	0.32551978893922	0.00888716274642829	-0.829375213567531	0.284738910748772	0.00727337906160898	-0.941307620964846	0.323746275331755	0.00701983071172601	-0.821856329480293	0.0567716849875965	0.943228315012403	FALSE	FALSE	FALSE	FALSE	0	0.12074370131686	NOTSIGN	-0.855836676314343	NOT_DEG
SOLSEv5.0_04024	-0.708726838780056	0.383034312972698	0.0122279917489255	-0.707777873499855	0.412193405345681	0.014004437758482	-0.753583674264974	0.428002093618829	0.0169229179265297	-0.713821111106242	0.025309842073203	0.974690157926797	FALSE	FALSE	FALSE	FALSE	0	0.121034204222338	NOTSIGN	-0.720977374412782	NOT_DEG
SOLSEv5.0_44251	-1.28264797773083	0.313602447448247	0.00828532352530355	-1.28080250562687	0.291612033558614	0.00761140707493935	-1.75217823263206	0.211380526014177	0.00241488017540041	-1.27892803696962	0.08872998986588	0.91127001013412	FALSE	FALSE	FALSE	FALSE	0	0.121245899126696	NOTSIGN	-1.39863918823984	NOT_DEG
SOLSEv5.0_10025	0.617895175670868	0.239736746360808	0.00495721731571298	0.618417603863158	0.295273852599451	0.00778109035586457	0.615601777193278	0.285010641736843	0.00529320805333829	0.614582707755226	0.0853852795224017	0.914614720477598	FALSE	FALSE	FALSE	FALSE	0	0.12156643383406	NOTSIGN	0.616624316120632	NOT_DEG
SOLSEv5.0_14735	0.990013054679629	0.258524563145538	0.00581619428225136	0.986041044585855	0.212603520760835	0.00427447278139794	0.953573014401345	0.391815238425901	0.012869574433176	1.00876804804456	0.0801472155438008	0.919852784456199	FALSE	FALSE	FALSE	FALSE	0	0.121709349373373	NOTSIGN	0.984598790427847	NOT_DEG
SOLSEv5.0_02322	1.01231066849118	0.241880621685171	0.00503190624967895	1.01034123938457	0.193017375602816	0.00371792786485535	0.879677239938993	0.482570282363639	0.0271062522106525	1.02285713834598	0.0766704473006022	0.923329552699398	FALSE	FALSE	FALSE	FALSE	0	0.121768038735766	NOTSIGN	0.981296571540184	NOT_DEG
SOLSEv5.0_11727	0.700404953167308	0.259262445919576	0.00587403943821335	0.699775897844376	0.254953107330192	0.00596859925617109	0.705289882986684	0.335384085154402	0.00754730785465826	0.699455767618999	0.0779199389672034	0.922080061032797	FALSE	FALSE	FALSE	FALSE	0	0.1217688789682	NOTSIGN	0.701231625404342	NOT_DEG
SOLSEv5.0_41603	0.77242936953014	0.2475037673716	0.00522654645249722	0.773329914085456	0.216678638280209	0.00440481106806297	0.754830235591532	0.381783359263843	0.0117551194008484	0.766811045895391	0.084408945662638	0.915591054337362	FALSE	FALSE	FALSE	FALSE	0	0.121805126703629	NOTSIGN	0.76685014127563	NOT_DEG
SOLSEv5.0_49715	1.00775440327748	0.274269632833553	0.00648997031231958	1.00381475165452	0.213072721726004	0.00430160639513631	1.00241082473436	0.365335650668506	0.0100224676911879	1.02108301568971	0.0819800704225249	0.918019929577475	FALSE	FALSE	FALSE	FALSE	0	0.122747427589164	NOTSIGN	1.00876574883902	NOT_DEG
SOLSEv5.0_22748	0.58285220079058	0.255164564509414	0.00562050593930369	0.583122017988909	0.394736282675351	0.0129779026303102	0.58533716860321	0.313886411595859	0.00656802097297145	0.578966358574034	0.0556410321079747	0.944358967892025	FALSE	FALSE	FALSE	FALSE	0	0.123124076590925	NOTSIGN	0.582569436489183	NOT_DEG
SOLSEv5.0_13465	-1.11906448038409	0.292934229720101	0.00738080283857049	-1.11905272017569	0.254586135210633	0.00593176216118153	-1.40650377549455	0.260081933606307	0.00401418412414701	-1.11481572813591	0.0909362770811506	0.909063722918849	FALSE	FALSE	FALSE	FALSE	0	0.123323564628366	NOTSIGN	-1.18985917604756	NOT_DEG
SOLSEv5.0_41584	-0.619310584721266	0.299177555058738	0.00768186524837524	-0.618790795676516	0.349017002821318	0.0103032061630964	-0.636729234840616	0.313529121293092	0.00649968164004445	-0.617595615835711	0.0540811391578767	0.945918860842123	FALSE	FALSE	FALSE	FALSE	0	0.123608004858059	NOTSIGN	-0.623106557768527	NOT_DEG
SOLSEv5.0_45076	0.711851462981029	0.24407154690833	0.00510045968751014	0.711999232772421	0.250701036598496	0.00576495983896028	0.681834360896837	0.338055269929081	0.00770573258615616	0.712158252726724	0.0858760265719266	0.914123973428073	FALSE	FALSE	FALSE	FALSE	0	0.123856045228317	NOTSIGN	0.704460827344253	NOT_DEG
SOLSEv5.0_38919	-1.77696879683885	0.27201057427167	0.00636941237557655	-1.76732426404481	0.30239070876988	0.00813525130998848	-2.30772733258639	0.29993699241974	0.0057787679065997	-1.75371401648451	0.0720044717836841	0.927995528216316	FALSE	FALSE	FALSE	FALSE	0	0.123857914712507	NOTSIGN	-1.90143360248864	NOT_DEG
SOLSEv5.0_12284	-0.908651347525751	0.325640237266912	0.00897145029471674	-0.906219366375014	0.296268211357273	0.00786306019601748	-0.916131888536056	0.327273077522553	0.00713700035106607	-0.910155238112453	0.0563821114831606	0.943617888516839	FALSE	FALSE	FALSE	FALSE	0	0.124019226292986	NOTSIGN	-0.910289460137318	NOT_DEG
SOLSEv5.0_20310	-0.72430042294117	0.276778555825742	0.00664033249195246	-0.723347714922056	0.279651023249103	0.00694865393744659	-0.775841879779283	0.275914897587909	0.00479206769368779	-0.720386085349658	0.0834158765050985	0.916584123494901	FALSE	FALSE	FALSE	FALSE	0	0.124070895547072	NOTSIGN	-0.735969025748042	NOT_DEG
SOLSEv5.0_18199	-1.12096826429047	0.280892546510938	0.00689289200763967	-1.11998392952702	0.235190222853495	0.00516479972385012	-1.33436208381684	0.29993699241974	0.00579624756338813	-1.12095496162189	0.0902284694622044	0.909771530537796	FALSE	FALSE	FALSE	FALSE	0	0.124341763513084	NOTSIGN	-1.17406730981405	NOT_DEG
SOLSEv5.0_04996	-0.664695105807992	0.317312631638789	0.00856256238498144	-0.662885727882278	0.351396726991509	0.0104912428442991	-0.614175080044677	0.417998984535282	0.015578579295643	-0.669504843484936	0.0384793479000562	0.961520652099944	FALSE	FALSE	FALSE	FALSE	0	0.124577377332095	NOTSIGN	-0.652815189304971	NOT_DEG
SOLSEv5.0_42271	-0.817216269364371	0.281280420543487	0.00693128741549552	-0.815477298359656	0.243704375954976	0.00547409753995994	-0.815752019870566	0.388062545356538	0.0124716988274771	-0.818799041341784	0.0677435402019551	0.932256459798045	FALSE	FALSE	FALSE	FALSE	0	0.124940611782846	NOTSIGN	-0.816811157234094	NOT_DEG
SOLSEv5.0_05028	0.87225248166561	0.280806775480227	0.00684615200966855	0.871840360585569	0.252792572759614	0.0058606384511656	0.940317225881917	0.306526381375433	0.00609556721879692	0.861440151668388	0.0831045211742389	0.916895478825761	FALSE	FALSE	FALSE	FALSE	0	0.125201162323928	NOTSIGN	0.886462554950371	NOT_DEG
SOLSEv5.0_29695	-0.635284754643278	0.274258352405986	0.00647136118636026	-0.634543341088607	0.304329581702675	0.00823931575509502	-0.615764256721596	0.338434905488013	0.00774052939012202	-0.639657418105521	0.0641254021800723	0.935874597819928	FALSE	FALSE	FALSE	FALSE	0	0.125331421936932	NOTSIGN	-0.631312442639751	NOT_DEG
SOLSEv5.0_29606	-1.7621569761173	0.302147655973862	0.00782151917723364	-1.75651207567915	0.23352028688227	0.00506952059613913	-2.04919567274146	0.353744032919838	0.0088216871768869	-1.72620920740231	0.0732414483203341	0.926758551679666	FALSE	FALSE	FALSE	FALSE	0	0.12602951412257	NOTSIGN	-1.82351848298506	NOT_DEG
SOLSEv5.0_00544	-0.871247222105199	0.314345427822731	0.00834440639905962	-0.869262226422094	0.287440976546506	0.00738998499187795	-0.843820728164859	0.357897917335144	0.00934480984850361	-0.886705232587175	0.0566095497739172	0.943390450226083	FALSE	FALSE	FALSE	FALSE	0	0.126137634442362	NOTSIGN	-0.867758852319832	NOT_DEG
SOLSEv5.0_41583	0.706608455505254	0.263930807959261	0.00611173317458219	0.70600230448596	0.271651459094582	0.0065767033402333	0.688430379028921	0.30849417042087	0.00620356265653714	0.710150256306548	0.0828880357371514	0.917111964262849	FALSE	FALSE	FALSE	FALSE	0	0.126249608121098	NOTSIGN	0.70279784883167	NOT_DEG
SOLSEv5.0_28740	1.28297511445878	0.24772728139279	0.00525705219104413	1.27778085696542	0.191683262397222	0.00366216296900201	1.18351709905044	0.453613187515739	0.0205643487561039	1.28058690955758	0.0854999097905563	0.914500090209444	FALSE	FALSE	FALSE	FALSE	0	0.126596580768058	NOTSIGN	1.25621499500806	NOT_DEG
SOLSEv5.0_21170	0.659094297473316	0.281280420543487	0.00697243590302338	0.659746814467369	0.297307686661982	0.00794424371261893	0.659673488088977	0.342576004250255	0.00806035899070433	0.65384447978134	0.064609708567819	0.935390291432181	FALSE	FALSE	FALSE	FALSE	0	0.126983758151948	NOTSIGN	0.65808976995275	NOT_DEG
SOLSEv5.0_01296	0.941941084605151	0.274269632833553	0.00650605090750444	0.937470948798077	0.222038268741119	0.00461825110350615	0.899270637055747	0.376642398432869	0.011173922289485	0.971579258918253	0.0815818837433948	0.918418116256605	FALSE	FALSE	FALSE	FALSE	0	0.127822766433431	NOTSIGN	0.937565482344307	NOT_DEG
SOLSEv5.0_07015	-0.710373951423951	0.374326152496848	0.0116026436139366	-0.709581001589401	0.351995701093477	0.01058464306045	-0.7907690326988	0.34330134593292	0.00813127482053441	-0.712550144402244	0.0414554731188564	0.958544526881144	FALSE	FALSE	FALSE	FALSE	0	0.127985938192359	NOTSIGN	-0.730818532528599	NOT_DEG
SOLSEv5.0_23176	-0.715862621883978	0.363069949672338	0.0109479203525295	-0.715019925057252	0.343134576803777	0.0100003771442687	-0.789983415284576	0.344416788418863	0.00823332892380391	-0.718518691266115	0.0440352754121189	0.955964724587881	FALSE	FALSE	FALSE	FALSE	0	0.128574095728868	NOTSIGN	-0.73484616337298	NOT_DEG
SOLSEv5.0_22207	-1.46687493670474	0.27201057427167	0.00636780602635033	-1.45642096981579	0.259352757279848	0.00611996318228001	-1.45185350347724	0.44215228352284	0.0185455390597953	-1.46916466657253	0.0607068370957313	0.939293162904269	FALSE	FALSE	FALSE	FALSE	0	0.128743449090647	NOTSIGN	-1.46107851914258	NOT_DEG
SOLSEv5.0_06408	-0.691095697399433	0.313602447448247	0.00827503693099969	-0.690081520728739	0.321652385794284	0.00891012224420733	-0.68128383945427	0.33489953589841	0.00745964560761078	-0.694450259491117	0.0563901620781204	0.94360983792188	FALSE	FALSE	FALSE	FALSE	0	0.129209373822544	NOTSIGN	-0.68922782926839	NOT_DEG
SOLSEv5.0_48181	0.65843736478727	0.259262445919576	0.00588823543242102	0.658638649385881	0.295273852599451	0.00776954923265413	0.646657477484235	0.353744032919838	0.00884508301803229	0.653494376720652	0.0703584615140803	0.92964153848592	FALSE	FALSE	FALSE	FALSE	0	0.129224813552385	NOTSIGN	0.654306967094509	NOT_DEG
SOLSEv5.0_39882	1.81325636953861	0.269275763268397	0.00627774998771317	1.78325646025855	0.152166932813859	0.00258257970423823	1.57407014422151	0.581908886744922	0.0563361408111064	1.89703837836084	0.0801014332497174	0.919898566750283	FALSE	FALSE	FALSE	FALSE	0	0.129412253284421	NOTSIGN	1.76690533809488	NOT_DEG
SOLSEv5.0_17720	-1.50440683899246	0.252965191045639	0.0055482481500126	-1.49997766526049	0.20625702076139	0.00408782959028546	-1.4841449265753	0.424867584151039	0.0164639311627178	-1.48136070625027	0.0861796986466119	0.913820301353388	FALSE	FALSE	FALSE	FALSE	0	0.129432983136704	NOTSIGN	-1.49247253426963	NOT_DEG
SOLSEv5.0_09969	-0.988173390307743	0.301222906358663	0.00776922588725514	-0.985330325267554	0.263082507123052	0.00624775561212669	-0.972320094988658	0.376620060300569	0.0109258152431972	-0.997032177257442	0.0646793416050799	0.93532065839492	FALSE	FALSE	FALSE	FALSE	0	0.130248458751063	NOTSIGN	-0.985713996955349	NOT_DEG
SOLSEv5.0_15241	-0.850002839585932	0.314800167540824	0.00838494442929734	-0.848540296601576	0.284621557758193	0.00725036720101808	-0.93544751443514	0.363091311141426	0.00986062511718589	-0.853926799799706	0.0597434118761132	0.940256588123887	FALSE	FALSE	FALSE	FALSE	0	0.130784704237795	NOTSIGN	-0.871979362605588	NOT_DEG
SOLSEv5.0_42494	-1.05237213525432	0.292029147063087	0.00732134573277084	-1.04832779377131	0.250570212663147	0.00575236871312598	-1.0343201178999	0.424867584151039	0.0164394683462829	-1.05732209734716	0.0625718536211064	0.937428146378894	FALSE	FALSE	FALSE	FALSE	0	0.13085362703582	NOTSIGN	-1.04808553606817	NOT_DEG
SOLSEv5.0_00590	0.884496610084537	0.267084449617821	0.00621828244795806	0.883556708216485	0.24419958419102	0.00549643539911341	0.845174290231758	0.376642398432869	0.0110699273887848	0.88457415009939	0.0796162583511443	0.920383741648856	FALSE	FALSE	FALSE	FALSE	0	0.131278458812662	NOTSIGN	0.874450439658042	NOT_DEG
SOLSEv5.0_09730	0.651288702275889	0.266761066598049	0.00619401284225154	0.651301808169474	0.284054056072747	0.00718863828977733	0.665133748402237	0.29993699241974	0.00578307525100465	0.650923063833387	0.0861970333423439	0.913802966657656	FALSE	FALSE	FALSE	FALSE	0	0.131409862901561	NOTSIGN	0.654661830670247	NOT_DEG
SOLSEv5.0_11871	-0.866138840820892	0.353726530850349	0.0103326654785588	-0.864059948732798	0.297230844569344	0.00791658260256534	-0.999311749324191	0.338029933351048	0.00768828277323095	-0.866616757153224	0.0559009594950856	0.944099040504914	FALSE	FALSE	FALSE	FALSE	0	0.13252387121088	NOTSIGN	-0.899031824007776	NOT_DEG
SOLSEv5.0_41959	-0.594143960151768	0.27201057427167	0.00637760372951724	-0.593751563970767	0.380013588895994	0.0121004452481313	-0.591411573949994	0.327273077522553	0.00712410022636485	-0.596701089040648	0.058881488277548	0.941118511722452	FALSE	FALSE	FALSE	FALSE	0	0.132732940567112	NOTSIGN	-0.594002046778294	NOT_DEG
SOLSEv5.0_10503	0.781211512491541	0.295273630743706	0.00750315440562445	0.781823098918207	0.289314156576659	0.00753327738607816	0.843103385140205	0.285602506079266	0.00532871505218277	0.759182717585537	0.082194062382529	0.917805937617471	FALSE	FALSE	FALSE	FALSE	0	0.13327119524417	NOTSIGN	0.791330178533872	NOT_DEG
SOLSEv5.0_43223	0.800997924731039	0.278954027022368	0.00673737196461753	0.801196173510508	0.236265777795286	0.00524030320307653	0.821539553727177	0.383579468209805	0.0119492537310935	0.794581345289682	0.0793298241136444	0.920670175886356	FALSE	FALSE	FALSE	FALSE	0	0.133276451230963	NOTSIGN	0.804578749314602	NOT_DEG
SOLSEv5.0_17592	1.54242227952491	0.31076753816347	0.00812266580766144	1.52184577394191	0.16955153958439	0.00305848084016263	1.5771333913366	0.460696816623822	0.0218959617638691	1.60054189816419	0.0827623488887892	0.917237651111211	FALSE	FALSE	FALSE	FALSE	0	0.13341674026294	NOTSIGN	1.5604858357419	NOT_DEG
SOLSEv5.0_15288	0.683535810087216	0.263171361031556	0.00608588933417813	0.683309851077548	0.295273852599451	0.00776060867291341	0.671801872350366	0.306526381375433	0.00609259070472443	0.683220744858943	0.0845524361634165	0.915447563836584	FALSE	FALSE	FALSE	FALSE	0	0.133614846512807	NOTSIGN	0.680467069593518	NOT_DEG
SOLSEv5.0_41565	-1.24652834999172	0.359340511919613	0.0107114366590409	-1.24541101963896	0.341927604960758	0.00993940575262342	-1.65631612657944	0.275914897587909	0.00476906432886906	-1.24333712909733	0.0601445304744004	0.9398554695256	FALSE	FALSE	FALSE	FALSE	0	0.134607883181165	NOTSIGN	-1.34789815632686	NOT_DEG
SOLSEv5.0_13620	-1.07595230876526	0.313602447448247	0.00828351042993617	-1.07589975497434	0.270252224821461	0.00647737168288355	-1.16898202478878	0.327273077522553	0.00714587972003065	-1.06141282968139	0.0736719408261378	0.926328059173862	FALSE	FALSE	FALSE	FALSE	0	0.134784647415832	NOTSIGN	-1.09556172955244	NOT_DEG
SOLSEv5.0_01492	-1.43868846230889	0.343267448747089	0.009715319697831	-1.43462697434951	0.33850969915946	0.00977623108754469	-2.06617712630927	0.24341616291809	0.00355090085822914	-1.41263079715144	0.0724379738555896	0.92756202614441	FALSE	FALSE	FALSE	FALSE	0	0.135000564225277	NOTSIGN	-1.58803084002978	NOT_DEG
SOLSEv5.0_23139	0.608142373409878	0.276778555825742	0.00665709448679641	0.608618871548673	0.383850708595869	0.0124032573049864	0.591984634925088	0.367975758841878	0.0103311461741795	0.60726987252096	0.0524666393059622	0.947533360694038	FALSE	FALSE	FALSE	FALSE	0	0.135089713482369	NOTSIGN	0.60400393810115	NOT_DEG
SOLSEv5.0_09948	-1.17030203375542	0.347804011650213	0.00990919493499822	-1.16616836963909	0.289302455604936	0.00751055826694876	-1.20917860718968	0.357897917335144	0.00942729211024986	-1.16533967121825	0.0572400718587855	0.942759928141214	FALSE	FALSE	FALSE	FALSE	0	0.135491271939082	NOTSIGN	-1.17774717045061	NOT_DEG
SOLSEv5.0_05621	-1.31406504238699	0.303489516066487	0.00788482332296992	-1.31074920917374	0.277887711341333	0.00686960460964268	-1.5156430538776	0.349965281174764	0.00865805786551349	-1.31066338893088	0.0699112929819934	0.930088707018007	FALSE	FALSE	FALSE	FALSE	0	0.135573488994904	NOTSIGN	-1.3627801735923	NOT_DEG
SOLSEv5.0_10384	-0.615419641770067	0.281280420543487	0.00697041445027253	-0.614195844573583	0.383386326186937	0.0123606185019101	-0.634589390037097	0.333351034694155	0.00736225148778658	-0.618100671515843	0.0583443260284726	0.941655673971527	FALSE	FALSE	FALSE	FALSE	0	0.136906633936886	NOTSIGN	-0.620576386974148	NOT_DEG
SOLSEv5.0_49230	-0.698920649162978	0.298578653264452	0.0076354440668506	-0.697873469135913	0.295327273017721	0.00779176297552716	-0.671992610819814	0.357233190408757	0.009189710632927	-0.709340591620531	0.0670510223270495	0.93294897767295	FALSE	FALSE	FALSE	FALSE	0	0.137482146194753	NOTSIGN	-0.694531830184809	NOT_DEG
SOLSEv5.0_01069	-1.28058013651802	0.276778555825742	0.00664467210021483	-1.27259494398504	0.233771163096887	0.00512630326906526	-1.03980236889294	0.519435577238423	0.0374543978589262	-1.32149974198644	0.0632807561791967	0.936719243820803	FALSE	FALSE	FALSE	FALSE	0	0.138052933624847	NOTSIGN	-1.22861929784561	NOT_DEG
SOLSEv5.0_13713	0.650788049312138	0.295273630743706	0.00750460122065898	0.65127104460732	0.346540694127708	0.0101757463202264	0.673463266582517	0.351598045029911	0.00873590323954353	0.646966199495566	0.0591530750722711	0.940846924927729	FALSE	FALSE	FALSE	FALSE	0	0.138105413027772	NOTSIGN	0.655622139999385	NOT_DEG
SOLSEv5.0_18238	-0.685188339054538	0.317838594445264	0.00858672826537095	-0.684489824471601	0.324041295297691	0.00902712605798563	-0.657784700618034	0.353744032919838	0.0088769156406764	-0.699595185765427	0.058849263121931	0.941150736878069	FALSE	FALSE	FALSE	FALSE	0	0.138721798795589	NOTSIGN	-0.6817645124774	NOT_DEG
SOLSEv5.0_47874	-0.568732390360864	0.316857838909005	0.00850057898547847	-0.567946325047006	0.40640445394958	0.0136292621807034	-0.574673124364752	0.309141254931064	0.00622627323584336	-0.570642367064186	0.054121865840136	0.945878134159864	FALSE	FALSE	FALSE	FALSE	0	0.139126218674526	NOTSIGN	-0.570498551709202	NOT_DEG
SOLSEv5.0_19705	-0.766179049557417	0.314961286733373	0.00840870296923367	-0.763836256948046	0.273052045039973	0.00669457101984204	-0.68066600034309	0.487399186805656	0.028147913218079	-0.770255490269062	0.0514138703745642	0.948586129625436	FALSE	FALSE	FALSE	FALSE	0	0.139148245032127	NOTSIGN	-0.745234199279404	NOT_DEG
SOLSEv5.0_12427	0.898640017547059	0.278954027022368	0.00674846422448215	0.897335155716197	0.250570212663147	0.00571608157059611	0.871810284646177	0.377887569061026	0.0114058070063785	0.905163209499642	0.0816619156707376	0.918338084329262	FALSE	FALSE	FALSE	FALSE	0	0.139220343317099	NOTSIGN	0.893237166852269	NOT_DEG
SOLSEv5.0_22736	-0.677208628948562	0.363069949672338	0.0109376927659037	-0.675974567384839	0.412596977512376	0.0140440369118123	-0.737598033402928	0.370363968799114	0.0106545287799218	-0.681419369561163	0.0388983155568949	0.961101684443105	FALSE	FALSE	FALSE	FALSE	0	0.139264710095418	NOTSIGN	-0.693050149824373	NOT_DEG
SOLSEv5.0_24502	0.71179591074981	0.276173330743974	0.0066118685709963	0.710948323532439	0.273052045039973	0.00669866668406509	0.689958362847177	0.360136066301161	0.00969896254008398	0.706667866885236	0.0797836124300387	0.920216387569961	FALSE	FALSE	FALSE	FALSE	0	0.139596775847636	NOTSIGN	0.704842616003666	NOT_DEG
SOLSEv5.0_07462	1.5388785360017	0.303386618667835	0.0078635494146355	1.51602887392809	0.174380672899102	0.00322218020885842	1.53068613525359	0.472862147205325	0.0246549311976744	1.60335999776267	0.0866125921749287	0.913387407825071	FALSE	FALSE	FALSE	FALSE	0	0.139597327390223	NOTSIGN	1.54723838573651	NOT_DEG
SOLSEv5.0_06355	1.23338556895632	0.278832573371444	0.00671927883116626	1.22406237504438	0.19598143322736	0.00379961493708459	1.15717364328132	0.482570282363639	0.0271285713899341	1.28764130452398	0.0826579721444051	0.917342027855595	FALSE	FALSE	FALSE	FALSE	0	0.140095923811956	NOTSIGN	1.2255657229515	NOT_DEG
SOLSEv5.0_15116	-1.21623814341963	0.323768365553544	0.00878756310648934	-1.21369884277875	0.284054056072747	0.0071913547261484	-1.41734661228743	0.335694692473286	0.00759304408562049	-1.21621150373049	0.0711070829644028	0.928892917035597	FALSE	FALSE	FALSE	FALSE	0	0.14069178701627	NOTSIGN	-1.26587377555407	NOT_DEG
SOLSEv5.0_06623	-0.640875799759855	0.27488563664609	0.00654653900892321	-0.639600387492948	0.325744040764066	0.00917925134149765	-0.662321958815033	0.277800462722432	0.00487738858156876	-0.635600902163513	0.0891515843712218	0.910848415628778	FALSE	FALSE	FALSE	FALSE	0	0.141543857647751	NOTSIGN	-0.644599762057837	NOT_DEG
SOLSEv5.0_15835	-0.63058086311544	0.325640237266912	0.00897280860430239	-0.628955007369003	0.369824352214679	0.0115737368482471	-0.65778575761881	0.346408360503537	0.00836513002247346	-0.629885483274734	0.0533398516299882	0.946660148370012	FALSE	FALSE	FALSE	FALSE	0	0.14183221400774	NOTSIGN	-0.636801777844497	NOT_DEG
SOLSEv5.0_15148	-1.01107677687392	0.325640237266912	0.008934635006926	-1.01038507032435	0.280405651477577	0.00698463067113804	-1.25198538553233	0.268739099094139	0.00443071965800555	-1.00839479124873	0.0911678719704044	0.908832128029596	FALSE	FALSE	FALSE	FALSE	0	0.142285003682639	NOTSIGN	-1.07046050599483	NOT_DEG
SOLSEv5.0_50206	-0.802846490678585	0.32451569575002	0.0088242101230603	-0.800636790981739	0.32926651988305	0.00937928222028515	-0.781502177556892	0.346408360503537	0.00844093660347656	-0.811862888175574	0.0605984247573099	0.93940157524269	FALSE	FALSE	FALSE	FALSE	0	0.14250670274265	NOTSIGN	-0.799212086848198	NOT_DEG
SOLSEv5.0_15638	-0.826313334024224	0.314961286733373	0.00841016802667401	-0.823300052904215	0.278762610051478	0.00690872323819387	-0.760058117692656	0.454990799183872	0.0208046683069957	-0.832200196337527	0.0564023697039322	0.943597630296068	FALSE	FALSE	FALSE	FALSE	0	0.142889822310645	NOTSIGN	-0.810467925239655	NOT_DEG
SOLSEv5.0_39952	-1.11320380136956	0.280892546510938	0.00690875630078903	-1.1071458738157	0.250570212663147	0.00573362834427085	-0.956943547771526	0.481873695909344	0.0267766788722787	-1.13223774692788	0.0665051075533668	0.933494892446633	FALSE	FALSE	FALSE	FALSE	0	0.142981143341904	NOTSIGN	-1.07738274247117	NOT_DEG
SOLSEv5.0_20595	-0.74969516438671	0.409834256195191	0.0140297826642282	-0.749646644246292	0.351995701093477	0.010627741577053	-0.839320944788357	0.390394732959375	0.012643455795423	-0.754692015186465	0.0400684216562917	0.959931578343708	FALSE	FALSE	FALSE	FALSE	0	0.143019143421917	NOTSIGN	-0.773338692151956	NOT_DEG
SOLSEv5.0_21332	0.750491988023134	0.296405348084625	0.00756126601797301	0.750197578559571	0.259352757279848	0.00612663528145707	0.69847015603861	0.451606407020038	0.0202029971266964	0.749707478269467	0.0652202228352484	0.934779777164752	FALSE	FALSE	FALSE	FALSE	0	0.14330698037971	NOTSIGN	0.737216800222696	NOT_DEG
SOLSEv5.0_01854	-0.864126799231182	0.314156293969962	0.00831736789195619	-0.863763069492018	0.27112425554905	0.00650677799896546	-0.991646312180559	0.332199607362648	0.0073263999239535	-0.856135788454172	0.0816057118629562	0.918394288137044	FALSE	FALSE	FALSE	FALSE	0	0.144986821306153	NOTSIGN	-0.893917992339483	NOT_DEG
SOLSEv5.0_00695	0.523361857752427	0.274269632833553	0.00649518780529951	0.524683673803404	0.513071078638035	0.0232816851889001	0.517250601906956	0.377384557863161	0.0112940706293766	0.521818119803495	0.0435312652131759	0.956468734786824	FALSE	FALSE	FALSE	FALSE	0	0.145087348100526	NOTSIGN	0.521778563316571	NOT_DEG
SOLSEv5.0_24767	1.42682754575428	0.303386618667835	0.00787263048755255	1.41797673869141	0.219109954031205	0.00450108848199174	1.4310403922356	0.455220797986838	0.0208788055796448	1.42871446108772	0.076745176299485	0.923254823700515	FALSE	FALSE	FALSE	FALSE	0	0.145482806485046	NOTSIGN	1.42613978444225	NOT_DEG
SOLSEv5.0_00385	0.773482394697579	0.314156293969962	0.00832420912922109	0.77408317030465	0.271651459094582	0.00657398822298628	0.743591197052207	0.430598046157057	0.0173542538501649	0.76790576941151	0.0634022127824436	0.936597787217556	FALSE	FALSE	FALSE	FALSE	0	0.145761933200787	NOTSIGN	0.764765632866486	NOT_DEG
SOLSEv5.0_01934	-1.16453964215789	0.351619879011334	0.010161340086898	-1.16113697294568	0.325648484036458	0.00915362786098214	-1.25082042241065	0.349965281174764	0.00864602555844657	-1.14628306670828	0.0582166694553289	0.941783330544671	FALSE	FALSE	FALSE	FALSE	0	0.145873610954708	NOTSIGN	-1.18069502605563	NOT_DEG
SOLSEv5.0_31488	0.768903635213072	0.300692847954935	0.00774611949077509	0.770011987886663	0.284738910748772	0.00728015473272208	0.804875082634782	0.34729078875334	0.00848681397776778	0.758321479933651	0.0784826296654905	0.92151737033451	FALSE	FALSE	FALSE	FALSE	0	0.14590190049795	NOTSIGN	0.775528046417042	NOT_DEG
SOLSEv5.0_10389	-0.753432417497357	0.367948143120786	0.0112104689981262	-0.752055909601456	0.359417901347858	0.0109821489766094	-0.836633316641442	0.367975758841878	0.0103101916235895	-0.757579992260374	0.0480554607595183	0.951944539240482	FALSE	FALSE	FALSE	FALSE	0	0.146083701609796	NOTSIGN	-0.774925409000157	NOT_DEG
SOLSEv5.0_50121	0.55054234164804	0.280298654990066	0.00681617375642613	0.550294556717026	0.448388616527281	0.0165737542973511	0.554646550190275	0.313529121293092	0.00646027097183137	0.545881261090758	0.0595861054128582	0.940413894587142	FALSE	FALSE	FALSE	FALSE	0	0.146433307038049	NOTSIGN	0.550341177411525	NOT_DEG
SOLSEv5.0_08893	-0.92420885610025	0.431302197830709	0.0153720446530266	-0.922383588121888	0.448618123697733	0.0167863093969194	-1.13959825067723	0.41063149022399	0.0151157613658723	-0.931276971094749	0.0295758951625797	0.97042410483742	FALSE	FALSE	FALSE	FALSE	0	0.146503336762717	NOTSIGN	-0.979366916498529	NOT_DEG
SOLSEv5.0_29471	-1.0459483868447	0.353716678859135	0.0102996259172035	-1.0433075881431	0.313578787291667	0.00857627694480665	-1.12096508313408	0.316775440008511	0.00669079470976775	-1.0351571890436	0.0675451676758104	0.93245483232419	FALSE	FALSE	FALSE	FALSE	0	0.147365513833193	NOTSIGN	-1.06134456179137	NOT_DEG
SOLSEv5.0_22219	-0.891594172827069	0.400340666679491	0.0133499233303311	-0.890420706635251	0.34944311372355	0.0103619281931602	-1.0795440141678	0.340356188563089	0.0079440646345507	-0.894682554451573	0.0499463941445818	0.950053605855418	FALSE	FALSE	FALSE	FALSE	0	0.147545732893683	NOTSIGN	-0.939060362020422	NOT_DEG
SOLSEv5.0_17122	1.23778986902367	0.299027479387364	0.00766568718730706	1.23019212484041	0.229786343712473	0.00490195487904636	1.19055234118511	0.43308689212621	0.0176509295333775	1.25231104329248	0.0800683874783832	0.919931612521617	FALSE	FALSE	FALSE	FALSE	0	0.147712333303676	NOTSIGN	1.22771134458542	NOT_DEG
SOLSEv5.0_42462	-0.707637741303852	0.340906507374037	0.00955222814825901	-0.706664907982426	0.349829368044238	0.0103930358745731	-0.746964849927365	0.312414756791649	0.00632160616547289	-0.702678680271169	0.0640132182262663	0.935986781773734	FALSE	FALSE	FALSE	FALSE	0	0.147797224332945	NOTSIGN	-0.715986544871203	NOT_DEG
SOLSEv5.0_07578	-0.680061035286438	0.34317355525095	0.0096994013154743	-0.678729391628471	0.362848164892771	0.0111782186574445	-0.707801739256181	0.313529121293092	0.00649202304443913	-0.674682726214878	0.0614504934506104	0.93854950654939	FALSE	FALSE	FALSE	FALSE	0	0.148311750657614	NOTSIGN	-0.685318723096492	NOT_DEG
SOLSEv5.0_23431	-1.37530602907348	0.291994076882906	0.00731130446666328	-1.374440486353	0.282164320426264	0.00708537291880629	-1.57864375098771	0.393497611036921	0.0129742122349041	-1.35180229313655	0.0743225456307302	0.92567745436927	FALSE	FALSE	FALSE	FALSE	0	0.148695578991464	NOTSIGN	-1.42004813988769	NOT_DEG
SOLSEv5.0_08853	0.472515926755656	0.458380793689865	0.0175203302933633	0.473559674259581	0.654254103746417	0.0422814485417749	0.480692429350521	0.425896330427453	0.0167413760203789	0.469474407482696	0.0190576228716934	0.980942377128307	FALSE	FALSE	FALSE	FALSE	0	0.149590547729235	NOTSIGN	0.474060609462113	NOT_DEG
SOLSEv5.0_19193	-1.60493532303781	0.397220888565054	0.0130994400339464	-1.59993253682906	0.43857999632003	0.0157539871937017	-2.50797884256346	0.191178731837631	0.0018837700762435	-1.59192581868664	0.0735091440005354	0.926490855999465	FALSE	FALSE	FALSE	FALSE	0	0.150103648642671	NOTSIGN	-1.82619313027924	NOT_DEG
SOLSEv5.0_13774	-0.964759558887295	0.391022674525698	0.0126516962599433	-0.963450188396882	0.336290696527286	0.00966376829021816	-1.18563520458341	0.335384085154402	0.0075497727888101	-0.968088666084485	0.0555292246139862	0.944470775386014	FALSE	FALSE	FALSE	FALSE	0	0.150127953392685	NOTSIGN	-1.02048340448802	NOT_DEG
SOLSEv5.0_43228	-1.55649457013423	0.364319593434591	0.0110198960800422	-1.54264404263394	0.245803408583181	0.00555506965120193	-1.47008705239039	0.473925689120975	0.025215772642401	-1.54860099770225	0.057783132172316	0.942216867827684	FALSE	FALSE	FALSE	FALSE	0	0.150250719616166	NOTSIGN	-1.5294566657152	NOT_DEG
SOLSEv5.0_45198	-1.24979531178518	0.359039353030612	0.0106713639605724	-1.24398870513415	0.313578787291667	0.00861761255074352	-1.29084771942473	0.386236980146905	0.0122407690171063	-1.23988568939325	0.0565755526673741	0.943424447332626	FALSE	FALSE	FALSE	FALSE	0	0.150534949669982	NOTSIGN	-1.25612935643433	NOT_DEG
SOLSEv5.0_08217	-0.457388796740249	0.529213293725255	0.0243062465494215	-0.455935155595644	0.711475638523105	0.0540350186219755	-0.445513125279557	0.51061017861739	0.0342959089101466	-0.459337921311374	0.0127980004319893	0.987201999568011	FALSE	FALSE	FALSE	FALSE	0	0.150545385754712	NOTSIGN	-0.454543749731706	NOT_DEG
SOLSEv5.0_13904	-0.511974489666007	0.280239370764079	0.00679233076932037	-0.51148323786012	0.498734900515116	0.0214664413196994	-0.510441250222347	0.306526381375433	0.00608903317462897	-0.51532215854193	0.0575033174621302	0.94249668253787	FALSE	FALSE	FALSE	FALSE	0	0.150655412178822	NOTSIGN	-0.512305284072601	NOT_DEG
SOLSEv5.0_00229	-1.51351241107557	0.803860915045317	0.0757538145797928	-1.51193353649019	0.230153307666864	0.00497524867989159	-1.99502722924041	0.357897917335144	0.00949046568826127	-1.52269172431315	0.0372793670532108	0.962720632946789	FALSE	FALSE	FALSE	TRUE	1	0.15083292599043	NOTSIGN	-1.63579122527983	POSSIBLE_DEG
SOLSEv5.0_18109	-1.38768043882428	0.347819063672577	0.00992053746088398	-1.38907145734939	0.280951881594961	0.00702467842989032	-1.5233625752714	0.367975758841878	0.0103654936385071	-1.34181169587381	0.0689639467850305	0.93103605321497	FALSE	FALSE	FALSE	FALSE	0	0.151243653251066	NOTSIGN	-1.41048154182972	NOT_DEG
SOLSEv5.0_27019	1.02050698511031	0.314800167540824	0.00837962834347933	1.01780147697744	0.273052045039973	0.00669142920869912	1.01110450104083	0.365335650668506	0.0100478674381182	1.00711085010197	0.0792942737017099	0.92070572629829	FALSE	FALSE	FALSE	FALSE	0	0.15161141879797	NOTSIGN	1.01413095330764	NOT_DEG
SOLSEv5.0_17898	-1.16983714985288	0.32551978893922	0.00887888942742242	-1.16146223094435	0.271651459094582	0.00659612966931882	-1.06310072007665	0.462652361821078	0.0220277442820059	-1.20993821076709	0.0609636236386862	0.939036376361314	FALSE	FALSE	FALSE	FALSE	0	0.151755784763445	NOTSIGN	-1.15108457791024	NOT_DEG
SOLSEv5.0_17009	-0.741309015930087	0.356373812138559	0.0105359078496952	-0.740382733250376	0.351995701093477	0.0105845943840904	-0.730304103209497	0.346408360503537	0.00843549427392857	-0.749826491039486	0.0574731840058123	0.942526815994188	FALSE	FALSE	FALSE	FALSE	0	0.151875731589994	NOTSIGN	-0.740455585857361	NOT_DEG
SOLSEv5.0_15913	0.777194020908375	0.293656740688173	0.00740911897925561	0.776524696654576	0.269455547225453	0.00641601080261384	0.749965192632191	0.381783359263843	0.0118573699859206	0.776768870101158	0.0827283085532403	0.91727169144676	FALSE	FALSE	FALSE	FALSE	0	0.151937920481199	NOTSIGN	0.770113195074075	NOT_DEG
SOLSEv5.0_18940	-0.928800965137174	0.373218079579236	0.0114530053915435	-0.927484023626825	0.326937699632248	0.00926166215233779	-1.13465532524037	0.33489953589841	0.00749235071314327	-0.932737343920495	0.0617402401146947	0.938259759885305	FALSE	FALSE	FALSE	FALSE	0	0.152788359675636	NOTSIGN	-0.980919414481216	NOT_DEG
SOLSEv5.0_29456	-1.70748226609074	0.359783680025306	0.0107359359806736	-1.70571226379675	0.295328534531067	0.00782010968861387	-2.26567575824602	0.313529121293092	0.00651469207527102	-1.65745093934314	0.0762734911580242	0.923726508841976	FALSE	FALSE	FALSE	FALSE	0	0.153429583020259	NOTSIGN	-1.83408030686916	NOT_DEG
SOLSEv5.0_49167	-1.66339122539297	0.313387991797351	0.00825015767549348	-1.6577187017062	0.3258656151124	0.00920062283853558	-2.26344081826645	0.338434905488013	0.00777333227695531	-1.66533963287604	0.0737522521821912	0.926247747817809	FALSE	FALSE	FALSE	FALSE	0	0.153715419246692	NOTSIGN	-1.81247259456041	NOT_DEG
SOLSEv5.0_13854	0.784134878012862	0.291286055885621	0.00727529653231737	0.783706584725897	0.262935516761447	0.00623601614605516	0.724057090759953	0.41063149022399	0.015088437332038	0.784933476089805	0.0811711822097713	0.918828817790229	FALSE	FALSE	FALSE	FALSE	0	0.15385126544846	NOTSIGN	0.769208007397129	NOT_DEG
SOLSEv5.0_00666	0.63966021823402	0.283548306726955	0.00705534381030672	0.639891029122145	0.32171625826161	0.00892198432373143	0.630100390107457	0.323160784793383	0.0069648468801937	0.643146114196265	0.0866077091738899	0.91339229082611	FALSE	FALSE	FALSE	FALSE	0	0.153862150403324	NOTSIGN	0.638199437914972	NOT_DEG
SOLSEv5.0_16444	0.760572396199626	0.301472343825362	0.007785118888242	0.759685263586243	0.287440976546506	0.00742138046485676	0.732885662806834	0.360136066301161	0.00973733540482944	0.765672259803884	0.0821718618328917	0.917828138167108	FALSE	FALSE	FALSE	FALSE	0	0.154260998891616	NOTSIGN	0.754703895599147	NOT_DEG
SOLSEv5.0_11849	-0.517899484155582	0.332106030103314	0.00919101093665274	-0.517263629346742	0.538597428897954	0.0261715224487673	-0.531180120053274	0.368259887357589	0.0104438115877544	-0.519424189517498	0.0390197371209832	0.960980262879017	FALSE	FALSE	FALSE	FALSE	0	0.154468821468999	NOTSIGN	-0.521441855768274	NOT_DEG
SOLSEv5.0_01548	-0.743862567053714	0.445622930793402	0.0166112344456405	-0.743307982414595	0.46489610057913	0.0178368656985907	-0.847619533262892	0.43308689212621	0.0176399031405125	-0.750057537702475	0.0287159627885969	0.971284037211403	FALSE	FALSE	FALSE	FALSE	0	0.154686970714827	NOTSIGN	-0.771211905108419	NOT_DEG
SOLSEv5.0_26514	-1.20983614310924	0.396424698455161	0.0129741690026542	-1.20826891755289	0.364230543912538	0.0112442195152398	-1.61417951683068	0.279823165827048	0.00503007510411904	-1.2073580003304	0.0637794990727137	0.936220500927286	FALSE	FALSE	FALSE	FALSE	0	0.154703725002639	NOTSIGN	-1.3099106444558	NOT_DEG
SOLSEv5.0_44777	-1.19308153889068	0.35481365032825	0.0104310299347522	-1.18363194499739	0.253895730752529	0.00590214382255062	-1.14494103796242	0.420689721016538	0.0158780617465894	-1.22204892699243	0.0680881447455038	0.931911855254496	FALSE	FALSE	FALSE	FALSE	0	0.154826794770448	NOTSIGN	-1.18592586221073	NOT_DEG
SOLSEv5.0_09000	-1.15260824157992	0.425452021154637	0.0150049598926204	-1.15048910297652	0.416056556050481	0.0143184227000683	-1.6166438247415	0.275914897587909	0.00479535867937324	-1.15590107088811	0.0529027420843986	0.947097257915601	FALSE	FALSE	FALSE	FALSE	0	0.154945729268	NOTSIGN	-1.26891056004651	NOT_DEG
SOLSEv5.0_21890	-0.735434723808304	0.334564913309494	0.00929055375835904	-0.733705088081195	0.318813919740963	0.0088114902525972	-0.681647555567963	0.406814372803192	0.0146941707165818	-0.745191939244568	0.0597643997619794	0.940235600238021	FALSE	FALSE	FALSE	FALSE	0	0.155281706358532	NOTSIGN	-0.723994826675508	NOT_DEG
SOLSEv5.0_23472	2.24210526131385	0.32551978893922	0.00890490685903546	2.20651305277103	0.155384354045382	0.00265668443200945	2.02379909932874	0.60034633254794	0.0641112731164148	2.27068557053251	0.0854072433082754	0.914592756691725	FALSE	FALSE	FALSE	FALSE	0	0.155286903329727	NOTSIGN	2.18577574598653	NOT_DEG
SOLSEv5.0_46351	-1.02901870814587	0.373817907931765	0.0115229748005298	-1.02898296935173	0.322465685865356	0.00896269871393804	-1.21060291613863	0.349965281174764	0.0086635986325087	-1.02589761449415	0.0616205302025177	0.938379469797482	FALSE	FALSE	FALSE	FALSE	0	0.155499861091935	NOTSIGN	-1.07362555203259	NOT_DEG
SOLSEv5.0_30032	-1.35044656618955	0.341195708073959	0.00958174329231859	-1.34257021158553	0.305804716785357	0.00830803377889696	-1.5120026600057	0.380796627662775	0.0116521300686601	-1.33911822183839	0.0655378899398322	0.934462110060168	FALSE	FALSE	FALSE	FALSE	0	0.155655470505478	NOTSIGN	-1.38603441490479	NOT_DEG
SOLSEv5.0_03036	0.880901357251463	0.314156293969962	0.00832952834655217	0.878824497159706	0.279651023249103	0.00695706052944343	0.876264385650628	0.344416788418863	0.00820234600771259	0.873137029281141	0.0861688620041814	0.913831137995819	FALSE	FALSE	FALSE	FALSE	0	0.155774180526794	NOTSIGN	0.877281817335734	NOT_DEG
SOLSEv5.0_20927	0.846448723627476	0.295932265373352	0.0075399121268642	0.845852989734861	0.269811484273364	0.0064461426812205	0.842384357761301	0.394833170426182	0.0131649155498568	0.835226946363285	0.0829648990837023	0.917035100916298	FALSE	FALSE	FALSE	FALSE	0	0.156061797349755	NOTSIGN	0.842478254371731	NOT_DEG
SOLSEv5.0_20464	-0.742489192098917	0.436247662915284	0.0158854128646667	-0.741338896422253	0.41605101206725	0.0142964457622235	-0.836378610059775	0.387481763627934	0.0123260919914269	-0.746197130344935	0.0372355699392787	0.962764430060721	FALSE	FALSE	FALSE	FALSE	0	0.156173301589071	NOTSIGN	-0.76660095723147	NOT_DEG
SOLSEv5.0_07679	-1.15650335765696	0.383034312972698	0.0122349837027363	-1.15412942469895	0.362312303539971	0.0111219958939538	-1.51847992384931	0.277299014815169	0.00484551233693214	-1.15584981337599	0.0686606857019171	0.931339314298083	FALSE	FALSE	FALSE	FALSE	0	0.156996192220715	NOTSIGN	-1.2462406298953	NOT_DEG
SOLSEv5.0_05208	-1.54782214800867	0.352753975572533	0.0102250118554864	-1.54702716358765	0.313578787291667	0.00858709229501514	-2.07740642838236	0.335810162686366	0.00760619078490264	-1.49892638765592	0.0711554662218661	0.928844533778134	FALSE	FALSE	FALSE	FALSE	0	0.157026625503619	NOTSIGN	-1.66779553190865	NOT_DEG
SOLSEv5.0_14720	-0.685815492251983	0.353074381096411	0.010269844721568	-0.684752881618583	0.351995701093477	0.0105855011984997	-0.673922245186818	0.357897917335144	0.00944979968193864	-0.694487904366595	0.0595682746084003	0.9404317253916	FALSE	FALSE	FALSE	FALSE	0	0.157251004125361	NOTSIGN	-0.684744630855995	NOT_DEG
SOLSEv5.0_16332	0.776342297636292	0.313387991797351	0.00824131376557364	0.776320604262169	0.297113939960031	0.00789482705314801	0.792427357176304	0.349965281174764	0.00858465367480751	0.76038284803482	0.0814310467561499	0.91856895324385	FALSE	FALSE	FALSE	FALSE	0	0.157387538751012	NOTSIGN	0.776368276777396	NOT_DEG
SOLSEv5.0_29083	0.945298358160617	0.318827689685285	0.00862345367143759	0.940604958493254	0.263493177925522	0.00626577452840838	0.886749017838059	0.400876678332796	0.0139114257262286	0.972732089446923	0.0789394577304834	0.921060542269517	FALSE	FALSE	FALSE	FALSE	0	0.157559778712992	NOTSIGN	0.936346105984713	NOT_DEG
SOLSEv5.0_21368	0.632645541899526	0.312235624739537	0.0081806321511614	0.632502059596609	0.349145787129939	0.0103268688976199	0.664801715745093	0.289490437810019	0.00545814258764655	0.61942471285485	0.0852607104352565	0.914739289564743	FALSE	FALSE	FALSE	FALSE	0	0.15867834045393	NOTSIGN	0.637343507524019	NOT_DEG
SOLSEv5.0_16913	0.803616749346803	0.295107299384516	0.00748185434272635	0.803952668194524	0.269811484273364	0.00645834365982485	0.856074710267672	0.378093292333653	0.0114462299881408	0.798156620755886	0.0894482151677566	0.910551784832243	FALSE	FALSE	FALSE	FALSE	0	0.158750821722057	NOTSIGN	0.815450187141221	NOT_DEG
SOLSEv5.0_00206	1.58435405651686	0.404331135080114	0.0135242230936743	1.55848648850451	0.220931598213985	0.00456750919886486	1.56147908606862	0.474773582346367	0.0254991491840353	1.6388645835112	0.0635304695354107	0.936469530464589	FALSE	FALSE	FALSE	FALSE	0	0.158804909909619	NOTSIGN	1.5857960536503	NOT_DEG
SOLSEv5.0_02650	-0.762422471633947	0.376648517721685	0.0117974169684566	-0.76158010480944	0.324365895499502	0.00905577000636734	-0.806870978237039	0.392590701694071	0.0129196776909612	-0.76649894509926	0.0565795036307488	0.943420496369251	FALSE	FALSE	FALSE	FALSE	0	0.15947147237452	NOTSIGN	-0.774343124944922	NOT_DEG
SOLSEv5.0_48311	0.675388989644165	0.292554917154731	0.00736206600433304	0.675555214626785	0.289314156576659	0.00752937472502251	0.646719629045865	0.381783359263843	0.0118112864517731	0.675184543416916	0.0847593561096397	0.91524064389036	FALSE	FALSE	FALSE	FALSE	0	0.160335495101462	NOTSIGN	0.668212094183433	NOT_DEG
SOLSEv5.0_47860	-0.68928381419455	0.371221810981839	0.0113568015596891	-0.687512795111479	0.391654049498594	0.0127659856139114	-0.711461539598448	0.400876678332796	0.0138796732275352	-0.693441175584367	0.0475248833259496	0.95247511667405	FALSE	FALSE	FALSE	FALSE	0	0.161393329121603	NOTSIGN	-0.695424831122211	NOT_DEG
SOLSEv5.0_12186	-0.675327233374477	0.389393400485522	0.0125358528050877	-0.674491741644868	0.373587849083317	0.0117551955273738	-0.732774988633556	0.35412025426452	0.00902075688489115	-0.676469549192657	0.0538616704162634	0.946138329583737	FALSE	FALSE	FALSE	FALSE	0	0.161554903851888	NOTSIGN	-0.68976587821139	NOT_DEG
SOLSEv5.0_43639	-1.17722332943168	0.425452021154637	0.0149800866253397	-1.17606686791441	0.407939919744984	0.0136939872329357	-1.61313030024885	0.282011656525128	0.0052160800048234	-1.1762672254146	0.0568549962459266	0.943145003754073	FALSE	FALSE	FALSE	FALSE	0	0.161831165316943	NOTSIGN	-1.28567193075239	NOT_DEG
SOLSEv5.0_15045	-0.750999838537476	0.356373812138559	0.010544728736952	-0.750421283085856	0.334234846615301	0.00959420519051952	-0.764971598267147	0.353744032919838	0.00894832020918598	-0.758293457848008	0.0661882079948501	0.93381179200515	FALSE	FALSE	FALSE	FALSE	0	0.162036841958877	NOTSIGN	-0.756171544434622	NOT_DEG
SOLSEv5.0_22241	-0.88089630031673	0.356568969042984	0.0105616914583174	-0.880109695468374	0.28457180381223	0.00722231739503371	-0.904583586106107	0.376620060300569	0.0109387477142086	-0.895000333621649	0.0734396088613709	0.926560391138629	FALSE	FALSE	FALSE	FALSE	0	0.162635014533151	NOTSIGN	-0.890147478878215	NOT_DEG
SOLSEv5.0_50463	0.928251351455816	0.321101012190933	0.00870509176444826	0.92424300785716	0.269811484273364	0.0064554619934678	0.913325696635756	0.400577829251044	0.013701130492756	0.949430014778033	0.0813774130153387	0.918622586984661	FALSE	FALSE	FALSE	FALSE	0	0.163231031427964	NOTSIGN	0.928812517681691	NOT_DEG
SOLSEv5.0_43704	-0.745268534602116	0.375975184339417	0.0117381646820747	-0.744148263707588	0.386258667941791	0.0125174176177648	-0.740826916073949	0.34330134593292	0.00812774187944153	-0.748868177502232	0.0568267874776989	0.943173212522301	FALSE	FALSE	FALSE	FALSE	0	0.163532205859549	NOTSIGN	-0.744777972971471	NOT_DEG
SOLSEv5.0_21142	1.13789771237755	0.32551978893922	0.00890659730012551	1.13051047505749	0.250570212663147	0.00572951023714089	1.08571969016855	0.444711810502172	0.0188910286509642	1.16399716415175	0.0786054358343341	0.921394564165666	FALSE	FALSE	FALSE	FALSE	0	0.164141627540446	NOTSIGN	1.12953126043884	NOT_DEG
SOLSEv5.0_18088	-1.15565860218646	0.356782066462468	0.0105791983936941	-1.15133039826415	0.271651459094582	0.00652986808349907	-1.18560297257519	0.399818557359982	0.0136467119590808	-1.17842703287482	0.0741578350928297	0.92584216490717	FALSE	FALSE	FALSE	FALSE	0	0.164891027835006	NOTSIGN	-1.16775475147515	NOT_DEG
SOLSEv5.0_02106	0.668161090735661	0.32451569575002	0.00882821174192868	0.668339754581269	0.359323428642237	0.0109569071602539	0.695563889801461	0.306526381375433	0.0060966785604224	0.653976510138268	0.0805097479368132	0.919490252063187	FALSE	FALSE	FALSE	FALSE	0	0.165024247100762	NOTSIGN	0.671510311314165	NOT_DEG
SOLSEv5.0_06913	-1.17489110226053	0.379868398593303	0.0120257487021192	-1.17345525792668	0.325648484036458	0.00914830257093528	-1.18768954441816	0.400577829251044	0.0137228946399216	-1.15826594128768	0.0581194532225014	0.941880546777499	FALSE	FALSE	FALSE	FALSE	0	0.165102358218913	NOTSIGN	-1.17357546147326	NOT_DEG
SOLSEv5.0_09766	-0.856497479781498	0.404549428498404	0.0136505695784237	-0.85650350201408	0.359323428642237	0.0109355763350914	-1.0065443469645	0.335384085154402	0.00755300898215384	-0.854808907762048	0.0591103427259219	0.940889657274078	FALSE	FALSE	FALSE	FALSE	0	0.165162640328163	NOTSIGN	-0.893588559130531	NOT_DEG
SOLSEv5.0_49257	-0.65346672256915	0.383621700070447	0.0123018944923752	-0.651995886007615	0.378865562578638	0.012028232818722	-0.688157625741209	0.357897917335144	0.00944546059373375	-0.656266105408615	0.0555162521527175	0.944483747847283	FALSE	FALSE	FALSE	FALSE	0	0.165362950434367	NOTSIGN	-0.662471584931647	NOT_DEG
SOLSEv5.0_50444	-0.800288671129754	0.406403203705656	0.0138069374744875	-0.80025783790112	0.383763577295728	0.0123884025924615	-0.829420133081802	0.455620865241031	0.0211341915144806	-0.804208801829823	0.0408459591073403	0.95915404089266	FALSE	FALSE	FALSE	FALSE	0	0.165852307667698	NOTSIGN	-0.808543860985625	NOT_DEG
SOLSEv5.0_10339	0.597172075197727	0.281280420543487	0.00694834414224695	0.598438681887445	0.388642074845244	0.0126362037571031	0.58573231430833	0.357897917335144	0.00947359499391179	0.595543417396643	0.0743329938674889	0.925667006132511	FALSE	FALSE	FALSE	FALSE	0	0.166042641721288	NOTSIGN	0.594221622197536	NOT_DEG
SOLSEv5.0_17306	0.992953736442351	0.304326580982326	0.00792566872341797	0.989759593047335	0.254953107330192	0.00597471361449533	0.908043001776218	0.451606407020038	0.0201950906915234	0.999902950267826	0.0830631619119426	0.916936838088057	FALSE	FALSE	FALSE	FALSE	0	0.166117941525967	NOTSIGN	0.972664820383432	NOT_DEG
SOLSEv5.0_00046	0.506130539526688	0.282526412556451	0.00701218676912935	0.506874199333313	0.510058749327986	0.0229675351773832	0.504472442220164	0.322578648195448	0.00694218072098373	0.504532895462545	0.0628854646118339	0.937114535388166	FALSE	FALSE	FALSE	FALSE	0	0.166540157420946	NOTSIGN	0.505502519135677	NOT_DEG
SOLSEv5.0_10338	0.803041192917388	0.317312631638789	0.00853668813733033	0.8014782980928	0.283821688916618	0.00716766406004132	0.776611377217842	0.394833170426182	0.0131333636484421	0.805568701895413	0.0824841439602564	0.917515856039744	FALSE	FALSE	FALSE	FALSE	0	0.166864014852108	NOTSIGN	0.796674892530861	NOT_DEG
SOLSEv5.0_02525	1.51242317386009	0.327565686252041	0.00904480087548779	1.49392401345308	0.211098893978134	0.00422515668082726	1.39602608032474	0.502790077729635	0.0319725024331149	1.5413981384088	0.0845267005936441	0.915473299406356	FALSE	FALSE	FALSE	FALSE	0	0.167053396365492	NOTSIGN	1.48594285151168	NOT_DEG
SOLSEv5.0_43660	-0.869401604756962	0.348046313033631	0.00995978153394012	-0.86676879632921	0.333507818501693	0.00954194787531511	-0.863953833039216	0.338434905488013	0.00780901211768779	-0.873700305527736	0.0748395654534548	0.925160434546545	FALSE	FALSE	FALSE	FALSE	0	0.167094624726873	NOTSIGN	-0.868456134913281	NOT_DEG
SOLSEv5.0_01090	0.588617003074255	0.325640237266912	0.00897073273177237	0.588718098171331	0.387421777155996	0.0125672643236071	0.587105872315577	0.346408360503537	0.00843359453065074	0.583789231082846	0.0674439209370825	0.932556079062917	FALSE	FALSE	FALSE	FALSE	0	0.167341474103579	NOTSIGN	0.587057551161002	NOT_DEG
SOLSEv5.0_01836	-1.51258365720957	0.374326152496848	0.0116152167795467	-1.51160531487385	0.321093976473157	0.00888458047588545	-2.06683483454924	0.338434905488013	0.00781428317352168	-1.46520255882286	0.0727419073002959	0.927258092699704	FALSE	FALSE	FALSE	FALSE	0	0.167719759956599	NOTSIGN	-1.63905659136388	NOT_DEG
SOLSEv5.0_01831	1.5353066304417	0.33579261155729	0.00936410467223014	1.51518833275208	0.199333739821468	0.00389587526379641	1.44895347127651	0.547465474309974	0.0439160878971829	1.60269491872502	0.0807847441997536	0.919215255800246	FALSE	FALSE	FALSE	FALSE	0	0.167763679943362	NOTSIGN	1.52553583829883	NOT_DEG
SOLSEv5.0_02990	-0.887107449244277	0.351619879011334	0.0101579958589094	-0.886125761103961	0.300702503931173	0.00805621591031565	-0.89202969289988	0.376620060300569	0.0109464731732649	-0.897513301779887	0.0743620952747436	0.925637904725256	FALSE	FALSE	FALSE	FALSE	0	0.167792271021053	NOTSIGN	-0.890694051257001	NOT_DEG
SOLSEv5.0_12597	0.597609811812751	0.284062824527616	0.00707705938735258	0.597400870566246	0.349145787129939	0.0103289144580102	0.583881033706176	0.34330444406728	0.00814211819911105	0.596137103877361	0.0872748398972114	0.912725160102789	FALSE	FALSE	FALSE	FALSE	0	0.168134395506683	NOTSIGN	0.593757204990633	NOT_DEG
SOLSEv5.0_43916	1.64395437289443	0.288095928215978	0.00718657869255421	1.63477775642202	0.199088112627994	0.00388421189553027	1.50203673727841	0.599919465157249	0.063641897937606	1.63206294780516	0.0863745865668393	0.913625413433161	FALSE	FALSE	FALSE	FALSE	0	0.168150502210398	NOTSIGN	1.60320795360001	NOT_DEG
SOLSEv5.0_04527	0.784246729454349	0.317312631638789	0.00855459378162083	0.784171259074942	0.272028897308078	0.00662086978924374	0.760407406764573	0.430598046157057	0.0172995120874189	0.784925031514806	0.0799748020258142	0.920025197974186	FALSE	FALSE	FALSE	FALSE	0	0.168165386608698	NOTSIGN	0.778437606702168	NOT_DEG
SOLSEv5.0_05254	-0.699473835490801	0.383621700070447	0.0123016043448699	-0.698453919177048	0.40242227270234	0.0134073426279924	-0.699967127587609	0.339589612283644	0.00791551894612711	-0.701343463779558	0.0568391344810204	0.94316086551898	FALSE	FALSE	FALSE	FALSE	0	0.16840356626254	NOTSIGN	-0.699809586508754	NOT_DEG
SOLSEv5.0_20958	-0.770449329484191	0.340906507374037	0.00954453182104285	-0.768145952324475	0.325336941627674	0.00911425175283954	-0.713278894108003	0.406906236875122	0.0147647000058475	-0.782347135653807	0.0660314519747467	0.933968548025253	FALSE	FALSE	FALSE	FALSE	0	0.168409603438123	NOTSIGN	-0.758555327892619	NOT_DEG
SOLSEv5.0_20813	-1.11074272249153	0.345687503531129	0.00980550684631756	-1.10951931747867	0.30450220388034	0.00825354197994146	-1.37213329013053	0.313529121293092	0.00653533152097948	-1.1102494095558	0.0903155130797229	0.909684486920277	FALSE	FALSE	FALSE	FALSE	0	0.168432212466164	NOTSIGN	-1.17566118491413	NOT_DEG
SOLSEv5.0_05762	-0.952726800658231	0.396708581026685	0.0130700975863828	-0.949721712268013	0.352335303818474	0.0106553906663637	-0.941373793634616	0.377384557863161	0.0112755824922905	-0.963805383864337	0.0565102632492868	0.943489736750713	FALSE	FALSE	FALSE	FALSE	0	0.168437804132206	NOTSIGN	-0.951906922606299	NOT_DEG
SOLSEv5.0_12327	-0.781291717402767	0.396424698455161	0.0130296926083736	-0.780312557282479	0.347624163619924	0.0102223837454946	-0.886758625778183	0.335384085154402	0.0075544539195903	-0.781512427562729	0.0645042254320088	0.935495774567991	FALSE	FALSE	FALSE	FALSE	0	0.168451768925682	NOTSIGN	-0.80746883200654	NOT_DEG
SOLSEv5.0_05960	-0.799768270363537	0.351619879011334	0.0101469818682424	-0.799354436744464	0.332529684374085	0.00950353063322849	-0.803852406230462	0.349965281174764	0.00866296134015549	-0.80428509263013	0.0731136539015848	0.926886346098415	FALSE	FALSE	FALSE	FALSE	0	0.168795432690787	NOTSIGN	-0.801815051492148	NOT_DEG
SOLSEv5.0_18247	0.653441340538456	0.353726530850349	0.010377606098057	0.654297365735655	0.368960277132275	0.0115285618027276	0.707246100604745	0.29993699241974	0.00578923954647505	0.639311909859	0.0767428593348686	0.923257140665131	FALSE	FALSE	FALSE	FALSE	0	0.169198832631002	NOTSIGN	0.663574179184464	NOT_DEG
SOLSEv5.0_21341	-0.863355937757816	0.33579261155729	0.00938786372442879	-0.860163236866577	0.316313285098249	0.00871182771680034	-0.785356033348222	0.402859782995172	0.0142734122248159	-0.884116673232763	0.0702616412777173	0.929738358722283	FALSE	FALSE	FALSE	FALSE	0	0.169276880977979	NOTSIGN	-0.848247970301345	NOT_DEG
SOLSEv5.0_10756	1.01460179639138	0.291904302813208	0.00729989737502751	1.01384390755468	0.2379811820881	0.00529328203351934	0.863782550449936	0.564663374390674	0.0492575929135033	1.00845815836189	0.076649922336453	0.923350077663547	FALSE	FALSE	FALSE	FALSE	0	0.169282230820588	NOTSIGN	0.975171603189471	NOT_DEG
SOLSEv5.0_18793	1.55181455206496	0.375360817768886	0.0117072059260205	1.5293781830141	0.213164387683269	0.00431330876068855	1.60545078793196	0.455220797986838	0.0208539433692252	1.60244988933072	0.0831108791097684	0.916889120890232	FALSE	FALSE	FALSE	FALSE	0	0.169951904644525	NOTSIGN	1.57227335308543	NOT_DEG
SOLSEv5.0_03578	0.729815191537335	0.341078282038517	0.00956774346226654	0.728535586239476	0.303802394645599	0.00820598135869811	0.729677890182673	0.376620060300569	0.0109762842269804	0.734777424423816	0.0780977594318483	0.921902240568152	FALSE	FALSE	FALSE	FALSE	0	0.170620286218688	NOTSIGN	0.730701523095825	NOT_DEG
SOLSEv5.0_49892	-1.27057167511376	0.383034312972698	0.0121740487721304	-1.26034984220484	0.286709473920126	0.00733953227251923	-1.20946437720253	0.445731928452401	0.0192050811240939	-1.28968030766678	0.0624852220970253	0.937514777902975	FALSE	FALSE	FALSE	FALSE	0	0.170971617764127	NOTSIGN	-1.25751655054698	NOT_DEG
SOLSEv5.0_17441	0.798784356296683	0.325640237266912	0.0089814172751056	0.798504707093128	0.326263532315461	0.00923232859042998	0.803772297754783	0.353744032919838	0.0089168344782412	0.785156621578415	0.0815239949399214	0.918476005060079	FALSE	FALSE	FALSE	FALSE	0	0.171142637642839	NOTSIGN	0.796554495680753	NOT_DEG
SOLSEv5.0_18693	0.965993161312145	0.355465379552892	0.0104732347474166	0.967922308653613	0.295060353920716	0.0077291816891642	1.15998762640407	0.353744032919838	0.0088937891416984	0.94679745310116	0.083060023177796	0.916939976822204	FALSE	FALSE	FALSE	FALSE	0	0.171715305924871	NOTSIGN	1.01017513736775	NOT_DEG
SOLSEv5.0_13065	-0.804715200177711	0.396708581026685	0.0130586265253344	-0.802738768748815	0.346226861806487	0.0101556693370895	-0.894605837931284	0.357897917335144	0.00932264704087444	-0.805802528216404	0.0628566758372344	0.937143324162766	FALSE	FALSE	FALSE	FALSE	0	0.171979231529785	NOTSIGN	-0.826965583768554	NOT_DEG
SOLSEv5.0_20428	2.31240263985374	0.587880010608285	0.031278992593985	2.28081876990081	0.0834928768924515	0.00104109729115569	1.52042086677788	0.75633412867746	0.180506335811923	2.31526539398116	0.0833910391930693	0.916608960806931	FALSE	FALSE	FALSE	FALSE	0	0.172168934993916	NOTSIGN	2.1072269176284	NOT_DEG
SOLSEv5.0_27420	0.950166951459498	0.316430792325835	0.00847422549819592	0.945877861734903	0.250771854810622	0.00578232254002407	0.857573244891319	0.473190589274644	0.0249518816564667	0.973631835428428	0.0828153208239033	0.917184679176097	FALSE	FALSE	FALSE	FALSE	0	0.172612365900147	NOTSIGN	0.931812473378537	NOT_DEG
SOLSEv5.0_08674	-0.498132830923242	0.349369336930083	0.0100086038474166	-0.498110626730411	0.551552608256633	0.0279790615996667	-0.500089355482475	0.359126907193309	0.00962372959154311	-0.501079159875591	0.0450547727684651	0.954945227231535	FALSE	FALSE	FALSE	FALSE	0	0.172878026847054	NOTSIGN	-0.49935299325293	NOT_DEG
SOLSEv5.0_18990	1.00920052807404	0.325640237266912	0.00894173371078537	1.00618181362541	0.283560223357955	0.00714326952429533	0.960680709654366	0.406814372803192	0.0146854696675008	1.00472827785027	0.0831669892789433	0.916833010721057	FALSE	FALSE	FALSE	FALSE	0	0.173078196028979	NOTSIGN	0.995197832301019	NOT_DEG
SOLSEv5.0_48008	0.632921023699335	0.317312631638789	0.00854889348757646	0.633185507704719	0.33850969915946	0.00975482028885864	0.610536191495303	0.367975758841878	0.0104242097576301	0.636999540695846	0.0790784249293249	0.920921575070675	FALSE	FALSE	FALSE	FALSE	0	0.173125394748882	NOTSIGN	0.628410565898801	NOT_DEG
SOLSEv5.0_16498	-1.25806397005923	0.898520534133155	0.112876658386329	-1.26126640168826	0.383981671853858	0.0124315812948043	-1.81587130951025	0.266095199494717	0.00430155585652343	-1.26606650450203	0.0341340889950316	0.965865911004968	FALSE	FALSE	FALSE	TRUE	1	0.173385258236561	NOTSIGN	-1.40031704643994	POSSIBLE_DEG
SOLSEv5.0_17310	-0.57719864131225	0.409065611287636	0.0139416449767386	-0.576575082328179	0.468297887564351	0.0182164515572071	-0.607205885329249	0.360136066301161	0.00972765137542215	-0.579114554201727	0.0458115820575639	0.954188417942436	FALSE	FALSE	FALSE	FALSE	0	0.174238232088199	NOTSIGN	-0.585023540792852	NOT_DEG
SOLSEv5.0_21524	1.32915899486964	0.251302432675638	0.00548812341205661	1.32863865668119	0.230036068471199	0.00495019981368726	1.01706238999306	0.649471897361432	0.0869358520189684	1.32677709355762	0.0844152005226386	0.915584799477361	FALSE	FALSE	FALSE	FALSE	0	0.174519969564547	NOTSIGN	1.25040928377538	NOT_DEG
SOLSEv5.0_44984	-0.975551080219383	0.376672280620983	0.0118564271148644	-0.973023095047035	0.334234846615301	0.00958431051182907	-1.11021704764535	0.343106786864515	0.00809092805750229	-0.97450426462255	0.0733777869124669	0.926622213087533	FALSE	FALSE	FALSE	FALSE	0	0.174528232709869	NOTSIGN	-1.00832387188358	NOT_DEG
SOLSEv5.0_43071	0.932666037901919	0.374326152496848	0.0116216156415221	0.934570496973461	0.368137868892694	0.0114868964948798	1.06711457925008	0.293264931060295	0.005584509133944	0.888731037341863	0.0787175658579283	0.921282434142072	FALSE	FALSE	FALSE	FALSE	0	0.174895442989972	NOTSIGN	0.95577053786683	NOT_DEG
SOLSEv5.0_50777	1.28396082167933	0.362525117813767	0.0108501394566211	1.27293708188618	0.250570212663147	0.00575009360231089	1.32172585964538	0.430598046157057	0.0173920633247278	1.32330937750791	0.0813904232073634	0.918609576792637	FALSE	FALSE	FALSE	FALSE	0	0.174969849738552	NOTSIGN	1.3004832851797	NOT_DEG
SOLSEv5.0_00315	-0.773256563615356	0.50804538530823	0.0218773554302408	-0.771721281573533	0.522240519806242	0.0242967339337639	-0.916913760951868	0.455620865241031	0.0211964982487361	-0.779758337244812	0.0264188414748819	0.973581158525118	FALSE	FALSE	FALSE	FALSE	0	0.175290004723571	NOTSIGN	-0.810412485846392	NOT_DEG
SOLSEv5.0_25636	-0.620407661515419	0.374560806809419	0.0116678750594733	-0.618622600275448	0.402191175329781	0.0133744085157977	-0.621059913437557	0.391614664181271	0.0128261296713906	-0.621877189751966	0.054324995610601	0.945675004389399	FALSE	FALSE	FALSE	FALSE	0	0.175644545838142	NOTSIGN	-0.620491841245098	NOT_DEG
SOLSEv5.0_45628	1.27749765763914	0.304326580982326	0.00791848992801308	1.27019098328023	0.230036068471199	0.00494684680781984	1.17986342642439	0.566906866804052	0.0500257211011192	1.30753290011268	0.081047182055787	0.918952817944213	FALSE	FALSE	FALSE	FALSE	0	0.176011088584364	NOTSIGN	1.25877124186411	NOT_DEG
SOLSEv5.0_45458	0.738061535730235	0.343035308668835	0.00967645881685856	0.736997999470241	0.304760231407266	0.00827009662966762	0.730059773507434	0.37572484580521	0.0108794714731525	0.742933729672822	0.0820168018377756	0.917983198162224	FALSE	FALSE	FALSE	FALSE	0	0.176170874398936	NOTSIGN	0.737013259595183	NOT_DEG
SOLSEv5.0_12512	1.59690591018205	0.247775505590718	0.00530225587740414	1.59239754410723	0.226878453470434	0.00482568676913523	1.10751131360858	0.745759649824184	0.167792473530192	1.59667463584972	0.0772348532078736	0.922765146792126	FALSE	FALSE	FALSE	FALSE	0	0.176683903981966	NOTSIGN	1.4733723509369	NOT_DEG
SOLSEv5.0_04308	0.957498313065251	0.356228988315992	0.010518088421881	0.957070959871475	0.310248686593545	0.00844823252488384	1.08986379368691	0.338055269929081	0.00772004490275447	0.945521155857533	0.0869236842727448	0.913076315727255	FALSE	FALSE	FALSE	FALSE	0	0.176988759595501	NOTSIGN	0.987488555620293	NOT_DEG
SOLSEv5.0_20335	-0.570372869504416	0.438071295756866	0.0160001596273712	-0.57009695982366	0.493753732832847	0.0208891947919153	-0.560226240758112	0.425611048276328	0.0167168099021823	-0.577055049313144	0.0354032643849387	0.964596735615061	FALSE	FALSE	FALSE	FALSE	0	0.177351612219073	NOTSIGN	-0.569437779849833	NOT_DEG
SOLSEv5.0_15964	0.956338997668459	0.351619879011334	0.010148296239333	0.953478888720005	0.313578787291667	0.00860628075245932	0.940782254161117	0.386236980146905	0.0121532606480371	0.954105072181696	0.0766649059947339	0.923335094005266	FALSE	FALSE	FALSE	FALSE	0	0.177529977092993	NOTSIGN	0.951176303182819	NOT_DEG
SOLSEv5.0_09554	-0.734251324872081	0.351440948724759	0.010078977945856	-0.733055177402267	0.340805749471915	0.00987904732438353	-0.709827399682458	0.387060524946487	0.0123005493716524	-0.737599027580446	0.0708696313574207	0.929130368642579	FALSE	FALSE	FALSE	FALSE	0	0.178172088879737	NOTSIGN	-0.728683232384313	NOT_DEG
SOLSEv5.0_23242	0.625610206252817	0.312995935328802	0.00821975337957675	0.625961131121241	0.345253969815003	0.0101089782711651	0.605257734445255	0.353490094667974	0.00879400317077749	0.632038268558603	0.0860480991247674	0.913951900875233	FALSE	FALSE	FALSE	FALSE	0	0.17821867275674	NOTSIGN	0.622216835094479	NOT_DEG
SOLSEv5.0_04390	-1.72148324471051	0.396424698455161	0.0130358670844371	-1.6902731640875	0.240485456564766	0.00536407201711471	-1.69834664653322	0.511744792914066	0.0347215252138535	-1.79264654719246	0.0681035261955489	0.931896473804451	FALSE	FALSE	FALSE	FALSE	0	0.179324252892549	NOTSIGN	-1.72568740063092	NOT_DEG
SOLSEv5.0_01665	-0.834224385067131	0.417882805081127	0.0145261179320776	-0.833346757083808	0.362312303539971	0.0111075988988816	-0.959872743120536	0.376642398432869	0.0111473071510889	-0.837641812141504	0.0583873826266904	0.94161261737331	FALSE	FALSE	FALSE	FALSE	0	0.179540808182169	NOTSIGN	-0.866271424353245	NOT_DEG
SOLSEv5.0_23499	0.842636155469409	0.351922105195379	0.0101811164414854	0.843719800903038	0.351502409720023	0.0105089031391386	0.922204702961447	0.314762267083329	0.00661597185800697	0.814906341155989	0.0855460896064181	0.914453910393582	FALSE	FALSE	FALSE	FALSE	0	0.17958159052791	NOTSIGN	0.855866750122471	NOT_DEG
SOLSEv5.0_01504	0.616314472027117	0.341269293312633	0.00959566512456215	0.616336882812501	0.375102502281883	0.0118168544638162	0.618995056957418	0.339589612283644	0.00790222319193262	0.616164358749797	0.0773533254600532	0.922646674539947	FALSE	FALSE	FALSE	FALSE	0	0.180562113176762	NOTSIGN	0.616952692636708	NOT_DEG
SOLSEv5.0_49189	0.75654043647283	0.343035308668835	0.00966688743649542	0.756511853933901	0.289093107806876	0.00749124441738234	0.764005687720403	0.407603269994346	0.014881814966563	0.752421045881958	0.0834106888490207	0.916589311150979	FALSE	FALSE	FALSE	FALSE	0	0.180837679889371	NOTSIGN	0.757369756002273	NOT_DEG
SOLSEv5.0_03734	-0.661965822541884	0.404549428498404	0.0136828276103948	-0.661254485827496	0.407939919744984	0.0137434741808326	-0.722804987399889	0.357897917335144	0.00936574216035832	-0.654893185701228	0.0571141363935319	0.942885863606468	FALSE	FALSE	FALSE	FALSE	0	0.180893689544304	NOTSIGN	-0.675229620367624	NOT_DEG
SOLSEv5.0_19451	0.55134298461878	0.33544180147833	0.00932542943551304	0.552359067598141	0.484718761335628	0.0197530954628868	0.54334180277162	0.376642398432869	0.011029474510849	0.547617969307814	0.0551396219160554	0.944860378083945	FALSE	FALSE	FALSE	FALSE	0	0.180996224636891	NOTSIGN	0.548665456074089	NOT_DEG
SOLSEv5.0_15794	0.645933265173133	0.343854225212948	0.00974271620229973	0.645719066620917	0.351396726991509	0.0104947196667059	0.640566081521072	0.365000156452289	0.00996862523958341	0.645037739101452	0.0770100730262463	0.922989926973754	FALSE	FALSE	FALSE	FALSE	0	0.181597150928294	NOTSIGN	0.644314038104143	NOT_DEG
SOLSEv5.0_15041	-0.964466173592527	0.366372962195637	0.0111279895640219	-0.961252887137945	0.303767263866921	0.00819550278973372	-0.96354559190331	0.411752143516623	0.0152131744848365	-0.980669811186081	0.0742567521773515	0.925743247822648	FALSE	FALSE	FALSE	FALSE	0	0.181794466108256	NOTSIGN	-0.967483615954966	NOT_DEG
SOLSEv5.0_22492	-1.31503240808267	0.406403203705656	0.0138230148338923	-1.30278717911499	0.313578787291667	0.00861162552157193	-1.27103285443195	0.471930567210545	0.0243146559971364	-1.34338726240237	0.0565878423805344	0.943412157619466	FALSE	FALSE	FALSE	FALSE	0	0.181810967214315	NOTSIGN	-1.308059926008	NOT_DEG
SOLSEv5.0_02050	-0.851346153994019	0.383989573077084	0.0123335638501917	-0.851447439913616	0.333947289471737	0.00956499796987374	-0.930848984153068	0.367975758841878	0.0102297857991821	-0.848926378321036	0.0726226216416443	0.927377378358356	FALSE	FALSE	FALSE	FALSE	0	0.182527315549727	NOTSIGN	-0.870642239095434	NOT_DEG
SOLSEv5.0_13370	0.57982832470465	0.278954027022368	0.00674347653737779	0.580646680626035	0.394736282675351	0.0129286332150966	0.57478105354973	0.33489953589841	0.00746852441837193	0.576723502016364	0.0929741321942154	0.907025867805785	FALSE	FALSE	FALSE	FALSE	0	0.182582125518184	NOTSIGN	0.577994890224195	NOT_DEG
SOLSEv5.0_18639	0.762353808303526	0.363631600700229	0.0109771726612721	0.764075348181058	0.343373174039805	0.010028875173518	0.84563140155826	0.33489953589841	0.00747074960540218	0.744367427922378	0.0825029875484413	0.917497012451559	FALSE	FALSE	FALSE	FALSE	0	0.183231576859684	NOTSIGN	0.779106996491305	NOT_DEG
SOLSEv5.0_18419	-1.23263890174087	0.433866154826667	0.015672024861757	-1.23112467594673	0.34944311372355	0.0103705981171564	-1.30323960091018	0.388062545356538	0.0125236236920023	-1.20743295485868	0.0587127770780409	0.941287222921959	FALSE	FALSE	FALSE	FALSE	0	0.183365374221538	NOTSIGN	-1.24360903336412	NOT_DEG
SOLSEv5.0_06072	0.948913911695334	0.357971610736226	0.0106257026594437	0.944141646174196	0.287440976546506	0.00738487900286148	0.943396866919519	0.394833170426182	0.0132288187355742	0.974626089688315	0.0855807266218642	0.914419273378136	FALSE	FALSE	FALSE	FALSE	0	0.184047242464608	NOTSIGN	0.952769628619341	NOT_DEG
SOLSEv5.0_00301	0.687894596338422	0.362525117813767	0.0108979820860565	0.688575008669876	0.368137868892694	0.0114707041648105	0.739196238458479	0.314183992371527	0.00659396068818395	0.669777539221808	0.0829562452646809	0.917043754735319	FALSE	FALSE	FALSE	FALSE	0	0.184094434418605	NOTSIGN	0.696360845672146	NOT_DEG
SOLSEv5.0_12000	0.594521497218035	0.325262286496507	0.00885872810414081	0.594475550344686	0.41104068136649	0.0139265885266598	0.582194311344518	0.372539716409816	0.0107638687041486	0.595476598636814	0.0702415075045204	0.92975849249548	FALSE	FALSE	FALSE	FALSE	0	0.184701516621245	NOTSIGN	0.591666989386013	NOT_DEG
SOLSEv5.0_41483	-0.815859911981838	0.35505854451058	0.010450107146248	-0.812092637941466	0.316313285098249	0.00871260711244393	-0.754834524920508	0.445354827157256	0.0190568786671056	-0.824325628009953	0.0706766479823038	0.929323352017696	FALSE	FALSE	FALSE	FALSE	0	0.185800573717516	NOTSIGN	-0.801778175713441	NOT_DEG
SOLSEv5.0_08953	0.499012913651743	0.317312631638789	0.00853282616297273	0.499976446918906	0.54034757193877	0.0264444162449643	0.497413291418931	0.35510335873303	0.00907922064774185	0.49744692343677	0.0580872821660446	0.941912717833955	FALSE	FALSE	FALSE	FALSE	0	0.185848628571936	NOTSIGN	0.498462393856587	NOT_DEG
SOLSEv5.0_44693	-0.647390598775943	0.364739764929446	0.0110440499892349	-0.646687699144702	0.395452296304298	0.0130262552114291	-0.643123217429328	0.357897917335144	0.00942698778135486	-0.644907057618322	0.0688109850281731	0.931189014971827	FALSE	FALSE	FALSE	FALSE	0	0.18631232957739	NOTSIGN	-0.645527143242074	NOT_DEG
SOLSEv5.0_09731	-0.932654744403809	0.362525117813767	0.0108742089070319	-0.929498485815548	0.327309369203394	0.00928245920943243	-0.923451381262627	0.402859782995172	0.0141532977802456	-0.945221107554894	0.074322254462824	0.925677745537176	FALSE	FALSE	FALSE	FALSE	0	0.186330715585744	NOTSIGN	-0.93270642975922	NOT_DEG
SOLSEv5.0_30303	1.26923954215889	0.376648517721685	0.0117989751425697	1.26291361373579	0.276929437814895	0.00683722761828092	1.21605192761738	0.445731928452401	0.019119091028798	1.25324072881184	0.0769964249845747	0.923003575015425	FALSE	FALSE	FALSE	FALSE	0	0.187134548518801	NOTSIGN	1.25036145308097	NOT_DEG
SOLSEv5.0_48182	0.527120245225459	0.325613659858113	0.00891938265001985	0.527243553981933	0.500386795253694	0.0216160314049547	0.525432002507516	0.353744032919838	0.00884420738461862	0.523475148709961	0.0621513481359695	0.937848651864031	FALSE	FALSE	FALSE	FALSE	0	0.187207820528293	NOTSIGN	0.525817737606217	NOT_DEG
SOLSEv5.0_11580	-0.577093270986496	0.376648517721685	0.0118064596549722	-0.575861917857139	0.441264855442344	0.0159805094508288	-0.574557394633187	0.378093292333653	0.0114394264680534	-0.577925035621194	0.0571634372006445	0.942836562799355	FALSE	FALSE	FALSE	FALSE	0	0.187503852248664	NOTSIGN	-0.576359404774504	NOT_DEG
SOLSEv5.0_08896	-0.621407158590302	0.374560806809419	0.0116705014484391	-0.61991193456138	0.452565871872817	0.0170230417987046	-0.630147234019886	0.406814372803192	0.014626015480983	-0.625377509656835	0.0521041831228286	0.947895816877171	FALSE	FALSE	FALSE	FALSE	0	0.187533384287044	NOTSIGN	-0.624210959207101	NOT_DEG
SOLSEv5.0_24243	-0.88722250318472	0.407423651056389	0.0138705573076932	-0.887094491119034	0.345253969815003	0.0101163009100017	-0.999112263401152	0.379384717185436	0.0115471667717851	-0.888068169469242	0.0676005116765108	0.932399488323489	FALSE	FALSE	FALSE	FALSE	0	0.187962084927161	NOTSIGN	-0.915374356793537	NOT_DEG
SOLSEv5.0_02954	0.501338681928119	0.327959908525786	0.00906597676219698	0.501732168501748	0.540817317463315	0.026552236849984	0.500333635887501	0.356911061974757	0.00915903026400272	0.497467937020474	0.0571173168508133	0.942882683149187	FALSE	FALSE	FALSE	FALSE	0	0.188204741593834	NOTSIGN	0.500218105834461	NOT_DEG
SOLSEv5.0_26391	-0.515869703991658	0.396424698455161	0.0130176922628646	-0.51553528038667	0.503199032308232	0.0218713579021249	-0.519790248441303	0.353744032919838	0.00891169460370532	-0.519244828316391	0.0514277522830552	0.948572247716945	FALSE	FALSE	FALSE	FALSE	0	0.188596723804827	NOTSIGN	-0.517610015284006	NOT_DEG
SOLSEv5.0_08206	-0.788558073936122	0.404549428498404	0.013629236590615	-0.786540546250259	0.351995701093477	0.010621008523947	-0.816957002365218	0.420689721016538	0.01587206922906	-0.791122313982582	0.0608414228082967	0.939158577191703	FALSE	FALSE	FALSE	FALSE	0	0.189062397284929	NOTSIGN	-0.795794484133545	NOT_DEG
SOLSEv5.0_22040	-0.923622252714622	0.383989573077084	0.0123377886046732	-0.919944672022419	0.362312303539971	0.0111503441389356	-0.89737925415761	0.376642398432869	0.0111335929155015	-0.934852345096175	0.0695986314279505	0.930401368572049	FALSE	FALSE	FALSE	FALSE	0	0.189127315039514	NOTSIGN	-0.918949630997707	NOT_DEG
SOLSEv5.0_22318	0.731716941545528	0.351619879011334	0.0101124532069143	0.73057928269971	0.322465685865356	0.00896300030357338	0.709651370447154	0.38773865767254	0.0123585919248118	0.748174522766263	0.0831047377010214	0.916895262298979	FALSE	FALSE	FALSE	FALSE	0	0.189322865133452	NOTSIGN	0.730030529364664	NOT_DEG
SOLSEv5.0_17996	-1.02049184963997	0.373817907931765	0.0115124062681226	-1.01866145327262	0.32926651988305	0.00937869663719897	-1.09605177015085	0.403846627189974	0.0143567539775683	-1.01950721158159	0.0736823712718268	0.926317628728173	FALSE	FALSE	FALSE	FALSE	0	0.189587179105978	NOTSIGN	-1.03867807116126	NOT_DEG
SOLSEv5.0_45126	0.714031915990954	0.347804011650213	0.00990528253663619	0.713821926989581	0.325744040764066	0.00918326161425435	0.706671032355016	0.402197301118141	0.0139928725981936	0.704232370796104	0.080439278847937	0.919560721152063	FALSE	FALSE	FALSE	FALSE	0	0.189669232871794	NOTSIGN	0.709689311532914	NOT_DEG
SOLSEv5.0_13390	0.633747757150941	0.362525117813767	0.0108986311205899	0.63404603156961	0.378098892123528	0.0119920309931261	0.653306562033542	0.349965281174764	0.00865771853302607	0.625169516413057	0.0766533566887611	0.923346643311239	FALSE	FALSE	FALSE	FALSE	0	0.190012312521501	NOTSIGN	0.636567466791788	NOT_DEG
SOLSEv5.0_29155	0.613744152759951	0.385867967487391	0.0124102499741003	0.61423850691439	0.405344538913796	0.0135682840701788	0.65005111694077	0.359126907193309	0.00962259624677644	0.607312895260226	0.0657188917710123	0.934281108228988	FALSE	FALSE	FALSE	FALSE	0	0.190435652691902	NOTSIGN	0.621336667968834	NOT_DEG
SOLSEv5.0_31360	-0.659023503531237	0.431544141466772	0.015430434958807	-0.65782522434662	0.444191649777764	0.0162899999557726	-0.713263622792391	0.386236980146905	0.0121904191899039	-0.662022312767144	0.0499855533801143	0.950014446619886	FALSE	FALSE	FALSE	FALSE	0	0.190707924539697	NOTSIGN	-0.673033665859348	NOT_DEG
SOLSEv5.0_22068	-0.64908013117156	0.391022674525698	0.0126384179234562	-0.648083643385141	0.370376090974916	0.0116076582659035	-0.672832171113157	0.377384557863161	0.0113046271039714	-0.652435654584601	0.068020842667454	0.931979157332546	FALSE	FALSE	FALSE	FALSE	0	0.191201341814897	NOTSIGN	-0.655607900063615	NOT_DEG
SOLSEv5.0_06131	-1.2666651723505	0.404549428498404	0.0136838495111792	-1.26325810722152	0.316365981010284	0.00872398347684904	-1.25523839073705	0.449290489230312	0.0198278684188482	-1.2561724281154	0.0647067329642447	0.935293267035755	FALSE	FALSE	FALSE	FALSE	0	0.191293062018279	NOTSIGN	-1.26033352460612	NOT_DEG
SOLSEv5.0_03647	-1.35713349706625	0.382182805445916	0.0121238411140829	-1.35663004379487	0.32926651988305	0.00937926201097442	-1.51911577059207	0.388062545356538	0.0123846781274795	-1.31746610419119	0.076765668882868	0.923234331117132	FALSE	FALSE	FALSE	FALSE	0	0.192106613016697	NOTSIGN	-1.3875863539111	NOT_DEG
SOLSEv5.0_42807	0.519878275508571	0.312995935328802	0.00822019447349253	0.51966848929363	0.487299921793177	0.0201028798204928	0.517182957661605	0.32911674107512	0.00722350958065962	0.516134826223559	0.0746898822306168	0.925310117769383	FALSE	FALSE	FALSE	FALSE	0	0.192121487088879	NOTSIGN	0.518216137171842	NOT_DEG
SOLSEv5.0_02648	-0.603157785308476	0.362525117813767	0.0108918618261476	-0.602835778386303	0.381042721793925	0.0121451689466253	-0.590937333598832	0.376642398432869	0.0110292776284736	-0.610269802714911	0.0723212874975711	0.927678712502429	FALSE	FALSE	FALSE	FALSE	0	0.192513174740676	NOTSIGN	-0.601800175002131	NOT_DEG
SOLSEv5.0_25076	0.641475614917465	0.351619879011334	0.0101156132505386	0.64143864374956	0.35793388910613	0.0108696199226608	0.616998938601795	0.388062545356538	0.0125284425444872	0.644619436751991	0.0771568382029724	0.922843161797028	FALSE	FALSE	FALSE	FALSE	0	0.192675343063607	NOTSIGN	0.636133158505202	NOT_DEG
SOLSEv5.0_49433	-1.22700074895815	0.353074381096411	0.010248836581343	-1.22555568374993	0.325744040764066	0.00918697115845449	-1.3330999673294	0.395573413891	0.0133749726682552	-1.20513877699144	0.0834292963845485	0.916570703615451	FALSE	FALSE	FALSE	FALSE	0	0.193465070171837	NOTSIGN	-1.24769879425723	NOT_DEG
SOLSEv5.0_02068	-1.14521394854115	0.430447599465583	0.0153162089047371	-1.13512144757528	0.338826269808039	0.00980040848171076	-1.10541923033871	0.447032618860119	0.0195008023890103	-1.18269467192199	0.0586782471590197	0.94132175284098	FALSE	FALSE	FALSE	FALSE	0	0.194330684554058	NOTSIGN	-1.14211232459428	NOT_DEG
SOLSEv5.0_13520	0.558404689559966	0.363631600700229	0.0109876759169853	0.55924034312388	0.43259687191509	0.0154576432774278	0.541881503422864	0.377384557863161	0.0112904303185275	0.560237844049439	0.0644822764452074	0.935517723554793	FALSE	FALSE	FALSE	FALSE	0	0.194395445831974	NOTSIGN	0.554941095039037	NOT_DEG
SOLSEv5.0_07281	-0.614713062647207	0.392009260896531	0.0127430685374586	-0.614096103233744	0.453643075894355	0.0171062547755369	-0.655077159837894	0.377887569061026	0.0113901839433443	-0.618661633190749	0.0571678096952731	0.942832190304727	FALSE	FALSE	FALSE	FALSE	0	0.194789629029387	NOTSIGN	-0.625636989727399	NOT_DEG
SOLSEv5.0_14892	-1.28985149712326	0.417882805081127	0.0144473325758228	-1.28714962487129	0.417966934231858	0.0144456173794298	-1.8236689853896	0.274663850879216	0.00473053250510382	-1.29154577060812	0.0801333789586111	0.919866621041389	FALSE	FALSE	FALSE	FALSE	0	0.194862341583865	NOTSIGN	-1.42305396949807	NOT_DEG
SOLSEv5.0_12087	0.610159735013781	0.352753975572533	0.0102273195302485	0.610832237358292	0.394736282675351	0.0129658799356177	0.630567776639599	0.335694692473286	0.00757739242348026	0.600917130992577	0.0823876148209443	0.917612385179056	FALSE	FALSE	FALSE	FALSE	0	0.195058806335686	NOTSIGN	0.613119220001062	NOT_DEG
SOLSEv5.0_23405	0.532624951422803	0.374326152496848	0.0116279539056128	0.53255053472383	0.472197012143876	0.0188478120194442	0.538613618595154	0.341543723976773	0.00801132341268564	0.527260417419263	0.0640081437614578	0.935991856238542	FALSE	FALSE	FALSE	FALSE	0	0.195432283024043	NOTSIGN	0.532762380540263	NOT_DEG
SOLSEv5.0_01180	-0.465276680443317	0.475008142823547	0.0190340544871444	-0.465449447127187	0.621240716379948	0.0371457192447947	-0.466590323499025	0.390394732959375	0.0127360124886517	-0.470130517113912	0.0336132769726686	0.966386723027331	FALSE	FALSE	FALSE	FALSE	0	0.195666596168649	NOTSIGN	-0.46686174204586	NOT_DEG
SOLSEv5.0_17507	-0.995184934283272	0.433718511896655	0.0156503385215297	-0.995783233722022	0.38222752975099	0.012266870464778	-1.25390242915489	0.318634392782097	0.00675966790729508	-0.989111639579258	0.0733496728783231	0.926650327121677	FALSE	FALSE	FALSE	FALSE	0	0.195728973621274	NOTSIGN	-1.05849555918486	NOT_DEG
SOLSEv5.0_47861	-0.634686154950493	0.42866798587089	0.0152047231699321	-0.633440846845477	0.46714550457663	0.0180843754752027	-0.676105198640137	0.400876678332796	0.0137903559548551	-0.638634324110221	0.0482920270963811	0.951707972903619	FALSE	FALSE	FALSE	FALSE	0	0.195789765453972	NOTSIGN	-0.645716631136582	NOT_DEG
SOLSEv5.0_08301	-0.549011062882382	0.404549428498404	0.0135731804940737	-0.548109907640568	0.521214552182409	0.0241844915982362	-0.572055813062846	0.381783359263843	0.0117300023981152	-0.552570311914498	0.0486302062821512	0.951369793717849	FALSE	FALSE	FALSE	FALSE	0	0.196875197130271	NOTSIGN	-0.555436773875074	NOT_DEG
SOLSEv5.0_20630	0.487068254681655	0.334564913309494	0.00928010293107608	0.487440304197356	0.566242565525562	0.0297343815229499	0.48331737526214	0.365000156452289	0.00997106898239894	0.484662305987327	0.0566556119251098	0.94334438807489	FALSE	FALSE	FALSE	FALSE	0	0.196953928788416	NOTSIGN	0.485622060032119	NOT_DEG
SOLSEv5.0_09874	-0.575038511306561	0.369292383009096	0.0112861870427003	-0.573825082782037	0.466337369518043	0.0180092013388352	-0.589980331217718	0.357897917335144	0.00942187858818953	-0.577808253806131	0.0635754503561642	0.936424549643836	FALSE	FALSE	FALSE	FALSE	0	0.196979599871008	NOTSIGN	-0.579163044778112	NOT_DEG
SOLSEv5.0_15515	1.10479165343222	0.356228988315992	0.0105073517464969	1.09795590531626	0.276484413528386	0.00681384723897457	1.01484468632266	0.482570282363639	0.0270846871904877	1.13405787943307	0.0826589198107492	0.917341080189251	FALSE	FALSE	FALSE	FALSE	0	0.197269284916582	NOTSIGN	1.08791253112605	NOT_DEG
SOLSEv5.0_43743	-0.597911709952307	0.417882805081127	0.0144439777142645	-0.597147386301642	0.46489610057913	0.0177937516468485	-0.592382755844822	0.357897917335144	0.00927494526686318	-0.603015241457116	0.0567072287927476	0.943292771207252	FALSE	FALSE	FALSE	FALSE	0	0.197668842178537	NOTSIGN	-0.597614273388972	NOT_DEG
SOLSEv5.0_45283	1.20195375677325	0.341269293312633	0.00960522610923851	1.19824649896949	0.287439557039598	0.00736723924273282	1.27478030653564	0.471542192624645	0.0242310727534748	1.21365999510043	0.0852499213940864	0.914750078605914	FALSE	FALSE	FALSE	FALSE	0	0.197681752907063	NOTSIGN	1.2221601393447	NOT_DEG
SOLSEv5.0_49889	-0.626373849082272	0.404549428498404	0.0136086571295088	-0.625662314583658	0.407939919744984	0.0137748698457477	-0.591864022559623	0.419600654815662	0.0157304173203889	-0.636225527109342	0.0571515469362749	0.942848453063725	FALSE	FALSE	FALSE	FALSE	0	0.198086067054202	NOTSIGN	-0.620031428333724	NOT_DEG
SOLSEv5.0_00231	0.542308806723659	0.292554917154731	0.00735173996338075	0.542895061219418	0.47921819482636	0.0192733632126802	0.538018010133342	0.353744032919838	0.00885801848374512	0.539750676553769	0.0798919470620563	0.920108052937944	FALSE	FALSE	FALSE	FALSE	0	0.19821489856411	NOTSIGN	0.540743138657547	NOT_DEG
SOLSEv5.0_00485	-0.6881638110725	0.397823861634064	0.0131817382455466	-0.68864306543342	0.375300562906969	0.0118444085294394	-0.663052733192561	0.435049794343806	0.017839830939137	-0.686438584555628	0.0613070483864653	0.938692951613535	FALSE	FALSE	FALSE	FALSE	0	0.198778104829774	NOTSIGN	-0.681574548563528	NOT_DEG
SOLSEv5.0_03984	0.496530892964338	0.281280420543487	0.00695551771919826	0.497158730265353	0.531267298424932	0.0251208194629766	0.495117579993654	0.331334528928201	0.00729692681978909	0.495314258513381	0.0809176608363792	0.919082339163621	FALSE	FALSE	FALSE	FALSE	0	0.199460649579578	NOTSIGN	0.496030365434182	NOT_DEG
SOLSEv5.0_42536	-0.745121368707789	0.466619332730515	0.0181374127133728	-0.744892367765745	0.426278127356559	0.015031265376734	-0.847116223636502	0.407327336867356	0.0147982622391119	-0.749402260625827	0.0495115458653154	0.950488454134685	FALSE	FALSE	FALSE	FALSE	0	0.199601159005741	NOTSIGN	-0.771633055183966	NOT_DEG
SOLSEv5.0_41693	0.802593507435611	0.353726530850349	0.0103624378342612	0.80220144917252	0.287440976546506	0.00741056639834863	0.690409953125325	0.515647841197895	0.0364815814917748	0.804881952633813	0.0766628825118366	0.923337117488163	FALSE	FALSE	FALSE	FALSE	0	0.199820881964601	NOTSIGN	0.775021715591817	NOT_DEG
SOLSEv5.0_14800	0.685427129031295	0.376672280620983	0.0118678888020576	0.686589974043484	0.368137868892694	0.0114913157092556	0.661420465034257	0.451509817273094	0.0201279790746277	0.681757137653285	0.0642735952895463	0.935726404710454	FALSE	FALSE	FALSE	FALSE	0	0.199955395485477	NOTSIGN	0.67879867644058	NOT_DEG
SOLSEv5.0_09098	0.546307691947466	0.371556727763114	0.0113787061906746	0.546736261141964	0.454959658947387	0.0171967506352891	0.541729389439841	0.35412025426452	0.00901261558299511	0.547773658252794	0.0674241313308293	0.932575868669171	FALSE	FALSE	FALSE	FALSE	0	0.200289921865695	NOTSIGN	0.545636750195516	NOT_DEG
SOLSEv5.0_14059	-0.719000405430142	0.417882805081127	0.0145282129912108	-0.716754857167601	0.381196997029388	0.0122158476152876	-0.701750686368527	0.42517322567341	0.0166131150297406	-0.726360561529317	0.0596118646680184	0.940388135331982	FALSE	FALSE	FALSE	FALSE	0	0.200325844003013	NOTSIGN	-0.715966627623897	NOT_DEG
SOLSEv5.0_41533	0.559595929464827	0.299177555058738	0.0076883093063416	0.560447181418197	0.467822132283451	0.0181252457450766	0.56805571804126	0.353744032919838	0.00898615516943087	0.557813385843824	0.081548388019539	0.918451611980461	FALSE	FALSE	FALSE	FALSE	0	0.20032887737322	NOTSIGN	0.561478053692027	NOT_DEG
SOLSEv5.0_15362	1.2188684867744	0.425003044268342	0.014855770044397	1.20803857936296	0.318813919740963	0.00880364854030394	1.16813080611594	0.470095616496933	0.0239944023102181	1.23518517591491	0.0633911425676476	0.936608857432352	FALSE	FALSE	FALSE	FALSE	0	0.200336615933518	NOTSIGN	1.20755576204205	NOT_DEG
SOLSEv5.0_17622	1.19804394257947	0.361911701312926	0.0108107919563823	1.19644456152404	0.313578787291667	0.00856516558010928	1.20068770410913	0.44215228352284	0.0185432275454059	1.16514634940006	0.0806399730976817	0.919360026902318	FALSE	FALSE	FALSE	FALSE	0	0.200577413336387	NOTSIGN	1.19008063940317	NOT_DEG
SOLSEv5.0_22629	-0.801703413517973	0.391022674525698	0.0126619203046916	-0.800124689672662	0.381196997029388	0.012208093249987	-0.840781014594697	0.345153873770438	0.00827260508095793	-0.800232143413178	0.0787893361521799	0.92121066384782	FALSE	FALSE	FALSE	FALSE	0	0.200774924731005	NOTSIGN	-0.810710315299628	NOT_DEG
SOLSEv5.0_43248	0.890654594483528	0.33579261155729	0.00936960658422487	0.888974076815232	0.271651459094582	0.00658890802348253	0.800315307213303	0.527679961206544	0.0394524215707169	0.896569648705392	0.084366908474375	0.915633091525625	FALSE	FALSE	FALSE	FALSE	0	0.200981505059219	NOTSIGN	0.869128406804364	NOT_DEG
SOLSEv5.0_45830	0.802375376177318	0.367920132120391	0.0111980711690235	0.800744908049528	0.349428080434594	0.0103482277553726	0.80001409002329	0.381783359263843	0.0117712677615433	0.801847512119283	0.0832000796069382	0.916799920393062	FALSE	FALSE	FALSE	FALSE	0	0.201613559364373	NOTSIGN	0.801245471592355	NOT_DEG
SOLSEv5.0_42090	0.600120567984073	0.369292383009096	0.0112799244056729	0.600057306745851	0.396346411595296	0.0131054435255817	0.578302637413832	0.402859782995172	0.0142655139782817	0.600080007913746	0.0692947994466632	0.930705200553337	FALSE	FALSE	FALSE	FALSE	0	0.201678191083444	NOTSIGN	0.594640130014376	NOT_DEG
SOLSEv5.0_43199	0.580360024016627	0.353726530850349	0.0103383118732479	0.580491297354861	0.420198211867851	0.0146191434609564	0.57889296509653	0.343106786864515	0.00809437519519749	0.576938775142779	0.0802053765426092	0.919794623457391	FALSE	FALSE	FALSE	FALSE	0	0.201796879664482	NOTSIGN	0.579170765402699	NOT_DEG
SOLSEv5.0_02865	-0.886654576539314	0.383034312972698	0.0122238736111032	-0.887153870902681	0.357551616750154	0.0108356778182317	-0.951028541864053	0.360136066301161	0.00973890353719415	-0.875809294996604	0.0836560624495262	0.916343937550474	FALSE	FALSE	FALSE	FALSE	0	0.202787084109029	NOTSIGN	-0.900161571075663	NOT_DEG
SOLSEv5.0_47581	-0.724405003852837	0.409065611287636	0.0139638568833711	-0.72243508069399	0.437832669177675	0.0157134073766865	-0.792305625506278	0.407542650059198	0.0148309397123795	-0.728673542407389	0.0565539785575004	0.9434460214425	FALSE	FALSE	FALSE	FALSE	0	0.202838691652243	NOTSIGN	-0.741954813115124	NOT_DEG
SOLSEv5.0_08664	-0.878868031890548	0.438153558188291	0.0160853361493662	-0.878396994664096	0.394736282675351	0.0129668738142733	-1.07881390647444	0.313529121293092	0.00648027967348606	-0.870816706256416	0.0762829612062327	0.923717038793767	FALSE	FALSE	FALSE	FALSE	0	0.203075098410374	NOTSIGN	-0.926723909821374	NOT_DEG
SOLSEv5.0_23836	-0.603295882589802	0.346272546875155	0.00983495925377809	-0.602610524364994	0.383981671853858	0.012424776532561	-0.611099042268467	0.346190808825113	0.00833640771539373	-0.602176852977962	0.0900470759244543	0.909952924075546	FALSE	FALSE	FALSE	FALSE	0	0.203304750093678	NOTSIGN	-0.604795575550306	NOT_DEG
SOLSEv5.0_10220	0.509228903778148	0.293656740688173	0.00741743571553121	0.510000199381576	0.53067735532906	0.0250388612879567	0.513888965321123	0.353744032919838	0.00893087449253449	0.506768936485935	0.0753050159321388	0.924694984067861	FALSE	FALSE	FALSE	FALSE	0	0.203480723863242	NOTSIGN	0.509971751241695	NOT_DEG
SOLSEv5.0_08293	1.75847097555617	0.7442327074714	0.0590492140551635	1.7605448183102	0.12887514694383	0.00206193766286087	1.13940997234454	0.668451288564131	0.0978477134031947	1.7480037311789	0.0651979646868728	0.934802035313127	FALSE	FALSE	FALSE	FALSE	0	0.204269866055365	NOTSIGN	1.60160737434745	NOT_DEG
SOLSEv5.0_06654	0.649695489204609	0.359039353030612	0.0106911937880781	0.649994747826	0.356765226523671	0.0108005535071948	0.609144708726638	0.424867584151039	0.0163807862921335	0.657111154684774	0.0771183092402709	0.922881690759729	FALSE	FALSE	FALSE	FALSE	0	0.20473266016826	NOTSIGN	0.641486525110505	NOT_DEG
SOLSEv5.0_23607	-0.574029515951023	0.390815481224251	0.0126155434573437	-0.574339422535544	0.465088968640077	0.0178793732302545	-0.589615308528658	0.369011962323893	0.0105565012919983	-0.580192219161552	0.0626592800912886	0.937340719908711	FALSE	FALSE	FALSE	FALSE	0	0.204890635467843	NOTSIGN	-0.579544116544194	NOT_DEG
SOLSEv5.0_16847	0.652476224479293	0.36475732599633	0.0110560268877457	0.652270294036798	0.36794125645266	0.0114505498306261	0.626160197738638	0.381783359263843	0.0117762738384953	0.662536299402469	0.0823381452091072	0.917661854790893	FALSE	FALSE	FALSE	FALSE	0	0.205331532300387	NOTSIGN	0.6483607539143	NOT_DEG
SOLSEv5.0_39902	0.995779820561936	0.33579261155729	0.00935579918447496	0.994266572410644	0.288602263920217	0.00746947131805054	0.869051041717452	0.514202475969621	0.0355194469368222	0.992722531874613	0.0848668134255841	0.915133186574416	FALSE	FALSE	FALSE	FALSE	0	0.205607614970757	NOTSIGN	0.962954991641161	NOT_DEG
SOLSEv5.0_09357	0.493233968740239	0.373830773360683	0.0115539162773854	0.49402092389816	0.566242565525562	0.0297168082285213	0.493388053940372	0.372980725019775	0.0107883118480434	0.490215610799501	0.053744262279351	0.946255737720649	FALSE	FALSE	FALSE	FALSE	0	0.205993000038713	NOTSIGN	0.492714639344568	NOT_DEG
SOLSEv5.0_03804	-0.574325134392524	0.369292383009096	0.0112649144761346	-0.57369857819699	0.440613545397316	0.0159099695931833	-0.585435562452487	0.32911674107512	0.00722478540161249	-0.574765522880638	0.0793055488730954	0.920694451126905	FALSE	FALSE	FALSE	FALSE	0	0.206095385871852	NOTSIGN	-0.57705619948066	NOT_DEG
SOLSEv5.0_47849	-0.579980278930473	0.5033258177404	0.0211943284407787	-0.578662702699057	0.569402113381202	0.030259981806618	-0.61777900763223	0.473507559847325	0.0251112787069082	-0.579130178910532	0.031315574982923	0.968684425017077	FALSE	FALSE	FALSE	FALSE	0	0.20616810711512	NOTSIGN	-0.588888042043073	NOT_DEG
SOLSEv5.0_25499	-1.12701243647507	0.383034312972698	0.0122327725033493	-1.12036136263371	0.329455955968008	0.00939501392818796	-1.10137523494848	0.402859782995172	0.0141262314727885	-1.13121373271416	0.0837636402367412	0.916236359763259	FALSE	FALSE	FALSE	FALSE	0	0.206404304196493	NOTSIGN	-1.11999069169286	NOT_DEG
SOLSEv5.0_12806	-0.885700815488163	0.417882805081127	0.01445434671911	-0.884112277344814	0.376326946827576	0.0119122188903571	-1.00385403256646	0.350649572164097	0.00870133679200028	-0.884039106774485	0.0775091580749661	0.922490841925034	FALSE	FALSE	FALSE	FALSE	0	0.206830436622149	NOTSIGN	-0.914426558043481	NOT_DEG
SOLSEv5.0_19206	-0.614223877861186	0.506140064602473	0.0216145788491988	-0.612683648851306	0.543415463121312	0.0271036839538389	-0.667899750986894	0.448663392392809	0.01977575813502	-0.61868463034987	0.0346518124208922	0.965348187579108	FALSE	FALSE	FALSE	FALSE	0	0.206884536399149	NOTSIGN	-0.628372977012314	NOT_DEG
SOLSEv5.0_21289	0.66918347831519	0.372776647000962	0.0114277622880433	0.669188146738446	0.394365240660693	0.0128890919487798	0.674890186782332	0.357897917335144	0.00945348719085532	0.660928875330426	0.0817449863333792	0.918255013666621	FALSE	FALSE	FALSE	FALSE	0	0.207556130863485	NOTSIGN	0.668547671791598	NOT_DEG
SOLSEv5.0_09090	-1.06255497285528	0.436247662915284	0.0158921724708078	-1.05626471987948	0.397587317766618	0.0131714207416724	-1.02106422440457	0.439460275489823	0.0183072345583534	-1.07398247423929	0.0564686000972073	0.943531399902793	FALSE	FALSE	FALSE	FALSE	0	0.207642838992997	NOTSIGN	-1.05346659784466	NOT_DEG
SOLSEv5.0_01460	0.619091388396258	0.359039353030612	0.0106880279513047	0.619054667029125	0.373086361234589	0.0117224146553499	0.618526390960952	0.376642398432869	0.0111778048976501	0.615464981856156	0.0853778287096538	0.914622171290346	FALSE	FALSE	FALSE	FALSE	0	0.207731927598499	NOTSIGN	0.618034357060623	NOT_DEG
SOLSEv5.0_05293	1.09465892190956	0.374560806809419	0.0116572591745419	1.09076818017857	0.324365895499502	0.00906669635117506	1.0399804621221	0.455258743288675	0.0210256043345421	1.09025437477627	0.0780180834826145	0.921981916517385	FALSE	FALSE	FALSE	FALSE	0	0.207941868855467	NOTSIGN	1.07891548474663	NOT_DEG
SOLSEv5.0_44072	0.719796325368792	0.362525117813767	0.0109087413863634	0.718981917689366	0.33219700655522	0.00948360132906419	0.67566835776195	0.470095616496933	0.0239186119851478	0.718224462944315	0.0762556361683064	0.923744363831694	FALSE	FALSE	FALSE	FALSE	0	0.207990245326734	NOTSIGN	0.708167765941106	NOT_DEG
SOLSEv5.0_46083	-0.89782659127212	0.466619332730515	0.0182677487681938	-0.896249495055905	0.470130507681939	0.0186276456017784	-1.09964457517605	0.428713022596694	0.0170807359360585	-0.904296005098914	0.0459608051013406	0.954039194898659	FALSE	FALSE	FALSE	FALSE	0	0.208135661234575	NOTSIGN	-0.949504166650746	NOT_DEG
SOLSEv5.0_43812	-0.506808155991305	0.40190525033776	0.0134304703987987	-0.506085340705899	0.525960341537208	0.0245392793498245	-0.507444500613541	0.360136066301161	0.00967542469738454	-0.506993741996015	0.0569233062444193	0.943076693755581	FALSE	FALSE	FALSE	FALSE	0	0.208429671513609	NOTSIGN	-0.50683293482669	NOT_DEG
SOLSEv5.0_22760	0.334428661361994	0.664490437924744	0.0430211455555461	0.335241668112964	0.920428906810774	0.128685257231355	0.334921730642764	0.562598081376555	0.0478932454221248	0.331899443057906	0.0126196208550746	0.987380379144925	FALSE	FALSE	FALSE	FALSE	0	0.208668276608208	NOTSIGN	0.334122875793907	NOT_DEG
SOLSEv5.0_09724	0.627421248992477	0.353726530850349	0.0103661323598801	0.626959163543973	0.362312303539971	0.0111069156257752	0.6076118470366	0.391536657021951	0.0128112916700306	0.629812850429144	0.0866063390934331	0.913393660906567	FALSE	FALSE	FALSE	FALSE	0	0.208761965546885	NOTSIGN	0.622951277500548	NOT_DEG
SOLSEv5.0_26727	0.814155270055543	0.383034312972698	0.0122124403057842	0.813586967011213	0.381196997029388	0.0121975559230623	0.832235271958604	0.357897917335144	0.0093703347896194	0.795130967693074	0.0832688608541929	0.916731139145807	FALSE	FALSE	FALSE	FALSE	0	0.208911202567234	NOTSIGN	0.813777119179608	NOT_DEG
SOLSEv5.0_09831	-0.481440548221177	0.476326243483977	0.0191307684863348	-0.481382090011902	0.61125494535185	0.0357192608568603	-0.481614877347493	0.402859782995172	0.0141926895794103	-0.486299869838425	0.0371128728822638	0.962887127117736	FALSE	FALSE	FALSE	FALSE	0	0.208958568435173	NOTSIGN	-0.482684346354749	NOT_DEG
SOLSEv5.0_00134	0.486162624137046	0.276117555535821	0.0065932055149909	0.486643744501969	0.562739746684473	0.0292149780346691	0.484815194542981	0.346408360503537	0.00843055748438856	0.483792293559504	0.0809235517389777	0.919076448261022	FALSE	FALSE	FALSE	FALSE	0	0.209028255692561	NOTSIGN	0.485353464185375	NOT_DEG
SOLSEv5.0_11601	-0.685207483645535	0.458380793689865	0.017532669830811	-0.684528858997752	0.430478275621017	0.0153549315905727	-0.772384167111127	0.370029380090047	0.0106216866226124	-0.686509817188846	0.0602202527541127	0.939779747245887	FALSE	FALSE	FALSE	FALSE	0	0.210129363772961	NOTSIGN	-0.707157581735815	NOT_DEG
SOLSEv5.0_47492	-0.740511376383081	0.417882805081127	0.0145076924960829	-0.740257637167883	0.411460337489153	0.0139666233267431	-0.81339396035834	0.402859782995172	0.0140921628218165	-0.74323018591489	0.0635954636099427	0.936404536390057	FALSE	FALSE	FALSE	FALSE	0	0.210346848161059	NOTSIGN	-0.759348289956049	NOT_DEG
SOLSEv5.0_21047	-0.594685248679412	0.416947780699485	0.0143387125085232	-0.594529304106223	0.451284945318868	0.016960702863973	-0.593076593355068	0.365335650668506	0.010107262899408	-0.598538345953471	0.0647676334300453	0.935232366569955	FALSE	FALSE	FALSE	FALSE	0	0.211596821471053	NOTSIGN	-0.595207373023543	NOT_DEG
SOLSEv5.0_00059	0.514212628722129	0.351619879011334	0.0101242939111963	0.515136392955498	0.550428915761545	0.0278711705884311	0.506217190826896	0.402859782995172	0.0142692851575178	0.512878894263123	0.0572891089054012	0.942710891094599	FALSE	FALSE	FALSE	FALSE	0	0.21198167027404	NOTSIGN	0.512111276691912	NOT_DEG
SOLSEv5.0_08136	0.810170045930363	0.390815481224251	0.0126021040789528	0.807346149657019	0.350469009827985	0.0104230336716316	0.775118503170097	0.400577829251044	0.0137189180637613	0.829712666707556	0.0815034329417558	0.918496567058244	FALSE	FALSE	FALSE	FALSE	0	0.212113030282692	NOTSIGN	0.805586841366259	NOT_DEG
SOLSEv5.0_19483	-0.768665626099689	0.41172926366791	0.0141334111845841	-0.767763783327943	0.387662801517489	0.0125872443082759	-0.829656079492616	0.358872083414312	0.00959213875859561	-0.765703921531635	0.0782040789856325	0.921795921014367	FALSE	FALSE	FALSE	FALSE	0	0.212317108641645	NOTSIGN	-0.782947352612971	NOT_DEG
SOLSEv5.0_03825	0.778593017891662	0.346272546875155	0.00984383205111047	0.778541691442061	0.299645084549596	0.00801848591795725	0.711371161010365	0.504673442773126	0.0324098466989062	0.777214738723885	0.0855873275146536	0.914412672485346	FALSE	FALSE	FALSE	FALSE	0	0.212374272599222	NOTSIGN	0.761430152266993	NOT_DEG
SOLSEv5.0_29000	-0.739863295943308	0.481211528525885	0.0197648538073544	-0.739247185762528	0.448618123697733	0.0167682497418475	-0.867983998895549	0.378393287261451	0.0114696842975262	-0.742037646815515	0.0551482915075989	0.944851708492401	FALSE	FALSE	FALSE	FALSE	0	0.212985107200938	NOTSIGN	-0.772283031854225	NOT_DEG
SOLSEv5.0_45384	0.827133484614763	0.36528699606937	0.0110835433071566	0.825987686955966	0.313578787291667	0.00857679383203292	0.779575389167863	0.463879010947081	0.022584205935119	0.83165381031262	0.0847913296193898	0.91520867038061	FALSE	FALSE	FALSE	FALSE	0	0.212998392918373	NOTSIGN	0.816087592762803	NOT_DEG
SOLSEv5.0_41762	1.01998502433466	0.379868398593303	0.0120265834383634	1.01400572448506	0.295328534531067	0.00782885593169631	0.970141621338135	0.46426100232455	0.0228139612046624	1.05044023132962	0.0871123691858449	0.912887630814155	FALSE	FALSE	FALSE	FALSE	0	0.213829459090799	NOTSIGN	1.01364315037187	NOT_DEG
SOLSEv5.0_08697	0.552181941286641	0.367920132120391	0.0111942134663753	0.552473127549765	0.492277103566524	0.0206084335371604	0.577318226050818	0.349965281174764	0.00862145655819746	0.546189048871354	0.0718833459533574	0.928116654046643	FALSE	FALSE	FALSE	FALSE	0	0.214331998982805	NOTSIGN	0.557040585939644	NOT_DEG
SOLSEv5.0_06919	0.524184610391638	0.348010458618947	0.00994783582685476	0.524021984230716	0.518517753455195	0.0237819348585612	0.517360980173599	0.376642398432869	0.0111328782267291	0.520362402060873	0.0671092087280782	0.932890791271922	FALSE	FALSE	FALSE	FALSE	0	0.214455549766915	NOTSIGN	0.521482494214207	NOT_DEG
SOLSEv5.0_00774	-0.585641265514906	0.353726530850349	0.0103610454301208	-0.584789441005776	0.412918909774783	0.0140679488020898	-0.58828647419299	0.34330134593292	0.00811203535723672	-0.588429630766236	0.0911148200861185	0.908885179913882	FALSE	FALSE	FALSE	FALSE	0	0.214655647339836	NOTSIGN	-0.586786702869977	NOT_DEG
SOLSEv5.0_41467	-0.508028276101407	0.529213293725255	0.0242029402740015	-0.506888743924136	0.651515738462425	0.0418348143625864	-0.522966757736704	0.472862147205325	0.0245012477176497	-0.511847764813839	0.0280232247422209	0.971976775257779	FALSE	FALSE	FALSE	FALSE	0	0.214658769539147	NOTSIGN	-0.512432885644021	NOT_DEG
SOLSEv5.0_17988	0.85754162478804	0.374268525512593	0.0115791893992914	0.854657390604588	0.326122295484179	0.00921810102369322	0.83209760181023	0.43308689212621	0.0176339896446534	0.862882983901421	0.0864522055227303	0.91354779447727	FALSE	FALSE	FALSE	FALSE	0	0.214688014054269	NOTSIGN	0.85179490027607	NOT_DEG
SOLSEv5.0_02288	-0.60088845814985	0.418786347499592	0.0145865114667606	-0.600689832818598	0.448388616527281	0.0165126884917892	-0.606464312870558	0.372134308201477	0.0107404807235964	-0.602507285519607	0.0654000508355739	0.934599949164426	FALSE	FALSE	FALSE	FALSE	0	0.214690751299778	NOTSIGN	-0.602637472339653	NOT_DEG
SOLSEv5.0_13107	0.541615486184209	0.400103782530009	0.0133200537579021	0.541924407128413	0.520982843610355	0.0240164423727119	0.557726580859291	0.381783359263843	0.0118236608733507	0.540767297916641	0.0575756095921225	0.942424390407878	FALSE	FALSE	FALSE	FALSE	0	0.215000061858472	NOTSIGN	0.545508443022139	NOT_DEG
SOLSEv5.0_16147	0.851616822369242	0.409834256195191	0.0140181690094253	0.85248768095344	0.41605101206725	0.0142886550062481	0.922767136295034	0.344416788418863	0.00823261399370068	0.819678081505346	0.0783934967326279	0.921606503267372	FALSE	FALSE	FALSE	FALSE	0	0.215568578272222	NOTSIGN	0.861637430280766	NOT_DEG
SOLSEv5.0_16538	-0.710494509501208	0.392268240281768	0.0127707025968157	-0.708741241792368	0.381196997029388	0.0122212405179161	-0.654916403544448	0.424220580841972	0.0161964000152052	-0.727411402001652	0.072820486592939	0.927179513407061	FALSE	FALSE	FALSE	FALSE	0	0.215970407085646	NOTSIGN	-0.700390889209919	NOT_DEG
SOLSEv5.0_45629	-0.557794543216423	0.433708028405421	0.0156363515731983	-0.557429314812626	0.488256904389874	0.0202189457207502	-0.539006498104091	0.385488360345536	0.0120221792761645	-0.566904782942399	0.0566861031127031	0.943313896887297	FALSE	FALSE	FALSE	FALSE	0	0.216178836111417	NOTSIGN	-0.555283784768885	NOT_DEG
SOLSEv5.0_05924	0.81270507396049	0.397361741298493	0.0131406159242143	0.809226060025869	0.337076492126667	0.00969692380725793	0.816339486268029	0.424867584151039	0.0164473665919072	0.828623056415215	0.0813590725409258	0.918640927459074	FALSE	FALSE	FALSE	FALSE	0	0.216245159001788	NOTSIGN	0.816723419167401	NOT_DEG
SOLSEv5.0_01537	-0.992801424742343	0.466619332730515	0.0181548370192135	-0.990519589045873	0.426210153335724	0.0149930713727841	-1.22395640275307	0.367975758841878	0.0103333006542049	-0.996498688391224	0.0636046234578943	0.936395376542106	FALSE	FALSE	FALSE	FALSE	0	0.216886198797187	NOTSIGN	-1.05094402623313	NOT_DEG
SOLSEv5.0_22868	0.727523681725623	0.394911471771538	0.0128902466518136	0.725824502705438	0.366423666393127	0.0113688356777137	0.71866319109506	0.380796627662775	0.0116594776194902	0.731566028054037	0.0845111485641477	0.915488851435852	FALSE	FALSE	FALSE	FALSE	0	0.216940403243596	NOTSIGN	0.725894350895039	NOT_DEG
SOLSEv5.0_44158	-0.945897245502512	0.506140064602473	0.0215866635705425	-0.943997465651227	0.470422863547936	0.0186539873109735	-1.23948692720299	0.36427101500822	0.00990786077337579	-0.950229150580362	0.0540064249077261	0.945993575092274	FALSE	FALSE	FALSE	FALSE	0	0.217643684064546	NOTSIGN	-1.01990269723427	NOT_DEG
SOLSEv5.0_05165	-1.115057791549	0.449289708365899	0.0168475161002371	-1.11461479362493	0.413310727951912	0.014094264063362	-1.45403840797073	0.32911674107512	0.00722743502172744	-1.11036079672197	0.0767067562384274	0.923293243761573	FALSE	FALSE	FALSE	FALSE	0	0.217742877273569	NOTSIGN	-1.19851794746666	NOT_DEG
SOLSEv5.0_15464	0.799278848730639	0.383034312972698	0.0121918246974726	0.797206169498117	0.351995701093477	0.0106045492544488	0.787887693064933	0.403846627189974	0.0143796562260202	0.805965040313231	0.0871032339841814	0.912896766015819	FALSE	FALSE	FALSE	FALSE	0	0.219144630089268	NOTSIGN	0.79758443790173	NOT_DEG
SOLSEv5.0_22109	-1.17074695119247	0.376672280620983	0.0118499317934527	-1.16416298515049	0.365503345935054	0.0113173485518226	-1.09675637348208	0.46426100232455	0.0226960941164094	-1.17998144563035	0.0742384164952313	0.925761583504769	FALSE	FALSE	FALSE	FALSE	0	0.219206032333316	NOTSIGN	-1.15291193886385	NOT_DEG
SOLSEv5.0_42684	-0.787726670979624	0.377218965515812	0.0119071942048606	-0.786908410765023	0.32926651988305	0.00935436394325924	-0.793795551156845	0.445731928452401	0.0191633837111517	-0.789459321604155	0.0860455922229592	0.913954407777041	FALSE	FALSE	FALSE	FALSE	0	0.219679970207492	NOTSIGN	-0.789472488626412	NOT_DEG
SOLSEv5.0_11302	-0.67769476633953	0.479534367800031	0.0195550113287118	-0.676421542621497	0.468297887564351	0.0182163007728294	-0.749772952400029	0.402197301118141	0.013991010188961	-0.681117665553067	0.0529576053875447	0.947042394612455	FALSE	FALSE	FALSE	FALSE	0	0.220173873890322	NOTSIGN	-0.696251731728531	NOT_DEG
SOLSEv5.0_20510	0.563827077445405	0.376672280620983	0.0118731129544592	0.564313282779253	0.440183822123499	0.0158635987700051	0.548065883631526	0.388062545356538	0.0124008545581955	0.566781424640161	0.0749155117868751	0.925084488213125	FALSE	FALSE	FALSE	FALSE	0	0.221116534479996	NOTSIGN	0.560746917124086	NOT_DEG
SOLSEv5.0_19096	2.00462887775997	0.33579261155729	0.00938655014294569	1.98365532907602	0.250771854810622	0.00577998651531054	1.68261082704625	0.715369641365455	0.135596128340709	2.0324693140809	0.0802902089050033	0.919709791094997	FALSE	FALSE	FALSE	FALSE	0	0.221530241569509	NOTSIGN	1.92584108699079	NOT_DEG
SOLSEv5.0_41737	-1.39574694443647	0.898221909483737	0.112229407643614	-1.39417114332757	0.364230543912538	0.0112665113658477	-1.88258673440386	0.390394732959375	0.0127313990712293	-1.40462161872695	0.0379045005288228	0.962095499471177	FALSE	FALSE	FALSE	TRUE	1	0.221646078983147	NOTSIGN	-1.51928161022371	POSSIBLE_DEG
SOLSEv5.0_17653	-1.06909179634326	0.417882805081127	0.0144678839331031	-1.06556995020159	0.407939919744984	0.0137774924071227	-1.14724699313542	0.367975758841878	0.0102542633161984	-1.05804609248475	0.0772709151408457	0.922729084859154	FALSE	FALSE	FALSE	FALSE	0	0.221795616477569	NOTSIGN	-1.08498870804125	NOT_DEG
SOLSEv5.0_45239	0.691095899022837	0.390815481224251	0.0126184226601743	0.690766507196535	0.375787446421678	0.0118715635131958	0.686209767315667	0.386236980146905	0.0122339055349319	0.688497557446401	0.0855150558120876	0.914484944187912	FALSE	FALSE	FALSE	FALSE	0	0.221886996192095	NOTSIGN	0.68914243274536	NOT_DEG
SOLSEv5.0_13440	0.889172823541768	0.391977508013985	0.0127188611721325	0.88514993558437	0.348979366236955	0.0102801990493318	0.84674635505171	0.428713022596694	0.017053998478893	0.90197207322498	0.0829085289680209	0.917091471031979	FALSE	FALSE	FALSE	FALSE	0	0.222173394873504	NOTSIGN	0.880760296850707	NOT_DEG
SOLSEv5.0_06263	0.83018283583409	0.383621700070447	0.0122882109678534	0.82764593294998	0.349017002821318	0.0102969376328464	0.806103655455984	0.425274764948821	0.0166769185652537	0.83008004993202	0.0855408002425201	0.91445919975748	FALSE	FALSE	FALSE	FALSE	0	0.222389416005759	NOTSIGN	0.823503118543018	NOT_DEG
SOLSEv5.0_09740	-1.00015518949421	0.404549428498404	0.0136717485263118	-1.00085123176653	0.373086361234589	0.0117277115684859	-1.10255570514005	0.369011962323893	0.0105460810095941	-0.983122103217526	0.0878069180942082	0.912193081905792	FALSE	FALSE	FALSE	FALSE	0	0.222885744413042	NOTSIGN	-1.02167105740458	NOT_DEG
SOLSEv5.0_19261	-0.8339294950086	0.529213293725255	0.0244128667927916	-0.832774847776192	0.505206793119697	0.0223314208654051	-1.04023910104805	0.420689721016538	0.0158900245985667	-0.83953950957189	0.0435126595648841	0.956487340435116	FALSE	FALSE	FALSE	FALSE	0	0.222978277561722	NOTSIGN	-0.886620738351184	NOT_DEG
SOLSEv5.0_07530	0.691868624262465	0.396424698455161	0.013025512808765	0.690623111742701	0.396487102867705	0.0131225339918882	0.675887066332286	0.377116981809296	0.0112155508456272	0.694179306419655	0.0825713979285154	0.917428602071485	FALSE	FALSE	FALSE	FALSE	0	0.222983378426672	NOTSIGN	0.688139527189277	NOT_DEG
SOLSEv5.0_42297	-0.462100169446417	0.441348892977199	0.0163965199022593	-0.46168883818408	0.657674532462873	0.0429770376182759	-0.458939257980288	0.42431706892219	0.0162133953428042	-0.465366676360504	0.0397738860155954	0.960226113984405	FALSE	FALSE	FALSE	FALSE	0	0.223092571674399	NOTSIGN	-0.462023735492822	NOT_DEG
SOLSEv5.0_10913	-0.981860265660078	0.41006063445523	0.014050398896301	-0.980471864914074	0.364230543912538	0.0112623884835885	-1.07112909639362	0.395573413891	0.0133513899763784	-0.98235132060314	0.0829450818239706	0.917054918176029	FALSE	FALSE	FALSE	FALSE	0	0.223137999172865	NOTSIGN	-1.00395313689273	NOT_DEG
SOLSEv5.0_42459	0.484889348906689	0.373830773360683	0.0115458475556445	0.485280683450931	0.572999339597268	0.0308286443534105	0.480936112878159	0.369011962323893	0.0105665135823188	0.482966261471509	0.0620688260068102	0.93793117399319	FALSE	FALSE	FALSE	FALSE	0	0.223279765680502	NOTSIGN	0.483518101676822	NOT_DEG
SOLSEv5.0_25583	-0.989865031534481	0.42866798587089	0.0152136351949093	-0.989212895771989	0.370815281732757	0.0116330556447722	-1.13737845833663	0.369011962323893	0.0105568880690843	-0.988359961625598	0.0841400419522331	0.915859958047767	FALSE	FALSE	FALSE	FALSE	0	0.224010624286207	NOTSIGN	-1.02620408681717	NOT_DEG
SOLSEv5.0_21816	-0.632953526625993	0.423330045864858	0.0147751849757336	-0.632468213534725	0.427109293742448	0.0150765480264632	-0.613647476381278	0.39388842657395	0.0130118118077039	-0.644582723736605	0.0694495210200929	0.930550478979907	FALSE	FALSE	FALSE	FALSE	0	0.224277154994044	NOTSIGN	-0.63091298506965	NOT_DEG
SOLSEv5.0_02334	-0.927896224815655	0.504592105195175	0.0214143281363546	-0.92613595786749	0.461358500418526	0.0175414201694099	-1.14359333186762	0.377384557863161	0.0113365409299728	-0.931364468521744	0.0564025706606376	0.943597429339362	FALSE	FALSE	FALSE	FALSE	0	0.224504891417605	NOTSIGN	-0.982247495768128	NOT_DEG
SOLSEv5.0_09603	0.558614537596153	0.379868398593303	0.012023039311162	0.558498305605656	0.468297887564351	0.0183640823471387	0.575604615669642	0.33489953589841	0.00743436230079157	0.549317373774632	0.0835542365419523	0.916445763458048	FALSE	FALSE	FALSE	FALSE	0	0.225067300181299	NOTSIGN	0.560508708161521	NOT_DEG
SOLSEv5.0_13265	-1.0004633674179	0.504592105195175	0.0214022326560869	-0.999957693445621	0.465764361418627	0.0179578491712728	-1.33596500625654	0.33457042470884	0.00739967842325675	-0.99977265258666	0.0635878002971162	0.936412199702884	FALSE	FALSE	FALSE	FALSE	0	0.225617489153731	NOTSIGN	-1.08403967992668	NOT_DEG
SOLSEv5.0_16928	0.652880959122419	0.400340666679491	0.0133530633410825	0.653326776376858	0.41605101206725	0.0143051797347756	0.677535667567933	0.369011962323893	0.010501735061209	0.639512873446348	0.0813910232598307	0.918608976740169	FALSE	FALSE	FALSE	FALSE	0	0.225681764351136	NOTSIGN	0.655814069128389	NOT_DEG
SOLSEv5.0_22100	-0.5625933854165	0.376648517721685	0.0117976002298061	-0.561990849365803	0.448388616527281	0.0165829266722735	-0.56364326217111	0.349965281174764	0.00867337721571287	-0.564077330070969	0.0848954036484141	0.915104596351586	FALSE	FALSE	FALSE	FALSE	0	0.226055028564257	NOTSIGN	-0.563076206756096	NOT_DEG
SOLSEv5.0_48262	-0.66413695746555	0.404549428498404	0.0136728207099612	-0.664183729218229	0.430478275621017	0.0153322883084952	-0.673622024366292	0.376642398432869	0.0111050930111458	-0.657821328472934	0.0768438834109498	0.92315611658905	FALSE	FALSE	FALSE	FALSE	0	0.22661619861707	NOTSIGN	-0.664941009880751	NOT_DEG
SOLSEv5.0_43451	0.765315946616813	0.401610575898241	0.0134080217369228	0.763495559654436	0.379691844856878	0.012078288702625	0.752954958478115	0.394833170426182	0.013106877346628	0.763657746201117	0.083724447309903	0.916275552690097	FALSE	FALSE	FALSE	FALSE	0	0.226627937549698	NOTSIGN	0.76135605273762	NOT_DEG
SOLSEv5.0_16143	-1.67947367106444	0.506140064602473	0.0215928496802599	-1.66988451864076	0.295273852599451	0.00777166737676418	-2.07983345427574	0.386236980146905	0.0121726560819788	-1.65710765285446	0.0874678531829614	0.912532146817039	FALSE	FALSE	FALSE	FALSE	0	0.226827256822175	NOTSIGN	-1.77157482420885	NOT_DEG
SOLSEv5.0_23720	-0.569727988141312	0.470292676256457	0.0186361886061052	-0.568418712893636	0.504935761539284	0.0222342542193572	-0.596481384643437	0.377887569061026	0.011416292163564	-0.569680012893539	0.0565332743600738	0.943466725639926	FALSE	FALSE	FALSE	FALSE	0	0.227422016502193	NOTSIGN	-0.576077024642981	NOT_DEG
SOLSEv5.0_23725	-0.480532703041051	0.453769866036023	0.0171712098663145	-0.479469898405134	0.641696535184756	0.0406981550162455	-0.472526904048413	0.452549350463835	0.0203303635921763	-0.482455571859987	0.0385768424791684	0.961423157520832	FALSE	FALSE	FALSE	FALSE	0	0.227676835810346	NOTSIGN	-0.478746269338646	NOT_DEG
SOLSEv5.0_17001	-1.26348349634383	0.392268240281768	0.0127761039665038	-1.25775328725639	0.351995701093477	0.0106340776807949	-1.20940039432971	0.497878031054494	0.0306570294159631	-1.25197135799282	0.074033171418789	0.925966828581211	FALSE	FALSE	FALSE	FALSE	0	0.227824005003237	NOTSIGN	-1.24565213398069	NOT_DEG
SOLSEv5.0_44870	0.674024879976595	0.400103782530009	0.013314353777621	0.673740779545921	0.426210153335724	0.0149731321432054	0.684874259529274	0.35638540434811	0.00912318013389564	0.662603216603679	0.0840012272130191	0.915998772786981	FALSE	FALSE	FALSE	FALSE	0	0.228207382528211	NOTSIGN	0.673810783913867	NOT_DEG
SOLSEv5.0_07228	-1.39834484186071	0.396424698455161	0.0129920298583571	-1.38451337601189	0.343324620072779	0.0100166864307844	-1.07659937092758	0.655350436602372	0.0895917558735786	-1.42177366533483	0.0574337320029021	0.942566267997098	FALSE	FALSE	FALSE	FALSE	0	0.228640906916261	NOTSIGN	-1.32030781353375	NOT_DEG
SOLSEv5.0_14698	-0.638310515054419	0.42500883694221	0.0148826439293224	-0.637298200086615	0.426210153335724	0.0149812111885465	-0.626223477585631	0.390394732959375	0.0127215553901608	-0.6479607108349	0.0725057893863985	0.927494210613601	FALSE	FALSE	FALSE	FALSE	0	0.228754014106573	NOTSIGN	-0.637448225890391	NOT_DEG
SOLSEv5.0_09689	-0.594148414288655	0.435139610101777	0.0157562318813132	-0.593417444157727	0.468297887564351	0.0182347579058086	-0.585090304220703	0.381783359263843	0.0118031384705283	-0.602208856019035	0.0659722877433218	0.934027712256678	FALSE	FALSE	FALSE	FALSE	0	0.228878383657803	NOTSIGN	-0.59371625467153	NOT_DEG
SOLSEv5.0_05040	-1.48911440542104	0.376672280620983	0.0118781186703511	-1.47692852492233	0.33850969915946	0.00978063222881988	-1.32850201073289	0.543737632935741	0.043229998392267	-1.49435429872733	0.0741813539198354	0.925818646080165	FALSE	FALSE	FALSE	FALSE	0	0.229135264432009	NOTSIGN	-1.4472248099509	NOT_DEG
SOLSEv5.0_19007	-1.03753237964308	0.451975111311811	0.0170182031243857	-1.03047949043882	0.424973424013865	0.0148519385855015	-0.942859091172895	0.475570732224855	0.0258403974216793	-1.0575708495717	0.0563875860917034	0.943612413908297	FALSE	FALSE	FALSE	FALSE	0	0.229324839293641	NOTSIGN	-1.01711045270662	NOT_DEG
SOLSEv5.0_22300	-0.825501033940395	0.417963689976926	0.0145441396982871	-0.823444579526071	0.403964933207465	0.0134967578700574	-0.895956839359048	0.354770657391382	0.00905958448728151	-0.822665761736039	0.0862791554824591	0.913720844517541	FALSE	FALSE	FALSE	FALSE	0	0.229747465353033	NOTSIGN	-0.841892053640388	NOT_DEG
SOLSEv5.0_50377	0.711843660262488	0.414451505085329	0.0142398618785201	0.712365141912942	0.420198211867851	0.0146179389306916	0.760935079588508	0.357897917335144	0.00926615058910278	0.689036096997323	0.0829764697240198	0.91702353027598	FALSE	FALSE	FALSE	FALSE	0	0.229836138170768	NOTSIGN	0.718544994690315	NOT_DEG
SOLSEv5.0_48893	0.520632906840872	0.417882805081127	0.0145160831014887	0.521079794795535	0.499427826656665	0.0215432695963394	0.514677898762312	0.377384557863161	0.0113479343403189	0.522376280520113	0.0658664761882016	0.934133523811798	FALSE	FALSE	FALSE	FALSE	0	0.230222635413717	NOTSIGN	0.519691720229708	NOT_DEG
SOLSEv5.0_11500	0.559113557585924	0.406403203705656	0.0138230647259784	0.558817183554034	0.488143547361081	0.0201741928671018	0.573528907838841	0.367975758841878	0.0103994726219412	0.550061832677257	0.0713096607054787	0.928690339294521	FALSE	FALSE	FALSE	FALSE	0	0.230656892771517	NOTSIGN	0.560380370414014	NOT_DEG
SOLSEv5.0_02107	0.970485492773384	0.431551666292461	0.0154638218671475	0.971639484521627	0.419620894967694	0.0145595654986281	1.07504039411188	0.367975758841878	0.0103326638328323	0.933266795883575	0.0782434789812583	0.921756521018742	FALSE	FALSE	FALSE	FALSE	0	0.23085588987804	NOTSIGN	0.987608041822617	NOT_DEG
SOLSEv5.0_11758	0.595825451689361	0.393749971937759	0.012836718570547	0.595930809554029	0.451184514182213	0.0169329519160206	0.596180158461953	0.359126907193309	0.00963274895376709	0.591249768091898	0.0817406496310871	0.918259350368913	FALSE	FALSE	FALSE	FALSE	0	0.230885964441555	NOTSIGN	0.59479654694931	NOT_DEG
SOLSEv5.0_11570	0.596343092779107	0.404549428498404	0.0136318851375163	0.596418483692157	0.426210153335724	0.0150021267424609	0.591305553258092	0.388062545356538	0.0125393531722059	0.600986454499	0.078007900806778	0.921992099193222	FALSE	FALSE	FALSE	FALSE	0	0.230994956904983	NOTSIGN	0.596263396057089	NOT_DEG
SOLSEv5.0_19559	-0.508862494768025	0.46023946166985	0.0176568902320247	-0.508135446866597	0.543650384376852	0.0272029854147659	-0.519022659376047	0.38078787660682	0.0116331369105641	-0.512052408385345	0.0550788533105346	0.944921146689465	FALSE	FALSE	FALSE	FALSE	0	0.231674862629485	NOTSIGN	-0.512018252349004	NOT_DEG
SOLSEv5.0_47493	-0.6566378263709	0.449309731252698	0.0168896472557494	-0.656123632981421	0.465088968640077	0.0178908128740734	-0.717609423813099	0.398800557159462	0.0135619213188875	-0.659474170757799	0.0634475944359832	0.936552405564017	FALSE	FALSE	FALSE	FALSE	0	0.232632591830236	NOTSIGN	-0.672461263480805	NOT_DEG
SOLSEv5.0_10128	0.499647626857109	0.38354007083289	0.0122631732720023	0.499951650741723	0.538307866763536	0.0260718002877561	0.500667530309016	0.358872083414312	0.0095535556710597	0.496245313997093	0.0718371276274572	0.928162872372543	FALSE	FALSE	FALSE	FALSE	0	0.23347498109632	NOTSIGN	0.499128030476235	NOT_DEG
SOLSEv5.0_41137	1.08504352285705	0.34317355525095	0.00970189436087562	1.0840634007625	0.325648484036458	0.00914147498513154	0.978616900873371	0.562598081376555	0.0479352736444139	1.08065964934111	0.0846862239224477	0.915313776077552	FALSE	FALSE	FALSE	FALSE	0	0.233517139193846	NOTSIGN	1.05709586845851	NOT_DEG
SOLSEv5.0_50387	-0.691799412837624	0.442393607498372	0.0164769755914831	-0.691135235973338	0.407939919744984	0.0137831375820475	-0.729949636076249	0.407542650059198	0.0148564612676869	-0.695664500077829	0.0724665390941462	0.927533460905854	FALSE	FALSE	FALSE	FALSE	0	0.233646697526724	NOTSIGN	-0.70213719624126	NOT_DEG
SOLSEv5.0_47975	-0.668248523174093	0.465804969291846	0.0180354116700478	-0.666437013141569	0.46489610057913	0.0178176196952665	-0.662225331701647	0.472862147205325	0.0245389910555215	-0.672180076433862	0.0521654693101065	0.947834530689894	FALSE	FALSE	FALSE	FALSE	0	0.233929051352682	NOTSIGN	-0.667272736112792	NOT_DEG
SOLSEv5.0_24358	0.73646745203823	0.397693149391715	0.0131649285412068	0.734866624293014	0.357551616750154	0.0108467942463734	0.681281583288144	0.462895694722838	0.0224070792118628	0.750464301656591	0.081429800978144	0.918570199021856	FALSE	FALSE	FALSE	FALSE	0	0.234362668347282	NOTSIGN	0.725769990318995	NOT_DEG
SOLSEv5.0_19321	-0.567368354113028	0.468359287445243	0.018427399353234	-0.566120434942884	0.529259505674386	0.0248428279574919	-0.556587991883817	0.455620865241031	0.0214157897711763	-0.568220195179915	0.0474585725659057	0.952541427434094	FALSE	FALSE	FALSE	FALSE	0	0.234366405371018	NOTSIGN	-0.564574244029911	NOT_DEG
SOLSEv5.0_44843	1.35981320783966	0.442393607498372	0.0164708238730136	1.33951582293393	0.284621557758193	0.00723384535576762	1.34108756592556	0.519384955536792	0.0373945436364957	1.43000171355688	0.0823291940994857	0.917670805900514	FALSE	FALSE	FALSE	FALSE	0	0.234941483292687	NOTSIGN	1.36760457756401	NOT_DEG
SOLSEv5.0_20562	-0.490765498073135	0.391920726430189	0.0127032980986001	-0.489838212730886	0.574399438560222	0.0312463491800547	-0.486405601034032	0.376642398432869	0.0110273248951174	-0.491879626001792	0.0635739549291252	0.936426045070875	FALSE	FALSE	FALSE	FALSE	0	0.235089069592413	NOTSIGN	-0.489722234459961	NOT_DEG
SOLSEv5.0_41487	-1.40875403631848	0.447522575086474	0.0167241727934732	-1.41001260361243	0.362312303539971	0.011148649894659	-1.63422415900506	0.386236980146905	0.0122355687481839	-1.37130328023191	0.0862309763804151	0.913769023619585	FALSE	FALSE	FALSE	FALSE	0	0.235323356914085	NOTSIGN	-1.45607351979197	NOT_DEG
SOLSEv5.0_50622	1.11428909045846	0.438830911684028	0.016156208637398	1.10427583663131	0.324365895499502	0.0090628979879765	1.06673982320371	0.471458245423954	0.0241599679546921	1.14878329039037	0.0807485614802136	0.919251438519786	FALSE	FALSE	FALSE	FALSE	0	0.235764771210162	NOTSIGN	1.10852201017096	NOT_DEG
SOLSEv5.0_48397	1.72322655811459	0.30574385251821	0.00798176609021496	1.71397156114573	0.276484413528386	0.00681756647739086	1.04372922384768	0.784361488674074	0.221834730647122	1.74729827807663	0.0817505375557791	0.918249462444221	FALSE	FALSE	FALSE	FALSE	0	0.235801654542831	NOTSIGN	1.55705640529616	NOT_DEG
SOLSEv5.0_01188	0.538446394604615	0.35481365032825	0.0104317662490609	0.53923659278969	0.513071078638035	0.0232309714707894	0.536251533816031	0.385717659148278	0.0120884659771969	0.536240947620766	0.0776393434899358	0.922360656510064	FALSE	FALSE	FALSE	FALSE	0	0.236539433635367	NOTSIGN	0.537543867207775	NOT_DEG
SOLSEv5.0_03937	0.522716023591396	0.373817907931765	0.0115093035073551	0.523443753306847	0.491359636732716	0.0205324079598437	0.5207358402249	0.357897917335144	0.00948306817333391	0.523461059121697	0.0829795930318128	0.917020406968187	FALSE	FALSE	FALSE	FALSE	0	0.236616695281985	NOTSIGN	0.52258916906121	NOT_DEG
SOLSEv5.0_04428	-0.569566193107614	0.461419801946786	0.0177502565794402	-0.568332765041255	0.496695428248631	0.0212588458788471	-0.58449174362682	0.391815238425901	0.0128667010397261	-0.567468319296783	0.0607565091019332	0.939243490898067	FALSE	FALSE	FALSE	FALSE	0	0.236637574713715	NOTSIGN	-0.572464755268118	NOT_DEG
SOLSEv5.0_46948	1.51323092713244	0.500420393865521	0.0209934755757202	1.48308389541619	0.313578787291667	0.00860307278785483	1.76340425091638	0.444711810502172	0.0188792744847473	1.59053838529629	0.0784040316646569	0.921595968335343	FALSE	FALSE	FALSE	FALSE	0	0.237004656389018	NOTSIGN	1.58756436469032	NOT_DEG
SOLSEv5.0_24376	1.15210194449603	0.394911471771538	0.0128993674965225	1.14621555412783	0.341230715721578	0.00990207090106852	1.08134887758018	0.498635881142293	0.0309415358316517	1.16866450635204	0.0814473460712745	0.918552653928726	FALSE	FALSE	FALSE	FALSE	0	0.237037168623383	NOTSIGN	1.13708272063902	NOT_DEG
SOLSEv5.0_15064	-0.828717257012031	0.406176081547901	0.0137703155122813	-0.824865838912972	0.358885169244608	0.0109097668778399	-0.739852467112158	0.474773582346367	0.0255052802225075	-0.849537723717716	0.0792573644000031	0.920742635599997	FALSE	FALSE	FALSE	FALSE	0	0.237330333089411	NOTSIGN	-0.810743321688719	NOT_DEG
SOLSEv5.0_14082	-0.556938770744771	0.466619332730515	0.0183135916623858	-0.556656095299217	0.510058749327986	0.0229779258387184	-0.554511220210033	0.376642398432869	0.0111241582409734	-0.561691008715011	0.0615016485704378	0.938498351429562	FALSE	FALSE	FALSE	FALSE	0	0.237985196388402	NOTSIGN	-0.557449273742258	NOT_DEG
SOLSEv5.0_41432	0.460542371157895	0.373817907931765	0.0115300597269195	0.460694872779381	0.636757863016258	0.0398713439641172	0.457408653965085	0.390394732959375	0.0126925452302	0.457590145274926	0.0593965482680603	0.94060345173194	FALSE	FALSE	FALSE	FALSE	0	0.238134234443926	NOTSIGN	0.459059010794322	NOT_DEG
SOLSEv5.0_41679	-0.908276378166505	0.485678422575864	0.019988738613419	-0.905132829932559	0.461358500418526	0.0175419281750299	-0.923202382419315	0.395573413891	0.0133550215992053	-0.907411699271643	0.0623996255520387	0.937600374447961	FALSE	FALSE	FALSE	FALSE	0	0.23840137810824	NOTSIGN	-0.911005822447505	NOT_DEG
SOLSEv5.0_21682	0.482505168972184	0.425557957450768	0.0150354019482135	0.482407199506277	0.607427712593808	0.0353106899057701	0.488388951056731	0.386236980146905	0.0122093845402182	0.476553040496149	0.0555764608410321	0.944423539158968	FALSE	FALSE	FALSE	FALSE	0	0.238819356249241	NOTSIGN	0.482463590007835	NOT_DEG
SOLSEv5.0_50855	-1.15837922542604	0.425452021154637	0.0149941037914658	-1.15365764216956	0.394736282675351	0.0129562333620887	-1.1439206514261	0.452979863267905	0.0204158435654984	-1.15517135499961	0.0733696691049016	0.926630330895098	FALSE	FALSE	FALSE	FALSE	0	0.239582751100045	NOTSIGN	-1.15278221850533	NOT_DEG
SOLSEv5.0_46716	-1.30136037004207	0.440661131437786	0.0163433152607299	-1.29954180689732	0.448388616527281	0.0166455774317902	-1.66753644011096	0.323746275331755	0.00702824766374621	-1.26657403750125	0.0875442197125805	0.912455780287419	FALSE	FALSE	FALSE	FALSE	0	0.240013376604794	NOTSIGN	-1.3837531636379	NOT_DEG
SOLSEv5.0_38176	-0.833742828104926	0.487614392520532	0.0201349400865083	-0.833067625422374	0.443508675072385	0.0161258173675773	-0.994785791384415	0.365707863582687	0.0101305070756529	-0.832832598155904	0.0708590831015179	0.929140916898482	FALSE	FALSE	FALSE	FALSE	0	0.240108319255954	NOTSIGN	-0.873607210766905	NOT_DEG
SOLSEv5.0_21624	0.844121482939616	0.417882805081127	0.0144697785648685	0.841474153442329	0.375102502281883	0.01182639022441	0.844127109827259	0.423961227482255	0.016159897458619	0.845013498503361	0.0848355060921836	0.915164493907816	FALSE	FALSE	FALSE	FALSE	0	0.240888360847139	NOTSIGN	0.843684061178141	NOT_DEG
SOLSEv5.0_07488	-0.607846210706825	0.449289708365899	0.0168747970164412	-0.606771310493198	0.479735142386473	0.0193845830698689	-0.609453548674554	0.367975758841878	0.0103345257754858	-0.609725630424603	0.0712983977468488	0.928701602253151	FALSE	FALSE	FALSE	FALSE	0	0.241284782213691	NOTSIGN	-0.608449175074795	NOT_DEG
SOLSEv5.0_03532	-0.879298792151963	0.436247662915284	0.015889549622205	-0.876161889329464	0.423225502395923	0.0147766100096949	-0.90330868333216	0.381783359263843	0.0117828036080708	-0.879892143179894	0.0803149393023704	0.91968506069763	FALSE	FALSE	FALSE	FALSE	0	0.241432597859455	NOTSIGN	-0.88466537699837	NOT_DEG
SOLSEv5.0_04742	0.884834561108484	0.397361741298493	0.0131414896557456	0.883281413482	0.367801584214025	0.0114231261253572	0.8600993266705	0.444711810502172	0.0188761542885244	0.886289652601747	0.0871111220646381	0.912888877935362	FALSE	FALSE	FALSE	FALSE	0	0.241442722996184	NOTSIGN	0.878626238465683	NOT_DEG
SOLSEv5.0_05884	-0.664622725447357	0.465804969291846	0.0180358748699761	-0.663648868499876	0.428117634043833	0.0151482550048911	-0.703925088201425	0.421937860826368	0.0159901159454842	-0.671123033170079	0.0674160900993812	0.932583909900619	FALSE	FALSE	FALSE	FALSE	0	0.241691824750527	NOTSIGN	-0.675829928829684	NOT_DEG
SOLSEv5.0_46212	1.19173725819175	0.473146469435501	0.0189288280053424	1.18876288904187	0.377524117657061	0.0119619575490536	1.19585249357946	0.448314149579511	0.0196982382863901	1.16235070072208	0.0710425108887857	0.928957489111214	FALSE	FALSE	FALSE	FALSE	0	0.242072093197307	NOTSIGN	1.18467583538379	NOT_DEG
SOLSEv5.0_13369	0.640335876877506	0.417882805081127	0.0144115640510694	0.641841950960672	0.407939919744984	0.0137627457741174	0.635109078846188	0.426259503967993	0.016769024280834	0.634184506879779	0.078317667860532	0.921682332139468	FALSE	FALSE	FALSE	FALSE	0	0.24211536308056	NOTSIGN	0.637867853391037	NOT_DEG
SOLSEv5.0_02438	0.485980733267073	0.353074381096411	0.0102694965726854	0.486347925389556	0.568218731400718	0.0301792669174744	0.486582770643055	0.358872083414312	0.00957504791674652	0.483664203409165	0.0790776176871402	0.92092238231286	FALSE	FALSE	FALSE	FALSE	0	0.242172816994216	NOTSIGN	0.485643908177212	NOT_DEG
SOLSEv5.0_00729	0.499180534553876	0.373817907931765	0.0115289024752351	0.499483256844986	0.565205095745549	0.0294238125276359	0.508969200898861	0.363091311141426	0.00985120359640572	0.494048898243643	0.0742887406808745	0.925711259319125	FALSE	FALSE	FALSE	FALSE	0	0.242302563258854	NOTSIGN	0.500420472635341	NOT_DEG
SOLSEv5.0_41213	-0.587101076225994	0.476427388894164	0.0192867294866195	-0.586639364181376	0.493439899391535	0.0207276956106558	-0.603987117230703	0.400876678332796	0.0137976934896847	-0.586409273940717	0.0608347886733889	0.939165211326611	FALSE	FALSE	FALSE	FALSE	0	0.243084788689855	NOTSIGN	-0.591034207894697	NOT_DEG
SOLSEv5.0_23338	0.512732932331482	0.353726530850349	0.0103757512168593	0.513983003858676	0.518784561651117	0.023826722244235	0.505946869799966	0.365000156452289	0.0099527801693912	0.513528532570624	0.0857723412441622	0.914227658755838	FALSE	FALSE	FALSE	FALSE	0	0.243357561048207	NOTSIGN	0.511547834640187	NOT_DEG
SOLSEv5.0_41804	0.51434463820462	0.42866798587089	0.0151827123528843	0.514216995426475	0.532733598284251	0.025487701075422	0.507592784371409	0.39476454262811	0.01305313803269	0.511018246854392	0.0639937515438314	0.936006248456169	FALSE	FALSE	FALSE	FALSE	0	0.243906675116937	NOTSIGN	0.511793166214224	NOT_DEG
SOLSEv5.0_11420	0.854971884871146	0.438071295756866	0.0160685705911445	0.852684171415802	0.404458372057456	0.0135259325076311	0.87474565563751	0.394833170426182	0.0132000747281802	0.86000442226944	0.08266105833566	0.91733894166434	FALSE	FALSE	FALSE	FALSE	0	0.244218160790722	NOTSIGN	0.860601533548474	NOT_DEG
SOLSEv5.0_05674	-0.689571696135418	0.509632445921956	0.0220035847376408	-0.689055314946941	0.46944686150645	0.018534655111942	-0.779106387842142	0.385488360345536	0.0120515653827967	-0.690411720073708	0.0630332648705162	0.936966735129484	FALSE	FALSE	FALSE	FALSE	0	0.244914658405418	NOTSIGN	-0.712036279749552	NOT_DEG
SOLSEv5.0_22084	-0.555469134301669	0.465742803579444	0.0179896263321712	-0.555019193510781	0.508248245791536	0.022705028924807	-0.569624708022071	0.376642398432869	0.0110844790952929	-0.55466375587463	0.0652326112121377	0.934767388787862	FALSE	FALSE	FALSE	FALSE	0	0.244972916269411	NOTSIGN	-0.558694197927288	NOT_DEG
SOLSEv5.0_48575	0.466954841955866	0.41172926366791	0.0141231339703503	0.467874646803524	0.621918456528516	0.0373627131463204	0.467586830550083	0.390394732959375	0.012740808796959	0.467073700264854	0.0581911282930501	0.94180887170695	FALSE	FALSE	FALSE	FALSE	0	0.24500027833406	NOTSIGN	0.467372504893582	NOT_DEG
SOLSEv5.0_10115	0.498997369739662	0.435139610101777	0.015749603575178	0.499413405439001	0.536463647068189	0.0259514036823675	0.496066950219836	0.381783359263843	0.0118273664257044	0.499172731537262	0.0653112397128865	0.934688760287113	FALSE	FALSE	FALSE	FALSE	0	0.245081842252219	NOTSIGN	0.498412614233941	NOT_DEG
SOLSEv5.0_49262	0.585212211081285	0.406176081547901	0.0137771052448472	0.585566672261282	0.454959658947387	0.0171987196960598	0.570317419638398	0.386236980146905	0.0122314834476972	0.584298921498843	0.0815520668180131	0.918447933181987	FALSE	FALSE	FALSE	FALSE	0	0.24508251868895	NOTSIGN	0.581348806119952	NOT_DEG
SOLSEv5.0_22110	-0.437811109848607	0.541362721134149	0.0254289298254729	-0.436844132587038	0.712214961219302	0.0545932983119925	-0.433351204520632	0.452979863267905	0.0204391388005374	-0.43870542132541	0.0333864463334823	0.966613553666518	FALSE	FALSE	FALSE	FALSE	0	0.245317794285091	NOTSIGN	-0.436677967070422	NOT_DEG
SOLSEv5.0_23934	-1.16738661975708	0.487614392520532	0.0201125003698456	-1.1553272286548	0.383386326186937	0.0123641969920997	-1.02586311003484	0.536719236850143	0.0415712800950025	-1.19955374965795	0.0581175639943251	0.941882436005675	FALSE	FALSE	FALSE	FALSE	0	0.245323634825752	NOTSIGN	-1.13703267702617	NOT_DEG
SOLSEv5.0_15026	-0.441620332634673	0.479534367800031	0.0195311711269094	-0.44133460867939	0.690151218048485	0.0490614462322081	-0.445871453893867	0.411752143516623	0.0152004824761982	-0.444224584703493	0.0427951496102447	0.957204850389755	FALSE	FALSE	FALSE	FALSE	0	0.245331775022041	NOTSIGN	-0.443262744977856	NOT_DEG
SOLSEv5.0_14026	0.599779646711392	0.417882805081127	0.0145037380631501	0.599293210908423	0.465088968640077	0.0179164536567447	0.598040258671248	0.369011962323893	0.0105809051814543	0.597717133449609	0.0816062647807874	0.918393735219213	FALSE	FALSE	FALSE	FALSE	0	0.245807487580179	NOTSIGN	0.598707562435168	NOT_DEG
SOLSEv5.0_01925	-0.825903781453838	0.460569705065203	0.017703102877467	-0.824754815616073	0.426210153335724	0.0149246671275143	-0.952687355037007	0.344416788418863	0.00822698560877291	-0.821982488211681	0.0867994350163298	0.91320056498367	FALSE	FALSE	FALSE	FALSE	0	0.246163466181257	NOTSIGN	-0.85633211007965	NOT_DEG
SOLSEv5.0_45713	-1.12023105270236	0.46023946166985	0.017664978607222	-1.11318010651812	0.416976463825747	0.0143893245767449	-1.1623495124994	0.406814372803192	0.0146085739766813	-1.12389922187332	0.0753233887969705	0.924676611203029	FALSE	FALSE	FALSE	FALSE	0	0.246438890128801	NOTSIGN	-1.1299149733983	NOT_DEG
SOLSEv5.0_29310	0.72957565534849	0.425557957450768	0.0150311647166412	0.728520875912188	0.419441921574722	0.0145270385687819	0.714626292309311	0.395573413891	0.0133592799034789	0.731429529617874	0.0838426235916628	0.916157376408337	FALSE	FALSE	FALSE	FALSE	0	0.247327133578978	NOTSIGN	0.726038088296966	NOT_DEG
SOLSEv5.0_44621	-0.576079551767485	0.404549428498404	0.0136288313008145	-0.575292696403598	0.443736371211133	0.0162036998396837	-0.5828970839401	0.367975758841878	0.0103539421804157	-0.580980284268294	0.0898231986337398	0.91017680136626	FALSE	FALSE	FALSE	FALSE	0	0.247628320113125	NOTSIGN	-0.578812404094869	NOT_DEG
SOLSEv5.0_17671	-0.933338445913183	0.480905213566295	0.0197371829100946	-0.928356846924742	0.46489610057913	0.017836810928478	-0.88483727657068	0.444214971889583	0.0186738631676509	-0.951633286406292	0.0597872283006158	0.940212771699384	FALSE	FALSE	FALSE	FALSE	0	0.247724288802412	NOTSIGN	-0.924541463953724	NOT_DEG
SOLSEv5.0_43025	-1.01749388473734	0.445924362079927	0.0166364627082847	-1.01549949308341	0.448388616527281	0.0166176363037268	-1.12961955271822	0.34729078875334	0.00848724822558827	-0.99968215643391	0.0855818173657579	0.914418182634242	FALSE	FALSE	FALSE	FALSE	0	0.247838985280437	NOTSIGN	-1.04057377174322	NOT_DEG
SOLSEv5.0_41855	0.54025956473344	0.400015233156485	0.0132794514176204	0.540489952577358	0.48690481996451	0.0200527168672064	0.550589268733833	0.353744032919838	0.00893106903409109	0.53328487255411	0.0864579524855859	0.913542047514414	FALSE	FALSE	FALSE	FALSE	0	0.248153650398227	NOTSIGN	0.541155914649685	NOT_DEG
SOLSEv5.0_28916	-0.435763200897245	0.51142229822597	0.0222092394334717	-0.434856899296159	0.718344319829396	0.0573900503194701	-0.431883957076606	0.464630933071762	0.0229776968521267	-0.438944766394348	0.0349604098969711	0.965039590103029	FALSE	FALSE	FALSE	FALSE	0	0.248394216451689	NOTSIGN	-0.435362205916089	NOT_DEG
SOLSEv5.0_15159	-0.694788645632743	0.438071295756866	0.0160486826618972	-0.692826746060382	0.448618123697733	0.0167676791591246	-0.691431706075096	0.385488360345536	0.0120691863353258	-0.699635778861433	0.078860635162509	0.921139364837491	FALSE	FALSE	FALSE	FALSE	0	0.248546897998345	NOTSIGN	-0.694670719157414	NOT_DEG
SOLSEv5.0_42818	0.845417826670455	0.438830911684028	0.0161928193329281	0.842262730664344	0.403695533841304	0.0134624279229924	0.841668222496077	0.406814372803192	0.0147404083489006	0.860022799108796	0.0831317231269084	0.916868276873092	FALSE	FALSE	FALSE	FALSE	0	0.248922936764778	NOTSIGN	0.847342894734918	NOT_DEG
SOLSEv5.0_16408	-1.17343013281535	0.425562189075175	0.0150489045211083	-1.1720833922869	0.395061967832729	0.0130010040236081	-1.18013899847677	0.445354827157256	0.0190570957536233	-1.14907438117976	0.0801910890686527	0.919808910931347	FALSE	FALSE	FALSE	FALSE	0	0.249214659000933	NOTSIGN	-1.1686817261897	NOT_DEG
SOLSEv5.0_17759	0.688772308264193	0.460164997701366	0.0176297917224151	0.689818205423637	0.453158752044175	0.0170658934217357	0.763615018030514	0.357897917335144	0.00940704224168834	0.669038206572003	0.080479866452248	0.919520133547752	FALSE	FALSE	FALSE	FALSE	0	0.249260874747824	NOTSIGN	0.702810934572587	NOT_DEG
SOLSEv5.0_31427	-1.26398207560194	0.529213293725255	0.0244864304071922	-1.24991606815604	0.383386326186937	0.012342267025096	-1.23024512379735	0.479684688181405	0.02637892639003	-1.28173350325465	0.0617270843586023	0.938272915641398	FALSE	FALSE	FALSE	FALSE	0	0.249288209128136	NOTSIGN	-1.25646919270249	NOT_DEG
SOLSEv5.0_28357	1.38927372293252	0.432150901271585	0.0155374162972228	1.37032792886724	0.287956163138099	0.00744371559875122	1.15682423802146	0.613732822332795	0.0705322255110483	1.43655276657373	0.0787392326363721	0.921260767363628	FALSE	FALSE	FALSE	FALSE	0	0.249421916808159	NOTSIGN	1.33824466409874	NOT_DEG
SOLSEv5.0_50758	0.933813662603006	0.457695109897222	0.0174059138122194	0.932556333199062	0.416679872696082	0.0143529457968471	1.02983824887415	0.402262437721379	0.0140180349931709	0.917575689717598	0.0784707069966583	0.921529293003342	FALSE	FALSE	FALSE	FALSE	0	0.249564993605037	NOTSIGN	0.953445983598454	NOT_DEG
SOLSEv5.0_47990	-0.735771623736817	0.42977696292584	0.0152788609662685	-0.73455141272277	0.443933403773616	0.0162248216650854	-0.754740082279057	0.365900736539138	0.0101498912207295	-0.731679169066216	0.0862661598250951	0.913733840174905	FALSE	FALSE	FALSE	FALSE	0	0.24961713440815	NOTSIGN	-0.739185571951215	NOT_DEG
SOLSEv5.0_08668	0.711359855916745	0.418786347499592	0.0145990471312221	0.709564018845845	0.394736282675351	0.0129212689983816	0.6911461913336	0.419600654815662	0.0157121708552711	0.721509639673102	0.0870884876466228	0.912911512353377	FALSE	FALSE	FALSE	FALSE	0	0.250028639062507	NOTSIGN	0.708394926442323	NOT_DEG
SOLSEv5.0_21312	0.623452580896847	0.425329181659884	0.0149338987849831	0.62368997903067	0.41605101206725	0.0143021910537062	0.601095984697285	0.445354827157256	0.0190387538005089	0.624627377921135	0.0766621744490066	0.923337825550993	FALSE	FALSE	FALSE	FALSE	0	0.250047992520331	NOTSIGN	0.618216480636484	NOT_DEG
SOLSEv5.0_21644	-0.757224061628437	0.441109951041394	0.0163738020734851	-0.756406728442313	0.448388616527281	0.0165538074144848	-0.769916313240735	0.369011962323893	0.0105763027772441	-0.751826350022664	0.0829294665402526	0.917070533459747	FALSE	FALSE	FALSE	FALSE	0	0.25029288046314	NOTSIGN	-0.758843363333537	NOT_DEG
SOLSEv5.0_47848	-0.559653302587053	0.572643122937864	0.0288549435907697	-0.55830002060637	0.629845878798182	0.0388797551975422	-0.599680503635819	0.498635881142293	0.0309736436504195	-0.558694974459838	0.0336809072707218	0.966319092729278	FALSE	FALSE	FALSE	FALSE	0	0.250396528081946	NOTSIGN	-0.56908220032227	NOT_DEG
SOLSEv5.0_48905	-0.578825429845966	0.439480277304341	0.0162377755481278	-0.577243177972311	0.50714782402834	0.0226081396017151	-0.583428509605615	0.435950726538936	0.0179845402622255	-0.579013309927068	0.0623583413959717	0.937641658604028	FALSE	FALSE	FALSE	FALSE	0	0.250433757629803	NOTSIGN	-0.57962760683774	NOT_DEG
SOLSEv5.0_00186	0.741753062337193	0.435936994393948	0.0158124620495577	0.740354154179978	0.441264855442344	0.0159888602094337	0.738184658564211	0.388062545356538	0.0125073769728735	0.733193109736739	0.0813584370606838	0.918641562939316	FALSE	FALSE	FALSE	FALSE	0	0.250750131716138	NOTSIGN	0.73837124620453	NOT_DEG
SOLSEv5.0_19160	-0.802323149813216	0.437786309821267	0.0159756974685326	-0.801108840392725	0.442245828076241	0.0160419862268364	-0.860452645265984	0.357897917335144	0.00950046168117665	-0.790674526978087	0.0879812607919924	0.912018739208008	FALSE	FALSE	FALSE	FALSE	0	0.251261166988609	NOTSIGN	-0.813639790612503	NOT_DEG
SOLSEv5.0_02772	-1.24620195818975	0.493078136145709	0.0204688539102847	-1.2376180343568	0.402128435595538	0.0133391556532178	-1.24863312580674	0.462895694722838	0.0223169405890202	-1.24410888295348	0.0664249686643192	0.933575031335681	FALSE	FALSE	FALSE	FALSE	0	0.251267298550459	NOTSIGN	-1.24414050032669	NOT_DEG
SOLSEv5.0_26234	-0.600647606958699	0.478032597346155	0.0194092934096619	-0.598984996855167	0.479735142386473	0.0193928821206125	-0.600752799747492	0.445731928452401	0.0192130653059857	-0.602238430925837	0.0598496295219137	0.940150370478086	FALSE	FALSE	FALSE	FALSE	0	0.251732935852842	NOTSIGN	-0.600655958621799	NOT_DEG
SOLSEv5.0_04805	0.580364795837247	0.438830911684028	0.01618794884656	0.581248525021509	0.46944686150645	0.0185483605809291	0.597806910812642	0.388062545356538	0.0124632797279127	0.573237029240019	0.0766506469482635	0.923349353051736	FALSE	FALSE	FALSE	FALSE	0	0.251952732896001	NOTSIGN	0.583164315227854	NOT_DEG
SOLSEv5.0_01714	-0.568726769307423	0.475930689691984	0.0190999482935691	-0.567822907536699	0.532733598284251	0.0254905505512212	-0.606923014760191	0.402859782995172	0.0141550571454795	-0.571883666600528	0.0602735206863162	0.939726479313684	FALSE	FALSE	FALSE	FALSE	0	0.252585653707706	NOTSIGN	-0.57883908955121	NOT_DEG
SOLSEv5.0_30221	0.876576566025845	0.476427388894164	0.0192868633727518	0.87898973549539	0.461728491299392	0.0175839205816643	1.05816636959567	0.357897917335144	0.00940431359543957	0.843740940236535	0.0783339707640186	0.921666029235981	FALSE	FALSE	FALSE	FALSE	0	0.252822076082929	NOTSIGN	0.914368402838359	NOT_DEG
SOLSEv5.0_05115	0.580347178096117	0.423330045864858	0.0147840081910131	0.580206356648779	0.470473315716923	0.0186707474081412	0.573677358913184	0.376620060300569	0.0109698804183432	0.579917501198265	0.0823669056882851	0.917633094311715	FALSE	FALSE	FALSE	FALSE	0	0.253064643463252	NOTSIGN	0.578537098714086	NOT_DEG
SOLSEv5.0_28516	-0.962045334836154	0.409065611287636	0.0139649634477862	-0.958215267601229	0.351995701093477	0.0105368565089182	-0.831579731071961	0.549632463639088	0.0445133870331474	-0.976158273965011	0.0781502057700048	0.921849794229995	FALSE	FALSE	FALSE	FALSE	0	0.253209018768113	NOTSIGN	-0.931999651868588	NOT_DEG
SOLSEv5.0_21004	0.72499583897318	0.438071295756866	0.0160466415668256	0.724156503915147	0.395684928738149	0.0130498262541621	0.734030032897427	0.438717508607451	0.0182225492971598	0.727266352357479	0.0814374475781284	0.918562552421872	FALSE	FALSE	FALSE	FALSE	0	0.25338720699321	NOTSIGN	0.727612182035808	NOT_DEG
SOLSEv5.0_09552	2.11321162844924	0.376672280620983	0.0118302218963351	2.10979468171187	0.287440976546506	0.00740232224788429	1.82516845354779	0.692912183809281	0.115862836658964	2.03589536845041	0.0826870217886595	0.917312978211341	FALSE	FALSE	FALSE	FALSE	0	0.253613584623837	NOTSIGN	2.02101753303983	NOT_DEG
SOLSEv5.0_14004	0.947805073124112	0.479534367800031	0.0195415712810951	0.94535931338829	0.423225502395923	0.0147775751087546	1.06971853185664	0.391815238425901	0.012858730515346	0.947237658744404	0.0780496518572509	0.921950348142749	FALSE	FALSE	FALSE	FALSE	0	0.253681100522067	NOTSIGN	0.97753014427836	NOT_DEG
SOLSEv5.0_44742	0.977670209395183	0.417882805081127	0.014473955712606	0.974114688609383	0.342096500931786	0.00995939116779701	0.909099947235046	0.498635881142293	0.0308665035010228	0.98922774012127	0.0871504002868175	0.912849599713182	FALSE	FALSE	FALSE	FALSE	0	0.253809994393464	NOTSIGN	0.962528146340221	NOT_DEG
SOLSEv5.0_07487	0.790154239302866	0.409689739649365	0.0139991253993774	0.789636499465475	0.359323428642237	0.0109525097480754	0.72985298693634	0.514202475969621	0.0352983700625474	0.79003124200907	0.082210671381317	0.917789328618683	FALSE	FALSE	FALSE	FALSE	0	0.254043694598658	NOTSIGN	0.774918741928438	NOT_DEG
SOLSEv5.0_21077	-0.594446049275504	0.529213293725255	0.0244283321734036	-0.593621100241504	0.55638262045789	0.0284191890263584	-0.65204692459175	0.444490588851909	0.0188011378751217	-0.599095574121592	0.0476238771798631	0.952376122820137	FALSE	FALSE	FALSE	FALSE	0	0.254259301172354	NOTSIGN	-0.609802412057588	NOT_DEG
SOLSEv5.0_18224	0.876689522224271	0.438830911684028	0.0161675887163153	0.872381270406595	0.382526978729836	0.0123004816538487	0.854156238745339	0.451509817273094	0.020120738198764	0.896912752606727	0.0823374787092036	0.917662521290796	FALSE	FALSE	FALSE	FALSE	0	0.254426094112004	NOTSIGN	0.875034945995733	NOT_DEG
SOLSEv5.0_01956	-0.689646395871954	0.440285573497966	0.0163155714559491	-0.688599667935723	0.448982662648554	0.0168178347095738	-0.728503795051689	0.369011962323893	0.0104795520617002	-0.681258095719822	0.0857168004042422	0.914283199595758	FALSE	FALSE	FALSE	FALSE	0	0.254691412188178	NOTSIGN	-0.697001988644797	NOT_DEG
SOLSEv5.0_08471	-0.399583206324288	0.608932097144038	0.0347551768027928	-0.398472544063336	0.825977716245352	0.0841060319626547	-0.406809742128436	0.542966010394341	0.0430952442683424	-0.402761496133768	0.0229593565227311	0.977040643477269	FALSE	FALSE	FALSE	FALSE	0	0.255067670729224	NOTSIGN	-0.401906747162457	NOT_DEG
SOLSEv5.0_47081	-0.806529490432296	0.431302197830709	0.0153872167848609	-0.803407378118482	0.382284337841637	0.0122806864710075	-0.758894745656619	0.46426100232455	0.0227436490040215	-0.821345443069713	0.0819431854169921	0.918056814583008	FALSE	FALSE	FALSE	FALSE	0	0.255122199696715	NOTSIGN	-0.797544264319278	NOT_DEG
SOLSEv5.0_17630	-0.872369939130464	0.458380793689865	0.0175161811847329	-0.871135282738282	0.427109293742448	0.0150873718394402	-0.984143885852961	0.369011962323893	0.0105464412929064	-0.873108804984847	0.0868352026508662	0.913164797349134	FALSE	FALSE	FALSE	FALSE	0	0.25514056232368	NOTSIGN	-0.900189478176639	NOT_DEG
SOLSEv5.0_23179	0.536377187243954	0.433247852907032	0.0155925725536356	0.5362613173802	0.503518231829679	0.0220191601631275	0.536480369330698	0.376620060300569	0.0109647819507096	0.53268857691511	0.077215876783143	0.922784123216857	FALSE	FALSE	FALSE	FALSE	0	0.256670190166557	NOTSIGN	0.53545186271749	NOT_DEG
SOLSEv5.0_00217	0.52504255634218	0.397361741298493	0.0131329527724679	0.525207312112292	0.530582284396516	0.0250177303754538	0.511479444509147	0.400876678332796	0.0138496542961778	0.523141994840706	0.0751483725971802	0.92485162740282	FALSE	FALSE	FALSE	FALSE	0	0.256830320512789	NOTSIGN	0.521217826951081	NOT_DEG
SOLSEv5.0_44370	0.802270770260858	0.466619332730515	0.0183085557104202	0.802902894857233	0.461728491299392	0.0175849663834064	0.884415860099067	0.376642398432869	0.0110614566604749	0.772019154594347	0.0784024659541214	0.921597534045879	FALSE	FALSE	FALSE	FALSE	0	0.257063687890109	NOTSIGN	0.815402169952876	NOT_DEG
SOLSEv5.0_23452	0.666060369933954	0.431544141466772	0.0154196868881505	0.666287096727732	0.402395289108696	0.013393819856454	0.650878360752047	0.462895694722838	0.0223254991578351	0.658042604936962	0.0792038718660966	0.920796128133903	FALSE	FALSE	FALSE	FALSE	0	0.25715823936071	NOTSIGN	0.660317108087674	NOT_DEG
SOLSEv5.0_44362	0.648670107419653	0.437786309821267	0.0159671114356802	0.647507931110856	0.442245828076241	0.016052152813534	0.636042538841701	0.390394732959375	0.0126576454282057	0.652652695702134	0.08466721114576	0.91533278885424	FALSE	FALSE	FALSE	FALSE	0	0.257865828020762	NOTSIGN	0.646218318268586	NOT_DEG
SOLSEv5.0_24786	-0.947415804656483	0.42500883694221	0.0148757489614131	-0.94196417628527	0.391020706017305	0.0127330748163497	-0.831046223740491	0.485036485505412	0.0277235633887235	-0.968805253558489	0.0795019438166689	0.920498056183331	FALSE	FALSE	FALSE	FALSE	0	0.258057331163327	NOTSIGN	-0.922307864560183	NOT_DEG
SOLSEv5.0_21955	0.626695796139639	0.42866798587089	0.0151908042187886	0.62614098100304	0.448388616527281	0.0166635598859879	0.625219219928155	0.390394732959375	0.0127247552170254	0.62036185859446	0.0855324888753675	0.914467511124633	FALSE	FALSE	FALSE	FALSE	0	0.258266713969016	NOTSIGN	0.624604463916323	NOT_DEG
SOLSEv5.0_00858	-0.900432305656373	0.439480277304341	0.0162443604224824	-0.895803522554781	0.396021069556071	0.0130822620856614	-0.819511452269387	0.471542192624645	0.0241872035800071	-0.930480011082944	0.0782580622321336	0.921741937767866	FALSE	FALSE	FALSE	FALSE	0	0.258360748640048	NOTSIGN	-0.886556822890871	NOT_DEG
SOLSEv5.0_01759	0.464167181528649	0.296440085936153	0.00757145371672509	0.464821327139458	0.605960800865429	0.0351493763583943	0.464125758201016	0.357219113497562	0.00917814198627505	0.461676636741545	0.100118241461133	0.899881758538867	FALSE	FALSE	FALSE	FALSE	0	0.258399439806394	NOTSIGN	0.463697725902667	NOT_DEG
SOLSEv5.0_41531	-0.702467554402285	0.545620441044746	0.0259015052447437	-0.70152596115617	0.542394698696026	0.0268780623765437	-0.81611552919155	0.455258743288675	0.0210519320996206	-0.708187556438911	0.04771776879178	0.95228223120822	FALSE	FALSE	FALSE	FALSE	0	0.258499374692103	NOTSIGN	-0.732074150297229	NOT_DEG
SOLSEv5.0_22499	1.06089545146279	0.468359287445243	0.0184273431989119	1.05535945560131	0.394365240660693	0.0128914726053596	1.14315563182209	0.444490588851909	0.0187597994017165	1.08696238695029	0.0783394262648595	0.921660573735141	FALSE	FALSE	FALSE	FALSE	0	0.258555274236571	NOTSIGN	1.08659323145912	NOT_DEG
SOLSEv5.0_49550	0.442177924745819	0.425452021154637	0.0149762626541486	0.442688790730582	0.671288278482135	0.0460778878566606	0.442391016812971	0.395573413891	0.0132678251610824	0.439676311456127	0.0569870718335372	0.943012928166463	FALSE	FALSE	FALSE	FALSE	0	0.258695632731086	NOTSIGN	0.441733510936375	NOT_DEG
SOLSEv5.0_18722	-0.709778617717924	0.471846829837105	0.018748631899166	-0.708646355508273	0.430478275621017	0.0153420753926855	-0.821072626834882	0.365335650668506	0.010066929454972	-0.709288044737856	0.0873586504546994	0.912641349545301	FALSE	FALSE	FALSE	FALSE	0	0.259644938557462	NOTSIGN	-0.737196411199734	NOT_DEG
SOLSEv5.0_45920	0.829965497247061	0.452812467559304	0.0171065645102417	0.828999632038072	0.426210153335724	0.01499717650615	0.863745124061555	0.386236980146905	0.0121974113394746	0.818142999729576	0.0871273153583514	0.912872684641649	FALSE	FALSE	FALSE	FALSE	0	0.259899656323672	NOTSIGN	0.835213313269066	NOT_DEG
SOLSEv5.0_32313	-1.80793636003499	0.391977508013985	0.0127297370817218	-1.79861352782772	0.416910546515849	0.0143739707184376	-2.19648299264575	0.468490472456395	0.0235450413124339	-1.7781216787064	0.0852772395680785	0.914722760431921	FALSE	FALSE	FALSE	FALSE	0	0.260628968490555	NOTSIGN	-1.89528863980371	NOT_DEG
SOLSEv5.0_42990	0.583363688988114	0.438830911684028	0.0161666236370101	0.583968093554635	0.475725756666245	0.019058281819011	0.595520870190648	0.381822891519019	0.0118705761543276	0.574926866250266	0.0819297643722503	0.91807023562775	FALSE	FALSE	FALSE	FALSE	0	0.260667147710065	NOTSIGN	0.584444879745916	NOT_DEG
SOLSEv5.0_06631	0.669029170581952	0.433708028405421	0.015625570398737	0.667942917432366	0.41605101206725	0.014291963345161	0.653308133437827	0.435491495867013	0.0178979626799136	0.673007585065573	0.0831404409068601	0.91685955909314	FALSE	FALSE	FALSE	FALSE	0	0.260724127948108	NOTSIGN	0.665821951629429	NOT_DEG
SOLSEv5.0_22886	0.520338506365558	0.396424698455161	0.0129815700968075	0.520513659490172	0.520246812328128	0.0239265223639426	0.530835255623739	0.358872083414312	0.00958795565090595	0.515046794807622	0.0882824339581488	0.911717566041851	FALSE	FALSE	FALSE	FALSE	0	0.260739471185055	NOTSIGN	0.521683554071773	NOT_DEG
SOLSEv5.0_00902	1.59982931842325	0.347964654715296	0.0099356082770919	1.5911335439415	0.301818918438415	0.00809559465631964	1.17285254674573	0.759706816569223	0.185924382264993	1.62030544191203	0.0821611681572216	0.917838831842778	FALSE	FALSE	FALSE	FALSE	0	0.261189954159299	NOTSIGN	1.49603021275563	NOT_DEG
SOLSEv5.0_11521	0.598088543250842	0.431551666292461	0.015460469227411	0.598767439937858	0.440183822123499	0.0158806436015191	0.566590511853929	0.450597285885321	0.0199934772607516	0.597733447075194	0.0766949964196224	0.923305003580378	FALSE	FALSE	FALSE	FALSE	0	0.261390851664384	NOTSIGN	0.590294985529456	NOT_DEG
SOLSEv5.0_03906	-0.762457532253028	0.466619332730515	0.0181278342213493	-0.75979123843761	0.41876964762334	0.014490617434074	-0.787620242217265	0.425274764948821	0.0166585495362875	-0.768450600969908	0.0790318349932293	0.920968165006771	FALSE	FALSE	FALSE	FALSE	0	0.261450711267722	NOTSIGN	-0.769579903469453	NOT_DEG
SOLSEv5.0_10182	-0.528373547458367	0.425329181659884	0.0149243264428524	-0.528196217337748	0.501682891013044	0.0217340405742376	-0.522135687526586	0.367975758841878	0.0104013945260034	-0.534601252560031	0.0837220222145596	0.91627797778544	FALSE	FALSE	FALSE	FALSE	0	0.26157991379429	NOTSIGN	-0.528326676220683	NOT_DEG
[truncated: 50,104 more rows]
