# Supplementary material for: An improved de novo assembling and polishing of Solea senegalensis transcriptome shed light on retinoic acid signalling in larvae
Source: Sci Rep. 2020 Nov 26;10:20654. doi: 10.1038/s41598-020-77201-z (PMC7691524; doi:10.1038/s41598-020-77201-z)
Supplement: Supplementary file 2 — Supplementary file 4. [file 41598_2020_77201_MOESM2_ESM.zip › CTRL_vs_TTNPB_24h/CTRL_vs_TTNPB_24h.tsv]

	logFC_DESeq2	FDR_DESeq2	pvalue_DESeq2	logFC_edgeR	FDR_edgeR	pvalue_edgeR	logFC_limma	FDR_limma	pvalue_limma	logFC_NOISeq	FDR_NOISeq	pvalue_NOISeq	DESeq2_DEG	edgeR_DEG	limma_DEG	NOISeq_DEG	DEG_counts	combined_FDR	FDR_labeling	mean_logFCs	genes_tag
SOLSEv5.0_12130	4.5566601183489	8.3819234727077e-120	2.75150952719946e-124	4.55691091032266	1.78836775285497e-126	5.87062256788555e-131	4.57323580032518	2.31591168552331e-11	1.52047512426439e-15	4.56362695172674	2.44249065417534e-15	0.999999999999998	TRUE	TRUE	TRUE	TRUE	4	3.41495525673661e-263	SIGN	4.56260844518087	PREVALENT_DEG
SOLSEv5.0_00955	-2.16713209029285	3.87648647246457e-101	2.54504577517944e-105	-2.16253117236264	6.44038868808072e-74	6.34250272929198e-78	-2.16256369627595	3.85468472840553e-12	1.26536609277009e-16	-2.16505356212053	0	1	TRUE	TRUE	TRUE	TRUE	4	1.77609256610197e-194	SIGN	-2.16432013026299	PREVALENT_DEG
SOLSEv5.0_22207	3.94397634497442	2.30592382610471e-62	3.02783550681773e-66	3.94020932287187	9.14804375058697e-80	6.00600318457602e-84	3.91769738496672	1.52930519157027e-09	6.5262671077745e-13	3.95193806926006	2.04281036531029e-14	0.99999999999998	TRUE	TRUE	TRUE	TRUE	4	5.87317504446691e-157	SIGN	3.93845528051827	PREVALENT_DEG
SOLSEv5.0_10298	-2.99588619432168	5.38893062648985e-67	5.3070255324392e-71	-2.99107888908553	8.09903397091247e-54	1.06345848680858e-57	-3.02827514503617	3.96078285186314e-11	5.09488605480279e-15	-2.99733470299978	9.88098491916389e-15	0.99999999999999	TRUE	TRUE	TRUE	TRUE	4	1.04216523142375e-137	SIGN	-3.00314373286079	PREVALENT_DEG
SOLSEv5.0_38940	-2.55568219110024	8.74176219716852e-59	1.43481636693177e-62	-2.55057985655096	4.51273144759792e-44	1.62951928318213e-47	-2.55729563355211	3.96078285186314e-11	5.20077845499542e-15	-2.55602126514368	0	1	TRUE	TRUE	TRUE	TRUE	4	7.43625820079854e-122	SIGN	-2.55489473658675	PREVALENT_DEG
SOLSEv5.0_47798	2.27515412870613	2.01960314871161e-52	3.97781534723096e-56	2.2782398644468	3.74448217621923e-47	1.10627120066878e-50	2.29086717513683	7.99044863152842e-11	1.31150061246897e-14	2.27591298009126	0	1	TRUE	TRUE	TRUE	TRUE	4	2.64110125368933e-118	SIGN	2.28004353709526	PREVALENT_DEG
SOLSEv5.0_47797	2.34188051112319	3.17980999584183e-48	7.30678855362006e-52	2.34570049014506	4.6174790163514e-42	1.99901082886433e-45	2.37669622044417	1.30761631541045e-10	2.57548432277277e-14	2.34271884824801	7.54951656745106e-15	0.999999999999992	TRUE	TRUE	TRUE	TRUE	4	4.28648019618256e-107	SIGN	2.35174901749011	PREVALENT_DEG
SOLSEv5.0_09999	-2.4527737207198	7.08928047857802e-40	2.85273083592189e-43	-2.44787455371856	3.61050788612846e-50	7.11126524530439e-54	-2.44766802720784	3.24362552787373e-09	1.81011830659664e-12	-2.44275789526489	7.7715611723761e-16	0.999999999999999	TRUE	TRUE	TRUE	TRUE	4	1.87553117202529e-106	SIGN	-2.44776854922777	PREVALENT_DEG
SOLSEv5.0_49953	-2.21148542951003	6.71617077710761e-47	1.7637582055891e-50	-2.20626533395892	1.06773498179612e-41	5.25753363980628e-45	-2.21372103484895	3.51598711052172e-10	9.2334625231178e-14	-2.20852687222534	2.19824158875781e-14	0.999999999999978	TRUE	TRUE	TRUE	TRUE	4	1.52952256163864e-104	SIGN	-2.20999966763581	PREVALENT_DEG
SOLSEv5.0_47790	-2.88743534648923	7.08928047857802e-40	3.02533060504593e-43	-2.8809916839239	1.10444380040842e-48	2.53786777495945e-52	-2.910271586231	6.70800716944974e-09	6.60605374006146e-12	-2.87806333090256	1.88737914186277e-15	0.999999999999998	TRUE	TRUE	TRUE	TRUE	4	2.71688463996423e-104	SIGN	-2.88919048688667	PREVALENT_DEG
SOLSEv5.0_28210	-2.72257554249049	3.72609694932021e-39	1.71241694155149e-42	-2.71662500094344	1.47811249134386e-47	3.88172534903026e-51	-2.71786116805412	6.95032948628482e-09	7.47851911201943e-12	-2.71332658477898	0	1	TRUE	TRUE	TRUE	TRUE	4	1.14490840240164e-103	SIGN	-2.71759707406676	PREVALENT_DEG
SOLSEv5.0_41531	-2.0562099609605	1.62373654813878e-46	4.79717327027839e-50	-2.05113524683381	1.61540626143334e-38	1.00754091741567e-41	-2.05100417627317	3.31839773871088e-10	7.62524510749965e-14	-2.05743817404546	0	1	TRUE	TRUE	TRUE	TRUE	4	2.57804005354713e-103	SIGN	-2.05394688952823	PREVALENT_DEG
SOLSEv5.0_32252	-1.71266236014086	9.78584438224547e-46	3.21237054204952e-49	-1.70800550893174	2.38015071821919e-37	1.6407827555593e-40	-1.70750518367707	3.95152568227593e-10	1.29715578973703e-13	-1.71238966142471	5.21804821573824e-15	0.999999999999995	TRUE	TRUE	TRUE	TRUE	4	1.15576453975202e-99	SIGN	-1.71014067854359	PREVALENT_DEG
SOLSEv5.0_47463	-2.22536760025206	6.54864231670934e-36	3.86946662182871e-39	-2.21828776281136	4.6174790163514e-42	2.12207288280601e-45	-2.20785140227453	5.09555305550191e-09	4.11372178516847e-12	-2.22822261700691	6.66133814775094e-16	0.999999999999999	TRUE	TRUE	TRUE	TRUE	4	2.1150889991399e-94	SIGN	-2.21993234558622	PREVALENT_DEG
SOLSEv5.0_41145	-2.07270310243494	3.7388960838776e-42	1.35009214202979e-45	-2.06775640010774	6.57844075649697e-32	6.69440512921925e-35	-2.07460035080375	3.92290865884664e-10	1.15898558676492e-13	-2.07100697642145	1.63202784619898e-14	0.999999999999984	TRUE	TRUE	TRUE	TRUE	4	2.85595940819921e-90	SIGN	-2.07151670744197	PREVALENT_DEG
SOLSEv5.0_01083	2.16834675484421	1.00900221461805e-31	8.28055521959469e-35	2.17137577540592	1.42646824671495e-42	5.61915076012848e-46	2.17364081159864	4.64709467417831e-09	3.35607401870869e-12	2.16863394030704	3.99680288865056e-15	0.999999999999996	TRUE	TRUE	TRUE	TRUE	4	4.81374489120666e-90	SIGN	2.17049932053895	PREVALENT_DEG
SOLSEv5.0_14335	-2.22770881810866	2.6010269730051e-37	1.28074728671098e-40	-2.22300663480035	1.18623971386184e-35	9.73508611973407e-39	-2.21737956792178	3.59664978596891e-09	2.33816194495367e-12	-2.22147359524926	4.21884749357559e-15	0.999999999999996	TRUE	TRUE	TRUE	TRUE	4	8.10701786854886e-89	SIGN	-2.22239215402001	PREVALENT_DEG
SOLSEv5.0_42291	-5.93406575622949	2.06157538625712e-23	3.99280923708008e-26	-5.8776886577463	6.82720577408544e-53	1.12057344550528e-56	-6.21522277477331	4.79789016121326e-05	1.14816726111167e-06	-5.74655240154809	8.88178419700125e-16	0.999999999999999	TRUE	TRUE	TRUE	TRUE	4	1.03505792350824e-88	SIGN	-5.9433823975743	PREVALENT_DEG
SOLSEv5.0_20349	-3.87145381428449	3.21916458394887e-28	3.90995928195215e-31	-3.8502687349567	5.56459010914e-46	1.82667173592226e-49	-3.8198984143639	2.01532611622371e-06	1.35163668663511e-08	-3.89625364928085	2.99760216648792e-15	0.999999999999997	TRUE	TRUE	TRUE	TRUE	4	1.7941566989972e-87	SIGN	-3.85946865322149	PREVALENT_DEG
SOLSEv5.0_49080	1.77199078477779	3.23623170558407e-35	2.0184618194563e-38	1.77571261680111	5.25826916346312e-36	4.14267996990168e-39	1.77407257832451	1.52930519157027e-09	6.19615638151357e-13	1.77515407906488	1.58761892521397e-14	0.999999999999984	TRUE	TRUE	TRUE	TRUE	4	6.72273987268071e-87	SIGN	1.77423251474207	PREVALENT_DEG
SOLSEv5.0_20961	3.92487889528325	1.55512734879986e-33	1.12309364388264e-36	3.91938326742553	8.41166234427191e-39	4.69416209344524e-42	3.90233723952433	6.11367973609147e-07	2.81587283467254e-09	3.91877766041445	1.33226762955019e-15	0.999999999999999	TRUE	TRUE	TRUE	TRUE	4	1.71071537264663e-86	SIGN	3.91634426566189	PREVALENT_DEG
SOLSEv5.0_12109	-1.97838636586792	6.85259149798593e-31	6.74844056526206e-34	-1.97380400060949	8.68076843938128e-39	5.12929888418288e-42	-1.97807517569696	6.95032948628482e-09	7.52916236245278e-12	-1.97193695034063	1.16573417585641e-14	0.999999999999988	TRUE	TRUE	TRUE	TRUE	4	7.32996519742614e-85	SIGN	-1.97555062312875	PREVALENT_DEG
SOLSEv5.0_48208	-1.57417398944752	4.66785937496131e-36	2.60491774855865e-39	-1.56974326653738	1.3593827428926e-30	1.56184210357618e-33	-1.56843343616424	2.06535029809084e-09	1.0847784121542e-12	-1.57298590838502	0	1	TRUE	TRUE	TRUE	TRUE	4	2.17791294572313e-84	SIGN	-1.57133415013354	PREVALENT_DEG
SOLSEv5.0_08412	1.77695374847897	1.5618890342957e-36	8.20346799354336e-40	1.78053487643298	3.89200937781634e-30	4.98271233085505e-33	1.79862281349774	1.12690769231703e-09	4.06919364983335e-13	1.77812770482413	7.21644966006352e-15	0.999999999999993	TRUE	TRUE	TRUE	TRUE	4	7.02951195966144e-83	SIGN	1.78355978580845	PREVALENT_DEG
SOLSEv5.0_20467	-2.96037459909858	2.29996588099087e-28	2.71801108609367e-31	-2.94703781542913	3.33794742790828e-38	2.19147649798659e-41	-2.92703910523292	2.62328986919139e-07	8.69751097358534e-10	-2.97930787392137	0	1	TRUE	TRUE	TRUE	TRUE	4	3.10948491589133e-82	SIGN	-2.9534398484205	PREVALENT_DEG
SOLSEv5.0_08271	2.06148482256281	6.83630651464171e-35	4.48826872904291e-38	2.06398137838593	3.20139572639251e-29	4.2036512837114e-32	2.03223982637171	2.00338383908109e-09	9.8646743873605e-13	2.0636728255671	0	1	TRUE	TRUE	TRUE	TRUE	4	6.69205258857447e-82	SIGN	2.05534471322189	PREVALENT_DEG
SOLSEv5.0_01554	-2.32076731226665	4.0551034075149e-31	3.8603551461751e-34	-2.31339927697571	4.57626251049666e-33	4.20626170416264e-36	-2.34123243816046	1.02831248019106e-08	1.24897619299049e-11	-2.32801115858621	2.22044604925031e-15	0.999999999999998	TRUE	TRUE	TRUE	TRUE	4	5.44727042961672e-80	SIGN	-2.32585254649726	PREVALENT_DEG
SOLSEv5.0_29108	-1.55124375013518	2.49192729943473e-31	2.29044954154786e-34	-1.54672895331544	5.02658599163693e-31	5.44520689767977e-34	-1.54290783729165	5.09555305550191e-09	4.34692965434177e-12	-1.54856135219537	1.11022302462516e-16	1	TRUE	TRUE	TRUE	TRUE	4	9.03889834771818e-80	SIGN	-1.54736047323441	PREVALENT_DEG
SOLSEv5.0_20057	-2.57944134237705	1.04797214217656e-31	8.94438357896151e-35	-2.57420449753126	3.37381741950586e-32	3.32253955897895e-35	-2.61188579066271	1.56834621180313e-08	2.31676392775304e-11	-2.56598982009944	3.21964677141295e-15	0.999999999999997	TRUE	TRUE	TRUE	TRUE	4	2.24545078007822e-79	SIGN	-2.58288036266761	PREVALENT_DEG
SOLSEv5.0_47271	-1.78464057255763	1.02892855340957e-34	7.09303076571609e-38	-1.78056157013091	1.60199015888549e-27	2.47163895439116e-30	-1.80402163278443	1.7932877232218e-09	8.24148249519257e-13	-1.78128790243564	3.10862446895044e-15	0.999999999999997	TRUE	TRUE	TRUE	TRUE	4	1.12698220686097e-78	SIGN	-1.78762791947715	PREVALENT_DEG
SOLSEv5.0_41248	-1.86526363730677	2.19372268731827e-26	3.31258390889408e-29	-1.85875709603137	3.83851436901189e-34	3.27615052996452e-37	-1.85186854415078	2.22065032784541e-08	3.57193533350048e-11	-1.86576908935389	6.77236045021345e-15	0.999999999999993	TRUE	TRUE	TRUE	TRUE	4	1.3863671416182e-75	SIGN	-1.8604145917107	PREVALENT_DEG
SOLSEv5.0_04629	-2.57572511593143	6.14537724386349e-28	7.66583512020525e-31	-2.56750390145335	1.67574607528079e-32	1.59526757650733e-35	-2.53363545371536	1.70397473810572e-07	4.83253707253162e-10	-2.57801631560402	1.11022302462516e-15	0.999999999999999	TRUE	TRUE	TRUE	TRUE	4	2.11808465202904e-75	SIGN	-2.56372019667604	PREVALENT_DEG
SOLSEv5.0_09523	-2.45099358663564	9.2455769140865e-27	1.30505796312156e-29	-2.44269467874205	4.44354003684943e-33	3.93840334159258e-36	-2.42933309881422	1.05587343310974e-07	2.49558110441852e-10	-2.45338227990442	2.33146835171283e-15	0.999999999999998	TRUE	TRUE	TRUE	TRUE	4	1.07073688520817e-74	SIGN	-2.44410091102408	PREVALENT_DEG
SOLSEv5.0_26281	-3.49636971519663	3.00937131051263e-24	5.2357508931218e-27	-3.47977680134282	4.33091951386809e-36	3.26990607684621e-39	-3.48024605554695	3.14143445427995e-06	2.52211577895496e-08	-3.4981277395025	3.88578058618805e-15	0.999999999999996	TRUE	TRUE	TRUE	TRUE	4	1.61031011439706e-73	SIGN	-3.48863007789723	PREVALENT_DEG
SOLSEv5.0_28622	-1.989404932678	1.02220647602695e-26	1.4764496256175e-29	-1.98263314379901	3.77747867905529e-31	3.96807004332368e-34	-1.97129412954383	3.32391579975566e-08	5.78300027531924e-11	-1.99091593159375	3.99680288865056e-15	0.999999999999996	TRUE	TRUE	TRUE	TRUE	4	5.09288213988701e-73	SIGN	-1.98356203440365	PREVALENT_DEG
SOLSEv5.0_03059	-1.60769171331808	1.32454068424989e-29	1.39136992075621e-32	-1.60329996040809	3.51915981894842e-27	5.77612155557303e-30	-1.61446028595736	5.09555305550191e-09	4.34902601329645e-12	-1.60420442282873	2.55351295663786e-15	0.999999999999997	TRUE	TRUE	TRUE	TRUE	4	6.00467838086649e-73	SIGN	-1.60741409562807	PREVALENT_DEG
SOLSEv5.0_08261	-1.51299701343435	8.92181531773549e-32	7.02897178956937e-35	-1.50795067926735	1.75989986696043e-23	4.04402030946492e-26	-1.51265068250017	3.59664978596891e-09	2.36132343234015e-12	-1.51049643528003	0	1	TRUE	TRUE	TRUE	TRUE	4	6.20392905792463e-73	SIGN	-1.51102370262047	PREVALENT_DEG
SOLSEv5.0_25101	1.62431198804018	1.59024899456996e-28	1.82709236811701e-31	1.6279224266302	1.5705909835095e-28	2.32007990867372e-31	1.62229567672968	5.64287094855412e-09	5.00139564753837e-12	1.62581372391389	5.21804821573824e-15	0.999999999999995	TRUE	TRUE	TRUE	TRUE	4	7.25780486109833e-73	SIGN	1.62508595382849	PREVALENT_DEG
SOLSEv5.0_47604	-1.59700360492997	6.30256158080492e-32	4.75852399167886e-35	-1.59294142388516	4.62759778877181e-25	9.26643682877853e-28	-1.60655782375115	3.26063332734922e-09	1.92664543519305e-12	-1.59493470997438	1.50990331349021e-14	0.999999999999985	TRUE	TRUE	TRUE	TRUE	4	1.40141006053975e-72	SIGN	-1.59785939063517	PREVALENT_DEG
SOLSEv5.0_10074	-1.732967219141	2.03738087007676e-26	3.00962279333795e-29	-1.72806573973054	8.26980352425977e-29	1.16732282291032e-31	-1.72356985616391	1.67970331605032e-08	2.54344330285215e-11	-1.72761750764152	2.22044604925031e-16	1	TRUE	TRUE	TRUE	TRUE	4	5.9836656976353e-72	SIGN	-1.72805508066924	PREVALENT_DEG
SOLSEv5.0_10882	1.4253031528981	2.62007846942868e-26	4.04240186662994e-29	1.4290330159411	2.28447465628037e-27	3.59960553791347e-30	1.43071345229659	9.43756018264406e-09	1.08431410692493e-11	1.42797584790852	0	1	TRUE	TRUE	TRUE	TRUE	4	5.7441081990456e-71	SIGN	1.42825636726108	PREVALENT_DEG
SOLSEv5.0_44964	-2.60918551371082	5.75149044355386e-25	9.62892730923568e-28	-2.59975310884773	3.76637909551674e-30	4.69823739059305e-33	-2.58759518080719	3.19926862651962e-07	1.11322743791183e-09	-2.61353347793236	2.22044604925031e-16	1	TRUE	TRUE	TRUE	TRUE	4	1.38804512534314e-70	SIGN	-2.60251682032453	PREVALENT_DEG
SOLSEv5.0_41665	1.99278846543711	4.97400591004597e-24	8.98041312584211e-27	1.99618534725922	1.5698924181837e-30	1.85523838934489e-33	2.00163678703716	2.62731226884062e-08	4.39854662084731e-11	1.99551750990171	1.33226762955019e-15	0.999999999999999	TRUE	TRUE	TRUE	TRUE	4	2.44128101463592e-70	SIGN	1.9965320274088	PREVALENT_DEG
SOLSEv5.0_19267	-1.39979315094139	1.11839960852089e-31	9.9126118340492e-35	-1.39496670085633	2.79406743653153e-23	6.78728261508497e-26	-1.39997139436032	4.64709467417831e-09	3.29742405039833e-12	-1.39754026449717	3.80806497446429e-14	0.999999999999962	TRUE	TRUE	TRUE	TRUE	4	4.87979134210533e-70	SIGN	-1.3980678776638	PREVALENT_DEG
SOLSEv5.0_47603	-1.51491443151069	9.84432924553124e-30	1.00178645114227e-32	-1.51105377932909	2.79406743653153e-23	6.69431951964754e-26	-1.52583516433757	5.09555305550191e-09	4.12474851606742e-12	-1.51292464992681	1.33226762955019e-15	0.999999999999999	TRUE	TRUE	TRUE	TRUE	4	1.61346352210373e-69	SIGN	-1.51618200627604	PREVALENT_DEG
SOLSEv5.0_00831	-1.67067099174378	6.56961184621565e-27	9.0576665968899e-30	-1.6652356410316	2.14464843356972e-26	3.8016943640733e-29	-1.66945732216058	1.04274170279172e-08	1.30073153353528e-11	-1.67512251130601	6.43929354282591e-15	0.999999999999994	TRUE	TRUE	TRUE	TRUE	4	7.94679318830325e-69	SIGN	-1.67012161656049	PREVALENT_DEG
SOLSEv5.0_03544	-1.35330810581229	2.58734204424659e-27	3.48229077287562e-30	-1.34849523716197	5.84993552963948e-24	1.24822180818227e-26	-1.35068734670874	1.14974067341964e-08	1.58517244800659e-11	-1.35143554935852	0	1	TRUE	TRUE	TRUE	TRUE	4	1.60272484348329e-68	SIGN	-1.35098155976038	PREVALENT_DEG
SOLSEv5.0_42000	-1.45808426337328	9.40937260927283e-29	1.01929979353972e-31	-1.45357019219201	1.70844764764595e-24	3.53321083943456e-27	-1.45505564312848	6.97710922391809e-09	7.78720787884368e-12	-1.45734790268158	2.00950367457153e-14	0.99999999999998	TRUE	TRUE	TRUE	TRUE	4	1.86463748732797e-68	SIGN	-1.45601450034384	PREVALENT_DEG
SOLSEv5.0_10789	-1.65539133569708	3.07883858687833e-22	6.46836061977525e-25	-1.64993020080538	3.93916190017287e-29	5.30169838515864e-32	-1.64692061789855	5.57099001665844e-08	1.15212674736396e-10	-1.65331714662945	0	1	TRUE	TRUE	TRUE	TRUE	4	6.07554262815486e-68	SIGN	-1.65138982525762	PREVALENT_DEG
SOLSEv5.0_03213	-1.54128213068357	1.52306015768575e-28	1.69989972626844e-31	-1.53651498212627	5.44322346193022e-22	1.48306978084958e-24	-1.53465771994346	6.70800716944974e-09	6.55098767765104e-12	-1.53907218272593	2.22044604925031e-16	1	TRUE	TRUE	TRUE	TRUE	4	9.91331946230592e-68	SIGN	-1.53788175386981	PREVALENT_DEG
SOLSEv5.0_00821	-4.41728559905314	3.67979229998115e-14	2.08976157271687e-16	-4.42511270416096	7.80596824166819e-39	4.09990781822838e-42	-4.49144394144427	1.33487367139961e-06	7.75605291132625e-09	-4.403931105193	8.88178419700125e-16	0.999999999999999	TRUE	TRUE	TRUE	TRUE	4	2.68505318457116e-67	SIGN	-4.43444333746284	PREVALENT_DEG
SOLSEv5.0_21452	3.69687803378927	1.16297154776621e-23	2.13788552259816e-26	3.6853709167331	9.09695433473532e-29	1.31394147237092e-31	3.82100494927468	3.05702770297711e-06	2.41848693962343e-08	3.71832920944389	0	1	TRUE	TRUE	TRUE	TRUE	4	2.82830556565026e-67	SIGN	3.73039577731024	PREVALENT_DEG
SOLSEv5.0_41664	1.97090389375382	2.48215293005274e-23	4.9703354473695e-26	1.97477610572284	3.62713447953407e-27	6.07241107101196e-30	1.96281700470528	4.45842736528904e-08	8.48861855978611e-11	1.97272890542144	0	1	TRUE	TRUE	TRUE	TRUE	4	3.49669471644791e-67	SIGN	1.97030647740084	PREVALENT_DEG
SOLSEv5.0_08256	1.76537525468035	3.46562186717098e-26	5.57448286417549e-29	1.76997273562678	2.79406743653153e-23	6.67512221545334e-26	1.7481147334983	1.11768429283563e-08	1.50428572387029e-11	1.76721853429437	0	1	TRUE	TRUE	TRUE	TRUE	4	9.26163933600121e-67	SIGN	1.76267031452495	PREVALENT_DEG
SOLSEv5.0_06345	-2.31842099559051	2.0460827724568e-23	3.89563735687537e-26	-2.31110457907031	1.20431335564781e-26	2.05574941711866e-29	-2.33131626994099	1.60871902563911e-07	4.3831428003823e-10	-2.3201937580293	0	1	TRUE	TRUE	TRUE	TRUE	4	3.31361562269196e-66	SIGN	-2.32025890065778	PREVALENT_DEG
SOLSEv5.0_10281	-1.6138988757604	1.50174582780327e-27	1.92259748824238e-30	-1.60934012302242	2.79406743653153e-23	6.7714927541218e-26	-1.62380593103391	6.95032948628482e-09	7.33268125534336e-12	-1.61353081005742	1.96509475358653e-14	0.99999999999998	TRUE	TRUE	TRUE	TRUE	4	4.29426303388307e-66	SIGN	-1.61514393496854	PREVALENT_DEG
SOLSEv5.0_42219	-2.59234696194575	2.18126662652935e-22	4.51103953882904e-25	-2.58342888492267	7.47193020687056e-28	1.12828280049912e-30	-2.54860945583509	6.9745590247681e-07	3.34269644360747e-09	-2.58889841379005	0	1	TRUE	TRUE	TRUE	TRUE	4	9.32155662644585e-66	SIGN	-2.57832092912339	PREVALENT_DEG
SOLSEv5.0_47749	1.18714330049433	3.45618098044061e-26	5.44584207271605e-29	1.19099140948816	8.32343656023415e-21	2.65034089335493e-23	1.19391844859588	2.2237427380571e-08	3.64990765528198e-11	1.18895910810548	1.11022302462516e-16	1	TRUE	TRUE	TRUE	TRUE	4	4.86909541532347e-64	SIGN	1.19025306667096	PREVALENT_DEG
SOLSEv5.0_22828	-1.35785467765187	3.611408421702e-23	7.35014024047283e-26	-1.35324886666022	1.82221212620128e-24	3.82830240215611e-27	-1.35452448707007	3.27314887207775e-08	5.58722848531147e-11	-1.35339155321761	6.66133814775094e-16	0.999999999999999	TRUE	TRUE	TRUE	TRUE	4	9.70792632610823e-64	SIGN	-1.35475489614995	PREVALENT_DEG
SOLSEv5.0_07550	-1.63443202489188	3.80998465058477e-21	8.87991695471616e-24	-1.63081230431376	5.0880051063646e-26	9.35325758974552e-29	-1.63731963925972	7.41565731148282e-08	1.60664866414295e-10	-1.62572103885534	0	1	TRUE	TRUE	TRUE	TRUE	4	1.07766734662518e-63	SIGN	-1.63207125183018	PREVALENT_DEG
SOLSEv5.0_28542	-2.06265862688272	2.010780007833e-21	4.52155462909866e-24	-2.05410073205001	3.37516372320171e-27	5.42898015418323e-30	-2.06592090251038	1.35329391524724e-07	3.54050971415196e-10	-2.06966392771192	3.33066907387547e-15	0.999999999999997	TRUE	TRUE	TRUE	TRUE	4	2.04037127783912e-63	SIGN	-2.06308604728876	PREVALENT_DEG
SOLSEv5.0_08264	-1.77280845613781	6.94613718476034e-21	1.64173547353427e-23	-1.76514675758704	6.33455889038999e-26	1.1852734686414e-28	-1.75808037779804	1.23938721625953e-07	3.09206015283209e-10	-1.7780527719392	2.22044604925031e-16	1	TRUE	TRUE	TRUE	TRUE	4	7.86853352715149e-63	SIGN	-1.76852209086552	PREVALENT_DEG
SOLSEv5.0_09711	-3.41820211222983	3.03891722839194e-19	8.7151375725597e-22	-3.39894258223387	4.28274786288065e-29	5.90471753409011e-32	-3.415242174903	1.26794468060349e-05	1.9104704342875e-07	-3.42380548362715	0	1	TRUE	TRUE	TRUE	TRUE	4	1.18115357812031e-62	SIGN	-3.41404808824846	PREVALENT_DEG
SOLSEv5.0_48250	-2.01532359659801	4.81129585457421e-20	1.29509982626493e-22	-2.00960568557794	1.62053215790889e-26	2.81942698910716e-29	-2.00767264867213	2.26335821824982e-07	7.35556129096716e-10	-2.008944923463	0	1	TRUE	TRUE	TRUE	TRUE	4	1.26148144990089e-62	SIGN	-2.01038671357777	PREVALENT_DEG
SOLSEv5.0_42077	-1.58748058839541	5.3073421473584e-22	1.13244670445556e-24	-1.58246890747448	8.67645554804211e-24	1.87980850924328e-26	-1.5924062958366	4.51704215411781e-08	8.74849775442179e-11	-1.58296932620834	2.22044604925031e-16	1	TRUE	TRUE	TRUE	TRUE	4	2.92530793108733e-62	SIGN	-1.58633127947871	PREVALENT_DEG
SOLSEv5.0_07132	-2.05387771257299	7.03045819336936e-25	1.20009134377838e-27	-2.04915154771909	4.20582651020748e-21	1.28398997291565e-23	-2.0972789283224	1.51766727503588e-08	2.19208088834253e-11	-2.05497589415103	1.33226762955019e-15	0.999999999999999	TRUE	TRUE	TRUE	TRUE	4	3.76794262081879e-62	SIGN	-2.06382102069138	PREVALENT_DEG
SOLSEv5.0_24478	-4.43544681060404	4.45751635312964e-09	7.50650260695108e-11	-4.39093653622777	3.31979139584805e-37	2.397512087078e-40	-4.66035785091355	8.1325694298035e-08	1.81417208630013e-10	-4.44324920054531	2.1094237467878e-15	0.999999999999998	TRUE	TRUE	TRUE	TRUE	4	1.55577899305848e-61	SIGN	-4.48249759957267	PREVALENT_DEG
SOLSEv5.0_08992	-2.09341984474927	2.0961139080581e-23	4.12851112771185e-26	-2.08778206356915	3.36224377500523e-21	9.82305406478236e-24	-2.11609780333775	3.41776293271013e-08	6.05847087832279e-11	-2.09833434597124	0	1	TRUE	TRUE	TRUE	TRUE	4	1.63722910258336e-61	SIGN	-2.09890851440685	PREVALENT_DEG
SOLSEv5.0_08471	-1.09889087360913	1.6141406885235e-27	2.11947698982175e-30	-1.09480299372094	6.18838359276448e-19	2.57993210216029e-21	-1.09781303087516	1.9998688389026e-08	3.15115728153251e-11	-1.09679027982636	4.00790511889682e-14	0.99999999999996	TRUE	TRUE	TRUE	TRUE	4	4.79798050547429e-61	SIGN	-1.0970742945079	PREVALENT_DEG
SOLSEv5.0_36853	-1.61728507052093	1.08035046759492e-20	2.73075488313065e-23	-1.61179155597345	1.79528467399379e-25	3.47706384025321e-28	-1.61439553130513	9.27655082382641e-08	2.13163036361438e-10	-1.61701590919708	4.77395900588817e-15	0.999999999999995	TRUE	TRUE	TRUE	TRUE	4	5.14027377005596e-61	SIGN	-1.61512201674915	PREVALENT_DEG
SOLSEv5.0_41474	-1.89839392026023	5.32969443925946e-22	1.15471172567089e-24	-1.89147946103644	1.41943811404599e-22	3.77423389809687e-25	-1.8772078106134	1.24338557927587e-07	3.14285164311599e-10	-1.9025203252527	0	1	TRUE	TRUE	TRUE	TRUE	4	6.22578534309983e-61	SIGN	-1.89240037929069	PREVALENT_DEG
SOLSEv5.0_08323	-1.62175598275037	2.98414963843082e-25	4.89799041202576e-28	-1.61783298536675	4.04223610911305e-19	1.56578098307895e-21	-1.64989374723642	1.0755527578781e-08	1.39117872636296e-11	-1.6198504236663	1.33226762955019e-15	0.999999999999999	TRUE	TRUE	TRUE	TRUE	4	1.02029375149483e-60	SIGN	-1.62733328475496	PREVALENT_DEG
SOLSEv5.0_08937	-2.14639966792438	1.14487663481978e-19	3.15693258460629e-22	-2.14406702496719	8.50693103665526e-25	1.73137814487288e-27	-2.19569700542003	2.23574454189914e-07	7.06119323957428e-10	-2.12585064703382	0	1	TRUE	TRUE	TRUE	TRUE	4	1.41759841531475e-60	SIGN	-2.15300358633636	PREVALENT_DEG
SOLSEv5.0_08234	1.15431251469888	4.93165112485912e-24	8.74205300667671e-27	1.15813748798437	4.56884646536958e-20	1.60478801101187e-22	1.15465438881384	3.99783783175376e-08	7.48044369924054e-11	1.15639382808438	4.44089209850063e-16	1	TRUE	TRUE	TRUE	TRUE	4	2.32253451939214e-60	SIGN	1.15587455489537	PREVALENT_DEG
SOLSEv5.0_23489	-2.93536296769069	6.12185505572615e-19	1.8488351939297e-21	-2.91681887283578	3.2416077989399e-26	5.85262216267914e-29	-2.93894177681464	5.91128701268706e-06	6.36477740262402e-08	-2.97045327010269	0	1	TRUE	TRUE	TRUE	TRUE	4	7.38616790237014e-60	SIGN	-2.94039422186095	PREVALENT_DEG
SOLSEv5.0_42220	-2.66799720517754	3.43487592552249e-21	7.89289678582458e-24	-2.66163305068391	5.36416232685226e-23	1.33826719903086e-25	-2.68095719964138	1.2467420189615e-06	7.03934698688175e-09	-2.64526199236299	0	1	TRUE	TRUE	TRUE	TRUE	4	1.42708240149549e-59	SIGN	-2.66396236196646	PREVALENT_DEG
SOLSEv5.0_14892	-2.30971286774522	8.75364989008805e-18	2.9310057735252e-20	-2.29988386380683	1.1582759865527e-25	2.20529846765113e-28	-2.28746978483507	1.05019477031582e-06	5.58485877264757e-09	-2.31197490232393	1.11022302462516e-16	1	TRUE	TRUE	TRUE	TRUE	4	6.41383037328864e-59	SIGN	-2.30226035467776	PREVALENT_DEG
SOLSEv5.0_48572	1.57971666694008	2.010780007833e-21	4.55450285725231e-24	1.58281561103733	1.35388041703562e-20	4.39990024904067e-23	1.5822806349736	3.91881340929046e-08	7.14429459048955e-11	1.5820581104292	0	1	TRUE	TRUE	TRUE	TRUE	4	6.42582770185139e-59	SIGN	1.58171775584505	PREVALENT_DEG
SOLSEv5.0_08882	-1.17828274007566	1.63032325839809e-23	3.05053427859012e-26	-1.17368246271655	3.01805606258413e-20	1.02148273139232e-22	-1.17504273019115	4.58687320582059e-08	9.03431678919461e-11	-1.17614724341199	1.45439216225896e-14	0.999999999999985	TRUE	TRUE	TRUE	TRUE	4	1.74432334471885e-58	SIGN	-1.17578879409884	PREVALENT_DEG
SOLSEv5.0_48905	-1.66723914186581	2.33693824504271e-20	6.06040512616533e-23	-1.66119398574669	2.60210558622085e-22	7.00432190099825e-25	-1.67732260526147	8.1325694298035e-08	1.81536526680445e-10	-1.66890795471324	6.66133814775094e-16	0.999999999999999	TRUE	TRUE	TRUE	TRUE	4	1.75048049966581e-58	SIGN	-1.6686659218968	PREVALENT_DEG
SOLSEv5.0_08651	-1.62242411559097	5.46052515720439e-19	1.61325957439646e-21	-1.61634863209484	1.43852363015161e-23	3.21109565211271e-26	-1.61869328005612	1.70180854475175e-07	4.69264083508345e-10	-1.6214809162274	1.22124532708767e-15	0.999999999999999	TRUE	TRUE	TRUE	TRUE	4	8.39490015888253e-58	SIGN	-1.61973673599233	PREVALENT_DEG
SOLSEv5.0_15685	-1.79716831637703	4.61727458728189e-18	1.48538525277755e-20	-1.79451967284148	1.3154976267691e-23	2.89329156660637e-26	-1.82356872012218	2.26335821824982e-07	7.30169823033528e-10	-1.78385973195694	4.44089209850063e-16	1	TRUE	TRUE	TRUE	TRUE	4	3.0548649094134e-57	SIGN	-1.79977911032441	PREVALENT_DEG
SOLSEv5.0_48703	-3.43984747602469	4.81004227026157e-18	1.56318873635523e-20	-3.42439414313224	3.91494606322109e-25	7.71088743043251e-28	-3.78779035095002	3.13763997318652e-05	6.49919844756162e-07	-3.42048822689034	0	1	TRUE	TRUE	TRUE	TRUE	4	3.27741937439963e-57	SIGN	-3.51813004924932	PREVALENT_DEG
SOLSEv5.0_38899	-1.83141464718835	1.77751095102793e-21	3.90943878537477e-24	-1.82557296297972	2.75563850424617e-20	9.22677108075729e-23	-1.84497990468771	5.26029449893648e-08	1.05333671810106e-10	-1.83947022819224	4.55191440096314e-15	0.999999999999995	TRUE	TRUE	TRUE	TRUE	4	5.78924470387327e-57	SIGN	-1.835359435762	PREVALENT_DEG
SOLSEv5.0_42377	-3.32379807781573	1.05818250093667e-10	1.18799335364324e-12	-3.30501302471713	3.23153877895706e-30	3.92498883305686e-33	-3.39595839505314	4.94287116505423e-07	2.15803389341894e-09	-3.32660093560503	1.11022302462516e-16	1	TRUE	TRUE	TRUE	TRUE	4	9.17216350064633e-57	SIGN	-3.33784260829776	PREVALENT_DEG
SOLSEv5.0_08082	-2.04539650168075	7.73156870213938e-18	2.56339966160942e-20	-2.04251920331366	7.97690223692116e-23	2.04247242385796e-25	-2.08236035698967	3.2370451624118e-07	1.18977787751457e-09	-2.02745002127891	0	1	TRUE	TRUE	TRUE	TRUE	4	1.07958548817443e-56	SIGN	-2.04943152081575	PREVALENT_DEG
SOLSEv5.0_20486	-1.5977613197318	3.03891722839194e-19	8.77867301639663e-22	-1.59126202725041	3.64474366123919e-21	1.08876891039217e-23	-1.57886890213142	1.85442936711314e-07	5.66135742184034e-10	-1.60081831923438	0	1	TRUE	TRUE	TRUE	TRUE	4	1.11005241513711e-56	SIGN	-1.59217764208701	PREVALENT_DEG
SOLSEv5.0_48261	-1.95571739608613	1.7582882508298e-19	4.90609924565976e-22	-1.95151755595671	8.83539985348091e-21	2.84236347582684e-23	-2.00011925952602	1.35476057065878e-07	3.60225868178976e-10	-1.94513027065853	2.22044604925031e-16	1	TRUE	TRUE	TRUE	TRUE	4	2.24078441894881e-56	SIGN	-1.96312112055685	PREVALENT_DEG
SOLSEv5.0_04707	-2.24206102272315	8.85234124010431e-18	2.99311015898219e-20	-2.23538174936922	4.91356383572223e-23	1.20972093253838e-25	-2.24342829947573	1.02074120507391e-06	5.36121172608823e-09	-2.23649713161209	0	1	TRUE	TRUE	TRUE	TRUE	4	2.36087517204563e-56	SIGN	-2.23934205079505	PREVALENT_DEG
SOLSEv5.0_08995	1.24616090370325	3.81127449175569e-19	1.11349318769083e-21	1.25040608298259	3.01805606258413e-20	1.03035758299822e-22	1.25380439040426	7.36961995180545e-08	1.57248234536111e-10	1.24855036061446	1.11022302462516e-16	1	TRUE	TRUE	TRUE	TRUE	4	4.44636688115374e-56	SIGN	1.24973043442614	PREVALENT_DEG
SOLSEv5.0_01654	-1.23879943546738	2.30881202760034e-19	6.51800001226501e-22	-1.23410026590415	5.53397245661257e-21	1.70762371047363e-23	-1.23310438703324	1.1628539455784e-07	2.8629500022447e-10	-1.23653720327712	8.88178419700125e-16	0.999999999999999	TRUE	TRUE	TRUE	TRUE	4	6.18996319617866e-56	SIGN	-1.23563532292047	PREVALENT_DEG
SOLSEv5.0_29328	1.68916616904987	1.98959089164277e-18	6.13930157287268e-21	1.6925786247766	1.67915581642534e-20	5.5121157352373e-23	1.68728461269633	1.54571723548064e-07	4.16074625970562e-10	1.69047629077525	0	1	TRUE	TRUE	TRUE	TRUE	4	2.60619320058071e-55	SIGN	1.68987642432451	PREVALENT_DEG
SOLSEv5.0_12071	-2.03265663758907	1.06440340269466e-20	2.65550532136671e-23	-2.02839757962978	4.9951967108196e-19	2.00050552709842e-21	-2.09874498326876	8.19866183858956e-08	1.85703202856803e-10	-2.02991296506459	2.55351295663786e-15	0.999999999999997	TRUE	TRUE	TRUE	TRUE	4	4.98827117000087e-55	SIGN	-2.04742804138805	PREVALENT_DEG
SOLSEv5.0_20930	-1.19019931721659	3.70757378495298e-20	9.73659530565731e-23	-1.18541737372118	4.21267843552674e-20	1.45202782303223e-22	-1.18533780428224	1.03295886775202e-07	2.40751336409394e-10	-1.18832533383849	1.16573417585641e-14	0.999999999999988	TRUE	TRUE	TRUE	TRUE	4	8.33330743076161e-55	SIGN	-1.18731995726463	PREVALENT_DEG
SOLSEv5.0_21079	-3.13120141702794	4.79424632748312e-09	8.18372481466441e-11	-3.12349584680043	1.11725746839473e-30	1.24698007174017e-33	-3.29180884378022	1.35329391524724e-07	3.55393471489279e-10	-3.12942716422393	3.5527136788005e-15	0.999999999999996	TRUE	TRUE	TRUE	TRUE	4	1.13332262525612e-54	SIGN	-3.16898331795813	PREVALENT_DEG
SOLSEv5.0_25888	-2.00716581274429	4.6678190001975e-16	1.91536413033742e-18	-1.99865743225072	6.13687243449102e-23	1.55119055068709e-25	-1.99421095127367	1.00018051241949e-06	5.22038871662996e-09	-2.0090700991587	0	1	TRUE	TRUE	TRUE	TRUE	4	1.39342963441547e-54	SIGN	-2.00227607385684	PREVALENT_DEG
SOLSEv5.0_41559	1.38764885661573	8.17119037635561e-21	1.98492626415755e-23	1.39164967755133	1.23730051504217e-17	6.01124236701053e-20	1.37547863546041	6.78352732683424e-08	1.42515756464364e-10	1.38967795059509	7.7715611723761e-16	0.999999999999999	TRUE	TRUE	TRUE	TRUE	4	2.30875388264007e-54	SIGN	1.38611378005564	PREVALENT_DEG
SOLSEv5.0_29137	-1.10427773771807	8.8883071314996e-21	2.1883039584495e-23	-1.09966903490012	5.05043055746648e-19	2.03920480113048e-21	-1.09767070732127	1.15285921069131e-07	2.80049836165699e-10	-1.10199278646242	2.42028619368284e-14	0.999999999999976	TRUE	TRUE	TRUE	TRUE	4	5.32503254010417e-54	SIGN	-1.10090256660047	PREVALENT_DEG
SOLSEv5.0_01537	-2.07451802488816	7.26592126965674e-16	3.26767296045358e-18	-2.06674414004208	1.39982970600757e-22	3.67614405937056e-25	-2.06841803686366	1.2467420189615e-06	6.99940889254482e-09	-2.07223915935411	0	1	TRUE	TRUE	TRUE	TRUE	4	5.96993442439667e-54	SIGN	-2.070479840287	PREVALENT_DEG
SOLSEv5.0_04792	-1.32086612795231	7.33695130745731e-21	1.75819008451034e-23	-1.31668149377971	1.36099997687339e-17	6.70157228542848e-20	-1.33068023426377	5.41841153242432e-08	1.10278539543153e-10	-1.31852355244759	3.10862446895044e-15	0.999999999999997	TRUE	TRUE	TRUE	TRUE	4	7.10447516194966e-54	SIGN	-1.32168785211084	PREVALENT_DEG
SOLSEv5.0_42977	-1.36536733477083	5.28498044533874e-18	1.73488508857917e-20	-1.35971966914979	2.08728570982867e-20	6.92039052925503e-23	-1.35551428651701	1.85322581889168e-07	5.59684782647915e-10	-1.36632853572702	1.4432899320127e-15	0.999999999999999	TRUE	TRUE	TRUE	TRUE	4	1.23095851041677e-53	SIGN	-1.36173245654117	PREVALENT_DEG
SOLSEv5.0_19758	-1.45553901985599	5.55729230502052e-17	2.04318923993795e-19	-1.4491381958733	4.20582651020748e-21	1.27478088686499e-23	-1.4417811928762	3.2370451624118e-07	1.19759401262672e-09	-1.45703612313165	5.55111512312578e-16	0.999999999999999	TRUE	TRUE	TRUE	TRUE	4	1.73855172192015e-53	SIGN	-1.45087363293428	PREVALENT_DEG
SOLSEv5.0_22413	2.79054570598871	4.63807381711246e-16	1.88793340551471e-18	2.78371365777082	8.50907613404493e-23	2.20666715224879e-25	2.7490133269148	3.54048433700693e-06	2.98691683225809e-08	2.79526051445342	3.33066907387547e-16	1	TRUE	TRUE	TRUE	TRUE	4	1.92207612693591e-53	SIGN	2.77963330128194	PREVALENT_DEG
SOLSEv5.0_04780	-3.2480863060728	1.11114318737548e-18	3.39219106542098e-21	-3.23903222947314	3.44234338240927e-21	1.01700720354802e-23	-3.31163985223032	1.67696420709328e-05	2.83503452270964e-07	-3.20379657619817	7.7715611723761e-16	0.999999999999999	TRUE	TRUE	TRUE	TRUE	4	2.05565831263248e-53	SIGN	-3.25063874099361	PREVALENT_DEG
SOLSEv5.0_04852	-2.04630864590357	4.75369739993158e-16	1.96620776808384e-18	-2.04027375048953	9.88512930276523e-22	2.72576851075823e-24	-2.03982686781504	1.16485810497112e-06	6.38582226078119e-09	-2.03832342824043	0	1	TRUE	TRUE	TRUE	TRUE	4	2.49506613920939e-53	SIGN	-2.04118317311214	PREVALENT_DEG
SOLSEv5.0_14962	-3.06082758817655	1.71127332602234e-15	8.48249588777775e-18	-3.03676354448752	1.71657759439338e-23	3.88812178751742e-26	-3.1054996358561	3.11061065305944e-05	6.40236640996707e-07	-3.10521493172956	0	1	TRUE	TRUE	TRUE	TRUE	4	4.11785604860338e-53	SIGN	-3.07707642506243	PREVALENT_DEG
SOLSEv5.0_48575	-1.60860418283771	2.29836022814042e-17	8.14834076220876e-20	-1.6016686851809	6.49271388312203e-20	2.30185175254302e-22	-1.58404515914171	4.27222225039611e-07	1.77648954188809e-09	-1.61175361766451	2.22044604925031e-16	1	TRUE	TRUE	TRUE	TRUE	4	5.7034887565575e-53	SIGN	-1.60151791120621	PREVALENT_DEG
SOLSEv5.0_13350	-1.60516458661973	7.26592126965674e-16	3.25865159857233e-18	-1.59800823662753	2.82490984985139e-21	8.06772664993833e-24	-1.58728777638557	6.91510093066623e-07	3.26879996722561e-09	-1.60739825763429	0	1	TRUE	TRUE	TRUE	TRUE	4	6.33380891077776e-53	SIGN	-1.59946471431678	PREVALENT_DEG
SOLSEv5.0_06257	-1.79935860925771	1.46508310775074e-15	6.97360898873575e-18	-1.78998025433097	2.26530120000656e-21	6.39516473100364e-24	-1.78131957585788	9.99299939456134e-07	5.18298888599512e-09	-1.80729898843141	1.11022302462516e-16	1	TRUE	TRUE	TRUE	TRUE	4	1.45205742409553e-52	SIGN	-1.79448935696949	PREVALENT_DEG
SOLSEv5.0_44090	-1.64617141334292	4.80530978132676e-16	2.00332975159537e-18	-1.64095630028057	6.77430503561196e-21	2.11259225415467e-23	-1.63657338713447	6.11367973609147e-07	2.82975689455699e-09	-1.64134957599046	3.33066907387547e-16	1	TRUE	TRUE	TRUE	TRUE	4	2.57958087815732e-52	SIGN	-1.6412626691871	PREVALENT_DEG
SOLSEv5.0_45141	-2.32699647491908	2.96748962501634e-17	1.06180077184381e-19	-2.32138794317269	1.82821344401788e-19	6.84162205357446e-22	-2.36209974185383	1.44305570091314e-06	8.82794632505327e-09	-2.31007145966733	0	1	TRUE	TRUE	TRUE	TRUE	4	3.36181942436433e-52	SIGN	-2.33013890490323	PREVALENT_DEG
SOLSEv5.0_41229	1.18145029343279	5.81376913136625e-20	1.58402927454091e-22	1.18502272965952	4.78426039769577e-17	2.54423459418545e-19	1.17567871724269	1.06752140866004e-07	2.55815457545819e-10	1.18346704641203	2.99760216648792e-15	0.999999999999997	TRUE	TRUE	TRUE	TRUE	4	3.44076028851983e-52	SIGN	1.18140469668676	PREVALENT_DEG
SOLSEv5.0_08159	-1.05923767537166	4.52852405235537e-20	1.20411794058623e-22	-1.055353506879	1.37414633043248e-15	9.15706611554323e-18	-1.05159159880992	1.79853643737617e-07	5.31360271029955e-10	-1.05700875924339	0	1	TRUE	TRUE	TRUE	TRUE	4	4.76719113946833e-52	SIGN	-1.05579788507599	PREVALENT_DEG
SOLSEv5.0_47653	-1.59520793530298	5.14859805972538e-17	1.87602791789882e-19	-1.59045206969955	7.63408218896634e-19	3.25782321033918e-21	-1.59133793295213	3.9650399530706e-07	1.57492641670729e-09	-1.59117956118191	0	1	TRUE	TRUE	TRUE	TRUE	4	6.58834365662384e-52	SIGN	-1.59204437478414	PREVALENT_DEG
SOLSEv5.0_01282	-1.97975819270475	3.43872227276242e-16	1.38844775481659e-18	-1.97575750834234	4.41468577114124e-20	1.53614775872689e-22	-2.01855530249226	7.62664018311929e-07	3.75536233288873e-09	-1.96527702507942	3.33066907387547e-16	1	TRUE	TRUE	TRUE	TRUE	4	1.44172520604478e-51	SIGN	-1.98483700715469	PREVALENT_DEG
SOLSEv5.0_04278	-1.40455444577125	1.73229296503174e-16	6.63941908502577e-19	-1.399672004256	7.05510787183922e-19	2.98758794428408e-21	-1.39413493723666	3.51702322521066e-07	1.32770137839092e-09	-1.40042916426812	0	1	TRUE	TRUE	TRUE	TRUE	4	1.77545121412621e-51	SIGN	-1.39969763788301	PREVALENT_DEG
SOLSEv5.0_20077	-2.84144776307291	6.73343726802397e-16	2.89557916853606e-18	-2.83502268070394	1.77797587219352e-21	4.96103302814725e-24	-2.92673817101639	7.0622889263617e-06	8.41549053037881e-08	-2.80368712553703	1.33226762955019e-15	0.999999999999999	TRUE	TRUE	TRUE	TRUE	4	4.10873680469384e-51	SIGN	-2.85172393508257	PREVALENT_DEG
SOLSEv5.0_47480	-1.8192196022966	4.95564478936398e-16	2.0985397952531e-18	-1.81165158839713	1.8316679781412e-19	6.91467739507725e-22	-1.79730007067546	1.14897323895485e-06	6.18558944255637e-09	-1.82208881070711	0	1	TRUE	TRUE	TRUE	TRUE	4	4.22084312647047e-51	SIGN	-1.81256501801908	PREVALENT_DEG
SOLSEv5.0_23515	1.00512081324527	1.99417137515296e-20	5.10604232222469e-23	1.00878585647822	1.20967687056141e-15	7.94194183475959e-18	1.00491961750561	1.70397473810572e-07	4.78395591160405e-10	1.00711550896157	3.10862446895044e-15	0.999999999999997	TRUE	TRUE	TRUE	TRUE	4	4.647356791477e-51	SIGN	1.00648544904767	PREVALENT_DEG
SOLSEv5.0_41129	-1.19608397692586	1.39367598901725e-17	4.80372841961761e-20	-1.19102417948784	3.47929269554771e-18	1.56472802839522e-20	-1.18945575154105	2.1421193223095e-07	6.68027888321578e-10	-1.19453465962556	1.4432899320127e-15	0.999999999999999	TRUE	TRUE	TRUE	TRUE	4	5.43234112725651e-51	SIGN	-1.19277464189508	PREVALENT_DEG
SOLSEv5.0_29764	-2.01979348110546	1.39275141315649e-15	6.58359989149246e-18	-2.01510141995126	1.17280140228358e-19	4.31191140254606e-22	-2.04115525274555	1.35022422625185e-06	8.02253832359204e-09	-2.00660394828703	0	1	TRUE	TRUE	TRUE	TRUE	4	8.77219177312352e-51	SIGN	-2.02066352552232	PREVALENT_DEG
SOLSEv5.0_09286	-1.34889769629948	3.73435114134037e-18	1.17682995623765e-20	-1.34396317483033	1.16954614192467e-15	7.52490049624909e-18	-1.35150413245911	1.35329391524724e-07	3.49870079489149e-10	-1.34876303402752	0	1	TRUE	TRUE	TRUE	TRUE	4	2.29741417209284e-50	SIGN	-1.34828200940411	PREVALENT_DEG
SOLSEv5.0_42365	-2.12384841829327	6.76110325064756e-16	2.94419025399385e-18	-2.11759036391715	6.18838359276448e-19	2.57088454921163e-21	-2.16080996488602	1.49500383847941e-06	9.27537423998323e-09	-2.11989735146739	0	1	TRUE	TRUE	TRUE	TRUE	4	2.42814786648042e-50	SIGN	-2.13053652464096	PREVALENT_DEG
SOLSEv5.0_08619	-1.49805331239577	1.55086556576989e-16	5.85462823961977e-19	-1.49152502667625	1.3119651881614e-17	6.41705718530837e-20	-1.49744745137431	3.46336208142953e-07	1.29607483597468e-09	-1.50349777307498	0	1	TRUE	TRUE	TRUE	TRUE	4	2.72784053830846e-50	SIGN	-1.49763089088033	PREVALENT_DEG
SOLSEv5.0_23388	-1.36523169034074	2.71182400991075e-16	1.08604710372948e-18	-1.35885397735287	2.79035768385968e-19	1.07169959955219e-21	-1.35426373938821	3.90479801748386e-07	1.52536179654197e-09	-1.36810284810175	3.10862446895044e-15	0.999999999999997	TRUE	TRUE	TRUE	TRUE	4	3.19056157974561e-50	SIGN	-1.36161306379589	PREVALENT_DEG
SOLSEv5.0_11417	-1.25327238107347	7.93232827569192e-17	2.94243211487111e-19	-1.24798924116837	1.31365509812513e-18	5.77847825718962e-21	-1.24054046322246	3.09936439803968e-07	1.06829025964011e-09	-1.25318188423347	2.99760216648792e-15	0.999999999999997	TRUE	TRUE	TRUE	TRUE	4	3.35869892265227e-50	SIGN	-1.24874599242444	PREVALENT_DEG
SOLSEv5.0_42114	-1.8157737609621	7.76189430743075e-15	4.12771847094436e-17	-1.80734221861034	1.12308902786878e-19	4.09227200516804e-22	-1.81117439254657	1.29213875488051e-06	7.42291573725795e-09	-1.82040788339961	0	1	TRUE	TRUE	TRUE	TRUE	4	4.31250041405294e-50	SIGN	-1.81367456387965	PREVALENT_DEG
SOLSEv5.0_08383	-1.14462291151748	1.46249901048715e-16	5.47302915653532e-19	-1.14006044079938	2.93595021141754e-17	1.50349024384052e-19	-1.13679055168946	3.2370451624118e-07	1.1589141975133e-09	-1.142180951844	0	1	TRUE	TRUE	TRUE	TRUE	4	5.29517054677939e-50	SIGN	-1.14091371396258	PREVALENT_DEG
SOLSEv5.0_09076	-1.09177473588591	5.59165506075483e-19	1.67035620434195e-21	-1.08719926031725	7.73254963805671e-16	4.82284880422406e-18	-1.0891652464331	1.88901442021307e-07	5.82895169550039e-10	-1.09050249918215	2.1094237467878e-15	0.999999999999998	TRUE	TRUE	TRUE	TRUE	4	5.89671132387349e-50	SIGN	-1.08966043545461	PREVALENT_DEG
SOLSEv5.0_04349	-1.89153647502321	7.76189430743075e-15	4.10305780810789e-17	-1.88422616919022	1.87278517239298e-19	7.13137511071089e-22	-1.89768869584895	1.30884227254138e-06	7.56183698149501e-09	-1.8903408848795	0	1	TRUE	TRUE	TRUE	TRUE	4	7.19466810035076e-50	SIGN	-1.89094805623547	PREVALENT_DEG
SOLSEv5.0_08309	1.56171476429295	1.18604638540218e-14	6.3851756953011e-17	1.56513947500747	6.93930491625438e-19	2.91577004655011e-21	1.58354035463615	4.12635412218549e-07	1.67963730148377e-09	1.56151240167173	0	1	TRUE	TRUE	TRUE	TRUE	4	1.26674677061965e-49	SIGN	1.56797674890208	PREVALENT_DEG
SOLSEv5.0_10522	-2.40906633876038	5.57699044453073e-15	2.89257292530563e-17	-2.39674440504685	8.20240865898283e-20	2.9618387962056e-22	-2.35149403303955	8.50927529887306e-06	1.13858257057482e-07	-2.41757319176964	0	1	TRUE	TRUE	TRUE	TRUE	4	1.44721071506635e-49	SIGN	-2.39371949215411	PREVALENT_DEG
SOLSEv5.0_41343	-3.02820771122478	1.43962647963933e-17	5.00936896700159e-20	-3.01613989457237	5.76025110602021e-18	2.68507913552464e-20	-3.06972935172584	2.50306960062033e-05	4.86431803685531e-07	-3.04197341214166	4.44089209850063e-16	1	TRUE	TRUE	TRUE	TRUE	4	3.03163881089222e-49	SIGN	-3.03901259241616	PREVALENT_DEG
SOLSEv5.0_04187	-1.45571623682774	8.70324958558926e-16	3.97121653283297e-18	-1.45185998992199	3.27841378509566e-17	1.7003885961498e-19	-1.47837686055598	3.23702200951852e-07	1.13699029976851e-09	-1.44927101173362	0	1	TRUE	TRUE	TRUE	TRUE	4	3.36385413116823e-49	SIGN	-1.45880602475983	PREVALENT_DEG
SOLSEv5.0_25216	-2.80406202785704	1.46977168428205e-15	7.10757703544543e-18	-2.79250422357699	5.65875923543733e-19	2.30340460622469e-21	-3.01830251588048	1.12194157460308e-05	1.64928270705956e-07	-2.80617704150603	0	1	TRUE	TRUE	TRUE	TRUE	4	3.39766923201195e-49	SIGN	-2.85526145220514	PREVALENT_DEG
SOLSEv5.0_09602	-1.38765970716182	1.31939804711767e-17	4.50439539442071e-20	-1.38297977862591	2.11876745996315e-15	1.46059536681306e-17	-1.37343799801816	1.73624448647421e-07	5.07257194945358e-10	-1.38413158870736	2.22044604925031e-16	1	TRUE	TRUE	TRUE	TRUE	4	3.53125393970037e-49	SIGN	-1.38205226812831	PREVALENT_DEG
SOLSEv5.0_41175	1.89244392912521	2.75470621762511e-14	1.52823212020695e-16	1.89535787707489	5.86647875769076e-19	2.40721480061499e-21	1.91952408158706	7.97725698086819e-07	4.00656638569029e-09	1.89117141255987	0	1	TRUE	TRUE	TRUE	TRUE	4	4.65780870187676e-49	SIGN	1.89962432508676	PREVALENT_DEG
SOLSEv5.0_33248	-1.17301434888861	4.39006657675558e-18	1.39788089795913e-20	-1.16821048788789	4.83753804410058e-15	3.52536994317805e-17	-1.16827837233668	1.85322581889168e-07	5.57334096581614e-10	-1.17175713786622	4.44089209850063e-16	1	TRUE	TRUE	TRUE	TRUE	4	5.66075989791492e-49	SIGN	-1.17031508674485	PREVALENT_DEG
SOLSEv5.0_03179	-2.23519412971186	4.30412792398246e-14	2.48671015533898e-16	-2.22383076430487	7.18635608268718e-20	2.57135808361915e-22	-2.21045546618003	5.22756681660575e-06	5.31971806173976e-08	-2.24095485965005	0	1	TRUE	TRUE	TRUE	TRUE	4	5.8103899872395e-49	SIGN	-2.2276088049617	PREVALENT_DEG
SOLSEv5.0_24127	1.39063716596066	6.27226067235738e-16	2.67666968915228e-18	1.39312262336914	1.5290311122019e-16	8.88417118667684e-19	1.3895825778962	2.5639395408139e-07	8.41656941474543e-10	1.39436711561798	0	1	TRUE	TRUE	TRUE	TRUE	4	8.74732525768755e-49	SIGN	1.391927370711	PREVALENT_DEG
SOLSEv5.0_47974	-1.44541187417934	1.54671176299004e-15	7.56524481126335e-18	-1.43890077652482	5.88746838340717e-17	3.20821899236973e-19	-1.43425562073303	5.9156040785117e-07	2.66040035044514e-09	-1.44865689369226	0	1	TRUE	TRUE	TRUE	TRUE	4	1.88027500819903e-48	SIGN	-1.44180629128236	PREVALENT_DEG
SOLSEv5.0_41315	1.34033962938846	2.28407362276852e-15	1.14717284667821e-17	1.34404054992797	7.77147524851799e-17	4.34675738479368e-19	1.3431171498244	3.2370451624118e-07	1.15168933468469e-09	1.34272636097621	0	1	TRUE	TRUE	TRUE	TRUE	4	2.00247010448481e-48	SIGN	1.34255592252926	PREVALENT_DEG
SOLSEv5.0_05428	-1.15986408498862	8.91783052142636e-16	4.09840223549778e-18	-1.15516682661394	1.57439395467342e-16	9.19942631821781e-19	-1.14867270439955	4.36200007035493e-07	1.85142105416744e-09	-1.1568526178265	1.11022302462516e-16	1	TRUE	TRUE	TRUE	TRUE	4	2.13102761421119e-48	SIGN	-1.15513905845715	PREVALENT_DEG
SOLSEv5.0_14657	1.63557285828225	7.65381160101139e-14	4.52248986699291e-16	1.63749369077384	1.28820193456287e-18	5.62422799123072e-21	1.63671042135335	7.96303571314968e-07	3.97328374880593e-09	1.63765289610866	0	1	TRUE	TRUE	TRUE	TRUE	4	2.71547999587919e-48	SIGN	1.63685746662952	PREVALENT_DEG
SOLSEv5.0_00618	-1.15903207478818	7.18508948475889e-16	3.18414824686489e-18	-1.15438014838466	1.00672227640452e-17	4.82491718987164e-20	-1.15187235306573	4.12635412218549e-07	1.67399912374977e-09	-1.15685521367417	3.33066907387547e-15	0.999999999999997	TRUE	TRUE	TRUE	TRUE	4	3.08705831642358e-48	SIGN	-1.15553494747818	PREVALENT_DEG
SOLSEv5.0_23045	-1.51822984281855	2.07041183342724e-16	8.01984690754078e-19	-1.5122176225804	1.23362847806328e-16	7.04629731750027e-19	-1.52294413832113	2.75300315385716e-07	9.21794707328333e-10	-1.52466987344733	1.66533453693773e-15	0.999999999999998	TRUE	TRUE	TRUE	TRUE	4	3.62175961848783e-48	SIGN	-1.51951536929185	PREVALENT_DEG
SOLSEv5.0_08631	-1.1705350155249	6.89187550971032e-16	3.03158362046149e-18	-1.16546332185775	8.02097725148642e-17	4.52879915719287e-19	-1.16025646717468	3.98343360263194e-07	1.59530873361487e-09	-1.17006432106766	5.55111512312578e-16	0.999999999999999	TRUE	TRUE	TRUE	TRUE	4	3.77674271267491e-48	SIGN	-1.16657978140625	PREVALENT_DEG
SOLSEv5.0_48658	-1.48117541837898	1.16332478872098e-14	6.22466403707839e-17	-1.47777797638212	2.21350961390903e-17	1.11173216993757e-19	-1.5065904360922	6.21463198469728e-07	2.89688389793196e-09	-1.47203753671332	0	1	TRUE	TRUE	TRUE	TRUE	4	5.43940011539017e-48	SIGN	-1.48439534189166	PREVALENT_DEG
SOLSEv5.0_17993	2.62920079902552	2.06177709974014e-15	1.0287565872058e-17	2.62590323118147	7.17496677765832e-18	3.36808669272606e-20	2.68673527586549	2.94007816655376e-06	2.29701146846927e-08	2.639483220371	4.44089209850063e-16	1	TRUE	TRUE	TRUE	TRUE	4	5.90125874682006e-48	SIGN	2.64533063161087	PREVALENT_DEG
SOLSEv5.0_27172	-2.83386701177643	6.35734751395361e-15	3.31818354961305e-17	-2.82277756326876	4.9951967108196e-19	1.99306870285758e-21	-2.78505187868334	2.83925253944897e-05	5.69472245544864e-07	-2.82079140978996	2.22044604925031e-16	1	TRUE	TRUE	TRUE	TRUE	4	6.11145704813267e-48	SIGN	-2.81562196587962	PREVALENT_DEG
SOLSEv5.0_08310	1.54328590428951	7.74515026378569e-15	4.06796455439619e-17	1.54555143351937	3.88944168987029e-18	1.77471816594547e-20	1.53072493849709	6.03826251257255e-07	2.75520628056194e-09	1.54602529195677	1.22124532708767e-15	0.999999999999999	TRUE	TRUE	TRUE	TRUE	4	6.76388637783915e-48	SIGN	1.54139689206568	PREVALENT_DEG
SOLSEv5.0_47718	-2.05769539741797	2.42401483539546e-16	9.46911878055543e-19	-2.05179238532293	1.19168118476597e-15	7.7455560707633e-18	-2.10290146789853	9.82009085859857e-07	4.98730234094805e-09	-2.05325698705755	0	1	TRUE	TRUE	TRUE	TRUE	4	9.50736666694641e-48	SIGN	-2.06641155942424	PREVALENT_DEG
SOLSEv5.0_42064	-1.76803866920193	4.17144246209769e-14	2.39635764982797e-16	-1.76028883309578	7.46598971601657e-18	3.52920762599346e-20	-1.77821580129639	1.41122578287408e-06	8.43977605340878e-09	-1.77104358472031	0	1	TRUE	TRUE	TRUE	TRUE	4	1.45724128213146e-47	SIGN	-1.7693967220786	PREVALENT_DEG
SOLSEv5.0_47978	1.04116105828803	1.76653619276657e-17	6.2048837155245e-20	1.04529748217201	1.07458677827568e-13	9.34791373939059e-16	1.03696692862774	2.87948328133229e-07	9.73596750081166e-10	1.04310471180053	0	1	TRUE	TRUE	TRUE	TRUE	4	1.80259733556546e-47	SIGN	1.04163254522208	PREVALENT_DEG
SOLSEv5.0_08442	-1.26138707955082	1.97255692453273e-14	1.07489232666656e-16	-1.25569785044566	3.69093726935614e-17	1.92646497661959e-19	-1.24981823823283	7.89896030921301e-07	3.91538261724441e-09	-1.26159439651032	0	1	TRUE	TRUE	TRUE	TRUE	4	1.89413271878358e-47	SIGN	-1.25712439118491	PREVALENT_DEG
SOLSEv5.0_19260	-1.52038072454449	1.824402396972e-14	9.88170552803004e-17	-1.51306474837535	3.24599687419801e-17	1.67291963775428e-19	-1.51647621899796	1.05019477031582e-06	5.5848045345293e-09	-1.5250364394743	0	1	TRUE	TRUE	TRUE	TRUE	4	2.04442380740998e-47	SIGN	-1.51873953284802	PREVALENT_DEG
SOLSEv5.0_14068	-1.79157805526484	6.09512010699474e-14	3.54146426464258e-16	-1.78800566249437	4.11363090323529e-18	1.89051743575137e-20	-1.80586855831155	1.50949350708158e-06	9.56191009681352e-09	-1.77817435986655	2.22044604925031e-16	1	TRUE	TRUE	TRUE	TRUE	4	2.47620137956764e-47	SIGN	-1.79090665898433	PREVALENT_DEG
SOLSEv5.0_04690	-1.72297779734988	1.33159014210975e-15	6.25077603393276e-18	-1.71720651362834	2.23518519571441e-15	1.57019870624326e-17	-1.7641082630792	3.2370451624118e-07	1.1707762632165e-09	-1.72314182450787	0	1	TRUE	TRUE	TRUE	TRUE	4	3.13291280187596e-47	SIGN	-1.73185859964132	PREVALENT_DEG
SOLSEv5.0_09649	-1.47166782555671	1.89375648629629e-13	1.19358318408853e-15	-1.46671755045173	3.86616467828704e-18	1.75140572367663e-20	-1.46397762236968	1.50949350708158e-06	9.48332331287036e-09	-1.46762405132444	0	1	TRUE	TRUE	TRUE	TRUE	4	3.5815310786073e-47	SIGN	-1.46749676242564	PREVALENT_DEG
SOLSEv5.0_49017	1.11031810055505	9.84610509183361e-16	4.55733453024502e-18	1.11447911615384	3.57603066389302e-15	2.58256490186937e-17	1.1057882073516	3.76131035505318e-07	1.44461580127112e-09	1.11267887521274	0	1	TRUE	TRUE	TRUE	TRUE	4	4.27249017318922e-47	SIGN	1.11081607481831	PREVALENT_DEG
SOLSEv5.0_00264	-1.24190104772517	2.32496719607695e-15	1.17534368970834e-17	-1.23683800943262	1.89539913689891e-15	1.29417004390563e-17	-1.24309363818564	3.9650399530706e-07	1.57127356490162e-09	-1.24389265282982	0	1	TRUE	TRUE	TRUE	TRUE	4	5.59806524947358e-47	SIGN	-1.24143133704331	PREVALENT_DEG
SOLSEv5.0_12919	-1.28063216784689	1.12439554014842e-13	6.93911832544077e-16	-1.27464503780585	1.51606652206707e-17	7.52524096270986e-20	-1.26898193554979	1.18669987841644e-06	6.58347107810718e-09	-1.28050702297642	0	1	TRUE	TRUE	TRUE	TRUE	4	6.45744957775695e-47	SIGN	-1.27619154104474	PREVALENT_DEG
SOLSEv5.0_43244	1.3191189631947	1.93347396839457e-13	1.22496299084185e-15	1.32175355450163	2.68125919392467e-17	1.36426213786667e-19	1.32476075298152	7.25176572603678e-07	3.49935844049308e-09	1.32248580401536	0	1	TRUE	TRUE	TRUE	TRUE	4	1.1815562093017e-46	SIGN	1.3220297686733	PREVALENT_DEG
SOLSEv5.0_22959	1.1580552403608	2.55959456524905e-14	1.40318515049927e-16	1.16117919699038	4.65685352885427e-16	2.84336656391982e-18	1.15785344863472	4.71054994298283e-07	2.02567719046302e-09	1.16149350294489	0	1	TRUE	TRUE	TRUE	TRUE	4	1.74695369907805e-46	SIGN	1.1596453472327	PREVALENT_DEG
SOLSEv5.0_29360	-1.19091483934428	1.46977168428205e-15	7.14066931273162e-18	-1.18645078357679	4.87946099830726e-15	3.57193908223917e-17	-1.17470890848399	5.32041950804265e-07	2.37526524995503e-09	-1.18954617877591	2.22044604925031e-16	1	TRUE	TRUE	TRUE	TRUE	4	2.35601205571792e-46	SIGN	-1.18540517754524	PREVALENT_DEG
SOLSEv5.0_17496	-1.47499682762808	3.14998941396599e-13	2.0990967765325e-15	-1.46956502770721	1.51606652206707e-17	7.56465585642236e-20	-1.46453829322556	1.9091872416767e-06	1.25344663472192e-08	-1.47209267429657	0	1	TRUE	TRUE	TRUE	TRUE	4	2.80220429775222e-46	SIGN	-1.47029820571435	PREVALENT_DEG
SOLSEv5.0_12307	-1.57974380237709	1.46977168428205e-15	7.1188869467398e-18	-1.57482320317609	3.65707732464658e-14	2.94424242476796e-16	-1.60282834350567	3.88048175898353e-07	1.50312460217331e-09	-1.57982805833693	1.11022302462516e-16	1	TRUE	TRUE	TRUE	TRUE	4	6.27708771216765e-46	SIGN	-1.58430585184894	PREVALENT_DEG
SOLSEv5.0_46543	-1.42650222909116	1.73229296503174e-16	6.65326057540998e-19	-1.42328788103654	5.71645790986406e-13	5.98611454304119e-15	-1.46785625169511	2.23574454189914e-07	7.11903688291426e-10	-1.42431004817799	0	1	TRUE	TRUE	TRUE	TRUE	4	6.65270415546298e-46	SIGN	-1.4354891025002	PREVALENT_DEG
SOLSEv5.0_18798	-1.96379027992474	2.78034623218522e-14	1.55158342734297e-16	-1.95608059926739	2.26147557466583e-16	1.35110972192227e-18	-1.9534314615714	3.6406248336305e-06	3.10502779730717e-08	-1.96397904224149	0	1	TRUE	TRUE	TRUE	TRUE	4	6.87265239037872e-46	SIGN	-1.95932034575126	PREVALENT_DEG
SOLSEv5.0_41215	1.01954730475307	2.45712683123198e-16	9.75978552930013e-19	1.02289493007632	2.58241193246255e-13	2.44143596017863e-15	1.01630160327796	4.36200007035493e-07	1.86147132306779e-09	1.0214181391781	1.11022302462516e-16	1	TRUE	TRUE	TRUE	TRUE	4	8.26969229832914e-46	SIGN	1.02004049432136	PREVALENT_DEG
SOLSEv5.0_31324	-2.05216397503281	2.73795801739284e-14	1.50995288357022e-16	-2.04334265458973	3.92457668961892e-17	2.06129491625587e-19	-2.0017074316673	6.13921323926099e-06	6.92374745989947e-08	-2.05457186901876	5.55111512312578e-16	0.999999999999999	TRUE	TRUE	TRUE	TRUE	4	9.81079000365993e-46	SIGN	-2.03794648257715	PREVALENT_DEG
SOLSEv5.0_41254	-0.871211659155536	2.00437261583429e-18	6.25071064912378e-21	-0.867410457774967	5.79264109922963e-13	6.08490677790592e-15	-0.869798815894104	4.36200007035493e-07	1.84931810479008e-09	-0.869252036826465	1.04360964314765e-14	0.99999999999999	FALSE	FALSE	FALSE	FALSE	0	1.40275816997099e-45	SIGN	-0.869418242412768	NOT_DEG
SOLSEv5.0_19333	-1.92108338055937	3.31185543395852e-10	4.1421295352992e-12	-1.91768848900299	8.65900065336861e-19	3.72362894524928e-21	-1.97919009639423	1.0755527578781e-08	1.41227424466152e-11	-1.91940760299608	1.77635683940025e-15	0.999999999999998	TRUE	TRUE	TRUE	TRUE	4	1.45279278705305e-45	SIGN	-1.93434239223817	PREVALENT_DEG
SOLSEv5.0_41223	0.941323554251695	2.45234724544006e-16	9.66029837681145e-19	0.945211752367644	3.25649184666192e-13	3.21768718066257e-15	0.941164809071254	6.54884467046658e-07	3.07417124996461e-09	0.943494375367333	0	1	FALSE	FALSE	FALSE	FALSE	0	1.5373106038922e-45	SIGN	0.942798622764481	NOT_DEG
SOLSEv5.0_06513	-2.13342591177485	6.93589552594837e-14	4.05275056172672e-16	-2.12838200014637	1.21397845381744e-17	5.85808465059787e-20	-2.13528288156106	4.80369828063198e-06	4.60453631600479e-08	-2.11574747852351	1.99840144432528e-15	0.999999999999998	TRUE	TRUE	TRUE	TRUE	4	2.12191496349059e-45	SIGN	-2.12820956800145	PREVALENT_DEG
SOLSEv5.0_43079	-1.47991521660735	6.51431321495781e-13	4.5976343144665e-15	-1.47265928741335	4.84830332165967e-17	2.59420753514272e-19	-1.45968694933008	2.54407627272498e-06	1.87905709011955e-08	-1.48187700175277	0	1	TRUE	TRUE	TRUE	TRUE	4	2.33587789417113e-45	SIGN	-1.47353461377588	PREVALENT_DEG
SOLSEv5.0_47800	-1.3768331234938	4.95564478936398e-16	2.09447427216448e-18	-1.37258898071762	9.90028908035684e-14	8.51484009799919e-16	-1.40022146080326	2.88462555628098e-07	9.84804706868075e-10	-1.37497340732203	6.66133814775094e-16	0.999999999999999	TRUE	TRUE	TRUE	TRUE	4	2.46507923618987e-45	SIGN	-1.38115424308418	PREVALENT_DEG
SOLSEv5.0_10129	-1.89037188080371	9.85250290436266e-14	6.01570935302319e-16	-1.88144438562388	5.4662248057492e-17	2.96072971456724e-19	-1.85987901209297	4.22984403532739e-06	3.88785191836545e-08	-1.89665689395798	4.44089209850063e-16	1	TRUE	TRUE	TRUE	TRUE	4	2.64039901211494e-45	SIGN	-1.88208804311964	PREVALENT_DEG
SOLSEv5.0_04755	1.08321473069697	6.76110325064756e-16	2.95186531968659e-18	1.08644608282753	3.25826015547686e-13	3.2301302135509e-15	1.07110208580631	4.27222225039611e-07	1.78108599218825e-09	1.08511812524053	0	1	TRUE	TRUE	TRUE	TRUE	4	2.72486894673407e-45	SIGN	1.08147025614283	PREVALENT_DEG
SOLSEv5.0_24599	-3.11148589326069	1.2922240877682e-07	3.07116908887561e-09	-3.10775287257834	6.93971097943761e-21	2.18695550020028e-23	-3.30896428713397	6.70800716944974e-09	6.1736241649926e-12	-3.10986321332126	2.44249065417534e-15	0.999999999999998	TRUE	TRUE	TRUE	TRUE	4	3.7979833602037e-45	SIGN	-3.15951656657356	PREVALENT_DEG
SOLSEv5.0_22665	-0.963389830578843	3.80934414837168e-17	1.37553050034758e-19	-0.95947349125448	3.00028217247501e-13	2.90543689354341e-15	-0.953434521848634	5.98888201052596e-07	2.71301486213631e-09	-0.961558887005527	3.44169137633799e-15	0.999999999999997	FALSE	FALSE	FALSE	FALSE	0	6.01524448832686e-45	SIGN	-0.959464182671871	NOT_DEG
SOLSEv5.0_10615	-2.18294141129504	8.91326415324215e-14	5.32519474736589e-16	-2.17432137019812	2.05840046302588e-16	1.22302624103892e-18	-2.20417100035071	5.96692371899797e-06	6.50063819796189e-08	-2.18332249292187	3.33066907387547e-16	1	TRUE	TRUE	TRUE	TRUE	4	9.20504250961164e-45	SIGN	-2.18618906869143	PREVALENT_DEG
SOLSEv5.0_09698	-1.83671609104429	6.20831761222638e-09	1.08860945625556e-10	-1.83117004483422	4.92501335236897e-19	1.94006369131168e-21	-1.87167330260999	9.97230671440292e-09	1.17848879532057e-11	-1.83422182304235	1.22124532708767e-15	0.999999999999999	TRUE	TRUE	TRUE	TRUE	4	9.39547038629673e-45	SIGN	-1.84344531538271	PREVALENT_DEG
SOLSEv5.0_08569	1.13504209117945	2.17082460242767e-13	1.40384219111135e-15	1.1386463062514	2.1861117796589e-15	1.52172855486102e-17	1.1334528472875	7.51104012207007e-07	3.67378451954318e-09	1.13755786576587	0	1	TRUE	TRUE	TRUE	TRUE	4	9.9690885251102e-45	SIGN	1.13617477762106	PREVALENT_DEG
SOLSEv5.0_08094	-2.30533865051212	9.84800118608599e-14	5.98063296269543e-16	-2.29563466961715	7.77147524851799e-17	4.36241429766135e-19	-2.36316337162141	6.73116726173064e-06	7.91044178084749e-08	-2.30802983551482	7.7715611723761e-16	0.999999999999999	TRUE	TRUE	TRUE	TRUE	4	1.00824582877771e-44	SIGN	-2.31804163181637	PREVALENT_DEG
SOLSEv5.0_47467	-1.06542463581183	1.55832965727963e-15	7.67322484955339e-18	-1.06099716778848	2.0112699064607e-14	1.55154918431626e-16	-1.0640609474421	4.99845208189958e-07	2.19870852829512e-09	-1.06429348446013	2.66453525910038e-15	0.999999999999997	TRUE	TRUE	TRUE	TRUE	4	1.05009529983614e-44	SIGN	-1.06369405887563	PREVALENT_DEG
SOLSEv5.0_09557	-1.56741058084653	7.83452973122993e-14	4.65499091144213e-16	-1.56203745456488	9.07278681649729e-15	6.85008360238445e-17	-1.59589011819713	9.82009085859857e-07	5.06107167645989e-09	-1.56746747753053	0	1	TRUE	TRUE	TRUE	TRUE	4	1.91811997941937e-44	SIGN	-1.57320140778477	PREVALENT_DEG
SOLSEv5.0_10139	-1.17353466565152	2.62400285311297e-13	1.73997497399737e-15	-1.1676814465155	2.59916464923155e-15	1.84295559936321e-17	-1.16139305242525	1.35022422625185e-06	7.98713075331705e-09	-1.17509539211943	0	1	TRUE	TRUE	TRUE	TRUE	4	2.51213408582751e-44	SIGN	-1.16942613917793	PREVALENT_DEG
SOLSEv5.0_44251	-2.14717981545939	6.31419583677272e-13	4.41494177603187e-15	-2.14146715648201	6.88321402514297e-17	3.81861001952914e-19	-2.18618255335169	5.64351165757781e-06	5.90972727166504e-08	-2.13203567786029	4.44089209850063e-16	1	TRUE	TRUE	TRUE	TRUE	4	2.67197358138474e-44	SIGN	-2.15171630078834	PREVALENT_DEG
SOLSEv5.0_09678	-1.9728999416534	5.49902357273576e-13	3.77276015724575e-15	-1.96761733737387	6.63830919922574e-17	3.66095245205635e-19	-1.96900232073783	4.94456149960145e-06	4.8077736277349e-08	-1.96064380318975	6.66133814775094e-16	0.999999999999999	TRUE	TRUE	TRUE	TRUE	4	2.94173530620121e-44	SIGN	-1.96754085073871	PREVALENT_DEG
SOLSEv5.0_18429	-1.62408076522079	2.00034967069268e-13	1.27389894663815e-15	-1.61705302162325	1.36516397690006e-16	7.84242182180056e-19	-1.60959700051525	2.48242049370177e-06	1.81722013621605e-08	-1.62465355297016	1.77635683940025e-15	0.999999999999998	TRUE	TRUE	TRUE	TRUE	4	2.94611737280612e-44	SIGN	-1.61884608508236	PREVALENT_DEG
SOLSEv5.0_10895	-2.07373037416329	4.69851124443349e-13	3.20812243981934e-15	-2.06228413398444	2.57686254750762e-17	1.30268467424802e-19	-2.0835729046158	5.3937980153703e-06	5.50658563759368e-08	-2.08570108097658	1.88737914186277e-15	0.999999999999998	TRUE	TRUE	TRUE	TRUE	4	3.01364606722533e-44	SIGN	-2.07632212343503	PREVALENT_DEG
SOLSEv5.0_03195	-3.19626996051348	6.96734941343405e-13	4.96311861180839e-15	-3.17237776683756	1.06808227139016e-18	4.62813445240132e-21	-3.16483918860637	0.00013143903344243	4.48729917539727e-06	-3.21772542220178	1.66533453693773e-15	0.999999999999998	TRUE	TRUE	TRUE	TRUE	4	3.95352262424354e-44	SIGN	-3.1878030845398	PREVALENT_DEG
SOLSEv5.0_16536	-3.85804921146307	3.24451072715205e-11	3.24845147156017e-13	-3.81709681820049	1.76342048021159e-19	6.5412636399537e-22	-3.75456689760354	0.000361631757101759	1.67977197353835e-05	-3.87408106447401	0	1	TRUE	TRUE	TRUE	TRUE	4	5.52473117920117e-44	SIGN	-3.82594849793528	PREVALENT_DEG
SOLSEv5.0_41598	0.944296044613392	7.62564210207678e-16	3.45448120699405e-18	0.947928317871029	8.32541964318209e-13	8.90945344738654e-15	0.943818075718757	7.361901033696e-07	3.57667121749995e-09	0.946246282021525	5.55111512312578e-16	0.999999999999999	FALSE	FALSE	FALSE	FALSE	0	6.21981944700639e-44	SIGN	0.945572180056176	NOT_DEG
SOLSEv5.0_41467	-1.20881280334585	3.65672610414122e-15	1.86059333007875e-17	-1.20451333667103	1.54629481545462e-12	1.7664399296793e-14	-1.22610879629654	4.17125652263538e-07	1.71160773833642e-09	-1.2071087010898	0	1	TRUE	TRUE	TRUE	TRUE	4	6.27596241631433e-44	SIGN	-1.21163590935081	PREVALENT_DEG
SOLSEv5.0_09515	-1.24163280145147	6.01316580467119e-13	4.14524117447707e-15	-1.23587673421226	1.45977792977655e-15	9.77561952776862e-18	-1.23050146037019	1.57708969749281e-06	1.01988205497188e-08	-1.24177694390161	2.22044604925031e-16	1	TRUE	TRUE	TRUE	TRUE	4	7.33589950961888e-44	SIGN	-1.23744698498388	PREVALENT_DEG
SOLSEv5.0_47495	-1.05942358548508	3.66760324088255e-14	2.07079984713193e-16	-1.05458445864524	8.30973174162325e-14	7.09230953229178e-16	-1.04966348084422	9.82009085859857e-07	5.04404334446129e-09	-1.05708230260005	0	1	TRUE	TRUE	TRUE	TRUE	4	7.9133754365428e-44	SIGN	-1.05518845689365	PREVALENT_DEG
SOLSEv5.0_41277	1.52183522158815	7.74064772749381e-13	5.5647895884225e-15	1.52571397507575	2.64977735642316e-15	1.88754123475635e-17	1.52716254568462	1.48261575240867e-06	9.149846090432e-09	1.52047957617265	0	1	TRUE	TRUE	TRUE	TRUE	4	8.03725267551426e-44	SIGN	1.52379782963029	PREVALENT_DEG
SOLSEv5.0_19314	-1.36363504841686	4.33605634105942e-15	2.22047989103263e-17	-1.35986906570237	3.51361588465599e-13	3.50634943680996e-15	-1.40002913485368	3.58330701006751e-07	1.36448679764905e-09	-1.36088759294845	6.66133814775094e-16	0.999999999999999	TRUE	TRUE	TRUE	TRUE	4	8.64006428654376e-44	SIGN	-1.37110521048034	PREVALENT_DEG
SOLSEv5.0_41453	-1.99768302150974	7.44202231753785e-12	6.47387294142905e-14	-1.98785036368962	5.04066879600609e-17	2.71368441238551e-19	-1.96477338244	9.0709405996222e-06	1.25360798097395e-07	-1.99904585675817	0	1	TRUE	TRUE	TRUE	TRUE	4	8.9664977064318e-44	SIGN	-1.98733815609938	PREVALENT_DEG
SOLSEv5.0_04573	-2.06332335655414	6.13669194894013e-13	4.25054000336923e-15	-2.05375074517612	3.55365888428901e-16	2.15811605420827e-18	-2.01871180678714	9.3403894161785e-06	1.30617663765619e-07	-2.0663673094243	2.22044604925031e-16	1	TRUE	TRUE	TRUE	TRUE	4	1.06834228006712e-43	SIGN	-2.05053830448542	PREVALENT_DEG
SOLSEv5.0_00095	-1.84086057408007	8.85656911839225e-13	6.48332374815833e-15	-1.82955102208466	4.25857104819758e-17	2.25069736650957e-19	-1.82492812610191	4.35977538335449e-06	4.0502131552681e-08	-1.85429434337916	2.77555756156289e-15	0.999999999999997	TRUE	TRUE	TRUE	TRUE	4	1.0777896191613e-43	SIGN	-1.83740851641145	PREVALENT_DEG
SOLSEv5.0_14658	1.24755772153895	4.51215454816519e-12	3.68816755570079e-14	1.25026748868847	6.84003157922368e-16	4.22127149950449e-18	1.24273598435361	1.50949350708158e-06	9.56347854337212e-09	1.25201846081161	0	1	TRUE	TRUE	TRUE	TRUE	4	1.21736741543259e-43	SIGN	1.24814491384816	PREVALENT_DEG
SOLSEv5.0_12391	-1.82829552197054	1.1901300013062e-12	8.90751535626215e-15	-1.82325729594898	8.87795395878976e-17	5.04180820953494e-19	-1.82169221832396	4.02178004654399e-06	3.53818419877815e-08	-1.81739315403852	1.88737914186277e-15	0.999999999999998	TRUE	TRUE	TRUE	TRUE	4	1.86560348069043e-43	SIGN	-1.8226595475705	PREVALENT_DEG
SOLSEv5.0_06801	-1.41110245106658	1.14526461830932e-11	1.04138889561659e-13	-1.40469322610401	1.86608555101702e-16	1.1026340123529e-18	-1.39937175370821	3.50919435352036e-06	2.92596056131757e-08	-1.41059299243263	0	1	TRUE	TRUE	TRUE	TRUE	4	1.93487459163585e-43	SIGN	-1.40644010582786	PREVALENT_DEG
SOLSEv5.0_21464	-1.93668233143557	1.32723395957683e-12	1.00208059187431e-14	-1.92655024014285	9.03934581059435e-16	5.6972537032929e-18	-1.92748830920588	6.33716090981721e-06	7.30178734643942e-08	-1.94670437367918	1.11022302462516e-16	1	TRUE	TRUE	TRUE	TRUE	4	1.96077548729979e-43	SIGN	-1.93435631361587	PREVALENT_DEG
SOLSEv5.0_11540	-1.16702616184919	9.33416475388795e-13	6.86358173807866e-15	-1.16301788516289	1.29890180420736e-15	8.61301133998252e-18	-1.16645482600345	1.44305570091314e-06	8.85833358732751e-09	-1.16138560220182	5.55111512312578e-16	0.999999999999999	TRUE	TRUE	TRUE	TRUE	4	2.24758617184071e-43	SIGN	-1.16447111880434	PREVALENT_DEG
SOLSEv5.0_07679	-1.74741892459114	1.14001420712001e-12	8.45757840032571e-15	-1.74377572397465	1.14740939533708e-15	7.34480622692216e-18	-1.75413070361959	3.40390119303861e-06	2.80464563389257e-08	-1.73517164940077	2.22044604925031e-16	1	TRUE	TRUE	TRUE	TRUE	4	2.2868579612764e-43	SIGN	-1.74512425039654	PREVALENT_DEG
SOLSEv5.0_47512	-1.1304102284298	4.03017669737225e-13	2.73855686030941e-15	-1.12607623354326	3.4286019054171e-14	2.74621299583683e-16	-1.13443512613801	1.16277944777742e-06	6.33625671572242e-09	-1.12477951389626	0	1	TRUE	TRUE	TRUE	TRUE	4	4.06098193974998e-43	SIGN	-1.12892527550183	PREVALENT_DEG
SOLSEv5.0_11576	-1.24311550068456	5.7274583498042e-12	4.81314820454281e-14	-1.23633474034934	1.48500902906363e-15	9.99333128575796e-18	-1.23166105489011	2.71885661187446e-06	2.07062578851353e-08	-1.24655270222252	0	1	TRUE	TRUE	TRUE	TRUE	4	5.78745253825445e-43	SIGN	-1.23941599953663	PREVALENT_DEG
SOLSEv5.0_32544	-1.36197453890175	1.54038472368352e-12	1.18552190633101e-14	-1.35723161009	7.53617548388427e-15	5.59096497179478e-17	-1.36761743277281	2.00896854055074e-06	1.33874081256541e-08	-1.35829264500493	0	1	TRUE	TRUE	TRUE	TRUE	4	5.83530728726877e-43	SIGN	-1.36127905669237	PREVALENT_DEG
SOLSEv5.0_11000	-2.16125588629729	9.60780271564039e-14	5.80322259684809e-16	-2.15275363606922	1.28911722015119e-13	1.12987656429231e-15	-2.26279357450303	2.17557112468382e-06	1.51925296800461e-08	-2.17189319756742	0	1	TRUE	TRUE	TRUE	TRUE	4	6.71579142230023e-43	SIGN	-2.18717407360924	PREVALENT_DEG
SOLSEv5.0_48287	-2.62748456618508	1.66332339243291e-13	1.0374271889251e-15	-2.61496482159225	2.94326084840397e-15	2.10626289253214e-17	-2.61534652228906	4.34426437700608e-05	1.00966391324568e-06	-2.63291790597856	2.22044604925031e-16	1	TRUE	TRUE	TRUE	TRUE	4	1.04703856661491e-42	SIGN	-2.62267845401124	PREVALENT_DEG
SOLSEv5.0_42225	-3.12520673048226	2.87779277527296e-11	2.84350072336001e-13	-3.10282663043177	3.47618270679239e-18	1.55191822251179e-20	-3.03476490898265	0.000134896390299826	4.64075819959351e-06	-3.12095919537416	4.44089209850063e-16	1	TRUE	TRUE	TRUE	TRUE	4	1.32010408977626e-42	SIGN	-3.09593936631771	PREVALENT_DEG
SOLSEv5.0_20701	-2.42981854452934	7.98488414855332e-13	5.8190075861827e-15	-2.41913535895533	8.23443646947787e-16	5.1629103032212e-18	-2.40790290015137	2.95455832888429e-05	5.99388453944291e-07	-2.42714984528016	4.44089209850063e-16	1	TRUE	TRUE	TRUE	TRUE	4	1.88151819328502e-42	SIGN	-2.42100166222905	PREVALENT_DEG
SOLSEv5.0_19245	-1.00207956992876	1.35608264911851e-13	8.41347275985286e-16	-0.99762452001453	1.69899607438583e-13	1.5281650670706e-15	-1.00144881853953	1.17807184408966e-06	6.4969329943559e-09	-0.998556886025481	3.33066907387547e-16	1	TRUE	FALSE	TRUE	FALSE	2	1.96909930209535e-42	SIGN	-0.999927448627074	POSSIBLE_DEG
SOLSEv5.0_20872	1.3042363341376	8.52268558396175e-12	7.46990464142661e-14	1.30747572218188	6.40472160220932e-15	4.7095087118632e-17	1.32386553273721	1.54387026898445e-06	9.88263475205884e-09	1.30659419857367	0	1	TRUE	TRUE	TRUE	TRUE	4	2.03598354817134e-42	SIGN	1.31054294690759	PREVALENT_DEG
SOLSEv5.0_13515	-1.75098409125797	2.01321422759709e-12	1.5794839654522e-14	-1.74538787465066	1.60185193905183e-15	1.08322062648024e-17	-1.73181048669275	5.22756681660575e-06	5.31078515085559e-08	-1.74264104605409	5.55111512312578e-16	0.999999999999999	TRUE	TRUE	TRUE	TRUE	4	2.03641414091518e-42	SIGN	-1.74270587466387	PREVALENT_DEG
SOLSEv5.0_49053	-2.14542319181386	2.41570284032285e-13	1.58599142587588e-15	-2.13654384264916	3.10713477560674e-15	2.2337344183366e-17	-2.09344308569789	1.55261544302503e-05	2.56365285047956e-07	-2.14692444757442	1.11022302462516e-15	0.999999999999999	TRUE	TRUE	TRUE	TRUE	4	2.79051709543995e-42	SIGN	-2.13058364193383	PREVALENT_DEG
SOLSEv5.0_18239	-2.31143259900252	3.48691577590626e-07	9.2143492092195e-09	-2.30745486559449	1.8522943254599e-18	8.20863782086752e-21	-2.43669117216613	1.67970331605032e-08	2.59153910824163e-11	-2.30846261425862	1.22124532708767e-15	0.999999999999999	TRUE	TRUE	TRUE	TRUE	4	2.85568359163103e-42	SIGN	-2.34101031275544	PREVALENT_DEG
SOLSEv5.0_04549	-3.00791510657708	7.01068492703658e-12	6.02960788787573e-14	-2.99682585813274	6.11470376980049e-17	3.35211741967857e-19	-3.06055197268078	9.3359738456782e-05	2.82564681276148e-06	-2.96096256755922	3.33066907387547e-16	1	TRUE	TRUE	TRUE	TRUE	4	2.87261503733278e-42	SIGN	-3.00656387623746	PREVALENT_DEG
SOLSEv5.0_29512	-1.89253492439871	6.10657775647898e-12	5.1718381681764e-14	-1.88673747162526	1.47252495927514e-16	8.50751379812968e-19	-1.8782004151052	6.45594042289528e-06	7.50222535438049e-08	-1.88282842559087	2.33146835171283e-15	0.999999999999998	TRUE	TRUE	TRUE	TRUE	4	2.91553108246625e-42	SIGN	-1.88507530918001	PREVALENT_DEG
SOLSEv5.0_24196	-1.76736224250761	4.69112116908712e-12	3.88065041069479e-14	-1.75627528679913	6.99779637309167e-16	4.34160625845887e-18	-1.75891305017156	4.94456149960145e-06	4.90729470530319e-08	-1.78211423264844	8.88178419700125e-16	0.999999999999999	TRUE	TRUE	TRUE	TRUE	4	3.10012211383583e-42	SIGN	-1.76616620303169	PREVALENT_DEG
SOLSEv5.0_41632	-1.16119315747411	2.93772238024375e-14	1.64905139684759e-16	-1.15735523348141	3.09617985998817e-13	3.02879426936439e-15	-1.18071267516887	4.89791861247625e-07	2.1223295697957e-09	-1.15695689198133	3.66373598126302e-15	0.999999999999996	TRUE	TRUE	TRUE	TRUE	4	3.49783472309464e-42	SIGN	-1.16405448952643	PREVALENT_DEG
SOLSEv5.0_00737	-2.05103176108704	9.29582445660151e-12	8.20857032736699e-14	-2.03981596565417	2.96682234538911e-16	1.78225548766112e-18	-2.03846956745414	1.09541051285067e-05	1.60005242100609e-07	-2.05780660965677	5.55111512312578e-16	0.999999999999999	TRUE	TRUE	TRUE	TRUE	4	3.5911922024369e-42	SIGN	-2.04678097596303	PREVALENT_DEG
SOLSEv5.0_28165	-1.92718040275371	1.49834607882152e-11	1.41163156820332e-13	-1.91647421392398	3.54617577117853e-16	2.14193067621984e-18	-1.904510093832	9.23749843834931e-06	1.28572344741493e-07	-1.93352850951284	4.44089209850063e-16	1	TRUE	TRUE	TRUE	TRUE	4	4.63397300925852e-42	SIGN	-1.92042330500564	PREVALENT_DEG
SOLSEv5.0_44338	-2.490946448772	2.23917019032835e-13	1.46274125291449e-15	-2.48182941034194	2.64797500746675e-14	2.07749081437991e-16	-2.54834811926235	2.0788351143514e-05	3.80786525886511e-07	-2.4786805882813	2.22044604925031e-16	1	TRUE	TRUE	TRUE	TRUE	4	5.7820298556931e-42	SIGN	-2.4999511416644	PREVALENT_DEG
SOLSEv5.0_12529	-1.19554735775696	1.54038472368352e-12	1.18557485612491e-14	-1.19081279224394	1.18559391300101e-13	1.03524925600981e-15	-1.19911184433268	1.52877303600004e-06	9.73580963739645e-09	-1.19092689624159	0	1	TRUE	TRUE	TRUE	TRUE	4	6.52586777408927e-42	SIGN	-1.19409972264379	PREVALENT_DEG
SOLSEv5.0_20076	-2.77259967173625	9.61671082075686e-07	2.88851734924089e-08	-2.78235463700831	4.24472932902768e-19	1.65815182403011e-21	-2.95210320696555	6.95112606986748e-07	3.30864747441416e-09	-2.76298668001338	0	1	TRUE	TRUE	TRUE	TRUE	4	6.62928819270725e-42	SIGN	-2.81751104893087	PREVALENT_DEG
SOLSEv5.0_14221	-1.79657056602627	6.01104803845366e-12	5.07119898198664e-14	-1.78511691240495	5.30440540478839e-16	3.25615931029586e-18	-1.78647579643399	5.51719041864274e-06	5.69555524083164e-08	-1.81120734324956	1.88737914186277e-15	0.999999999999998	TRUE	TRUE	TRUE	TRUE	4	6.97678629987718e-42	SIGN	-1.79484265452869	PREVALENT_DEG
SOLSEv5.0_03261	-2.12041389303553	4.0423069962854e-12	3.27758207688834e-14	-2.11618263475486	2.16885503728415e-15	1.50224341944968e-17	-2.15021037860816	8.85321611068105e-06	1.20317482513933e-07	-2.10067981920495	4.44089209850063e-16	1	TRUE	TRUE	TRUE	TRUE	4	7.23553619813455e-42	SIGN	-2.12187168140088	PREVALENT_DEG
SOLSEv5.0_13465	-1.83350721992821	4.19938939176486e-12	3.41873278783339e-14	-1.82415206533038	2.43383369054962e-15	1.7177370694553e-17	-1.79772346179805	8.17977126970623e-06	1.05794894799076e-07	-1.84210804239775	4.44089209850063e-16	1	TRUE	TRUE	TRUE	TRUE	4	7.77735134554557e-42	SIGN	-1.8243726973636	PREVALENT_DEG
SOLSEv5.0_09740	-2.42024193294119	4.8491570585129e-11	5.07790139403741e-13	-2.40913773873449	1.62333449032404e-16	9.53868213137258e-19	-2.3802637151087	4.38714572437245e-05	1.03115134381075e-06	-2.41331495838721	0	1	TRUE	TRUE	TRUE	TRUE	4	8.02456044311015e-42	SIGN	-2.4057395862929	PREVALENT_DEG
SOLSEv5.0_22974	0.824235307972048	4.94595499035091e-15	2.54904288312081e-17	0.828094906217698	8.21634201774617e-12	1.05728459802268e-13	0.826776179334951	1.76129514697616e-06	1.1447869188894e-08	0.826507141563743	5.55111512312578e-16	0.999999999999999	FALSE	FALSE	FALSE	FALSE	0	8.30740543578789e-42	SIGN	0.82640338377211	NOT_DEG
SOLSEv5.0_48077	-1.19178867790206	1.76005643264467e-13	1.10353799243388e-15	-1.18685545925173	2.309747102231e-12	2.75231657456539e-14	-1.19073448474005	9.82009085859857e-07	5.0016823057421e-09	-1.19150223303194	0	1	TRUE	TRUE	TRUE	TRUE	4	9.2388939293647e-42	SIGN	-1.19022021373145	PREVALENT_DEG
SOLSEv5.0_00248	-1.31491904099078	6.3354774790973e-13	4.45061937605233e-15	-1.30894118287105	4.58907860253669e-13	4.6850390486456e-15	-1.30474117803483	1.49991668963278e-06	9.35509211273442e-09	-1.31862016383883	0	1	TRUE	TRUE	TRUE	TRUE	4	1.00673885917371e-41	SIGN	-1.31180539143387	PREVALENT_DEG
SOLSEv5.0_07337	-1.945943636184	1.11474764773451e-11	1.00632112112067e-13	-1.93374312739773	1.24436141743392e-15	8.21050602055664e-18	-1.93383961801282	9.03776276707321e-06	1.24308918996936e-07	-1.9614055497691	4.44089209850063e-16	1	TRUE	TRUE	TRUE	TRUE	4	1.15318018101642e-41	SIGN	-1.94373298284091	PREVALENT_DEG
SOLSEv5.0_49478	2.09979887029395	5.40227327749405e-12	4.4866728135968e-14	2.10143561034287	3.95744280272092e-14	3.20877251837333e-16	2.2091408195476	2.99493388112775e-06	2.34970028424492e-08	2.09548925067156	0	1	TRUE	TRUE	TRUE	TRUE	4	1.46240262398133e-41	SIGN	2.126466137714	PREVALENT_DEG
SOLSEv5.0_21041	-1.11893840171728	4.52230876266305e-12	3.71704519114163e-14	-1.11388194901627	6.03870680114651e-14	5.01524085182046e-16	-1.10674689416658	2.46193763396153e-06	1.79414422328549e-08	-1.11663117065101	0	1	TRUE	TRUE	TRUE	TRUE	4	1.53347487622746e-41	SIGN	-1.11404960388778	PREVALENT_DEG
SOLSEv5.0_12076	-1.62479414209985	1.15509670777865e-11	1.05412101487859e-13	-1.62084859661095	1.02284377225793e-15	6.51385916745031e-18	-1.62896419188811	4.18431366306723e-06	3.82631327549083e-08	-1.6138806590747	1.77635683940025e-15	0.999999999999998	TRUE	TRUE	TRUE	TRUE	4	1.79593619442305e-41	SIGN	-1.6221218974184	PREVALENT_DEG
SOLSEv5.0_07341	-0.957456093424168	3.70398465418571e-14	2.11565942234289e-16	-0.953132663776948	2.38164643326917e-12	2.85362882231969e-14	-0.957393626908368	1.15269552082277e-06	6.24346784413079e-09	-0.955531959296855	8.88178419700125e-16	0.999999999999999	FALSE	FALSE	FALSE	FALSE	0	1.84556266162198e-41	SIGN	-0.955878585851585	NOT_DEG
SOLSEv5.0_09866	-1.56883373251874	1.17647908831757e-11	1.0813581877324e-13	-1.56322614399653	1.19160229965195e-15	7.705926961607e-18	-1.5732236459676	3.85502198009283e-06	3.31554921965769e-08	-1.56420830023103	1.77635683940025e-15	0.999999999999998	TRUE	TRUE	TRUE	TRUE	4	1.95837959864331e-41	SIGN	-1.56737295567848	PREVALENT_DEG
SOLSEv5.0_07536	-1.43768505477456	9.79518067651697e-12	8.71382977164461e-14	-1.43098802234691	3.25278026230265e-14	2.59470703390849e-16	-1.45058548560806	2.71885661187446e-06	2.06841738494756e-08	-1.44197393468014	0	1	TRUE	TRUE	TRUE	TRUE	4	1.96184994536447e-41	SIGN	-1.44030812435242	PREVALENT_DEG
SOLSEv5.0_09575	-1.60109527855133	5.46731004162488e-12	4.57658162562565e-14	-1.59623283795277	3.81246731436761e-15	2.76583158741832e-17	-1.62229281555006	3.30169002139392e-06	2.69875197888286e-08	-1.59606337421203	1.4432899320127e-15	0.999999999999999	TRUE	TRUE	TRUE	TRUE	4	2.02431899601891e-41	SIGN	-1.60392107656655	PREVALENT_DEG
SOLSEv5.0_20832	-3.42931820561682	2.17424820942075e-13	1.41319353138334e-15	-3.41472625633727	2.0704628979581e-15	1.420499444156e-17	-3.65789690440329	0.000154403338593109	5.52472307607553e-06	-3.35649360345916	1.66533453693773e-15	0.999999999999998	TRUE	TRUE	TRUE	TRUE	4	2.3489738466061e-41	SIGN	-3.46460874245414	PREVALENT_DEG
SOLSEv5.0_15060	-1.07938634022202	1.63399820629116e-12	1.27123912579524e-14	-1.07448770270829	3.16578105656365e-13	3.11766509197746e-15	-1.07146745192321	2.03264902623504e-06	1.38002729933747e-08	-1.07986237040077	0	1	TRUE	TRUE	TRUE	TRUE	4	2.36834735348972e-41	SIGN	-1.07630096631357	PREVALENT_DEG
SOLSEv5.0_12326	1.13489211330416	4.52230876266305e-12	3.72615796024169e-14	1.13811120785046	1.83321781988652e-13	1.67296245914208e-15	1.14899068135318	1.33748351559703e-06	7.85902732140196e-09	1.13802499619757	0	1	TRUE	TRUE	TRUE	TRUE	4	2.49381958797713e-41	SIGN	1.14000474967634	PREVALENT_DEG
SOLSEv5.0_44749	3.89702910010198	9.29667745685731e-14	5.58478145489574e-16	3.8712801919368	8.98134358159916e-15	6.75155986011295e-17	3.74529446944698	0.000369179684501732	1.73454009547172e-05	3.92066453108093	4.44089209850063e-16	1	TRUE	TRUE	TRUE	TRUE	4	2.76485664271962e-41	SIGN	3.85856707314167	PREVALENT_DEG
SOLSEv5.0_17056	2.00035746736876	3.64848864138908e-12	2.93431282913805e-14	1.99846015695536	1.0942580600791e-14	8.33364638867975e-17	1.95238553943145	5.22756681660575e-06	5.29884080841254e-08	2.00773201987118	7.7715611723761e-16	0.999999999999999	TRUE	TRUE	TRUE	TRUE	4	3.2603323594663e-41	SIGN	1.98973379590669	PREVALENT_DEG
SOLSEv5.0_08104	-1.24111136539135	1.12753046848623e-12	8.32795047793721e-15	-1.23599706719562	1.12163715364268e-12	1.22977648070332e-14	-1.24725606631408	1.26094626388783e-06	7.20233233484823e-09	-1.24281471242183	0	1	TRUE	TRUE	TRUE	TRUE	4	3.55006329813319e-41	SIGN	-1.24179480283072	PREVALENT_DEG
SOLSEv5.0_23441	-2.35177134985227	1.52580322262835e-07	3.68641030710852e-09	-2.34834755485072	5.76025110602021e-18	2.67069729876572e-20	-2.45792652950211	1.43891411703357e-08	2.03109697115989e-11	-2.35016750924432	1.54321000422897e-14	0.999999999999985	TRUE	TRUE	TRUE	TRUE	4	3.90260434138263e-41	SIGN	-2.37705323586235	PREVALENT_DEG
SOLSEv5.0_06405	0.863036028223401	1.30880774761759e-15	6.10086663039417e-18	0.866798204993572	3.5729585819072e-12	4.37485983340901e-14	0.86855831650633	1.18999751935305e-06	6.6408291465062e-09	0.864956278203275	3.65263375101677e-14	0.999999999999963	FALSE	FALSE	FALSE	FALSE	0	4.05987036578424e-41	SIGN	0.865837206981644	NOT_DEG
SOLSEv5.0_08936	-2.32462399697868	6.91917783856786e-13	4.90609071047059e-15	-2.31965802336876	4.2508411262682e-13	4.29786648357222e-15	-2.51371556492323	2.22988099353066e-06	1.5884324445923e-08	-2.29282460136175	4.44089209850063e-16	1	TRUE	TRUE	TRUE	TRUE	4	5.75861410937151e-41	SIGN	-2.3627055466581	PREVALENT_DEG
SOLSEv5.0_43557	1.06278267629501	1.54506614845641e-11	1.46579167154877e-13	1.06634579021301	1.04836806994827e-13	9.08542068956907e-16	1.06515172248069	1.92593362598091e-06	1.27076341405037e-08	1.0653558462275	0	1	TRUE	TRUE	TRUE	TRUE	4	6.81421052616942e-41	SIGN	1.06490900880405	PREVALENT_DEG
SOLSEv5.0_35719	-1.6183078138565	6.54096821491468e-12	5.58267976193354e-14	-1.61267625615467	8.98885690502686e-14	7.70144651614093e-16	-1.64662119738396	3.30169002139392e-06	2.69829082462506e-08	-1.61288458181024	2.22044604925031e-16	1	TRUE	TRUE	TRUE	TRUE	4	8.42804124874519e-41	SIGN	-1.62262246230134	PREVALENT_DEG
SOLSEv5.0_20922	-1.24998434929743	4.47523995927656e-11	4.59820144849018e-13	-1.24685820896676	2.79172865147824e-14	2.1994382574099e-16	-1.26332236875592	3.41791763429143e-06	2.82741438414287e-08	-1.2416449853212	0	1	TRUE	TRUE	TRUE	TRUE	4	9.24461210086195e-41	SIGN	-1.25045247808533	PREVALENT_DEG
SOLSEv5.0_04081	-1.88662282545877	6.77962523464587e-11	7.27747579597938e-13	-1.87482128052732	1.60617802326911e-15	1.09141860885896e-17	-1.85719988719321	1.3352538125661e-05	2.04257058285725e-07	-1.89686246675976	3.33066907387547e-16	1	TRUE	TRUE	TRUE	TRUE	4	9.43754723048477e-41	SIGN	-1.87887661498477	PREVALENT_DEG
SOLSEv5.0_50803	-2.75200704945363	2.21353132915683e-12	1.75117700268128e-14	-2.74341326442368	1.03361330502432e-14	7.83785817091614e-17	-2.78974576744772	7.20425545326958e-05	2.0291012634689e-06	-2.71401341803548	3.33066907387547e-16	1	TRUE	TRUE	TRUE	TRUE	4	1.06604843964789e-40	SIGN	-2.74979487484013	PREVALENT_DEG
SOLSEv5.0_29141	-1.18473290919823	6.27211072939094e-12	5.33262212819569e-14	-1.17997713226174	5.92449845432645e-14	4.90094084788191e-16	-1.18855829818133	2.17557112468382e-06	1.52117864149182e-08	-1.18134419320714	7.7715611723761e-16	0.999999999999999	TRUE	TRUE	TRUE	TRUE	4	1.21531353052217e-40	SIGN	-1.18365313321211	PREVALENT_DEG
SOLSEv5.0_07508	1.06640468670239	1.56778959168386e-12	1.21458275165739e-14	1.07059537142039	1.98145328548289e-13	1.82775292394279e-15	1.06712050846806	1.26094626388783e-06	7.16785383660045e-09	1.06808703394604	2.22044604925031e-15	0.999999999999998	TRUE	TRUE	TRUE	TRUE	4	1.66690729176853e-40	SIGN	1.06805190013422	PREVALENT_DEG
SOLSEv5.0_41958	-1.03906634312468	8.42179270246603e-12	7.35382877213657e-14	-1.03385165636027	3.87816404922115e-13	3.89560515727825e-15	-1.0328020962594	2.56001203295439e-06	1.90763461077585e-08	-1.04002415462521	1.11022302462516e-16	1	TRUE	TRUE	TRUE	TRUE	4	1.77572683267579e-40	SIGN	-1.03643606259239	PREVALENT_DEG
SOLSEv5.0_42594	-2.58548300790072	2.23741903757772e-06	7.498949011479e-08	-2.58578469763134	8.88213374117989e-18	4.22778253117252e-20	-2.71531946762701	5.10268785038351e-07	2.26130998195113e-09	-2.58150425913699	1.11022302462516e-16	1	TRUE	TRUE	TRUE	TRUE	4	2.14172741824025e-40	SIGN	-2.61702285807401	PREVALENT_DEG
SOLSEv5.0_47496	-0.942854094604425	1.49494852911251e-12	1.13852233448479e-14	-0.937995369016927	3.16425679272736e-12	3.84326892725314e-14	-0.938868549122179	2.18066787101341e-06	1.53905916117219e-08	-0.941790901556469	0	1	FALSE	FALSE	FALSE	FALSE	0	2.1775840979183e-40	SIGN	-0.940377228575	NOT_DEG
SOLSEv5.0_12444	-1.59760022077127	4.63893991277931e-11	4.79685543946913e-13	-1.58843892666927	7.78321625286447e-15	5.79979020254155e-17	-1.57636412913291	7.38099882724066e-06	9.013332776593e-08	-1.60416311490723	4.44089209850063e-16	1	TRUE	TRUE	TRUE	TRUE	4	2.24817866775564e-40	SIGN	-1.59164159787017	PREVALENT_DEG
SOLSEv5.0_07659	-0.968099027807257	3.94568092378553e-13	2.66818852476716e-15	-0.963502243330043	1.77936390233156e-11	2.4065191470328e-13	-0.95617307689023	1.76651563251286e-06	1.15397896093641e-08	-0.965185243479059	0	1	FALSE	FALSE	FALSE	FALSE	0	2.60430902363833e-40	SIGN	-0.963239897876647	NOT_DEG
SOLSEv5.0_05222	-1.42386732705329	1.6820101747842e-11	1.6067523253199e-13	-1.4218162069955	2.36922584007731e-14	1.85101844840758e-16	-1.45251511532855	2.46193763396153e-06	1.79139231522971e-08	-1.41067151684952	1.4432899320127e-15	0.999999999999999	TRUE	TRUE	TRUE	TRUE	4	2.67605027804146e-40	SIGN	-1.42721754155671	PREVALENT_DEG
SOLSEv5.0_19488	1.24374550051484	4.70601022562367e-11	4.88165719494823e-13	1.24723745065368	1.34136886534911e-13	1.1888835428036e-15	1.26653578572419	2.03264902623504e-06	1.38121113623298e-08	1.2445271153415	0	1	TRUE	TRUE	TRUE	TRUE	4	2.69170368509716e-40	SIGN	1.25051146305855	PREVALENT_DEG
SOLSEv5.0_01853	-1.19736616024384	4.00387227029104e-12	3.23327505003314e-14	-1.1923510611756	1.60267038331066e-12	1.84136373357428e-14	-1.19524327562541	2.01532611622371e-06	1.35620869194059e-08	-1.19816614296486	0	1	TRUE	TRUE	TRUE	TRUE	4	2.7122862808539e-40	SIGN	-1.19578166000243	PREVALENT_DEG
SOLSEv5.0_48212	-1.15766212516436	6.53192338632409e-11	6.99014221823739e-13	-1.1526816691925	4.60333739880384e-14	3.76269905230002e-16	-1.1481901848712	4.36510428953244e-06	4.08382208750532e-08	-1.15474664015793	1.11022302462516e-16	1	TRUE	TRUE	TRUE	TRUE	4	2.7516235893707e-40	SIGN	-1.1533201548465	PREVALENT_DEG
SOLSEv5.0_47837	-1.73948460561821	3.46126700037092e-11	3.4995576145299e-13	-1.72984444932803	1.19789994865196e-14	9.16228500265591e-17	-1.72583114964664	8.6627212297079e-06	1.16875502262087e-07	-1.74902301055126	4.44089209850063e-16	1	TRUE	TRUE	TRUE	TRUE	4	3.0041407174314e-40	SIGN	-1.73604580378603	PREVALENT_DEG
SOLSEv5.0_30133	-1.54021116081167	9.8449760771789e-12	8.79044576368926e-14	-1.53503359106204	7.89258092232329e-14	6.63263866367319e-16	-1.51861335725612	6.36547362752347e-06	7.37620126223873e-08	-1.53443220914155	3.33066907387547e-16	1	TRUE	TRUE	TRUE	TRUE	4	3.09979000183602e-40	SIGN	-1.53207257956785	PREVALENT_DEG
SOLSEv5.0_41618	-2.21131180331701	2.0955679697868e-10	2.47646150780701e-12	-2.20153204306764	2.1861117796589e-15	1.52854876101285e-17	-2.1788937682162	3.8189011359446e-05	8.59982988956438e-07	-2.20462869891829	0	1	TRUE	TRUE	TRUE	TRUE	4	3.63744904437761e-40	SIGN	-2.19909157837979	PREVALENT_DEG
SOLSEv5.0_20470	-1.96838175628072	5.45476754260972e-12	4.54817633136221e-14	-1.95791249881678	1.43548631741715e-13	1.28172628545273e-15	-1.9971419464785	5.40757777078598e-06	5.53840483368422e-08	-1.98800760072959	5.55111512312578e-16	0.999999999999999	TRUE	TRUE	TRUE	TRUE	4	4.37764098411865e-40	SIGN	-1.9778609505764	PREVALENT_DEG
SOLSEv5.0_23514	1.01460549505113	3.45438069757319e-11	3.48125553673298e-13	1.01859697992195	2.86729436728588e-13	2.75782834788026e-15	1.01913965457103	2.18066787101341e-06	1.5343481037988e-08	1.01686025897915	0	1	TRUE	TRUE	TRUE	TRUE	4	4.46347403622465e-40	SIGN	1.01730059713081	PREVALENT_DEG
SOLSEv5.0_43099	2.10698703316974	6.12682806362632e-11	6.49629210698651e-13	2.10582275902416	1.3187131685431e-14	1.01296287771751e-16	2.12752319835992	7.09833777004261e-06	8.50504968672013e-08	2.10591901413015	5.55111512312578e-16	0.999999999999999	TRUE	TRUE	TRUE	TRUE	4	5.8774678905038e-40	SIGN	2.11156300117099	PREVALENT_DEG
SOLSEv5.0_21232	1.27815689320541	7.17396245079022e-12	6.21713582709719e-14	1.2817798010186	2.46644073496054e-13	2.32369921194129e-15	1.26271076741252	2.33135098260283e-06	1.67226905114121e-08	1.28067188567093	7.7715611723761e-16	0.999999999999999	TRUE	TRUE	TRUE	TRUE	4	5.91732482184566e-40	SIGN	1.27582983682687	PREVALENT_DEG
SOLSEv5.0_08720	-1.81571035687167	2.53609567322891e-11	2.4725746477661e-13	-1.81149195100927	6.08113702228657e-14	5.07044218777136e-16	-1.86042218559539	6.31212878780056e-06	7.23757132835989e-08	-1.80011438837296	3.33066907387547e-16	1	TRUE	TRUE	TRUE	TRUE	4	5.98266971561981e-40	SIGN	-1.82193472046232	PREVALENT_DEG
SOLSEv5.0_02089	1.18188425778472	3.19802822678442e-11	3.19141444027989e-13	1.18546470178887	4.82855206646768e-13	4.94537059625748e-15	1.19542812972859	1.99041197512674e-06	1.31984118102485e-08	1.18602305288838	0	1	TRUE	TRUE	TRUE	TRUE	4	6.28703607835713e-40	SIGN	1.18720003554764	PREVALENT_DEG
SOLSEv5.0_00169	-1.54667334184926	7.14024206738953e-11	7.71145205715509e-13	-1.53868666778583	3.65707732464658e-14	2.9532252958115e-16	-1.52119779137786	8.23780148672881e-06	1.07086281349329e-07	-1.54963923817294	2.22044604925031e-16	1	TRUE	TRUE	TRUE	TRUE	4	8.71461665550861e-40	SIGN	-1.53904925979647	PREVALENT_DEG
SOLSEv5.0_26679	-2.53837425811142	1.83383340267371e-11	1.76382229912811e-13	-2.52117454304385	8.183246073287e-15	6.12474183340261e-17	-2.49238190869496	8.5538593243185e-05	2.53277126695837e-06	-2.56103117411667	4.44089209850063e-16	1	TRUE	TRUE	TRUE	TRUE	4	1.03473626889048e-39	SIGN	-2.52824047099173	PREVALENT_DEG
SOLSEv5.0_08185	-1.44324137503523	9.66409468486038e-11	1.06910019000031e-12	-1.4400856212347	2.36922584007731e-14	1.8456764505135e-16	-1.45711122951678	4.94456149960145e-06	4.87687369942323e-08	-1.43252599259432	5.55111512312578e-16	0.999999999999999	TRUE	TRUE	TRUE	TRUE	4	1.13750142187208e-39	SIGN	-1.44324105459526	PREVALENT_DEG
SOLSEv5.0_20479	-1.15354699838969	2.64782034982957e-11	2.60757674867501e-13	-1.14819075070323	2.85904025212585e-13	2.74050406598414e-15	-1.14078399306688	3.92796817839675e-06	3.39507616546978e-08	-1.15302721571624	2.22044604925031e-16	1	TRUE	TRUE	TRUE	TRUE	4	1.19334875183919e-39	SIGN	-1.14888723946901	PREVALENT_DEG
SOLSEv5.0_03891	-1.02610552617075	1.05923196412054e-11	9.52728090368736e-14	-1.02089297195331	2.03858800126267e-12	2.38235672274402e-14	-1.0142922733729	2.86501338532617e-06	2.21015049585284e-08	-1.02620590386051	1.11022302462516e-16	1	TRUE	TRUE	TRUE	TRUE	4	1.23995888147131e-39	SIGN	-1.02187416883937	PREVALENT_DEG
SOLSEv5.0_22875	0.942154319268305	7.65381160101139e-14	4.5025622612531e-16	0.945483798865121	1.76405914270868e-11	2.37423841548947e-13	0.939034182178003	1.33748351559703e-06	7.85609686089805e-09	0.944187330924267	3.99680288865056e-15	0.999999999999996	FALSE	FALSE	FALSE	FALSE	0	1.30110631104854e-39	SIGN	0.942714907808924	NOT_DEG
SOLSEv5.0_20529	-1.54471450138869	6.41495822863133e-11	6.82285548395283e-13	-1.53631063821521	3.09982972338112e-14	2.46252435104301e-16	-1.52574330436373	7.62908981674113e-06	9.41646512521638e-08	-1.55018302097349	5.55111512312578e-16	0.999999999999999	TRUE	TRUE	TRUE	TRUE	4	1.51128424503935e-39	SIGN	-1.53923786623528	PREVALENT_DEG
SOLSEv5.0_14092	-1.06111051309251	4.71999148839738e-11	4.91165447205453e-13	-1.05618739482679	4.42524607178257e-13	4.49883029570373e-15	-1.05039253961374	4.18171853607612e-06	3.80243585494891e-08	-1.06002503370918	0	1	TRUE	TRUE	TRUE	TRUE	4	1.73305003072694e-39	SIGN	-1.05692887031056	PREVALENT_DEG
SOLSEv5.0_41225	-0.936338390196563	7.9368399815778e-13	5.75794122682826e-15	-0.931655529825202	6.60488512505611e-12	8.3908037402643e-14	-0.929866696580378	2.03708465512444e-06	1.3909122813442e-08	-0.933843690251321	1.33226762955019e-15	0.999999999999999	FALSE	FALSE	FALSE	FALSE	0	2.51416035635349e-39	SIGN	-0.932926076713366	NOT_DEG
SOLSEv5.0_19444	-1.71039098696059	9.39369312406094e-08	2.12462809390999e-09	-1.70807893096947	9.36586564881957e-16	5.93379532620614e-18	-1.76732669111568	3.91881340929046e-08	7.20393759381104e-11	-1.70904078279371	4.32986979603811e-15	0.999999999999996	TRUE	TRUE	TRUE	TRUE	4	2.63437907943957e-39	SIGN	-1.72370934795986	PREVALENT_DEG
SOLSEv5.0_06576	0.762386003754744	2.07603505724532e-13	1.33572816603776e-15	0.766372444677481	1.64980859269536e-10	2.66456300300731e-12	0.766999534393308	4.12941459107133e-06	3.71933844819561e-08	0.76461513322469	0	1	FALSE	FALSE	FALSE	FALSE	0	2.76684765625999e-39	SIGN	0.765093279012556	NOT_DEG
SOLSEv5.0_09925	-1.36856633793744	1.215148447349e-11	1.12487890934057e-13	-1.36340192475356	3.72067816809544e-12	4.56794680388568e-14	-1.37417564920891	3.6406248336305e-06	3.10725291909507e-08	-1.36464956793378	1.11022302462516e-16	1	TRUE	TRUE	TRUE	TRUE	4	3.2056406054065e-39	SIGN	-1.36769836995842	PREVALENT_DEG
SOLSEv5.0_13774	-1.51899469388146	3.28983093732699e-11	3.30462615901933e-13	-1.51053737339823	1.81137922846106e-13	1.64114061994962e-15	-1.49782939197361	7.25105234320997e-06	8.73563408055036e-08	-1.52614034921488	4.44089209850063e-16	1	TRUE	TRUE	TRUE	TRUE	4	3.36128730863282e-39	SIGN	-1.51337545211704	PREVALENT_DEG
SOLSEv5.0_23234	-1.42691931184068	7.99127470203480e-11	8.76172980494247e-13	-1.42279133990213	6.12376603771446e-13	6.47294312491894e-15	-1.44789969969139	5.09923621906823e-06	5.12216880489406e-08	-1.4221786216485	1.11022302462516e-16	1	TRUE	TRUE	TRUE	TRUE	4	4.8005077393351e-39	SIGN	-1.42994724327067	PREVALENT_DEG
SOLSEv5.0_04163	-1.15076511016075	3.36381779473869e-10	4.21816103991787e-12	-1.14535363761526	1.30466183867323e-13	1.14778377955036e-15	-1.14298661045991	6.13921323926099e-06	6.9001190959986e-08	-1.14916667449309	0	1	TRUE	TRUE	TRUE	TRUE	4	5.17135111195979e-39	SIGN	-1.14706800818225	PREVALENT_DEG
SOLSEv5.0_00344	-1.84980484070783	5.67186485421119e-11	5.97665567475886e-13	-1.84186471914205	5.19345054872359e-13	5.37773158531572e-15	-1.88758502267569	9.16586113951996e-06	1.26973489179576e-07	-1.85250481565933	1.11022302462516e-16	1	TRUE	TRUE	TRUE	TRUE	4	5.18189974505423e-39	SIGN	-1.85793984954622	PREVALENT_DEG
SOLSEv5.0_12586	-1.9118503243815	9.52859437309618e-11	1.0509824079573e-12	-1.89904507478635	2.61570902393395e-13	2.4815018478709e-15	-1.93156395840702	1.37331459994844e-05	2.14136636239211e-07	-1.93534655127814	1.11022302462516e-16	1	TRUE	TRUE	TRUE	TRUE	4	6.52326953585504e-39	SIGN	-1.91945147721325	PREVALENT_DEG
SOLSEv5.0_29140	1.10576338455419	3.45028108736753e-13	2.31053192995757e-15	1.10864259793679	1.39191916109106e-10	2.22063720674344e-12	1.08428334555392	1.43607886709836e-06	8.72122215189563e-09	1.10702860281269	5.55111512312578e-16	0.999999999999999	TRUE	TRUE	TRUE	TRUE	4	6.57049217647461e-39	SIGN	1.1014294827144	PREVALENT_DEG
SOLSEv5.0_00015	-0.966176509499784	2.01049057192113e-13	1.28695683788406e-15	-0.96134667264587	9.35536138486224e-11	1.437254744482e-12	-0.960748357054877	1.5595499968671e-06	1.00341988440387e-08	-0.96414887612543	1.33226762955019e-15	0.999999999999999	FALSE	FALSE	FALSE	FALSE	0	6.70284356556561e-39	SIGN	-0.96310510383149	NOT_DEG
SOLSEv5.0_24939	1.73848490930845	6.64193143703298e-10	9.09196536533747e-12	1.73855480299347	6.99420071454598e-14	5.85471287203895e-16	1.7427710473877	7.81436276983938e-06	9.74775252778441e-08	1.74290727596543	1.11022302462516e-16	1	TRUE	TRUE	TRUE	TRUE	4	6.90628167138602e-39	SIGN	1.74067950891376	PREVALENT_DEG
SOLSEv5.0_25160	-2.34590943548208	1.36983579430521e-10	1.56935525789489e-12	-2.32737339761752	6.80655605596461e-15	5.02732860385398e-17	-2.34022676792043	6.83943443823177e-05	1.88818053460031e-06	-2.37514091794501	6.66133814775094e-16	0.999999999999999	TRUE	TRUE	TRUE	TRUE	4	7.26786044924338e-39	SIGN	-2.34716262974126	PREVALENT_DEG
SOLSEv5.0_30298	-1.45752994606431	2.59396253064702e-11	2.54602237686196e-13	-1.44990604687292	2.02056442624191e-13	1.87046308045898e-15	-1.46690816521391	4.36510428953244e-06	4.08228357464991e-08	-1.46473489872321	1.99840144432528e-15	0.999999999999998	TRUE	TRUE	TRUE	TRUE	4	7.80535623473257e-39	SIGN	-1.45976976421859	PREVALENT_DEG
SOLSEv5.0_00533	-0.832266232401354	7.61756461601276e-13	5.45129857955809e-15	-0.827721151992102	5.77577560337819e-11	8.58886632416479e-13	-0.828849695481364	3.20647701136177e-06	2.58934886516428e-08	-0.829691739796964	3.33066907387547e-16	1	FALSE	FALSE	FALSE	FALSE	0	8.01515085195394e-39	SIGN	-0.829632204917946	NOT_DEG
SOLSEv5.0_29479	-1.7720466542833	1.46527578942141e-11	1.37566515370949e-13	-1.76458113285881	3.95863499677767e-13	3.98943289896184e-15	-1.76799199885002	8.16476840783478e-06	1.04896238023235e-07	-1.77108636865433	9.99200722162641e-16	0.999999999999999	TRUE	TRUE	TRUE	TRUE	4	8.07040864444302e-39	SIGN	-1.76892653866161	PREVALENT_DEG
SOLSEv5.0_10395	-1.06173220219989	2.67435415450924e-10	3.3096921388241e-12	-1.05648270130143	2.82074562252617e-13	2.6945375575456e-15	-1.05433272232725	5.68001139006683e-06	5.98073066039329e-08	-1.06018441782992	0	1	TRUE	TRUE	TRUE	TRUE	4	8.1116361610878e-39	SIGN	-1.05818301091462	PREVALENT_DEG
SOLSEv5.0_25465	-1.81943338419416	1.70749857461093e-10	1.97301479914338e-12	-1.80852540285341	2.17873914508998e-14	1.68789166609078e-16	-1.78680064369485	1.70439778284352e-05	2.91498291324384e-07	-1.82790589810306	7.7715611723761e-16	0.999999999999999	TRUE	TRUE	TRUE	TRUE	4	8.3937372843023e-39	SIGN	-1.81066633221137	PREVALENT_DEG
SOLSEv5.0_41135	-0.813212500772565	1.08418519619115e-13	6.65537313093737e-16	-0.808873410894338	1.31814403854882e-10	2.07264876888319e-12	-0.808974432137846	2.9053368922948e-06	2.26033169245927e-08	-0.811425220947143	1.22124532708767e-15	0.999999999999999	FALSE	FALSE	FALSE	FALSE	0	8.62991195005317e-39	SIGN	-0.810621391187973	NOT_DEG
SOLSEv5.0_29955	-2.29265819273009	1.98800809006226e-11	1.92516294051265e-13	-2.2775441655219	8.24621372534648e-14	7.01102765605731e-16	-2.30731064184028	4.0125302879639e-05	9.15441207410601e-07	-2.32303104085343	8.88178419700125e-16	0.999999999999999	TRUE	TRUE	TRUE	TRUE	4	9.90142826749491e-39	SIGN	-2.30013601023643	PREVALENT_DEG
SOLSEv5.0_21122	-1.38931253811008	1.19820391818708e-11	1.10525982670968e-13	-1.38359241107972	1.20444996083559e-12	1.33638869041929e-14	-1.34992103241949	7.40595586445502e-06	9.106216369729e-08	-1.39200618467579	5.55111512312578e-16	0.999999999999999	TRUE	TRUE	TRUE	TRUE	4	1.00505043121404e-38	SIGN	-1.37870804157127	PREVALENT_DEG
SOLSEv5.0_21240	-1.68742039867796	2.45815794574882e-10	2.99371893074488e-12	-1.67906316802137	8.03480914327812e-14	6.78026674787654e-16	-1.68864046140455	9.74463867363118e-06	1.38190063585618e-07	-1.68939153884686	3.33066907387547e-16	1	TRUE	TRUE	TRUE	TRUE	4	1.08339465080078e-38	SIGN	-1.68612889173769	PREVALENT_DEG
SOLSEv5.0_12717	1.1549151758431	3.64879544929232e-10	4.63540635812667e-12	1.15884805976914	1.47398194407629e-13	1.32093710643346e-15	1.16213918140052	3.95180415979751e-06	3.4377050925593e-08	1.1557426193607	3.33066907387547e-16	1	TRUE	TRUE	TRUE	TRUE	4	1.19284935303887e-38	SIGN	1.15791125909336	PREVALENT_DEG
SOLSEv5.0_07240	1.02088062736116	3.59204529401759e-11	3.66715716258894e-13	1.02459022931709	8.11367813605435e-12	1.04141028500058e-13	1.0334299099942	2.5184054378783e-06	1.85182949179247e-08	1.02281280525747	0	1	TRUE	TRUE	TRUE	TRUE	4	1.36736441177348e-38	SIGN	1.02542839298248	PREVALENT_DEG
SOLSEv5.0_31478	-2.00346945336542	1.13452340137047e-11	1.02789764231445e-13	-1.99640439952803	3.64170922318171e-13	3.64613240019178e-15	-1.95220299460939	3.57765204402573e-05	7.75120752735116e-07	-1.99764870904364	5.55111512312578e-16	0.999999999999999	TRUE	TRUE	TRUE	TRUE	4	1.37656281361584e-38	SIGN	-1.98743138913662	PREVALENT_DEG
SOLSEv5.0_22815	1.00996886174443	2.48843954452481e-13	1.64191428437608e-15	1.01308109513806	9.55231587990911e-11	1.47064837595686e-12	0.99646431424498	1.41739954438977e-06	8.5612551675054e-09	1.01146094668558	2.44249065417534e-15	0.999999999999998	TRUE	TRUE	FALSE	TRUE	3	1.38045455206061e-38	SIGN	1.00774380445326	POSSIBLE_DEG
SOLSEv5.0_11211	-2.27468895566332	2.59396253064702e-11	2.53902905301044e-13	-2.2623704507851	1.34136886534911e-13	1.18461104791898e-15	-2.32367366329109	2.51098368578082e-05	4.88794053661172e-07	-2.28884069602961	9.99200722162641e-16	0.999999999999999	TRUE	TRUE	TRUE	TRUE	4	1.4618465171675e-38	SIGN	-2.28739344144228	PREVALENT_DEG
SOLSEv5.0_12489	-1.60326696289157	1.04206960877051e-10	1.16648306664066e-12	-1.59633264605626	5.19345054872359e-13	5.38729072447446e-15	-1.61787941303675	7.40595586445502e-06	9.11674309546215e-08	-1.60516609111325	2.22044604925031e-16	1	TRUE	TRUE	TRUE	TRUE	4	1.4894184585216e-38	SIGN	-1.60566127827446	PREVALENT_DEG
SOLSEv5.0_36216	-1.00408009263309	1.27089616507727e-12	9.55372818838243e-15	-0.998910037628572	2.92297461912133e-10	5.10462691584069e-12	-1.00079450496225	2.17526113257729e-06	1.50666604310605e-08	-1.00222604171349	0	1	TRUE	FALSE	TRUE	TRUE	3	1.50104969047258e-38	SIGN	-1.00150266923435	POSSIBLE_DEG
SOLSEv5.0_20240	-1.33322159684971	4.13554970360088e-10	5.32165408466515e-12	-1.32673802905228	1.0163283074812e-13	8.77439335809195e-16	-1.33169110665375	7.08863849427299e-06	8.47015859211295e-08	-1.33375080905343	3.33066907387547e-16	1	TRUE	TRUE	TRUE	TRUE	4	1.65533895558365e-38	SIGN	-1.33135038540229	PREVALENT_DEG
SOLSEv5.0_26234	-2.05656809689169	1.35608714541803e-11	1.2687024798744e-13	-2.04738799132866	4.87268865636078e-12	6.06226898454103e-14	-2.11620110558426	1.37735679392487e-05	2.15671204642406e-07	-2.07608472564195	1.11022302462516e-16	1	TRUE	TRUE	TRUE	TRUE	4	1.68462341339669e-38	SIGN	-2.07406047986164	PREVALENT_DEG
SOLSEv5.0_43713	-1.44352806581723	2.52058469113657e-10	3.08629514425349e-12	-1.4398750639571	2.30925628661566e-13	2.152869991133e-15	-1.46930019301423	5.89798282847894e-06	6.32633521764391e-08	-1.43381008249117	3.33066907387547e-16	1	TRUE	TRUE	TRUE	TRUE	4	1.89927031195658e-38	SIGN	-1.44662835131993	PREVALENT_DEG
SOLSEv5.0_49249	-1.42872233956279	4.28071819230492e-10	5.592771035477e-12	-1.42130639587663	4.49610503359488e-14	3.66028969021938e-16	-1.41000548233916	8.97883265014346e-06	1.23203625636345e-07	-1.42981890726088	6.66133814775094e-16	0.999999999999999	TRUE	TRUE	TRUE	TRUE	4	1.91172285616344e-38	SIGN	-1.42246328125987	PREVALENT_DEG
SOLSEv5.0_22853	1.01597197343179	1.8884773017982e-12	1.47542132366468e-14	1.01926385604042	2.58845866354357e-10	4.40997290607988e-12	0.998295130871783	2.21273823574876e-06	1.56895728891354e-08	1.017559374623	0	1	TRUE	TRUE	FALSE	TRUE	3	1.99173831225215e-38	SIGN	1.01277258374175	POSSIBLE_DEG
SOLSEv5.0_11816	1.02264363747842	6.81268652367301e-11	7.33532869305304e-13	1.02591493940459	1.84003397161511e-12	2.13219969136374e-14	1.01868923490468	2.8852157915502e-06	2.23520640385335e-08	1.02591667169264	3.33066907387547e-16	1	TRUE	TRUE	TRUE	TRUE	4	1.99780065306449e-38	SIGN	1.02329112087008	PREVALENT_DEG
SOLSEv5.0_11565	-1.32228779061979	1.00575655836283e-10	1.12253300674051e-12	-1.31952225860712	5.33756583898319e-12	6.67568061140596e-14	-1.37800661783306	2.5488216583525e-06	1.89092897872063e-08	-1.31022078817194	0	1	TRUE	TRUE	TRUE	TRUE	4	2.50180673698297e-38	SIGN	-1.33250936380798	PREVALENT_DEG
SOLSEv5.0_21996	1.42064230179509	2.45817865394961e-10	3.00181354190085e-12	1.42280244144571	3.04820945877326e-13	2.97186163298316e-15	1.44066647929728	4.12941459107133e-06	3.71341506878392e-08	1.42458184508932	5.55111512312578e-16	0.999999999999999	TRUE	TRUE	TRUE	TRUE	4	2.81830177620637e-38	SIGN	1.42717326690685	PREVALENT_DEG
SOLSEv5.0_30791	0.869320275685717	7.8419119489893e-13	5.66333134877604e-15	0.873349239525556	1.88312073495353e-10	3.09083270681405e-12	0.875446943327672	2.71885661187446e-06	2.05588908525018e-08	0.871439558133212	4.44089209850063e-16	1	FALSE	FALSE	FALSE	FALSE	0	2.92231952317349e-38	SIGN	0.872389004168039	NOT_DEG
SOLSEv5.0_19312	0.985699741611857	2.89120000108947e-12	2.31576929477015e-14	0.989034939313167	2.23349332346288e-10	3.73922986891005e-12	0.973503894520228	2.74371562496455e-06	2.09856462139888e-08	0.987647010408171	0	1	FALSE	FALSE	FALSE	FALSE	0	3.21436974429235e-38	SIGN	0.983971396463356	NOT_DEG
SOLSEv5.0_21540	-1.74920013004517	2.05278101549104e-10	2.4191589290657e-12	-1.74130264961122	1.822196278261e-13	1.65692272290416e-15	-1.76327241586737	9.74463867363118e-06	1.37949742991882e-07	-1.74987707738916	6.66133814775094e-16	0.999999999999999	TRUE	TRUE	TRUE	TRUE	4	3.94261510589193e-38	SIGN	-1.75091306822823	PREVALENT_DEG
SOLSEv5.0_09499	1.1158654943684	3.15319876160808e-10	3.92299619423386e-12	1.11817453657466	5.06751768966492e-13	5.22338756706426e-15	1.1084144463098	4.12941459107133e-06	3.68308793750835e-08	1.12116887544692	4.44089209850063e-16	1	TRUE	TRUE	TRUE	TRUE	4	4.7309899244068e-38	SIGN	1.11590583817495	PREVALENT_DEG
SOLSEv5.0_44682	-1.35711522640518	2.13257301826571e-10	2.52979557952996e-12	-1.3523399628646	7.32166403495789e-13	7.78721448093214e-15	-1.3654535390271	6.09810231234322e-06	6.8061411751853e-08	-1.35242879313295	3.33066907387547e-16	1	TRUE	TRUE	TRUE	TRUE	4	5.10793399177022e-38	SIGN	-1.35683438035746	PREVALENT_DEG
SOLSEv5.0_05363	1.44613874663182	4.21046168957114e-10	5.43187290812283e-12	1.44782767385542	3.00780698375827e-13	2.92259746969257e-15	1.43436591321481	6.02015100595072e-06	6.64009039818613e-08	1.44951092794354	4.44089209850063e-16	1	TRUE	TRUE	TRUE	TRUE	4	5.44252186188097e-38	SIGN	1.4444608154114	PREVALENT_DEG
SOLSEv5.0_42902	-1.31269253759549	7.06302505577991e-12	6.09780911161119e-14	-1.30806564800029	4.99991526463876e-11	7.32023178291333e-13	-1.30698455356575	2.33135098260283e-06	1.67601964740839e-08	-1.30786497433179	4.44089209850063e-16	1	TRUE	TRUE	TRUE	TRUE	4	5.86354840984259e-38	SIGN	-1.30890192837333	PREVALENT_DEG
SOLSEv5.0_01927	-1.36423902089216	3.55617870224397e-10	4.48272534439052e-12	-1.35737532914925	1.88139878591665e-13	1.72310757729293e-15	-1.35074141484679	8.59919570398433e-06	1.15736146756182e-07	-1.36688760256407	6.66133814775094e-16	0.999999999999999	TRUE	TRUE	TRUE	TRUE	4	6.13749863453558e-38	SIGN	-1.35981084186307	PREVALENT_DEG
SOLSEv5.0_41132	1.03333740957522	6.98530421942766e-10	9.60786024994317e-12	1.0374502192346	1.16431861083751e-12	1.28803916834272e-14	1.04033481841833	4.27202923448721e-06	3.94065001769657e-08	1.03545596366962	0	1	TRUE	TRUE	TRUE	TRUE	4	6.17623208413112e-38	SIGN	1.03664460272444	PREVALENT_DEG
SOLSEv5.0_05332	1.01371929814787	1.28820803529034e-10	1.46738071839855e-12	1.01749735564485	9.45238495400965e-12	1.23185399558213e-13	1.02679873707051	3.14143445427995e-06	2.52651229786491e-08	1.01501777803515	0	1	TRUE	TRUE	TRUE	TRUE	4	6.77980737036164e-38	SIGN	1.01825829222459	PREVALENT_DEG
SOLSEv5.0_47539	0.879316532905942	2.14606996284066e-12	1.6907618786126e-14	0.882897995228219	6.161780488232e-10	1.16305806412153e-11	0.87286574663862	3.03116148182784e-06	2.38807325489506e-08	0.881153495599455	0	1	FALSE	FALSE	FALSE	FALSE	0	7.09419498958535e-38	SIGN	0.879058442593059	NOT_DEG
SOLSEv5.0_19215	-1.31950349814446	2.40660761206627e-11	2.33842974484331e-13	-1.31495109566514	7.7193070801721e-11	1.16817140923722e-12	-1.35434791995021	2.17526113257729e-06	1.50668055993766e-08	-1.32007475440914	0	1	TRUE	TRUE	TRUE	TRUE	4	7.15041585722465e-38	SIGN	-1.32721931704224	PREVALENT_DEG
SOLSEv5.0_11601	-1.30590915866831	2.81523855936113e-10	3.49328751415982e-12	-1.30145131397272	3.1211694464161e-13	3.06348575149661e-15	-1.30400543555329	7.05676530815591e-06	8.38574349720132e-08	-1.30123960520844	7.7715611723761e-16	0.999999999999999	TRUE	TRUE	TRUE	TRUE	4	7.66349875889003e-38	SIGN	-1.30315137835069	PREVALENT_DEG
SOLSEv5.0_22005	-1.34881469921389	6.3322506474636e-10	8.58490469554038e-12	-1.34512898660805	2.98501418136498e-13	2.88085273716083e-15	-1.35023843787364	7.74875260496057e-06	9.64047282697061e-08	-1.34021973994503	3.33066907387547e-16	1	TRUE	TRUE	TRUE	TRUE	4	7.75507901704643e-38	SIGN	-1.34610046591015	PREVALENT_DEG
SOLSEv5.0_16498	-1.54714488196759	7.21212332393843e-11	7.83643377285107e-13	-1.54100959574125	1.67849091081113e-12	1.93398650722091e-14	-1.54831667378728	7.63979028796858e-06	9.45475146428177e-08	-1.55158786733934	5.55111512312578e-16	0.999999999999999	TRUE	TRUE	TRUE	TRUE	4	8.14866210091187e-38	SIGN	-1.54701475470887	PREVALENT_DEG
SOLSEv5.0_04739	-1.39295890415448	4.63695849244297e-10	6.08864326224333e-12	-1.38683572947182	2.46194430495638e-13	2.31138125338124e-15	-1.37232811825873	1.12045564447122e-05	1.64042680443215e-07	-1.39315694243068	4.44089209850063e-16	1	TRUE	TRUE	TRUE	TRUE	4	8.98832299633293e-38	SIGN	-1.38631992357893	PREVALENT_DEG
SOLSEv5.0_08962	-1.02179043515286	1.91353905920552e-11	1.84676651480952e-13	-1.01712304022996	4.97354563997612e-11	7.24897174982568e-13	-1.02632640211194	2.69932877625512e-06	2.02917076375414e-08	-1.02188851600032	2.22044604925031e-16	1	TRUE	TRUE	TRUE	TRUE	4	9.02497803282224e-38	SIGN	-1.02178209837377	PREVALENT_DEG
SOLSEv5.0_06225	-2.40494461965933	3.5623841461647e-11	3.61348751326164e-13	-2.3940822777024	2.13168190039852e-12	2.50540933438074e-14	-2.56642200400378	1.41086674917384e-05	2.2184458945418e-07	-2.40546325636368	5.55111512312578e-16	0.999999999999999	TRUE	TRUE	TRUE	TRUE	4	9.39772232690547e-38	SIGN	-2.4427280394323	PREVALENT_DEG
SOLSEv5.0_02412	-1.12681011817541	6.1602950612381e-10	8.25066600461263e-12	-1.12301440032081	1.26334367520496e-12	1.41832234816037e-14	-1.12105271150011	7.69245950085193e-06	9.54518495001159e-08	-1.12155693442545	0	1	TRUE	TRUE	TRUE	TRUE	4	1.04668737098716e-37	SIGN	-1.12310854110544	PREVALENT_DEG
SOLSEv5.0_47725	-1.08489487798021	8.68757704637786e-12	7.64294602773616e-14	-1.07975613477258	3.23047727010934e-10	5.7158758119323e-12	-1.09451838895552	2.15175453197638e-06	1.476271861547e-08	-1.08324939559773	0	1	TRUE	TRUE	TRUE	TRUE	4	1.05553242667651e-37	SIGN	-1.08560469932651	PREVALENT_DEG
SOLSEv5.0_08501	-1.28793866196505	4.27024789447093e-10	5.56507374226098e-12	-1.28028391544948	6.21353267324896e-13	6.5882252353984e-15	-1.28543980436599	7.32582179768019e-06	8.8978566298187e-08	-1.29241944435332	4.44089209850063e-16	1	TRUE	TRUE	TRUE	TRUE	4	1.34853401813901e-37	SIGN	-1.28652045653346	PREVALENT_DEG
SOLSEv5.0_47944	-1.30380461255197	3.70240230478943e-10	4.71566193171487e-12	-1.29557889098318	5.65748081980333e-13	5.90578373993848e-15	-1.29474255985535	8.00446216536658e-06	1.02210728073613e-07	-1.31073167967311	5.55111512312578e-16	0.999999999999999	TRUE	TRUE	TRUE	TRUE	4	1.45064135056679e-37	SIGN	-1.3012144357659	PREVALENT_DEG
SOLSEv5.0_00573	-1.25563706059882	1.46660015071484e-10	1.68984227719171e-12	-1.25102763951673	2.26585150284488e-12	2.69257211709237e-14	-1.2447105258192	6.52657576481928e-06	7.62715744436091e-08	-1.25099261129805	4.44089209850063e-16	1	TRUE	TRUE	TRUE	TRUE	4	1.49962693382627e-37	SIGN	-1.2505919593082	PREVALENT_DEG
SOLSEv5.0_41354	1.11797095434294	2.00257405014702e-10	2.34684350163308e-12	1.12040094347731	3.17543231575173e-12	3.86726648440368e-14	1.11131062922655	3.71136581775728e-06	3.17981314524062e-08	1.12294139850405	4.44089209850063e-16	1	TRUE	TRUE	TRUE	TRUE	4	1.62762125593254e-37	SIGN	1.11815598138771	PREVALENT_DEG
SOLSEv5.0_47550	-0.872167274745106	2.82847716699352e-12	2.25624512221194e-14	-0.867526440309433	2.99386497795356e-11	4.23581329973405e-13	-0.864116858065655	3.34958867833331e-06	2.74889922063923e-08	-0.870319359161269	3.88578058618805e-15	0.999999999999996	FALSE	FALSE	FALSE	FALSE	0	1.7089960394587e-37	SIGN	-0.868532483070366	NOT_DEG
SOLSEv5.0_03178	-1.57619814514685	4.40088023944029e-10	5.76420974801128e-12	-1.57020267201697	7.97190391713113e-13	8.50496921861805e-15	-1.59634456784972	8.28326404438084e-06	1.07949178531963e-07	-1.57279727996477	4.44089209850063e-16	1	TRUE	TRUE	TRUE	TRUE	4	1.99137305954641e-37	SIGN	-1.57888566624458	PREVALENT_DEG
SOLSEv5.0_06724	-1.39683962176808	9.84286147982304e-11	1.09533862116666e-12	-1.39389238379278	1.64748234100407e-11	2.19570571003399e-13	-1.45282626986573	2.46193763396153e-06	1.79239004122069e-08	-1.38463175641903	3.33066907387547e-16	1	TRUE	TRUE	TRUE	TRUE	4	2.04988972421977e-37	SIGN	-1.4070475079614	PREVALENT_DEG
SOLSEv5.0_42363	1.17120021260236	4.76193808382785e-11	4.97093625269099e-13	1.17426186606806	2.40552412392557e-11	3.32444492063377e-13	1.15979714881949	3.56786449802079e-06	3.02172813081234e-08	1.17321413011452	3.33066907387547e-16	1	TRUE	TRUE	TRUE	TRUE	4	2.09700562183429e-37	SIGN	1.16961833940111	PREVALENT_DEG
SOLSEv5.0_14176	-1.45228610843321	7.28128399940343e-11	7.93548333323027e-13	-1.44504037655823	6.3471324353732e-12	8.04252082872356e-14	-1.45029060524211	7.01170095792022e-06	8.28615810934996e-08	-1.46021483091891	4.44089209850063e-16	1	TRUE	TRUE	TRUE	TRUE	4	2.21310322202954e-37	SIGN	-1.45195798028811	PREVALENT_DEG
SOLSEv5.0_00411	1.04516444102333	1.97953998718843e-09	3.03464916133341e-11	1.0490473205012	1.2113387670644e-12	1.34800854162371e-14	1.04947936447778	5.96692371899797e-06	6.56179445840633e-08	1.04710835577135	0	1	TRUE	TRUE	TRUE	TRUE	4	2.43551211217973e-37	SIGN	1.04769987044342	PREVALENT_DEG
SOLSEv5.0_22752	0.844692383234411	1.54038472368352e-12	1.1882953421056e-14	0.848320192680821	5.12152155241518e-10	9.48211980291555e-12	0.840646701176045	3.09622754989622e-06	2.45966276162848e-08	0.846525014990601	6.66133814775094e-16	0.999999999999999	FALSE	FALSE	FALSE	FALSE	0	2.4928746884419e-37	SIGN	0.84504607302047	NOT_DEG
SOLSEv5.0_41371	0.837052316937997	7.01068492703658e-12	6.02212733908078e-14	0.840791272187337	5.28593060167876e-10	9.85591892378798e-12	0.833736158999796	4.18431366306723e-06	3.83226705181945e-08	0.839236669931327	0	1	FALSE	FALSE	FALSE	FALSE	0	2.63292439337867e-37	SIGN	0.837704104514114	NOT_DEG
SOLSEv5.0_42710	-1.0913525549052	2.40099315285734e-10	2.90045458507534e-12	-1.08642563323694	2.80789812566224e-12	3.40122249407269e-14	-1.08082295306142	5.92792855838873e-06	6.40215505928468e-08	-1.08839735233391	4.44089209850063e-16	1	TRUE	TRUE	TRUE	TRUE	4	2.71180865632537e-37	SIGN	-1.08674962338437	PREVALENT_DEG
SOLSEv5.0_49092	-1.17495425161803	2.14361042592314e-10	2.55434653386108e-12	-1.16922480426215	2.65358680044836e-12	3.19688263061599e-14	-1.1510004695713	7.82828991641017e-06	9.86791625217971e-08	-1.17416030265981	4.44089209850063e-16	1	TRUE	TRUE	TRUE	TRUE	4	3.01147101453702e-37	SIGN	-1.16733495702782	PREVALENT_DEG
SOLSEv5.0_29177	0.690045937294027	6.23955988988095e-13	4.34227323853449e-15	0.693996895127419	4.83094930540377e-09	1.10533160419736e-10	0.693464292805993	5.96692371899797e-06	6.51530368346435e-08	0.692054849186118	0	1	FALSE	FALSE	FALSE	FALSE	0	3.04003627301967e-37	SIGN	0.692390493603389	NOT_DEG
SOLSEv5.0_45190	-2.56625902126283	3.3112176137682e-09	5.35873119386705e-11	-2.54450400634437	2.89918427872531e-14	2.29361327240521e-16	-2.51956154597242	0.000212972891832258	8.37545627203641e-06	-2.5862115549383	1.11022302462516e-16	1	TRUE	TRUE	TRUE	TRUE	4	3.44197796118103e-37	SIGN	-2.55413403212948	PREVALENT_DEG
SOLSEv5.0_41179	-0.948642166931221	2.94218764325011e-11	2.92644472279415e-13	-0.943717543929447	1.87155945123173e-10	3.06571304915679e-12	-0.948270754724487	3.92796817839675e-06	3.40407576107652e-08	-0.948651981576933	1.11022302462516e-16	1	FALSE	FALSE	FALSE	FALSE	0	3.63500432162736e-37	SIGN	-0.947320611790522	NOT_DEG
SOLSEv5.0_15724	-2.07649496232297	1.07782323046909e-09	1.56031922212806e-11	-2.06441351425419	8.03480914327812e-14	6.80491336692301e-16	-2.03077948190356	5.52566462417821e-05	1.39669821114704e-06	-2.08040123130421	5.55111512312578e-16	0.999999999999999	TRUE	TRUE	TRUE	TRUE	4	4.00850200734318e-37	SIGN	-2.06302229744623	PREVALENT_DEG
SOLSEv5.0_07930	0.8332583492208	1.15572333935391e-12	8.61206046789018e-15	0.83729710596772	1.26556374567201e-10	1.98581712382635e-12	0.838110260980638	3.22912158467026e-06	2.61823533930852e-08	0.835083300774849	7.105427357601e-15	0.999999999999993	FALSE	FALSE	FALSE	FALSE	0	5.02753353950017e-37	SIGN	0.835937254236002	NOT_DEG
SOLSEv5.0_42728	-2.18251647651554	8.12910240881029e-10	1.14212514557686e-11	-2.17312173639149	1.42921608265109e-13	1.27143603190246e-15	-2.16784405789973	5.8917333587261e-05	1.51823874424712e-06	-2.17362047008455	5.55111512312578e-16	0.999999999999999	TRUE	TRUE	TRUE	TRUE	4	5.67059039091305e-37	SIGN	-2.17427568522283	PREVALENT_DEG
SOLSEv5.0_42184	-1.31208073892635	7.99127470203480e-11	8.75808326714577e-13	-1.30663948053679	2.19744964310367e-11	3.01524456165622e-13	-1.32258049466366	4.34255859937168e-06	4.01996364449599e-08	-1.3087278481712	5.55111512312578e-16	0.999999999999999	TRUE	TRUE	TRUE	TRUE	4	6.29600450487555e-37	SIGN	-1.3125071405745	PREVALENT_DEG
SOLSEv5.0_19705	0.891019074257991	1.84737758276305e-10	2.15283800637127e-12	0.895381205491485	4.74331639418334e-11	6.87171521494478e-13	0.893752779575149	4.42605886518625e-06	4.15537811588901e-08	0.89282543783272	0	1	FALSE	FALSE	FALSE	FALSE	0	6.40086372464638e-37	SIGN	0.893244624289336	NOT_DEG
SOLSEv5.0_43558	0.882042533595881	2.45340982294966e-10	2.97988259360986e-12	0.886169630864814	1.83971517217962e-11	2.49418102652458e-13	0.88586314083564	4.43042651407689e-06	4.18856591948969e-08	0.884449704145836	2.22044604925031e-16	1	FALSE	FALSE	FALSE	FALSE	0	6.59422924317059e-37	SIGN	0.884631252360543	NOT_DEG
SOLSEv5.0_07247	-3.15797236532721	6.4234230031884e-10	8.72959696457997e-12	-3.13373684410308	4.67058854238914e-14	3.83300113448211e-16	-3.10753880741868	0.000476905466617117	2.46883078112856e-05	-3.159990836014	3.33066907387547e-16	1	TRUE	TRUE	TRUE	TRUE	4	7.06158680031043e-37	SIGN	-3.13980971321574	PREVALENT_DEG
SOLSEv5.0_05896	-1.2607433327267	8.28576666476411e-10	1.16685615309845e-11	-1.25674458022638	1.11494525642812e-12	1.21877940580561e-14	-1.25372269279391	9.54999992221364e-06	1.34489379464585e-07	-1.25413901787531	5.55111512312578e-16	0.999999999999999	TRUE	TRUE	TRUE	TRUE	4	7.25103419140289e-37	SIGN	-1.25633740590557	PREVALENT_DEG
SOLSEv5.0_50588	-4.55777450163009	0.017888012243894	0.00351618085272091	-4.36569683143213	2.91220322726154e-21	8.41262790923467e-24	-5.63845499711795	6.62901208286149e-05	1.7981569834995e-06	-4.41742367539083	1.55431223447522e-15	0.999999999999998	TRUE	TRUE	TRUE	TRUE	4	7.92425414044037e-37	SIGN	-4.74483750139275	PREVALENT_DEG
SOLSEv5.0_09546	-0.830555607545775	9.34181979533793e-12	8.27985209841854e-14	-0.826412209743318	4.07991197705985e-10	7.37954731759833e-12	-0.825811601029898	4.59874304518084e-06	4.37788623281504e-08	-0.828317049408664	3.33066907387547e-16	1	FALSE	FALSE	FALSE	FALSE	0	8.59608073990554e-37	SIGN	-0.827774116931914	NOT_DEG
SOLSEv5.0_10684	0.951290935129353	4.73357097451983e-10	6.27765707154912e-12	0.954739204100292	2.28189382083345e-11	3.13860588559635e-13	0.947997407928283	4.93949636423535e-06	4.77263273678585e-08	0.955499883835756	0	1	FALSE	FALSE	FALSE	FALSE	0	8.71820511652146e-37	SIGN	0.952381857748421	NOT_DEG
SOLSEv5.0_08352	-1.66668907637995	1.58071213742259e-09	2.37654255634556e-11	-1.66122053319214	6.09463726140602e-13	6.42214673837551e-15	-1.65274526054335	1.97672278823176e-05	3.51051120517803e-07	-1.65767662738166	3.33066907387547e-16	1	TRUE	TRUE	TRUE	TRUE	4	9.31534206702333e-37	SIGN	-1.65958287437428	PREVALENT_DEG
SOLSEv5.0_19407	-1.48031515766205	2.62849501206849e-10	3.24430989901766e-12	-1.47212284431345	7.33053604193435e-12	9.36079348820688e-14	-1.49155609195584	6.03344993431712e-06	6.6943704749998e-08	-1.49108579232705	5.55111512312578e-16	0.999999999999999	TRUE	TRUE	TRUE	TRUE	4	9.47272032494399e-37	SIGN	-1.4837699715646	PREVALENT_DEG
SOLSEv5.0_12718	1.20248672707773	1.21903947217301e-09	1.78876224948736e-11	1.20653664552593	2.15326825720106e-12	2.54464948492395e-14	1.21117643198168	5.55443541781222e-06	5.77998236367552e-08	1.20357531572371	4.44089209850063e-16	1	TRUE	TRUE	TRUE	TRUE	4	9.50313610775651e-37	SIGN	1.20594378007726	PREVALENT_DEG
SOLSEv5.0_12854	0.825239773536725	5.16525543201347e-11	5.42586658649611e-13	0.829144516506122	8.96486817905348e-11	1.37137792451135e-12	0.830061430013824	4.43490296752743e-06	4.2073563260855e-08	0.827410872011239	3.33066907387547e-16	1	FALSE	FALSE	FALSE	FALSE	0	1.00218152272296e-36	SIGN	0.827964148016977	NOT_DEG
SOLSEv5.0_11622	0.85034905639526	1.20369265878275e-10	1.35925639175808e-12	0.854650521140874	1.03570926643854e-10	1.60474928194528e-12	0.853768987399757	4.94456149960145e-06	4.8929965443868e-08	0.851574817994845	0	1	FALSE	FALSE	FALSE	FALSE	0	1.00271852735751e-36	SIGN	0.852585845732684	NOT_DEG
SOLSEv5.0_50469	-0.97880153013889	2.40835689585118e-10	2.9172559976663e-12	-0.97342803829368	4.70696363054579e-11	6.79862126986885e-13	-0.970303928145248	5.70804214990093e-06	6.03351466457046e-08	-0.978756954989569	0	1	FALSE	FALSE	FALSE	FALSE	0	1.05096144069568e-36	SIGN	-0.975322612891847	NOT_DEG
SOLSEv5.0_10122	-1.07697488248345	1.21542810390158e-09	1.77947324406692e-11	-1.07230350711305	1.09075621260183e-12	1.18517646446905e-14	-1.06861987612335	8.36765767730662e-06	1.10236015879287e-07	-1.07397349198968	6.66133814775094e-16	0.999999999999999	TRUE	TRUE	TRUE	TRUE	4	1.08010454682701e-36	SIGN	-1.07296793942738	PREVALENT_DEG
SOLSEv5.0_09636	-1.63888727145413	4.69123426007165e-10	6.17531083047872e-12	-1.63368461441787	9.36160922563803e-12	1.21695081027892e-13	-1.70395902507158	7.94845035160632e-06	1.00454761033662e-07	-1.63381082336702	2.22044604925031e-16	1	TRUE	TRUE	TRUE	TRUE	4	1.13123727305289e-36	SIGN	-1.65258543357765	PREVALENT_DEG
SOLSEv5.0_06711	1.92791180660697	3.21380436806788e-09	5.16999234643701e-11	1.92729481215753	1.15366901725608e-12	1.27247083280715e-14	1.92330739321588	1.88411034363553e-05	3.3274837175456e-07	1.93258094492488	0	1	TRUE	TRUE	TRUE	TRUE	4	1.13188566696433e-36	SIGN	1.92777373922631	PREVALENT_DEG
SOLSEv5.0_00154	-0.747721931907304	3.71594023311602e-13	2.50063272753434e-15	-0.743425136289598	4.45053379223231e-10	8.15217757957401e-12	-0.74328064884761	5.45061205017299e-06	5.60037281851474e-08	-0.745859208790344	9.32587340685131e-15	0.999999999999991	FALSE	FALSE	FALSE	FALSE	0	1.22377939569051e-36	SIGN	-0.745071731458714	NOT_DEG
SOLSEv5.0_19299	-1.95185725788694	6.3322506474636e-10	8.57618890982608e-12	-1.94779015271438	8.81462891891922e-13	9.46191660862878e-15	-2.00985958103757	2.02089506468816e-05	3.62876144957628e-07	-1.93139722482918	7.7715611723761e-16	0.999999999999999	TRUE	TRUE	TRUE	TRUE	4	1.27447254652115e-36	SIGN	-1.96022605411702	PREVALENT_DEG
SOLSEv5.0_10083	0.808639576349454	1.34874009473351e-11	1.25740139482098e-13	0.812447019296051	1.18773106793091e-09	2.39784199447693e-11	0.818067747096385	4.94456149960145e-06	4.93433573803906e-08	0.810790303956534	0	1	FALSE	FALSE	FALSE	FALSE	0	1.27837332522151e-36	SIGN	0.812486161674606	NOT_DEG
SOLSEv5.0_41603	1.23800461512625	7.13832136248027e-10	9.93548979972963e-12	1.2396705215812	1.97299560717438e-11	2.69430513273329e-13	1.22258889154009	6.13921323926099e-06	6.90021838277477e-08	1.24323916374201	0	1	TRUE	TRUE	TRUE	TRUE	4	1.39162745046631e-36	SIGN	1.23587579799738	PREVALENT_DEG
SOLSEv5.0_11427	-1.70642097783464	6.29661928783375e-10	8.49525827167276e-12	-1.70331267852224	1.58781981596864e-12	1.81908911063604e-14	-1.72858527976548	1.3352538125661e-05	2.03666843297316e-07	-1.68893913341312	7.7715611723761e-16	0.999999999999999	TRUE	TRUE	TRUE	TRUE	4	1.50036882339201e-36	SIGN	-1.70681451738387	PREVALENT_DEG
SOLSEv5.0_21351	-1.91768651059978	1.09444285815506e-09	1.59156414720379e-11	-1.9067647821602	3.43011450164543e-13	3.41176080490617e-15	-1.90571803454526	3.16832286376497e-05	6.62515728660436e-07	-1.92313518188885	8.88178419700125e-16	0.999999999999999	TRUE	TRUE	TRUE	TRUE	4	1.52686878423434e-36	SIGN	-1.91332612729852	PREVALENT_DEG
SOLSEv5.0_11939	1.07180211716684	2.39837428412897e-10	2.88941785863287e-12	1.07515784497374	5.04072875617368e-11	7.39653269214994e-13	1.06642518130342	4.12941459107133e-06	3.70045737284233e-08	1.07578769482889	2.22044604925031e-16	1	TRUE	TRUE	TRUE	TRUE	4	1.59974783060241e-36	SIGN	1.07229320956822	PREVALENT_DEG
SOLSEv5.0_19336	0.764146477108048	1.23458899205102e-11	1.1469280266239e-13	0.768159461705918	1.33517611102332e-09	2.71304209277956e-11	0.770209977730135	6.15140217061787e-06	6.99271181255709e-08	0.766195185385035	0	1	FALSE	FALSE	FALSE	FALSE	0	1.62385317636334e-36	SIGN	0.767177775482284	NOT_DEG
SOLSEv5.0_09151	-2.02420080586452	2.51671193651313e-09	3.90770687709913e-11	-2.01749869982233	1.93135670048402e-13	1.77520229831444e-15	-2.01633911687506	4.53695649411305e-05	1.07083075181935e-06	-2.01126150336715	5.55111512312578e-16	0.999999999999999	TRUE	TRUE	TRUE	TRUE	4	1.7611493582407e-36	SIGN	-2.01732503148226	PREVALENT_DEG
SOLSEv5.0_48815	-2.58964629455183	9.2783571056061e-10	1.31577660428121e-11	-2.57415648290841	4.74412359206521e-14	3.90892237011577e-16	-2.52390536823676	0.00018499263470094	7.02611293533099e-06	-2.58615692981911	1.77635683940025e-15	0.999999999999998	TRUE	TRUE	TRUE	TRUE	4	2.07005516285412e-36	SIGN	-2.56846626887903	PREVALENT_DEG
SOLSEv5.0_00896	-1.33903244478896	4.23394846242848e-10	5.48997026773217e-12	-1.33289685599938	3.51941744971141e-11	5.00248746257769e-13	-1.36374398623213	4.94456149960145e-06	4.90091300709476e-08	-1.34046097425193	2.22044604925031e-16	1	TRUE	TRUE	TRUE	TRUE	4	2.3322004693731e-36	SIGN	-1.3440335653181	PREVALENT_DEG
SOLSEv5.0_42074	-1.48710279441335	7.35758143502017e-10	1.02889724955474e-11	-1.47839380293567	8.95903842474228e-12	1.16167815966031e-13	-1.49564803517249	8.89523336073153e-06	1.21764511421234e-07	-1.49843421259678	3.33066907387547e-16	1	TRUE	TRUE	TRUE	TRUE	4	2.76843572837084e-36	SIGN	-1.48989471127957	PREVALENT_DEG
SOLSEv5.0_09699	-1.72028883386836	3.14048787829442e-06	1.11133044440842e-07	-1.71471471979654	1.73809302933793e-13	1.56903648054338e-15	-1.76675792689125	1.73440176904458e-07	5.01025360850617e-10	-1.71781121985309	2.22044604925031e-16	1	TRUE	TRUE	TRUE	TRUE	4	2.97301095134227e-36	SIGN	-1.72989317510231	PREVALENT_DEG
SOLSEv5.0_03883	0.892121003833552	2.13257301826571e-10	2.53419371897773e-12	0.895846438556583	1.78721160824843e-10	2.92168000823201e-12	0.888542336742676	5.03986487135549e-06	5.04598623170214e-08	0.894889020162472	0	1	FALSE	FALSE	FALSE	FALSE	0	3.01472316177212e-36	SIGN	0.892849699823821	NOT_DEG
SOLSEv5.0_05149	-0.942979778211597	9.9462312546081e-10	1.42028381832207e-11	-0.938408943817844	2.86479962086412e-11	4.00626339944556e-13	-0.939301112692568	7.34823035643349e-06	8.9491956216946e-08	-0.939474315731992	0	1	FALSE	FALSE	FALSE	FALSE	0	3.27715775934233e-36	SIGN	-0.9400410376135	NOT_DEG
SOLSEv5.0_10587	-1.8144402381276	1.3156762741263e-09	1.94491005646316e-11	-1.80191985255633	1.06458643425049e-12	1.14975195111581e-14	-1.8137239344569	2.79689448979722e-05	5.56385799434435e-07	-1.82990996449323	6.66133814775094e-16	0.999999999999999	TRUE	TRUE	TRUE	TRUE	4	3.66543215255413e-36	SIGN	-1.81499849740851	PREVALENT_DEG
SOLSEv5.0_10181	-1.26665282886109	4.23473830093416e-10	5.50489566743238e-12	-1.26216839306472	8.70014378224104e-12	1.12525248668975e-13	-1.26210780340127	8.16476840783478e-06	1.05064807007558e-07	-1.25985005435824	8.88178419700125e-16	0.999999999999999	TRUE	TRUE	TRUE	TRUE	4	3.74998773503685e-36	SIGN	-1.26269476992133	PREVALENT_DEG
SOLSEv5.0_23552	0.773501085259381	1.50018235541917e-11	1.41828617785747e-13	0.777161610192707	2.69098848183171e-09	5.83019531237544e-11	0.780897290638204	5.96692371899797e-06	6.54663298208131e-08	0.775530877549803	0	1	FALSE	FALSE	FALSE	FALSE	0	3.75349667048557e-36	SIGN	0.776772715910024	NOT_DEG
SOLSEv5.0_14872	0.887713682548736	4.22641934705679e-10	5.46633365965392e-12	0.891756901122283	5.19761633340335e-11	7.64380434417064e-13	0.894027446204555	4.94456149960145e-06	4.89333698706317e-08	0.890561427474688	3.33066907387547e-16	1	FALSE	FALSE	FALSE	FALSE	0	5.02898844624474e-36	SIGN	0.891014864337565	NOT_DEG
SOLSEv5.0_47832	0.92176247943938	1.05032869252402e-09	1.51362077279994e-11	0.925193270039106	5.36457507498920e-11	7.92456023288954e-13	0.921856435987316	5.80825742398327e-06	6.17757740659351e-08	0.924874339268817	0	1	FALSE	FALSE	FALSE	FALSE	0	5.05011513882573e-36	SIGN	0.923421631183655	NOT_DEG
SOLSEv5.0_08513	-1.07309621978152	1.21581271578188e-10	1.3769339426345e-12	-1.068276096887	5.59604318179378e-11	8.303225283691e-13	-1.06892670564319	4.43042651407689e-06	4.17932014485238e-08	-1.07180518049863	1.22124532708767e-15	0.999999999999999	TRUE	TRUE	TRUE	TRUE	4	5.11446036242113e-36	SIGN	-1.07052605070259	PREVALENT_DEG
SOLSEv5.0_05314	2.09415188557026	1.1161788223438e-09	1.62683713725059e-11	2.09007542719586	1.02742151302463e-11	1.34232925904803e-13	2.111773578125	1.68796940495426e-05	2.86472173574945e-07	2.107024426158	2.22044604925031e-16	1	TRUE	TRUE	TRUE	TRUE	4	5.94215993455656e-36	SIGN	2.10075632926228	PREVALENT_DEG
SOLSEv5.0_07886	-1.84341577990173	1.28697866220431e-10	1.46175562854181e-12	-1.83555709233088	3.88821609116555e-11	5.55222400832818e-13	-1.88456259600747	1.03138506947145e-05	1.48293556257918e-07	-1.84851090817816	8.88178419700125e-16	0.999999999999999	TRUE	TRUE	TRUE	TRUE	4	6.32422201791736e-36	SIGN	-1.85301159410456	PREVALENT_DEG
SOLSEv5.0_47314	-1.45534233534061	1.2840146213726e-09	1.89253377867018e-11	-1.45270663101722	7.23793185297201e-12	9.21878199439693e-14	-1.48086472787042	8.89337593950967e-06	1.21155205163527e-07	-1.44077253868415	5.55111512312578e-16	0.999999999999999	TRUE	TRUE	TRUE	TRUE	4	6.32970168332412e-36	SIGN	-1.4574215582281	PREVALENT_DEG
SOLSEv5.0_43308	-1.37510504991616	2.618016288947e-09	4.09937881964259e-11	-1.36870430160279	1.52353859969106e-12	1.73544264876341e-14	-1.36052972643067	1.52452866037262e-05	2.49225379268478e-07	-1.37433108683738	7.7715611723761e-16	0.999999999999999	TRUE	TRUE	TRUE	TRUE	4	6.51345400004062e-36	SIGN	-1.36966754119675	PREVALENT_DEG
SOLSEv5.0_41495	-2.47017525698874	4.06627434850969e-10	5.21916183654692e-12	-2.45794838090959	1.12246062208421e-12	1.23436401010475e-14	-2.62174810324569	9.62823011559078e-05	2.94322108511074e-06	-2.46738835102095	1.11022302462516e-15	0.999999999999999	TRUE	TRUE	TRUE	TRUE	4	6.7177420247692e-36	SIGN	-2.50431502304124	PREVALENT_DEG
SOLSEv5.0_25129	-1.98288561288837	8.51878882954414e-10	1.20246830473163e-11	-1.97111435855958	1.34128668472925e-12	1.51463289743906e-14	-1.96960103441003	4.21022207233961e-05	9.72982417663094e-07	-1.99205617036934	1.22124532708767e-15	0.999999999999999	TRUE	TRUE	TRUE	TRUE	4	8.04126479768817e-36	SIGN	-1.97891429405683	PREVALENT_DEG
SOLSEv5.0_42139	0.922975767105997	6.54705830874419e-10	8.91911235967842e-12	0.926485646688363	7.52970067704321e-11	1.13700630648323e-12	0.921013195292361	5.51719041864274e-06	5.70500273076343e-08	0.926300327610828	2.22044604925031e-16	1	FALSE	FALSE	FALSE	FALSE	0	8.25877186891191e-36	SIGN	0.924193734174387	NOT_DEG
SOLSEv5.0_13405	-1.52823866777948	3.3493338748703e-09	5.44240642110363e-11	-1.52343604518611	1.85385666543357e-12	2.15430279211989e-14	-1.54118138898949	1.46139355751372e-05	2.34513570154793e-07	-1.52018931247379	6.66133814775094e-16	0.999999999999999	TRUE	TRUE	TRUE	TRUE	4	8.26579063520629e-36	SIGN	-1.52826135360722	PREVALENT_DEG
SOLSEv5.0_34151	-1.46734564555546	1.07094252024962e-09	1.54684275649093e-11	-1.45811851358349	4.74334346131424e-12	5.87368056329344e-14	-1.45741811247573	1.36110012849769e-05	2.10891658947218e-07	-1.47707172004227	9.99200722162641e-16	0.999999999999999	TRUE	TRUE	TRUE	TRUE	4	9.40706139053459e-36	SIGN	-1.46498849791424	PREVALENT_DEG
SOLSEv5.0_49950	-3.22783725482142	1.82441202183666e-09	2.77288108889595e-11	-3.20439705790736	5.28538813811212e-13	5.50000997860205e-15	-3.18231451568002	0.000690026806453395	4.09385428820793e-05	-3.19578763083967	1.11022302462516e-16	1	TRUE	TRUE	TRUE	TRUE	4	1.00369767987277e-35	SIGN	-3.20258411481212	PREVALENT_DEG
SOLSEv5.0_42667	-1.20200982329508	4.64917810358425e-09	7.85978637476903e-11	-1.19573009455059	2.03928964169303e-12	2.38987099788075e-14	-1.18928060808158	1.43978901232067e-05	2.28755500759349e-07	-1.2022278099109	5.55111512312578e-16	0.999999999999999	TRUE	TRUE	TRUE	TRUE	4	1.02874081944123e-35	SIGN	-1.19731208395954	PREVALENT_DEG
SOLSEv5.0_47476	-1.72951349440214	3.21380436806788e-09	5.17998209211611e-11	-1.72492799056149	1.78817893125257e-12	2.06624096051244e-14	-1.7542135556105	2.00622119141015e-05	3.5935999500101e-07	-1.71723646466069	6.66133814775094e-16	0.999999999999999	TRUE	TRUE	TRUE	TRUE	4	1.04220946598307e-35	SIGN	-1.73147287630871	PREVALENT_DEG
SOLSEv5.0_07854	0.876549711757714	3.21654451003802e-10	4.01236553791303e-12	0.880347334261794	2.74578817914333e-11	3.82173189757008e-13	0.880579252821214	4.9239165510659e-06	4.73593391807212e-08	0.878962158928686	1.77635683940025e-15	0.999999999999998	FALSE	FALSE	FALSE	FALSE	0	1.04809495387988e-35	SIGN	0.879109614442352	NOT_DEG
SOLSEv5.0_42557	1.00898758269952	7.03018020015241e-10	9.71573996081858e-12	1.01304155575421	1.76205351959808e-10	2.8747680768153e-12	1.00709326129397	5.64351165757781e-06	5.89340705892533e-08	1.01104993006707	1.11022302462516e-16	1	TRUE	TRUE	TRUE	TRUE	4	1.05288893063362e-35	SIGN	1.01004308245369	PREVALENT_DEG
SOLSEv5.0_10378	1.01852210262143	5.03621638013279e-09	8.67942618773501e-11	1.02149527983362	1.77091407078597e-11	2.38927775692818e-13	1.01711383146728	8.0562739986464e-06	1.03139771508784e-07	1.02213685515458	0	1	TRUE	TRUE	TRUE	TRUE	4	1.08118813720206e-35	SIGN	1.01981701726923	PREVALENT_DEG
SOLSEv5.0_47558	0.832877262516622	1.58335498422433e-11	1.50731361134837e-13	0.836553432103403	9.87747826323795e-10	1.9746526154062e-11	0.830059878255522	4.94456149960145e-06	4.93023528149119e-08	0.835250408925207	1.11022302462516e-15	0.999999999999999	FALSE	FALSE	FALSE	FALSE	0	1.16089048191438e-35	SIGN	0.833685245450189	NOT_DEG
SOLSEv5.0_11428	-1.5115348936245	2.62872388200428e-09	4.12477436758706e-11	-1.50617906750995	2.13168190039852e-12	2.51214195004783e-14	-1.49975185907846	1.74401484377907e-05	2.99991392226712e-07	-1.50448666567929	8.88178419700125e-16	0.999999999999999	TRUE	TRUE	TRUE	TRUE	4	1.17325839993516e-35	SIGN	-1.50548812147305	PREVALENT_DEG
SOLSEv5.0_16357	-2.03500446663023	4.83294205929096e-10	6.42530786203867e-12	-2.02509967885695	2.60988724877445e-12	3.13566862440157e-14	-2.00098098370735	5.30916653411181e-05	1.32454668480615e-06	-2.0349954381681	1.33226762955019e-15	0.999999999999999	TRUE	TRUE	TRUE	TRUE	4	1.20487824756725e-35	SIGN	-2.02402014184066	PREVALENT_DEG
SOLSEv5.0_09508	-1.13814489715644	2.07391213473216e-09	3.19293828969367e-11	-1.13179614664345	1.54778238018449e-11	2.05774829785221e-13	-1.13882043836808	8.47354998735874e-06	1.12868242318021e-07	-1.14112615652315	3.33066907387547e-16	1	TRUE	TRUE	TRUE	TRUE	4	1.22285590015827e-35	SIGN	-1.13747190967278	PREVALENT_DEG
SOLSEv5.0_22849	0.990487561016768	1.8200621901381e-11	1.74460217155344e-13	0.993606251218285	2.36190150482020e-09	5.06293432244883e-11	0.969516429034412	4.0188166316468e-06	3.50919221356416e-08	0.991913311495759	5.55111512312578e-16	0.999999999999999	FALSE	FALSE	FALSE	FALSE	0	1.29213693491949e-35	SIGN	0.986380888191306	NOT_DEG
SOLSEv5.0_11069	-1.24638424291772	1.73453711814377e-10	2.00995175361832e-12	-1.24093116072131	2.18916843238716e-10	3.64346385851785e-12	-1.25438889881716	4.12941459107133e-06	3.66578138149199e-08	-1.24920870442463	6.66133814775094e-16	0.999999999999999	TRUE	TRUE	TRUE	TRUE	4	1.40346023479418e-35	SIGN	-1.2477282517202	PREVALENT_DEG
SOLSEv5.0_00040	-0.836492903548963	1.13893987516306e-10	1.2823962747626e-12	-0.831787350547161	1.31713551246426e-09	2.67206035749241e-11	-0.827342296429433	6.52657576481928e-06	7.60655085036548e-08	-0.833689220210993	0	1	FALSE	FALSE	FALSE	FALSE	0	1.45866677144364e-35	SIGN	-0.832327942684137	NOT_DEG
SOLSEv5.0_20601	-1.2705730413147	2.17047759897481e-10	2.59348667572737e-12	-1.26636915773263	2.21946039233364e-10	3.70845070970628e-12	-1.28844975456817	4.12072198706687e-06	3.63875591544164e-08	-1.26370938919661	5.55111512312578e-16	0.999999999999999	TRUE	TRUE	TRUE	TRUE	4	1.47806752798925e-35	SIGN	-1.27227533570303	PREVALENT_DEG
SOLSEv5.0_13024	-1.52748162053893	7.03018020015241e-10	9.71100378708753e-12	-1.52189935250026	8.5525800781338e-12	1.10335947566116e-13	-1.50078946094993	1.88170220456025e-05	3.29852272341914e-07	-1.52109901461154	9.99200722162641e-16	0.999999999999999	TRUE	TRUE	TRUE	TRUE	4	1.51511953990765e-35	SIGN	-1.51781736215017	PREVALENT_DEG
SOLSEv5.0_40617	0.896437808352789	4.70966111132516e-10	6.21502730116112e-12	0.899997369497187	3.74061221476529e-10	6.71672153588488e-12	0.892572059688264	5.95388588892383e-06	6.4497335894195e-08	0.899446296854135	0	1	FALSE	FALSE	FALSE	FALSE	0	1.55921978670225e-35	SIGN	0.897113383598094	NOT_DEG
SOLSEv5.0_11849	-1.10572629150688	1.33013607641742e-10	1.51950679379334e-12	-1.10150128228765	4.45053379223231e-10	8.13973358674143e-12	-1.083499400826	6.15140217061787e-06	7.00698077406821e-08	-1.10664502032906	3.33066907387547e-16	1	TRUE	TRUE	TRUE	TRUE	4	1.62183893766402e-35	SIGN	-1.0993429987374	PREVALENT_DEG
SOLSEv5.0_47469	0.778301397070908	2.93317777023859e-11	2.90785440242936e-13	0.781792201089161	9.3876271897779e-09	2.31123671087333e-10	0.777007016303092	4.12941459107133e-06	3.72776487064509e-08	0.779922928252676	0	1	FALSE	FALSE	FALSE	FALSE	0	1.68587639628725e-35	SIGN	0.779255885678959	NOT_DEG
SOLSEv5.0_47561	1.01705107160995	3.58332177835879e-11	3.64648836717074e-13	1.02008174983603	2.16866678126596e-09	4.63148088650167e-11	0.9972236968446	4.94456149960145e-06	4.83048522372589e-08	1.01868491457126	3.33066907387547e-16	1	TRUE	TRUE	FALSE	TRUE	3	1.70835721871115e-35	SIGN	1.01326035821546	POSSIBLE_DEG
SOLSEv5.0_17848	-1.32641902530441	1.78242883151795e-10	2.07129897369712e-12	-1.32300628648316	2.94613964529674e-09	6.43135234258718e-11	-1.39428460127553	2.78918484485526e-06	2.14249828873102e-08	-1.32242141447734	0	1	TRUE	TRUE	TRUE	TRUE	4	2.15392105187964e-35	SIGN	-1.34153283188511	PREVALENT_DEG
SOLSEv5.0_08305	-1.18819724577048	3.73983602741127e-10	4.78789367655974e-12	-1.183306566414	1.36622399039023e-10	2.17067396956593e-12	-1.19000972348997	6.03344993431712e-06	6.68304046409143e-08	-1.18637237726293	5.55111512312578e-16	0.999999999999999	TRUE	TRUE	TRUE	TRUE	4	2.26297149207137e-35	SIGN	-1.18697147823434	PREVALENT_DEG
SOLSEv5.0_23447	0.711100950971563	1.34369686804774e-12	1.01892123730108e-14	0.715150927470994	5.32454560865097e-09	1.23050261251035e-10	0.713904869405702	4.02178004654399e-06	3.53440123244989e-08	0.71301795179801	5.99520433297585e-15	0.999999999999994	FALSE	FALSE	FALSE	FALSE	0	2.28061449231139e-35	SIGN	0.713293674911567	NOT_DEG
SOLSEv5.0_19470	0.827084395495478	1.03462568852817e-09	1.48080228538975e-11	0.830875627822836	2.71459382628453e-10	4.66051462806293e-12	0.83007672323584	7.1996645159669e-06	8.65009097214288e-08	0.829607050866027	1.11022302462516e-16	1	FALSE	FALSE	FALSE	FALSE	0	2.94268537417542e-35	SIGN	0.829410949355045	NOT_DEG
SOLSEv5.0_33256	-0.997411499748277	8.51044685690638e-09	1.53932843717146e-10	-0.99167802948768	1.69840279474679e-11	2.26914597203802e-13	-0.987658261408609	1.42125727357764e-05	2.25108486175254e-07	-0.997312339509845	0	1	FALSE	FALSE	FALSE	FALSE	0	2.98803784726333e-35	SIGN	-0.993515032538603	NOT_DEG
SOLSEv5.0_01154	-1.5669232295279	1.58137176436194e-09	2.38272540407094e-11	-1.56037188086957	5.17577083861827e-12	6.45633364630844e-14	-1.54411902143463	2.15914550362804e-05	4.00458657896412e-07	-1.56721549910933	1.33226762955019e-15	0.999999999999999	TRUE	TRUE	TRUE	TRUE	4	3.0813688671579e-35	SIGN	-1.55965740773536	PREVALENT_DEG
SOLSEv5.0_42548	-2.00885190411902	1.24641752021202e-08	2.36493230043839e-10	-1.99646574665189	9.292607415849e-13	1.00054992364458e-14	-1.96707154898445	9.61288841820073e-05	2.93300838568548e-06	-2.0136143623854	2.22044604925031e-16	1	TRUE	TRUE	TRUE	TRUE	4	3.23047702840124e-35	SIGN	-1.99650089053519	PREVALENT_DEG
SOLSEv5.0_07018	0.89138368262856	1.42262721744771e-09	2.12018762669881e-11	0.894831662180047	2.29909606542027e-10	3.86415384399166e-12	0.887045663106997	6.83169041015266e-06	8.05100238730527e-08	0.895200890798523	0	1	FALSE	FALSE	FALSE	FALSE	0	3.2412275184736e-35	SIGN	0.892115474678532	NOT_DEG
SOLSEv5.0_23375	-0.846982851019191	1.00962016305071e-11	9.04790416284818e-14	-0.842878258602347	8.6388745753511e-10	1.6855877753797e-11	-0.849183391148783	4.16023374080269e-06	3.76924305702506e-08	-0.845213467318613	6.88338275267597e-15	0.999999999999993	FALSE	FALSE	FALSE	FALSE	0	3.26258473322877e-35	SIGN	-0.846064492022234	NOT_DEG
SOLSEv5.0_08464	0.761386450427783	2.407458600658e-12	1.91250034914235e-14	0.765342861766309	5.02040359444253e-10	9.2619466896783e-12	0.766083838447184	5.17712374742427e-06	5.21740140649066e-08	0.763792735029573	4.74065231514942e-14	0.999999999999953	FALSE	FALSE	FALSE	FALSE	0	3.85317587517625e-35	SIGN	0.764151471417712	NOT_DEG
SOLSEv5.0_12831	-3.91123182514631	3.02813380788818e-09	4.84095842314133e-11	-3.87000906389674	2.41407781523665e-13	2.25851747149803e-15	-4.33034766625795	0.0012538572350549	9.36390115796176e-05	-3.77840157304136	3.33066907387547e-16	1	TRUE	TRUE	TRUE	TRUE	4	3.96181063793757e-35	SIGN	-3.97249753208559	PREVALENT_DEG
SOLSEv5.0_36254	-2.7886838804846	2.73175755915454e-09	4.30438114563299e-11	-2.76920948938835	2.19958428188829e-13	2.04340462782519e-15	-2.69226502871192	0.000382163990486442	1.81807679496552e-05	-2.78182619518373	1.33226762955019e-15	0.999999999999999	TRUE	TRUE	TRUE	TRUE	4	3.96992111177412e-35	SIGN	-2.75799614844215	PREVALENT_DEG
SOLSEv5.0_08195	-2.16639744108984	8.87027350123327e-09	1.61897123286797e-10	-2.15550530763006	1.21182609648612e-12	1.35650690641686e-14	-2.12781514472899	0.000128345885858059	4.3437812533125e-06	-2.16005756812293	2.22044604925031e-16	1	TRUE	TRUE	TRUE	TRUE	4	3.97501343650007e-35	SIGN	-2.15244386539295	PREVALENT_DEG
SOLSEv5.0_29132	0.968133936243724	2.54044366843871e-10	3.11895063518391e-12	0.971440652174672	9.52664047046789e-10	1.88314501917604e-11	0.954886723365079	5.77807889628796e-06	6.12651243640158e-08	0.970497235728287	2.22044604925031e-16	1	FALSE	FALSE	FALSE	FALSE	0	4.02736154942733e-35	SIGN	0.966239636877941	NOT_DEG
SOLSEv5.0_09838	-1.19707453871392	6.20059118461138e-10	8.32499029808638e-12	-1.19138949265203	9.83387911734483e-10	1.95625209109772e-11	-1.21847544399777	4.68845539010112e-06	4.47868075540632e-08	-1.19846689232729	0	1	TRUE	TRUE	TRUE	TRUE	4	4.11372167030372e-35	SIGN	-1.20135159192275	PREVALENT_DEG
SOLSEv5.0_26071	0.849493601709706	5.77171813860795e-11	6.10082145761009e-13	0.853010471899295	8.94130465486408e-09	2.1866762852883e-10	0.842144857827364	5.68001139006683e-06	5.98523998362424e-08	0.851304075817497	0	1	FALSE	FALSE	FALSE	FALSE	0	4.21451719420571e-35	SIGN	0.848988251813465	NOT_DEG
SOLSEv5.0_08233	0.778979559425879	7.20496117230186e-11	7.80500012099798e-13	0.782644166193276	5.73039755771369e-09	1.33181941071506e-10	0.775849913253948	7.29891848087205e-06	8.81726028612058e-08	0.781130502935026	0	1	FALSE	FALSE	FALSE	FALSE	0	4.32887742845061e-35	SIGN	0.779651035452032	NOT_DEG
SOLSEv5.0_41703	-2.48021957272915	4.80932888327099e-09	8.25683289876481e-11	-2.46074743221766	1.28373247998417e-12	1.44542638819082e-14	-2.57156127576583	0.000173440838315838	6.47919357920834e-06	-2.50316551397407	3.33066907387547e-16	1	TRUE	TRUE	TRUE	TRUE	4	4.60495900127535e-35	SIGN	-2.50392344867168	PREVALENT_DEG
SOLSEv5.0_41491	-1.0662443514293	7.35498325115345e-09	1.30618978395891e-10	-1.0598728445094	7.54868710292302e-12	9.66414328903908e-14	-1.05523190321409	1.46139355751372e-05	2.34586695211965e-07	-1.06737376005811	4.44089209850063e-16	1	TRUE	TRUE	TRUE	TRUE	4	4.65081570520111e-35	SIGN	-1.06218071480273	PREVALENT_DEG
SOLSEv5.0_41346	-1.02199425339077	2.04405669005459e-10	2.40216753123311e-12	-1.01848624775056	4.9145206879348e-09	1.12767946717868e-10	-1.04846452394357	3.5276661091267e-06	2.96035982286669e-08	-1.01879125929323	1.11022302462516e-16	1	TRUE	TRUE	TRUE	TRUE	4	5.06363806472051e-35	SIGN	-1.02693407109454	PREVALENT_DEG
SOLSEv5.0_08798	-1.37793712045168	6.6410499120859e-10	9.0689582885065e-12	-1.3723772524098	1.10353445575215e-10	1.7279517296188e-12	-1.39607122505634	8.23780148672881e-06	1.0704904179765e-07	-1.37445675321044	6.66133814775094e-16	0.999999999999999	TRUE	TRUE	TRUE	TRUE	4	5.17219483500374e-35	SIGN	-1.38021058778206	PREVALENT_DEG
SOLSEv5.0_25959	1.10782989226783	2.35000636202756e-09	3.64114828768345e-11	1.11060785552704	5.50489161144501e-11	8.14990682717296e-13	1.12508092311936	5.96692371899797e-06	6.53557752357156e-08	1.1113194572036	5.55111512312578e-16	0.999999999999999	TRUE	TRUE	TRUE	TRUE	4	5.49954263062886e-35	SIGN	1.11370953202946	PREVALENT_DEG
SOLSEv5.0_41548	-0.981431024634662	1.3156762741263e-09	1.94783836007932e-11	-0.977400681026585	1.64980859269536e-10	2.66409213785257e-12	-0.969831300472216	9.75967704846432e-06	1.38723702917804e-07	-0.978220899560582	2.22044604925031e-16	1	FALSE	FALSE	FALSE	FALSE	0	6.01880016359159e-35	SIGN	-0.976720976423511	NOT_DEG
SOLSEv5.0_23019	-1.35920205858729	2.93101171206108e-09	4.65682850880597e-11	-1.35483496479723	2.48891818086302e-11	3.44786617314183e-13	-1.36949062367345	1.3352538125661e-05	2.03879385957044e-07	-1.35445669509507	5.55111512312578e-16	0.999999999999999	TRUE	TRUE	TRUE	TRUE	4	6.8871569314941e-35	SIGN	-1.35949608553826	PREVALENT_DEG
SOLSEv5.0_22119	-2.89576817516646	2.92693623393870e-09	4.64074516952496e-11	-2.87826705897106	1.08292666015074e-12	1.1731142627113e-14	-2.84921928776709	0.000514018650490743	2.72676407180199e-05	-2.87078077404458	3.33066907387547e-16	1	TRUE	TRUE	TRUE	TRUE	4	6.91097851663122e-35	SIGN	-2.8735088239873	PREVALENT_DEG
SOLSEv5.0_49456	-1.72945047293874	1.07766886855872e-08	1.99522450798385e-10	-1.72396173951258	2.21489581559713e-12	2.6247493333899e-14	-1.72475299120984	3.58215215145628e-05	7.81785790833926e-07	-1.71933045150582	6.66133814775094e-16	0.999999999999999	TRUE	TRUE	TRUE	TRUE	4	7.24221003775891e-35	SIGN	-1.72437391379175	PREVALENT_DEG
SOLSEv5.0_09075	-0.96068982607917	5.72215927501768e-10	7.64507377780322e-12	-0.956354489523293	1.55215863065005e-09	3.21508746984927e-11	-0.970918568424953	5.89798282847894e-06	6.33109143850774e-08	-0.959206232036692	0	1	FALSE	FALSE	FALSE	FALSE	0	7.38990929967676e-35	SIGN	-0.961792279016027	NOT_DEG
SOLSEv5.0_09095	-0.973259173725332	2.63043118664129e-09	4.13608816728877e-11	-0.968579545027863	2.16273305988597e-10	3.59236755507436e-12	-0.967787896480437	9.51551317283469e-06	1.33691351409029e-07	-0.969554334330161	0	1	FALSE	FALSE	FALSE	FALSE	0	7.62839613722649e-35	SIGN	-0.969795237390948	NOT_DEG
SOLSEv5.0_50196	-1.85152503399183	4.09981424413347e-09	6.82337859625011e-11	-1.84172889806202	3.32636981688633e-12	4.06200824568071e-14	-1.80306926837847	5.75176368888202e-05	1.4746175494918e-06	-1.85485885919876	7.7715611723761e-16	0.999999999999999	TRUE	TRUE	TRUE	TRUE	4	7.73396506696753e-35	SIGN	-1.83779551490777	PREVALENT_DEG
SOLSEv5.0_07354	0.790279452090198	1.16664087744019e-11	1.06848571974465e-13	0.794271564052667	1.68808374952456e-09	3.53542800182737e-11	0.789364767434996	5.82807662473613e-06	6.2177884746717e-08	0.792193529618169	5.44009282066327e-15	0.999999999999995	FALSE	FALSE	FALSE	FALSE	0	7.91550464402725e-35	SIGN	0.791527328299007	NOT_DEG
SOLSEv5.0_20910	-1.24089705912019	5.19612438379394e-09	8.98912631802320e-11	-1.23543935510471	1.03494270114046e-11	1.35555308983043e-13	-1.22413458077688	1.74401484377907e-05	2.99709715151104e-07	-1.23773777498688	6.66133814775094e-16	0.999999999999999	TRUE	TRUE	TRUE	TRUE	4	7.91982025970274e-35	SIGN	-1.23455219249717	PREVALENT_DEG
SOLSEv5.0_15034	-1.93124518598394	1.37044359682179e-08	2.62724964889842e-10	-1.92095255277835	1.43886186946442e-12	1.63426519658172e-14	-1.89484402034272	7.60345337833996e-05	2.17148817882538e-06	-1.93033262512776	4.44089209850063e-16	1	TRUE	TRUE	TRUE	TRUE	4	8.42287097786714e-35	SIGN	-1.91934359605819	PREVALENT_DEG
SOLSEv5.0_13189	-1.74559209135926	4.77500411821129e-09	8.10385427933964e-11	-1.73430197186456	2.78389079901775e-12	3.36300368984844e-14	-1.73724668029951	3.37222764492099e-05	7.18437363868866e-07	-1.75591430980751	1.55431223447522e-15	0.999999999999998	TRUE	TRUE	TRUE	TRUE	4	8.8009841893562e-35	SIGN	-1.74326376333271	PREVALENT_DEG
SOLSEv5.0_29575	-2.27513463639681	1.08490579948095e-08	2.01438200933192e-10	-2.25446518465725	4.89186653639533e-13	5.02627523845891e-15	-2.24872902381988	0.000173615226983587	6.49140739698341e-06	-2.30098222106792	7.7715611723761e-16	0.999999999999999	TRUE	TRUE	TRUE	TRUE	4	9.03695020312544e-35	SIGN	-2.26982776648546	PREVALENT_DEG
SOLSEv5.0_04553	-1.2063018801533	2.75720023036093e-09	4.36257266531192e-11	-1.20259321667671	1.89528373159126e-11	2.57854552774468e-13	-1.20609605199185	1.28561670387421e-05	1.94975845185926e-07	-1.20040774537451	1.11022302462516e-15	0.999999999999999	TRUE	TRUE	TRUE	TRUE	4	9.40027935681494e-35	SIGN	-1.20384972354909	PREVALENT_DEG
SOLSEv5.0_29330	-1.85642068752077	1.85235595964271e-08	3.63624352121046e-10	-1.84654668862867	1.88842694017481e-12	2.20067479815533e-14	-1.82597167304875	6.77707280781776e-05	1.85984074691779e-06	-1.85698654736382	3.33066907387547e-16	1	TRUE	TRUE	TRUE	TRUE	4	9.93253564452746e-35	SIGN	-1.8464813991405	PREVALENT_DEG
SOLSEv5.0_03275	-1.73281337224992	2.01638821553997e-05	9.20722190137575e-07	-1.73416111817829	1.10405955617145e-12	1.20325566309596e-14	-1.833781818588	3.2370451624118e-07	1.20075535355196e-09	-1.72912445790676	0	1	TRUE	TRUE	TRUE	TRUE	4	1.00600189077405e-34	SIGN	-1.75747019173074	PREVALENT_DEG
SOLSEv5.0_08312	-1.2770116121033	1.20592454664655e-08	2.26434967232979e-10	-1.27359174577355	1.19085152826210e-11	1.56757858002529e-13	-1.27857008593692	1.67289814339978e-05	2.82266896138754e-07	-1.26788021641668	3.33066907387547e-16	1	TRUE	TRUE	TRUE	TRUE	4	1.00612083977571e-34	SIGN	-1.27426341505762	PREVALENT_DEG
SOLSEv5.0_08441	-1.45633618349963	2.27873963569425e-08	4.57049508390240e-10	-1.45006681156544	4.33811802195021e-12	5.34022997810895e-14	-1.44163801313423	2.85784461558767e-05	5.75077552885547e-07	-1.45316262138436	3.33066907387547e-16	1	TRUE	TRUE	TRUE	TRUE	4	1.176836728285e-34	SIGN	-1.45030090739592	PREVALENT_DEG
SOLSEv5.0_19014	-2.18129031214696	3.71414728948678e-10	4.74281356271659e-12	-2.17551919060734	1.98505118026483e-10	3.27116729308652e-12	-2.34960153115862	1.50509834461999e-05	2.43671135064363e-07	-2.1550213089905	8.88178419700125e-16	0.999999999999999	TRUE	TRUE	TRUE	TRUE	4	1.23078257287433e-34	SIGN	-2.21535808572586	PREVALENT_DEG
SOLSEv5.0_20915	0.885336505567439	3.96492858057416e-09	6.55983982079695e-11	0.889832379260759	2.90603659145381e-10	5.06550710718567e-12	0.891066575952147	8.00446216536658e-06	1.01582587078966e-07	0.886848390114769	0	1	FALSE	FALSE	FALSE	FALSE	0	1.27707517882213e-34	SIGN	0.888270962723778	NOT_DEG
SOLSEv5.0_19693	0.957955108382124	2.06318482429112e-08	4.09751770572869e-10	0.962137801464768	4.07630505095108e-11	5.84757019093859e-13	0.962584399372784	1.12194157460308e-05	1.65365120637094e-07	0.959692867035365	0	1	FALSE	FALSE	FALSE	FALSE	0	1.30555618040672e-34	SIGN	0.96059254406376	NOT_DEG
SOLSEv5.0_41355	0.837508887904964	6.72023611299231e-10	9.22121490080027e-12	0.841452164197996	1.87600968342424e-09	3.94748451260524e-11	0.833705194133248	7.82828991641017e-06	9.85334965547994e-08	0.840855342390282	0	1	FALSE	FALSE	FALSE	FALSE	0	1.36352166710558e-34	SIGN	0.838380397156622	NOT_DEG
SOLSEv5.0_37113	-1.74653401628006	2.98656867411193e-09	4.76470595679479e-11	-1.74172382533369	4.99991526463876e-11	7.3087213221772e-13	-1.74510711932544	3.31157067256579e-05	7.00079280810284e-07	-1.73093080380427	2.22044604925031e-16	1	TRUE	TRUE	TRUE	TRUE	4	1.36629516223703e-34	SIGN	-1.74107394118586	PREVALENT_DEG
SOLSEv5.0_20443	0.815696996113849	7.13832136248027e-10	9.89161157207795e-12	0.819823253076683	1.87810397824628e-09	3.9580565080068e-11	0.816783754514843	7.82730631814556e-06	9.81405266358112e-08	0.818962691812083	0	1	FALSE	FALSE	FALSE	FALSE	0	1.44684632356394e-34	SIGN	0.817816673879365	NOT_DEG
SOLSEv5.0_01846	-2.51329138912145	2.97621703336504e-09	4.73842123619488e-11	-2.49214141326707	1.21182609648612e-12	1.35299731890877e-14	-2.46717104818028	0.000335191827512522	1.50854477733535e-05	-2.54187891634078	1.11022302462516e-15	0.999999999999999	TRUE	TRUE	TRUE	TRUE	4	1.6590413806893e-34	SIGN	-2.50362069172739	PREVALENT_DEG
SOLSEv5.0_20079	0.895777520797806	3.14091934856955e-09	5.03157483538043e-11	0.899185051677276	5.09008197759763e-10	9.40720268321395e-12	0.88992757740674	8.17977126970623e-06	1.05586542609325e-07	0.899284910949697	0	1	FALSE	FALSE	FALSE	FALSE	0	1.78998872016892e-34	SIGN	0.89604376520788	NOT_DEG
SOLSEv5.0_43293	-1.5071222353835	3.83492864787589e-09	6.31958172613891e-11	-1.4992519020918	1.27034710706633e-11	1.68056292600115e-13	-1.50357763142849	1.8713295204447e-05	3.27419700750756e-07	-1.50904255981916	1.66533453693773e-15	0.999999999999998	TRUE	TRUE	TRUE	TRUE	4	1.86898250101706e-34	SIGN	-1.50474858218074	PREVALENT_DEG
SOLSEv5.0_00233	-1.56494752033904	7.13832136248027e-10	9.92077637595806e-12	-1.55902962057243	9.07795995608947e-10	1.77905724773838e-11	-1.61974401251411	5.54303862352813e-06	5.74992681296947e-08	-1.57102945948203	4.44089209850063e-16	1	TRUE	TRUE	TRUE	TRUE	4	1.96048528267298e-34	SIGN	-1.5786876532269	PREVALENT_DEG
SOLSEv5.0_48425	0.829542820015694	6.4550815474994e-11	6.88671996499788e-13	0.833046533572812	4.01325950731217e-09	9.03750786861488e-11	0.829935864938647	6.06591341491649e-06	6.75030249042015e-08	0.831785468529455	1.11022302462516e-15	0.999999999999999	FALSE	FALSE	FALSE	FALSE	0	2.13783519644923e-34	SIGN	0.831077671764152	NOT_DEG
SOLSEv5.0_08849	-1.76235022920576	2.73904955816775e-09	4.32486241499094e-11	-1.75329471272431	1.72883169125988e-11	2.32115077873253e-13	-1.75789372596474	3.32947432474951e-05	7.06067203290015e-07	-1.76632107086995	1.11022302462516e-15	0.999999999999999	TRUE	TRUE	TRUE	TRUE	4	2.14466609192043e-34	SIGN	-1.75996493469119	PREVALENT_DEG
SOLSEv5.0_48580	1.03647770949743	1.1872018009794e-08	2.22529701066617e-10	1.03950373115969	4.95729800439759e-11	7.20901754898773e-13	1.04265645259023	9.89053770407793e-06	1.41233099211302e-07	1.03958126621159	3.33066907387547e-16	1	TRUE	TRUE	TRUE	TRUE	4	2.36737036956441e-34	SIGN	1.03955478986474	PREVALENT_DEG
SOLSEv5.0_13547	-2.34447341803557	1.32881444302201e-08	2.53871912102816e-10	-2.3287268694004	4.42524607178257e-13	4.50325405328627e-15	-2.28409315649861	0.000215639747652939	8.50864907195066e-06	-2.34881440155667	1.55431223447522e-15	0.999999999999998	TRUE	TRUE	TRUE	TRUE	4	2.40533867049613e-34	SIGN	-2.32652696137281	PREVALENT_DEG
SOLSEv5.0_13109	0.903102917005068	1.99120763190897e-09	3.05907222444735e-11	0.907673959717814	2.45820078673727e-10	4.15577390660701e-12	0.906318119709036	7.32582179768019e-06	8.87986100025495e-08	0.903191635575438	5.55111512312578e-16	0.999999999999999	FALSE	FALSE	FALSE	FALSE	0	2.42848098955456e-34	SIGN	0.905071658001839	NOT_DEG
SOLSEv5.0_22110	-1.01025238433718	4.08855279503324e-09	6.79121463508788e-11	-1.00622171301774	1.05735730910123e-10	1.64523311727007e-12	-1.01686297902656	8.74710617224769e-06	1.1858828247836e-07	-1.00543710367948	5.55111512312578e-16	0.999999999999999	TRUE	TRUE	TRUE	TRUE	4	2.55642060582549e-34	SIGN	-1.00969354501524	PREVALENT_DEG
SOLSEv5.0_47916	-1.28400320772294	9.2783571056061e-10	1.31443291537839e-11	-1.27862506841969	1.36027261118869e-10	2.15675301580323e-12	-1.25763067816527	1.84879738055917e-05	3.21049737161738e-07	-1.28206740655788	9.99200722162641e-16	0.999999999999999	TRUE	TRUE	TRUE	TRUE	4	2.82953962710233e-34	SIGN	-1.27558159021645	PREVALENT_DEG
SOLSEv5.0_21463	-1.08464329596089	1.08490579948095e-08	2.01574592950865e-10	-1.07769619727909	2.98160426838271e-11	4.20867884123221e-13	-1.07535501361377	1.69158607026524e-05	2.87641264615236e-07	-1.08814029615044	4.44089209850063e-16	1	TRUE	TRUE	TRUE	TRUE	4	2.94499010123294e-34	SIGN	-1.08145870075105	PREVALENT_DEG
SOLSEv5.0_00175	-0.809960923277748	1.04062724711177e-09	1.49280801952481e-11	-0.805323994901467	1.99458468755102e-09	4.22317934369698e-11	-0.801025146221251	1.09057826556106e-05	1.57878414835186e-07	-0.807398245145916	0	1	FALSE	FALSE	FALSE	FALSE	0	3.04231963528006e-34	SIGN	-0.805927077386596	NOT_DEG
SOLSEv5.0_13307	-1.87461640046801	4.42887022914659e-09	7.42918519874571e-11	-1.87067559020366	4.30276076497771e-11	6.18655160378241e-13	-1.90878940757924	4.01532937186205e-05	9.17397906580438e-07	-1.85289130910092	3.33066907387547e-16	1	TRUE	TRUE	TRUE	TRUE	4	3.08375647432092e-34	SIGN	-1.87674317683796	PREVALENT_DEG
SOLSEv5.0_19696	1.03823100613539	8.2723345510322e-09	1.48539769537295e-10	1.04075586185621	2.94929570055753e-10	5.16027511537656e-12	1.02875531557175	9.71036460088781e-06	1.37066499635025e-07	1.04215463169556	0	1	TRUE	TRUE	TRUE	TRUE	4	3.17923139129633e-34	SIGN	1.03747420381473	PREVALENT_DEG
SOLSEv5.0_10619	-0.934452582525217	1.04425762858089e-09	1.50144385424426e-11	-0.929563105233163	3.24710636080845e-09	7.1096738425606e-11	-0.938906630541736	7.05676530815591e-06	8.38444347963755e-08	-0.932617933660865	0	1	FALSE	FALSE	FALSE	FALSE	0	3.21000372447888e-34	SIGN	-0.933885062990245	NOT_DEG
SOLSEv5.0_41196	0.978799262276595	4.78973188268468e-09	8.16029559502791e-11	0.981509084818234	3.26366137728376e-10	5.8067310064268e-12	0.969434792254163	8.50927529887306e-06	1.13967249513843e-07	0.983731041472206	2.22044604925031e-16	1	FALSE	FALSE	FALSE	FALSE	0	3.55628636245223e-34	SIGN	0.978368545205299	NOT_DEG
SOLSEv5.0_41102	0.849895981553156	4.45247409117103e-09	7.48339538023034e-11	0.85353733219357	6.77028251986367e-10	1.28902729918949e-11	0.854050582602766	9.0709405996222e-06	1.25310698692272e-07	0.852674581683223	0	1	FALSE	FALSE	FALSE	FALSE	0	3.6519075582602e-34	SIGN	0.852539619508179	NOT_DEG
SOLSEv5.0_12396	-1.40382981269962	1.7643277524656e-09	2.66997700123639e-11	-1.39925256226477	2.5163586039617e-10	4.27061483848668e-12	-1.42182332890616	1.35888508876482e-05	2.09656301651007e-07	-1.3943458519062	5.55111512312578e-16	0.999999999999999	TRUE	TRUE	TRUE	TRUE	4	4.01547565822844e-34	SIGN	-1.40481288894419	PREVALENT_DEG
SOLSEv5.0_41347	-1.29872298629391	1.37348854211111e-08	2.63759576251519e-10	-1.29198478444793	2.06249188865869e-11	2.82329093513664e-13	-1.28969692071527	2.16080736463401e-05	4.01476206671323e-07	-1.29938170327092	5.55111512312578e-16	0.999999999999999	TRUE	TRUE	TRUE	TRUE	4	4.07216088685464e-34	SIGN	-1.294946598682	PREVALENT_DEG
SOLSEv5.0_19847	-4.52288555517678	1.36752057926363e-08	2.61715687132158e-10	-4.45091109077476	2.71029039689057e-13	2.58012741718894e-15	-4.63027655565512	0.000938575508899087	6.19904121033701e-05	-4.35995563743395	9.99200722162641e-16	0.999999999999999	TRUE	TRUE	TRUE	TRUE	4	4.16248705395679e-34	SIGN	-4.49100720976015	PREVALENT_DEG
SOLSEv5.0_41406	-1.10939004168231	8.80672969233695e-09	1.60448248013886e-10	-1.10337239979499	2.62263843739064e-10	4.48542371362152e-12	-1.11017970301891	1.36824552644477e-05	2.12897081552973e-07	-1.11019598254592	1.11022302462516e-16	1	TRUE	TRUE	TRUE	TRUE	4	4.20022700236653e-34	SIGN	-1.10828453176053	PREVALENT_DEG
SOLSEv5.0_33139	1.12583791152002	2.28044450268497e-08	4.58140050436005e-10	1.12874570359899	1.04895404263669e-10	1.62871438192941e-12	1.12573235703604	1.34633811685103e-05	2.06836568521249e-07	1.12961663833057	1.11022302462516e-16	1	TRUE	TRUE	TRUE	TRUE	4	4.27770303983612e-34	SIGN	1.1274831526214	PREVALENT_DEG
SOLSEv5.0_27994	1.02807822367409	2.40438778649791e-08	4.84618750914131e-10	1.03291578268783	1.0802976878224e-10	1.68802054756085e-12	1.03366871955646	1.28042577661446e-05	1.93768270695357e-07	1.02747397078814	0	1	TRUE	TRUE	TRUE	TRUE	4	4.41280483451511e-34	SIGN	1.03053417417663	PREVALENT_DEG
SOLSEv5.0_04001	-1.01053396827491	1.37386307679602e-10	1.57847906272727e-12	-1.00724322910294	1.43409719039962e-08	3.70022778995536e-10	-1.03798585303115	3.5276661091267e-06	2.96452261411035e-08	-1.0088486391905	5.55111512312578e-16	0.999999999999999	TRUE	TRUE	TRUE	TRUE	4	4.60418084824059e-34	SIGN	-1.01615292239988	PREVALENT_DEG
SOLSEv5.0_11225	0.97135166470727	1.87709993534079e-08	3.6909787652862e-10	0.975536782601246	4.04801041624709e-11	5.79369248427184e-13	0.97862074090447	1.0406404673862e-05	1.49965914447868e-07	0.972455013149114	5.55111512312578e-16	0.999999999999999	FALSE	FALSE	FALSE	FALSE	0	5.21546338837326e-34	SIGN	0.974491050340525	NOT_DEG
SOLSEv5.0_09308	1.02522530184688	3.05282031510549e-08	6.24333472182884e-10	1.02768401899097	8.94958838291733e-11	1.36610268130406e-12	1.01641671140548	1.52185608974807e-05	2.48067967300519e-07	1.02979868315456	0	1	TRUE	TRUE	TRUE	TRUE	4	5.47565692245286e-34	SIGN	1.02478117884947	PREVALENT_DEG
SOLSEv5.0_24517	0.837308354864977	3.40861493742297e-09	5.54992288665526e-11	0.841098861836662	1.54089374253238e-09	3.18669552504808e-11	0.842606475373421	8.73279196734034e-06	1.18107549832394e-07	0.841092965763027	0	1	FALSE	FALSE	FALSE	FALSE	0	6.02045344552214e-34	SIGN	0.840526664459522	NOT_DEG
SOLSEv5.0_16913	1.20457691091996	3.70956945993643e-09	6.06429304746197e-11	1.20698236077559	5.24367056950148e-10	9.74384782597503e-12	1.21791443676856	8.36765767730662e-06	1.10422426756303e-07	1.20829979523849	3.33066907387547e-16	1	TRUE	TRUE	TRUE	TRUE	4	6.39580213586023e-34	SIGN	1.20944337592565	PREVALENT_DEG
SOLSEv5.0_14099	-1.49906478105209	4.41839142333578e-09	7.39710345632816e-11	-1.4905023762638	1.34740357324404e-10	2.12750260555553e-12	-1.51373270514802	1.4156604556332e-05	2.23527780966933e-07	-1.51214062924355	7.7715611723761e-16	0.999999999999999	TRUE	TRUE	TRUE	TRUE	4	7.67825591522886e-34	SIGN	-1.50386012292687	PREVALENT_DEG
SOLSEv5.0_04041	-2.47688893163702	8.42434487524505e-09	1.51822385730543e-10	-2.4617010676705	4.39298316057589e-12	5.42218976586854e-14	-2.43926620394655	0.000324085666371833	1.44579463808332e-05	-2.47245300598276	5.55111512312578e-16	0.999999999999999	TRUE	TRUE	TRUE	TRUE	4	7.80062404500697e-34	SIGN	-2.46257730230921	PREVALENT_DEG
SOLSEv5.0_04876	-1.72079156214268	4.31234344041077e-09	7.20540593890648e-11	-1.71660285231955	2.29443868851623e-10	3.84879417598988e-12	-1.75217815151873	3.12040195565897e-05	6.45324896453124e-07	-1.70285479777464	2.22044604925031e-16	1	TRUE	TRUE	TRUE	TRUE	4	8.02426952554823e-34	SIGN	-1.7231068409389	PREVALENT_DEG
SOLSEv5.0_00832	-1.06729930761579	1.28332581671247e-09	1.88730580010894e-11	-1.06182895717571	4.6338793095177e-10	8.51844011860261e-12	-1.07603561494984	6.13921323926099e-06	6.93263747597341e-08	-1.06690086627991	1.88737914186277e-15	0.999999999999998	TRUE	TRUE	TRUE	TRUE	4	8.06387487193674e-34	SIGN	-1.06801618650531	PREVALENT_DEG
SOLSEv5.0_07675	-1.92382813677262	5.3191106373198e-09	9.21934942883122e-11	-1.91290952010411	1.70780355000329e-11	2.28731197978315e-13	-1.88429874525729	8.5538593243185e-05	2.5323642193382e-06	-1.9296292711768	8.88178419700125e-16	0.999999999999999	TRUE	TRUE	TRUE	TRUE	4	8.07618715648786e-34	SIGN	-1.91266641832771	PREVALENT_DEG
SOLSEv5.0_02898	-3.46768233985014	1.51779929175299e-09	2.27199053618935e-11	-3.44040192456052	5.78137047283629e-12	7.26870265927945e-14	-3.49551577606841	0.00143238946727743	0.000113178657641624	-3.42258578432336	5.55111512312578e-16	0.999999999999999	TRUE	TRUE	TRUE	TRUE	4	8.16193991747713e-34	SIGN	-3.45654645620061	PREVALENT_DEG
SOLSEv5.0_48329	-2.00060916068187	4.14782064528654e-09	6.91689225554135e-11	-1.98904111341834	1.89528373159126e-11	2.58196089882931e-13	-1.94423928091713	0.000101840336061972	3.18595805623409e-06	-2.00714597988103	8.88178419700125e-16	0.999999999999999	TRUE	TRUE	TRUE	TRUE	4	8.31272470257844e-34	SIGN	-1.98525888372459	PREVALENT_DEG
SOLSEv5.0_13243	-1.1939232116679	1.63534731892404e-08	3.18340596829582e-10	-1.19107511559337	2.97084190535096e-11	4.18373494861163e-13	-1.1997742743311	1.68796940495426e-05	2.8601367422268e-07	-1.18418769905554	8.88178419700125e-16	0.999999999999999	TRUE	TRUE	TRUE	TRUE	4	8.50806850857332e-34	SIGN	-1.19224007516198	PREVALENT_DEG
SOLSEv5.0_36215	-2.2637912930565	3.55760846081401e-10	4.50047061363053e-12	-2.25326941160536	6.53431763810617e-10	1.23766578379912e-11	-2.29212235565667	9.92058231389522e-05	3.0742309373066e-06	-2.27746399526367	3.33066907387547e-16	1	TRUE	TRUE	TRUE	TRUE	4	8.95621073218623e-34	SIGN	-2.27166176389555	PREVALENT_DEG
SOLSEv5.0_48633	-2.64955515666071	9.04215031516255e-09	1.65627806711772e-10	-2.63225022974424	1.35493134319385e-12	1.53448876801982e-14	-2.57032598884236	0.000381776526052878	1.81470114474795e-05	-2.64209968980781	1.66533453693773e-15	0.999999999999998	TRUE	TRUE	TRUE	TRUE	4	9.07803339050251e-34	SIGN	-2.62355776626378	PREVALENT_DEG
SOLSEv5.0_02408	-1.26070006873025	2.58425325533542e-08	5.23416688619622e-10	-1.25526086369902	2.57815232590277e-11	3.57994430573769e-13	-1.24544576107156	2.70899880173823e-05	5.37122173210087e-07	-1.25688803164966	4.44089209850063e-16	1	TRUE	TRUE	TRUE	TRUE	4	9.33243197422007e-34	SIGN	-1.25457368128762	PREVALENT_DEG
SOLSEv5.0_30970	-0.905798271610358	1.60031727928688e-09	2.41652479556171e-11	-0.900696208647554	4.44326211869685e-09	1.01225221100207e-10	-0.891367543086137	1.02362537490285e-05	1.46841837255866e-07	-0.905041933748287	0	1	FALSE	FALSE	FALSE	FALSE	0	9.40614980992532e-34	SIGN	-0.900725989273084	NOT_DEG
SOLSEv5.0_08248	-0.771303946818114	1.84850588647483e-10	2.1602209092507e-12	-0.766439218096134	4.94163156929604e-08	1.45748796780898e-09	-0.762599455598364	8.47354998735874e-06	1.12932452314862e-07	-0.768862728607132	0	1	FALSE	FALSE	FALSE	FALSE	0	9.9819675098747e-34	SIGN	-0.767301337279936	NOT_DEG
SOLSEv5.0_01232	0.711064317838275	2.59608702839397e-10	3.19578713733953e-12	0.715321579872442	2.31976919888442e-08	6.32809704977498e-10	0.716533596370209	1.35888508876482e-05	2.09396136889798e-07	0.713311666168506	0	1	FALSE	FALSE	FALSE	FALSE	0	1.05338625527178e-33	SIGN	0.714057790062358	NOT_DEG
SOLSEv5.0_05132	1.09816911660996	7.35150531093083e-09	1.30315887072929e-10	1.10132264727586	6.77028251986367e-10	1.28841100584777e-11	1.11777428321552	8.46741693754335e-06	1.12294798370729e-07	1.10133768833416	2.22044604925031e-16	1	TRUE	TRUE	TRUE	TRUE	4	1.08385432601015e-33	SIGN	1.10465093385887	PREVALENT_DEG
SOLSEv5.0_08843	-1.59743347783617	3.49263249970573e-09	5.69818583971949e-11	-1.590223865275	1.3941308921918e-10	2.22874222662708e-12	-1.57513349276737	3.94369165397325e-05	8.95852222220231e-07	-1.59711072708519	5.55111512312578e-16	0.999999999999999	TRUE	TRUE	TRUE	TRUE	4	1.22919084603388e-33	SIGN	-1.58997539074093	PREVALENT_DEG
SOLSEv5.0_03714	0.954255899459931	4.22973655162887e-08	8.87240802445868e-10	0.95788242047366	1.58223927761581e-10	2.54504561609738e-12	0.958075543616713	1.45700462701941e-05	2.32447312717537e-07	0.956492320423403	1.11022302462516e-16	1	FALSE	FALSE	FALSE	FALSE	0	1.24769520243783e-33	SIGN	0.956676545993427	NOT_DEG
SOLSEv5.0_08578	0.899112672700755	1.19948379903607e-09	1.75219213659539e-11	0.90253221524415	3.83395436139665e-09	8.59597160106987e-11	0.888288952297564	8.34413862722146e-06	1.09564240255017e-07	0.901905510828124	3.33066907387547e-16	1	FALSE	FALSE	FALSE	FALSE	0	1.46473240409834e-33	SIGN	0.897959837767648	NOT_DEG
SOLSEv5.0_20056	-2.01565792987246	2.17776758178318e-08	4.35367645112417e-10	-2.00017462754	6.03146534606008e-12	7.60293698219831e-14	-2.00000202533897	0.000112275160075816	3.60822577271524e-06	-2.03322685926538	8.88178419700125e-16	0.999999999999999	TRUE	TRUE	TRUE	TRUE	4	1.49989126548244e-33	SIGN	-2.0122653605042	PREVALENT_DEG
SOLSEv5.0_23101	-0.960109670464042	1.11782403927059e-08	2.080577192878e-10	-0.954404830552316	7.08627472543546e-10	1.35849536803805e-11	-0.950805510063201	1.50509834461999e-05	2.44072672501813e-07	-0.961526627577565	1.11022302462516e-16	1	FALSE	FALSE	FALSE	FALSE	0	1.51514231229136e-33	SIGN	-0.956711659664281	NOT_DEG
SOLSEv5.0_11633	-1.5120497040452	3.76639903841694e-09	6.18192403639979e-11	-1.5041415816673	1.72712694588652e-10	2.81211622348329e-12	-1.53173978670309	1.42125727357764e-05	2.25344602678003e-07	-1.51996387314605	1.4432899320127e-15	0.999999999999999	TRUE	TRUE	TRUE	TRUE	4	1.52701889683351e-33	SIGN	-1.51697373639041	PREVALENT_DEG
SOLSEv5.0_11476	0.96167620649721	1.95094702989662e-09	2.98441163356146e-11	0.96608895530929	2.03076479607506e-09	4.30645063934770e-11	0.954428387954262	8.00446216536658e-06	1.02124879875157e-07	0.963938984091222	4.44089209850063e-16	1	FALSE	FALSE	FALSE	FALSE	0	1.60871130097926e-33	SIGN	0.961533133462996	NOT_DEG
SOLSEv5.0_07122	-1.5824837029662	1.58496390540159e-08	3.08012550306188e-10	-1.57971038471533	3.8067008125784e-11	5.42332715969873e-13	-1.59382511088528	3.02096037527681e-05	6.16826101638768e-07	-1.56681506033068	7.7715611723761e-16	0.999999999999999	TRUE	TRUE	TRUE	TRUE	4	1.61773178872079e-33	SIGN	-1.58070856472437	PREVALENT_DEG
SOLSEv5.0_00263	-1.05037881406734	1.05878676881591e-08	1.95679004314532e-10	-1.04680691225775	3.82221026077252e-10	6.87578775203802e-12	-1.0615644665604	1.09541051285067e-05	1.59548332122978e-07	-1.04300534946038	3.33066907387547e-16	1	TRUE	TRUE	TRUE	TRUE	4	1.68385096347627e-33	SIGN	-1.05043888558647	PREVALENT_DEG
SOLSEv5.0_30683	0.750566978623227	4.73357097451983e-10	6.27251701480544e-12	0.75426277906532	2.30574194499394e-08	6.2822631203262e-10	0.748657080101994	1.22288679671682e-05	1.81046497495087e-07	0.75273562059847	0	1	FALSE	FALSE	FALSE	FALSE	0	1.68972099325575e-33	SIGN	0.751555614597253	NOT_DEG
SOLSEv5.0_01854	-1.6590598239935	8.598388301457e-09	1.56087999563593e-10	-1.65502791178504	6.03040479465191e-11	8.98730846197672e-13	-1.731511468468	1.88411034363553e-05	3.31566324932698e-07	-1.64476905522139	1.55431223447522e-15	0.999999999999998	TRUE	TRUE	TRUE	TRUE	4	1.73007822533923e-33	SIGN	-1.67259206486698	PREVALENT_DEG
SOLSEv5.0_21876	-2.09388143695612	1.08649900248565e-09	1.57644538981275e-11	-2.0850963009473	1.44207161162475e-09	2.95392011835291e-11	-2.21304547756012	2.26667597370532e-05	4.241228063592e-07	-2.0903367899899	4.44089209850063e-16	1	TRUE	TRUE	TRUE	TRUE	4	1.79462032943968e-33	SIGN	-2.12059000136336	PREVALENT_DEG
SOLSEv5.0_00219	0.716729404870973	6.23226283916575e-10	8.38797151973856e-12	0.720877768442941	1.6246875781916e-08	4.27322837986679e-10	0.719112923036539	1.43980451508969e-05	2.2923060428011e-07	0.719243597585162	0	1	FALSE	FALSE	FALSE	FALSE	0	1.84010552142173e-33	SIGN	0.718990923483904	NOT_DEG
SOLSEv5.0_43356	-2.51171392625493	3.60292325415011e-08	7.47479728399327e-10	-2.49265680782886	2.38164643326917e-12	2.847482105574e-14	-2.49064292741384	0.000345349654375441	1.57819455625063e-05	-2.51800743790048	5.55111512312578e-16	0.999999999999999	TRUE	TRUE	TRUE	TRUE	4	1.86915328526632e-33	SIGN	-2.50325527484953	PREVALENT_DEG
SOLSEv5.0_48290	0.867722301270918	1.4587734007184e-08	2.81573961731417e-10	0.871423685711331	9.41495505377121e-10	1.85437187153686e-11	0.872778899180772	1.12194157460308e-05	1.65075014292449e-07	0.870036115967239	0	1	FALSE	FALSE	FALSE	FALSE	0	1.94124292250062e-33	SIGN	0.870490250532565	NOT_DEG
SOLSEv5.0_05885	0.8079325340646	3.76474995240338e-09	6.16685889849748e-11	0.811482699403038	3.73995188348202e-09	8.33610389286771e-11	0.806650517877266	1.09541051285067e-05	1.59974788142436e-07	0.810963304528105	0	1	FALSE	FALSE	FALSE	FALSE	0	1.94298246414961e-33	SIGN	0.809257263968252	NOT_DEG
SOLSEv5.0_03140	-1.52437004490828	6.24836113845115e-09	1.09940635203684e-10	-1.51813118763246	2.06949410178194e-10	3.42390778090831e-12	-1.55490411484532	1.70457674148261e-05	2.92088454536297e-07	-1.51960774198595	7.7715611723761e-16	0.999999999999999	TRUE	TRUE	TRUE	TRUE	4	1.94369932446698e-33	SIGN	-1.529253272343	PREVALENT_DEG
SOLSEv5.0_02861	-1.0118219720289	8.05556424916924e-09	1.43854083693269e-10	-1.00584169964231	5.99505512743195e-10	1.1296200778472e-11	-0.994336824482522	1.63812523661476e-05	2.74786460923134e-07	-1.01396027708251	2.22044604925031e-16	1	TRUE	TRUE	FALSE	TRUE	3	1.99148926646643e-33	SIGN	-1.00649019330906	POSSIBLE_DEG
SOLSEv5.0_39506	-0.869885938493108	1.9222448394996e-09	2.93419509033028e-11	-0.865904837136784	9.01434605622972e-09	2.21045744148757e-10	-0.876293230178758	9.19440767677214e-06	1.27670762803224e-07	-0.867930435953778	0	1	FALSE	FALSE	FALSE	FALSE	0	2.00482316606777e-33	SIGN	-0.870003610440607	NOT_DEG
SOLSEv5.0_20392	-1.89539086402796	9.40639924001458e-09	1.7291742685908e-10	-1.885095679368	2.3010481390672e-11	3.17250506650107e-13	-1.84698733873678	8.71103044892236e-05	2.58788778395914e-06	-1.89658481723936	9.99200722162641e-16	0.999999999999999	TRUE	TRUE	TRUE	TRUE	4	2.13076610991928e-33	SIGN	-1.88101467484303	PREVALENT_DEG
SOLSEv5.0_41328	0.947910742625703	1.39419467983186e-09	2.07323700871166e-11	0.951182268743667	2.84959021673997e-09	6.20187871745593e-11	0.93268276861931	8.29727327610456e-06	1.0866375463505e-07	0.950563289492594	6.66133814775094e-16	0.999999999999999	FALSE	FALSE	FALSE	FALSE	0	2.47055266437123e-33	SIGN	0.945584767370319	NOT_DEG
SOLSEv5.0_47794	-0.644143207586971	9.70194249016885e-11	1.07647196982473e-12	-0.63998614760534	1.05695907387216e-07	3.46270937112044e-09	-0.640879621426674	2.02299050171186e-05	3.64580568374687e-07	-0.642111045050027	0	1	FALSE	FALSE	FALSE	FALSE	0	2.58704342594089e-33	SIGN	-0.641780005417253	NOT_DEG
SOLSEv5.0_22934	-1.70360711093714	7.7020290221611e-09	1.37287915144059e-10	-1.69211745181068	9.61265877240957e-11	1.4830941217321e-12	-1.72196854769582	3.74378293197861e-05	8.36922225873169e-07	-1.72075078844251	8.88178419700125e-16	0.999999999999999	TRUE	TRUE	TRUE	TRUE	4	2.75900120750855e-33	SIGN	-1.70961097472154	PREVALENT_DEG
SOLSEv5.0_47519	0.909454713900064	1.82820064885804e-09	2.78464071519591e-11	0.913024871005239	1.33786176785959e-08	3.41239731355053e-10	0.899509437642944	9.26059701121241e-06	1.29197837697051e-07	0.91214542471786	0	1	FALSE	FALSE	FALSE	FALSE	0	2.81618235391706e-33	SIGN	0.908533611816527	NOT_DEG
SOLSEv5.0_23719	-1.19924097818417	7.35150531093083e-09	1.30263438181643e-10	-1.19227417423837	1.14744109030273e-09	2.30896953141705e-11	-1.20262669402581	1.35892737794395e-05	2.10108917378984e-07	-1.20616482105675	2.22044604925031e-16	1	TRUE	TRUE	TRUE	TRUE	4	2.84930861895504e-33	SIGN	-1.20007666687628	PREVALENT_DEG
SOLSEv5.0_48390	0.966858238008717	1.47209913453213e-08	2.85112592119606e-10	0.969921271936749	3.23547362988397e-10	5.73533716356676e-12	0.97381572955234	9.80545746123805e-06	1.39696304965936e-07	0.971034961338781	5.55111512312578e-16	0.999999999999999	FALSE	FALSE	FALSE	FALSE	0	2.90032060774644e-33	SIGN	0.970407550209147	NOT_DEG
SOLSEv5.0_34370	1.4276528356162	4.80932888327099e-09	8.2501362382613e-11	1.42919843410621	2.56296830976995e-09	5.51917805603218e-11	1.38070978743597	1.98129248872671e-05	3.538138442922e-07	1.43468576495558	1.11022302462516e-16	1	TRUE	TRUE	TRUE	TRUE	4	3.02860448344125e-33	SIGN	1.41806170552849	PREVALENT_DEG
SOLSEv5.0_45343	-1.98490704228691	4.84359387169517e-08	1.03031508021484e-09	-1.97630144031445	2.86479962086412e-11	4.01559084170626e-13	-2.03142988789428	0.000105495220825532	3.31068611460488e-06	-1.97726902590998	2.22044604925031e-16	1	TRUE	TRUE	TRUE	TRUE	4	3.60818667755186e-33	SIGN	-1.9924768491014	PREVALENT_DEG
SOLSEv5.0_41555	-0.982511965778296	1.40991906303931e-08	2.71218386547956e-10	-0.977100951935742	2.8739739555025e-10	5.00018447433387e-12	-0.969289787911339	1.81141579650238e-05	3.13963674146753e-07	-0.980991280643224	4.44089209850063e-16	1	FALSE	FALSE	FALSE	FALSE	0	3.61807143036951e-33	SIGN	-0.97747349656715	NOT_DEG
SOLSEv5.0_41405	-0.927824665166928	5.86561582171369e-08	1.27467343136738e-09	-0.923279226822752	2.31478074262014e-10	3.89811417445469e-12	-0.922686906627305	2.37081267177233e-05	4.55281952856518e-07	-0.924582002625995	0	1	FALSE	FALSE	FALSE	FALSE	0	3.9542963551193e-33	SIGN	-0.924593200310745	NOT_DEG
SOLSEv5.0_09781	-1.3523803504221	2.01271801417277e-08	3.98407564109306e-10	-1.34622371666306	4.37257815236111e-11	6.30128946225429e-13	-1.33095652764477	3.32947432474951e-05	7.07143054890502e-07	-1.35224276089267	1.22124532708767e-15	0.999999999999999	TRUE	TRUE	TRUE	TRUE	4	3.95929473698607e-33	SIGN	-1.34545083890565	PREVALENT_DEG
SOLSEv5.0_06693	0.675464183923366	3.86052103613733e-11	3.95391971662295e-13	0.679462114108418	2.13218329090484e-08	5.75338825829294e-10	0.677707785618901	1.24587493757441e-05	1.85676795344773e-07	0.677519762465645	3.66373598126302e-15	0.999999999999996	FALSE	FALSE	FALSE	FALSE	0	4.15011060385037e-33	SIGN	0.677538461529083	NOT_DEG
SOLSEv5.0_23083	1.13106341831696	1.4587734007184e-08	2.81293620127618e-10	1.13383546658073	6.94492138603352e-10	1.3245574386257e-11	1.15818699887838	8.57300545502235e-06	1.15102229954507e-07	1.13512878577071	4.44089209850063e-16	1	TRUE	TRUE	TRUE	TRUE	4	4.2565444940508e-33	SIGN	1.13955366738669	PREVALENT_DEG
SOLSEv5.0_11356	-1.44232575261631	6.496953142771e-09	1.14527913786168e-10	-1.43451586454807	4.3667301043811e-10	7.92699913903012e-12	-1.4570151702911	1.54964642001697e-05	2.53840253287093e-07	-1.45391435362171	8.88178419700125e-16	0.999999999999999	TRUE	TRUE	TRUE	TRUE	4	4.30738609777614e-33	SIGN	-1.4469427852693	PREVALENT_DEG
SOLSEv5.0_04775	0.749819812118146	2.28520738843292e-10	2.73807798568105e-12	0.7538485367502	1.39075510398383e-09	2.84423868227662e-11	0.753515922382569	8.40534221881712e-06	1.11195644361465e-07	0.752615038968124	1.48769885299771e-14	0.999999999999985	FALSE	FALSE	FALSE	FALSE	0	4.38125299084396e-33	SIGN	0.75244982755476	NOT_DEG
SOLSEv5.0_48986	-1.58756274770598	8.37849331749069e-09	1.50721016905259e-10	-1.57891589430497	5.15377265563828e-10	9.55874848319478e-12	-1.55882044197474	5.09210738383529e-05	1.24274903680635e-06	-1.59350664136639	2.22044604925031e-16	1	TRUE	TRUE	TRUE	TRUE	4	5.3444105103568e-33	SIGN	-1.57970143133802	PREVALENT_DEG
SOLSEv5.0_00865	0.791152041684977	2.36203962757415e-10	2.83789023960916e-12	0.795074584043425	7.38438731064259e-09	1.75743715333877e-10	0.792983629983471	8.29727327610456e-06	1.08676494014566e-07	0.793875780533277	3.44169137633799e-15	0.999999999999997	FALSE	FALSE	FALSE	FALSE	0	5.44854126888374e-33	SIGN	0.793271509061288	NOT_DEG
SOLSEv5.0_10267	-1.75792082306802	5.07267398645264e-09	8.75890922389157e-11	-1.74915740236882	4.3755685042541e-10	7.97177073781645e-12	-1.81447573689623	2.04326458929025e-05	3.71364030784644e-07	-1.76916537623863	1.11022302462516e-15	0.999999999999999	TRUE	TRUE	TRUE	TRUE	4	5.50573640067049e-33	SIGN	-1.77267983464292	PREVALENT_DEG
SOLSEv5.0_41353	0.862468303787705	3.67907827884283e-08	7.64486935136892e-10	0.866058883702428	8.76373514810367e-10	1.71460005523743e-11	0.864782360367758	1.45879819449134e-05	2.33212329946914e-07	0.865189305930904	0	1	FALSE	FALSE	FALSE	FALSE	0	5.70290808424578e-33	SIGN	0.864624713447199	NOT_DEG
SOLSEv5.0_47915	-1.28790499478654	3.20827139324034e-09	5.15000069361037e-11	-1.28204962633571	5.24367056950148e-10	9.759909440657e-12	-1.25532621247203	2.71391786823865e-05	5.3898838272146e-07	-1.28600805213509	1.22124532708767e-15	0.999999999999999	TRUE	TRUE	TRUE	TRUE	4	6.07554307154763e-33	SIGN	-1.27782222143234	PREVALENT_DEG
SOLSEv5.0_47557	-1.01055436837982	1.00072668476639e-08	1.84620161126189e-10	-1.00557200178317	8.6388745753511e-10	1.68733557835207e-11	-1.01546046669386	1.25267650736653e-05	1.87512880333236e-07	-1.01065849121872	5.55111512312578e-16	0.999999999999999	TRUE	TRUE	TRUE	TRUE	4	6.53342134156499e-33	SIGN	-1.01056133201889	PREVALENT_DEG
SOLSEv5.0_09804	0.732944196146299	1.76827845093397e-09	2.68176031359844e-11	0.736664170558417	2.15972372033531e-08	5.84188144817087e-10	0.733447498734473	1.48872732272337e-05	2.39951782640309e-07	0.735668717212726	0	1	FALSE	FALSE	FALSE	FALSE	0	6.84841651260072e-33	SIGN	0.734681145662979	NOT_DEG
SOLSEv5.0_09018	-1.16973500305837	4.22428207815446e-08	8.847099648303e-10	-1.16456370671588	5.30070480048417e-11	7.81281047637263e-13	-1.15721861750742	2.86990577078379e-05	5.79388782796188e-07	-1.16627064266135	9.99200722162641e-16	0.999999999999999	TRUE	TRUE	TRUE	TRUE	4	6.96250559949703e-33	SIGN	-1.16444699248575	PREVALENT_DEG
SOLSEv5.0_49915	-2.73183915311504	6.58911225233733e-08	1.44487640237709e-09	-2.70058100986427	6.34206364179554e-12	8.01527919801491e-14	-2.81048026392532	0.000816524792456004	5.12757091543294e-05	-2.77974441491064	2.22044604925031e-16	1	TRUE	TRUE	TRUE	TRUE	4	8.16837702502389e-33	SIGN	-2.75566121045382	PREVALENT_DEG
SOLSEv5.0_27560	-3.19810865274219	2.23048308143017e-08	4.46638439967305e-10	-3.17918131714694	1.255532286694e-11	1.65684265913071e-13	-3.36135628788554	0.000822615588711451	5.19012297378265e-05	-3.1261802336685	3.33066907387547e-16	1	TRUE	TRUE	TRUE	TRUE	4	8.26862980835571e-33	SIGN	-3.21620662286079	PREVALENT_DEG
SOLSEv5.0_08235	-0.730826206274647	8.71679772953983e-11	9.58581636541327e-13	-0.726943868589533	1.61232013195996e-08	4.23417294937454e-10	-0.727897756536311	1.01947076935639e-05	1.45911189127593e-07	-0.728580212522529	5.44009282066327e-15	0.999999999999995	FALSE	FALSE	FALSE	FALSE	0	8.39519053429105e-33	SIGN	-0.728562010980755	NOT_DEG
SOLSEv5.0_41219	1.51423258300856	1.45944469899044e-08	2.82182624070304e-10	1.51447309520268	3.60738786128357e-10	6.46565923336778e-12	1.48977861028275	2.69478487209942e-05	5.33419321102961e-07	1.52184965229687	5.55111512312578e-16	0.999999999999999	TRUE	TRUE	TRUE	TRUE	4	8.47949644583457e-33	SIGN	1.51008348519772	PREVALENT_DEG
SOLSEv5.0_08408	-2.75345352108662	3.13611710620275e-08	6.43427499385063e-10	-2.72506623818069	5.35475808827373e-12	6.71476082368961e-14	-2.68716426754692	0.000705233243563925	4.21507297466428e-05	-2.78627355586198	6.66133814775094e-16	0.999999999999999	TRUE	TRUE	TRUE	TRUE	4	8.49348444960752e-33	SIGN	-2.73798939566905	PREVALENT_DEG
SOLSEv5.0_21905	-1.39309273947039	2.01815426353689e-08	4.00146136354358e-10	-1.38931294681658	1.50673402388115e-10	2.41864864812357e-12	-1.42477096303266	1.98129248872671e-05	3.52548346887212e-07	-1.38227490409661	1.33226762955019e-15	0.999999999999999	TRUE	TRUE	TRUE	TRUE	4	8.63634737231762e-33	SIGN	-1.39736288835406	PREVALENT_DEG
SOLSEv5.0_19364	0.72084856924307	4.54608082136654e-11	4.68591201755932e-13	0.724744759814269	9.21962137904297e-09	2.26684713025742e-10	0.727113384195929	9.48595874461606e-06	1.32964723892954e-07	0.722980968228428	2.23154827949656e-14	0.999999999999978	FALSE	FALSE	FALSE	FALSE	0	9.51318603037519e-33	SIGN	0.723921920370424	NOT_DEG
SOLSEv5.0_02636	-1.46400318896776	1.22695394168019e-08	2.3118916801511e-10	-1.45936971942678	7.00147165366573e-10	1.33764123770917e-11	-1.52655861703931	1.55075214278065e-05	2.54530437379878e-07	-1.4591831484818	6.66133814775094e-16	0.999999999999999	TRUE	TRUE	TRUE	TRUE	4	9.51495609157172e-33	SIGN	-1.47727866847891	PREVALENT_DEG
SOLSEv5.0_10432	1.24589782195989	1.04036825214181e-07	2.39404571037458e-09	1.24923896364874	3.38000093493158e-10	6.02481865761038e-12	1.25322203184931	2.38127251879374e-05	4.58854009300439e-07	1.24695520608617	1.11022302462516e-16	1	TRUE	TRUE	TRUE	TRUE	4	9.95190966904195e-33	SIGN	1.24882850588603	PREVALENT_DEG
SOLSEv5.0_22341	-2.18183493824533	5.22526359549614e-08	1.12522500037602e-09	-2.16267312334629	6.15481392216377e-11	9.21312788795155e-13	-2.2203700441241	0.000286491128105094	1.21965628269218e-05	-2.2124784953662	1.11022302462516e-16	1	TRUE	TRUE	TRUE	TRUE	4	1.09139863817043e-32	SIGN	-2.19433915027048	PREVALENT_DEG
SOLSEv5.0_17630	-1.81450289055364	9.79611710260209e-08	2.22850971739594e-09	-1.79996986571745	8.74569785215754e-11	1.32923812675998e-12	-1.80414574780333	0.000110382626420371	3.52928727090048e-06	-1.83255190093452	1.11022302462516e-16	1	TRUE	TRUE	TRUE	TRUE	4	1.11919147945865e-32	SIGN	-1.81279260125223	PREVALENT_DEG
SOLSEv5.0_03734	-1.66781408804177	4.1364235563914e-08	8.64951516732207e-10	-1.65557065479218	9.35536138486224e-11	1.43561047420864e-12	-1.65508311717404	6.67136673186138e-05	1.81954805037399e-06	-1.68187776964956	4.44089209850063e-16	1	TRUE	TRUE	TRUE	TRUE	4	1.21838521174161e-32	SIGN	-1.66508640741439	PREVALENT_DEG
SOLSEv5.0_29849	-1.22879035535191	5.34394512548223e-09	9.29747863475555e-11	-1.22307340297098	1.72683110366752e-09	3.62224690688227e-11	-1.23249288358456	1.40611083740115e-05	2.20635190321947e-07	-1.22712091460548	8.88178419700125e-16	0.999999999999999	TRUE	TRUE	TRUE	TRUE	4	1.22452269090671e-32	SIGN	-1.22786938912823	PREVALENT_DEG
SOLSEv5.0_42712	-1.65018404464532	5.34394512548223e-09	9.28054012396876e-11	-1.64349561143271	6.37543916236243e-09	1.49429260477523e-10	-1.74105440114063	8.00446216536658e-06	1.02213694722371e-07	-1.65079936215434	4.44089209850063e-16	1	TRUE	TRUE	TRUE	TRUE	4	1.28457258383707e-32	SIGN	-1.67138335484325	PREVALENT_DEG
SOLSEv5.0_16094	-1.59141261069903	3.97039948936035e-08	8.26324812478897e-10	-1.58234536494045	2.71144145736291e-10	4.64620175538667e-12	-1.5845013351743	5.2580533751194e-05	1.30143854670913e-06	-1.59769815368327	2.22044604925031e-16	1	TRUE	TRUE	TRUE	TRUE	4	1.3314393343869e-32	SIGN	-1.58898936612426	PREVALENT_DEG
SOLSEv5.0_28971	-1.04515738748548	5.22116633387674e-08	1.12262874591776e-09	-1.03936486103231	1.68432126874378e-10	2.73689074624355e-12	-1.03804225801597	2.60129658478589e-05	5.10977404176423e-07	-1.04482152191727	5.55111512312578e-16	0.999999999999999	TRUE	TRUE	TRUE	TRUE	4	1.34470984993684e-32	SIGN	-1.04184650711276	PREVALENT_DEG
SOLSEv5.0_01025	-1.20859322716501	1.2184829267733e-08	2.29193026635953e-10	-1.20292545379032	5.75690246110204e-10	1.07529708182617e-11	-1.21928786991402	1.55967379051734e-05	2.58282095338164e-07	-1.20965364153187	1.22124532708767e-15	0.999999999999999	TRUE	TRUE	TRUE	TRUE	4	1.41234340281035e-32	SIGN	-1.2101150481003	PREVALENT_DEG
SOLSEv5.0_48531	-1.46832058389266	2.33666562130699e-08	4.70201892742403e-10	-1.4610749820366	2.8739739555025e-10	4.99193982795065e-12	-1.49139180415341	2.60129658478589e-05	5.12352017487291e-07	-1.47060380455176	7.7715611723761e-16	0.999999999999999	TRUE	TRUE	TRUE	TRUE	4	1.43426955951307e-32	SIGN	-1.47284779365861	PREVALENT_DEG
SOLSEv5.0_29696	1.13101636785157	3.83108772412862e-09	6.30067606535285e-11	1.13382213947677	5.99522395747705e-09	1.40124067154373e-10	1.09368257446436	1.33809059588909e-05	2.05130259094707e-07	1.13388870444282	4.44089209850063e-16	1	TRUE	TRUE	TRUE	TRUE	4	1.44163718459282e-32	SIGN	1.12310244655888	PREVALENT_DEG
SOLSEv5.0_03431	-1.75247653978986	5.53313568923012e-08	1.19878854836749e-09	-1.74365706206016	3.01060429184812e-10	5.28731016688686e-12	-1.75173897880799	7.76763818887078e-05	2.231127405463e-06	-1.75108670058316	1.11022302462516e-16	1	TRUE	TRUE	TRUE	TRUE	4	1.51467701340311e-32	SIGN	-1.74973982031029	PREVALENT_DEG
SOLSEv5.0_17456	-1.1440753454644	6.02710031131989e-09	1.05256125976502e-10	-1.14010927257205	3.39678131227566e-08	9.71209835863868e-10	-1.19932942175836	6.69708646228743e-06	7.84840582686082e-08	-1.13802121051142	0	1	TRUE	TRUE	TRUE	TRUE	4	1.60172867777126e-32	SIGN	-1.15538381257656	PREVALENT_DEG
SOLSEv5.0_19274	0.977553133597548	9.33459660159221e-10	1.32988048619342e-11	0.980691319671643	3.04431864879254e-08	8.55443247009952e-10	0.951128963393431	1.22483558166499e-05	1.81737085287915e-07	0.979232716226387	4.44089209850063e-16	1	FALSE	FALSE	FALSE	FALSE	0	1.62561441706746e-32	SIGN	0.972151533222252	NOT_DEG
SOLSEv5.0_08013	-2.0368658745094	9.1715096581883e-08	2.06835411324405e-09	-2.03427042599747	1.34283136297205e-10	2.11587517390469e-12	-2.1006140894985	0.000118585142194459	3.90833085261587e-06	-2.00584079909083	1.11022302462516e-16	1	TRUE	TRUE	TRUE	TRUE	4	1.70239424699318e-32	SIGN	-2.04439779727405	PREVALENT_DEG
SOLSEv5.0_16581	-1.21515391871012	8.52713929111871e-09	1.54514686298051e-10	-1.2102454100193	4.72528176342697e-09	1.07805233416989e-10	-1.23752208917909	1.27770372331906e-05	1.92936911245369e-07	-1.21357890370783	3.33066907387547e-16	1	TRUE	TRUE	TRUE	TRUE	4	1.7968003929105e-32	SIGN	-1.21912508040408	PREVALENT_DEG
SOLSEv5.0_04362	-1.02526422288559	7.46788117595462e-09	1.32869106698861e-10	-1.01998209102102	1.45117133455627e-09	2.98208730404828e-11	-1.01129824908445	1.48229025072298e-05	2.38427673851643e-07	-1.02429965583338	1.11022302462516e-15	0.999999999999999	TRUE	TRUE	TRUE	TRUE	4	1.86624637746193e-32	SIGN	-1.02021105470611	PREVALENT_DEG
SOLSEv5.0_47590	-1.41628717952382	4.42790968091546e-08	9.31717199706794e-10	-1.40871774290717	8.34737051882388e-11	1.26595712165467e-12	-1.39315975212901	4.36782235088949e-05	1.01944053162276e-06	-1.41715688326016	1.11022302462516e-15	0.999999999999999	TRUE	TRUE	TRUE	TRUE	4	1.87524163520768e-32	SIGN	-1.40883038945504	PREVALENT_DEG
SOLSEv5.0_07221	-0.922968455831829	1.58029029746013e-08	3.06585551586823e-10	-0.918291567357081	2.06165065442972e-09	4.38548279575373e-11	-0.917974390405001	1.65551715242604e-05	2.7824731052166e-07	-0.92164703014107	3.33066907387547e-16	1	FALSE	FALSE	FALSE	FALSE	0	1.87938566935844e-32	SIGN	-0.920220360933745	NOT_DEG
SOLSEv5.0_11672	-1.4495776981422	6.26258709206255e-08	1.36916357657278e-09	-1.4438017404138	6.61024243885826e-11	9.91655711702139e-13	-1.43812626559365	4.3544208593446e-05	1.01345382571491e-06	-1.44393245629689	9.99200722162641e-16	0.999999999999999	TRUE	TRUE	TRUE	TRUE	4	1.88414039030995e-32	SIGN	-1.44385954011164	PREVALENT_DEG
SOLSEv5.0_41416	1.19710905288825	1.65771779083503e-08	3.23783634424332e-10	1.19911881710859	2.62704176518137e-09	5.67440331382117e-11	1.16394273043873	1.8713295204447e-05	3.26695188140128e-07	1.20269323302705	2.22044604925031e-16	1	TRUE	TRUE	TRUE	TRUE	4	1.89258968892976e-32	SIGN	1.19071595836565	PREVALENT_DEG
SOLSEv5.0_25787	-0.9937372627166	2.55314731028746e-09	3.98104248559414e-11	-0.990342387373173	9.82892735492549e-08	3.18255320454499e-09	-1.02464695548718	7.38318038611199e-06	9.0402333454347e-08	-0.991710766518173	0	1	FALSE	FALSE	TRUE	FALSE	1	2.14176725774211e-32	SIGN	-1.00010934302378	POSSIBLE_DEG
SOLSEv5.0_41561	0.791980587350697	3.24474220345046e-09	5.24049884810303e-11	0.796017099186622	4.24320543705215e-08	1.23411352041106e-09	0.795057987357898	1.37454334321333e-05	2.14779447647816e-07	0.794174518587571	0	1	FALSE	FALSE	FALSE	FALSE	0	2.18603134557144e-32	SIGN	0.794307548120697	NOT_DEG
SOLSEv5.0_10462	-0.74243355450683	6.5816405071261e-09	1.16236831330921e-10	-0.737801060258295	1.44644361944211e-08	3.73683198798851e-10	-0.735410777871083	2.04326458929025e-05	3.71588019061418e-07	-0.741169989446641	0	1	FALSE	FALSE	FALSE	FALSE	0	2.24473600902614e-32	SIGN	-0.739203845520712	NOT_DEG
SOLSEv5.0_04648	0.740946519985524	4.78973188268468e-09	8.15219071543573e-11	0.744990514383731	2.59912002021492e-08	7.1925226571289e-10	0.748448631239885	1.60951850687029e-05	2.68402784193975e-07	0.743046256480811	0	1	FALSE	FALSE	FALSE	FALSE	0	2.30986432747775e-32	SIGN	0.744357980522488	NOT_DEG
SOLSEv5.0_01169	0.880722471597461	3.0564250055224e-08	6.26073992530603e-10	0.885255473800424	1.67183059825153e-09	3.48492410428954e-11	0.886104297700742	1.41444355035441e-05	2.22871320674299e-07	0.880636374181015	3.33066907387547e-16	1	FALSE	FALSE	FALSE	FALSE	0	2.4926504246181e-32	SIGN	0.883179654319911	NOT_DEG
SOLSEv5.0_04024	-0.951454017810842	3.93397889451384e-09	6.49572065765178e-11	-0.947210090507841	5.37776455573436e-08	1.59940080999748e-09	-0.961367101010917	1.04256479371019e-05	1.50585467364503e-07	-0.949876392468601	0	1	FALSE	FALSE	FALSE	FALSE	0	2.5341035141941e-32	SIGN	-0.95247690044955	NOT_DEG
SOLSEv5.0_14792	-1.53738112876734	1.24450807977835e-07	2.93733811299161e-09	-1.53242406416092	7.28561811090504e-11	1.09775751334583e-12	-1.53482616279571	5.45009902076252e-05	1.37223055802936e-06	-1.52872944762716	5.55111512312578e-16	0.999999999999999	TRUE	TRUE	TRUE	TRUE	4	2.82742697877992e-32	SIGN	-1.53334020083778	PREVALENT_DEG
SOLSEv5.0_23205	0.779978478129911	2.08108031983899e-09	3.21763723416657e-11	0.783596057627844	7.75520798550801e-08	2.42612783054497e-09	0.772321808729421	1.55967379051734e-05	2.58554726787007e-07	0.781855724921826	0	1	FALSE	FALSE	FALSE	FALSE	0	2.8786212391243e-32	SIGN	0.77943801735225	NOT_DEG
SOLSEv5.0_08667	-1.55753838533475	5.28011414635572e-08	1.13876998133989e-09	-1.55045056364266	8.13295994018584e-10	1.57517196753755e-11	-1.55264305101556	5.96895812007765e-05	1.54597641622337e-06	-1.55601817314566	1.11022302462516e-16	1	TRUE	TRUE	TRUE	TRUE	4	2.92941978999128e-32	SIGN	-1.55416254328466	PREVALENT_DEG
SOLSEv5.0_05888	-1.55943527276115	8.08799698349803e-08	1.79745066402789e-09	-1.55387120289767	6.14569984857452e-11	9.17931074123168e-13	-1.55498465181527	5.21907582287788e-05	1.28929628209561e-06	-1.5518022572043	1.11022302462516e-15	0.999999999999999	TRUE	TRUE	TRUE	TRUE	4	2.96355747936595e-32	SIGN	-1.5550233461696	PREVALENT_DEG
SOLSEv5.0_42507	-1.43759731953788	9.80657221348234e-08	2.23410731581156e-09	-1.4310217608129	4.3755685042541e-10	7.96683645893352e-12	-1.40934603342039	6.67136673186138e-05	1.81667671379599e-06	-1.43408959448455	1.11022302462516e-16	1	TRUE	TRUE	TRUE	TRUE	4	3.25886785005401e-32	SIGN	-1.42801367706393	PREVALENT_DEG
SOLSEv5.0_13065	-1.85196178927857	3.40653411426104e-08	7.03381137074547e-10	-1.83821782292764	4.55488535416077e-10	8.35827368603181e-12	-1.89234201717885	6.29336398202088e-05	1.67131650246361e-06	-1.87855088833088	3.33066907387547e-16	1	TRUE	TRUE	TRUE	TRUE	4	3.33227479317879e-32	SIGN	-1.86526812942899	PREVALENT_DEG
SOLSEv5.0_03601	0.740589287811255	1.55652677268503e-09	2.33507118510016e-11	0.744183877496787	1.41976042400349e-07	4.85635151433422e-09	0.735096003891034	1.36824552644477e-05	2.12626067132027e-07	0.742396903104269	0	1	FALSE	FALSE	FALSE	FALSE	0	3.43555856103677e-32	SIGN	0.740566518075836	NOT_DEG
SOLSEv5.0_14391	-1.43970016520756	7.8545176550565e-08	1.74040620331653e-09	-1.43339464322617	2.74172596419473e-10	4.72509644881407e-12	-1.45121165205619	3.65642085038633e-05	8.04762553349695e-07	-1.43613211246362	4.44089209850063e-16	1	TRUE	TRUE	TRUE	TRUE	4	3.57351614553055e-32	SIGN	-1.44010964323839	PREVALENT_DEG
SOLSEv5.0_20050	-0.835017377518609	2.59246740202119e-09	4.05086328779859e-11	-0.830167740277958	4.28585549978413e-09	9.70764630814776e-11	-0.822606762064003	1.25192419985241e-05	1.86989302082148e-07	-0.83284980717427	2.55351295663786e-15	0.999999999999997	FALSE	FALSE	FALSE	FALSE	0	3.62787828573494e-32	SIGN	-0.83016042175871	NOT_DEG
SOLSEv5.0_41819	-2.62045167834486	1.63217692058455e-07	4.00235091644507e-09	-2.59000948073779	3.22309974786884e-11	4.57072215828822e-13	-2.64771687495489	0.000691336999727697	4.10994093328582e-05	-2.66629070925151	1.11022302462516e-16	1	TRUE	TRUE	TRUE	TRUE	4	4.10543542454555e-32	SIGN	-2.63111718582226	PREVALENT_DEG
SOLSEv5.0_03749	-1.04407247406239	6.24853782420035e-08	1.36404085385328e-09	-1.03786892732245	2.51085474534699e-10	4.25303170600087e-12	-1.03309879307426	2.97122934499055e-05	6.03745843990792e-07	-1.04459910345487	8.88178419700125e-16	0.999999999999999	TRUE	TRUE	TRUE	TRUE	4	4.20599936439345e-32	SIGN	-1.03990982447849	PREVALENT_DEG
SOLSEv5.0_20427	0.758355212019449	2.54501635160168e-09	3.96000968604273e-11	0.762290000603248	5.86181802108253e-09	1.36621173061373e-10	0.762485985159744	1.25468536308196e-05	1.88225457416688e-07	0.760271466308645	2.22044604925031e-15	0.999999999999998	FALSE	FALSE	FALSE	FALSE	0	4.22155060092871e-32	SIGN	0.760850666022772	NOT_DEG
SOLSEv5.0_04751	0.962479678031417	1.5003059823212e-09	2.24087982784409e-11	0.965821449729915	4.09268832168001e-08	1.18899293066566e-09	0.939139983822039	1.22607431568364e-05	1.82323364410823e-07	0.964227094516919	5.55111512312578e-16	0.999999999999999	FALSE	FALSE	FALSE	FALSE	0	4.24399732579056e-32	SIGN	0.957917051525073	NOT_DEG
SOLSEv5.0_48286	-0.955870273605129	7.7306883462279e-10	1.083610912858e-11	-0.951734698073448	2.76805276310507e-08	7.73270164265637e-10	-0.978553661322175	6.36547362752347e-06	7.37103941061574e-08	-0.952976188942182	3.10862446895044e-15	0.999999999999997	FALSE	FALSE	FALSE	FALSE	0	4.29812627413194e-32	SIGN	-0.959783705485734	NOT_DEG
SOLSEv5.0_09865	-1.26514740203855	8.4004986045796e-08	1.87241524226424e-09	-1.26287019924528	9.621151518278e-10	1.91077591457118e-11	-1.29239972411882	2.51191846221228e-05	4.90435847280115e-07	-1.25116616288782	2.22044604925031e-16	1	TRUE	TRUE	TRUE	TRUE	4	4.56565542566148e-32	SIGN	-1.26789587207262	PREVALENT_DEG
SOLSEv5.0_18950	-1.48256980466456	9.73262081010779e-08	2.21087010491238e-09	-1.47993197560119	1.35654746550966e-09	2.76401243181815e-11	-1.52670892763635	3.12040195565897e-05	6.45224465472676e-07	-1.46633185310061	1.11022302462516e-16	1	TRUE	TRUE	TRUE	TRUE	4	4.63006857382567e-32	SIGN	-1.48888564025068	PREVALENT_DEG
SOLSEv5.0_01357	0.73284442905239	3.50502264443958e-10	4.40673496641946e-12	0.736455035685269	2.28910555328299e-08	6.22362764001436e-10	0.731786726999585	1.21115169305028e-05	1.789115523332e-07	0.735036353394805	5.10702591327572e-15	0.999999999999995	FALSE	FALSE	FALSE	FALSE	0	5.00921087643931e-32	SIGN	0.734030636283012	NOT_DEG
SOLSEv5.0_08280	-1.22654647773011	7.7196269706505e-08	1.70798298861519e-09	-1.21780655430872	1.66230830933455e-10	2.69231495756995e-12	-1.21160359502732	3.67686316877387e-05	8.13513368924133e-07	-1.23334546654184	1.11022302462516e-15	0.999999999999999	TRUE	TRUE	TRUE	TRUE	4	5.27726872192974e-32	SIGN	-1.222325523402	PREVALENT_DEG
SOLSEv5.0_04541	0.728058567576261	5.47796397890534e-10	7.30083503080973e-12	0.731952864945379	1.62948876064502e-08	4.2953073393886e-10	0.733699281191763	1.26794468060349e-05	1.9100232201937e-07	0.730491668354012	4.66293670342566e-15	0.999999999999995	FALSE	FALSE	FALSE	FALSE	0	5.31531767181086e-32	SIGN	0.731050595516854	NOT_DEG
SOLSEv5.0_23476	0.708529989225894	3.98932853508522e-09	6.61330436995054e-11	0.712475932281175	6.10645843188212e-08	1.85019897338647e-09	0.708842791158695	1.98129248872671e-05	3.537567117663e-07	0.711139881544761	0	1	FALSE	FALSE	FALSE	FALSE	0	5.39401409919441e-32	SIGN	0.710247148552631	NOT_DEG
SOLSEv5.0_12065	-1.8425424241159	1.27647853566985e-07	3.02955710629059e-09	-1.83419530488899	4.74331639418334e-11	6.88226979033265e-13	-1.81301979982926	0.000134157236958348	4.60181256139624e-06	-1.83519997993381	6.66133814775094e-16	0.999999999999999	TRUE	TRUE	TRUE	TRUE	4	5.44484312010243e-32	SIGN	-1.83123937719199	PREVALENT_DEG
SOLSEv5.0_06433	-1.65748546945237	1.15076092163793e-07	2.69340687761496e-09	-1.64953977589231	5.95832098429446e-10	1.11878659456273e-11	-1.66543077249043	7.267794918966e-05	2.04938313212481e-06	-1.65664769086322	1.11022302462516e-16	1	TRUE	TRUE	TRUE	TRUE	4	5.56280098318181e-32	SIGN	-1.65727592717458	PREVALENT_DEG
SOLSEv5.0_00682	0.798670658288838	9.79998904482926e-09	1.80474472446877e-10	0.802429681754564	3.34675242340295e-08	9.54708287410026e-10	0.80316192375715	1.52185608974807e-05	2.48288900175555e-07	0.801138246498972	0	1	FALSE	FALSE	FALSE	FALSE	0	5.57159291283285e-32	SIGN	0.801350127574881	NOT_DEG
SOLSEv5.0_41276	0.923067365590458	1.3173253607283e-08	2.50812037298497e-10	0.926089932173369	2.45258757576258e-08	6.73066741075245e-10	0.907268599501068	1.5521162649527e-05	2.55773352921989e-07	0.926023153166851	0	1	FALSE	FALSE	FALSE	FALSE	0	5.59663214118406e-32	SIGN	0.920612262607936	NOT_DEG
SOLSEv5.0_00652	-1.16249871675269	6.67244381346452e-08	1.4653398914118e-09	-1.15490664130708	2.59956163321189e-10	4.43742260864059e-12	-1.14243052308258	3.69958652369748e-05	8.22394429630408e-07	-1.16586795042009	8.88178419700125e-16	0.999999999999999	TRUE	TRUE	TRUE	TRUE	4	5.72468335069775e-32	SIGN	-1.15642595789061	PREVALENT_DEG
SOLSEv5.0_42430	-1.00509975994195	4.82486406319363e-08	1.02474708626408e-09	-1.00039412079167	9.3637066288438e-10	1.84120417249694e-11	-1.00266053113021	2.28898564759762e-05	4.32805611074494e-07	-1.00083662600698	5.55111512312578e-16	0.999999999999999	TRUE	TRUE	TRUE	TRUE	4	5.764458054561e-32	SIGN	-1.0022477594677	PREVALENT_DEG
SOLSEv5.0_02662	-2.31540583759662	8.2417029276415e-08	1.83431526275841e-09	-2.29630842563908	1.35377902195268e-10	2.14201322450577e-12	-2.30532453669995	0.000466911817432881	2.39280616380674e-05	-2.33530685276328	1.11022302462516e-16	1	TRUE	TRUE	TRUE	TRUE	4	5.80626126373991e-32	SIGN	-2.31308641317473	PREVALENT_DEG
SOLSEv5.0_33327	-1.37030593583889	1.03457323533549e-07	2.37391816793981e-09	-1.36618299588466	1.66230830933455e-10	2.69566459249341e-12	-1.37531694481296	3.7602096150944e-05	8.4182876193887e-07	-1.36232547056507	9.99200722162641e-16	0.999999999999999	TRUE	TRUE	TRUE	TRUE	4	6.46120966104705e-32	SIGN	-1.3685328367754	PREVALENT_DEG
SOLSEv5.0_18913	-1.7599313070724	8.98939307673266e-08	2.02433235421285e-09	-1.75189677653609	2.08653281675862e-10	3.45894715708598e-12	-1.77319633748946	7.87735894497777e-05	2.28074404670269e-06	-1.75757581671309	4.44089209850063e-16	1	TRUE	TRUE	TRUE	TRUE	4	6.55760836255828e-32	SIGN	-1.76065005945276	PREVALENT_DEG
SOLSEv5.0_47652	-0.708370596186644	2.0749940853627e-09	3.20141555368963e-11	-0.704002612962438	3.46286975652893e-08	9.91242631288195e-10	-0.702168499062423	2.12085696549904e-05	3.91268625746139e-07	-0.706578390273704	4.44089209850063e-16	1	FALSE	FALSE	FALSE	FALSE	0	6.75609751634998e-32	SIGN	-0.705280024621302	NOT_DEG
SOLSEv5.0_41479	0.655493290797439	1.3666952202237e-09	2.02785753058173e-11	0.659275690802822	1.82281246282033e-07	6.40853542881716e-09	0.66136266976803	2.44935493603347e-05	4.73581084372423e-07	0.657482195867616	0	1	FALSE	FALSE	FALSE	FALSE	0	6.76271699162547e-32	SIGN	0.658403461808977	NOT_DEG
SOLSEv5.0_01804	-0.951532510814576	7.29137781738738e-10	1.01724569884438e-11	-0.947902383428008	3.01774637313764e-08	8.46985900611457e-10	-0.972598998289858	6.17713596437328e-06	7.0565713015852e-08	-0.949487776901253	5.10702591327572e-15	0.999999999999995	FALSE	FALSE	FALSE	FALSE	0	6.92335985944774e-32	SIGN	-0.955380417358423	NOT_DEG
SOLSEv5.0_07350	0.776643006686112	8.95419729175583e-09	1.63722807717821e-10	0.780398138799562	4.00104800117524e-08	1.16105650560973e-09	0.773795152327866	1.80119743899135e-05	3.11601303334681e-07	0.778960133148817	0	1	FALSE	FALSE	FALSE	FALSE	0	7.13760824624155e-32	SIGN	0.777449107740589	NOT_DEG
SOLSEv5.0_04546	-1.33436575380385	1.18833359347921e-07	2.80085191910867e-09	-1.32866676826636	2.95415237555172e-10	5.17847017215842e-12	-1.31700702081554	4.94627593957337e-05	1.19341916934853e-06	-1.32970515505364	4.44089209850063e-16	1	TRUE	TRUE	TRUE	TRUE	4	7.66235848891922e-32	SIGN	-1.32743617448485	PREVALENT_DEG
SOLSEv5.0_18240	-2.2286999923561	7.24671462355055e-05	4.11066633932815e-06	-2.22483745827433	1.04563406052153e-11	1.37298895121495e-13	-2.42468960839438	1.70397473810572e-07	4.86642163329934e-10	-2.22632443658579	6.10622663543836e-15	0.999999999999994	TRUE	TRUE	TRUE	TRUE	4	7.82809496048598e-32	SIGN	-2.27613787390265	PREVALENT_DEG
SOLSEv5.0_26230	0.80681017173885	5.42938190776566e-08	1.17452735358224e-09	0.810750013693369	6.89659728105538e-09	1.63229052937693e-10	0.81037335182274	1.92383904711739e-05	3.40396299247045e-07	0.809817774321861	1.11022302462516e-16	1	FALSE	FALSE	FALSE	FALSE	0	7.93673824181915e-32	SIGN	0.809437827894205	NOT_DEG
SOLSEv5.0_04733	-1.22893187815853	8.82205348122514e-08	1.98085696784886e-09	-1.22441966145299	3.99993079219283e-10	7.22175076553871e-12	-1.22969353626086	3.43011620788548e-05	7.35180180126927e-07	-1.22223816377814	6.66133814775094e-16	0.999999999999999	TRUE	TRUE	TRUE	TRUE	4	7.99916226844199e-32	SIGN	-1.22632080991263	PREVALENT_DEG
SOLSEv5.0_08434	0.65617994702096	9.33459660159221e-10	1.32983193400128e-11	0.660224344463159	6.747352721789e-08	2.06653320074488e-09	0.66029935424429	2.37032104129649e-05	4.54409443625759e-07	0.658517114973221	5.55111512312578e-16	0.999999999999999	FALSE	FALSE	FALSE	FALSE	0	8.21378160486036e-32	SIGN	0.658805190175408	NOT_DEG
SOLSEv5.0_29352	-1.41969957623372	1.13339998651967e-07	2.6453316824196e-09	-1.41063549661673	2.8739739555025e-10	4.99173836305776e-12	-1.39620732663003	6.01295463469334e-05	1.56585789372316e-06	-1.42676217052776	4.44089209850063e-16	1	TRUE	TRUE	TRUE	TRUE	4	8.60600113667152e-32	SIGN	-1.41332614250206	PREVALENT_DEG
SOLSEv5.0_19923	0.755996693601127	4.78190823043568e-08	1.0140540054694e-09	0.760008313016623	1.03654619680997e-08	2.57920105433463e-10	0.758886519236305	2.11329205647449e-05	3.89099393441516e-07	0.758113391752246	0	1	FALSE	FALSE	FALSE	FALSE	0	1.1387470709659e-31	SIGN	0.758251229401575	NOT_DEG
SOLSEv5.0_08299	0.930031376611588	2.86012573114416e-07	7.45474782696537e-09	0.933420580504219	1.45331002976575e-09	2.99125295822187e-11	0.936579705126057	2.60129658478589e-05	5.11856738049015e-07	0.932148334167356	1.11022302462516e-16	1	FALSE	FALSE	FALSE	FALSE	0	1.17413320924687e-31	SIGN	0.933044999102305	NOT_DEG
SOLSEv5.0_49611	0.920362720305611	1.96768641047186e-07	4.94133901457826e-09	0.924239290608669	6.62401731852053e-10	1.25683025641101e-11	0.926291105646846	2.35574264275611e-05	4.50220316450746e-07	0.922094972704089	4.44089209850063e-16	1	FALSE	FALSE	FALSE	FALSE	0	1.32759427697323e-31	SIGN	0.923247022316304	NOT_DEG
SOLSEv5.0_17220	-1.97521044925733	1.94983550487469e-07	4.87730904610351e-09	-1.96036997936025	2.19669394266038e-10	3.6631996942897e-12	-1.92591488976884	0.000290117161766728	1.24378102375783e-05	-1.98635165308524	1.11022302462516e-16	1	TRUE	TRUE	TRUE	TRUE	4	1.34263819063679e-31	SIGN	-1.96196174286791	PREVALENT_DEG
SOLSEv5.0_29165	0.808478497281877	4.6291586670498e-09	7.81074600290056e-11	0.811910553343165	8.06138400588425e-08	2.53742246839705e-09	0.801912473088811	1.66745695876517e-05	2.80801437759423e-07	0.81064765066448	2.22044604925031e-16	1	FALSE	FALSE	FALSE	FALSE	0	1.34459296495357e-31	SIGN	0.808237293594583	NOT_DEG
SOLSEv5.0_27541	-6.93285763402107	2.38551887864043e-06	8.02664494831908e-08	-7.75970351359854	4.74334346131424e-12	5.88577562412363e-14	-5.49122267059932	2.92154474204865e-05	5.90772924893139e-07	-5.47580465040605	4.44089209850063e-15	0.999999999999996	TRUE	TRUE	TRUE	TRUE	4	1.42557061962342e-31	SIGN	-6.41489711715625	PREVALENT_DEG
SOLSEv5.0_10180	-1.83356420247423	2.04907139081577e-07	5.1658957691183e-09	-1.830277487153	5.92794846362552e-10	1.11113763343406e-11	-1.86973134183349	0.00010923407809792	3.4638781289627e-06	-1.80981041020032	1.11022302462516e-16	1	TRUE	TRUE	TRUE	TRUE	4	1.43026096812098e-31	SIGN	-1.83584586041526	PREVALENT_DEG
SOLSEv5.0_09540	-1.40464888495717	1.08068780385434e-07	2.50456484758941e-09	-1.40004210244673	4.44258735749041e-10	8.10845475089344e-12	-1.40748528782996	4.64725845659293e-05	1.1060179171552e-06	-1.39575820209204	6.66133814775094e-16	0.999999999999999	TRUE	TRUE	TRUE	TRUE	4	1.44258405067406e-31	SIGN	-1.40198361933147	PREVALENT_DEG
SOLSEv5.0_42666	-1.17764228278213	1.07878655886792e-07	2.48953468431916e-09	-1.17114077487698	2.04540071245804e-09	4.34420201871238e-11	-1.15030209677415	6.10233890706845e-05	1.60255757005376e-06	-1.17944987271611	1.11022302462516e-16	1	TRUE	TRUE	TRUE	TRUE	4	1.45069576435356e-31	SIGN	-1.16963375678734	PREVALENT_DEG
SOLSEv5.0_31292	-3.98081495576137	1.17245071487698e-07	2.75187033823668e-09	-3.91976697581207	2.75804102243476e-11	3.84783978772535e-13	-4.31882965452027	0.00140209217954731	0.000109857420474183	-3.94126633723033	3.33066907387547e-16	1	TRUE	TRUE	TRUE	TRUE	4	1.46487908746068e-31	SIGN	-4.04016948083101	PREVALENT_DEG
SOLSEv5.0_09109	0.865624880564483	1.24638490047855e-08	2.36077893699281e-10	0.869717664630961	1.41873531292555e-08	3.65593415174656e-10	0.855792485281985	1.58764129826827e-05	2.64233377612846e-07	0.868833622216305	5.55111512312578e-16	0.999999999999999	FALSE	FALSE	FALSE	FALSE	0	1.51005556817388e-31	SIGN	0.864992163173434	NOT_DEG
SOLSEv5.0_04815	-1.82416879006755	1.01250781704482e-07	2.31663968906621e-09	-1.81678716337236	1.44790134126189e-10	2.31945591220761e-12	-1.80105857290002	0.000124933117618076	4.1801894140772e-06	-1.81430889570747	8.88178419700125e-16	0.999999999999999	TRUE	TRUE	TRUE	TRUE	4	1.57380967870898e-31	SIGN	-1.81408085551185	PREVALENT_DEG
SOLSEv5.0_15265	-1.54131053612554	1.24487985358504e-08	2.34975516466336e-10	-1.53367090447958	3.79429448044836e-09	8.48214076481414e-11	-1.56226473841659	3.19752156578543e-05	6.69670997265898e-07	-1.55066268627306	1.11022302462516e-15	0.999999999999999	TRUE	TRUE	TRUE	TRUE	4	1.62048755880425e-31	SIGN	-1.54697721632369	PREVALENT_DEG
SOLSEv5.0_41330	0.920060596049188	2.15145661606764e-08	4.29401445218504e-10	0.923681000629373	3.5764207547855e-08	1.02609452111825e-09	0.904264664552655	1.97492728958062e-05	3.50083949832103e-07	0.922470677775377	0	1	FALSE	FALSE	FALSE	FALSE	0	1.63008539900474e-31	SIGN	0.917619234751648	NOT_DEG
SOLSEv5.0_40994	-0.871495147730689	8.26667993749526e-09	1.48166866226977e-10	-0.867552916346143	1.42706915216511e-07	4.89072052936472e-09	-0.887313257290875	1.3352538125661e-05	2.0297390127348e-07	-0.869302361443901	0	1	FALSE	FALSE	FALSE	FALSE	0	1.68754914626736e-31	SIGN	-0.873915920702902	NOT_DEG
SOLSEv5.0_22575	-1.37778975456035	1.27523129750534e-07	3.02241078291322e-09	-1.3726682868308	1.29639397788771e-09	2.62572656782561e-11	-1.38487715756094	4.83195418837091e-05	1.15949135400293e-06	-1.37206618924765	2.22044604925031e-16	1	TRUE	TRUE	TRUE	TRUE	4	1.71070168666225e-31	SIGN	-1.37685034704993	PREVALENT_DEG
SOLSEv5.0_03127	-2.00143297639997	4.78080390223854e-08	1.01225044051599e-09	-1.98861590830249	3.11399095073979e-09	6.80798993268128e-11	-2.11991045365542	0.00010777688681507	3.39997991758141e-06	-2.0220853299641	1.11022302462516e-16	1	TRUE	TRUE	TRUE	TRUE	4	1.71779876083688e-31	SIGN	-2.0330111670805	PREVALENT_DEG
SOLSEv5.0_24033	0.77070276074135	2.91091323951809e-08	5.9435644387626e-10	0.774241826187266	2.79735729293397e-08	7.82374819807552e-10	0.770305699659168	2.03002223404351e-05	3.66514206980249e-07	0.773485131613522	0	1	FALSE	FALSE	FALSE	FALSE	0	1.76783080389966e-31	SIGN	0.772183854550327	NOT_DEG
SOLSEv5.0_19765	-2.43252989996577	5.11062645060052e-08	1.09215041832418e-09	-2.41642094897439	6.75236965390895e-11	1.01519394067895e-12	-2.33961463911625	0.000605013773626397	3.40212255595975e-05	-2.43233673414862	8.88178419700125e-16	0.999999999999999	TRUE	TRUE	TRUE	TRUE	4	1.78560736541515e-31	SIGN	-2.40522555555126	PREVALENT_DEG
SOLSEv5.0_22822	0.891251806777148	1.15677917934585e-07	2.7112902014015e-09	0.894955873865616	2.59466966162499e-09	5.59596220886853e-11	0.89610646548971	1.88411034363553e-05	3.3239021536615e-07	0.894214343958407	3.33066907387547e-16	1	FALSE	FALSE	FALSE	FALSE	0	1.81266059435631e-31	SIGN	0.89413212252272	NOT_DEG
SOLSEv5.0_25805	-2.11139870154207	1.74065139548837e-07	4.2912030923145e-09	-2.09258323878924	2.71849469971171e-10	4.67613571430567e-12	-2.10130613055313	0.000367016411625941	1.72145055626109e-05	-2.13856091185494	1.11022302462516e-16	1	TRUE	TRUE	TRUE	TRUE	4	1.85402640591789e-31	SIGN	-2.11096224568484	PREVALENT_DEG
SOLSEv5.0_19672	0.901325856815134	1.08030830327388e-07	2.50013903360827e-09	0.904613591247029	2.82804081768595e-09	6.14569484721827e-11	0.903841623437446	2.00622119141015e-05	3.5958269720971e-07	0.905930343501769	3.33066907387547e-16	1	FALSE	FALSE	FALSE	FALSE	0	1.9589774295765e-31	SIGN	0.903927853750345	NOT_DEG
SOLSEv5.0_09220	-1.17149433601015	2.61847877804201e-08	5.31208313307936e-10	-1.16460233290007	3.88943974536457e-09	8.73314114115275e-11	-1.17736024636126	2.03843739851753e-05	3.68702690668404e-07	-1.17644883202867	9.99200722162641e-16	0.999999999999999	TRUE	TRUE	TRUE	TRUE	4	1.98939776677723e-31	SIGN	-1.17247643682504	PREVALENT_DEG
SOLSEv5.0_10414	0.779451671522341	5.08814669869313e-08	1.0856761823033e-09	0.783038428681523	1.80643248714107e-08	4.82102751549648e-10	0.784702270730257	2.09925576461881e-05	3.85216154817948e-07	0.782440926298564	0	1	FALSE	FALSE	FALSE	FALSE	0	2.05205228394554e-31	SIGN	0.782408324308172	NOT_DEG
SOLSEv5.0_50811	-1.62391692690337	2.57426169711073e-07	6.60825475869282e-09	-1.6172895047532	7.25298317267562e-10	1.39521653782881e-11	-1.60326977252589	0.000112645106828259	3.6295942141823e-06	-1.61612932708288	1.11022302462516e-16	1	TRUE	TRUE	TRUE	TRUE	4	2.22983210331261e-31	SIGN	-1.61515138281634	PREVALENT_DEG
SOLSEv5.0_15125	-1.41243456371774	1.63217692058455e-07	3.99727356161581e-09	-1.40218622357581	3.47836584393323e-10	6.21157147720079e-12	-1.39528883505349	6.21610867783282e-05	1.64467832922997e-06	-1.42115308938535	6.66133814775094e-16	0.999999999999999	TRUE	TRUE	TRUE	TRUE	4	2.24438297012884e-31	SIGN	-1.40776567793309	PREVALENT_DEG
SOLSEv5.0_07690	-1.28146074635896	1.55037901089076e-07	3.75596530229255e-09	-1.27254941818809	2.52315740223555e-10	4.29043605146575e-12	-1.26818930347616	4.65701857940925e-05	1.11139825599269e-06	-1.2878671894292	1.33226762955019e-15	0.999999999999999	TRUE	TRUE	TRUE	TRUE	4	2.31449057421443e-31	SIGN	-1.2775166643631	PREVALENT_DEG
SOLSEv5.0_24395	0.903360097017989	1.9506983529785e-07	4.88587087063845e-09	0.907273676528062	1.64508288804529e-09	3.42376834527366e-11	0.910183859531635	2.32693177992112e-05	4.43035955865887e-07	0.905669791308917	3.33066907387547e-16	1	FALSE	FALSE	FALSE	FALSE	0	2.36964520315819e-31	SIGN	0.906621856096651	NOT_DEG
SOLSEv5.0_11500	1.00268513953167	1.62405218148232e-07	3.96671568001402e-09	1.00465631427417	4.97148997131635e-09	1.14401551714958e-10	0.986965108811536	2.85552339573667e-05	5.73673084788379e-07	1.00897120065157	0	1	TRUE	TRUE	FALSE	TRUE	3	2.43624700078714e-31	SIGN	1.00081944081724	POSSIBLE_DEG
SOLSEv5.0_28924	0.898298719523246	3.9356597322282e-07	1.05293722934904e-08	0.901324638223306	1.89200956568899e-09	3.99357302543421e-11	0.896745176127534	3.16639473777183e-05	6.61073122549613e-07	0.902462107857058	1.11022302462516e-16	1	FALSE	FALSE	FALSE	FALSE	0	2.48944773348216e-31	SIGN	0.899707660432786	NOT_DEG
SOLSEv5.0_27804	-1.06170323591583	1.9522863417446e-08	3.85163671138267e-10	-1.05581945681645	1.49857847897429e-08	3.88144397280492e-10	-1.06045517919646	1.62097143799224e-05	2.71376894388616e-07	-1.06542421277137	5.55111512312578e-16	0.999999999999999	TRUE	TRUE	TRUE	TRUE	4	2.5030896549876e-31	SIGN	-1.06085052117503	PREVALENT_DEG
SOLSEv5.0_50977	-2.36648359677535	3.74236940863993e-07	9.97539296791394e-09	-2.35013960498426	1.0723834116457e-10	1.67213380340645e-12	-2.31115245201614	0.000598776435212463	3.34565069262881e-05	-2.36148414582658	1.11022302462516e-16	1	TRUE	TRUE	TRUE	TRUE	4	2.53547855131261e-31	SIGN	-2.34731494990058	PREVALENT_DEG
SOLSEv5.0_19692	1.10171285339674	2.19425756616416e-07	5.58234452869784e-09	1.10425806684072	1.16743352984991e-09	2.35303216140185e-11	1.09682300997458	3.15949781917583e-05	6.57408738319984e-07	1.10614548192227	3.33066907387547e-16	1	TRUE	TRUE	TRUE	TRUE	4	2.56091332573578e-31	SIGN	1.10223485303358	PREVALENT_DEG
SOLSEv5.0_48885	-1.92717191950275	2.02619990024101e-07	5.09493196200181e-09	-1.92168275351392	1.10360192321455e-09	2.21569760819107e-11	-2.03921782921441	0.000109877922342713	3.49150867700968e-06	-1.90896779273511	1.11022302462516e-16	1	TRUE	TRUE	TRUE	TRUE	4	2.59032819214796e-31	SIGN	-1.94926007374155	PREVALENT_DEG
SOLSEv5.0_17757	-1.02582844998655	4.61506964479759e-08	9.75644175310918e-10	-1.02113262681086	6.88850629491548e-09	1.62811428038576e-10	-1.04727473449025	1.57291524123186e-05	2.61266162906911e-07	-1.02112676791395	5.55111512312578e-16	0.999999999999999	TRUE	TRUE	TRUE	TRUE	4	2.63423312383825e-31	SIGN	-1.0288406448004	PREVALENT_DEG
SOLSEv5.0_41586	0.865551362047639	9.09529865432458e-09	1.66899909653266e-10	0.869033399138941	5.23803185347737e-08	1.55440396400339e-09	0.855089223858267	1.75404873706012e-05	3.02293138219009e-07	0.867683782145031	3.33066907387547e-16	1	FALSE	FALSE	FALSE	FALSE	0	2.64107815559488e-31	SIGN	0.86433944179747	NOT_DEG
SOLSEv5.0_08458	0.843758373742258	3.3493338748703e-09	5.43750541264304e-11	0.84709460160583	6.67112722058676e-08	2.04099746235987e-09	0.836203324107085	1.49550649696434e-05	2.41535369630849e-07	0.845778603927386	8.88178419700125e-16	0.999999999999999	FALSE	FALSE	FALSE	FALSE	0	2.80969720148619e-31	SIGN	0.84320872584564	NOT_DEG
SOLSEv5.0_15948	-1.62037351969046	2.09063216751527e-07	5.29812570436855e-09	-1.6120868899656	9.46568314457473e-10	1.86747056097213e-11	-1.57722843317367	0.000138587964167436	4.79000909989387e-06	-1.61837049512169	1.11022302462516e-16	1	TRUE	TRUE	TRUE	TRUE	4	2.87988989216806e-31	SIGN	-1.60701483448785	PREVALENT_DEG
SOLSEv5.0_43296	-1.47913600441422	2.06677766463049e-07	5.21731945015543e-09	-1.47228123656814	1.35654746550966e-09	2.76537431008601e-11	-1.4489170200129	0.000101907547074304	3.19140596490452e-06	-1.47632037329734	1.11022302462516e-16	1	TRUE	TRUE	TRUE	TRUE	4	2.99579125677538e-31	SIGN	-1.46916365857315	PREVALENT_DEG
SOLSEv5.0_47955	-1.17024983011711	1.72612101238996e-07	4.24971525881388e-09	-1.1660221275107	5.86284307835891e-10	1.09700966899668e-11	-1.18043719587245	3.43669897295498e-05	7.38941610243742e-07	-1.16413341284819	9.99200722162641e-16	0.999999999999999	TRUE	TRUE	TRUE	TRUE	4	3.27116699234203e-31	SIGN	-1.17021064158711	PREVALENT_DEG
SOLSEv5.0_11266	-1.94195360249309	3.44445383137629e-08	7.12341500760615e-10	-1.93208347081092	6.08101299934464e-09	1.42328801120465e-10	-2.05270823931446	5.11441162790882e-05	1.25257292164666e-06	-1.95719409365391	3.33066907387547e-16	1	TRUE	TRUE	TRUE	TRUE	4	3.35534269090832e-31	SIGN	-1.97098485156809	PREVALENT_DEG
SOLSEv5.0_49464	-3.27480288856048	0.00235624178415122	0.000278528925737076	-3.20519395183833	1.19889127638198e-15	7.83177507139856e-18	-3.91674179496483	0.000822269355251014	5.18262602944686e-05	-3.2522017497315	1.55431223447522e-15	0.999999999999998	TRUE	TRUE	TRUE	TRUE	4	3.393745455295e-31	SIGN	-3.41223509627379	PREVALENT_DEG
SOLSEv5.0_12776	1.43473431552104	3.05860851110675e-07	8.0222834270239e-09	1.43447270765312	4.86045546995449e-10	8.95090936100998e-12	1.4208320302871	4.56732308323271e-05	1.08159275222844e-06	1.44049104925328	5.55111512312578e-16	0.999999999999999	TRUE	TRUE	TRUE	TRUE	4	3.53745829538783e-31	SIGN	1.43263252567863	PREVALENT_DEG
SOLSEv5.0_09635	-2.02496222780553	1.62405218148232e-07	3.96420973314893e-09	-2.00740334696391	2.35476718396963e-10	3.97318167140593e-12	-1.99624346716953	0.00030238444386939	1.31126235220255e-05	-2.04753876309342	3.33066907387547e-16	1	TRUE	TRUE	TRUE	TRUE	4	3.61198583851535e-31	SIGN	-2.0190369512581	PREVALENT_DEG
SOLSEv5.0_01592	-0.690541549917538	3.55760846081401e-10	4.50788453492502e-12	-0.68617183669574	3.64913646552093e-08	1.04935283583243e-09	-0.686958994325433	1.88195953497592e-05	3.30515166336907e-07	-0.689010897580131	1.57651669496772e-14	0.999999999999984	FALSE	FALSE	FALSE	FALSE	0	3.61213191588247e-31	SIGN	-0.68817081962971	NOT_DEG
SOLSEv5.0_48112	-2.35861568234864	2.83602529187859e-07	7.37331198886466e-09	-2.35335903791078	3.26366137728376e-10	5.80128047886828e-12	-2.4172341316032	0.000382163990486442	1.81938954888027e-05	-2.31723685820413	1.11022302462516e-16	1	TRUE	TRUE	TRUE	TRUE	4	3.68023698727586e-31	SIGN	-2.36161142751669	PREVALENT_DEG
SOLSEv5.0_42746	-1.05358721358479	1.39835298652253e-07	3.35553305041516e-09	-1.04768919256929	5.10108123403215e-09	1.17551095633738e-10	-1.03359392900134	5.0340830260373e-05	1.22121503339841e-06	-1.05296036940454	1.11022302462516e-16	1	TRUE	TRUE	TRUE	TRUE	4	3.73398666960955e-31	SIGN	-1.04695767613999	PREVALENT_DEG
SOLSEv5.0_07098	-1.17441116931632	1.62405218148232e-07	3.97176533894998e-09	-1.1699661703584	7.90786980923779e-10	1.5289811632607e-11	-1.16486185779508	4.83195418837091e-05	1.15821379846388e-06	-1.16879012734047	6.66133814775094e-16	0.999999999999999	TRUE	TRUE	TRUE	TRUE	4	3.86664987391204e-31	SIGN	-1.16950733120257	PREVALENT_DEG
SOLSEv5.0_01001	-1.27012647646089	9.68403007053849e-08	2.1934742962517e-09	-1.26358008909824	3.72569129617763e-09	8.28633336410538e-11	-1.27764157982821	3.67083463747179e-05	8.10974530091755e-07	-1.27171205811816	3.33066907387547e-16	1	TRUE	TRUE	TRUE	TRUE	4	4.11646028206019e-31	SIGN	-1.27076505087637	PREVALENT_DEG
SOLSEv5.0_48392	1.6097841508591	5.46794220200159e-07	1.52929348918536e-08	1.60847843405033	1.00070039016628e-09	2.00383165808172e-11	1.58835812163167	7.37908238106296e-05	2.09045336797339e-06	1.61501817612485	1.11022302462516e-16	1	TRUE	TRUE	TRUE	TRUE	4	4.18072023470697e-31	SIGN	1.60540972066649	PREVALENT_DEG
SOLSEv5.0_02830	0.692891073008306	8.24343188077616e-09	1.47479577685159e-10	0.696906245566399	3.1636158784197e-08	8.94157919876362e-10	0.696237525439041	2.25628905533438e-05	4.21438621437568e-07	0.694883629766941	7.7715611723761e-16	0.999999999999999	FALSE	FALSE	FALSE	FALSE	0	4.26177274027171e-31	SIGN	0.695229618445172	NOT_DEG
SOLSEv5.0_26238	0.732120665483705	6.20831761222638e-09	1.09032266111057e-10	0.735613874085121	3.39551403191286e-07	1.287403967718e-08	0.726100136690656	2.02299050171186e-05	3.6450498243634e-07	0.733890319803036	0	1	FALSE	FALSE	FALSE	FALSE	0	4.406862813804e-31	SIGN	0.731931249015629	NOT_DEG
SOLSEv5.0_00602	0.873714099318719	1.13339998651967e-07	2.64505835645272e-09	0.876840713806837	1.72000174887451e-08	4.56212918324067e-10	0.870709211310425	2.28898564759762e-05	4.32211867353379e-07	0.877836841704651	0	1	FALSE	FALSE	FALSE	FALSE	0	4.60356519720153e-31	SIGN	0.874775216535158	NOT_DEG
SOLSEv5.0_48852	-1.63227386258683	1.06834487975212e-07	2.46193121355739e-09	-1.62425015158647	1.16821630641312e-08	2.93367519418979e-10	-1.69530124996267	3.98035336025292e-05	9.06793563344229e-07	-1.63697489419078	0	1	TRUE	TRUE	TRUE	TRUE	4	5.10500354092041e-31	SIGN	-1.64720003958169	PREVALENT_DEG
SOLSEv5.0_01443	1.7030818822809	2.68692667766352e-07	6.95039300790747e-09	1.70268064832966	1.2406821319994e-09	2.50881460562529e-11	1.74938943962782	4.9720546827615e-05	1.20290329291115e-06	1.70568983530468	3.33066907387547e-16	1	TRUE	TRUE	TRUE	TRUE	4	5.10973002063e-31	SIGN	1.71521045138576	PREVALENT_DEG
SOLSEv5.0_03994	-1.55126955902005	8.49609938992553e-08	1.8993020006366e-09	-1.54446700286048	7.95262805276763e-09	1.91878069093136e-10	-1.61380625756837	3.85941530659848e-05	8.7417410023732e-07	-1.55398417491518	2.22044604925031e-16	1	TRUE	TRUE	TRUE	TRUE	4	5.34995729041029e-31	SIGN	-1.56588174859102	PREVALENT_DEG
SOLSEv5.0_09947	0.900730645364064	1.17330279942171e-07	2.75772184087564e-09	0.903589460452746	9.39893159255398e-09	2.31710521813611e-10	0.887628300576299	2.38127251879374e-05	4.58570181835866e-07	0.905542759793284	2.22044604925031e-16	1	FALSE	FALSE	FALSE	FALSE	0	5.38623153924535e-31	SIGN	0.899372791546598	NOT_DEG
SOLSEv5.0_09622	-1.44692538233873	2.53058009780341e-07	6.47950784980686e-09	-1.44175833322948	3.06041382169593e-10	5.39487976315764e-12	-1.43588846056564	6.82321993544109e-05	1.87922447750881e-06	-1.44039875673819	1.11022302462516e-15	0.999999999999999	TRUE	TRUE	TRUE	TRUE	4	5.41813388681969e-31	SIGN	-1.44124273321801	PREVALENT_DEG
SOLSEv5.0_17991	-1.06710096410739	1.31775936860781e-07	3.14916068787212e-09	-1.0627725581715	8.57516745937831e-10	1.66926248347547e-11	-1.07346264872343	3.12040195565897e-05	6.45013457221102e-07	-1.0628022942872	1.66533453693773e-15	0.999999999999998	TRUE	TRUE	TRUE	TRUE	4	5.42283470226472e-31	SIGN	-1.06653461632238	PREVALENT_DEG
SOLSEv5.0_06623	-1.46459715116719	2.77850866576997e-07	7.19641314805669e-09	-1.46027106993179	3.72569129617763e-09	8.29208777470516e-11	-1.51229555321926	5.11441162790882e-05	1.25413304206673e-06	-1.4533311038822	1.11022302462516e-16	1	TRUE	TRUE	TRUE	TRUE	4	5.42805580355576e-31	SIGN	-1.47262371955011	PREVALENT_DEG
SOLSEv5.0_09355	0.907992404845592	3.99281285827676e-08	8.32300221582162e-10	0.911780364087079	6.16211586011818e-08	1.87110828566107e-09	0.899432136476293	2.18730755330967e-05	4.07117940690865e-07	0.910350670994616	0	1	FALSE	FALSE	FALSE	FALSE	0	5.51428478945378e-31	SIGN	0.907388894100895	NOT_DEG
SOLSEv5.0_04097	-1.58354051330307	2.50095849650397e-08	5.04904137921394e-10	-1.57535918857499	1.6246875781916e-08	4.27731818176038e-10	-1.62917163867296	3.64627280499843e-05	7.97523618497301e-07	-1.59600106951513	4.44089209850063e-16	1	TRUE	TRUE	TRUE	TRUE	4	6.05098163163271e-31	SIGN	-1.59601810251654	PREVALENT_DEG
SOLSEv5.0_34280	-1.8091367293652	2.55363962894113e-07	6.5469341502906e-09	-1.80180375446733	1.4485345533793e-09	2.9719137834818e-11	-1.80693086141564	0.000164886535963956	6.08926740503071e-06	-1.7989064165435	1.11022302462516e-16	1	TRUE	TRUE	TRUE	TRUE	4	6.22095739448204e-31	SIGN	-1.80419444044792	PREVALENT_DEG
SOLSEv5.0_47618	0.774962950713511	5.93978512957818e-09	1.03536286767752e-10	0.778363456950992	1.09955608346663e-07	3.60948062720885e-09	0.76715611426394	1.8713295204447e-05	3.26806195551639e-07	0.77699219958596	5.55111512312578e-16	0.999999999999999	FALSE	FALSE	FALSE	FALSE	0	6.23248755789292e-31	SIGN	0.774368680378601	NOT_DEG
SOLSEv5.0_04570	-0.947694681211	1.74376452664656e-08	3.41162609684322e-10	-0.943253243285839	1.77055257335081e-08	4.71364651212128e-10	-0.931887296938371	2.11329205647449e-05	3.89179280990771e-07	-0.94491537957652	1.11022302462516e-15	0.999999999999999	FALSE	FALSE	FALSE	FALSE	0	6.6384710182301e-31	SIGN	-0.941937650252933	NOT_DEG
SOLSEv5.0_23814	0.839239221552336	1.48775317190528e-07	3.5895958420063e-09	0.843620311886525	3.9075585739016e-09	8.78665142344022e-11	0.843580054366926	2.28898564759762e-05	4.31314727138749e-07	0.840741472148443	5.55111512312578e-16	0.999999999999999	FALSE	FALSE	FALSE	FALSE	0	6.76472786191272e-31	SIGN	0.841795264988558	NOT_DEG
SOLSEv5.0_23042	0.784237525817148	6.06808426198016e-09	1.06171057073677e-10	0.78774169244736	5.70714077765159e-08	1.70860138174777e-09	0.787908440602629	1.61847527188409e-05	2.70427703571219e-07	0.786331867878622	1.33226762955019e-15	0.999999999999999	FALSE	FALSE	FALSE	FALSE	0	6.83574648554963e-31	SIGN	0.78655488168644	NOT_DEG
SOLSEv5.0_06651	-1.56677729094741	3.25303396216719e-07	8.56426890870266e-09	-1.55701003206291	9.27916851941253e-10	1.8215352311357e-11	-1.54074922225133	0.000115709296560197	3.76037171633114e-06	-1.57067453181599	2.22044604925031e-16	1	TRUE	TRUE	TRUE	TRUE	4	7.08960645987165e-31	SIGN	-1.55880276926941	PREVALENT_DEG
SOLSEv5.0_14938	-1.1226011484321	8.445139317547e-08	1.88513762135442e-09	-1.11880846413305	3.26341532572305e-09	7.15609571474574e-11	-1.14869073719879	2.30700057535757e-05	4.38483843722559e-07	-1.11427622161758	1.22124532708767e-15	0.999999999999999	TRUE	TRUE	TRUE	TRUE	4	7.09784623289226e-31	SIGN	-1.12609414284538	PREVALENT_DEG
SOLSEv5.0_11759	1.0420646925635	5.13966495289857e-07	1.41892073183458e-08	1.04524577059606	1.79148273841719e-09	3.76374274558318e-11	1.0421889727762	3.83820478624481e-05	8.68109870243467e-07	1.04503225492261	2.22044604925031e-16	1	TRUE	TRUE	TRUE	TRUE	4	7.17041916900695e-31	SIGN	1.0436329227146	PREVALENT_DEG
SOLSEv5.0_24676	1.05218052840529	2.66381755105349e-07	6.8643822918852e-09	1.05459596509733	7.73764704432413e-09	1.8567508089817e-10	1.0385644401213	3.43011620788548e-05	7.35274228982443e-07	1.0576947388137	1.11022302462516e-16	1	TRUE	TRUE	TRUE	TRUE	4	7.17227477153483e-31	SIGN	1.05075891810941	PREVALENT_DEG
SOLSEv5.0_05178	0.840880119994746	9.83302459082028e-08	2.24658934287855e-09	0.844493522293598	1.06045731651607e-08	2.6526227724953e-10	0.839187065039335	2.2766596440078e-05	4.27485578036458e-07	0.843211100442701	3.33066907387547e-16	1	FALSE	FALSE	FALSE	FALSE	0	7.22300507653183e-31	SIGN	0.841942951942595	NOT_DEG
SOLSEv5.0_21995	1.22260031753439	1.92709517046608e-07	4.8077744462273e-09	1.22628771900861	6.4579678791171e-09	1.51575584596682e-10	1.24485170786321	2.97303484204329e-05	6.0606461507694e-07	1.22295923409974	2.22044604925031e-16	1	TRUE	TRUE	TRUE	TRUE	4	7.49441309557974e-31	SIGN	1.22917474462649	PREVALENT_DEG
SOLSEv5.0_29430	-0.943572316976897	1.24638490047855e-08	2.35943376837465e-10	-0.939092052848776	3.33353162206036e-07	1.25624341073607e-08	-0.944689233274283	1.79059435383508e-05	3.09179210884433e-07	-0.941393080121435	1.11022302462516e-16	1	FALSE	FALSE	FALSE	FALSE	0	7.53316191069671e-31	SIGN	-0.942186670805348	NOT_DEG
SOLSEv5.0_23448	0.965016756684574	2.36799852666074e-07	6.04767374763501e-09	0.969928194761419	5.54369053563832e-09	1.28478663236078e-10	0.970563077431039	2.83925253944897e-05	5.69277718037072e-07	0.965352764642445	2.22044604925031e-16	1	FALSE	FALSE	FALSE	FALSE	0	7.54755355001184e-31	SIGN	0.967715198379869	NOT_DEG
SOLSEv5.0_13451	0.80284273964098	1.17751605530422e-07	2.77149004252084e-09	0.80724884507024	2.6930287997913e-08	7.47891660251268e-10	0.809157675925943	2.46462755382182e-05	4.77343090554074e-07	0.804421077065713	0	1	FALSE	FALSE	FALSE	FALSE	0	7.89945741566266e-31	SIGN	0.805917584425719	NOT_DEG
SOLSEv5.0_22094	-1.4054116943586	5.84050309335677e-07	1.64691335626612e-08	-1.39906478975744	1.62400478535955e-09	3.37456924509272e-11	-1.38935540216508	9.72731911920469e-05	2.99518279020911e-06	-1.40129401301727	0	1	TRUE	TRUE	TRUE	TRUE	4	9.26875856624555e-31	SIGN	-1.3987814748246	PREVALENT_DEG
SOLSEv5.0_07657	-0.839950203242223	1.48775317190528e-07	3.58731498417783e-09	-0.834771048561521	1.81949423080352e-08	4.86185964571469e-10	-0.833128052018649	3.58215215145628e-05	7.80404345490695e-07	-0.839566359225839	1.11022302462516e-16	1	FALSE	FALSE	FALSE	FALSE	0	9.72349025314882e-31	SIGN	-0.836853915762058	NOT_DEG
SOLSEv5.0_23342	-1.08998665503628	3.57994539663064e-07	9.48368819578154e-09	-1.08695503491719	6.66765081419543e-09	1.5693482696314e-10	-1.10193826660766	4.09343167412585e-05	9.3792972082193e-07	-1.08123086008128	1.11022302462516e-16	1	TRUE	TRUE	TRUE	TRUE	4	9.79516045764765e-31	SIGN	-1.0900277041606	PREVALENT_DEG
SOLSEv5.0_04598	-0.985120635020161	1.08030830327388e-07	2.49846359430619e-09	-0.979317788945499	1.67759878340206e-09	3.50245486735944e-11	-0.971215277177639	3.64627280499843e-05	7.99563481514938e-07	-0.984727750529349	1.66533453693773e-15	0.999999999999998	FALSE	FALSE	FALSE	FALSE	0	9.9316497544904e-31	SIGN	-0.980095362918162	NOT_DEG
SOLSEv5.0_09872	-1.30337333994755	4.4959451997873e-07	1.22314109434879e-08	-1.29397157662667	9.59724194605776e-10	1.90287697712599e-11	-1.28369301585699	7.7574477190545e-05	2.22565384448466e-06	-1.31042720357574	3.33066907387547e-16	1	TRUE	TRUE	TRUE	TRUE	4	1.00564678869835e-30	SIGN	-1.29786628400174	PREVALENT_DEG
SOLSEv5.0_47451	0.820544248957143	4.87016987931469e-09	8.377274125204e-11	0.824001038555311	1.40597389090491e-07	4.80457873627682e-09	0.811337993277865	1.85573743941804e-05	3.22864078682849e-07	0.822445053691597	8.88178419700125e-16	0.999999999999999	FALSE	FALSE	FALSE	FALSE	0	1.01758325233064e-30	SIGN	0.819582083620479	NOT_DEG
SOLSEv5.0_16451	0.925988764303243	7.63660865388657e-07	2.21855978028744e-08	0.929354007566909	3.3504390739385e-09	7.36892026241274e-11	0.927175502506826	4.05929081354236e-05	9.28774479545358e-07	0.929012615732348	0	1	FALSE	FALSE	FALSE	FALSE	0	1.03884604355522e-30	SIGN	0.927882722527332	NOT_DEG
SOLSEv5.0_34598	-1.93705473935876	0.000384039335758699	2.94871813787085e-05	-1.92110224683057	8.8690646059407e-11	1.35089977256228e-12	-2.01381205097051	3.11424007909892e-06	2.48419505374073e-08	-1.93730057696146	0	1	TRUE	TRUE	TRUE	TRUE	4	1.06014995419052e-30	SIGN	-1.95231740353033	PREVALENT_DEG
SOLSEv5.0_01580	0.926071023929036	8.11124543572677e-07	2.36976280661682e-08	0.930122359703406	3.29052882975414e-09	7.22635258216695e-11	0.933565395080388	3.98035336025292e-05	9.06753094991507e-07	0.927528507290764	0	1	FALSE	FALSE	FALSE	FALSE	0	1.06172465566908e-30	SIGN	0.929321821500899	NOT_DEG
SOLSEv5.0_50243	-1.4554557486456	1.26285206928804e-07	2.98892539131628e-09	-1.45078826577352	1.41752228036567e-08	3.64815503334106e-10	-1.48960909260197	5.96608601252353e-05	1.54327406291847e-06	-1.44326063617565	0	1	TRUE	TRUE	TRUE	TRUE	4	1.0671471486696e-30	SIGN	-1.45977843579918	PREVALENT_DEG
SOLSEv5.0_01728	-1.32150250071861	1.024464171229e-07	2.34735906351259e-09	-1.31327220816166	4.78031260893982e-09	1.09217659975121e-10	-1.33912569692538	2.81660065587595e-05	5.62155138618186e-07	-1.33139132770269	8.88178419700125e-16	0.999999999999999	TRUE	TRUE	TRUE	TRUE	4	1.10127995154097e-30	SIGN	-1.32632293337709	PREVALENT_DEG
SOLSEv5.0_41128	-0.818340640154389	6.13313189376831e-08	1.33683471012775e-09	-0.814127089984115	2.68219136363373e-08	7.43668554484838e-10	-0.819184382684031	2.35574264275611e-05	4.50841335629063e-07	-0.813112627006299	3.33066907387547e-16	1	FALSE	FALSE	FALSE	FALSE	0	1.15801863394526e-30	SIGN	-0.816191184957209	NOT_DEG
SOLSEv5.0_19737	-1.17749446374568	2.04907139081577e-07	5.16254408372829e-09	-1.17160055997626	6.84691757485329e-09	1.61378945564937e-10	-1.18314576683182	4.16914712756485e-05	9.62121403236086e-07	-1.17783364066954	2.22044604925031e-16	1	TRUE	TRUE	TRUE	TRUE	4	1.16499463925687e-30	SIGN	-1.17751860780582	PREVALENT_DEG
SOLSEv5.0_17376	1.0802757241937	5.8208501151105e-07	1.63946078809205e-08	1.08369882338579	2.49694497624392e-09	5.36060799810762e-11	1.0820627528895	4.11700965126601e-05	9.44860638491918e-07	1.0829774247764	2.22044604925031e-16	1	TRUE	TRUE	TRUE	TRUE	4	1.19079631958465e-30	SIGN	1.08225368131135	PREVALENT_DEG
SOLSEv5.0_10920	-1.00114915489771	1.62188790691827e-07	3.94517591513126e-09	-0.996908265512936	2.32747775893258e-09	4.98150378762447e-11	-0.99613921273317	3.58215215145628e-05	7.81975242332806e-07	-0.996202639605319	9.99200722162641e-16	0.999999999999999	TRUE	FALSE	FALSE	FALSE	1	1.21019222922552e-30	SIGN	-0.997599818187284	POSSIBLE_DEG
SOLSEv5.0_47131	-0.790029034217381	2.8871392486174e-08	5.88554467186884e-10	-0.786324394666933	2.07575628327946e-07	7.44091475344243e-09	-0.798664327579373	2.04712623794265e-05	3.72962302484381e-07	-0.787031657541275	0	1	FALSE	FALSE	FALSE	FALSE	0	1.21961058057648e-30	SIGN	-0.790512353501241	NOT_DEG
SOLSEv5.0_41370	0.795024500201784	1.32881444302201e-08	2.53834454963396e-10	0.798478927118922	2.01704293969722e-07	7.15761224374715e-09	0.787817735820002	2.3317915093387e-05	4.44726673973603e-07	0.797125808687376	2.22044604925031e-16	1	FALSE	FALSE	FALSE	FALSE	0	1.24174486330235e-30	SIGN	0.794611742957021	NOT_DEG
SOLSEv5.0_14166	-2.47081603084963	3.55446308518325e-08	7.36259136247458e-10	-2.45566661644698	4.33885859789006e-09	9.84194364029161e-11	-2.74907210411141	0.000299151242083409	1.29233179457626e-05	-2.49318450134727	3.33066907387547e-16	1	TRUE	TRUE	TRUE	TRUE	4	1.36980950974371e-30	SIGN	-2.54218481318882	PREVALENT_DEG
SOLSEv5.0_05562	-1.2475084709498	5.21174265368602e-07	1.44224109807219e-08	-1.2394424039949	3.8241756505649e-09	8.56149359447612e-11	-1.24158008649658	7.08178581835157e-05	1.9853084360937e-06	-1.2529081753572	1.11022302462516e-16	1	TRUE	TRUE	TRUE	TRUE	4	1.39587967254092e-30	SIGN	-1.24535978419962	PREVALENT_DEG
SOLSEv5.0_23348	-0.718419726528518	2.75421010953276e-08	5.59648116666375e-10	-0.713718012703584	5.51095088469013e-08	1.64443894369672e-09	-0.712820325900723	3.15949781917583e-05	6.57963378655614e-07	-0.717283820826257	3.33066907387547e-16	1	FALSE	FALSE	FALSE	FALSE	0	1.42180662653229e-30	SIGN	-0.715560471489771	NOT_DEG
SOLSEv5.0_41442	0.790919492957102	1.14619478847195e-08	2.14090810045149e-10	0.794648260476748	1.24116883110014e-07	4.1599099778526e-09	0.784722944234663	2.07258420361414e-05	3.78280805307902e-07	0.793302121556289	5.55111512312578e-16	0.999999999999999	FALSE	FALSE	FALSE	FALSE	0	1.45564955932785e-30	SIGN	0.790898204806201	NOT_DEG
SOLSEv5.0_15833	-1.16058145013873	4.4959451997873e-07	1.22349688823283e-08	-1.15515097105732	1.68415547795772e-09	3.52167232202694e-11	-1.14960635213973	6.49272861860368e-05	1.74344352493773e-06	-1.15857117459649	3.33066907387547e-16	1	TRUE	TRUE	TRUE	TRUE	4	1.45623138517218e-30	SIGN	-1.15597748698307	PREVALENT_DEG
SOLSEv5.0_08514	-0.730520932751542	4.12899790245444e-08	8.62043352907141e-10	-0.726034857957769	1.14168586103517e-07	3.78150882639425e-09	-0.725595541959055	3.15185746024756e-05	6.53899456677431e-07	-0.728345888476703	0	1	FALSE	FALSE	FALSE	FALSE	0	1.4666212419448e-30	SIGN	-0.727624305286267	NOT_DEG
SOLSEv5.0_07751	-1.1622667912927	4.43307987634139e-07	1.20202343100088e-08	-1.15790020736381	7.13752443911018e-09	1.69165631915358e-10	-1.17877400632858	4.99093919926117e-05	1.20911043858279e-06	-1.15609906946065	1.11022302462516e-16	1	TRUE	TRUE	TRUE	TRUE	4	1.55530630036431e-30	SIGN	-1.16376001861144	PREVALENT_DEG
SOLSEv5.0_09423	-1.03816877238799	2.67145251769486e-07	6.90159580942734e-09	-1.03248273441483	1.4938149424685e-09	3.08442897552009e-11	-1.03360869810571	4.41856199673604e-05	1.03998586864713e-06	-1.03822434492432	9.99200722162641e-16	0.999999999999999	TRUE	TRUE	TRUE	TRUE	4	1.56267723461562e-30	SIGN	-1.03562113745821	PREVALENT_DEG
SOLSEv5.0_13714	-1.45301576968593	4.036096950297e-07	1.08775747503327e-08	-1.44616233678519	7.59915755082674e-10	1.46679730817258e-11	-1.43792112760209	8.74601454809877e-05	2.60115194845468e-06	-1.45057872067696	6.66133814775094e-16	0.999999999999999	TRUE	TRUE	TRUE	TRUE	4	1.58403025029622e-30	SIGN	-1.44691948868754	PREVALENT_DEG
SOLSEv5.0_47924	-3.56775019869036	1.8038443392519e-07	4.45291318359135e-09	-3.52359230114306	9.79482735880897e-11	1.51441541739127e-12	-3.39310285681496	0.00254155519974348	0.000248581744629908	-3.54288259972326	4.44089209850063e-16	1	TRUE	TRUE	TRUE	TRUE	4	1.76061539075841e-30	SIGN	-3.50683198909291	PREVALENT_DEG
SOLSEv5.0_11684	-0.917895204570487	5.97729288969118e-08	1.30090443681360e-09	-0.91283616373763	2.83850529146733e-08	7.94815025973027e-10	-0.917650523817084	2.19440866750164e-05	4.09160004970269e-07	-0.919729583487712	5.55111512312578e-16	0.999999999999999	FALSE	FALSE	FALSE	FALSE	0	1.82228022721198e-30	SIGN	-0.917027868903228	NOT_DEG
SOLSEv5.0_29157	0.806974175595999	8.4860352673792e-09	1.53212730100731e-10	0.810556340775203	2.80286477759827e-07	1.03693943615312e-08	0.79460177383265	2.13063212084859e-05	3.93771422393643e-07	0.808849765658256	4.44089209850063e-16	1	FALSE	FALSE	FALSE	FALSE	0	1.97804475151834e-30	SIGN	0.805245513965527	NOT_DEG
SOLSEv5.0_49044	-1.00878261593589	4.13561748851624e-07	1.11593657077778e-08	-1.00216670403942	9.52664047046789e-10	1.88575130607364e-11	-0.995652245031927	5.37271411307765e-05	1.34569177962717e-06	-1.00985986001639	1.11022302462516e-15	0.999999999999999	TRUE	TRUE	FALSE	TRUE	3	2.06222683161071e-30	SIGN	-1.00411535625591	POSSIBLE_DEG
SOLSEv5.0_31286	-0.941947197841341	7.60221045968826e-08	1.67950879406828e-09	-0.936499423987489	2.52189665529489e-08	6.93743031591479e-10	-0.933769298836415	2.79794353466272e-05	5.5751295852026e-07	-0.943592825765927	4.44089209850063e-16	1	FALSE	FALSE	FALSE	FALSE	0	2.08934317404801e-30	SIGN	-0.938952186607793	NOT_DEG
SOLSEv5.0_47473	-2.39267744728406	2.21677918205858e-07	5.65419500528352e-09	-2.37242408572989	1.39178224279037e-10	2.21585000739694e-12	-2.34246303217807	0.000705233243563925	4.2060367761369e-05	-2.40610993395634	1.11022302462516e-15	0.999999999999999	TRUE	TRUE	TRUE	TRUE	4	2.11760517110244e-30	SIGN	-2.37841862478709	PREVALENT_DEG
SOLSEv5.0_03357	0.916290720924338	5.34771901482135e-08	1.15510590281734e-09	0.919564610892197	8.22407911015272e-08	2.59980572598794e-09	0.895564110481276	2.49214570375146e-05	4.83490828518896e-07	0.919120560920348	2.22044604925031e-16	1	FALSE	FALSE	FALSE	FALSE	0	2.13283686532786e-30	SIGN	0.91263500080454	NOT_DEG
SOLSEv5.0_10384	-0.755760990473544	1.53800273479786e-07	3.72093364260257e-09	-0.751667198081276	3.91718404816987e-08	1.13294490753286e-09	-0.754076040724749	3.65637382062718e-05	8.02978723697464e-07	-0.751685477341404	1.11022302462516e-16	1	FALSE	FALSE	FALSE	FALSE	0	2.14289629287352e-30	SIGN	-0.753297426655243	NOT_DEG
SOLSEv5.0_20970	0.798182335303904	3.97981614395751e-07	1.06867006064972e-08	0.80173363742757	1.63736923132702e-08	4.32145508317278e-10	0.800157477725684	3.43191566661274e-05	7.36786543007824e-07	0.801570493964491	0	1	FALSE	FALSE	FALSE	FALSE	0	2.17431131066672e-30	SIGN	0.800410986105412	NOT_DEG
SOLSEv5.0_08816	-1.40187496341688	1.61202231078749e-07	3.91588651801445e-09	-1.3936184833748	3.67768974886056e-09	8.16110780366261e-11	-1.3613951983254	9.62823011559078e-05	2.94886869246174e-06	-1.40533652537288	4.44089209850063e-16	1	TRUE	TRUE	TRUE	TRUE	4	2.21816193126428e-30	SIGN	-1.39055629262249	PREVALENT_DEG
SOLSEv5.0_48387	-1.78818674030302	3.72133332992225e-07	9.89488887252412e-09	-1.78079669878644	3.86903519875847e-10	6.97272206978433e-12	-1.75813894331818	0.000201552417041885	7.82046932158711e-06	-1.78121517965982	8.88178419700125e-16	0.999999999999999	TRUE	TRUE	TRUE	TRUE	4	2.25398583823982e-30	SIGN	-1.77708439051687	PREVALENT_DEG
SOLSEv5.0_49877	-1.62586552483909	5.97463006554787e-07	1.69061849341899e-08	-1.61707087359399	3.58224622665964e-10	6.40883758503595e-12	-1.59910719558645	0.000142941207968248	4.98623352924479e-06	-1.62505388287387	8.88178419700125e-16	0.999999999999999	TRUE	TRUE	TRUE	TRUE	4	2.37155184268186e-30	SIGN	-1.61677436922335	PREVALENT_DEG
SOLSEv5.0_08544	-0.884386195261306	4.61506964479759e-08	9.74200933385668e-10	-0.879665265048487	3.24651176507149e-07	1.22025275613264e-08	-0.904391634995608	1.70262946771826e-05	2.90636944231854e-07	-0.882091192102156	0	1	FALSE	FALSE	FALSE	FALSE	0	2.46810737457343e-30	SIGN	-0.887633571851889	NOT_DEG
SOLSEv5.0_23252	0.899055378564377	6.43838687042932e-07	1.82818653544344e-08	0.902280565696523	2.76025060266636e-09	5.98931703496852e-11	0.899953258382066	3.69958652369748e-05	8.24174057871412e-07	0.902544421288464	4.44089209850063e-16	1	FALSE	FALSE	FALSE	FALSE	0	2.54152855030666e-30	SIGN	0.900958405982857	NOT_DEG
SOLSEv5.0_47846	0.656780466614061	4.65381993909135e-09	7.88291070666428e-11	0.660802170624277	2.51455494762864e-07	9.23673632405361e-09	0.659938272703001	3.23406193030946e-05	6.79447078553672e-07	0.658770378160483	7.7715611723761e-16	0.999999999999999	FALSE	FALSE	FALSE	FALSE	0	2.55949874789677e-30	SIGN	0.659072822025456	NOT_DEG
SOLSEv5.0_06775	0.701767381622288	7.16520439927346e-08	1.57825957781981e-09	0.70549682004932	1.14129106881573e-07	3.77270822406671e-09	0.706477295999009	3.26250924817604e-05	6.88636525154185e-07	0.704300815439688	0	1	FALSE	FALSE	FALSE	FALSE	0	2.57691811842289e-30	SIGN	0.704510578277576	NOT_DEG
SOLSEv5.0_47850	0.653698763099534	8.67343792175994e-09	1.57735108448118e-10	0.657602981633324	4.33478881958577e-07	1.69048653043623e-08	0.65720959274308	3.65642085038633e-05	8.0538961711231e-07	0.655594157654768	2.22044604925031e-16	1	FALSE	FALSE	FALSE	FALSE	0	2.65266444019452e-30	SIGN	0.656026373782677	NOT_DEG
SOLSEv5.0_15241	-1.1027268081189	6.90840425840094e-08	1.51942712573569e-09	-1.09785260110509	2.16943893675559e-08	5.87528189220813e-10	-1.10365536660576	3.07916530338917e-05	6.30732084599298e-07	-1.10171631561144	6.66133814775094e-16	0.999999999999999	TRUE	TRUE	TRUE	TRUE	4	2.67074337303274e-30	SIGN	-1.1014877728603	PREVALENT_DEG
SOLSEv5.0_47642	0.891887375295982	1.99413993367239e-08	3.9407551458188e-10	0.895546038711229	4.04885252609082e-07	1.56435657131894e-08	0.865158612150131	3.47746956208001e-05	7.51132512178264e-07	0.893753984631504	0	1	FALSE	FALSE	FALSE	FALSE	0	2.70675201156777e-30	SIGN	0.886586502697211	NOT_DEG
SOLSEv5.0_02440	-1.05433422588331	5.18727892314934e-08	1.11023400777775e-09	-1.05065355538008	1.32820104993343e-07	4.51264841506451e-09	-1.09459152219729	1.09541051285067e-05	1.60016307723648e-07	-1.04771792395002	4.44089209850063e-16	1	TRUE	TRUE	TRUE	TRUE	4	2.9024416728379e-30	SIGN	-1.06182430685267	PREVALENT_DEG
SOLSEv5.0_19209	-1.46839365879864	5.9014083442451e-07	1.66796198154976e-08	-1.46409688729538	7.22322469418884e-10	1.38712091589813e-11	-1.4629927070929	9.24244016760699e-05	2.77913376670978e-06	-1.45878672746635	8.88178419700125e-16	0.999999999999999	TRUE	TRUE	TRUE	TRUE	4	3.02543519112621e-30	SIGN	-1.46356749516332	PREVALENT_DEG
SOLSEv5.0_19857	-0.723255556514971	4.80093435070392e-09	8.21090108235151e-11	-0.718886235790026	7.26133564209721e-08	2.23825433080435e-09	-0.720555947382952	2.28898564759762e-05	4.31586012221814e-07	-0.721738945743378	4.55191440096314e-15	0.999999999999995	FALSE	FALSE	FALSE	FALSE	0	3.13609003494613e-30	SIGN	-0.721109171357832	NOT_DEG
SOLSEv5.0_43108	0.887391718771633	3.01814567677511e-07	7.89634016475647e-09	0.891030515153534	2.13780873009953e-08	5.77558541467326e-10	0.899241030707571	2.59866549319547e-05	5.09274628052948e-07	0.89107743520237	2.22044604925031e-16	1	FALSE	FALSE	FALSE	FALSE	0	3.21150274713631e-30	SIGN	0.892185174958777	NOT_DEG
SOLSEv5.0_01921	-1.37714551577673	9.06869213139075e-07	2.69711947970982e-08	-1.36979716218713	1.3632009095848e-09	2.78341255215096e-11	-1.3691877982724	9.63478185592861e-05	2.95403809652277e-06	-1.37648281780624	3.33066907387547e-16	1	TRUE	TRUE	TRUE	TRUE	4	3.4139395871281e-30	SIGN	-1.37315332351063	PREVALENT_DEG
SOLSEv5.0_49240	-1.35997638581314	2.86012573114416e-07	7.45196691265723e-09	-1.35460276206893	3.050062899566e-08	8.58058597291159e-10	-1.40912213198259	4.11700965126601e-05	9.4603511009625e-07	-1.35457973969738	1.11022302462516e-16	1	TRUE	TRUE	TRUE	TRUE	4	3.43068946082014e-30	SIGN	-1.36957025489051	PREVALENT_DEG
SOLSEv5.0_13833	-1.05518477767011	6.77507660059804e-07	1.94061448080851e-08	-1.05187892492278	4.44326211869685e-09	1.01197122419489e-10	-1.05765846280487	5.96608601252353e-05	1.54197521385991e-06	-1.04711882377708	2.22044604925031e-16	1	TRUE	TRUE	TRUE	TRUE	4	3.43114454935596e-30	SIGN	-1.05296024729371	PREVALENT_DEG
SOLSEv5.0_08956	-0.912081664700557	1.718921807228e-07	4.22634813909915e-09	-0.90635515107111	1.5734091564063e-08	4.1216574428396e-10	-0.910773615483558	3.32947432474951e-05	7.06611138027041e-07	-0.913181388005695	4.44089209850063e-16	1	FALSE	FALSE	FALSE	FALSE	0	3.44026607281189e-30	SIGN	-0.91059795481523	NOT_DEG
SOLSEv5.0_44339	-2.03746878779334	1.88623479570432e-07	4.69345099019753e-09	-2.02636699617149	4.04140883822962e-09	9.11416430379065e-11	-1.96311860204571	0.00051863481805969	2.75465691370048e-05	-2.03397075245873	0	1	TRUE	TRUE	TRUE	TRUE	4	3.7630078255598e-30	SIGN	-2.01523128461732	PREVALENT_DEG
SOLSEv5.0_49534	-2.24133011301502	8.41645985555169e-07	2.47274778279183e-08	-2.23403376014531	9.87667870256361e-10	1.97125058305442e-11	-2.28513432147958	0.000492059397118414	2.57796933263627e-05	-2.21243620838066	1.11022302462516e-16	1	TRUE	TRUE	TRUE	TRUE	4	3.88821134544062e-30	SIGN	-2.24323360075514	PREVALENT_DEG
SOLSEv5.0_02347	-1.41448952684383	5.26999908114935e-07	1.46009231674164e-08	-1.40551517628073	1.20353774217622e-08	3.03817918042711e-10	-1.43689543060308	6.533676889046e-05	1.75872863769744e-06	-1.42452817960862	1.11022302462516e-16	1	TRUE	TRUE	TRUE	TRUE	4	3.93738142234698e-30	SIGN	-1.42035707833406	PREVALENT_DEG
SOLSEv5.0_04139	0.732000265207984	1.2957009367154e-07	3.09219243341791e-09	0.735685232256283	1.0448724195088e-07	3.40596235620996e-09	0.738455602688217	3.24499651817816e-05	6.82809561813413e-07	0.734136539374349	0	1	FALSE	FALSE	FALSE	FALSE	0	4.16496908642668e-30	SIGN	0.735069409881708	NOT_DEG
SOLSEv5.0_41882	-1.33683964970934	8.71137555021854e-08	1.95314627607237e-09	-1.33024114025646	4.44046253727561e-08	1.29731531962554e-09	-1.38908978889985	1.6926633016429e-05	2.88380085202595e-07	-1.33770825678797	7.7715611723761e-16	0.999999999999999	TRUE	TRUE	TRUE	TRUE	4	4.33833527371759e-30	SIGN	-1.34846970891341	PREVALENT_DEG
SOLSEv5.0_21584	-3.98201236677035	2.07056713277437e-06	6.85710828970634e-08	-3.90438804652105	2.94378064743195e-11	4.1359620428089e-13	-4.12971688988704	0.000876691225036822	5.6413515140538e-05	-3.89049095081005	9.99200722162641e-16	0.999999999999999	TRUE	TRUE	TRUE	TRUE	4	4.54401093791328e-30	SIGN	-3.97665206349712	PREVALENT_DEG
SOLSEv5.0_23594	1.0739795216773	1.47861915558636e-06	4.69849766145026e-08	1.07736182009719	5.7692672407853e-09	1.34274709441512e-10	1.07818186947565	5.72069308167207e-05	1.46101802762068e-06	1.07641414617745	1.11022302462516e-16	1	TRUE	TRUE	TRUE	TRUE	4	4.60832455765029e-30	SIGN	1.0764843393569	PREVALENT_DEG
SOLSEv5.0_24059	0.813617369049296	2.08324295916386e-07	5.26572260957941e-09	0.817260369579899	2.00442018306736e-08	5.36915887924029e-10	0.811741911751883	2.94272073760231e-05	5.96020974657986e-07	0.816286634272664	4.44089209850063e-16	1	FALSE	FALSE	FALSE	FALSE	0	4.64021751789466e-30	SIGN	0.814726571163436	NOT_DEG
SOLSEv5.0_04126	0.681934692477505	1.7634706751409e-08	3.45596951403053e-10	0.685522402655429	8.84585327226109e-07	3.80263685878471e-08	0.680547384717958	3.15949781917583e-05	6.58596039515691e-07	0.683813053954759	0	1	FALSE	FALSE	FALSE	FALSE	0	4.65245342892631e-30	SIGN	0.682954383451413	NOT_DEG
SOLSEv5.0_49404	0.981921678407503	7.55025942765869e-07	2.19099541543849e-08	0.98711416928633	7.72026820474142e-09	1.84751190665939e-10	0.988114133206646	4.26402829716699e-05	9.86816777567124e-07	0.981715894051967	2.22044604925031e-16	1	FALSE	FALSE	FALSE	FALSE	0	4.69094938792971e-30	SIGN	0.984716468738111	NOT_DEG
SOLSEv5.0_16438	1.32372530653689	1.16207067494232e-06	3.559110854877e-08	1.32508472324868	3.59657297051962e-09	7.96929637626217e-11	1.31904972362803	6.32041166445344e-05	1.68057428625128e-06	1.3266383213885	2.22044604925031e-16	1	TRUE	TRUE	TRUE	TRUE	4	4.97415940461267e-30	SIGN	1.32362451870052	PREVALENT_DEG
SOLSEv5.0_09108	-1.86975519078891	0.000626493036006331	5.41083667968571e-05	-1.8699825021688	5.98886701300733e-10	1.12648813263736e-11	-2.02639058542994	1.41122578287408e-06	8.47763904625138e-09	-1.86736694818169	0	1	TRUE	TRUE	TRUE	TRUE	4	4.98475990735683e-30	SIGN	-1.90837380664233	PREVALENT_DEG
SOLSEv5.0_21168	-0.696685220431635	2.85382156787816e-08	5.80825713844486e-10	-0.692700897944928	5.35033363323369e-07	2.1269257886111e-08	-0.693643443432202	3.57992736739788e-05	7.77964060406854e-07	-0.694238352235119	0	1	FALSE	FALSE	FALSE	FALSE	0	5.13983515499697e-30	SIGN	-0.694316978510971	NOT_DEG
SOLSEv5.0_42466	-1.89332807496727	6.69435798593139e-07	1.90742771785939e-08	-1.88328754678681	3.19921630932285e-10	5.65006195849291e-12	-1.87639227286377	0.000261954211091407	1.08520570658621e-05	-1.88932015506317	1.22124532708767e-15	0.999999999999999	TRUE	TRUE	TRUE	TRUE	4	5.77638236234728e-30	SIGN	-1.88558201242026	PREVALENT_DEG
SOLSEv5.0_06505	0.860750209123742	3.24411016334682e-07	8.53012586035781e-09	0.863962777686073	1.558478170144e-08	4.0774286892452e-10	0.865433997333121	3.08431823499367e-05	6.32800084322307e-07	0.864018383116115	4.44089209850063e-16	1	FALSE	FALSE	FALSE	FALSE	0	5.83614328976153e-30	SIGN	0.863541341814763	NOT_DEG
SOLSEv5.0_30838	0.809720225403915	2.14804966098733e-08	4.28016329389525e-10	0.813511152315059	1.74089128461625e-07	6.08051842179593e-09	0.803094151901649	2.44592323262681e-05	4.72114650817242e-07	0.811639700524109	7.7715611723761e-16	0.999999999999999	FALSE	FALSE	FALSE	FALSE	0	5.98467006980637e-30	SIGN	0.809491307536183	NOT_DEG
SOLSEv5.0_13723	-1.52866958654379	0.000109935776524221	6.69437893354004e-06	-1.52588911934519	1.90414922686427e-10	3.13159820982504e-12	-1.60172547566189	1.14705473384882e-06	6.1376069860932e-09	-1.52685402310401	2.99760216648792e-15	0.999999999999997	TRUE	TRUE	TRUE	TRUE	4	6.05712800200233e-30	SIGN	-1.54578455116372	PREVALENT_DEG
SOLSEv5.0_19917	-5.246968139759	7.47412310435069e-05	4.26665137329411e-06	-5.02805106733246	1.35211657778099e-11	1.79317564725575e-13	-4.8696555551617	0.000134268854835399	4.61476187547723e-06	-4.72506944063879	5.55111512312578e-16	0.999999999999999	TRUE	TRUE	TRUE	TRUE	4	6.32783305896255e-30	SIGN	-4.96743605072299	PREVALENT_DEG
SOLSEv5.0_00376	0.768899297636278	1.03894681144297e-07	2.38736423861759e-09	0.772397864972734	2.29039565622771e-07	8.33062530643832e-09	0.777134618501111	2.86573035113788e-05	5.77605106390919e-07	0.771805107879917	0	1	FALSE	FALSE	FALSE	FALSE	0	6.35902941855255e-30	SIGN	0.77255922224751	NOT_DEG
SOLSEv5.0_14436	-1.32587655887783	1.66056633121726e-06	5.3693261866822e-08	-1.3181035821848	3.53220469009561e-09	7.81507389661044e-11	-1.31101418916566	0.000120538411970615	3.98853426341399e-06	-1.32649980574915	1.11022302462516e-16	1	TRUE	TRUE	TRUE	TRUE	4	6.58396893821204e-30	SIGN	-1.32037353399436	PREVALENT_DEG
SOLSEv5.0_48824	0.96357313288451	6.77507660059804e-07	1.94158220540396e-08	0.967201622361171	4.88061231648781e-09	1.11829675242376e-10	0.960185677869454	4.38714572437245e-05	1.02769818078288e-06	0.965758647862131	5.55111512312578e-16	0.999999999999999	FALSE	FALSE	FALSE	FALSE	0	6.74810246234711e-30	SIGN	0.964179770244316	NOT_DEG
SOLSEv5.0_13325	0.773710998753383	1.64969161039464e-07	4.05071504636835e-09	0.777789390003919	2.33262333859983e-08	6.37081908451256e-10	0.779907789318489	2.83002532988677e-05	5.65763524899399e-07	0.775096240616659	7.7715611723761e-16	0.999999999999999	FALSE	FALSE	FALSE	FALSE	0	7.07883790109776e-30	SIGN	0.776626104673113	NOT_DEG
SOLSEv5.0_41901	-0.855749965437084	9.25392813980253e-08	2.08997884652993e-09	-0.851589205013225	3.3698220114343e-07	1.27545047407798e-08	-0.86890932195679	2.54811042653974e-05	4.9853061557223e-07	-0.854567706561793	1.11022302462516e-16	1	FALSE	FALSE	FALSE	FALSE	0	7.36711370282877e-30	SIGN	-0.857704049742223	NOT_DEG
SOLSEv5.0_04544	-1.44228017750043	1.23074279075665e-06	3.79771599419377e-08	-1.43797768312783	2.10852488681158e-09	4.49211388090705e-11	-1.44245582654046	0.000113495058874139	3.67244293434044e-06	-1.43219609574385	3.33066907387547e-16	1	TRUE	TRUE	TRUE	TRUE	4	8.15921586962964e-30	SIGN	-1.43872744572814	PREVALENT_DEG
SOLSEv5.0_20642	-1.11011009115378	5.43430109689791e-07	1.51498346735203e-08	-1.10184799436879	8.4935893946796e-09	2.06881900366092e-10	-1.10095303643385	6.53789952269927e-05	1.76201145919184e-06	-1.118250982972	3.33066907387547e-16	1	TRUE	TRUE	TRUE	TRUE	4	8.35217559714098e-30	SIGN	-1.10779052623211	PREVALENT_DEG
SOLSEv5.0_20813	-1.5402804485766	7.50511053073353e-08	1.65559343355971e-09	-1.53549033533287	3.23320323523717e-08	9.18071364763863e-10	-1.64757775624018	2.68269651876992e-05	5.3014585047418e-07	-1.53625209938734	1.55431223447522e-15	0.999999999999998	TRUE	TRUE	TRUE	TRUE	4	8.40592124130197e-30	SIGN	-1.56490015988425	PREVALENT_DEG
SOLSEv5.0_22679	0.747855297778367	3.34553565361629e-08	6.88589716973842e-10	0.751404903461146	8.41173903524261e-07	3.5924473902277e-08	0.736532280820986	3.24901504936432e-05	6.847216825959e-07	0.749592800553622	0	1	FALSE	FALSE	FALSE	FALSE	0	8.43228623169153e-30	SIGN	0.74634632065353	NOT_DEG
SOLSEv5.0_03534	-1.02222391262437	1.94673248406471e-07	4.8631566831016e-09	-1.01730861568543	7.75520798550801e-08	2.42484122409134e-09	-1.054701344452	2.04043833826486e-05	3.69734419696748e-07	-1.01902790348542	3.33066907387547e-16	1	TRUE	TRUE	TRUE	TRUE	4	8.51943942460802e-30	SIGN	-1.02831544406181	PREVALENT_DEG
SOLSEv5.0_43164	0.799747350820704	5.34769104266278e-07	1.48863933433281e-08	0.804319884455964	4.58115946969884e-08	1.34594023089665e-09	0.803293296583696	3.82567923073926e-05	8.62765200905319e-07	0.800406869507499	1.11022302462516e-16	1	FALSE	FALSE	FALSE	FALSE	0	8.63546623160103e-30	SIGN	0.801941850341966	NOT_DEG
SOLSEv5.0_41587	0.80782860857987	5.19386975598938e-08	1.11505459751733e-09	0.811226569669928	2.04078416632153e-07	7.28875413766807e-09	0.796266354891545	2.97228087725286e-05	6.04935214488649e-07	0.810250694446696	3.33066907387547e-16	1	FALSE	FALSE	FALSE	FALSE	0	8.70555883196715e-30	SIGN	0.806393056897009	NOT_DEG
SOLSEv5.0_08228	0.850574717380316	5.19386975598938e-08	1.11359010862324e-09	0.853789199409974	5.38037763844283e-07	2.14114245677292e-08	0.830399229548901	3.440718319525e-05	7.40935304339166e-07	0.852594259291973	1.11022302462516e-16	1	FALSE	FALSE	FALSE	FALSE	0	8.85050843622055e-30	SIGN	0.846839351407791	NOT_DEG
SOLSEv5.0_02298	-1.12922469944345	9.57195438583595e-07	2.86878979557766e-08	-1.12656812634901	1.68057505620973e-08	4.45203712819241e-10	-1.14753163805087	6.01711114952269e-05	1.57424993801319e-06	-1.11768636620781	1.11022302462516e-16	1	TRUE	TRUE	TRUE	TRUE	4	8.90742776132729e-30	SIGN	-1.13025270751279	PREVALENT_DEG
SOLSEv5.0_19691	-1.08313802654551	9.41019694157374e-07	2.8130322353433e-08	-1.07802328131124	1.75643555948042e-08	4.6702977486759e-10	-1.0948906755203	5.95820080494454e-05	1.53732259878751e-06	-1.08020012361332	1.11022302462516e-16	1	TRUE	TRUE	TRUE	TRUE	4	9.05665567293994e-30	SIGN	-1.08406302674759	PREVALENT_DEG
SOLSEv5.0_20875	0.737374293016893	1.60269903891062e-07	3.88797751290072e-09	0.741595639093069	1.67150956626405e-07	5.81623655004396e-09	0.741812782569547	3.68793790826332e-05	8.18384934506123e-07	0.738125231784987	0	1	FALSE	FALSE	FALSE	FALSE	0	9.08475619823549e-30	SIGN	0.739726986616124	NOT_DEG
SOLSEv5.0_24121	-2.17974566116596	5.32858066991213e-07	1.48157037304782e-08	-2.16185629925491	2.85908736010317e-10	4.93674277456017e-12	-2.13185833491426	0.00054053742714917	2.91889855779268e-05	-2.18933379596421	1.33226762955019e-15	0.999999999999999	TRUE	TRUE	TRUE	TRUE	4	9.08680011580812e-30	SIGN	-2.16569852282484	PREVALENT_DEG
SOLSEv5.0_48388	-1.47216898725058	5.76734190536602e-07	1.6224968036302e-08	-1.46144380612795	5.26196158678253e-09	1.21431211486332e-10	-1.46737171557169	0.000113495058874139	3.67350976758367e-06	-1.48322761429865	3.33066907387547e-16	1	TRUE	TRUE	TRUE	TRUE	4	9.48533406435317e-30	SIGN	-1.47105303081222	PREVALENT_DEG
SOLSEv5.0_10042	0.869895503109273	7.85007678190957e-07	2.28830652999892e-08	0.873121359125421	1.87107485576588e-08	5.00583004776022e-10	0.879200724234407	3.72236339577205e-05	8.30911961765091e-07	0.873666143712964	2.22044604925031e-16	1	FALSE	FALSE	FALSE	FALSE	0	1.00164249975272e-29	SIGN	0.873970932545516	NOT_DEG
SOLSEv5.0_47513	-0.972251770397315	2.54518617748741e-08	5.14668511089598e-10	-0.966948003933789	6.72689469100853e-07	2.78677119786389e-08	-0.977362845098371	2.15914550362804e-05	4.00416479211858e-07	-0.970477745741417	3.33066907387547e-16	1	FALSE	FALSE	FALSE	FALSE	0	1.01532260063794e-29	SIGN	-0.971760091292723	NOT_DEG
SOLSEv5.0_03089	-1.04323194652426	1.1142984967522e-06	3.39450810815101e-08	-1.03512563682891	1.19990294998528e-08	3.02506471978695e-10	-1.03191264273228	8.37507532794202e-05	2.45783978701381e-06	-1.04904671222088	1.11022302462516e-16	1	TRUE	TRUE	TRUE	TRUE	4	1.02481113850678e-29	SIGN	-1.03982923457658	PREVALENT_DEG
SOLSEv5.0_00628	-0.688510629187068	1.18121786702971e-08	2.2102031454779e-10	-0.684154359486593	1.20271626536797e-07	4.01129148676707e-09	-0.682445348369244	3.36539054965229e-05	7.15876005703537e-07	-0.686968182897747	2.66453525910038e-15	0.999999999999997	FALSE	FALSE	FALSE	FALSE	0	1.04916818912165e-29	SIGN	-0.685519629985163	NOT_DEG
SOLSEv5.0_13113	0.759158649404197	2.80531867385497e-07	7.27506073710872e-09	0.76268345046025	6.01522204875174e-08	1.816631416752e-09	0.760781897911375	3.56542329419006e-05	7.71300906303139e-07	0.762513307533891	2.22044604925031e-16	1	FALSE	FALSE	FALSE	FALSE	0	1.0982394299811e-29	SIGN	0.761284326327428	NOT_DEG
SOLSEv5.0_13930	0.89081325655143	1.13868293695003e-06	3.48374256388873e-08	0.893144398408792	1.11198054784525e-08	2.7888032647926e-10	0.884103951907215	5.11222522592361e-05	1.25024055191974e-06	0.895705778104071	2.22044604925031e-16	1	FALSE	FALSE	FALSE	FALSE	0	1.17829921975123e-29	SIGN	0.890941846242877	NOT_DEG
SOLSEv5.0_23714	0.758456003308212	1.65771779083503e-08	3.23329839491468e-10	0.762003169831607	6.41947394395115e-07	2.64255665092563e-08	0.747423113249267	2.51191846221228e-05	4.90625179731578e-07	0.760226735549193	5.55111512312578e-16	0.999999999999999	FALSE	FALSE	FALSE	FALSE	0	1.21499636098965e-29	SIGN	0.75702725548457	NOT_DEG
SOLSEv5.0_05410	-0.941501574471067	8.34581545384289e-07	2.44925286929572e-08	-0.937270722044065	9.11256539934053e-09	2.23753370275637e-10	-0.935021201259201	6.37539894817864e-05	1.70147370412278e-06	-0.936433355870537	3.33066907387547e-16	1	FALSE	FALSE	FALSE	FALSE	0	1.31804308067844e-29	SIGN	-0.937556713411217	NOT_DEG
SOLSEv5.0_47494	0.728479133014114	9.82167028444849e-08	2.24077104936865e-09	0.732493432052726	9.61056455653294e-08	3.1043546346809e-09	0.72994482022121	3.2053976182872e-05	6.72372740073374e-07	0.730050516729839	5.55111512312578e-16	0.999999999999999	FALSE	FALSE	FALSE	FALSE	0	1.36876469734333e-29	SIGN	0.730241975504472	NOT_DEG
SOLSEv5.0_08239	-0.918722454518952	3.33586211110731e-08	6.85503621295728e-10	-0.913403174129388	7.04406082691874e-07	2.93435091401368e-08	-0.925419458222583	2.30336427711018e-05	4.36544364348438e-07	-0.917232293954304	3.33066907387547e-16	1	FALSE	FALSE	FALSE	FALSE	0	1.4651673068652e-29	SIGN	-0.918694345206307	NOT_DEG
SOLSEv5.0_22130	-2.48232834798339	5.29678116408203e-07	1.46925125025418e-08	-2.46602523660166	2.66941729735579e-09	5.77469717019816e-11	-2.42364876548534	0.00116090531505618	8.36867042597044e-05	-2.46856920389182	1.11022302462516e-16	1	TRUE	TRUE	TRUE	TRUE	4	1.48053248744793e-29	SIGN	-2.46014288849055	PREVALENT_DEG
SOLSEv5.0_14649	-2.62066676400084	2.08959053835979e-06	6.92803218246198e-08	-2.59634272015899	6.27739209894073e-10	1.18694082952758e-11	-2.5935577812531	0.00131325556296518	9.975620827566e-05	-2.62361118503076	1.11022302462516e-16	1	TRUE	TRUE	TRUE	TRUE	4	1.55089744601357e-29	SIGN	-2.60854461261092	PREVALENT_DEG
SOLSEv5.0_19523	-1.1215102991523	8.42555527090029e-07	2.47818583945332e-08	-1.11402415172355	3.1912670487473e-08	9.03020777999598e-10	-1.12243992608707	6.4667614596046e-05	1.73010228460025e-06	-1.12821857371416	1.11022302462516e-16	1	TRUE	TRUE	TRUE	TRUE	4	1.56490185611343e-29	SIGN	-1.12154823766927	PREVALENT_DEG
SOLSEv5.0_41312	0.842641254262463	3.43105347465782e-07	9.04420424826915e-09	0.846171052534559	1.29458975088123e-07	4.38570273088477e-09	0.833568606960509	4.11844010823798e-05	9.4771575874826e-07	0.847256108714916	0	1	FALSE	FALSE	FALSE	FALSE	0	1.6431981880492e-29	SIGN	0.842409255618112	NOT_DEG
SOLSEv5.0_48074	0.892624306531433	3.83864514586528e-07	1.02561137831507e-08	0.895619070556801	1.35191813033467e-07	4.60347526891558e-09	0.90071815033409	3.57992736739788e-05	7.77331401392715e-07	0.896052776270259	1.11022302462516e-16	1	FALSE	FALSE	FALSE	FALSE	0	1.66780009466943e-29	SIGN	0.896253575923146	NOT_DEG
SOLSEv5.0_31097	-0.937223546231567	8.78698667639639e-07	2.6075685111323e-08	-0.931225359215275	1.33832382207426e-08	3.41932002980495e-10	-0.918505099290616	7.92556952333111e-05	2.29730423435032e-06	-0.937309577658778	2.22044604925031e-16	1	FALSE	FALSE	FALSE	FALSE	0	1.67319814041076e-29	SIGN	-0.931065895599059	NOT_DEG
SOLSEv5.0_27892	0.878267470334739	6.69435798593139e-07	1.90746240744131e-08	0.881703902909083	3.72913112568451e-08	1.07358040810994e-09	0.887669458627331	3.78940136950938e-05	8.52095964978474e-07	0.880671633538477	2.22044604925031e-16	1	FALSE	FALSE	FALSE	FALSE	0	1.69729155888718e-29	SIGN	0.882078116352407	NOT_DEG
SOLSEv5.0_11707	-1.3951335769956	4.950127215431e-07	1.36496958965369e-08	-1.39217853669543	1.26591675438548e-07	4.25947763925128e-09	-1.51776300078125	3.02457072054541e-05	6.18556136591862e-07	-1.37825246725159	1.11022302462516e-16	1	TRUE	TRUE	TRUE	TRUE	4	1.70018110729293e-29	SIGN	-1.42083189543097	PREVALENT_DEG
SOLSEv5.0_05768	-0.869345017877597	3.56200364141816e-07	9.42446553190113e-09	-0.864720637035476	1.52751401509717e-08	3.96633156925404e-10	-0.857519674965524	5.37128517838822e-05	1.34357066143578e-06	-0.867791597526473	7.7715611723761e-16	0.999999999999999	FALSE	FALSE	FALSE	FALSE	0	1.8297788037566e-29	SIGN	-0.864844231851267	NOT_DEG
SOLSEv5.0_04159	-1.01528841985346	1.58529720183343e-06	5.0791125922904e-08	-1.00964915718964	1.45978840122859e-08	3.77609972809024e-10	-1.00444183951966	9.3359738456782e-05	2.82546173240328e-06	-1.01365595069472	1.11022302462516e-16	1	TRUE	TRUE	TRUE	TRUE	4	1.92839818450539e-29	SIGN	-1.01075884181437	PREVALENT_DEG
SOLSEv5.0_48579	0.905167964961401	1.41916259244737e-06	4.45366325831234e-08	0.907684915951194	9.63782085920443e-09	2.37916202807397e-10	0.901685493525934	5.41557589634966e-05	1.35998278590667e-06	0.909230668354073	3.33066907387547e-16	1	FALSE	FALSE	FALSE	FALSE	0	1.98128095346786e-29	SIGN	0.905942260698151	NOT_DEG
SOLSEv5.0_05133	0.950539490348668	1.89800030729813e-06	6.23674066114772e-08	0.953502622643899	1.03105654363872e-08	2.56215672630572e-10	0.949136376684113	6.10233890706845e-05	1.60126248916284e-06	0.953369607035412	2.22044604925031e-16	1	FALSE	FALSE	FALSE	FALSE	0	2.12361150012806e-29	SIGN	0.951637024178023	NOT_DEG
SOLSEv5.0_14684	-1.8684514604591	1.69076791805437e-06	5.4836316286568e-08	-1.86069441806809	3.79077070924084e-09	8.46181952625734e-11	-1.86399385581705	0.000376754151031735	1.78711797341318e-05	-1.85702266900975	1.11022302462516e-16	1	TRUE	TRUE	TRUE	TRUE	4	2.1461352059646e-29	SIGN	-1.8625406008385	PREVALENT_DEG
SOLSEv5.0_28533	0.85610865040624	1.88006705741114e-07	4.67193238505804e-09	0.859411704517293	1.35898835764087e-07	4.6350947168331e-09	0.839638311078552	3.41871422184226e-05	7.29463363489305e-07	0.859547205501918	3.33066907387547e-16	1	FALSE	FALSE	FALSE	FALSE	0	2.32166806162302e-29	SIGN	0.853676467876	NOT_DEG
SOLSEv5.0_11161	-2.59609496130296	1.39118221960382e-06	4.34302035532689e-08	-2.56919832662057	7.47963812566378e-10	1.44127222524526e-11	-2.58135755144264	0.00131930145818166	0.00010051104625391	-2.61257026908555	2.22044604925031e-16	1	TRUE	TRUE	TRUE	TRUE	4	2.42822214604756e-29	SIGN	-2.58980527711293	PREVALENT_DEG
SOLSEv5.0_08086	-0.645436618005372	2.08142913231452e-08	4.14058383672848e-10	-0.641351273798057	7.47611802211089e-07	3.13642084898326e-08	-0.642731617063863	4.60519583563446e-05	1.09298381287586e-06	-0.643143067965652	4.44089209850063e-16	1	FALSE	FALSE	FALSE	FALSE	0	2.53091623308846e-29	SIGN	-0.643165644208236	NOT_DEG
SOLSEv5.0_23642	-1.32483332862858	6.36995978620822e-07	1.80666554682202e-08	-1.31916722554303	7.05887411131865e-08	2.16657824051569e-09	-1.36667965053297	6.53014205960772e-05	1.75563350517635e-06	-1.32307565486234	0	1	TRUE	TRUE	TRUE	TRUE	4	2.59015358659597e-29	SIGN	-1.33343896489173	PREVALENT_DEG
SOLSEv5.0_41532	-0.684508690675713	9.70110178680421e-08	2.20052566545702e-09	-0.679920066261314	5.61014935586606e-07	2.25231023281495e-08	-0.676247109670331	5.45545180851472e-05	1.37536913269846e-06	-0.683465568725898	0	1	FALSE	FALSE	FALSE	FALSE	0	2.6180108662591e-29	SIGN	-0.681035358833314	NOT_DEG
SOLSEv5.0_48486	-3.67954571154612	9.78883342322401e-07	2.94664355089664e-08	-3.62431022626909	2.86434881990328e-10	4.95523037156232e-12	-3.47795853780983	0.00266170193096743	0.000264920731861381	-3.66560239014576	4.44089209850063e-16	1	TRUE	TRUE	TRUE	TRUE	4	2.63166885736406e-29	SIGN	-3.6118542164427	PREVALENT_DEG
SOLSEv5.0_41313	0.826249790019976	3.96371395282852e-07	1.06216404423254e-08	0.829650054788192	1.82281246282033e-07	6.40746772355294e-09	0.816657694213732	4.38714572437245e-05	1.03042526920213e-06	0.83083357972326	0	1	FALSE	FALSE	FALSE	FALSE	0	2.78792132161395e-29	SIGN	0.82584777968629	NOT_DEG
SOLSEv5.0_03767	-6.62043910366235	1.12920267534842e-05	4.72246400024255e-07	-7.45056322394276	3.02048837396012e-10	5.31458414615311e-12	-5.20158725110932	5.09210738383529e-05	1.24364898190377e-06	-5.16259035009936	2.1094237467878e-15	0.999999999999998	TRUE	TRUE	TRUE	TRUE	4	2.8978947887287e-29	SIGN	-6.10879498220345	PREVALENT_DEG
SOLSEv5.0_16810	-4.41581148664082	7.34893034689561e-06	2.8948942705166e-07	-4.30849937769211	2.01475233869184e-10	3.32672562243376e-12	-4.25173568209119	0.000790323750003724	4.90855311363637e-05	-4.21438060651427	3.33066907387547e-16	1	TRUE	TRUE	TRUE	TRUE	4	3.07553547649803e-29	SIGN	-4.29760678823459	PREVALENT_DEG
SOLSEv5.0_04491	-1.10577944117797	2.15135683357992e-06	7.16441529317272e-08	-1.09974385674145	1.72061512571745e-08	4.56940431574505e-10	-1.10671845971709	9.50641604339549e-05	2.88830217961026e-06	-1.10522262546968	1.11022302462516e-16	1	TRUE	TRUE	TRUE	TRUE	4	3.08263139789455e-29	SIGN	-1.10436609577655	PREVALENT_DEG
SOLSEv5.0_01436	1.07616092948442	2.40980442002585e-06	8.11627001590953e-08	1.07942656664716	7.80243647515889e-09	1.87742045638692e-10	1.0800707795386	6.67136673186138e-05	1.81988174315622e-06	1.07846762199109	3.33066907387547e-16	1	TRUE	TRUE	TRUE	TRUE	4	3.28802367416332e-29	SIGN	1.07853147441532	PREVALENT_DEG
SOLSEv5.0_03514	-2.7660785765404	4.33022911811192e-07	1.1698711762486e-08	-2.74686623849806	1.10360192321455e-09	2.21713021372584e-11	-2.69538000635351	0.00134791390971908	0.000103716318300283	-2.73350295959685	6.66133814775094e-16	0.999999999999999	TRUE	TRUE	TRUE	TRUE	4	3.37347194078335e-29	SIGN	-2.7354569452472	PREVALENT_DEG
SOLSEv5.0_47702	0.794929868929056	4.23048142129948e-08	8.88785776066595e-10	0.79816447583528	8.84585327226109e-07	3.8039811530913e-08	0.779273762725445	3.47746956208001e-05	7.50288582525406e-07	0.796578613207428	3.33066907387547e-16	1	FALSE	FALSE	FALSE	FALSE	0	3.4063228472054e-29	SIGN	0.792236680174302	NOT_DEG
SOLSEv5.0_41112	-1.59931804032175	0.00052293025097384	4.33615144260224e-05	-1.593309398568	2.90755593145105e-09	6.33758046969603e-11	-1.68223956020385	2.58775522635425e-06	1.93680265111371e-08	-1.59769183399791	0	1	TRUE	TRUE	TRUE	TRUE	4	3.4319142908306e-29	SIGN	-1.61813970827288	PREVALENT_DEG
SOLSEv5.0_06552	-1.15128859237538	8.43832755317709e-07	2.48471254150932e-08	-1.14349055493916	6.1709340932849e-08	1.87581163062792e-09	-1.15491156392349	7.69710234441423e-05	2.2032870184582e-06	-1.1582923549265	1.11022302462516e-16	1	TRUE	TRUE	TRUE	TRUE	4	3.49354271460391e-29	SIGN	-1.15199576654113	PREVALENT_DEG
SOLSEv5.0_02124	0.715662702954119	4.86147724172147e-08	1.03571504115722e-09	0.719147607703602	1.15510576772208e-06	5.16447511944807e-08	0.706614396615752	3.64627280499843e-05	7.98972101839737e-07	0.717357329254296	2.22044604925031e-16	1	FALSE	FALSE	FALSE	FALSE	0	3.56648805160293e-29	SIGN	0.714695509131942	NOT_DEG
SOLSEv5.0_11605	-1.06787785788675	7.66299663476946e-07	2.22874143006459e-08	-1.06067766036299	2.56056637797701e-08	7.06902249902722e-10	-1.03951937534159	0.000108113895836342	3.41416038455046e-06	-1.07162774575265	2.22044604925031e-16	1	TRUE	TRUE	TRUE	TRUE	4	3.68998596065214e-29	SIGN	-1.05992565983599	PREVALENT_DEG
SOLSEv5.0_14066	-2.37810908933818	1.74325256957226e-06	5.67102155548079e-08	-2.36303799713514	7.08627472543546e-10	1.35832850269325e-11	-2.33171895551941	0.000904402168849833	5.89020747463503e-05	-2.36284851497707	4.44089209850063e-16	1	TRUE	TRUE	TRUE	TRUE	4	3.8788951662131e-29	SIGN	-2.35892863924245	PREVALENT_DEG
SOLSEv5.0_05000	-1.00084784906235	9.29944025473965e-07	2.77185167294869e-08	-0.993290470528343	7.80528165266972e-09	1.88066727934201e-10	-0.992848646215727	7.14295458619658e-05	2.00714608731388e-06	-1.00567292042282	9.99200722162641e-16	0.999999999999999	TRUE	FALSE	FALSE	TRUE	2	4.04342417442094e-29	SIGN	-0.99816497155731	POSSIBLE_DEG
SOLSEv5.0_08476	0.653284854834364	1.30297992959493e-08	2.4765301488214e-10	0.65723726042729	3.08741429256993e-07	1.15639947077513e-08	0.657777284274861	3.65768526559893e-05	8.06868823977441e-07	0.655876558618712	3.5527136788005e-15	0.999999999999996	FALSE	FALSE	FALSE	FALSE	0	4.07869210426225e-29	SIGN	0.656043989538806	NOT_DEG
SOLSEv5.0_21635	0.963040763260007	1.0340354610955e-06	3.12624055302811e-08	0.966216150712694	3.91718404816987e-08	1.13543430211535e-09	0.95267324809821	6.01711114952269e-05	1.57269754786729e-06	0.966780544096628	2.22044604925031e-16	1	FALSE	FALSE	FALSE	FALSE	0	4.21675481095482e-29	SIGN	0.962177676541885	NOT_DEG
SOLSEv5.0_19656	0.617268835038158	7.98735799141121e-08	1.77246298860716e-09	0.621156524565466	1.01370406599676e-06	4.43243874834285e-08	0.620942925950573	6.49272861860368e-05	1.74208165339295e-06	0.619755208306307	0	1	FALSE	FALSE	FALSE	FALSE	0	4.53444050880521e-29	SIGN	0.619780873465126	NOT_DEG
SOLSEv5.0_29413	-1.09776259294923	8.44762735613129e-07	2.49299707617833e-08	-1.09467055479057	1.18299524507064e-07	3.93993374949116e-09	-1.12385741321385	5.40865787769468e-05	1.35647001889464e-06	-1.09028796403288	1.11022302462516e-16	1	TRUE	TRUE	TRUE	TRUE	4	4.6571747719947e-29	SIGN	-1.10164463124664	PREVALENT_DEG
SOLSEv5.0_41733	-1.04439018025449	1.26959414261565e-06	3.92610436970156e-08	-1.03751800469571	3.13920335599928e-08	8.85197020255188e-10	-1.05015837240157	6.78436261640559e-05	1.86406838129255e-06	-1.04731288256818	2.22044604925031e-16	1	TRUE	TRUE	TRUE	TRUE	4	4.65940349918281e-29	SIGN	-1.04484485997999	PREVALENT_DEG
SOLSEv5.0_04547	-1.50055730528489	2.49303001856119e-06	8.50296487307579e-08	-1.49483303520991	1.04820523025801e-08	2.61509363817118e-10	-1.48704494017858	0.000207754071832068	8.11565983258909e-06	-1.49351190481184	1.11022302462516e-16	1	TRUE	TRUE	TRUE	TRUE	4	4.67696908850638e-29	SIGN	-1.49398679637131	PREVALENT_DEG
SOLSEv5.0_19190	0.727198670448178	1.8577847274107e-07	4.60436420968084e-09	0.731261945616467	1.73153566674862e-07	6.03647335484697e-09	0.730951791454117	3.69958652369748e-05	8.24613219180839e-07	0.728303943291096	5.55111512312578e-16	0.999999999999999	FALSE	FALSE	FALSE	FALSE	0	5.10797674447333e-29	SIGN	0.729429087702465	NOT_DEG
SOLSEv5.0_00004	-0.842825216868111	8.69532687951361e-08	1.9466936716109e-09	-0.837679450220673	1.85933365305661e-06	8.77694840657651e-08	-0.841128658034317	3.78764630224536e-05	8.49393981157705e-07	-0.840685907443104	1.11022302462516e-16	1	FALSE	FALSE	FALSE	FALSE	0	5.25083743682316e-29	SIGN	-0.840579808141552	NOT_DEG
SOLSEv5.0_48693	-0.91447511163249	1.09501482945293e-06	3.32857476963338e-08	-0.910753644976876	1.68057505620973e-08	4.45151649523486e-10	-0.924225845776893	5.59126227150079e-05	1.41694989777718e-06	-0.908621250165338	6.66133814775094e-16	0.999999999999999	FALSE	FALSE	FALSE	FALSE	0	5.29198066982166e-29	SIGN	-0.914518963137899	NOT_DEG
SOLSEv5.0_41332	-1.71338052831226	9.41019694157374e-07	2.81413170527318e-08	-1.70229416672584	6.61090126235546e-09	1.55382112853183e-10	-1.6586819089164	0.000350733699502536	1.61878863375428e-05	-1.72255810610545	3.33066907387547e-16	1	TRUE	TRUE	TRUE	TRUE	4	5.59824122819276e-29	SIGN	-1.69922867751499	PREVALENT_DEG
SOLSEv5.0_14593	-1.02086169738715	2.53640468396067e-06	8.66755498802828e-08	-1.01439648362585	1.17305515164018e-08	2.94967746497843e-10	-1.00649747288342	0.000112645106828259	3.63033838406019e-06	-1.02107151323849	2.22044604925031e-16	1	TRUE	TRUE	TRUE	TRUE	4	5.72759515761381e-29	SIGN	-1.01570679178373	PREVALENT_DEG
SOLSEv5.0_16025	-1.87896622761494	4.63040722226738e-07	1.26464852736975e-08	-1.86525659982248	5.95588579625474e-09	1.39009119296757e-10	-1.80836228943751	0.000496932488819908	2.61335820288631e-05	-1.89236911514693	5.55111512312578e-16	0.999999999999999	TRUE	TRUE	TRUE	TRUE	4	5.84999046584024e-29	SIGN	-1.86123855800546	PREVALENT_DEG
SOLSEv5.0_42415	-1.15149307892664	2.42217770346036e-06	8.17028253314441e-08	-1.14662974025299	1.34253068665711e-08	3.43752728093933e-10	-1.14771948112447	0.000108465340398158	3.42881931534734e-06	-1.14719852186021	2.22044604925031e-16	1	TRUE	TRUE	TRUE	TRUE	4	6.01566325097896e-29	SIGN	-1.14826020554107	PREVALENT_DEG
SOLSEv5.0_19748	-1.0687031465523	1.63657974187143e-06	5.27027780184445e-08	-1.06261600632645	5.92223263568686e-08	1.78077178685263e-09	-1.07784560216875	7.45450042127706e-05	2.12160715137945e-06	-1.0681187512656	1.11022302462516e-16	1	TRUE	TRUE	TRUE	TRUE	4	6.15559398593398e-29	SIGN	-1.06932087657827	PREVALENT_DEG
SOLSEv5.0_23344	0.648722777672644	6.47830816581798e-08	1.41845240015776e-09	0.652828499769821	2.4754828606133e-07	9.07696010013806e-09	0.652594861462074	4.56732308323271e-05	1.08249590194466e-06	0.650347912289113	1.11022302462516e-15	0.999999999999999	FALSE	FALSE	FALSE	FALSE	0	6.23707856636437e-29	SIGN	0.651123512798413	NOT_DEG
SOLSEv5.0_03764	-0.877778831183432	4.8915188824171e-07	1.34559722399814e-08	-0.871983357358141	4.92073796379539e-08	1.44893869728013e-09	-0.872643428656788	5.09210738383529e-05	1.24273039863316e-06	-0.878975565544689	6.66133814775094e-16	0.999999999999999	FALSE	FALSE	FALSE	FALSE	0	6.26113615093247e-29	SIGN	-0.875345295685763	NOT_DEG
SOLSEv5.0_48584	-1.97080016566803	0.00059852640212357	5.12884845686345e-05	-1.97383206612285	4.19933472304958e-10	7.60933843391448e-12	-2.13418039153415	4.93949636423535e-06	4.783348414304e-08	-1.96653968402753	6.66133814775094e-16	0.999999999999999	TRUE	TRUE	TRUE	TRUE	4	6.33886461046508e-29	SIGN	-2.01133807683814	PREVALENT_DEG
SOLSEv5.0_11327	-1.04523393848028	1.05479831460042e-06	3.19593882538223e-08	-1.0395748349543	2.52189665529489e-08	6.93619010579126e-10	-1.04617624931926	7.0123734164068e-05	1.9543397007942e-06	-1.04436927285205	4.44089209850063e-16	1	TRUE	TRUE	TRUE	TRUE	4	6.34902962636837e-29	SIGN	-1.04383857390147	PREVALENT_DEG
SOLSEv5.0_19477	0.747491876388958	1.35343242758833e-06	4.2162865567453e-08	0.751086794120985	9.89007751013502e-08	3.21412097791868e-09	0.747506743324847	5.70906998031727e-05	1.45310716077403e-06	0.75115148351076	0	1	FALSE	FALSE	FALSE	FALSE	0	6.49656558192262e-29	SIGN	0.749309224336388	NOT_DEG
SOLSEv5.0_08658	-0.975677818389109	1.02943489714319e-06	3.10895218912035e-08	-0.968505838202168	2.24032510769255e-08	6.07461031071808e-10	-0.958950674750051	8.5538593243185e-05	2.52853067041897e-06	-0.979296471605747	4.44089209850063e-16	1	FALSE	FALSE	FALSE	FALSE	0	6.69996597748732e-29	SIGN	-0.970607700736769	NOT_DEG
SOLSEv5.0_19872	-0.839479382820117	2.961407610509e-07	7.728454355627e-09	-0.834629786711038	8.26121911286802e-08	2.61425835433305e-09	-0.826117100749126	4.64999712229009e-05	1.10819614311874e-06	-0.836229465363522	7.7715611723761e-16	0.999999999999999	FALSE	FALSE	FALSE	FALSE	0	6.75895533130056e-29	SIGN	-0.834113933910951	NOT_DEG
SOLSEv5.0_47704	-0.805722509135476	1.95353963088184e-07	4.89940018380896e-09	-0.800669499148546	9.11723300612314e-08	2.92405102812668e-09	-0.791073349145343	4.53695649411305e-05	1.06938754132023e-06	-0.804364204431013	1.11022302462516e-15	0.999999999999999	FALSE	FALSE	FALSE	FALSE	0	6.85471113410334e-29	SIGN	-0.800457390465094	NOT_DEG
SOLSEv5.0_21113	-0.901115526344828	8.14809663929537e-07	2.38587867322702e-08	-0.895911024170857	1.04820523025801e-08	2.61439186960005e-10	-0.889285617363187	6.97552922812329e-05	1.93949159840476e-06	-0.900477900737072	1.55431223447522e-15	0.999999999999998	FALSE	FALSE	FALSE	FALSE	0	7.06661875973066e-29	SIGN	-0.896697517153986	NOT_DEG
SOLSEv5.0_12720	0.83930201777034	8.33237231387506e-07	2.44257245717442e-08	0.843249964587789	2.23726108201095e-07	8.1153316995112e-09	0.843358849789456	4.64725845659293e-05	1.10598053916612e-06	0.841282855925626	1.11022302462516e-16	1	FALSE	FALSE	FALSE	FALSE	0	7.32900212839712e-29	SIGN	0.841798422018303	NOT_DEG
SOLSEv5.0_00180	0.778964099955279	4.70169421903906e-07	1.28874853852136e-08	0.782577090437015	1.64541274347529e-07	5.71462653906987e-09	0.790603794411986	3.83820478624481e-05	8.67715828552581e-07	0.781134184260643	3.33066907387547e-16	1	FALSE	FALSE	FALSE	FALSE	0	7.52783781521467e-29	SIGN	0.783319792266231	NOT_DEG
SOLSEv5.0_23662	-1.90760447608781	1.82275533416292e-07	4.50557977423325e-09	-1.89218136145149	1.56723082645721e-09	3.25145219551901e-11	-1.91631588550612	0.000231974206360134	9.34354302609343e-06	-1.93450602451566	1.59872115546023e-14	0.999999999999984	TRUE	TRUE	TRUE	TRUE	4	8.04249182750498e-29	SIGN	-1.91265193689027	PREVALENT_DEG
SOLSEv5.0_25823	0.704390354017927	3.38526917953229e-08	6.9787908109716e-10	0.707974704042969	8.42262150685249e-07	3.59985989624198e-08	0.698348610763199	3.78764630224536e-05	8.50457955794185e-07	0.706274725826556	9.99200722162641e-16	0.999999999999999	FALSE	FALSE	FALSE	FALSE	0	8.18593016055422e-29	SIGN	0.704247098662663	NOT_DEG
SOLSEv5.0_28496	0.725099430780589	4.55382244498689e-08	9.59706532410328e-10	0.728693780534851	1.13679410556623e-06	5.05274995547607e-08	0.716633709302457	3.86526506601664e-05	8.76767935074515e-07	0.72698106719027	5.55111512312578e-16	0.999999999999999	FALSE	FALSE	FALSE	FALSE	0	8.41653162872773e-29	SIGN	0.724351996952041	NOT_DEG
SOLSEv5.0_11107	-0.84008301142285	4.70486408699129e-07	1.2911618608557e-08	-0.834995904942184	9.83119022664434e-08	3.18852901681535e-09	-0.841780304423159	4.36650140449137e-05	1.01769884685975e-06	-0.838295330135406	5.55111512312578e-16	0.999999999999999	FALSE	FALSE	FALSE	FALSE	0	8.49228928861035e-29	SIGN	-0.8387886377309	NOT_DEG
SOLSEv5.0_15973	-2.03811554305038	3.11713785778787e-06	1.1010210205757e-07	-2.02357086152361	4.27852120431308e-09	9.67698883816996e-11	-1.99943502410556	0.000795909067150423	4.9563060118319e-05	-2.03952882604708	1.11022302462516e-16	1	TRUE	TRUE	TRUE	TRUE	4	8.90914413800552e-29	SIGN	-2.02516256368166	PREVALENT_DEG
SOLSEv5.0_48265	-0.750668202515145	1.29417772464096e-07	3.08006056647308e-09	-0.745706240828843	1.16410997946866e-07	3.86342510338055e-09	-0.742829493797029	4.15067255042777e-05	9.56495463480384e-07	-0.750861137143056	1.88737914186277e-15	0.999999999999998	FALSE	FALSE	FALSE	FALSE	0	8.92181250002065e-29	SIGN	-0.747516268571018	NOT_DEG
SOLSEv5.0_12565	-0.878294382528806	1.22028289192274e-06	3.75742820018886e-08	-0.875090802655773	2.06397597939421e-08	5.54901463127025e-10	-0.886969342111942	5.71004436818941e-05	1.45642401407713e-06	-0.871335691704559	8.88178419700125e-16	0.999999999999999	FALSE	FALSE	FALSE	FALSE	0	9.62611685347797e-29	SIGN	-0.87792255475027	NOT_DEG
SOLSEv5.0_07748	-1.55197613261723	4.23128268977513e-06	1.54316878453867e-07	-1.54598452182407	1.05712707266992e-08	2.6408223165867e-10	-1.54996548394798	0.000258993549161147	1.07038991036301e-05	-1.54315347205579	0	1	TRUE	TRUE	TRUE	TRUE	4	9.69008731792377e-29	SIGN	-1.54776990261127	PREVALENT_DEG
SOLSEv5.0_19464	0.814198353116932	1.0422301483358e-06	3.15443717547716e-08	0.817674596191673	8.29123974828558e-08	2.62648010934432e-09	0.82528507101745	4.53932591804567e-05	1.07288010405833e-06	0.817025088476465	3.33066907387547e-16	1	FALSE	FALSE	FALSE	FALSE	0	9.83714668352806e-29	SIGN	0.81854577720063	NOT_DEG
SOLSEv5.0_10160	-0.791647825736364	7.06699790697437e-07	2.03219977234992e-08	-0.787224274961811	7.87290090417521e-08	2.47069995220152e-09	-0.785895019803967	5.74185757916669e-05	1.47019299207236e-06	-0.788087259710322	4.44089209850063e-16	1	FALSE	FALSE	FALSE	FALSE	0	1.0647702416615e-28	SIGN	-0.788213595053116	NOT_DEG
SOLSEv5.0_41763	-0.91679863800937	7.08482551584938e-07	2.03965202947835e-08	-0.910201545364498	2.11116973869984e-08	5.68975595139208e-10	-0.908902406934128	5.80247355642077e-05	1.49142789438908e-06	-0.920227078667915	1.66533453693773e-15	0.999999999999998	FALSE	FALSE	FALSE	FALSE	0	1.08396303006456e-28	SIGN	-0.914032417243978	NOT_DEG
SOLSEv5.0_23099	-0.99000648278583	9.29944025473965e-07	2.77045705731664e-08	-0.984560295436721	7.44261083502153e-08	2.31367641426169e-09	-1.00394738605853	4.91567288232628e-05	1.18280806970593e-06	-0.9878488724659	4.44089209850063e-16	1	FALSE	FALSE	TRUE	FALSE	1	1.1311713316759e-28	SIGN	-0.991590759186744	POSSIBLE_DEG
SOLSEv5.0_14974	-1.52991058844154	4.65737388741054e-06	1.73213062544316e-07	-1.52533402233009	1.27282636146205e-08	3.22720885818075e-10	-1.53753753888452	0.000236125875145374	9.54177041998343e-06	-1.51799301093783	1.11022302462516e-16	1	TRUE	TRUE	TRUE	TRUE	4	1.16219264629906e-28	SIGN	-1.52769379014849	PREVALENT_DEG
SOLSEv5.0_20492	-0.857606041039646	1.46175720091896e-06	4.63052128446575e-08	-0.852091763062171	1.54527462498224e-08	4.02259389295511e-10	-0.848111121857499	7.85101738585651e-05	2.26280841177232e-06	-0.85674452277321	8.88178419700125e-16	0.999999999999999	FALSE	FALSE	FALSE	FALSE	0	1.17731363406993e-28	SIGN	-0.853638362183132	NOT_DEG
SOLSEv5.0_47640	0.957283566444271	1.09802748146671e-06	3.34133695079158e-08	0.959971745504696	4.99839135735739e-08	1.47836740077438e-09	0.964697780739146	4.34064885732124e-05	1.00739872702167e-06	0.962969398256844	6.66133814775094e-16	0.999999999999999	FALSE	FALSE	FALSE	FALSE	0	1.18581582867334e-28	SIGN	0.961230622736239	NOT_DEG
SOLSEv5.0_19349	-1.25871456160718	3.29180839889262e-06	1.17453166489005e-07	-1.25320971842177	7.79406670788017e-09	1.87284798941939e-10	-1.24886588673678	0.000140014499638638	4.85819932764469e-06	-1.25445369244639	4.44089209850063e-16	1	TRUE	TRUE	TRUE	TRUE	4	1.19181842896215e-28	SIGN	-1.25381096480303	PREVALENT_DEG
SOLSEv5.0_35974	-0.978396162050506	2.21608942390158e-07	5.64516099185119e-09	-0.972872900161693	2.81090239766399e-07	1.04268119008644e-08	-0.980039418986019	3.43011620788548e-05	7.34891610654238e-07	-0.980745082866792	7.7715611723761e-16	0.999999999999999	FALSE	FALSE	FALSE	FALSE	0	1.23861372910722e-28	SIGN	-0.978013391016253	NOT_DEG
SOLSEv5.0_41208	-6.61618482892651	1.24150615264993e-05	5.27771548331306e-07	-7.44676065569602	8.37320329674265e-10	1.62719901246484e-11	-5.18223994096797	6.68920167042035e-05	1.833530313758e-06	-5.1574445291509	2.44249065417534e-15	0.999999999999998	TRUE	TRUE	TRUE	TRUE	4	1.2657536830175e-28	SIGN	-6.10065748868535	PREVALENT_DEG
SOLSEv5.0_22895	0.7426370884218	6.70289218990639e-07	1.91429478554921e-08	0.747075264053854	1.61332724575577e-07	5.58730343128495e-09	0.745193519579578	4.94871791977024e-05	1.1956328624728e-06	0.743047334509408	3.33066907387547e-16	1	FALSE	FALSE	FALSE	FALSE	0	1.32583022478375e-28	SIGN	0.74448830164116	NOT_DEG
SOLSEv5.0_12902	0.773540356307487	9.85867385192021e-07	2.97090325839962e-08	0.776810183989641	1.10420179365532e-07	3.6283556952663e-09	0.770233704816124	5.16560012103808e-05	1.27346804021258e-06	0.777375571074764	3.33066907387547e-16	1	FALSE	FALSE	FALSE	FALSE	0	1.39044462883895e-28	SIGN	0.774489954047004	NOT_DEG
SOLSEv5.0_09366	0.827348904685099	3.05476761513555e-06	1.07598255294634e-07	0.830740758098133	8.46878605849612e-08	2.68550285018129e-09	0.837740651069762	6.62901208286149e-05	1.79962347520811e-06	0.830299268732059	0	1	FALSE	FALSE	FALSE	FALSE	0	1.41257801165549e-28	SIGN	0.831532395646263	NOT_DEG
SOLSEv5.0_14711	-2.98197255736265	5.15720181093109e-07	1.4254551176194e-08	-2.95503414536411	1.47755825618218e-09	3.04601183364215e-11	-2.86039490696082	0.00206075630132119	0.000186013552966994	-2.959878706544	1.22124532708767e-15	0.999999999999999	TRUE	TRUE	TRUE	TRUE	4	1.42239230109134e-28	SIGN	-2.93932007905789	PREVALENT_DEG
SOLSEv5.0_47706	-1.03849823836066	1.09210592989224e-07	2.53819715183568e-09	-1.03428373419091	1.08170066125086e-06	4.78301805700328e-08	-1.07400709712225	2.61105048518763e-05	5.15130270031766e-07	-1.03680908834261	6.66133814775094e-16	0.999999999999999	TRUE	TRUE	TRUE	TRUE	4	1.51985487965228e-28	SIGN	-1.04589953950411	PREVALENT_DEG
SOLSEv5.0_11571	-1.40738180875551	2.97989660324505e-06	1.04471968363776e-07	-1.40151961797063	5.53019734712819e-09	1.27984411572247e-10	-1.39401383037865	0.000164568368773532	6.05590852493612e-06	-1.40138236973076	7.7715611723761e-16	0.999999999999999	TRUE	TRUE	TRUE	TRUE	4	1.55745485640779e-28	SIGN	-1.40107440670889	PREVALENT_DEG
SOLSEv5.0_42940	-0.917307404815375	1.82207832842902e-06	5.95994201207897e-08	-0.913018779599769	1.55832852820043e-08	4.07192170320567e-10	-0.912383456077458	8.39371471065223e-05	2.46882066137426e-06	-0.912970838506381	8.88178419700125e-16	0.999999999999999	FALSE	FALSE	FALSE	FALSE	0	1.56395906442797e-28	SIGN	-0.913920119749746	NOT_DEG
SOLSEv5.0_43248	1.23329834066413	3.96371395282852e-07	1.06304510371956e-08	1.23372828932074	4.94595968328673e-09	1.13651701352484e-10	1.20680750101301	5.29241811284889e-05	1.3174804373475e-06	1.24057385245825	2.08721928629529e-14	0.999999999999979	TRUE	TRUE	TRUE	TRUE	4	1.59856649656458e-28	SIGN	1.22860199586403	PREVALENT_DEG
SOLSEv5.0_22851	0.696990075377003	1.25147641504607e-07	2.95789324371589e-09	0.700556514329017	1.04681931525739e-06	4.60129029685074e-08	0.691974942441711	5.09210738383529e-05	1.24291989130839e-06	0.69938913266691	3.33066907387547e-16	1	FALSE	FALSE	FALSE	FALSE	0	1.63847673501888e-28	SIGN	0.69722766620366	NOT_DEG
SOLSEv5.0_19320	-1.07616565468131	2.91726012593187e-06	1.01509888503686e-07	-1.07064483253091	2.09599677038607e-08	5.64198323118727e-10	-1.07236927500776	0.000110026047062841	3.50408056050854e-06	-1.07425897897446	3.33066907387547e-16	1	TRUE	TRUE	TRUE	TRUE	4	1.65182928014558e-28	SIGN	-1.07335968529861	PREVALENT_DEG
SOLSEv5.0_32108	-0.835989890982324	3.83864514586528e-07	1.02572207226286e-08	-0.830589041931305	1.60948947426846e-07	5.56344554510287e-09	-0.818741795182858	5.56273036371926e-05	1.40789321814252e-06	-0.835849675974762	6.66133814775094e-16	0.999999999999999	FALSE	FALSE	FALSE	FALSE	0	1.68624598780027e-28	SIGN	-0.830292601017812	NOT_DEG
SOLSEv5.0_00403	0.827490188108642	2.97775816761448e-07	7.78089978472616e-09	0.831046837070054	1.27861063462632e-06	5.7787377496388e-08	0.813591942162702	5.59753664280348e-05	1.42221493665427e-06	0.829950350942365	1.11022302462516e-16	1	FALSE	FALSE	FALSE	FALSE	0	1.74050890043035e-28	SIGN	0.825519829570941	NOT_DEG
SOLSEv5.0_08196	-0.933536926559609	4.50177547102806e-07	1.22656128449374e-08	-0.927688760716253	9.82892735492549e-08	3.18456859117994e-09	-0.933845738625307	4.38714572437245e-05	1.03034446196582e-06	-0.93419470682511	1.22124532708767e-15	0.999999999999999	FALSE	FALSE	FALSE	FALSE	0	1.74374579803659e-28	SIGN	-0.932316533181569	NOT_DEG
SOLSEv5.0_01462	-0.883617942026685	6.59793817347937e-07	1.87565717697966e-08	-0.877690994383486	1.26591675438548e-07	4.25781087411889e-09	-0.86682686856247	6.59019018588937e-05	1.78475754303868e-06	-0.885237936102919	4.44089209850063e-16	1	FALSE	FALSE	FALSE	FALSE	0	1.79583098548507e-28	SIGN	-0.87834343526889	NOT_DEG
SOLSEv5.0_15222	-1.34597885803535	5.37701466604388e-06	2.04221710554206e-07	-1.33836127801917	1.02794967738262e-08	2.55106179989252e-10	-1.32609996064887	0.000211031557381737	8.2714006996617e-06	-1.34515226828645	2.22044604925031e-16	1	TRUE	TRUE	TRUE	TRUE	4	1.89842840895689e-28	SIGN	-1.33889809124746	PREVALENT_DEG
SOLSEv5.0_28292	-0.846493727461925	2.92135275756428e-06	1.01844093770583e-07	-0.84160170790292	7.3964667304992e-08	2.28961958010069e-09	-0.834936947069365	0.000109231718097506	3.45663185654716e-06	-0.843565848043437	1.11022302462516e-16	1	FALSE	FALSE	FALSE	FALSE	0	1.91982202380052e-28	SIGN	-0.841649557619412	NOT_DEG
SOLSEv5.0_01628	0.775061962450372	6.70289218990639e-07	1.91223268915006e-08	0.779108180145909	1.1574137297206e-07	3.83740231434136e-09	0.783389247043992	4.38392425572088e-05	1.02463778028207e-06	0.776901822733817	7.7715611723761e-16	0.999999999999999	FALSE	FALSE	FALSE	FALSE	0	1.93583219600192e-28	SIGN	0.778615303093523	NOT_DEG
SOLSEv5.0_16383	-2.56678610652588	8.74498087536038e-07	2.58936176659392e-08	-2.54180941208031	2.16866678126596e-09	4.6344814187839e-11	-2.47488642867993	0.00158312475448822	0.000129038465200218	-2.58298830711162	8.88178419700125e-16	0.999999999999999	TRUE	TRUE	TRUE	TRUE	4	1.95236440152962e-28	SIGN	-2.54161756359943	PREVALENT_DEG
SOLSEv5.0_03008	0.769112191132764	1.7719148866069e-06	5.77008031879344e-08	0.772655470191271	8.69993933389448e-08	2.77593836212633e-09	0.772075338701152	5.97289995942766e-05	1.54982041060637e-06	0.772470659263281	3.33066907387547e-16	1	FALSE	FALSE	FALSE	FALSE	0	2.23291410977198e-28	SIGN	0.771578414822117	NOT_DEG
SOLSEv5.0_25248	1.93963008723672	3.6230940570142e-06	1.30351937973527e-07	1.93300374770272	8.00845125182711e-09	1.93750732777356e-10	1.90930697853632	0.000320432678262564	1.41769958740126e-05	1.94703091387226	3.33066907387547e-16	1	TRUE	TRUE	TRUE	TRUE	4	2.25385404339744e-28	SIGN	1.932242931837	PREVALENT_DEG
SOLSEv5.0_41565	-1.22622215817418	6.40603982173583e-06	2.48772120576223e-07	-1.21738299055221	2.41995785154129e-08	6.6252333919359e-10	-1.21072618432985	0.000192890761487298	7.38869797252153e-06	-1.23093777590365	0	1	TRUE	TRUE	TRUE	TRUE	4	2.40964488525037e-28	SIGN	-1.22131727723997	PREVALENT_DEG
SOLSEv5.0_11970	0.686938211870138	1.66022592599742e-06	5.36277553485034e-08	0.690980387127101	2.61323525636155e-07	9.62495472421513e-09	0.691172015528425	7.00869988126012e-05	1.95101516571204e-06	0.689313617609784	0	1	FALSE	FALSE	FALSE	FALSE	0	2.44872185745219e-28	SIGN	0.689601058033862	NOT_DEG
SOLSEv5.0_48201	-1.07352283078408	2.70465739936009e-06	9.3046678085854e-08	-1.06623771410732	1.2632122666356e-07	4.24208432776882e-09	-1.08485559491897	9.19240626838198e-05	2.76107137693908e-06	-1.07776223634143	1.11022302462516e-16	1	TRUE	TRUE	TRUE	TRUE	4	2.52591356980181e-28	SIGN	-1.07559459403795	PREVALENT_DEG
SOLSEv5.0_47692	-1.0261373196148	1.49267647326249e-06	4.74806651541657e-08	-1.01937978423029	2.04078416632153e-07	7.28230360605666e-09	-1.01497190171011	0.000107262519552223	3.37877993215733e-06	-1.03072351132383	0	1	TRUE	TRUE	TRUE	TRUE	4	2.62379844011966e-28	SIGN	-1.02280312921976	PREVALENT_DEG
SOLSEv5.0_29374	0.89223238748064	4.93475948526057e-06	1.84832766722986e-07	0.89413587045617	7.13665759224545e-08	2.19513776185339e-09	0.885347012022519	9.40851482424248e-05	2.85069073393159e-06	0.898060510242719	0	1	FALSE	FALSE	FALSE	FALSE	0	2.65926175294991e-28	SIGN	0.892443945050512	NOT_DEG
SOLSEv5.0_24261	-2.0946823246845	2.64894844386439e-06	9.08692881147061e-08	-2.07604206682114	3.40752042762434e-09	7.51683592345978e-11	-2.03156034498881	0.000970028625917773	6.51186206217985e-05	-2.10790872814568	4.44089209850063e-16	1	TRUE	TRUE	TRUE	TRUE	4	2.80466742621801e-28	SIGN	-2.07754836616003	PREVALENT_DEG
SOLSEv5.0_12501	-1.25182874329733	1.61944989014325e-06	5.20979841887004e-08	-1.24766369908717	1.20576491268689e-07	4.02937557402506e-09	-1.31334258001035	6.01295463469334e-05	1.56724090862571e-06	-1.24297386482869	3.33066907387547e-16	1	TRUE	TRUE	TRUE	TRUE	4	2.82010796472619e-28	SIGN	-1.26395222180588	PREVALENT_DEG
SOLSEv5.0_32017	-2.26790138000013	2.15135683357992e-06	7.16812916023902e-08	-2.25477024904147	1.33832382207426e-08	3.42236239830565e-10	-2.22289065333016	0.00122423415936142	9.02612980312431e-05	-2.25030804604346	1.11022302462516e-16	1	TRUE	TRUE	TRUE	TRUE	4	2.82197199003129e-28	SIGN	-2.24896758210381	PREVALENT_DEG
SOLSEv5.0_45940	-1.52624625043289	3.83412922569447e-06	1.38573885614996e-07	-1.52027754566622	7.73764704432413e-09	1.85435040534287e-10	-1.51227222232198	0.000238421027244971	9.6738819511273e-06	-1.51771988399387	5.55111512312578e-16	0.999999999999999	TRUE	TRUE	TRUE	TRUE	4	2.83104766034586e-28	SIGN	-1.51912897560374	PREVALENT_DEG
SOLSEv5.0_00255	-0.985751236478551	6.21452735414277e-06	2.39498904039773e-07	-0.979835682195433	3.78468140593982e-08	1.09329994984967e-09	-0.975094181994206	0.00015411336696047	5.50422949981916e-06	-0.985550348538455	1.11022302462516e-16	1	FALSE	FALSE	FALSE	FALSE	0	2.89875006299259e-28	SIGN	-0.981557862301661	NOT_DEG
SOLSEv5.0_01877	0.703072074295793	3.74236940863993e-07	9.96418185857953e-09	0.707526528136265	6.16937068934888e-07	2.51935040460559e-08	0.704238244858844	5.35366903310044e-05	1.33740673413303e-06	0.704843237975675	3.33066907387547e-16	1	FALSE	FALSE	FALSE	FALSE	0	2.96279228308863e-28	SIGN	0.704920021316644	NOT_DEG
SOLSEv5.0_03519	0.822001052308221	9.40417730259102e-07	2.80615736075083e-08	0.825850167047951	1.14168586103517e-07	3.78076523728695e-09	0.821893911524548	4.94627593957337e-05	1.19238213900992e-06	0.825718659398538	7.7715611723761e-16	0.999999999999999	FALSE	FALSE	FALSE	FALSE	0	2.9698992962051e-28	SIGN	0.823865947569814	NOT_DEG
SOLSEv5.0_50585	-0.926320293840912	5.53447269799306e-06	2.11292116592782e-07	-0.92151793763912	5.05469487199741e-08	1.49667950449452e-09	-0.917368115658938	0.000140268356853803	4.87621671891073e-06	-0.922979108095962	1.11022302462516e-16	1	FALSE	FALSE	FALSE	FALSE	0	3.12821350307389e-28	SIGN	-0.922046363808733	NOT_DEG
SOLSEv5.0_19406	-1.04142546069183	3.15125995103277e-06	1.11617683326145e-07	-1.03837654842424	7.71192284811059e-08	2.40752343122909e-09	-1.06271594413589	8.10773375106254e-05	2.36341383676707e-06	-1.03316691025511	2.22044604925031e-16	1	TRUE	TRUE	TRUE	TRUE	4	3.14100458535689e-28	SIGN	-1.04392121587677	PREVALENT_DEG
SOLSEv5.0_14300	1.03193516420805	9.53218690678533e-07	2.85374206709392e-08	1.03534943743922	1.19100053099988e-08	2.9987112473391e-10	1.02532731911212	5.70906998031727e-05	1.45430138355586e-06	1.03438255538288	6.88338275267597e-15	0.999999999999993	TRUE	TRUE	TRUE	TRUE	4	3.20049172831892e-28	SIGN	1.03174861903557	PREVALENT_DEG
SOLSEv5.0_08060	-1.46636583082045	4.75293790293637e-06	1.77242473089837e-07	-1.45892881571989	1.55243229761847e-08	4.04632256937618e-10	-1.44157121178053	0.000275164073511688	1.15257642977026e-05	-1.46338887629912	2.22044604925031e-16	1	TRUE	TRUE	TRUE	TRUE	4	3.23274548450418e-28	SIGN	-1.457563683655	PREVALENT_DEG
SOLSEv5.0_07766	0.654885936753088	8.58136981754536e-07	2.53810005764645e-08	0.658780634446844	6.51961675258826e-07	2.69020065587875e-08	0.655495111496315	7.27626397772197e-05	2.05654836517041e-06	0.658214039581742	0	1	FALSE	FALSE	FALSE	FALSE	0	3.24055038400559e-28	SIGN	0.656843930569497	NOT_DEG
SOLSEv5.0_12921	0.925154165629103	1.09748757248193e-07	2.55430748412728e-09	0.929763447824375	2.50196475819598e-06	1.22375586439681e-07	0.897347927313799	5.29241811284889e-05	1.31863091214007e-06	0.92753056164323	3.33066907387547e-16	1	FALSE	FALSE	FALSE	FALSE	0	3.46102305115207e-28	SIGN	0.919949025602627	NOT_DEG
SOLSEv5.0_11057	0.907944398373997	5.93281646285751e-06	2.2747364437572e-07	0.911278365899937	2.72040130860456e-08	7.5727942411997e-10	0.91330628673124	9.06104438476203e-05	2.70971717641671e-06	0.910786955943129	3.33066907387547e-16	1	FALSE	FALSE	FALSE	FALSE	0	3.48203258293195e-28	SIGN	0.910829001737076	NOT_DEG
SOLSEv5.0_04694	0.604294212318523	1.89702523317409e-08	3.73638558219629e-10	0.608035746663101	1.48438449995002e-06	6.83158936719932e-08	0.605471868221441	5.13245230103004e-05	1.26192652511949e-06	0.606238428300284	3.44169137633799e-15	0.999999999999997	FALSE	FALSE	FALSE	FALSE	0	3.55290076106063e-28	SIGN	0.606010063875838	NOT_DEG
SOLSEv5.0_10451	0.872712033185325	2.9131951667218e-06	1.01272812315215e-07	0.87632333029398	7.57622439764378e-08	2.36267379370436e-09	0.875809758217713	7.03113099419292e-05	1.9618755030903e-06	0.875796767776388	3.33066907387547e-16	1	FALSE	FALSE	FALSE	FALSE	0	3.68623251125693e-28	SIGN	0.875160472368352	NOT_DEG
SOLSEv5.0_09924	-0.93674469270078	2.47229626143845e-06	8.42413261784169e-08	-0.931402963859898	2.02977693783862e-07	7.22278895912111e-09	-0.93548895610963	9.50641604339549e-05	2.89283644822494e-06	-0.934542144205761	1.11022302462516e-16	1	FALSE	FALSE	FALSE	FALSE	0	3.7736155489138e-28	SIGN	-0.934544689219017	NOT_DEG
SOLSEv5.0_48046	0.700545929140996	2.64352341568466e-07	6.80340858712790e-09	0.704151748224671	2.65705417820341e-06	1.30656406945616e-07	0.69117692867779	6.95027131951578e-05	1.93018728828755e-06	0.702545268378385	1.11022302462516e-16	1	FALSE	FALSE	FALSE	FALSE	0	3.85814306253412e-28	SIGN	0.699604968605461	NOT_DEG
SOLSEv5.0_19750	0.691624299006503	1.45567824247205e-06	4.59692896056892e-08	0.69552078882894	4.70194223222871e-07	1.83829996999127e-08	0.692822479596868	7.20425545326958e-05	2.02674453452234e-06	0.694043213279008	1.11022302462516e-16	1	FALSE	FALSE	FALSE	FALSE	0	3.89539636928053e-28	SIGN	0.69350269517783	NOT_DEG
SOLSEv5.0_19533	-1.01784182586146	9.65128127935385e-07	2.90206928138664e-08	-1.01268127971629	8.15857189105147e-07	3.46825677015122e-08	-1.02753125893475	6.46380931695385e-05	1.72719061944012e-06	-1.0152435137921	1.11022302462516e-16	1	TRUE	TRUE	TRUE	TRUE	4	4.01568331081417e-28	SIGN	-1.01832446957615	PREVALENT_DEG
SOLSEv5.0_00142	-0.724996698830815	1.13416415764939e-06	3.4624714132355e-08	-0.72011790836695	5.60347452147283e-07	2.24779104659416e-08	-0.719865615881658	8.02548254722805e-05	2.3315340098798e-06	-0.726121863230414	0	1	FALSE	FALSE	FALSE	FALSE	0	4.02383106893209e-28	SIGN	-0.722775521577459	NOT_DEG
SOLSEv5.0_29239	-0.81784948297004	1.15017665312591e-07	2.68826372000672e-09	-0.813622864655146	5.85324158173771e-07	2.37872602113754e-08	-0.824976286350518	3.10216134059542e-05	6.37479236848877e-07	-0.815605999562186	2.99760216648792e-15	0.999999999999997	FALSE	FALSE	FALSE	FALSE	0	4.43084245973744e-28	SIGN	-0.818013658384473	NOT_DEG
SOLSEv5.0_19694	0.820341447861856	4.78897030053237e-06	1.78900574533232e-07	0.823699859232485	7.45726402620217e-08	2.32256576184569e-09	0.822060659241739	8.44520348896581e-05	2.48673719909475e-06	0.823062211110927	2.22044604925031e-16	1	FALSE	FALSE	FALSE	FALSE	0	4.72705099540774e-28	SIGN	0.822291044361752	NOT_DEG
SOLSEv5.0_29247	-0.788354541329587	1.45923013266268e-06	4.61293575076047e-08	-0.783144888677572	1.03602551152783e-07	3.37372322960841e-09	-0.780665262801443	8.10773375106254e-05	2.36287133446628e-06	-0.788298885517261	5.55111512312578e-16	0.999999999999999	FALSE	FALSE	FALSE	FALSE	0	4.79972694903226e-28	SIGN	-0.785115894581466	NOT_DEG
SOLSEv5.0_42875	-2.60557791211589	1.45964694262911e-06	4.61904491578131e-08	-2.59072521018564	6.8660160355963e-09	1.62054476893075e-10	-2.66772043436267	0.0012538572350549	9.3620204127758e-05	-2.56890499558029	5.55111512312578e-16	0.999999999999999	TRUE	TRUE	TRUE	TRUE	4	4.91577202140469e-28	SIGN	-2.60823213806112	PREVALENT_DEG
SOLSEv5.0_47853	0.744118119099442	4.37857829478993e-06	1.60838693230146e-07	0.747842880353074	1.81192806917914e-07	6.35837279963398e-09	0.747236777889364	8.31687954936862e-05	2.43641616957831e-06	0.746952405682696	0	1	FALSE	FALSE	FALSE	FALSE	0	5.1523511331468e-28	SIGN	0.746537545756144	NOT_DEG
SOLSEv5.0_19417	0.852712090369164	1.0139446207942e-06	3.05884222338531e-08	0.856722649521181	1.46329582703145e-06	6.72012231893445e-08	0.870326991579288	4.66442407583388e-05	1.11469675580444e-06	0.85377633219479	0	1	FALSE	FALSE	FALSE	FALSE	0	5.39370186846129e-28	SIGN	0.858384515916106	NOT_DEG
SOLSEv5.0_41530	0.711029604305928	1.34402099770357e-07	3.21633229598497e-09	0.714436330758124	2.59779670743062e-06	1.27489284627541e-07	0.700731579672143	5.28040652039408e-05	1.31043801641924e-06	0.712738086629454	4.44089209850063e-16	1	FALSE	FALSE	FALSE	FALSE	0	5.73292786621068e-28	SIGN	0.709733900341412	NOT_DEG
SOLSEv5.0_41449	0.690511207864196	3.60865452690187e-07	9.58343404216135e-09	0.694165846279612	5.55843115889825e-07	2.22781789588509e-08	0.690551847556084	5.43010118096584e-05	1.36541296150078e-06	0.693515091851201	7.7715611723761e-16	0.999999999999999	FALSE	FALSE	FALSE	FALSE	0	5.91918602318309e-28	SIGN	0.692185998387773	NOT_DEG
SOLSEv5.0_19510	0.695275931675453	1.62348443743652e-07	3.95438877516298e-09	0.69868748954885	2.83026024465717e-06	1.4067800925998e-07	0.687228650026475	5.59206011794357e-05	1.41898777900088e-06	0.696973519094757	3.33066907387547e-16	1	FALSE	FALSE	FALSE	FALSE	0	5.98184539185992e-28	SIGN	0.694541397586383	NOT_DEG
SOLSEv5.0_14914	-1.50565550276073	5.43430109689791e-07	1.51810072332341e-08	-1.50069235592927	7.68139465694932e-07	3.2376688899724e-08	-1.60989263565381	6.54107309282044e-05	1.76501397836667e-06	-1.50221671690248	3.33066907387547e-16	1	TRUE	TRUE	TRUE	TRUE	4	6.3410889742767e-28	SIGN	-1.52961430281157	PREVALENT_DEG
SOLSEv5.0_21416	-1.22213221538286	1.5425640238695e-06	4.92700914297681e-08	-1.218410594904	9.5583762527805e-08	3.08122163944144e-09	-1.26873250298453	6.9454675877317e-05	1.92618710133647e-06	-1.21154306100091	8.88178419700125e-16	0.999999999999999	TRUE	TRUE	TRUE	TRUE	4	6.34199671197632e-28	SIGN	-1.23020459356808	PREVALENT_DEG
SOLSEv5.0_29187	0.883019854754456	5.42173116099029e-06	2.06453998186283e-07	0.887143586270687	5.96126670622988e-08	1.79837970752232e-09	0.893468440622708	8.48530889835644e-05	2.50133190779768e-06	0.884394313494924	3.33066907387547e-16	1	FALSE	FALSE	FALSE	FALSE	0	6.3679346612931e-28	SIGN	0.887006548785694	NOT_DEG
SOLSEv5.0_23466	0.866123481768247	3.88957695886977e-06	1.40833252983401e-07	0.869780606787925	1.64923857528628e-07	5.73332781153586e-09	0.882180908880975	6.57284441577909e-05	1.77790230725863e-06	0.867678935662405	2.22044604925031e-16	1	FALSE	FALSE	FALSE	FALSE	0	6.52038129297879e-28	SIGN	0.871440983274888	NOT_DEG
SOLSEv5.0_24452	-0.958741302416439	1.82207832842902e-06	5.9633394394634e-08	-0.952147193552133	1.99837826798961e-07	7.0716993496793e-09	-0.961017404101384	7.85556323648353e-05	2.27185477836785e-06	-0.962193341018269	3.33066907387547e-16	1	FALSE	FALSE	FALSE	FALSE	0	6.63045309676249e-28	SIGN	-0.958524810272056	NOT_DEG
SOLSEv5.0_04110	0.975392676216746	2.20788458670655e-06	7.38546562667491e-08	0.979645938949132	1.58506590266862e-07	5.46861525031915e-09	1.00226768841986	5.21907582287788e-05	1.29007783036045e-06	0.978431224599008	5.55111512312578e-16	0.999999999999999	FALSE	FALSE	TRUE	FALSE	1	7.03884620308336e-28	SIGN	0.983934382046186	POSSIBLE_DEG
SOLSEv5.0_09000	-2.02430205072022	0.00176898465054072	0.000194592376455437	-2.02904390440057	4.16513318772203e-09	9.40685957769346e-11	-2.25627585082744	6.31212878780056e-06	7.2522242580514e-08	-2.01948527095637	2.22044604925031e-16	1	TRUE	TRUE	TRUE	TRUE	4	7.16395389111692e-28	SIGN	-2.08227676922615	PREVALENT_DEG
SOLSEv5.0_10348	0.610610500765974	8.9016114493154e-08	2.00164259684898e-09	0.614466332406069	1.50940137069855e-06	6.96158922572125e-08	0.614438472396079	7.08178581835157e-05	1.98438402129063e-06	0.612822245022545	1.11022302462516e-15	0.999999999999999	FALSE	FALSE	FALSE	FALSE	0	7.3217362866307e-28	SIGN	0.613084387647667	NOT_DEG
SOLSEv5.0_10870	-1.05035564117872	5.00900128223476e-06	1.88106800606525e-07	-1.04424877840429	2.38152300788154e-08	6.51219074144151e-10	-1.03943282805756	0.000139890128981889	4.84469967094155e-06	-1.04962011768336	6.66133814775094e-16	0.999999999999999	TRUE	TRUE	TRUE	TRUE	4	7.68869528322184e-28	SIGN	-1.04591434133098	PREVALENT_DEG
SOLSEv5.0_29625	0.9103235745086	2.80087415064559e-06	9.70003686088402e-08	0.913255214966916	8.74730465206295e-08	2.79392293157511e-09	0.909147077515652	6.83943443823177e-05	1.88633798543171e-06	0.91369323949609	6.66133814775094e-16	0.999999999999999	FALSE	FALSE	FALSE	FALSE	0	7.71925714178965e-28	SIGN	0.911604776621815	NOT_DEG
SOLSEv5.0_19635	0.713566019903591	2.37734496104247e-06	7.99133782000292e-08	0.717606960506225	3.03220721408103e-07	1.13273538706766e-08	0.71880047803761	7.07311711964927e-05	1.97591263789565e-06	0.715293572906615	2.22044604925031e-16	1	FALSE	FALSE	FALSE	FALSE	0	7.82493423299323e-28	SIGN	0.71631675783851	NOT_DEG
SOLSEv5.0_32752	-0.849802748991937	1.39606738334925e-06	4.36285378639166e-08	-0.845112618883794	1.17361213834992e-07	3.89881326202317e-09	-0.843515303064156	7.78828288693513e-05	2.23961389520243e-06	-0.848771355704477	8.88178419700125e-16	0.999999999999999	FALSE	FALSE	FALSE	FALSE	0	7.83307912577931e-28	SIGN	-0.846800506661091	NOT_DEG
SOLSEv5.0_24580	-0.840011667459497	1.56956355370678e-06	5.02355140617836e-08	-0.835195220794194	5.64535591948755e-08	1.68825107266295e-09	-0.83433955180378	7.85556323648353e-05	2.27177263826721e-06	-0.837641352432597	1.66533453693773e-15	0.999999999999998	FALSE	FALSE	FALSE	FALSE	0	8.00415287103162e-28	SIGN	-0.836796948122517	NOT_DEG
SOLSEv5.0_46315	-6.37641256572532	3.71686253861663e-05	1.87532998124077e-06	-7.2069578505303	7.31081750128344e-09	1.73512820583263e-10	-4.95690427525428	9.61288841820073e-05	2.93470315757695e-06	-4.91910934891165	4.44089209850063e-16	1	TRUE	TRUE	TRUE	TRUE	4	8.00977124813e-28	SIGN	-5.86484601010539	PREVALENT_DEG
SOLSEv5.0_22987	-0.743180140027242	4.3434355353267e-07	1.17628419444802e-08	-0.738113806102072	2.72452779789628e-07	1.00527500404931e-08	-0.738739929677481	5.7962418559257e-05	1.48792342557657e-06	-0.743413016229736	1.77635683940025e-15	0.999999999999998	FALSE	FALSE	FALSE	FALSE	0	8.39645935551152e-28	SIGN	-0.740861723009133	NOT_DEG
SOLSEv5.0_41731	-0.747457431939715	8.58136981754536e-07	2.53578401065945e-08	-0.742822906754541	1.2696490385025e-07	4.28508122645621e-09	-0.742078152508762	6.68920167042035e-05	1.8297681550727e-06	-0.746120152347006	1.88737914186277e-15	0.999999999999998	FALSE	FALSE	FALSE	FALSE	0	9.43292086002032e-28	SIGN	-0.744619660887506	NOT_DEG
SOLSEv5.0_11664	0.726423420880074	1.18129636248192e-06	3.62962740138226e-08	0.72979716431102	3.41151389803715e-07	1.2957100679608e-08	0.725630308360414	6.2095860594926e-05	1.63887574822967e-06	0.730258233598158	5.55111512312578e-16	0.999999999999999	FALSE	FALSE	FALSE	FALSE	0	9.5224548595972e-28	SIGN	0.728027281787416	NOT_DEG
SOLSEv5.0_47754	0.700470092243589	2.08647748117606e-07	5.28074758883479e-09	0.703952375448738	1.96192435897966e-06	9.31918900779165e-08	0.693837241781859	6.15537190790338e-05	1.61908985802304e-06	0.702626047731707	5.55111512312578e-16	0.999999999999999	FALSE	FALSE	FALSE	FALSE	0	9.58540039199295e-28	SIGN	0.700221439301473	NOT_DEG
SOLSEv5.0_41579	0.747829525592355	4.50580047638083e-06	1.66251509550998e-07	0.751062889456314	3.22922698224658e-07	1.21163589952002e-08	0.74903806392026	8.79038165667735e-05	2.61723276190997e-06	0.751866699677914	0	1	FALSE	FALSE	FALSE	FALSE	0	9.7253155710176e-28	SIGN	0.749949294661711	NOT_DEG
SOLSEv5.0_41507	-0.738923985596724	4.67222417796986e-07	1.27834950606204e-08	-0.73422036128107	4.95789734397229e-07	1.95464488399394e-08	-0.727499245727033	6.15537190790338e-05	1.62052597253669e-06	-0.736076537911461	9.99200722162641e-16	0.999999999999999	FALSE	FALSE	FALSE	FALSE	0	9.75630490596181e-28	SIGN	-0.734180032629072	NOT_DEG
SOLSEv5.0_42133	-0.981036963715682	2.72348695145476e-06	9.37838627868575e-08	-0.975505354777666	5.7021746950908e-07	2.29487121300638e-08	-0.984491723308676	9.02002006019401e-05	2.69152684722987e-06	-0.984465158233915	1.11022302462516e-16	1	FALSE	FALSE	FALSE	FALSE	0	1.06121742846672e-27	SIGN	-0.981374800008985	NOT_DEG
SOLSEv5.0_41443	0.705700599674332	3.46897166467065e-07	9.15554350653317e-09	0.709390120431424	2.18348769109729e-06	1.05293090576172e-07	0.699792910408314	6.55949229515808e-05	1.77213739911207e-06	0.708119953787036	3.33066907387547e-16	1	FALSE	FALSE	FALSE	FALSE	0	1.12637801725316e-27	SIGN	0.705750896075277	NOT_DEG
SOLSEv5.0_42003	-2.74533087159858	3.29180839889262e-06	1.17460385700564e-07	-2.71250181771148	8.34045654604648e-09	2.02604400225664e-10	-2.65599910226734	0.00284315656713454	0.000289634993034446	-2.77359863938749	2.22044604925031e-16	1	TRUE	TRUE	TRUE	TRUE	4	1.17755983740234e-27	SIGN	-2.72185760774122	PREVALENT_DEG
SOLSEv5.0_42017	0.727888189467792	1.2723707229177e-06	3.94287483975414e-08	0.731592529868122	4.08853789760325e-07	1.58505835179379e-08	0.729318881151237	6.33224557061453e-05	1.68787821401011e-06	0.730858303928644	5.55111512312578e-16	0.999999999999999	FALSE	FALSE	FALSE	FALSE	0	1.23964188427078e-27	SIGN	0.729914476103949	NOT_DEG
SOLSEv5.0_24098	0.701032131202699	1.07391176005791e-06	3.26090134935354e-08	0.704918821636581	8.3888102018008e-07	3.57990127772742e-08	0.708303959818905	6.24337204611715e-05	1.65394125372305e-06	0.70288283003814	3.33066907387547e-16	1	FALSE	FALSE	FALSE	FALSE	0	1.26873551645298e-27	SIGN	0.704284435674081	NOT_DEG
SOLSEv5.0_47661	0.579896355346854	5.53375920356167e-08	1.20074018762245e-09	0.583663900374368	4.47248007350392e-06	2.41366813539062e-07	0.586040817506897	7.14295458619658e-05	2.00527940034088e-06	0.581863740229419	1.11022302462516e-15	0.999999999999999	FALSE	FALSE	FALSE	FALSE	0	1.3267480299815e-27	SIGN	0.582866203364385	NOT_DEG
SOLSEv5.0_28336	-0.896339256774173	1.17013046425466e-06	3.59147813438633e-08	-0.891113864858462	2.02186041516447e-07	7.18492613678328e-09	-0.89716206774955	6.26859682661799e-05	1.66268136293449e-06	-0.898242705181549	1.33226762955019e-15	0.999999999999999	FALSE	FALSE	FALSE	FALSE	0	1.33524758465579e-27	SIGN	-0.895714473640933	NOT_DEG
SOLSEv5.0_09539	-0.921759759769754	1.64144734623747e-06	5.29134127960213e-08	-0.915997855863217	2.94447500508334e-07	1.09706172431133e-08	-0.923795874546437	6.68920167042035e-05	1.83340795692762e-06	-0.924617814325502	6.66133814775094e-16	0.999999999999999	FALSE	FALSE	FALSE	FALSE	0	1.45033283967196e-27	SIGN	-0.921542826126228	NOT_DEG
SOLSEv5.0_08802	0.769977027486548	2.88687373312856e-06	1.00263021030431e-07	0.774022883510395	2.0501754794802e-07	7.34248579625414e-09	0.778109796082279	6.66772441129782e-05	1.81232177151121e-06	0.773196810191507	5.55111512312578e-16	0.999999999999999	FALSE	FALSE	FALSE	FALSE	0	1.47425723847848e-27	SIGN	0.773826629317682	NOT_DEG
SOLSEv5.0_00508	-0.817297867892844	4.89202150159752e-06	1.82910825930459e-07	-0.812413165733964	5.78745588196438e-08	1.73454591479286e-09	-0.809290509671524	0.000122548066557248	4.07916946751959e-06	-0.814857101828088	6.66133814775094e-16	0.999999999999999	FALSE	FALSE	FALSE	FALSE	0	1.55201533476028e-27	SIGN	-0.813464661281605	NOT_DEG
SOLSEv5.0_41385	0.721439097082566	1.8568680201601e-07	4.59599674096681e-09	0.724910438572152	2.70968688723837e-06	1.3360304975321e-07	0.709329925098807	6.01711114952269e-05	1.57084802987539e-06	0.72324089551824	7.7715611723761e-16	0.999999999999999	FALSE	FALSE	FALSE	FALSE	0	1.57882354316307e-27	SIGN	0.719730089067941	NOT_DEG
SOLSEv5.0_22859	0.730400917294746	2.10855230642998e-07	5.35046099488027e-09	0.733794250163885	3.30004685690403e-06	1.68127653938058e-07	0.717184722049858	6.21441213819366e-05	1.64218946631845e-06	0.732120553957849	5.55111512312578e-16	0.999999999999999	FALSE	FALSE	FALSE	FALSE	0	1.60941833509265e-27	SIGN	0.728375110866584	NOT_DEG
SOLSEv5.0_22981	0.696690126658358	4.62220965190059e-07	1.26089230237645e-08	0.700058041874609	2.37343091121886e-06	1.15539112974212e-07	0.696012636457541	6.6713735172396e-05	1.82207358643054e-06	0.698871947412803	3.33066907387547e-16	1	FALSE	FALSE	FALSE	FALSE	0	1.63337298817027e-27	SIGN	0.697908188100828	NOT_DEG
SOLSEv5.0_45464	-2.25258153337044	7.62271087821792e-06	3.01775574274721e-07	-2.22845795582675	9.92820671939348e-09	2.45736397151386e-10	-2.19324447802229	0.00158275645566713	0.000128956488952691	-2.27401486663768	2.22044604925031e-16	1	TRUE	TRUE	TRUE	TRUE	4	1.77585446859653e-27	SIGN	-2.23707470846429	PREVALENT_DEG
SOLSEv5.0_48649	-0.654445391261093	5.71155903242311e-07	1.60117894287803e-08	-0.650320288260213	4.94935992199565e-06	2.69052293957417e-07	-0.656459467683318	8.59425494799554e-05	2.5475534970423e-06	-0.652924219382412	0	1	FALSE	FALSE	FALSE	FALSE	0	1.79989532683886e-27	SIGN	-0.653537341646759	NOT_DEG
SOLSEv5.0_23058	-0.964299849916842	2.77796629615959e-06	9.60246367677526e-08	-0.95888762535478	1.54898748377934e-06	7.17467530976152e-08	-0.990629619795981	5.86042511810657e-05	1.50824714985246e-06	-0.962775317741281	1.11022302462516e-16	1	FALSE	FALSE	FALSE	FALSE	0	1.86543533392657e-27	SIGN	-0.969148103202221	NOT_DEG
SOLSEv5.0_10057	0.611746942145337	4.81383719796354e-07	1.32264771516117e-08	0.615502668947854	5.12068330583232e-06	2.8004656099257e-07	0.614620239538339	0.000103178535160518	3.23459610275728e-06	0.614002349269687	0	1	FALSE	FALSE	FALSE	FALSE	0	1.88076277899302e-27	SIGN	0.613968049975304	NOT_DEG
SOLSEv5.0_47552	-0.892518420324984	5.20931331284617e-06	1.96655296910124e-07	-0.88792046493678	3.31928074094871e-08	9.4469238170979e-10	-0.886684540661794	0.000124206299007801	4.14382089670418e-06	-0.889372137356049	1.33226762955019e-15	0.999999999999999	FALSE	FALSE	FALSE	FALSE	0	1.90476277040093e-27	SIGN	-0.889123890819902	NOT_DEG
SOLSEv5.0_22924	0.652901459741479	1.36074513452369e-07	3.26082115419457e-09	0.656482242704554	2.89698513807441e-06	1.44860666118802e-07	0.647530741350641	5.97289995942766e-05	1.55097056767785e-06	0.654782731736433	1.22124532708767e-15	0.999999999999999	FALSE	FALSE	FALSE	FALSE	0	1.91383683576162e-27	SIGN	0.652924293883277	NOT_DEG
SOLSEv5.0_48103	0.718592382328244	3.85219149280915e-06	1.39353150545766e-07	0.722262380292039	7.18430028693891e-07	2.9974873337161e-08	0.717977991278347	9.65784231655559e-05	2.96427881888832e-06	0.722169730169791	0	1	FALSE	FALSE	FALSE	FALSE	0	1.97251088926441e-27	SIGN	0.720250621017105	NOT_DEG
SOLSEv5.0_20866	-0.893552147877745	7.2342310894797e-06	2.84258760270072e-07	-0.888662109354396	6.04158969339858e-08	1.82856110603469e-09	-0.883500054989362	0.000154578382467441	5.55635783743716e-06	-0.891096643608182	4.44089209850063e-16	1	FALSE	FALSE	FALSE	FALSE	0	1.99344621193747e-27	SIGN	-0.889202738957421	NOT_DEG
SOLSEv5.0_09221	0.702383985301714	1.46962948858756e-06	4.66028324845086e-08	0.705927986242829	2.25292137979995e-06	1.09085087982304e-07	0.694287255208502	8.68272426600457e-05	2.57662828233205e-06	0.705502697006276	0	1	FALSE	FALSE	FALSE	FALSE	0	2.11527601762462e-27	SIGN	0.70202548093983	NOT_DEG
SOLSEv5.0_09186	-0.73585298827318	1.55316317290009e-06	4.96596175821387e-08	-0.73151356940946	6.19116042785195e-07	2.53231326300874e-08	-0.737655236787375	7.60765015469906e-05	2.17518408716899e-06	-0.733941904058847	4.44089209850063e-16	1	FALSE	FALSE	FALSE	FALSE	0	2.15150874203644e-27	SIGN	-0.734740924632215	NOT_DEG
SOLSEv5.0_08324	-0.853555367515104	6.08814831176861e-06	2.33966096797131e-07	-0.848429614948638	2.04189501645496e-07	7.29942445891558e-09	-0.854967432665235	0.000121580517049298	4.03499007769557e-06	-0.85213233128729	2.22044604925031e-16	1	FALSE	FALSE	FALSE	FALSE	0	2.21962776217883e-27	SIGN	-0.852271186604067	NOT_DEG
SOLSEv5.0_04753	-0.704336517209242	4.92415531585714e-07	1.3561915471241e-08	-0.69968512071819	5.76198366774203e-07	2.33051443972017e-08	-0.698066741445548	6.94304149439188e-05	1.91906277723073e-06	-0.702731755019099	1.77635683940025e-15	0.999999999999998	FALSE	FALSE	FALSE	FALSE	0	2.31046591801333e-27	SIGN	-0.70120503359802	NOT_DEG
SOLSEv5.0_48659	0.767684207794616	1.77493720541665e-06	5.78574876072196e-08	0.770993562312079	2.17684208947811e-06	1.04901164932996e-07	0.752213346788183	8.2793623022012e-05	2.41887944357387e-06	0.770904239624249	1.11022302462516e-16	1	FALSE	FALSE	FALSE	FALSE	0	2.34352776318029e-27	SIGN	0.765448839129782	NOT_DEG
SOLSEv5.0_20680	-2.28316242096664	0.0034732111858927	0.00044704924202755	-2.27966488441917	2.74002989082181e-08	7.64542365229472e-10	-2.57968907579061	3.44391990420846e-06	2.86022957609146e-08	-2.28150585446731	0	1	TRUE	TRUE	TRUE	TRUE	4	2.39868112714e-27	SIGN	-2.35600555891093	PREVALENT_DEG
SOLSEv5.0_23364	0.695575149461523	1.24992198375545e-06	3.86100051444006e-08	0.698934172947504	3.09427124016957e-06	1.56144548507127e-07	0.691976002507105	8.48779092316985e-05	2.50484983091938e-06	0.698134893790356	0	1	FALSE	FALSE	FALSE	FALSE	0	2.40237327108478e-27	SIGN	0.696155054676622	NOT_DEG
SOLSEv5.0_19007	-3.27132862286486	4.60125757396655e-06	1.70226743454693e-07	-3.22285259686237	4.44326211869685e-09	1.01076459740627e-10	-3.05389215143376	0.00439006587649408	0.000522259749086254	-3.28937757636752	4.44089209850063e-16	1	TRUE	TRUE	TRUE	TRUE	4	2.6177284859079e-27	SIGN	-3.20936273688213	PREVALENT_DEG
SOLSEv5.0_04367	0.619883313720074	2.20788458670655e-06	7.38417233838679e-08	0.623924827388352	1.51028592641942e-06	6.97062670303551e-08	0.623578872218838	0.000109889487600299	3.49548348766339e-06	0.622054088764565	0	1	FALSE	FALSE	FALSE	FALSE	0	2.66958246779732e-27	SIGN	0.622360275522957	NOT_DEG
SOLSEv5.0_23394	-0.567887969311628	1.14514008953437e-08	2.13517897401938e-10	-0.563740522674929	3.62710868788416e-06	1.88452959120281e-07	-0.563523104891251	5.28648716682242e-05	1.31368242959806e-06	-0.565853897617474	1.85407245112401e-14	0.999999999999981	FALSE	FALSE	FALSE	FALSE	0	2.67141744968298e-27	SIGN	-0.56525137362382	NOT_DEG
SOLSEv5.0_04672	0.686239466215088	4.00131425781294e-07	1.07706978675988e-08	0.689732292421333	7.24740773527693e-06	4.13247127209271e-07	0.675396769334881	6.80944077887611e-05	1.8731941610144e-06	0.687922420179899	2.22044604925031e-16	1	FALSE	FALSE	FALSE	FALSE	0	2.86844358400416e-27	SIGN	0.6848227370378	NOT_DEG
SOLSEv5.0_07095	-2.3040681372082	4.63543462781809e-06	1.72083773084612e-07	-2.28365926795375	1.22839980174601e-08	3.10497274511516e-10	-2.21774199062577	0.00184926062199343	0.000159350987517078	-2.31718014106501	5.55111512312578e-16	0.999999999999999	TRUE	TRUE	TRUE	TRUE	4	3.77913446315443e-27	SIGN	-2.28066238421318	PREVALENT_DEG
SOLSEv5.0_47492	-0.693366636102556	1.68413975173769e-06	5.45660616145847e-08	-0.688454153972228	7.8042912922374e-07	3.29459298224643e-08	-0.683666966051992	0.000101791811092766	3.17775702817255e-06	-0.691961744546546	4.44089209850063e-16	1	FALSE	FALSE	FALSE	FALSE	0	3.83872488436042e-27	SIGN	-0.68936237516833	NOT_DEG
SOLSEv5.0_23727	0.588085304748826	4.67222417796986e-07	1.2791369741742e-08	0.592009422647045	1.55729500160753e-05	9.98901760542662e-07	0.589690590561354	7.38548045089004e-05	2.09711472606765e-06	0.589875987745258	0	1	FALSE	FALSE	FALSE	FALSE	0	3.85391633786941e-27	SIGN	0.589915326425621	NOT_DEG
SOLSEv5.0_19519	-0.863229839211986	1.2899162804515e-06	4.00571447758631e-08	-0.859077484571568	1.65621586567688e-06	7.72027222946254e-08	-0.879524654654269	5.52566462417821e-05	1.39560068290603e-06	-0.859797407928154	5.55111512312578e-16	0.999999999999999	FALSE	FALSE	FALSE	FALSE	0	4.21681054164822e-27	SIGN	-0.865407346591494	NOT_DEG
SOLSEv5.0_09723	0.803367551047166	7.11246861996277e-06	2.7824093307885e-07	0.808033957469898	4.21819306372007e-07	1.64086228556225e-08	0.811272668990215	9.86533359356053e-05	3.05063330766307e-06	0.804386452538161	2.22044604925031e-16	1	FALSE	FALSE	FALSE	FALSE	0	4.22851586394926e-27	SIGN	0.80676515751136	NOT_DEG
SOLSEv5.0_09214	0.701629825924489	4.38469478895128e-06	1.61207306031101e-07	0.705715958779839	4.86171506880316e-07	1.91353325919804e-08	0.706145097759489	9.33282498991945e-05	2.81856645462558e-06	0.703551648986919	3.33066907387547e-16	1	FALSE	FALSE	FALSE	FALSE	0	4.26201883383137e-27	SIGN	0.704260632862684	NOT_DEG
SOLSEv5.0_01953	0.703522623394164	3.35619724893799e-06	1.20088468021613e-07	0.707418013294912	5.45888315605352e-07	2.1772455223074e-08	0.709612914512769	8.28318001329754e-05	2.42271391256544e-06	0.706875899325029	4.44089209850063e-16	1	FALSE	FALSE	FALSE	FALSE	0	4.33169476553829e-27	SIGN	0.706857362631718	NOT_DEG
SOLSEv5.0_29932	0.803555435258095	1.20666810841548e-05	5.10188925463396e-07	0.808036275326415	4.71886582781621e-07	1.84646557028426e-08	0.813447352079635	0.000117611609719687	3.86080194727003e-06	0.804579447165371	1.11022302462516e-16	1	FALSE	FALSE	FALSE	FALSE	0	4.75954838568573e-27	SIGN	0.807404627457379	NOT_DEG
SOLSEv5.0_50170	-3.35245764174983	1.92132693018524e-05	8.67854727352818e-07	-3.29296170853996	8.6430036548602e-09	2.11088688547286e-10	-3.13059525714091	0.00414838586297867	0.000486018748809076	-3.3724974690261	1.11022302462516e-16	1	TRUE	TRUE	TRUE	TRUE	4	4.89022484794203e-27	SIGN	-3.2871280191142	PREVALENT_DEG
SOLSEv5.0_09273	0.790077203829095	9.18045689210322e-06	3.73691578183633e-07	0.794279549312955	3.57186717634747e-07	1.36364820473758e-08	0.798348423963887	0.000107262519552223	3.38023237271885e-06	0.791777642677183	2.22044604925031e-16	1	FALSE	FALSE	FALSE	FALSE	0	4.98937239272266e-27	SIGN	0.79362070494578	NOT_DEG
SOLSEv5.0_29142	0.635614392060316	1.94390532022057e-06	6.39396359800746e-08	0.639819342877817	1.91962540206638e-06	9.09306192818102e-08	0.642155435232811	9.72731911920469e-05	2.99221681770566e-06	0.638642422192821	2.22044604925031e-16	1	FALSE	FALSE	FALSE	FALSE	0	5.14230964770477e-27	SIGN	0.639057898090941	NOT_DEG
SOLSEv5.0_10562	0.613996809878688	2.23548799644451e-06	7.48513854962873e-08	0.617926069713902	2.83981370735239e-06	1.41417371698571e-07	0.619672718409601	0.000119155604309723	3.93104363756924e-06	0.615914510949892	0	1	FALSE	FALSE	FALSE	FALSE	0	5.34911669350821e-27	SIGN	0.616877527238021	NOT_DEG
SOLSEv5.0_00036	0.625832727542676	2.15963777409852e-07	5.48717997949071e-09	0.629761657208748	2.79574379177524e-06	1.38488572425199e-07	0.63262310546975	7.57540721299913e-05	2.16099165154326e-06	0.62798419544754	1.88737914186277e-15	0.999999999999998	FALSE	FALSE	FALSE	FALSE	0	5.49217429465399e-27	SIGN	0.629050421417178	NOT_DEG
SOLSEv5.0_41802	-0.723971330175343	1.42161828610877e-06	4.46603650266254e-08	-0.719906967863714	6.80532399776755e-06	3.85135363298141e-07	-0.731077528023237	8.13328730125234e-05	2.37353261688387e-06	-0.72167839940106	0	1	FALSE	FALSE	FALSE	FALSE	0	5.55514597408195e-27	SIGN	-0.724158556365838	NOT_DEG
SOLSEv5.0_00140	0.665757839367314	1.26959414261565e-06	3.93010299867565e-08	0.669823569908276	2.01317059461806e-06	9.60886992277407e-08	0.674121665809532	8.00161218531453e-05	2.32197261327448e-06	0.666567990705339	4.44089209850063e-16	1	FALSE	FALSE	FALSE	FALSE	0	5.76609866912229e-27	SIGN	0.669067766447615	NOT_DEG
SOLSEv5.0_47655	0.680873536966881	5.10624528317993e-06	1.92261541535876e-07	0.68455586034684	1.4468193674039e-06	6.62545716944635e-08	0.679230819918723	0.000111631107647474	3.57393604049472e-06	0.684618232739511	0	1	FALSE	FALSE	FALSE	FALSE	0	5.81105157672303e-27	SIGN	0.682319612492989	NOT_DEG
SOLSEv5.0_12555	-1.11585004055838	2.05630790420999e-06	6.79743314689775e-08	-1.11147562857366	9.04424564053697e-08	2.89767381583038e-09	-1.14030005010218	7.82284536297273e-05	2.25212073115815e-06	-1.11025206537734	6.55031584528842e-15	0.999999999999993	TRUE	TRUE	TRUE	TRUE	4	6.03825594195577e-27	SIGN	-1.11946944615289	PREVALENT_DEG
SOLSEv5.0_20263	-0.98347345649392	3.9536716375524e-06	1.43543342124313e-07	-0.978339385569385	3.56363462862381e-06	1.84220995259375e-07	-1.0181233308291	6.15813911141152e-05	1.623276009081e-06	-0.982044696261774	1.11022302462516e-16	1	FALSE	FALSE	TRUE	FALSE	1	6.10076535918116e-27	SIGN	-0.990495217288544	POSSIBLE_DEG
SOLSEv5.0_08371	0.56810205922476	1.48312651698464e-07	3.56869558792548e-09	0.571837680052107	9.44039703370688e-06	5.59169029804118e-07	0.572490243790055	6.3299005229271e-05	1.68517523687551e-06	0.569839608158822	1.11022302462516e-15	0.999999999999999	FALSE	FALSE	FALSE	FALSE	0	6.22621992998444e-27	SIGN	0.570567397806436	NOT_DEG
SOLSEv5.0_22989	0.970269874220325	1.09353338103715e-05	4.54098324857039e-07	0.972952774922015	8.89226918351456e-08	2.8431442027191e-09	0.975860639396072	0.000124933117618076	4.18331647454714e-06	0.973323256850542	8.88178419700125e-16	0.999999999999999	FALSE	FALSE	FALSE	FALSE	0	6.80160525712145e-27	SIGN	0.973101636347238	NOT_DEG
SOLSEv5.0_00193	-0.784710695040702	1.78579281622521e-06	5.82699687925636e-08	-0.779778856929842	1.34957431698135e-06	6.1491289497755e-08	-0.786883172233778	7.36057591927729e-05	2.08279435459969e-06	-0.785950038913422	6.66133814775094e-16	0.999999999999999	FALSE	FALSE	FALSE	FALSE	0	7.42081686256619e-27	SIGN	-0.784330690779436	NOT_DEG
SOLSEv5.0_47452	0.73114933201143	1.05530633543282e-06	3.20094230358116e-08	0.734648991408038	8.78473238083911e-06	5.15612431373808e-07	0.714464628857691	0.000115331801063155	3.74431773795951e-06	0.733032671900225	1.11022302462516e-16	1	FALSE	FALSE	FALSE	FALSE	0	7.4530722617424e-27	SIGN	0.728323906044346	NOT_DEG
SOLSEv5.0_08881	-0.881675066170179	1.44596307909384e-06	4.56150254081733e-08	-0.877741374764891	2.2595696519511e-06	1.09555341756615e-07	-0.907587509192576	4.85743785428923e-05	1.16720103382455e-06	-0.877597742794779	7.7715611723761e-16	0.999999999999999	FALSE	FALSE	FALSE	FALSE	0	7.73172665746013e-27	SIGN	-0.886150423230606	NOT_DEG
SOLSEv5.0_07189	-2.29717745679216	7.42318116688686e-06	2.92901676216985e-07	-2.2761269921453	7.69914032037009e-09	1.83992848807715e-10	-2.22129496112269	0.00163379239198678	0.000134991808115771	-2.30331291261219	1.33226762955019e-15	0.999999999999999	TRUE	TRUE	TRUE	TRUE	4	7.79550040311889e-27	SIGN	-2.27447808066808	PREVALENT_DEG
SOLSEv5.0_47453	0.68637260832543	9.37750313583837e-06	3.82328033834857e-07	0.690389536785563	9.72529056347103e-07	4.23324534260007e-08	0.690353127956216	0.000125461445584256	4.22366813148169e-06	0.688339451487276	1.11022302462516e-16	1	FALSE	FALSE	FALSE	FALSE	0	7.95345601980203e-27	SIGN	0.688863681138621	NOT_DEG
SOLSEv5.0_08733	0.648223943409916	7.53190556555572e-07	2.1782519132241e-08	0.651778517310526	4.05981077227071e-06	2.142985169488e-07	0.646879871745846	9.42431435819402e-05	2.85857153496743e-06	0.650467899343817	4.44089209850063e-16	1	FALSE	FALSE	FALSE	FALSE	0	8.01018106901329e-27	SIGN	0.649337557952526	NOT_DEG
SOLSEv5.0_08787	0.780613655520793	1.3396234556457e-05	5.76862158485942e-07	0.784780674105454	3.52696948304873e-07	1.3441918293732e-08	0.7848562007025	0.000130955547893035	4.46219540796936e-06	0.782903333268031	2.22044604925031e-16	1	FALSE	FALSE	FALSE	FALSE	0	8.57390026366973e-27	SIGN	0.783288465899194	NOT_DEG
SOLSEv5.0_43215	-0.768498245008824	3.69632180842027e-06	1.33107869344353e-07	-0.764753537758542	5.5520056730021e-07	2.22024184139369e-08	-0.772234817045216	9.30141712501503e-05	2.80297440198398e-06	-0.763859431107739	7.7715611723761e-16	0.999999999999999	FALSE	FALSE	FALSE	FALSE	0	9.22824766735111e-27	SIGN	-0.76733650773008	NOT_DEG
SOLSEv5.0_38576	-0.90759048815417	9.18458135631757e-06	3.74160964553396e-07	-0.902494392144743	3.99193684395854e-07	1.53974519635337e-08	-0.918918262649894	0.000127808180996522	4.31299642400369e-06	-0.905249317966469	3.33066907387547e-16	1	FALSE	FALSE	FALSE	FALSE	0	9.68849211493902e-27	SIGN	-0.908563115228819	NOT_DEG
SOLSEv5.0_04455	0.59501401668767	2.46182639348521e-06	8.3318879023184e-08	0.59905135256962	4.23097826140861e-06	2.25004825715382e-07	0.599498462810522	0.000135688861734202	4.68138376662332e-06	0.59708568429891	0	1	FALSE	FALSE	FALSE	FALSE	0	9.73820635138583e-27	SIGN	0.597662379091681	NOT_DEG
SOLSEv5.0_32033	0.680504788905357	1.13618573427354e-06	3.47237277552661e-08	0.683949552721135	1.10337850420809e-05	6.66815424038044e-07	0.668333471717926	0.000116284937859562	3.78289641265884e-06	0.682285831637366	0	1	FALSE	FALSE	FALSE	FALSE	0	1.00316599486789e-26	SIGN	0.678768411245446	NOT_DEG
SOLSEv5.0_08425	0.738858046587875	1.96589914811104e-06	6.47275989086882e-08	0.742122687379569	3.82624835745844e-06	1.99834590707296e-07	0.72458936675554	9.94447282605189e-05	3.08816311375934e-06	0.741746822549179	2.22044604925031e-16	1	FALSE	FALSE	FALSE	FALSE	0	1.02837704771807e-26	SIGN	0.73682923081804	NOT_DEG
SOLSEv5.0_49811	-2.35135716418796	5.20931331284617e-06	1.96554372897211e-07	-2.32980526894716	1.78725583414031e-08	4.76398167390581e-10	-2.25363394043097	0.00200552407163245	0.000178717030036184	-2.35856505390706	9.99200722162641e-16	0.999999999999999	TRUE	TRUE	TRUE	TRUE	4	1.14956994737194e-26	SIGN	-2.32334035686829	PREVALENT_DEG
SOLSEv5.0_12152	0.779646896430358	1.52806722170575e-05	6.7015652043426e-07	0.783669731086947	2.96687254320888e-07	1.10638059583274e-08	0.788161120372609	0.000128130161582732	4.32806802575687e-06	0.781035530327325	3.33066907387547e-16	1	FALSE	FALSE	FALSE	FALSE	0	1.19028867489908e-26	SIGN	0.78312831955431	NOT_DEG
SOLSEv5.0_47530	0.642956942127171	7.53190556555572e-07	2.17600594794858e-08	0.647238321562188	1.34940738260052e-05	8.36762809221804e-07	0.64187842411088	9.12572301137555e-05	2.7326930036756e-06	0.644966696660142	2.22044604925031e-16	1	FALSE	FALSE	FALSE	FALSE	0	1.26371349626701e-26	SIGN	0.644260096115095	NOT_DEG
SOLSEv5.0_01275	-0.89377165060908	1.12800794082483e-05	4.71376459531239e-07	-0.88825079640313	1.07141465577418e-06	4.72698452995602e-08	-0.899554002847764	0.000154474417309197	5.53857342242486e-06	-0.895783303279561	0	1	FALSE	FALSE	FALSE	FALSE	0	1.27149106184647e-26	SIGN	-0.894339938284884	NOT_DEG
SOLSEv5.0_47460	0.601697973010222	6.87288365688524e-07	1.97186761517831e-08	0.605072977116842	1.53509950373168e-05	9.79360608590293e-07	0.598563856558465	9.02560177551024e-05	2.69615520983302e-06	0.603271885357733	2.22044604925031e-16	1	FALSE	FALSE	FALSE	FALSE	0	1.2960041430618e-26	SIGN	0.602151673010816	NOT_DEG
SOLSEv5.0_24878	0.543700423071277	7.53303087754085e-07	2.18352304922974e-08	0.547760094364402	1.38887771480648e-05	8.6853298976015e-07	0.546640208132493	0.00019073270023727	7.28169025952615e-06	0.545879136483886	0	1	FALSE	FALSE	FALSE	FALSE	0	1.3552968951683e-26	SIGN	0.545994965513014	NOT_DEG
SOLSEv5.0_03604	0.648793135378471	2.86383347950401e-06	9.93688076629268e-08	0.652586745759316	2.92302572519127e-06	1.46494183631586e-07	0.64537714783176	0.000120520432338714	3.98398304057661e-06	0.652312934589481	2.22044604925031e-16	1	FALSE	FALSE	FALSE	FALSE	0	1.36976163854778e-26	SIGN	0.649767490889757	NOT_DEG
SOLSEv5.0_23512	0.662013706463541	6.24656030053699e-06	2.40938461514984e-07	0.665910201125713	2.77103895432821e-06	1.36809985467932e-07	0.671370049078257	0.000116971673148684	3.81909674638885e-06	0.663756847603597	0	1	FALSE	FALSE	FALSE	FALSE	0	1.37428127510019e-26	SIGN	0.665762701067777	NOT_DEG
SOLSEv5.0_47617	0.671566962987979	8.44762735613129e-07	2.49136342140528e-08	0.675056454463258	6.13223753271782e-06	3.41004181479959e-07	0.665209845074131	0.000100881265412896	3.14601983200116e-06	0.673502460568183	4.44089209850063e-16	1	FALSE	FALSE	FALSE	FALSE	0	1.41695064239491e-26	SIGN	0.671333930773388	NOT_DEG
SOLSEv5.0_03596	-2.36869628901074	5.38562616036293e-06	2.04725571798584e-07	-2.35158961168204	5.96126670622988e-08	1.79767711193917e-09	-2.281520133494	0.00221281674923217	0.000206184498648696	-2.35538735318128	3.33066907387547e-16	1	TRUE	TRUE	TRUE	TRUE	4	1.44350756561639e-26	SIGN	-2.33929834684202	PREVALENT_DEG
SOLSEv5.0_19419	0.577291862910797	1.43948840418078e-06	4.53162649643624e-08	0.58120804943229	9.22323383342352e-06	5.44680355392736e-07	0.58031674420771	0.000160978677410805	5.86568400768124e-06	0.579877206825789	0	1	FALSE	FALSE	FALSE	FALSE	0	1.4473923209604e-26	SIGN	0.579673465844146	NOT_DEG
SOLSEv5.0_19902	-0.620814113594954	2.245932299643e-06	7.53485477541657e-08	-0.616145922365133	6.13113271381187e-06	3.40741479318632e-07	-0.616051886160858	0.000155398503288416	5.60114094510326e-06	-0.620308543056003	0	1	FALSE	FALSE	FALSE	FALSE	0	1.44906790209738e-26	SIGN	-0.618330116294237	NOT_DEG
SOLSEv5.0_47560	0.751926164661966	1.40907319445614e-06	4.41737485049277e-08	0.755003533798054	1.31595888283701e-05	8.14725553304206e-07	0.729910379481927	0.000123313763254535	4.10870464837189e-06	0.753427147670391	0	1	FALSE	FALSE	FALSE	FALSE	0	1.54412905539784e-26	SIGN	0.747566806403084	NOT_DEG
SOLSEv5.0_22767	0.632994909584172	7.7360744005192e-07	2.25253520443178e-08	0.63709839214899	6.55991149321817e-06	3.68877930206569e-07	0.630720128059559	0.000113495058874139	3.66662927032824e-06	0.635235159945855	4.44089209850063e-16	1	FALSE	FALSE	FALSE	FALSE	0	1.55530138084921e-26	SIGN	0.634012147434644	NOT_DEG
SOLSEv5.0_23504	-4.00709888428972	0.000117954189879945	7.32204225004023e-06	-3.89096303229996	8.01581279682102e-09	1.94191965468073e-10	-3.86152252468967	0.0012285223073863	9.08139825707306e-05	-3.875430141733	2.22044604925031e-16	1	TRUE	TRUE	TRUE	TRUE	4	1.56776541285654e-26	SIGN	-3.90875364575309	PREVALENT_DEG
SOLSEv5.0_11594	0.597430697116232	2.93151351636701e-06	1.02294549712705e-07	0.601487706909001	5.69698518397536e-06	3.14930343361274e-07	0.603125490392422	0.000142941207968248	4.98790349178503e-06	0.600401224540081	0	1	FALSE	FALSE	FALSE	FALSE	0	1.60918215991492e-26	SIGN	0.600611279739434	NOT_DEG
SOLSEv5.0_41119	0.761286864027634	4.78832522198298e-06	1.7871929151412e-07	0.764837992064424	1.44928198538148e-06	6.6414918149642e-08	0.752463240691872	0.000116971673148684	3.81005346140623e-06	0.763674257208272	3.33066907387547e-16	1	FALSE	FALSE	FALSE	FALSE	0	1.64015988969471e-26	SIGN	0.760565588498051	NOT_DEG
SOLSEv5.0_42156	-0.815109988282261	1.19389162994214e-05	5.03219266928966e-07	-0.809890390095904	1.26948935635189e-07	4.27983313847418e-09	-0.806625657186787	0.000181818279699077	6.88167536004451e-06	-0.81352464624915	9.99200722162641e-16	0.999999999999999	FALSE	FALSE	FALSE	FALSE	0	1.66912291002989e-26	SIGN	-0.811287670453525	NOT_DEG
SOLSEv5.0_42209	-1.62774893486824	0.00326215168347	0.00041217285985215	-1.62440294521514	1.27926288661914e-07	4.32958026492577e-09	-1.7739772293351	6.15140217061787e-06	6.98003163002327e-08	-1.62616933849617	0	1	TRUE	TRUE	TRUE	TRUE	4	1.72513638399245e-26	SIGN	-1.66307461197866	PREVALENT_DEG
SOLSEv5.0_41386	0.693103709800519	1.53968906028894e-06	4.91277210583609e-08	0.696462332832513	1.40223490113148e-05	8.80108042859661e-07	0.67912661846902	0.000128345885858059	4.3422277182256e-06	0.694875788288971	0	1	FALSE	FALSE	FALSE	FALSE	0	1.85619989708998e-26	SIGN	0.690892112347756	NOT_DEG
SOLSEv5.0_39104	-2.17262533653016	1.88407886113169e-05	8.48556017947242e-07	-2.1590347492056	4.44386984195118e-08	1.29976956608952e-09	-2.14971191944766	0.00166343081264812	0.000138150541837631	-2.15890949834817	2.22044604925031e-16	1	TRUE	TRUE	TRUE	TRUE	4	1.86547335911652e-26	SIGN	-2.1600703758829	PREVALENT_DEG
SOLSEv5.0_41589	0.635282677432039	1.16480349049945e-06	3.57130440247672e-08	0.639543555910276	6.79169537592944e-06	3.83919969695575e-07	0.633785713164058	0.000118445942412881	3.89985491383382e-06	0.637432820875021	3.33066907387547e-16	1	FALSE	FALSE	FALSE	FALSE	0	1.88190982830639e-26	SIGN	0.636511191845349	NOT_DEG
SOLSEv5.0_17531	-6.32612874874958	4.77924764982329e-05	2.52117354602831e-06	-7.15817855987905	1.59346331178762e-08	4.17942154783938e-10	-4.90792896372185	0.000115331801063155	3.74138673750981e-06	-4.86802037337799	3.66373598126302e-15	0.999999999999996	TRUE	TRUE	TRUE	TRUE	4	1.93790056011957e-26	SIGN	-5.81506416143212	PREVALENT_DEG
SOLSEv5.0_23109	0.689165196215925	5.36965085076178e-06	2.03765761201478e-07	0.69323281207791	4.20542453808475e-06	2.2322724216535e-07	0.689569573712294	0.000128637661580106	4.3578789597436e-06	0.690182306660163	1.11022302462516e-16	1	FALSE	FALSE	FALSE	FALSE	0	1.94200568280558e-26	SIGN	0.690537472166573	NOT_DEG
SOLSEv5.0_05796	0.648163917769529	3.18721108141883e-06	1.12995698648601e-07	0.652194140085497	2.65947608262423e-06	1.30865464591594e-07	0.651071029161973	0.000116971673148684	3.82434000360087e-06	0.650401794896313	3.33066907387547e-16	1	FALSE	FALSE	FALSE	FALSE	0	1.98656210666682e-26	SIGN	0.650457720478328	NOT_DEG
SOLSEv5.0_20181	0.807456880849209	3.64924983444777e-05	1.83163279941918e-06	0.81094225242792	4.26203493976931e-07	1.65931570710908e-08	0.80870982089348	0.00021269767788112	8.35765093469785e-06	0.810021546489057	0	1	FALSE	FALSE	FALSE	FALSE	0	2.19953056582374e-26	SIGN	0.809282625164916	NOT_DEG
SOLSEv5.0_20632	0.750707589830763	3.32567611667987e-05	1.64520694213852e-06	0.754447083996628	5.08327965647725e-07	2.01408874548404e-08	0.754175710846721	0.000196158465078536	7.55966378893087e-06	0.75309639773171	1.11022302462516e-16	1	FALSE	FALSE	FALSE	FALSE	0	2.20461855623942e-26	SIGN	0.753106695601455	NOT_DEG
SOLSEv5.0_42923	1.43552128524065	4.64121437801362e-05	2.44363080888818e-06	1.43675580213386	1.99837826798961e-07	7.06722363467966e-09	1.43266172271569	0.000366480311902156	1.71552678584668e-05	1.43648160630483	1.11022302462516e-16	1	TRUE	TRUE	TRUE	TRUE	4	2.25740603154002e-26	SIGN	1.43535510409876	PREVALENT_DEG
SOLSEv5.0_31788	-0.826508207133171	8.51570573886115e-06	3.42719208083372e-07	-0.820198835618507	1.24110578860646e-06	5.58564828211094e-08	-0.819131070709508	0.000163635886333729	5.99904570791186e-06	-0.830834467364716	2.22044604925031e-16	1	FALSE	FALSE	FALSE	FALSE	0	2.29544994751686e-26	SIGN	-0.824168145206476	NOT_DEG
SOLSEv5.0_11942	0.802184863201061	3.06212879994563e-06	1.07958058337708e-07	0.806794656001923	4.89729114129023e-07	1.92914334423671e-08	0.803622634873125	7.85403320638446e-05	2.26625584755669e-06	0.801655224601511	3.44169137633799e-15	0.999999999999997	FALSE	FALSE	FALSE	FALSE	0	2.41752715011636e-26	SIGN	0.803564344669405	NOT_DEG
SOLSEv5.0_15785	-0.789959596331036	8.59478834076002e-06	3.46466207610981e-07	-0.786302947325444	5.05059720718005e-07	1.99450757976483e-08	-0.795338832537865	0.000125212263013794	4.20895372504759e-06	-0.785058186399108	7.7715611723761e-16	0.999999999999999	FALSE	FALSE	FALSE	FALSE	0	2.51480540021149e-26	SIGN	-0.789164890648363	NOT_DEG
SOLSEv5.0_26806	-0.753268334020103	4.65737388741054e-06	1.73220123245778e-07	-0.74921618958838	5.26911719591403e-07	2.09291002431014e-08	-0.751625277712114	0.00011165694919962	3.5810274552089e-06	-0.748996196835956	1.66533453693773e-15	0.999999999999998	FALSE	FALSE	FALSE	FALSE	0	2.70781651175445e-26	SIGN	-0.750776499539138	NOT_DEG
SOLSEv5.0_03522	0.764172137581941	3.60146984470403e-05	1.80292207372014e-06	0.768050438307387	6.02418087595785e-07	2.45412745529452e-08	0.768672539781365	0.000203740834582316	7.93213504299073e-06	0.766391389737954	1.11022302462516e-16	1	FALSE	FALSE	FALSE	FALSE	0	2.90322817035305e-26	SIGN	0.766821626352162	NOT_DEG
SOLSEv5.0_23271	0.590490628672199	2.93484152981275e-06	1.02513155614093e-07	0.594395603326782	1.01331138721911e-05	6.05731555042508e-07	0.597823099155395	0.000156151418364693	5.64365662014664e-06	0.592379768139261	0	1	FALSE	FALSE	FALSE	FALSE	0	3.04362541927182e-26	SIGN	0.593772274823409	NOT_DEG
SOLSEv5.0_11746	-1.42706818615028	0.00250284026102218	0.000300212661713392	-1.42054510947655	2.41211990520136e-07	8.79711523710306e-09	-1.52945495099977	7.82730631814556e-06	9.81528744224667e-08	-1.42466300522471	1.11022302462516e-16	1	TRUE	TRUE	TRUE	TRUE	4	3.09486040924194e-26	SIGN	-1.45043281296283	PREVALENT_DEG
SOLSEv5.0_44811	-2.21804584779134	9.82303223054189e-06	4.01137514190793e-07	-2.20151953338692	2.44841991695327e-08	6.71119269492821e-10	-2.14121100456925	0.00168894345173345	0.000141246187681612	-2.21300991154311	1.33226762955019e-15	0.999999999999999	TRUE	TRUE	TRUE	TRUE	4	3.18825232884139e-26	SIGN	-2.19344657432265	PREVALENT_DEG
SOLSEv5.0_41828	0.569461208137517	1.4255143200634e-07	3.42538975900736e-09	0.573405904436536	4.19283497704641e-06	2.22018211405194e-07	0.573687531573475	0.000111790165833842	3.58896964138456e-06	0.571589243064894	8.10462807976364e-15	0.999999999999992	FALSE	FALSE	FALSE	FALSE	0	3.1902071199446e-26	SIGN	0.572035971803105	NOT_DEG
SOLSEv5.0_19615	0.583230527119068	1.86812322418072e-07	4.63611974355982e-09	0.587378602542492	7.74061090406007e-06	4.45689246814869e-07	0.587437882095717	0.00010573865269409	3.32179662634161e-06	0.585331913191739	3.5527136788005e-15	0.999999999999996	FALSE	FALSE	FALSE	FALSE	0	3.19977863742064e-26	SIGN	0.585844731237254	NOT_DEG
SOLSEv5.0_00338	-0.768172663944471	6.26153576373185e-06	2.41927177031559e-07	-0.763039935638866	8.67520389337112e-07	3.71920568714266e-08	-0.758722171168329	0.000152973061645016	5.43337336112358e-06	-0.7685231520532	6.66133814775094e-16	0.999999999999999	FALSE	FALSE	FALSE	FALSE	0	3.2578859717156e-26	SIGN	-0.764614480701217	NOT_DEG
SOLSEv5.0_33150	0.736455856426525	2.61067985588334e-06	8.94708259049406e-08	0.739860982917248	5.64352213542675e-06	3.11419121874155e-07	0.722975023500931	0.000124933117618076	4.18600538793921e-06	0.738748243412851	3.33066907387547e-16	1	FALSE	FALSE	FALSE	FALSE	0	3.59275315500945e-26	SIGN	0.734510026564389	NOT_DEG
SOLSEv5.0_21757	-0.705021364182664	2.93484152981275e-06	1.0260336241508e-07	-0.700241387792787	1.72149181905603e-06	8.06975779671082e-08	-0.692711438319518	0.000122033626228636	4.05403373743164e-06	-0.702571650832615	9.99200722162641e-16	0.999999999999999	FALSE	FALSE	FALSE	FALSE	0	3.60949726103654e-26	SIGN	-0.700136460281896	NOT_DEG
SOLSEv5.0_01988	-0.655519101073688	3.30365201433195e-06	1.18099893103355e-07	-0.651224185511258	2.51019077500922e-06	1.22942738282958e-07	-0.651849525408599	0.000134268854835399	4.61055196823565e-06	-0.653845362194943	5.55111512312578e-16	0.999999999999999	FALSE	FALSE	FALSE	FALSE	0	3.62093236239779e-26	SIGN	-0.653109543547122	NOT_DEG
SOLSEv5.0_48940	0.573018495988572	2.67827844107038e-06	9.1963340753032e-08	0.577181641772925	1.24036739059904e-05	7.62632742209238e-07	0.577140234012347	0.000180545014397973	6.80977650078031e-06	0.575897102110034	0	1	FALSE	FALSE	FALSE	FALSE	0	3.88857294036323e-26	SIGN	0.57580936847097	NOT_DEG
SOLSEv5.0_04523	0.651255286918256	7.13282254376628e-06	2.79675861537715e-07	0.655525973123316	1.65466777537864e-06	7.69463689346124e-08	0.656334971179226	0.000128982500142737	4.37379518259683e-06	0.653497050457304	4.44089209850063e-16	1	FALSE	FALSE	FALSE	FALSE	0	3.94531860132907e-26	SIGN	0.654153320419526	NOT_DEG
SOLSEv5.0_00028	0.628656640873795	1.22028289192274e-06	3.75659557446189e-08	0.632155815204703	1.42592352021621e-05	8.98720795330438e-07	0.621525440535047	0.000124206299007801	4.14659771168085e-06	0.630498911063978	3.33066907387547e-16	1	FALSE	FALSE	FALSE	FALSE	0	4.18967376346594e-26	SIGN	0.628209201919381	NOT_DEG
SOLSEv5.0_41620	0.757840292682747	1.2911718945565e-05	5.53123238813063e-07	0.762029904459623	1.48438154127648e-06	6.82670301456964e-08	0.771892649929564	0.000122494486169523	4.07336488493341e-06	0.758264498994885	3.33066907387547e-16	1	FALSE	FALSE	FALSE	FALSE	0	4.53517513944085e-26	SIGN	0.762506836516705	NOT_DEG
SOLSEv5.0_14451	-1.83023708430883	3.32376334873473e-05	1.6431696166479e-06	-1.81656150606173	8.14576781680753e-08	2.57237587885922e-09	-1.78765219719414	0.00136630399605969	0.000106047326716409	-1.83091476089766	2.22044604925031e-16	1	TRUE	TRUE	TRUE	TRUE	4	4.75394812650524e-26	SIGN	-1.81634138711559	PREVALENT_DEG
SOLSEv5.0_47996	-0.544989876505648	8.05042162614579e-07	2.34934997394991e-08	-0.540716253579697	2.3166559897834e-05	1.58028137306565e-06	-0.539127250763784	0.000202796914510769	7.8754144327952e-06	-0.542887070876225	2.22044604925031e-16	1	FALSE	FALSE	FALSE	FALSE	0	4.85596344806519e-26	SIGN	-0.541930112931338	NOT_DEG
SOLSEv5.0_48795	-2.07475251822288	2.75245393777523e-05	1.32097549716948e-06	-2.06308352819815	8.57139299399038e-08	2.72929494933876e-09	-2.03305401417517	0.00172980520267494	0.000145599087421458	-2.0587686166182	2.22044604925031e-16	1	TRUE	TRUE	TRUE	TRUE	4	5.22266302011898e-26	SIGN	-2.0574146693036	PREVALENT_DEG
SOLSEv5.0_41400	0.736303613190016	2.4792586398406e-05	1.16870150898175e-06	0.740282751183314	2.06440643852101e-06	9.89407937576956e-08	0.745257402263564	0.000164802810069408	6.07691840360489e-06	0.737235321096158	0	1	FALSE	FALSE	FALSE	FALSE	0	5.38969900083154e-26	SIGN	0.739769771933263	NOT_DEG
SOLSEv5.0_08970	-0.844205657261898	2.07484397195657e-05	9.51841684411615e-07	-0.837626901960865	5.79611734976338e-07	2.35170569028249e-08	-0.839289339257984	0.000235525987069705	9.5020660509033e-06	-0.84641853996001	3.33066907387547e-16	1	FALSE	FALSE	FALSE	FALSE	0	5.42786079226911e-26	SIGN	-0.841885109610189	NOT_DEG
SOLSEv5.0_14132	0.634574757910404	1.29219569465257e-05	5.53986008343318e-07	0.638981009339329	3.94272427225648e-06	2.06920101776749e-07	0.638913518148751	0.00017627727767901	6.60226798468229e-06	0.635528964810103	1.11022302462516e-16	1	FALSE	FALSE	FALSE	FALSE	0	5.72319878754517e-26	SIGN	0.636999562552147	NOT_DEG
SOLSEv5.0_15767	-3.33932222053331	3.22369516970351e-06	1.14606633253091e-07	-3.29424286201508	1.98775990100283e-09	4.20220390718518e-11	-3.77576452264627	0.00233753344171744	0.0002229876302935	-3.26779501976547	7.13873404833976e-14	0.999999999999929	TRUE	TRUE	TRUE	TRUE	4	6.11933876578941e-26	SIGN	-3.41928115624003	PREVALENT_DEG
SOLSEv5.0_12660	-0.700371984067892	2.43772819417455e-06	8.23432462924075e-08	-0.696378723568874	1.02909602376826e-05	6.16180660917607e-07	-0.711199450370304	0.000101834119907398	3.18242071207179e-06	-0.698631784523524	4.44089209850063e-16	1	FALSE	FALSE	FALSE	FALSE	0	6.4760572153423e-26	SIGN	-0.701645485632649	NOT_DEG
SOLSEv5.0_04715	0.640741881583533	5.21194070294806e-06	1.96925573616952e-07	0.644544043145628	1.21595433727176e-05	7.43630939282828e-07	0.636755834624211	0.000163019219988729	5.94577906219096e-06	0.643563511226855	0	1	FALSE	FALSE	FALSE	FALSE	0	6.54436653697976e-26	SIGN	0.641401317645057	NOT_DEG
SOLSEv5.0_38034	-0.822826268967141	1.00960531775696e-05	4.14606654798921e-07	-0.818115271237148	1.95789234308725e-06	9.29360971704745e-08	-0.833423820394719	0.000132326856736051	4.53064082906154e-06	-0.821752749207248	4.44089209850063e-16	1	FALSE	FALSE	FALSE	FALSE	0	6.62407077435378e-26	SIGN	-0.824029527451564	NOT_DEG
SOLSEv5.0_00112	0.563609521375665	2.51955373879154e-06	8.601700056932e-08	0.567426167122071	1.96693516768e-05	1.31440834465004e-06	0.565045872165255	0.000215246272217482	8.48605760867923e-06	0.565731442834763	0	1	FALSE	FALSE	FALSE	FALSE	0	6.74785183992313e-26	SIGN	0.565453250874439	NOT_DEG
SOLSEv5.0_09630	0.715103919654157	1.30142632227044e-05	5.58370548930657e-07	0.719742874224351	1.32793755814513e-06	6.04182600396924e-08	0.724350900875127	0.000124933117618076	4.19136809262625e-06	0.71635895200216	5.55111512312578e-16	0.999999999999999	FALSE	FALSE	FALSE	FALSE	0	6.82555810377418e-26	SIGN	0.718889161688949	NOT_DEG
SOLSEv5.0_42199	0.661317194622396	1.59961407173296e-05	7.06785457949831e-07	0.665273014459835	4.28944510345156e-06	2.28942066254679e-07	0.667801020177689	0.000166530888458213	6.16639340120358e-06	0.664686715169746	0	1	FALSE	FALSE	FALSE	FALSE	0	7.20685510097729e-26	SIGN	0.664769486107417	NOT_DEG
SOLSEv5.0_08117	-0.579497010935536	3.02240331817781e-06	1.0625985470139e-07	-0.575153729263118	1.98005112979258e-05	1.3259706216646e-06	-0.574959321783589	0.000204296178465127	7.96046232603835e-06	-0.576608473054668	0	1	FALSE	FALSE	FALSE	FALSE	0	7.68885542722207e-26	SIGN	-0.576554633759228	NOT_DEG
SOLSEv5.0_42362	-1.34426490136767	0.0017000353812538	0.000184719729243675	-1.34234251286972	2.02186041516447e-07	7.18798158297974e-09	-1.34626381074519	3.68793790826332e-05	8.18301185464424e-07	-1.34123977344896	1.11022302462516e-16	1	TRUE	TRUE	TRUE	TRUE	4	7.95958184540426e-26	SIGN	-1.34352774960789	PREVALENT_DEG
SOLSEv5.0_01511	-0.672615569715573	2.85824012225322e-06	9.90809036897022e-08	-0.668148340198594	7.01781313509814e-06	3.9877341485917e-07	-0.66361905857704	0.000130830050294471	4.44932974772911e-06	-0.669824428862651	5.55111512312578e-16	0.999999999999999	FALSE	FALSE	FALSE	FALSE	0	8.22680108145911e-26	SIGN	-0.668551849338465	NOT_DEG
SOLSEv5.0_22584	-4.84339992411067	0.000458570458603976	3.68355681385264e-05	-4.62102078680953	7.35595080378426e-09	1.74825472932403e-10	-4.46655582916839	0.000345087650758666	1.57573752488364e-05	-4.31770239881665	1.4432899320127e-15	0.999999999999999	TRUE	TRUE	TRUE	TRUE	4	9.42981314400202e-26	SIGN	-4.56216973472631	PREVALENT_DEG
SOLSEv5.0_42545	-2.36133594645053	4.27185206578511e-05	2.21284264839605e-06	-2.3388696121236	1.13439096029235e-07	3.74245121982014e-09	-2.26609216551678	0.00320242772621101	0.000340710641126937	-2.35746044666545	1.11022302462516e-16	1	TRUE	TRUE	TRUE	TRUE	4	9.65988550911014e-26	SIGN	-2.33093954268909	PREVALENT_DEG
SOLSEv5.0_15577	0.605336199702008	3.70307165561038e-06	1.33715616359893e-07	0.609332944262067	6.98046022680061e-06	3.96421763856647e-07	0.609473751389323	0.000153900168448608	5.48651094557949e-06	0.607289146075347	4.44089209850063e-16	1	FALSE	FALSE	FALSE	FALSE	0	9.89439713282379e-26	SIGN	0.607858010357186	NOT_DEG
SOLSEv5.0_14002	-2.05273204160226	3.15036019908393e-07	8.27327629999392e-09	-2.03455033469642	8.14138173449064e-10	1.57947562783835e-11	-2.1193744748619	0.000349240147229124	1.61068402366165e-05	-2.08022494006763	1.97335481288974e-11	0.999999999980266	TRUE	TRUE	TRUE	TRUE	4	9.89945997615161e-26	SIGN	-2.07172044780705	PREVALENT_DEG
SOLSEv5.0_24982	0.974507032533456	2.10332641406934e-06	6.98738250020738e-08	0.977938128650101	2.7919340936108e-07	1.03106255303553e-08	0.991637933860968	5.74185757916669e-05	1.46928433874503e-06	0.974762193308042	5.35127497869325e-14	0.999999999999946	FALSE	FALSE	FALSE	FALSE	0	1.00962447194221e-25	SIGN	0.979711322088142	NOT_DEG
SOLSEv5.0_05921	-0.669299101325109	1.70874568795227e-06	5.54754779694973e-08	-0.665564520132482	1.32102439241515e-05	8.18728967232316e-07	-0.679334643216014	9.72731911920469e-05	2.9916231427691e-06	-0.666948011116938	8.88178419700125e-16	0.999999999999999	FALSE	FALSE	FALSE	FALSE	0	1.08758261294206e-25	SIGN	-0.670286568947636	NOT_DEG
SOLSEv5.0_09516	0.652661624004263	3.28845521790057e-06	1.17124837062079e-07	0.656135500532792	1.35400305837653e-05	8.40057046361698e-07	0.65622372694043	0.000134157236958348	4.60211773697514e-06	0.655248961830206	3.33066907387547e-16	1	FALSE	FALSE	FALSE	FALSE	0	1.10856945327273e-25	SIGN	0.655067453326923	NOT_DEG
SOLSEv5.0_11821	0.685892605737663	3.11254663093818e-05	1.52751114901769e-06	0.690233622266689	3.21858866031778e-06	1.63343665064218e-07	0.691684285820021	0.000204961455419466	7.99311325340004e-06	0.687401868617929	0	1	FALSE	FALSE	FALSE	FALSE	0	1.26273627830911e-25	SIGN	0.688803095610576	NOT_DEG
SOLSEv5.0_06926	0.630314285476984	1.3396234556457e-05	5.76957612121972e-07	0.634542903417478	4.56823472056978e-06	2.47134255309687e-07	0.637284323997812	0.000169201943143872	6.28196164841674e-06	0.633198092919396	2.22044604925031e-16	1	FALSE	FALSE	FALSE	FALSE	0	1.27310677606522e-25	SIGN	0.633834901452917	NOT_DEG
SOLSEv5.0_19271	0.679059101202479	7.6128285894385e-06	3.01134440149473e-07	0.682438516982708	8.76605593419556e-06	5.13829788138367e-07	0.669364727484325	0.000163635886333729	5.99007367096901e-06	0.682113509127435	2.22044604925031e-16	1	FALSE	FALSE	FALSE	FALSE	0	1.33954327567488e-25	SIGN	0.678243963699237	NOT_DEG
SOLSEv5.0_07291	-1.14903745830083	1.61944989014325e-06	5.1996101278933e-08	-1.14592361349023	4.94895886355693e-08	1.4621222391758e-09	-1.16961279751781	8.37554301308313e-05	2.46072645396363e-06	-1.1384803478592	3.62931906749964e-13	0.999999999999637	TRUE	TRUE	TRUE	TRUE	4	1.34560718214774e-25	SIGN	-1.15076355429202	PREVALENT_DEG
SOLSEv5.0_08757	0.735735863667992	6.71849575759391e-05	3.7779546442433e-06	0.738885207812535	1.12787481806346e-06	5.00585620591151e-08	0.735889392421022	0.000290450963763293	1.2461655439012e-05	0.739475932422287	1.11022302462516e-16	1	FALSE	FALSE	FALSE	FALSE	0	1.34945565774644e-25	SIGN	0.737496599080959	NOT_DEG
SOLSEv5.0_11750	0.610531001181484	8.31436518039522e-06	3.33251481642076e-07	0.614821811129012	7.8219354233119e-06	4.51142058850376e-07	0.616506899264812	0.00017627727767901	6.60251366680073e-06	0.612371244131201	2.22044604925031e-16	1	FALSE	FALSE	FALSE	FALSE	0	1.4033057757916e-25	SIGN	0.613557738926627	NOT_DEG
SOLSEv5.0_19362	-0.566983796427337	4.41636787990764e-06	1.62516770947591e-07	-0.562609714892823	1.05585588753999e-05	6.33243182396861e-07	-0.561720219069487	0.000248182302782649	1.01756129132235e-05	-0.565225136284547	2.22044604925031e-16	1	FALSE	FALSE	FALSE	FALSE	0	1.4160398684061e-25	SIGN	-0.564134716668549	NOT_DEG
SOLSEv5.0_41423	0.548161113367705	3.69873558474043e-06	1.33316208910646e-07	0.552192144149716	2.47904917139866e-05	1.71221463960306e-06	0.553893132288948	0.000255903308156783	1.05509816841716e-05	0.550003862856553	0	1	FALSE	FALSE	FALSE	FALSE	0	1.43470059637579e-25	SIGN	0.55106256316573	NOT_DEG
SOLSEv5.0_11159	0.729469266858263	5.66730985819664e-05	3.09197025385642e-06	0.732838073772281	1.54159213856623e-06	7.13030011239803e-08	0.732534451038761	0.000269476654465132	1.12344598749538e-05	0.732793934469276	1.11022302462516e-16	1	FALSE	FALSE	FALSE	FALSE	0	1.43930055791772e-25	SIGN	0.731908931534645	NOT_DEG
SOLSEv5.0_47734	0.584976770439141	3.30365201433195e-06	1.1803728129733e-07	0.588582833220957	3.92886402566333e-05	2.95216155819957e-06	0.57923933674363	0.00018499263470094	7.0207450548746e-06	0.586734282971643	0	1	FALSE	FALSE	FALSE	FALSE	0	1.46665749974964e-25	SIGN	0.584883305843843	NOT_DEG
SOLSEv5.0_11764	-0.687963086641034	1.17957301249444e-05	4.96409612322449e-07	-0.68299892484711	2.10311123962556e-06	1.01124206011513e-07	-0.679710274193148	0.000200405615916876	7.7628147845555e-06	-0.686748114576281	5.55111512312578e-16	0.999999999999999	FALSE	FALSE	FALSE	FALSE	0	1.51609554410469e-25	SIGN	-0.684355100064393	NOT_DEG
SOLSEv5.0_04665	-0.689912328239962	6.61091157890116e-06	2.57379152827258e-07	-0.685136091937395	4.25217978462738e-06	2.26406972742856e-07	-0.685959080827719	0.000154426488125484	5.53062070527863e-06	-0.689379325710065	6.66133814775094e-16	0.999999999999999	FALSE	FALSE	FALSE	FALSE	0	1.58534868081108e-25	SIGN	-0.687596706678785	NOT_DEG
SOLSEv5.0_08703	-0.764341492758716	1.28524503654672e-06	3.98698932979894e-08	-0.760196208659064	1.19286030347019e-05	7.27941208728977e-07	-0.779299879541794	7.39775892293191e-05	2.1030296514654e-06	-0.762333371819034	2.66453525910038e-15	0.999999999999997	FALSE	FALSE	FALSE	FALSE	0	1.65361264566352e-25	SIGN	-0.766542738194652	NOT_DEG
SOLSEv5.0_47781	-0.607471694095394	4.25324220006348e-06	1.55257372106181e-07	-0.603292717177339	3.48833221372001e-05	2.55816372827709e-06	-0.609038629872454	0.000191987710588164	7.33590569295943e-06	-0.60572449989998	0	1	FALSE	FALSE	FALSE	FALSE	0	1.72703196475578e-25	SIGN	-0.606381885261292	NOT_DEG
SOLSEv5.0_04757	0.617302673766882	4.68157394386968e-06	1.74273868376332e-07	0.62107274674788	7.82362895097366e-06	4.51606186642485e-07	0.614756806639265	0.000163019219988729	5.95473488887049e-06	0.620110832558619	5.55111512312578e-16	0.999999999999999	FALSE	FALSE	FALSE	FALSE	0	1.8063845803851e-25	SIGN	0.618310764928161	NOT_DEG
SOLSEv5.0_16568	-2.57595532785548	1.95063340060934e-05	8.84934300509508e-07	-2.54878654397764	1.98633353412697e-07	7.01603546177534e-09	-2.46669537085231	0.00388255426946009	0.000442511736842591	-2.57852408092463	2.22044604925031e-16	1	TRUE	TRUE	TRUE	TRUE	4	1.81982682892486e-25	SIGN	-2.54249033090251	PREVALENT_DEG
SOLSEv5.0_07195	-1.77266669733736	4.56275045392718e-05	2.39198781305902e-06	-1.76092303236985	1.55020061540949e-07	5.33306058152233e-09	-1.73169899883387	0.00141991469766636	0.000111820088622316	-1.769526076884	3.33066907387547e-16	1	TRUE	TRUE	TRUE	TRUE	4	1.82232451232355e-25	SIGN	-1.75870370135627	PREVALENT_DEG
SOLSEv5.0_05074	-0.909864690116064	1.36558609479202e-05	5.89932475707021e-07	-0.905156973782904	1.911847940367e-05	1.27025579598293e-06	-0.940552400298056	0.000117427902183549	3.85091666222519e-06	-0.911376067140907	1.11022302462516e-16	1	FALSE	FALSE	FALSE	FALSE	0	1.85286053785774e-25	SIGN	-0.916737532834483	NOT_DEG
SOLSEv5.0_00287	0.621336695710524	1.48544139954589e-05	6.48048984012238e-07	0.625254673668962	1.09387545470119e-05	6.59995104139705e-07	0.630002917647452	0.000193732420201143	7.43436953731203e-06	0.62432081473296	1.11022302462516e-16	1	FALSE	FALSE	FALSE	FALSE	0	1.90031035472438e-25	SIGN	0.625228775439975	NOT_DEG
SOLSEv5.0_10540	-1.48312979633993	9.87497238070626e-06	4.03906889878213e-07	-1.47215398228837	3.3236915104894e-08	9.47038778552603e-10	-1.45358753297582	0.000404922952051199	1.9834285208893e-05	-1.48884745444862	2.78665979180914e-14	0.999999999999972	TRUE	TRUE	TRUE	TRUE	4	2.00864938006783e-25	SIGN	-1.47442969151318	PREVALENT_DEG
SOLSEv5.0_01826	0.621431976884376	1.24941035486209e-05	5.31908279256528e-07	0.625110146286838	1.41854106447146e-05	8.92670853360401e-07	0.631757329800568	0.000192890761487298	7.37890838345048e-06	0.62336135637939	0	1	FALSE	FALSE	FALSE	FALSE	0	2.05634095692037e-25	SIGN	0.625415202337793	NOT_DEG
SOLSEv5.0_41535	0.671598817790262	4.98297424123118e-06	1.86965812878812e-07	0.675721361967419	1.53509950373168e-05	9.78956289001096e-07	0.672361795177459	0.000151939383361525	5.37172031252215e-06	0.673447448091633	3.33066907387547e-16	1	FALSE	FALSE	FALSE	FALSE	0	2.09546344929371e-25	SIGN	0.673282355756693	NOT_DEG
SOLSEv5.0_30770	-2.30870926841124	2.4098335860635e-05	1.12648229870808e-06	-2.28678493437994	2.25841558207385e-07	8.20689377065867e-09	-2.20050531332286	0.00332254442832114	0.00035698020266865	-2.31374017875391	2.22044604925031e-16	1	TRUE	TRUE	TRUE	TRUE	4	2.17001200880442e-25	SIGN	-2.27743492371699	PREVALENT_DEG
SOLSEv5.0_09854	0.631675061458307	4.56214553071841e-06	1.68486770849106e-07	0.635592817551768	1.06547846594034e-05	6.40063550100389e-07	0.640949828754541	0.000149248245226854	5.2332507992477e-06	0.633754844544182	5.55111512312578e-16	0.999999999999999	FALSE	FALSE	FALSE	FALSE	0	2.176239383676e-25	SIGN	0.635493138077199	NOT_DEG
SOLSEv5.0_48622	-0.734599001327812	3.20305864299931e-05	1.57613659385352e-06	-0.729539489899801	1.46535007933119e-06	6.73436664499117e-08	-0.729282688412115	0.000281236793471333	1.18724523653e-05	-0.732881655249885	3.33066907387547e-16	1	FALSE	FALSE	FALSE	FALSE	0	2.36672894592983e-25	SIGN	-0.731575708722403	NOT_DEG
SOLSEv5.0_41934	0.639502406607017	1.38400610524648e-05	5.99252881469357e-07	0.643219537926909	3.50012477863312e-06	1.8050408781908e-07	0.642971045773012	0.000171376064994235	6.37955742059095e-06	0.642245694970111	5.55111512312578e-16	0.999999999999999	FALSE	FALSE	FALSE	FALSE	0	2.47569204900159e-25	SIGN	0.641984671319262	NOT_DEG
SOLSEv5.0_08085	0.687596669696589	2.09562275910178e-05	9.62405619926925e-07	0.691567626219897	6.49248132515085e-06	3.64446806486819e-07	0.70011190772752	0.000164802810069408	6.0807654701774e-06	0.690195159850376	2.22044604925031e-16	1	FALSE	FALSE	FALSE	FALSE	0	2.66565352187893e-25	SIGN	0.692367840873595	NOT_DEG
SOLSEv5.0_14423	1.16496300653549	1.23052360072564e-06	3.79300023333676e-08	1.17030518363982	1.07250745550248e-08	2.6862856204195e-10	1.18247619072846	5.28040652039408e-05	1.30964008697893e-06	1.16198718877643	7.20323800607048e-12	0.999999999992797	TRUE	TRUE	TRUE	TRUE	4	2.68661022160662e-25	SIGN	1.16993289242005	PREVALENT_DEG
SOLSEv5.0_19371	0.593662643811035	1.26576028877342e-05	5.39744153601641e-07	0.597693496907462	1.69096260429949e-05	1.10295857096907e-06	0.602334783464659	0.00021488122841622	8.46461195875205e-06	0.596237610045073	0	1	FALSE	FALSE	FALSE	FALSE	0	2.73079379302253e-25	SIGN	0.597482133557057	NOT_DEG
SOLSEv5.0_43933	-2.83632655103107	1.31476662922363e-05	5.64525736475236e-07	-2.80529484218156	9.36656437690219e-08	3.0132400253961e-09	-2.69121747309145	0.00467057156493506	0.000570348495603139	-2.82369953865486	8.88178419700125e-16	0.999999999999999	TRUE	TRUE	TRUE	TRUE	4	2.73202700750026e-25	SIGN	-2.78913460123973	PREVALENT_DEG
SOLSEv5.0_47309	-1.96474472479484	0.00314027523589105	0.000393887393767511	-1.95231868030615	6.36548153916217e-08	1.94121798571436e-09	-2.11760142005568	2.30336427711018e-05	4.37036586078089e-07	-1.96504605151845	1.11022302462516e-15	0.999999999999999	TRUE	TRUE	TRUE	TRUE	4	2.7336671711624e-25	SIGN	-1.99992771916878	PREVALENT_DEG
SOLSEv5.0_04414	0.68360364580794	3.09047650212248e-05	1.51566552676066e-06	0.687461198757556	6.73745456360834e-06	3.80409738023384e-07	0.684837817214097	0.000223744429258088	8.87985474093254e-06	0.685762501831945	1.11022302462516e-16	1	FALSE	FALSE	FALSE	FALSE	0	2.76460812881608e-25	SIGN	0.685416290902885	NOT_DEG
SOLSEv5.0_41807	0.615261326980446	2.9206256136985e-06	1.01722869583892e-07	0.618805352700784	2.24411509797275e-05	1.52564171877411e-06	0.60923776215251	0.000182526496638137	6.9204642883842e-06	0.617175904428942	4.44089209850063e-16	1	FALSE	FALSE	FALSE	FALSE	0	2.83633236375793e-25	SIGN	0.61512008656567	NOT_DEG
SOLSEv5.0_42266	0.586393734416768	1.36636189367762e-05	5.90716152044588e-07	0.590138807798402	1.42343638556206e-05	8.9668595472987e-07	0.587847817185144	0.000246182897302807	1.00693920506614e-05	0.589608523257724	0	1	FALSE	FALSE	FALSE	FALSE	0	2.83792366341093e-25	SIGN	0.58849722066451	NOT_DEG
SOLSEv5.0_47450	-0.582732183677202	5.20931331284617e-06	1.96641360612124e-07	-0.578529508000541	4.07571819920756e-05	3.08123921241342e-06	-0.583831722193856	0.000230090356709329	9.23745219628762e-06	-0.58075776376147	0	1	FALSE	FALSE	FALSE	FALSE	0	2.89294184391073e-25	SIGN	-0.581462794408267	NOT_DEG
SOLSEv5.0_47753	0.484405203043869	2.20346204882509e-06	7.35620557284283e-08	0.488684133506155	5.85928249899524e-05	4.71042997736249e-06	0.48854066243376	0.000391384848713473	1.89456963234288e-05	0.486592463385761	0	1	FALSE	FALSE	FALSE	FALSE	0	2.9879079380764e-25	SIGN	0.487055615592386	NOT_DEG
SOLSEv5.0_41279	0.652988314807888	2.84402147908937e-05	1.37238997283963e-06	0.657144735961569	4.38680159974188e-06	2.35590960088557e-07	0.659796947463009	0.000203595826032349	7.91980612048498e-06	0.655865537447875	2.22044604925031e-16	1	FALSE	FALSE	FALSE	FALSE	0	3.00324585835602e-25	SIGN	0.656448883920085	NOT_DEG
SOLSEv5.0_22906	0.70093312394521	6.51381748701509e-05	3.64072033514266e-06	0.705193722007539	2.83981370735239e-06	1.41326423073772e-07	0.708003462207301	0.00028225890360478	1.19341321551704e-05	0.702401418779524	1.11022302462516e-16	1	FALSE	FALSE	FALSE	FALSE	0	3.08292051018603e-25	SIGN	0.704132931734894	NOT_DEG
SOLSEv5.0_50787	-2.5593856058813	2.3232083961513e-05	1.08293862145385e-06	-2.53204720340284	2.80287444460877e-07	1.03786310393549e-08	-2.44732058607818	0.00415711656585146	0.00048717808948855	-2.56264556868069	2.22044604925031e-16	1	TRUE	TRUE	TRUE	TRUE	4	3.19162729350247e-25	SIGN	-2.52534974101075	PREVALENT_DEG
SOLSEv5.0_14671	0.640592911009864	1.53933706237204e-05	6.77120330754862e-07	0.644440370040011	1.0688086518483e-05	6.42633732058327e-07	0.652255052502341	0.000172037212764324	6.40981638339977e-06	0.642054592990516	2.22044604925031e-16	1	FALSE	FALSE	FALSE	FALSE	0	3.33068251390091e-25	SIGN	0.644835731635683	NOT_DEG
SOLSEv5.0_15672	0.6174549730927	6.19261697331833e-06	2.38451226396035e-07	0.620772132992372	4.55324155153928e-05	3.5006429858037e-06	0.607004044915255	0.00021269767788112	8.35574462653509e-06	0.619162557391688	0	1	FALSE	FALSE	FALSE	FALSE	0	3.51967538078643e-25	SIGN	0.616098427098004	NOT_DEG
SOLSEv5.0_12294	1.02050351507569	2.04852202758499e-06	6.75824652110074e-08	1.0219675249983	2.73361599148402e-08	7.61855357899726e-10	1.01187946898491	7.47167460969548e-05	2.12894775997626e-06	1.02626192122653	1.70585767733655e-12	0.999999999998294	TRUE	TRUE	TRUE	TRUE	4	3.76136941196778e-25	SIGN	1.02015310757136	PREVALENT_DEG
SOLSEv5.0_39569	-2.46561012017817	4.8013114538489e-05	2.53596498350224e-06	-2.44205289036558	3.44201539057653e-07	1.3084245879551e-08	-2.39357115653396	0.00393228102058868	0.000450851746327545	-2.45899261388371	1.11022302462516e-16	1	TRUE	TRUE	TRUE	TRUE	4	3.80038966902694e-25	SIGN	-2.44005669524035	PREVALENT_DEG
SOLSEv5.0_00693	0.715746733727022	2.72805436483381e-05	1.3047878441266e-06	0.71956332272332	6.39592593036713e-06	3.58396926210048e-07	0.722245489270357	0.000187191728726638	7.12807029258117e-06	0.719649463846056	2.22044604925031e-16	1	FALSE	FALSE	FALSE	FALSE	0	3.81930777063858e-25	SIGN	0.719301252391689	NOT_DEG
SOLSEv5.0_09570	0.629241612533698	3.38933328948205e-05	1.68337368840441e-06	0.633172122114498	8.01176124933746e-06	4.63668551442141e-07	0.634697847125268	0.000249266033860122	1.02364116587011e-05	0.6316860416649	0	1	FALSE	FALSE	FALSE	FALSE	0	3.95127434901528e-25	SIGN	0.632199405859591	NOT_DEG
SOLSEv5.0_20410	-1.39857303750167	0.00247292882485433	0.000296137752456048	-1.39788297904347	3.59963978116914e-07	1.37661436662904e-08	-1.47419064628379	1.5521162649527e-05	2.55765274443408e-07	-1.39693697296586	5.55111512312578e-16	0.999999999999999	TRUE	TRUE	TRUE	TRUE	4	4.02908396993733e-25	SIGN	-1.4168959089487	PREVALENT_DEG
SOLSEv5.0_23129	-1.76113510461255	8.76145638607014e-05	5.11082559106019e-06	-1.74665304074647	3.96943658244188e-07	1.52846046390845e-08	-1.71638981931444	0.00199412919249901	0.000177333026375597	-1.76531883782704	0	1	TRUE	TRUE	TRUE	TRUE	4	4.04413110791263e-25	SIGN	-1.74737420062513	PREVALENT_DEG
SOLSEv5.0_47509	-0.617941828443964	7.19893620338106e-06	2.82635580843769e-07	-0.614299739808671	5.95783718315568e-05	4.8111740375416e-06	-0.627875138786056	0.000163635886333729	5.98912090599482e-06	-0.615927893576963	0	1	FALSE	FALSE	FALSE	FALSE	0	4.09047813778128e-25	SIGN	-0.619011150153914	NOT_DEG
SOLSEv5.0_24596	0.61970627837356	5.90802079851167e-06	2.26328998190038e-07	0.623268944956927	5.5399208008549e-05	4.40640386714093e-06	0.609336756160877	0.000219937932037114	8.69677156347283e-06	0.621498415934785	0	1	FALSE	FALSE	FALSE	FALSE	0	4.19081827509036e-25	SIGN	0.618452598856537	NOT_DEG
SOLSEv5.0_08893	-0.549631649473979	2.62557807685069e-07	6.74860530536747e-09	-0.545382659789975	1.31680466165161e-05	8.15681448490494e-07	-0.547530856277737	0.000156971344125621	5.68874910267162e-06	-0.54730049470296	1.52100554373646e-14	0.999999999999985	FALSE	FALSE	FALSE	FALSE	0	4.3223605874805e-25	SIGN	-0.547461415061163	NOT_DEG
SOLSEv5.0_03976	0.556776346519819	1.47861915558636e-06	4.69766012310354e-08	0.560893416621901	8.49203315443532e-06	4.9397245017429e-07	0.560657635091609	0.000181115904635521	6.84914559104881e-06	0.558974429725321	3.66373598126302e-15	0.999999999999996	FALSE	FALSE	FALSE	FALSE	0	4.3610748545489e-25	SIGN	0.559325456989663	NOT_DEG
SOLSEv5.0_09372	-0.782126853945011	1.32903717938673e-05	5.71525688539084e-07	-0.776807050685052	6.89672030214333e-06	3.91213363165272e-07	-0.784109883750849	0.000164020621834948	6.03036787102852e-06	-0.785305318829799	5.55111512312578e-16	0.999999999999999	FALSE	FALSE	FALSE	FALSE	0	4.36789198278658e-25	SIGN	-0.782087276802678	NOT_DEG
SOLSEv5.0_25086	-3.39957694120665	0.000161558645035129	1.0644000938368e-05	-3.331932868659	1.05593870651958e-07	3.45590024094809e-09	-3.09174473448633	0.00506967373036313	0.000640220426113874	-3.3784870468443	0	1	TRUE	TRUE	TRUE	TRUE	4	4.99439023734597e-25	SIGN	-3.30043539779907	PREVALENT_DEG
SOLSEv5.0_04992	-2.17991460314825	3.85530613042797e-05	1.9603680517457e-06	-2.16560387749206	2.84311902624901e-07	1.05556498660264e-08	-2.12227218564363	0.0026883729848042	0.000268369571177809	-2.16571704790413	3.33066907387547e-16	1	TRUE	TRUE	TRUE	TRUE	4	5.10008485144125e-25	SIGN	-2.15837692854702	PREVALENT_DEG
SOLSEv5.0_43135	-0.663318970860043	2.07300675454754e-05	9.49977818779625e-07	-0.658770240431217	3.71144901007989e-06	1.93351593047198e-07	-0.658938546301371	0.000244973295403697	9.99579181915094e-06	-0.661361524432262	5.55111512312578e-16	0.999999999999999	FALSE	FALSE	FALSE	FALSE	0	5.42146729006161e-25	SIGN	-0.660597320506223	NOT_DEG
SOLSEv5.0_40949	-0.544827484819423	6.1882789211348e-06	2.38081045713488e-07	-0.540555892460648	4.85006725012136e-05	3.74958743031536e-06	-0.543547035576266	0.000323489703498828	1.44207404835836e-05	-0.542184822378081	0	1	FALSE	FALSE	FALSE	FALSE	0	5.5781311335272e-25	SIGN	-0.542778808808604	NOT_DEG
SOLSEv5.0_35554	-0.720483974806308	2.826711470819e-05	1.36030046404136e-06	-0.715180157673146	3.94272427225648e-06	2.06953225596235e-07	-0.710592367318387	0.00029413209147832	1.26678693503449e-05	-0.721406683499731	3.33066907387547e-16	1	FALSE	FALSE	FALSE	FALSE	0	5.64684311763573e-25	SIGN	-0.716915795824393	NOT_DEG
SOLSEv5.0_46448	-0.706327577341641	1.89341899507244e-05	8.53384197299826e-07	-0.701742195940226	1.65466777537864e-06	7.69676078426792e-08	-0.699917666062162	0.00022407819303199	8.90045673665454e-06	-0.703440392070611	1.66533453693773e-15	0.999999999999998	FALSE	FALSE	FALSE	FALSE	0	6.02831342670811e-25	SIGN	-0.70285695785366	NOT_DEG
SOLSEv5.0_48563	0.68671089982229	4.35276877053048e-05	2.2619022958178e-06	0.690931682172524	5.04710880242593e-06	2.75194423426106e-07	0.690559834360676	0.00024304386316219	9.90908571209139e-06	0.689603080726273	2.22044604925031e-16	1	FALSE	FALSE	FALSE	FALSE	0	6.10943345571081e-25	SIGN	0.689451374270441	NOT_DEG
SOLSEv5.0_22986	0.611327440923925	7.13282254376628e-06	2.79544629825103e-07	0.615235514371233	1.30544274516023e-05	8.06077896513052e-07	0.61187735034334	0.00019503855787227	7.50369923600107e-06	0.613405378764717	6.66133814775094e-16	0.999999999999999	FALSE	FALSE	FALSE	FALSE	0	6.22845057137858e-25	SIGN	0.612961421100804	NOT_DEG
SOLSEv5.0_23213	-0.716791102288602	1.66183602760396e-05	7.37005703080114e-07	-0.71116334271951	3.62589973594022e-06	1.88180661212667e-07	-0.709724690353807	0.000228076198390274	9.14161567260363e-06	-0.719069625571358	8.88178419700125e-16	0.999999999999999	FALSE	FALSE	FALSE	FALSE	0	6.28189489177098e-25	SIGN	-0.714187190233319	NOT_DEG
SOLSEv5.0_22957	-0.678033352686849	2.51310755343063e-05	1.18713251137008e-06	-0.673016795027611	7.65851095481755e-06	4.40459284799276e-07	-0.668514563375815	0.000286491128105094	1.21977150363492e-05	-0.676381717421727	2.22044604925031e-16	1	FALSE	FALSE	FALSE	FALSE	0	6.30020446272688e-25	SIGN	-0.673986607128001	NOT_DEG
SOLSEv5.0_00394	0.656367064704962	1.69135281989845e-05	7.52316932331813e-07	0.659925396811141	5.65629017324363e-06	3.12309361238085e-07	0.653436645042115	0.000197496183288399	7.63715011370299e-06	0.659758212678415	6.66133814775094e-16	0.999999999999999	FALSE	FALSE	FALSE	FALSE	0	6.46847934264162e-25	SIGN	0.657371829809158	NOT_DEG
SOLSEv5.0_29159	0.587637068021629	1.64377611577796e-05	7.27917138884701e-07	0.591301642733164	2.57340880669754e-05	1.79259215698132e-06	0.58828234824071	0.000282677652772475	1.19611165815488e-05	0.590062670618232	1.11022302462516e-16	1	FALSE	FALSE	FALSE	FALSE	0	6.8067587694506e-25	SIGN	0.589320932403434	NOT_DEG
SOLSEv5.0_47945	-0.719286543220024	8.95173247846714e-06	3.63205900383593e-07	-0.714422371919984	1.50860301626164e-05	9.56774128423822e-07	-0.724495329454153	0.000153900168448608	5.47710061970096e-06	-0.720276567718	6.66133814775094e-16	0.999999999999999	FALSE	FALSE	FALSE	FALSE	0	7.08532303846399e-25	SIGN	-0.71962020307804	NOT_DEG
SOLSEv5.0_41063	-0.625704321479896	1.06564004912929e-05	4.4076632698779e-07	-0.621167779358885	1.78237531687575e-05	1.1726322825281e-06	-0.623947327108056	0.000227709810439303	9.113467210894e-06	-0.625606806370874	3.33066907387547e-16	1	FALSE	FALSE	FALSE	FALSE	0	7.35924468800324e-25	SIGN	-0.624106558579428	NOT_DEG
SOLSEv5.0_47736	0.589683599584494	1.08090208386526e-05	4.48498254934081e-07	0.593568651468671	1.36595913297536e-05	8.51065094588313e-07	0.590939206729941	0.000228752781866417	9.17624329320034e-06	0.591734673118367	4.44089209850063e-16	1	FALSE	FALSE	FALSE	FALSE	0	7.64875249055416e-25	SIGN	0.591481532725368	NOT_DEG
SOLSEv5.0_11539	-0.72635302084279	4.66514910128398e-05	2.45792085728943e-06	-0.722514414427563	1.17783404958392e-05	7.17998171577763e-07	-0.743949193617242	0.000245994439937224	1.00536085652051e-05	-0.720261129419313	1.11022302462516e-16	1	FALSE	FALSE	FALSE	FALSE	0	7.65253111899064e-25	SIGN	-0.728269439576727	NOT_DEG
SOLSEv5.0_09464	0.532697352231934	2.58998363122651e-06	8.86765232370169e-08	0.536790286383542	3.70205054132792e-05	2.7501363539458e-06	0.537675639068615	0.000285308538941073	1.21099018760729e-05	0.534558099588062	5.55111512312578e-16	0.999999999999999	FALSE	FALSE	FALSE	FALSE	0	7.73971733865658e-25	SIGN	0.535430344318038	NOT_DEG
SOLSEv5.0_21341	-1.84444638856964	3.0872945544141e-05	1.51207808659221e-06	-1.83502697639901	1.55020061540949e-07	5.33082329621511e-09	-1.81554932496123	0.00132467051887613	0.000101014660911573	-1.83270990198804	2.44249065417534e-15	0.999999999999998	TRUE	TRUE	TRUE	TRUE	4	7.88533687991214e-25	SIGN	-1.83193314797948	PREVALENT_DEG
SOLSEv5.0_22807	0.594597102632277	3.60693019807659e-06	1.29651989853063e-07	0.59812759441038	4.47538559393935e-05	3.43039929154987e-06	0.588158149176746	0.000180337868820519	6.79604350871403e-06	0.596341578569265	5.55111512312578e-16	0.999999999999999	FALSE	FALSE	FALSE	FALSE	0	8.21340980768749e-25	SIGN	0.594306106197167	NOT_DEG
SOLSEv5.0_41737	-1.19388588627186	0.00255074000163024	0.000307759668239316	-1.18939104521576	6.93823984863403e-07	2.8857137800674e-08	-1.25097418759597	2.07794040471684e-05	3.79940519787047e-07	-1.19193021339023	4.44089209850063e-16	1	TRUE	TRUE	TRUE	TRUE	4	8.29664838859561e-25	SIGN	-1.20654533311845	PREVALENT_DEG
SOLSEv5.0_01610	0.579249296131871	7.37965908175452e-06	2.90942144804752e-07	0.583498185467023	2.12838942510507e-05	1.4371851253787e-06	0.580192678095481	0.000246556208022126	1.00927548633947e-05	0.58044988601124	4.44089209850063e-16	1	FALSE	FALSE	FALSE	FALSE	0	8.71678447183126e-25	SIGN	0.580847511426404	NOT_DEG
SOLSEv5.0_21811	-6.3475688929427	6.47124521754407e-05	3.61130449063616e-06	-7.17526449198936	4.69910988940467e-07	1.83565005691874e-08	-4.74797187738955	0.00053256285762782	2.86010187794739e-05	-4.89258398129492	1.11022302462516e-15	0.999999999999999	TRUE	TRUE	TRUE	TRUE	4	9.09506357165196e-25	SIGN	-5.79084731090413	PREVALENT_DEG
SOLSEv5.0_00145	0.533490359823048	1.23466351954404e-05	5.2445740547221e-07	0.537378562757008	3.81951669629093e-05	2.85996703681174e-06	0.538705652120878	0.000346391676518209	1.59078867954231e-05	0.535923389155827	0	1	FALSE	FALSE	FALSE	FALSE	0	9.17040469047004e-25	SIGN	0.53637449096419	NOT_DEG
SOLSEv5.0_23538	-0.741649531142645	8.32121502599131e-06	3.3379919120774e-07	-0.736784730457234	1.63061868070927e-05	1.05874477490816e-06	-0.74411270151375	0.000151732136523288	5.3594123657899e-06	-0.741558914274128	8.88178419700125e-16	0.999999999999999	FALSE	FALSE	FALSE	FALSE	0	9.2429549225534e-25	SIGN	-0.741026469346939	NOT_DEG
SOLSEv5.0_07254	-0.657612332852273	1.00893713417913e-05	4.14001056272826e-07	-0.652898389276451	9.08369014220694e-06	5.35246817623394e-07	-0.652819107096699	0.000210907810548155	8.25270361334735e-06	-0.657996132762639	9.99200722162641e-16	0.999999999999999	FALSE	FALSE	FALSE	FALSE	0	9.73878585717208e-25	SIGN	-0.655331490497015	NOT_DEG
SOLSEv5.0_10252	0.526769724696093	4.01870878789038e-06	1.46168444899798e-07	0.530851711823364	2.4704807370535e-05	1.70548566786709e-06	0.530993297449108	0.000300943440868878	1.30204988039649e-05	0.528736757074661	6.66133814775094e-16	0.999999999999999	FALSE	FALSE	FALSE	FALSE	0	1.00222335697647e-24	SIGN	0.529337872760807	NOT_DEG
SOLSEv5.0_20590	-1.55092747355245	0.0078032039060533	0.0012256944716694	-1.54607978968582	1.58316669081448e-06	7.35377627778775e-08	-1.69812481460366	1.51974600775973e-05	2.46946877799647e-07	-1.54898592621583	0	1	TRUE	TRUE	TRUE	TRUE	4	1.04745107691489e-24	SIGN	-1.58602950101444	PREVALENT_DEG
SOLSEv5.0_14703	-0.697703921399284	2.5482202611497e-05	1.20622841367491e-06	-0.693076219902109	8.62223765127216e-06	5.03810623355035e-07	-0.702226740214451	0.000224247205814487	8.9145312753617e-06	-0.694576237005818	4.44089209850063e-16	1	FALSE	FALSE	FALSE	FALSE	0	1.09714541500352e-24	SIGN	-0.696895779630416	NOT_DEG
SOLSEv5.0_24386	-1.45949092690467	9.59368990393968e-07	2.87845339336272e-08	-1.44821228525979	2.55151785475558e-08	7.02729041834334e-10	-1.48128537371667	0.000120601212634836	3.99457123554966e-06	-1.4761714096286	7.50899342705225e-12	0.999999999992491	TRUE	TRUE	TRUE	TRUE	4	1.11089787512048e-24	SIGN	-1.46628999887743	PREVALENT_DEG
SOLSEv5.0_34093	-0.722704644326358	1.27463611401316e-05	5.44784236761031e-07	-0.718499517115692	8.043109015418e-06	4.65746784728929e-07	-0.732297517440816	0.000157460855316132	5.7116582452262e-06	-0.720855581466239	1.4432899320127e-15	0.999999999999999	FALSE	FALSE	FALSE	FALSE	0	1.16499640361222e-24	SIGN	-0.723589315087276	NOT_DEG
SOLSEv5.0_10331	0.539291134316421	1.2161455114218e-05	5.14994488308481e-07	0.54318046342755	5.11262278704248e-05	4.00275919873168e-06	0.54146802500747	0.000351021721112779	1.62127026755632e-05	0.542048795989622	0	1	FALSE	FALSE	FALSE	FALSE	0	1.20947861237005e-24	SIGN	0.541497104685266	NOT_DEG
SOLSEv5.0_00124	0.671892001373126	4.30441336631169e-06	1.5726658821209e-07	0.675625161553536	3.57446912379854e-05	2.63071915949064e-06	0.656872697876295	0.000203116906318231	7.89450865248942e-06	0.673765608927628	7.7715611723761e-16	0.999999999999999	FALSE	FALSE	FALSE	FALSE	0	1.21215854855539e-24	SIGN	0.669538867432646	NOT_DEG
SOLSEv5.0_50528	-1.93169980224076	5.50133700465337e-05	2.96168883157651e-06	-1.91902231197797	2.00663108903467e-07	7.10749087439978e-09	-1.88376529288544	0.00198346714769565	0.000176191191270684	-1.92381268704052	1.11022302462516e-15	0.999999999999999	TRUE	TRUE	TRUE	TRUE	4	1.21320182793478e-24	SIGN	-1.91457502353617	PREVALENT_DEG
SOLSEv5.0_22904	-0.685371688465327	2.25625836069739e-05	1.04580533936405e-06	-0.681409545798636	1.09414767536219e-05	6.60518522466949e-07	-0.691275291070911	0.000196334044603149	7.57287537040674e-06	-0.680442400770166	5.55111512312578e-16	0.999999999999999	FALSE	FALSE	FALSE	FALSE	0	1.33667380008848e-24	SIGN	-0.68462473152626	NOT_DEG
SOLSEv5.0_23276	0.613912739629455	6.71849575759391e-05	3.77052216813221e-06	0.618104426876855	1.11551881526923e-05	6.75250860176757e-07	0.618207133486164	0.000338709886926425	1.53660855376135e-05	0.615429584842831	0	1	FALSE	FALSE	FALSE	FALSE	0	1.39722705285058e-24	SIGN	0.616413471208827	NOT_DEG
SOLSEv5.0_47600	0.660461788065765	3.94291598140138e-05	2.01915403308478e-06	0.663726108994307	1.19255557552888e-05	7.27363772226198e-07	0.65940536070207	0.000271433040725533	1.13338419657577e-05	0.664976035464583	2.22044604925031e-16	1	FALSE	FALSE	FALSE	FALSE	0	1.40465814897411e-24	SIGN	0.662142323306681	NOT_DEG
SOLSEv5.0_00488	0.598313469463078	9.10110704199762e-06	3.70162873815286e-07	0.602518656856739	3.6084072786824e-05	2.66517295638492e-06	0.597006961593651	0.00026285054565883	1.08978183096577e-05	0.600602454621197	3.33066907387547e-16	1	FALSE	FALSE	FALSE	FALSE	0	1.42410095181042e-24	SIGN	0.599610385633666	NOT_DEG
SOLSEv5.0_01099	0.57920728002024	1.1969350789338e-05	5.05287894005472e-07	0.583017035940655	3.7438466829361e-05	2.79101723958503e-06	0.575922126053795	0.000294009502521725	1.26529382465936e-05	0.581919833088537	2.22044604925031e-16	1	FALSE	FALSE	FALSE	FALSE	0	1.44791127931683e-24	SIGN	0.580016568775807	NOT_DEG
SOLSEv5.0_04635	0.637232528570946	3.0872945544141e-05	1.51056240464318e-06	0.640850483869393	2.83762292639753e-05	2.00924158889127e-06	0.633207372042487	0.000304180975973569	1.32005137457591e-05	0.640346290625862	1.11022302462516e-16	1	FALSE	FALSE	FALSE	FALSE	0	1.46354850121292e-24	SIGN	0.637909168777172	NOT_DEG
SOLSEv5.0_22736	-0.617530421782105	1.12800794082483e-05	4.7127271362397e-07	-0.613504329848604	3.60278139023284e-05	2.65746964640816e-06	-0.622403847785959	0.000232757152374515	9.3827194667598e-06	-0.615567394507943	3.33066907387547e-16	1	FALSE	FALSE	FALSE	FALSE	0	1.55413293253187e-24	SIGN	-0.617251498481153	NOT_DEG
SOLSEv5.0_13374	-0.703175700575196	3.74390672172311e-05	1.89266203310691e-06	-0.697975125312126	1.39154760612667e-05	8.71674175275018e-07	-0.704162893824523	0.00028359730646439	1.20189127147169e-05	-0.702904913925227	2.22044604925031e-16	1	FALSE	FALSE	FALSE	FALSE	0	1.61539044377684e-24	SIGN	-0.702054658409268	NOT_DEG
SOLSEv5.0_07800	-1.33279389090668	8.78698667639639e-07	2.60491216327024e-08	-1.32761115561362	1.29905914709875e-08	3.30489721630019e-10	-1.32042018775273	0.000120187081758356	3.96901829264702e-06	-1.32721755678879	2.51852982913192e-11	0.999999999974815	TRUE	TRUE	TRUE	TRUE	4	1.69735176435564e-24	SIGN	-1.32701069776545	PREVALENT_DEG
SOLSEv5.0_19823	0.594901717430478	3.03859183905307e-05	1.4822399214893e-06	0.59877566445666	1.30325504799705e-05	8.04293566042234e-07	0.597946897223341	0.000291470810849047	1.25149795026935e-05	0.597928719673391	3.33066907387547e-16	1	FALSE	FALSE	FALSE	FALSE	0	1.8794709266957e-24	SIGN	0.597388249695967	NOT_DEG
SOLSEv5.0_08422	-0.61346135357712	1.98927950772944e-05	9.06431628673015e-07	-0.608947377290213	1.90466473623069e-05	1.26423270743474e-06	-0.607312434738558	0.000322304813679512	1.43361790544509e-05	-0.613382375043178	3.33066907387547e-16	1	FALSE	FALSE	FALSE	FALSE	0	1.98341775035718e-24	SIGN	-0.610775885162267	NOT_DEG
SOLSEv5.0_17866	-2.36431898756437	0.000117462930599886	7.28515905514787e-06	-2.33844394096346	7.30127988975669e-07	3.04869120564964e-08	-2.28969059629011	0.00460079099414624	0.000556692236628797	-2.36675828052748	1.11022302462516e-16	1	TRUE	TRUE	TRUE	TRUE	4	2.12905657902165e-24	SIGN	-2.33980295133635	PREVALENT_DEG
SOLSEv5.0_00498	0.585811868829229	5.5409743342557e-05	2.99212250265917e-06	0.589836884222539	2.21423345844793e-05	1.50241951173945e-06	0.589572194992008	0.000369179684501732	1.73543416014995e-05	0.588048109461448	0	1	FALSE	FALSE	FALSE	FALSE	0	2.4287871904609e-24	SIGN	0.588317264376306	NOT_DEG
SOLSEv5.0_47848	0.505747142034046	8.53498406422136e-06	3.43775250198589e-07	0.510091422204288	0.000137966149718452	1.29755118978224e-05	0.505038830382146	0.000389112651596712	1.87511857841963e-05	0.507949585735851	1.11022302462516e-16	1	FALSE	FALSE	FALSE	FALSE	0	2.45564705114773e-24	SIGN	0.507206745089083	NOT_DEG
SOLSEv5.0_11778	0.635166244400736	8.36511077943514e-05	4.86040313810203e-06	0.638909788297172	1.49684972098263e-05	9.479469446532e-07	0.637926094954051	0.000367828214067112	1.72666627093842e-05	0.637339759576161	1.11022302462516e-16	1	FALSE	FALSE	FALSE	FALSE	0	2.46779186605897e-24	SIGN	0.63733547180703	NOT_DEG
SOLSEv5.0_48860	-0.945856947212031	2.07484397195657e-05	9.52181949510974e-07	-0.94218416929978	2.30588864411127e-07	8.39454586324197e-09	-0.946968754024084	0.000213806694870542	8.41526531036928e-06	-0.939627408903226	5.00710584105946e-14	0.99999999999995	FALSE	FALSE	FALSE	FALSE	0	2.47173702884467e-24	SIGN	-0.94365931985978	NOT_DEG
SOLSEv5.0_00006	0.637105606342459	1.4372370567051e-05	6.25603629711769e-07	0.640358398953041	0.000102331677610939	9.04635813302231e-06	0.622977938893165	0.000314316935191419	1.38157888658803e-05	0.638693987013515	1.11022302462516e-16	1	FALSE	FALSE	FALSE	FALSE	0	2.47654840685696e-24	SIGN	0.634783982800545	NOT_DEG
SOLSEv5.0_22705	0.578431849094917	3.61410062721564e-05	1.81043152582841e-06	0.582044544277397	3.721442300627e-05	2.76942838706674e-06	0.581603623441241	0.000345362669237613	1.58364160658312e-05	0.581207219559378	0	1	FALSE	FALSE	FALSE	FALSE	0	2.487901187743e-24	SIGN	0.580821809093233	NOT_DEG
SOLSEv5.0_18784	0.636539887446493	8.05698811172045e-05	4.64963565650283e-06	0.64039827946846	1.59377410299513e-05	1.02805571098888e-06	0.637857431913309	0.000365344421975856	1.70564983477458e-05	0.638653775826433	0	1	FALSE	FALSE	FALSE	FALSE	0	2.51161178017282e-24	SIGN	0.638362343663674	NOT_DEG
SOLSEv5.0_12687	-2.29912342407697	8.50877847468024e-05	4.94667192287651e-06	-2.27657177978626	3.51181339580107e-07	1.3361099450919e-08	-2.20539928261075	0.00393228102058868	0.000450815647979595	-2.29513317022556	4.44089209850063e-16	1	TRUE	TRUE	TRUE	TRUE	4	2.51603914938469e-24	SIGN	-2.26905691417489	PREVALENT_DEG
SOLSEv5.0_11323	-2.94164430426799	8.2828902833642e-05	4.7990353379962e-06	-2.90815054952607	3.41104221120533e-07	1.29441118607929e-08	-2.87232568111306	0.00554561869000333	0.000723848847277516	-2.89401431063542	3.33066907387547e-16	1	TRUE	TRUE	TRUE	TRUE	4	2.51624420893024e-24	SIGN	-2.90403371138563	PREVALENT_DEG
SOLSEv5.0_28573	0.589673637179155	1.28964748484448e-05	5.52046850355251e-07	0.594314479905359	0.00012002606384719	1.09643537961501e-05	0.5833793778726	0.000333103125461734	1.49586408308982e-05	0.59202045742609	1.11022302462516e-16	1	FALSE	FALSE	FALSE	FALSE	0	2.74861671579618e-24	SIGN	0.589846988095801	NOT_DEG
SOLSEv5.0_10343	0.651749686213672	5.65670317049791e-05	3.08246963957146e-06	0.655723383562526	9.96527489513866e-06	5.94062935678423e-07	0.652655394048478	0.000306441729900965	1.33504629053752e-05	0.654340650169464	3.33066907387547e-16	1	FALSE	FALSE	FALSE	FALSE	0	2.76191923782002e-24	SIGN	0.653617278498535	NOT_DEG
SOLSEv5.0_42297	-0.553795453571084	3.95138029769393e-05	2.02478568909833e-06	-0.549409258753083	3.27711129122134e-05	2.38390132992367e-06	-0.54993379339181	0.000456299445852841	2.32471109202511e-05	-0.550721333928899	0	1	FALSE	FALSE	FALSE	FALSE	0	3.13032380018321e-24	SIGN	-0.550964959911219	NOT_DEG
SOLSEv5.0_02010	0.557694428115663	1.53157481518776e-05	6.72197593114938e-07	0.561616363041703	3.99944001908853e-05	3.01832144039803e-06	0.559195965067648	0.000337460960029113	1.52872706181327e-05	0.559673265538171	3.33066907387547e-16	1	FALSE	FALSE	FALSE	FALSE	0	3.27812769438185e-24	SIGN	0.559545005440796	NOT_DEG
SOLSEv5.0_23225	0.646644601888472	7.62605707963303e-05	4.36339739677654e-06	0.650313421648584	1.26658943466118e-05	7.80337638899049e-07	0.650316861482388	0.000336895103502348	1.51952818899067e-05	0.648873542819835	2.22044604925031e-16	1	FALSE	FALSE	FALSE	FALSE	0	3.43280058054443e-24	SIGN	0.64903710695982	NOT_DEG
SOLSEv5.0_19385	0.886543921219391	1.01975957039327e-05	4.20115635637841e-07	0.889942637746256	2.04926509352653e-07	7.33249828297909e-09	0.900884518713787	9.955824099209e-05	3.09495631485767e-06	0.887983840883978	3.66928709638614e-13	0.999999999999633	FALSE	FALSE	FALSE	FALSE	0	3.6177925006779e-24	SIGN	0.891338729640853	NOT_DEG
SOLSEv5.0_41473	0.515145013776044	5.83497326032455e-06	2.23339094033366e-07	0.519175771242558	3.69679337817847e-05	2.74501743801979e-06	0.519644089181536	0.000354951516329013	1.64058607159915e-05	0.517471059102699	9.99200722162641e-16	0.999999999999999	FALSE	FALSE	FALSE	FALSE	0	3.62520167691304e-24	SIGN	0.517858983325709	NOT_DEG
SOLSEv5.0_23588	-0.477919182367499	5.69842902064141e-06	2.17738613400735e-07	-0.473721619596891	0.000107425518474078	9.58482615673258e-06	-0.473796466255688	0.000594931499275855	3.31771427979787e-05	-0.475792943731838	2.22044604925031e-16	1	FALSE	FALSE	FALSE	FALSE	0	3.82223285237076e-24	SIGN	-0.475307552987979	NOT_DEG
SOLSEv5.0_00607	0.578033239653718	1.50342289211524e-05	6.57374287593968e-07	0.582046571487897	3.56476354192518e-05	2.6212357068944e-06	0.587119488268043	0.000275910736191765	1.15751541493968e-05	0.580082114851763	5.55111512312578e-16	0.999999999999999	FALSE	FALSE	FALSE	FALSE	0	3.877142097009e-24	SIGN	0.581820353565355	NOT_DEG
SOLSEv5.0_23480	-3.94119115141278	0.00020634985025557	1.41843083883781e-05	-3.84502255473074	1.0067555244075e-06	4.39699896438581e-08	-3.75196709990918	0.0035857056563454	0.000396672293007386	-3.70701409203299	1.11022302462516e-16	1	TRUE	TRUE	TRUE	TRUE	4	3.90495045855952e-24	SIGN	-3.81129872452142	PREVALENT_DEG
SOLSEv5.0_01329	-0.64632101649206	2.02990373609431e-05	9.28226341587951e-07	-0.641331373297194	1.52910133941035e-05	9.73288086241234e-07	-0.637563414279728	0.00030238444386939	1.31109219433798e-05	-0.645843115952058	8.88178419700125e-16	0.999999999999999	FALSE	FALSE	FALSE	FALSE	0	3.93473887479489e-24	SIGN	-0.64276473000526	NOT_DEG
SOLSEv5.0_19415	-2.41399074282023	6.6019851317201e-05	3.70160214193544e-06	-2.39388248321028	3.33824316352716e-07	1.26021062864991e-08	-2.3277623394654	0.0038818662365751	0.000442305672689892	-2.3954534613374	9.99200722162641e-16	0.999999999999999	TRUE	TRUE	TRUE	TRUE	4	4.03024803286674e-24	SIGN	-2.38277225670833	PREVALENT_DEG
SOLSEv5.0_01963	-0.622939480078214	1.40135637991631e-05	6.07732511582237e-07	-0.618300917700049	5.79067125547978e-05	4.64386628931396e-06	-0.630252957023626	0.000238234289176839	9.65043209284112e-06	-0.620925951138278	4.44089209850063e-16	1	FALSE	FALSE	FALSE	FALSE	0	4.0468088122351e-24	SIGN	-0.623104826485042	NOT_DEG
SOLSEv5.0_49104	-0.728108115838431	3.72123583145371e-05	1.8793789008403e-06	-0.723169608087984	4.30778838277486e-06	2.30190907090504e-07	-0.721685038054785	0.00031328894087741	1.37603191705996e-05	-0.725873325672904	1.88737914186277e-15	0.999999999999998	FALSE	FALSE	FALSE	FALSE	0	4.44775107773816e-24	SIGN	-0.724709021913526	NOT_DEG
SOLSEv5.0_19340	0.569722967815196	2.39733573671893e-05	1.11985318364936e-06	0.57363512543504	9.13339238219202e-05	7.92122334430336e-06	0.570589333172089	0.000399120059752588	1.94692712074433e-05	0.571720927080374	0	1	FALSE	FALSE	FALSE	FALSE	0	4.54784716302059e-24	SIGN	0.571417088375675	NOT_DEG
SOLSEv5.0_12310	0.865724889699004	5.7857895589413e-06	2.21266613142718e-07	0.868579256145671	1.04989046258605e-07	3.42921252100292e-09	0.855661163866438	0.000112645106828259	3.6312081838739e-06	0.870269207227893	1.43629552695757e-12	0.999999999998564	FALSE	FALSE	FALSE	FALSE	0	4.6040287859119e-24	SIGN	0.865058629234752	NOT_DEG
SOLSEv5.0_19890	0.558571038232378	3.52682989246951e-05	1.76208354276946e-06	0.562319244719918	5.93311069663134e-05	4.7814682599317e-06	0.556346465051266	0.000424487432637543	2.12083469282192e-05	0.561267933163943	0	1	FALSE	FALSE	FALSE	FALSE	0	4.61901705004856e-24	SIGN	0.559626170291876	NOT_DEG
SOLSEv5.0_17706	-1.88141910225273	2.98853306024497e-06	1.048728569544e-07	-1.86606978282073	8.4128565800733e-09	2.04639291134633e-10	-1.85370717438114	0.000610324520220987	3.4480139818807e-05	-1.89332291533922	6.75071110123326e-12	0.999999999993249	TRUE	TRUE	TRUE	TRUE	4	4.84106087936325e-24	SIGN	-1.87362974369845	PREVALENT_DEG
SOLSEv5.0_23301	0.547240581027389	6.06162590589723e-05	3.33296897625902e-06	0.551292588336418	3.6663127798056e-05	2.71757025138727e-06	0.55023770792167	0.00045136898848474	2.29483184664627e-05	0.549590603549783	0	1	FALSE	FALSE	FALSE	FALSE	0	5.18737144635792e-24	SIGN	0.549590370208815	NOT_DEG
SOLSEv5.0_21761	0.579450955895119	4.89746213084632e-05	2.59221446701073e-06	0.583799878252462	5.01894671041991e-05	3.89626477671653e-06	0.579605477021945	0.000411969834981536	2.03124673256825e-05	0.582024751222754	1.11022302462516e-16	1	FALSE	FALSE	FALSE	FALSE	0	5.23429306187758e-24	SIGN	0.58122026559807	NOT_DEG
SOLSEv5.0_29148	0.600989732026994	2.826711470819e-05	1.3603253179991e-06	0.604748794399679	9.0358533497753e-05	7.80696780245169e-06	0.593041420908498	0.000409595290665125	2.0155051725274e-05	0.603165113347431	0	1	FALSE	FALSE	FALSE	FALSE	0	5.39964087807962e-24	SIGN	0.600486265170651	NOT_DEG
SOLSEv5.0_29300	0.575753088217871	2.45489310120871e-05	1.15318649766263e-06	0.579652615675151	0.00010491266324632	9.3365141338927e-06	0.570746063783231	0.000415739804597899	2.05256431118157e-05	0.577818014953663	0	1	FALSE	FALSE	FALSE	FALSE	0	5.5205041156515e-24	SIGN	0.575992445657479	NOT_DEG
SOLSEv5.0_02608	0.577405018728409	2.02179897140061e-05	9.23856536844584e-07	0.580800147124547	0.000147261114785298	1.39947125136538e-05	0.570242656202845	0.000362348189927709	1.68741234546229e-05	0.579112519113675	1.11022302462516e-16	1	FALSE	FALSE	FALSE	FALSE	0	5.56030499357257e-24	SIGN	0.576890085292369	NOT_DEG
SOLSEv5.0_04670	0.628252228787395	3.33262732869438e-05	1.65192767170946e-06	0.63213076971748	8.2303264225709e-05	6.99211659443045e-06	0.620352549251237	0.000398919426761638	1.94463890208132e-05	0.630486927428358	1.11022302462516e-16	1	FALSE	FALSE	FALSE	FALSE	0	5.6357742934247e-24	SIGN	0.627805618796117	NOT_DEG
SOLSEv5.0_04412	0.559782377344823	2.83646651877768e-05	1.36688206990961e-06	0.563634276837604	3.81951669629093e-05	2.85958516146586e-06	0.566895765765294	0.000348495596370754	1.60273883240464e-05	0.562194387376242	3.33066907387547e-16	1	FALSE	FALSE	FALSE	FALSE	0	5.82477674876541e-24	SIGN	0.563126701830991	NOT_DEG
SOLSEv5.0_20506	0.567280822878605	7.33756499258822e-05	4.16942684639406e-06	0.571097044497044	3.54504597748755e-05	2.60440957805112e-06	0.570497529635155	0.000437117699802574	2.19685256999554e-05	0.570319600891778	0	1	FALSE	FALSE	FALSE	FALSE	0	5.8461538624136e-24	SIGN	0.569798749475646	NOT_DEG
SOLSEv5.0_48315	-1.83551313152929	0.000116155991619761	7.17991439516823e-06	-1.82228126016185	6.42547428490841e-07	2.64924521611298e-08	-1.78333367973989	0.0025542773723503	0.000250455520178917	-1.83303650832646	6.66133814775094e-16	0.999999999999999	TRUE	TRUE	TRUE	TRUE	4	5.87956101457676e-24	SIGN	-1.81854114493937	PREVALENT_DEG
SOLSEv5.0_00949	0.500921348355409	1.97412025669588e-05	8.97533583535368e-07	0.504849942330023	0.000110343030073588	9.91033484165499e-06	0.505997407734313	0.000527803816240949	2.82934586850103e-05	0.50341691319202	0	1	FALSE	FALSE	FALSE	FALSE	0	5.90836815356244e-24	SIGN	0.503796402902941	NOT_DEG
SOLSEv5.0_15618	0.785063533523265	4.40927762439431e-05	2.29954773173528e-06	0.789626507155078	7.61768254013571e-07	3.20081201830867e-08	0.797342643390455	0.000205708438859523	8.02899694068124e-06	0.785387393228226	1.95399252334028e-14	0.99999999999998	FALSE	FALSE	FALSE	FALSE	0	6.23320049463953e-24	SIGN	0.789355019324256	NOT_DEG
SOLSEv5.0_28329	0.54174108380542	1.01395754130006e-05	4.17392494760947e-07	0.545573189863306	8.10272133766501e-05	6.85711046466218e-06	0.540834175532691	0.000310315175499895	1.35955225189981e-05	0.543645194756685	5.55111512312578e-16	0.999999999999999	FALSE	FALSE	FALSE	FALSE	0	6.51984992452737e-24	SIGN	0.542948410989526	NOT_DEG
SOLSEv5.0_00986	-0.593901041982727	2.67114285893951e-05	1.2740605239271e-06	-0.589806199521313	2.17085954202186e-05	1.47013860591245e-06	-0.587426780935021	0.000369907167147983	1.74006818278915e-05	-0.591514939048048	6.66133814775094e-16	0.999999999999999	FALSE	FALSE	FALSE	FALSE	0	6.57954240904518e-24	SIGN	-0.590662240371777	NOT_DEG
SOLSEv5.0_04286	0.554811507728619	1.62544121476839e-05	7.19264273875781e-07	0.558513348475065	5.55602581118182e-05	4.42286137022483e-06	0.55427818968431	0.000365466061705584	1.7083795813569e-05	0.557481735159209	4.44089209850063e-16	1	FALSE	FALSE	FALSE	FALSE	0	6.74148481280021e-24	SIGN	0.556271195261801	NOT_DEG
SOLSEv5.0_12316	-0.665028986391028	9.92801656113693e-05	5.90538226989466e-06	-0.660317321118345	3.30476812794242e-05	2.40727455467427e-06	-0.671351156884963	0.00040900023233017	2.0098918287702e-05	-0.662449752210986	1.11022302462516e-16	1	FALSE	FALSE	FALSE	FALSE	0	6.84720967407624e-24	SIGN	-0.664786804151331	NOT_DEG
SOLSEv5.0_41750	-0.627232808893177	9.2350860485535e-05	5.42651873647073e-06	-0.623060220689397	3.46714827832679e-05	2.54149036716795e-06	-0.6251359113381	0.00046488775364221	2.38067457467041e-05	-0.622920997039322	0	1	FALSE	FALSE	FALSE	FALSE	0	7.55911995952891e-24	SIGN	-0.624587484489999	NOT_DEG
SOLSEv5.0_04766	0.679734566432497	9.47893574738248e-05	5.58536246152761e-06	0.683923548929806	9.94292491793739e-06	5.9240418626059e-07	0.690969164405064	0.000320432678262564	1.41792748678048e-05	0.680606853513393	5.55111512312578e-16	0.999999999999999	FALSE	FALSE	FALSE	FALSE	0	7.6630781216374e-24	SIGN	0.68380853332019	NOT_DEG
SOLSEv5.0_21356	0.558288566764238	5.62614494728254e-05	3.05658335940407e-06	0.562290124779956	3.35357290965112e-05	2.44832949842894e-06	0.563003108590809	0.000409690578152086	2.01731893519394e-05	0.560920943721304	2.22044604925031e-16	1	FALSE	FALSE	FALSE	FALSE	0	7.83709821703889e-24	SIGN	0.561125685964077	NOT_DEG
SOLSEv5.0_21850	-2.26091071075165	0.00892555304740987	0.00145033278353015	-2.24642251904906	7.94393914778452e-07	3.36919193084647e-08	-2.5812929309426	8.89523336073153e-06	1.2152579669469e-07	-2.26031958265809	2.88657986402541e-15	0.999999999999997	TRUE	TRUE	TRUE	TRUE	4	8.29029109972495e-24	SIGN	-2.33723643585035	PREVALENT_DEG
SOLSEv5.0_13300	0.613519412630453	9.17011004542289e-05	5.3823184719877e-06	0.617449488535242	2.31912600302877e-05	1.58348885083539e-06	0.618178414577311	0.00039685785978315	1.9293782304397e-05	0.616594541073	2.22044604925031e-16	1	FALSE	FALSE	FALSE	FALSE	0	8.52218864557745e-24	SIGN	0.616435464204001	NOT_DEG
SOLSEv5.0_47809	-0.980849289311941	8.80346664595507e-06	3.56323224057466e-07	-0.974645548429831	9.70147423576558e-08	3.13690448157736e-09	-0.971170548030139	0.000181005272423783	6.83902007549401e-06	-0.981274291714441	1.21724852419902e-12	0.999999999998783	FALSE	FALSE	FALSE	FALSE	0	8.55571487038715e-24	SIGN	-0.976984919371588	NOT_DEG
SOLSEv5.0_08220	-0.633048962827776	3.01198340363769e-05	1.46629399192289e-06	-0.628636007201731	1.54184779272572e-05	9.85450432471188e-07	-0.627867528568316	0.000305437888263868	1.32851394133744e-05	-0.629558282245723	1.33226762955019e-15	0.999999999999999	FALSE	FALSE	FALSE	FALSE	0	8.59047996551155e-24	SIGN	-0.629777695210887	NOT_DEG
SOLSEv5.0_19937	-0.66677466158656	2.09809409950488e-05	9.649180426768e-07	-0.661800315431804	2.41160282716276e-05	1.66008965911444e-06	-0.670275503499888	0.000240177441140485	9.77645100660478e-06	-0.6662292790437	1.66533453693773e-15	0.999999999999998	FALSE	FALSE	FALSE	FALSE	0	9.17057412044798e-24	SIGN	-0.666269939890488	NOT_DEG
SOLSEv5.0_08382	0.496225487835081	1.74587384752003e-05	7.80006665947137e-07	0.500138673633227	0.000100517820275103	8.86937344941106e-06	0.500985325592425	0.000535788331532169	2.87918293903476e-05	0.498540133144784	2.22044604925031e-16	1	FALSE	FALSE	FALSE	FALSE	0	9.44702701642257e-24	SIGN	0.498972405051379	NOT_DEG
SOLSEv5.0_12010	0.554430494580194	6.90496822711938e-05	3.89641216637174e-06	0.55868350500597	3.17467197290372e-05	2.28749794193732e-06	0.55888158374951	0.00043467700032426	2.18173237532677e-05	0.557012682016826	2.22044604925031e-16	1	FALSE	FALSE	FALSE	FALSE	0	9.56765541374809e-24	SIGN	0.557252066338125	NOT_DEG
SOLSEv5.0_47856	-0.681709816845628	2.25195394435346e-05	1.04307094359805e-06	-0.677042310252799	4.55324155153928e-05	3.50352827916098e-06	-0.69155137499766	0.000220924483133526	8.7606859345862e-06	-0.679675984175399	9.99200722162641e-16	0.999999999999999	FALSE	FALSE	FALSE	FALSE	0	1.02036675159347e-23	SIGN	-0.682494871567872	NOT_DEG
SOLSEv5.0_00135	0.592442861267358	4.09221221190439e-05	2.10904151682037e-06	0.596480089039397	3.15741285121863e-05	2.27298899738124e-06	0.600383232027326	0.000317167049348359	1.39827117248743e-05	0.595231824784033	5.55111512312578e-16	0.999999999999999	FALSE	FALSE	FALSE	FALSE	0	1.02526510948312e-23	SIGN	0.596134501779528	NOT_DEG
SOLSEv5.0_03291	0.543253303037432	2.74027707384898e-05	1.31243286962731e-06	0.546664548751528	0.000187443817729442	1.86502383723842e-05	0.536448816748505	0.000432002413715499	2.16547183712558e-05	0.544895034576642	0	1	FALSE	FALSE	FALSE	FALSE	0	1.10620190959198e-23	SIGN	0.542815425778527	NOT_DEG
SOLSEv5.0_22820	0.495730906641498	2.11589338781679e-05	9.74493130389965e-07	0.499561149745708	0.000196987442333935	1.97614687907463e-05	0.494726688727168	0.000536188493409727	2.88773908125747e-05	0.497660207657922	0	1	FALSE	FALSE	FALSE	FALSE	0	1.11375218708251e-23	SIGN	0.496919738193074	NOT_DEG
SOLSEv5.0_41028	0.597204467019105	3.36290639775459e-05	1.66914436313066e-06	0.600721571825981	0.00013837011989609	1.30180469297901e-05	0.585303644237085	0.000496932488819908	2.61552325151636e-05	0.599149730917557	1.11022302462516e-16	1	FALSE	FALSE	FALSE	FALSE	0	1.15054997688362e-23	SIGN	0.595594853499932	NOT_DEG
SOLSEv5.0_12405	0.930187303815062	5.47432849220762e-06	2.08816259329195e-07	0.933074481226683	8.14576781680753e-08	2.56826462198461e-09	0.930114623059247	9.12572301137555e-05	2.73505075317135e-06	0.934641711702328	7.23920923206833e-12	0.999999999992761	FALSE	FALSE	FALSE	FALSE	0	1.31184448185333e-23	SIGN	0.93200452995083	NOT_DEG
SOLSEv5.0_13080	0.628642506615656	0.000164622972294719	1.08820122427043e-05	0.632445711122278	1.71785520924857e-05	1.1238832130888e-06	0.631255579920148	0.000476579050173183	2.4655765455567e-05	0.631809672254382	2.22044604925031e-16	1	FALSE	FALSE	FALSE	FALSE	0	1.33166534058337e-23	SIGN	0.631038367478116	NOT_DEG
[truncated: 50,098 more rows]
