# Supplementary material for: An improved de novo assembling and polishing of Solea senegalensis transcriptome shed light on retinoic acid signalling in larvae
Source: Sci Rep. 2020 Nov 26;10:20654. doi: 10.1038/s41598-020-77201-z (PMC7691524; doi:10.1038/s41598-020-77201-z)
Supplement: Supplementary file 2 — Supplementary file 4. [file 41598_2020_77201_MOESM2_ESM.zip › CTRL_vs_TTNPB_48h/CTRL_vs_TTNPB_48h_annotated.tsv]

transcript	mean_log2fc	ensemblgID	gene_symbol	description
SOLSEv5.0_00001	-0.0475984413439327	ENSDARG00000041182	rpl4	ribosomal protein L4 [Source:ZFIN;Acc:ZDB-GENE-030131-9034]
SOLSEv5.0_00008	-0.0293862546429226	ENSDARG00000009087	cd74a	CD74 molecule, major histocompatibility complex, class II invariant chain a [Source:ZFIN;Acc:ZDB-GENE-000901-1]
SOLSEv5.0_00878	-0.0519282795689371	ENSDARG00000053425	serinc2l	serine incorporator 2, like [Source:ZFIN;Acc:ZDB-GENE-100921-58]
SOLSEv5.0_06509	-0.590686427581842	ENSDARG00000007315	tmpoa	thymopoietin a [Source:ZFIN;Acc:ZDB-GENE-030131-6003]
SOLSEv5.0_06510	-0.111252682395704	ENSDARG00000098666	si:dkey-93h22.8	si:dkey-93h22.8 [Source:ZFIN;Acc:ZDB-GENE-041008-203]
SOLSEv5.0_06511	0.0008511909323532	ENSDARG00000032264	mybl2b	v-myb avian myeloblastosis viral oncogene homolog-like 2b [Source:ZFIN;Acc:ZDB-GENE-041007-1]
SOLSEv5.0_06512	0.838981066122502	ENSDARG00000032929	cryba1l1	crystallin, beta A1, like 1 [Source:ZFIN;Acc:ZDB-GENE-050417-249]
SOLSEv5.0_06513	0.259172940174426	ENSDARG00000112054	tomm70a	translocase of outer mitochondrial membrane 70 homolog A (S. cerevisiae) [Source:ZFIN;Acc:ZDB-GENE-030131-8173]
SOLSEv5.0_06514	0.900644144873981	ENSDARG00000062129	mxra8b	matrix-remodelling associated 8b [Source:ZFIN;Acc:ZDB-GENE-061013-368]
SOLSEv5.0_00879	-0.050516402869657	ENSDARG00000014004	eif2b4	eukaryotic translation initiation factor 2B, subunit 4 delta [Source:ZFIN;Acc:ZDB-GENE-030131-955]
SOLSEv5.0_06516	0.0104165854788533	ENSDARG00000098955	ssh2b	slingshot protein phosphatase 2b [Source:ZFIN;Acc:ZDB-GENE-081205-4]
SOLSEv5.0_06517	NA	ENSDARG00000086764	mdc1	mediator of DNA damage checkpoint 1 [Source:ZFIN;Acc:ZDB-GENE-060810-185]
SOLSEv5.0_06518	0.706464396885819	ENSDARG00000020397	snx15	sorting nexin 15 [Source:ZFIN;Acc:ZDB-GENE-040426-1377]
SOLSEv5.0_06519	-0.509519174769295	ENSDARG00000087867	SLC2A13 (1 of many)	solute carrier family 2 member 13 [Source:HGNC Symbol;Acc:HGNC:15956]
SOLSEv5.0_06520	-0.120261531365224	ENSDARG00000116723	BX470259.3
SOLSEv5.0_00881	0.0140673760207584	ENSDARG00000045463	ralaa	v-ral simian leukemia viral oncogene homolog Aa (ras related) [Source:ZFIN;Acc:ZDB-GENE-040426-1344]
SOLSEv5.0_06521	0.152608115689048	ENSDARG00000000476	pms1	PMS1 homolog 1, mismatch repair system component [Source:ZFIN;Acc:ZDB-GENE-030616-528]
SOLSEv5.0_06522	0.0641660886751534	ENSDARG00000114629	hspa9	heat shock protein 9 [Source:ZFIN;Acc:ZDB-GENE-030828-12]
SOLSEv5.0_06523	-0.0387762216372207	ENSDARG00000023648	idh3g	isocitrate dehydrogenase (NAD(+)) 3 gamma [Source:ZFIN;Acc:ZDB-GENE-050417-435]
SOLSEv5.0_06524	NA	ENSDARG00000114047	skap1	src kinase associated phosphoprotein 1 [Source:ZFIN;Acc:ZDB-GENE-090721-1]
SOLSEv5.0_06525	-0.144666873143455	ENSDARG00000075129	mrps11	mitochondrial ribosomal protein S11 [Source:ZFIN;Acc:ZDB-GENE-040724-84]
SOLSEv5.0_06528	-0.156881795938061	ENSDARG00000017311	gpsm2	G protein signaling modulator 2 [Source:ZFIN;Acc:ZDB-GENE-040426-1169]
SOLSEv5.0_00882	0.245852715553795	ENSDARG00000113182	chmp2ba	charged multivesicular body protein 2Ba [Source:ZFIN;Acc:ZDB-GENE-070628-3]
SOLSEv5.0_06529	NA	ENSDARG00000073723	zgc:194679	zgc:194679 [Source:ZFIN;Acc:ZDB-GENE-030131-2847]
SOLSEv5.0_06530	NA	ENSDARG00000091212	si:dkey-192p21.6	si:dkey-192p21.6 [Source:ZFIN;Acc:ZDB-GENE-060503-809]
SOLSEv5.0_06531	0.213948074199726	ENSDARG00000023933	skila	SKI-like proto-oncogene a [Source:ZFIN;Acc:ZDB-GENE-070912-548]
SOLSEv5.0_06532	NA	ENSDARG00000053101	prpf38b	pre-mRNA processing factor 38B [Source:ZFIN;Acc:ZDB-GENE-040426-2878]
SOLSEv5.0_06533	0.0780455383079884	ENSDARG00000015153	wdr91	WD repeat domain 91 [Source:ZFIN;Acc:ZDB-GENE-050113-2]
SOLSEv5.0_00883	-0.445719130202563	ENSDARG00000078504	si:ch73-60h1.1	si:ch73-60h1.1 [Source:ZFIN;Acc:ZDB-GENE-140106-152]
SOLSEv5.0_06534	NA	ENSDARG00000071339	borcs8	BLOC-1 related complex subunit 8 [Source:ZFIN;Acc:ZDB-GENE-050208-757]
SOLSEv5.0_06535	NA	ENSDARG00000038780	ubtfl	upstream binding transcription factor, like [Source:ZFIN;Acc:ZDB-GENE-040426-1159]
SOLSEv5.0_06536	0.0700778584402287	ENSDARG00000097292	slc26a6	solute carrier family 26 member 6 [Source:ZFIN;Acc:ZDB-GENE-081105-83]
SOLSEv5.0_00884	0.0120293537910382	ENSDARG00000115514	rad9a	RAD9 checkpoint clamp component A [Source:ZFIN;Acc:ZDB-GENE-040426-935]
SOLSEv5.0_06537	0.392799586198093	ENSDARG00000014761	mfsd6l	major facilitator superfamily domain containing 6-like [Source:ZFIN;Acc:ZDB-GENE-040801-105]
SOLSEv5.0_06538	0.213487643125046	ENSDARG00000078745	pnpla8	patatin-like phospholipase domain containing 8 [Source:ZFIN;Acc:ZDB-GENE-070705-553]
SOLSEv5.0_06539	-0.694018283344282	ENSDARG00000043684	bpnt1	bisphosphate nucleotidase 1 [Source:ZFIN;Acc:ZDB-GENE-040718-46]
SOLSEv5.0_06541	0.0203798761434479	ENSDARG00000074827	si:ch73-184c24.1	si:ch73-184c24.1 [Source:ZFIN;Acc:ZDB-GENE-100922-80]
SOLSEv5.0_00885	-0.450312122431613	ENSDARG00000079315	lpxn	leupaxin [Source:ZFIN;Acc:ZDB-GENE-081105-159]
SOLSEv5.0_06543	0.604878248024428	ENSDARG00000109317	gnpda1	glucosamine-6-phosphate deaminase 1 [Source:ZFIN;Acc:ZDB-GENE-050417-417]
SOLSEv5.0_06546	0.103432757973334	ENSDARG00000054501	stambpa	STAM binding protein a [Source:ZFIN;Acc:ZDB-GENE-040426-1551]
SOLSEv5.0_00886	-0.463954704461868	ENSDARG00000103545	tctex1d1	Tctex1 domain containing 1 [Source:ZFIN;Acc:ZDB-GENE-040912-49]
SOLSEv5.0_06547	-0.245991206756763	ENSDARG00000112114	mrpl18	mitochondrial ribosomal protein L18 [Source:ZFIN;Acc:ZDB-GENE-061013-632]
SOLSEv5.0_06549	0.252119261926737	ENSDARG00000113895	polr3b	polymerase (RNA) III (DNA directed) polypeptide B [Source:ZFIN;Acc:ZDB-GENE-030131-2887]
SOLSEv5.0_06550	0.154672678156477	ENSDARG00000103639	si:dkey-36i7.3	si:dkey-36i7.3 [Source:ZFIN;Acc:ZDB-GENE-131127-316]
SOLSEv5.0_06552	0.872752127758034	ENSDARG00000015164	mknk2b	MAPK interacting serine/threonine kinase 2b [Source:ZFIN;Acc:ZDB-GENE-030829-2]
SOLSEv5.0_06553	NA	ENSDARG00000009153	pla2g1b	phospholipase A2, group IB (pancreas) [Source:ZFIN;Acc:ZDB-GENE-070117-1]
SOLSEv5.0_06554	-0.104909691409224	ENSDARG00000022944	ecd	ecdysoneless homolog (Drosophila) [Source:ZFIN;Acc:ZDB-GENE-030131-6304]
SOLSEv5.0_06555	-0.254746395598987	ENSDARG00000061763	spata5l1	spermatogenesis associated 5-like 1 [Source:ZFIN;Acc:ZDB-GENE-060929-204]
SOLSEv5.0_06556	NA	ENSDARG00000105434	grxcr1a	glutaredoxin and cysteine rich domain containing 1 a [Source:ZFIN;Acc:ZDB-GENE-160113-42]
SOLSEv5.0_06557	0.0479537710602496	ENSDARG00000114766	CU928847.1
SOLSEv5.0_06559	-0.183560851041216	ENSDARG00000100202	BX537249.1
SOLSEv5.0_06560	0.441851515097876	ENSDARG00000114305	aga	aspartylglucosaminidase [Source:ZFIN;Acc:ZDB-GENE-040426-2311]
SOLSEv5.0_06561	-0.180435664466601	ENSDARG00000035389	fcho2	FCH domain only 2 [Source:ZFIN;Acc:ZDB-GENE-050522-228]
SOLSEv5.0_06562	0.783685825185838	ENSDARG00000019556	clcn7	chloride channel 7 [Source:ZFIN;Acc:ZDB-GENE-061103-196]
SOLSEv5.0_00889	0.70737499530795	ENSDARG00000100047	ergic1	endoplasmic reticulum-golgi intermediate compartment 1 [Source:ZFIN;Acc:ZDB-GENE-050913-75]
SOLSEv5.0_06565	0.949090280802434	ENSDARG00000037746	actb1	actin, beta 1 [Source:ZFIN;Acc:ZDB-GENE-000329-1]
SOLSEv5.0_06568	-0.0677623133552388	ENSDARG00000037746	actb1	actin, beta 1 [Source:ZFIN;Acc:ZDB-GENE-000329-1]
SOLSEv5.0_06570	NA	ENSDARG00000062518	ulk1a	unc-51 like autophagy activating kinase 1a [Source:ZFIN;Acc:ZDB-GENE-080723-31]
SOLSEv5.0_00890	-0.38084515826204	ENSDARG00000030700	ctps1a	CTP synthase 1a [Source:ZFIN;Acc:ZDB-GENE-030131-808]
SOLSEv5.0_06571	0.709761446708658	ENSDARG00000101062	fdft1	farnesyl-diphosphate farnesyltransferase 1 [Source:ZFIN;Acc:ZDB-GENE-081104-242]
SOLSEv5.0_06574	-0.0252072480998657	ENSDARG00000077791	brsk2b	BR serine/threonine kinase 2b [Source:ZFIN;Acc:ZDB-GENE-100422-3]
SOLSEv5.0_06575	0.364288574917845	ENSDARG00000026070	cd82b	CD82 molecule b [Source:ZFIN;Acc:ZDB-GENE-030131-2857]
SOLSEv5.0_00891	-0.726385822607047	ENSDARG00000073918	rnf41l	ring finger protein 41, like [Source:ZFIN;Acc:ZDB-GENE-030131-9441]
SOLSEv5.0_06576	-0.409217143329672	ENSDARG00000030106	stmn4	stathmin-like 4 [Source:ZFIN;Acc:ZDB-GENE-040426-2732]
SOLSEv5.0_06578	-0.0742308821458772	ENSDARG00000074270	si:ch211-214e3.5	si:ch211-214e3.5 [Source:ZFIN;Acc:ZDB-GENE-050208-19]
SOLSEv5.0_06581	-0.141324700817194	ENSDARG00000004037	cog2	component of oligomeric golgi complex 2 [Source:ZFIN;Acc:ZDB-GENE-040426-2671]
SOLSEv5.0_06582	0.231427589629707	ENSDARG00000020611	si:ch211-160d20.3	si:ch211-160d20.3 [Source:ZFIN;Acc:ZDB-GENE-030131-8906]
SOLSEv5.0_00892	-0.236678310584774	ENSDARG00000102578	mif4gdb	MIF4G domain containing b [Source:ZFIN;Acc:ZDB-GENE-050227-7]
SOLSEv5.0_06583	NA	ENSDARG00000099730	pkma	pyruvate kinase M1/2a [Source:ZFIN;Acc:ZDB-GENE-031201-4]
SOLSEv5.0_06588	-0.10957411607526	ENSDARG00000043179	bag4	BCL2 associated athanogene 4 [Source:ZFIN;Acc:ZDB-GENE-030131-5484]
SOLSEv5.0_00893	0.591916937035898	ENSDARG00000058806	naxe	NAD(P)HX epimerase [Source:ZFIN;Acc:ZDB-GENE-040718-362]
SOLSEv5.0_06589	-0.223680661309701	ENSDARG00000041750	ccdc92	coiled-coil domain containing 92 [Source:ZFIN;Acc:ZDB-GENE-051113-120]
SOLSEv5.0_06591	-0.0348813444803248	ENSDARG00000087956	she	Src homology 2 domain containing E [Source:ZFIN;Acc:ZDB-GENE-090915-6]
SOLSEv5.0_06592	-0.238704746298762	ENSDARG00000037406	wdr19	WD repeat domain 19 [Source:ZFIN;Acc:ZDB-GENE-090313-277]
SOLSEv5.0_06593	NA	ENSDARG00000116298	CR628395.1
SOLSEv5.0_06595	-0.434393471189466	ENSDARG00000045131	id4	inhibitor of DNA binding 4 [Source:ZFIN;Acc:ZDB-GENE-051113-208]
SOLSEv5.0_06597	NA	ENSDARG00000012450	vmp1	vacuole membrane protein 1 [Source:ZFIN;Acc:ZDB-GENE-030131-8733]
SOLSEv5.0_00894	0.0258694726000703	ENSDARG00000019707	spout1	SPOUT domain containing methyltransferase 1 [Source:ZFIN;Acc:ZDB-GENE-040912-53]
SOLSEv5.0_06599	0.42296806670445	ENSDARG00000036541	rhbdf1a	rhomboid 5 homolog 1a (Drosophila) [Source:ZFIN;Acc:ZDB-GENE-040704-75]
SOLSEv5.0_06600	-0.599619979286507	ENSDARG00000100440	fastkd3	FAST kinase domains 3 [Source:ZFIN;Acc:ZDB-GENE-050208-273]
SOLSEv5.0_06603	NA	ENSDARG00000017119	vps37a	VPS37A subunit of ESCRT-I [Source:ZFIN;Acc:ZDB-GENE-030131-8312]
SOLSEv5.0_06604	0.30134062488597	ENSDARG00000116641	rps6ka3a	ribosomal protein S6 kinase a, polypeptide 3a [Source:ZFIN;Acc:ZDB-GENE-030219-119]
SOLSEv5.0_06606	-0.188728050322686	ENSDARG00000100503	sos1	son of sevenless homolog 1 (Drosophila) [Source:ZFIN;Acc:ZDB-GENE-070209-128]
SOLSEv5.0_06609	0.636820823855108	ENSDARG00000098724	rgrb	retinal G protein coupled receptor b [Source:ZFIN;Acc:ZDB-GENE-050522-447]
SOLSEv5.0_06611	-0.0269403881665943	ENSDARG00000102406	si:ch211-165e15.1	si:ch211-165e15.1 [Source:ZFIN;Acc:ZDB-GENE-081028-59]
SOLSEv5.0_06613	-0.246146199986617	ENSDARG00000099139	fbxw5	F-box and WD repeat domain containing 5 [Source:ZFIN;Acc:ZDB-GENE-040426-2571]
SOLSEv5.0_06614	NA	ENSDARG00000098591	tubb2b	tubulin, beta 2b [Source:ZFIN;Acc:ZDB-GENE-030131-722]
SOLSEv5.0_06617	-0.532068592872886	ENSDARG00000022531	ntn1b	netrin 1b [Source:ZFIN;Acc:ZDB-GENE-990415-168]
SOLSEv5.0_00088	0.00953244818732817	ENSDARG00000059075	nip7	NIP7 nucleolar pre-rRNA processing protein [Source:ZFIN;Acc:ZDB-GENE-050522-256]
SOLSEv5.0_06618	NA	ENSDARG00000030250	dennd2db	DENN/MADD domain containing 2Db [Source:ZFIN;Acc:ZDB-GENE-041114-34]
SOLSEv5.0_06619	-0.0510328737883313	ENSDARG00000103787	chd1	chromodomain helicase DNA binding protein 1 [Source:ZFIN;Acc:ZDB-GENE-030131-7120]
SOLSEv5.0_06620	-0.470826481179707	ENSDARG00000077327	ano11	anoctamin 11 [Source:ZFIN;Acc:ZDB-GENE-090313-245]
SOLSEv5.0_06621	0.69841693539761	ENSDARG00000116311	ccnl1a	cyclin L1a [Source:ZFIN;Acc:ZDB-GENE-050419-206]
SOLSEv5.0_06622	-0.290953917208137	ENSDARG00000031894	lef1	lymphoid enhancer-binding factor 1 [Source:ZFIN;Acc:ZDB-GENE-990714-26]
SOLSEv5.0_06623	-0.0500792133230304	ENSDARG00000044034	tmem86a	transmembrane protein 86A [Source:ZFIN;Acc:ZDB-GENE-050320-81]
SOLSEv5.0_00896	-0.153386652871534	ENSDARG00000007791	ppp2r1ba	protein phosphatase 2, regulatory subunit A, beta a [Source:ZFIN;Acc:ZDB-GENE-040426-2700]
SOLSEv5.0_06624	0.216630612501917	ENSDARG00000056554	rap1gap	RAP1 GTPase activating protein [Source:ZFIN;Acc:ZDB-GENE-080402-9]
SOLSEv5.0_06626	0.0820914654435287	ENSDARG00000112551	sfswap	splicing factor SWAP [Source:ZFIN;Acc:ZDB-GENE-040426-931]
SOLSEv5.0_06627	0.834417969916552	ENSDARG00000043646	slc6a8	solute carrier family 6 member 8 [Source:ZFIN;Acc:ZDB-GENE-071024-2]
SOLSEv5.0_00897	0.202530227229471	ENSDARG00000016656	mgme1	mitochondrial genome maintenance exonuclease 1 [Source:ZFIN;Acc:ZDB-GENE-041212-68]
SOLSEv5.0_06628	NA	ENSDARG00000026988	tbc1d22b	TBC1 domain family, member 22B [Source:ZFIN;Acc:ZDB-GENE-091118-28]
SOLSEv5.0_06631	0.161223675905327	ENSDARG00000112518	mlpha	melanophilin a [Source:ZFIN;Acc:ZDB-GENE-050208-724]
SOLSEv5.0_06632	0.084636145091771	ENSDARG00000062463	zc3h12b	zinc finger CCCH-type containing 12B [Source:ZFIN;Acc:ZDB-GENE-060526-290]
SOLSEv5.0_06633	NA	ENSDARG00000105551	si:cabz01101003.1	si:cabz01101003.1 [Source:ZFIN;Acc:ZDB-GENE-160728-148]
SOLSEv5.0_06635	0.00333618052398831	ENSDARG00000060631	GARNL3	GTPase activating Rap/RanGAP domain like 3 [Source:HGNC Symbol;Acc:HGNC:25425]
SOLSEv5.0_06636	-0.603554184728349	ENSDARG00000103124	slc35f4	solute carrier family 35 member F4 [Source:ZFIN;Acc:ZDB-GENE-131121-49]
SOLSEv5.0_06637	0.176305854261557	ENSDARG00000013082	uap1l1	UDP-N-acetylglucosamine pyrophosphorylase 1, like 1 [Source:ZFIN;Acc:ZDB-GENE-040426-1056]
SOLSEv5.0_00899	0.101120049145668	ENSDARG00000040033	trmt11	tRNA methyltransferase 11 homolog [Source:ZFIN;Acc:ZDB-GENE-040426-953]
SOLSEv5.0_06639	0.0419772406425021	ENSDARG00000007774	vash2	vasohibin 2 [Source:ZFIN;Acc:ZDB-GENE-041014-355]
SOLSEv5.0_06640	-0.419584348346872	ENSDARG00000042839	dph6	diphthamine biosynthesis 6 [Source:ZFIN;Acc:ZDB-GENE-050227-15]
SOLSEv5.0_06641	0.670364077027519	ENSDARG00000074001	crygmxl2	crystallin, gamma MX, like 2 [Source:ZFIN;Acc:ZDB-GENE-050522-401]
SOLSEv5.0_00900	0.0634749965878028	ENSDARG00000018681	saal1	serum amyloid A-like 1 [Source:ZFIN;Acc:ZDB-GENE-040426-725]
SOLSEv5.0_06646	NA	ENSDARG00000018008	mdh1b	malate dehydrogenase 1B, NAD (soluble) [Source:ZFIN;Acc:ZDB-GENE-060929-384]
SOLSEv5.0_06647	-0.255227162966781	ENSDARG00000017772	mdh1aa	malate dehydrogenase 1Aa, NAD (soluble) [Source:ZFIN;Acc:ZDB-GENE-040204-1]
SOLSEv5.0_06648	-0.0815111424638556	ENSDARG00000111715	klhl3	kelch-like family member 3 [Source:ZFIN;Acc:ZDB-GENE-120203-4]
SOLSEv5.0_06649	NA	ENSDARG00000070110	opn5	opsin 5 [Source:ZFIN;Acc:ZDB-GENE-041001-179]
SOLSEv5.0_00901	-0.237632994815018	ENSDARG00000111714	BOLA2	bolA family member 2 [Source:HGNC Symbol;Acc:HGNC:29488]
SOLSEv5.0_06650	-0.400346844201337	ENSDARG00000111696	sall1a	spalt-like transcription factor 1a [Source:ZFIN;Acc:ZDB-GENE-020228-2]
SOLSEv5.0_06651	0.758400931211661	ENSDARG00000112909	ZNF462	zinc finger protein 462 [Source:HGNC Symbol;Acc:HGNC:21684]
SOLSEv5.0_06652	-0.0513752298320146	ENSDARG00000063219	ubap2l	ubiquitin associated protein 2-like [Source:ZFIN;Acc:ZDB-GENE-060503-244]
SOLSEv5.0_06654	0.0303874176446366	ENSDARG00000103868	e2f1	E2F transcription factor 1 [Source:ZFIN;Acc:ZDB-GENE-131024-3]
SOLSEv5.0_06656	NA	ENSDARG00000071055	ZNF512B	zinc finger protein 512B [Source:HGNC Symbol;Acc:HGNC:29212]
SOLSEv5.0_06657	-0.120360019160739	ENSDARG00000078475	klhl23	kelch-like family member 23 [Source:ZFIN;Acc:ZDB-GENE-081104-458]
SOLSEv5.0_00902	NA	ENSDARG00000114451	mmp13a	matrix metallopeptidase 13a [Source:ZFIN;Acc:ZDB-GENE-031202-2]
SOLSEv5.0_06658	0.0427157999075337	ENSDARG00000038812	e2f5	E2F transcription factor 5 [Source:ZFIN;Acc:ZDB-GENE-030828-3]
SOLSEv5.0_06659	0.430091097875927	ENSDARG00000112485	tspan4b	tetraspanin 4b [Source:ZFIN;Acc:ZDB-GENE-070410-127]
SOLSEv5.0_06661	0.255431564765847	ENSDARG00000113629	wasla	WASP like actin nucleation promoting factor a [Source:ZFIN;Acc:ZDB-GENE-070209-220]
SOLSEv5.0_06662	0.00869806387826577	ENSDARG00000006345	med17	mediator complex subunit 17 [Source:ZFIN;Acc:ZDB-GENE-040302-1]
SOLSEv5.0_06663	NA	ENSDARG00000001788	atp5po	ATP synthase peripheral stalk subunit OSCP [Source:ZFIN;Acc:ZDB-GENE-050522-147]
SOLSEv5.0_00903	0.314238232037681	ENSDARG00000025547	si:ch73-343l4.6	si:ch73-343l4.6 [Source:ZFIN;Acc:ZDB-GENE-090313-158]
SOLSEv5.0_06665	-0.129174144818728	ENSDARG00000075245	wdr11	WD repeat domain 11 [Source:ZFIN;Acc:ZDB-GENE-081107-28]
SOLSEv5.0_06666	1.08318109520519	ENSDARG00000058738	si:ch211-117c9.2	si:ch211-117c9.2 [Source:ZFIN;Acc:ZDB-GENE-110408-11]
SOLSEv5.0_06667	-0.0309495279813939	ENSDARG00000099727	ssbp2	single-stranded DNA binding protein 2 [Source:ZFIN;Acc:ZDB-GENE-090312-197]
SOLSEv5.0_00904	-0.0435185596709246	ENSDARG00000042112	dio1	iodothyronine deiodinase 1 [Source:ZFIN;Acc:ZDB-GENE-030328-41]
SOLSEv5.0_06668	-0.511651363677543	ENSDARG00000103800	prkar1b	protein kinase, cAMP-dependent, regulatory, type I, beta [Source:ZFIN;Acc:ZDB-GENE-060929-580]
SOLSEv5.0_06669	0.670755494710698	ENSDARG00000094470	txnrd2.1	thioredoxin reductase 2, tandem duplicate 1 [Source:ZFIN;Acc:ZDB-GENE-081104-217]
SOLSEv5.0_06670	NA	ENSDARG00000073742	prss59.2	serine protease 59, tandem duplicate 2 [Source:ZFIN;Acc:ZDB-GENE-110408-10]
SOLSEv5.0_06672	0.495173416674518	ENSDARG00000030803	zgc:110006	zgc:110006 [Source:ZFIN;Acc:ZDB-GENE-050522-119]
SOLSEv5.0_00905	-0.306413220878429	ENSDARG00000115639	phf6	PHD finger protein 6 [Source:ZFIN;Acc:ZDB-GENE-030131-5278]
SOLSEv5.0_06674	-1.51635785580874	ENSDARG00000076189	ccdc88b	coiled-coil domain containing 88B [Source:ZFIN;Acc:ZDB-GENE-080303-31]
SOLSEv5.0_06676	0.269903911726783	ENSDARG00000061525	slka	STE20-like kinase a [Source:ZFIN;Acc:ZDB-GENE-050411-66]
SOLSEv5.0_06677	-0.221602406001423	ENSDARG00000003165	nr2f6b	nuclear receptor subfamily 2, group F, member 6b [Source:ZFIN;Acc:ZDB-GENE-040426-2351]
SOLSEv5.0_06678	NA	ENSDARG00000061257	zgc:153240	zgc:153240 [Source:ZFIN;Acc:ZDB-GENE-060825-218]
SOLSEv5.0_06679	-0.292564749545496	ENSDARG00000061960	ube3b	ubiquitin protein ligase E3B [Source:ZFIN;Acc:ZDB-GENE-060526-231]
SOLSEv5.0_06683	-0.0607820261482864	ENSDARG00000042005	elp3	elongator acetyltransferase complex subunit 3 [Source:ZFIN;Acc:ZDB-GENE-050327-35]
SOLSEv5.0_06685	-0.6101011090607	ENSDARG00000054950	eef2kmt	eukaryotic elongation factor 2 lysine methyltransferase [Source:ZFIN;Acc:ZDB-GENE-041010-160]
SOLSEv5.0_06686	0.688185425646097	ENSDARG00000003699	atp7a	ATPase copper transporting alpha [Source:ZFIN;Acc:ZDB-GENE-060825-45]
SOLSEv5.0_06687	NA	ENSDARG00000114287	ar	androgen receptor [Source:ZFIN;Acc:ZDB-GENE-060131-1]
SOLSEv5.0_06688	-0.232413096251916	ENSDARG00000111891	slc25a15b	solute carrier family 25 member 15b [Source:ZFIN;Acc:ZDB-GENE-060526-35]
SOLSEv5.0_06689	NA	ENSDARG00000077866	nostrin	nitric oxide synthase trafficking [Source:ZFIN;Acc:ZDB-GENE-070522-2]
SOLSEv5.0_06690	NA	ENSDARG00000025285	panx1a	pannexin 1a [Source:ZFIN;Acc:ZDB-GENE-040426-766]
SOLSEv5.0_06693	-0.0287529598310616	ENSDARG00000020850	eef1a1l1	eukaryotic translation elongation factor 1 alpha 1, like 1 [Source:ZFIN;Acc:ZDB-GENE-990415-52]
SOLSEv5.0_06695	0.120016658176761	ENSDARG00000111673	slc25a36a	solute carrier family 25 member 36a [Source:ZFIN;Acc:ZDB-GENE-040718-415]
SOLSEv5.0_00907	-0.345433472166335	ENSDARG00000114593	phf5a	PHD finger protein 5A [Source:ZFIN;Acc:ZDB-GENE-021219-3]
SOLSEv5.0_06696	0.12518011252166	ENSDARG00000007129	slc6a16a	solute carrier family 6 member 16a [Source:ZFIN;Acc:ZDB-GENE-061009-43]
SOLSEv5.0_06697	0.0375954125148216	ENSDARG00000076472	ovol1a	ovo-like zinc finger 1a [Source:ZFIN;Acc:ZDB-GENE-031010-37]
SOLSEv5.0_06698	-0.388712007981681	ENSDARG00000053019	rnft2	ring finger protein, transmembrane 2 [Source:ZFIN;Acc:ZDB-GENE-050522-168]
SOLSEv5.0_06700	0.0673347337016579	ENSDARG00000089355	si:dkeyp-121d4.3	si:dkeyp-121d4.3 [Source:ZFIN;Acc:ZDB-GENE-130530-962]
SOLSEv5.0_00908	-0.141233562476419	ENSDARG00000116152	nkap	NFKB activating protein [Source:ZFIN;Acc:ZDB-GENE-030131-8064]
SOLSEv5.0_06701	0.980281859721683	ENSDARG00000041864	capn3a	calpain 3a, (p94) [Source:ZFIN;Acc:ZDB-GENE-040912-97]
SOLSEv5.0_06702	0.047211434275716	ENSDARG00000100359	AREL1	apoptosis resistant E3 ubiquitin protein ligase 1 [Source:HGNC Symbol;Acc:HGNC:20363]
SOLSEv5.0_06703	NA	ENSDARG00000052343	spata18	spermatogenesis associated 18 [Source:ZFIN;Acc:ZDB-GENE-050522-306]
SOLSEv5.0_06704	0.0344230867102561	ENSDARG00000068981	glceb	glucuronic acid epimerase b [Source:ZFIN;Acc:ZDB-GENE-040630-8]
SOLSEv5.0_06705	NA	ENSDARG00000113884	raph1b	Ras association (RalGDS/AF-6) and pleckstrin homology domains 1b [Source:ZFIN;Acc:ZDB-GENE-090311-54]
SOLSEv5.0_00909	0.462517376653224	ENSDARG00000077009	wdfy4	WDFY family member 4 [Source:ZFIN;Acc:ZDB-GENE-090313-322]
SOLSEv5.0_06707	NA	ENSDARG00000101848	dydc2	DPY30 domain containing 2 [Source:ZFIN;Acc:ZDB-GENE-121030-3]
SOLSEv5.0_06708	NA	ENSDARG00000033376	chchd4a	coiled-coil-helix-coiled-coil-helix domain containing 4a [Source:ZFIN;Acc:ZDB-GENE-040801-46]
SOLSEv5.0_00910	-0.192709320209752	ENSDARG00000071395	camk2g1	calcium/calmodulin-dependent protein kinase (CaM kinase) II gamma 1 [Source:ZFIN;Acc:ZDB-GENE-050913-146]
SOLSEv5.0_06710	-0.0215054768542943	ENSDARG00000015978	COX5B	cytochrome c oxidase subunit 5B [Source:HGNC Symbol;Acc:HGNC:2269]
SOLSEv5.0_06711	-0.86115086220691	ENSDARG00000055945	asph	aspartate beta-hydroxylase [Source:ZFIN;Acc:ZDB-GENE-031112-5]
SOLSEv5.0_06712	-0.167670481504035	ENSDARG00000112616	xpo6	exportin 6 [Source:ZFIN;Acc:ZDB-GENE-030131-5912]
SOLSEv5.0_06713	-0.00234853142110137	ENSDARG00000114348	trmt13	tRNA methyltransferase 13 homolog [Source:ZFIN;Acc:ZDB-GENE-050327-19]
SOLSEv5.0_00911	-0.122373689764093	ENSDARG00000026892	gpatch11	G patch domain containing 11 [Source:ZFIN;Acc:ZDB-GENE-040718-89]
SOLSEv5.0_06717	NA	ENSDARG00000111005	h3f3b.1	H3 histone, family 3B.1 [Source:ZFIN;Acc:ZDB-GENE-050417-65]
SOLSEv5.0_06719	2.12132942843767	ENSDARG00000116238	gucy2c	guanylate cyclase 2C [Source:ZFIN;Acc:ZDB-GENE-091118-67]
SOLSEv5.0_06720	0.562417301036147	ENSDARG00000036868	tbpl1	TBP-like 1 [Source:ZFIN;Acc:ZDB-GENE-040520-2]
SOLSEv5.0_06721	0.14948056099353	ENSDARG00000109728	stag2b	stromal antigen 2b [Source:ZFIN;Acc:ZDB-GENE-030131-2785]
SOLSEv5.0_06722	-0.182240679391187	ENSDARG00000005625	maco1a	macoilin 1a [Source:ZFIN;Acc:ZDB-GENE-040426-1097]
SOLSEv5.0_06723	0.223989388212174	ENSDARG00000090301	usp48	ubiquitin specific peptidase 48 [Source:ZFIN;Acc:ZDB-GENE-050522-197]
SOLSEv5.0_06724	0.321756238319867	ENSDARG00000032802	ktn1	kinectin 1 [Source:ZFIN;Acc:ZDB-GENE-030408-4]
SOLSEv5.0_06725	NA	ENSDARG00000011170	ndrg2	NDRG family member 2 [Source:ZFIN;Acc:ZDB-GENE-041212-15]
SOLSEv5.0_00912	0.327936862216023	ENSDARG00000025875	kctd2	potassium channel tetramerization domain containing 2 [Source:ZFIN;Acc:ZDB-GENE-060825-85]
SOLSEv5.0_00913	0.674194502561503	ENSDARG00000114769	cnpy4	canopy FGF signaling regulator 4 [Source:ZFIN;Acc:ZDB-GENE-060315-5]
SOLSEv5.0_06730	-0.158953005516448	ENSDARG00000057928	mzt2b	mitotic spindle organizing protein 2B [Source:ZFIN;Acc:ZDB-GENE-040801-87]
SOLSEv5.0_06732	-0.182272990844857	ENSDARG00000114202	BX323816.1	Rho guanine nucleotide exchange factor (GEF) 25b [Source:NCBI gene;Acc:569561]
SOLSEv5.0_00914	-0.46187598859402	ENSDARG00000013009	ubiad1	UbiA prenyltransferase domain containing 1 [Source:ZFIN;Acc:ZDB-GENE-030131-3205]
SOLSEv5.0_06733	3.23530962763327	ENSDARG00000110043	abcg2b	ATP-binding cassette, sub-family G (WHITE), member 2b [Source:ZFIN;Acc:ZDB-GENE-050517-36]
SOLSEv5.0_06734	0.0122617452535551	ENSDARG00000013575	rfx2	regulatory factor X, 2 (influences HLA class II expression) [Source:ZFIN;Acc:ZDB-GENE-050227-4]
SOLSEv5.0_06735	-0.125556387376031	ENSDARG00000013168	jag1b	jagged canonical Notch ligand 1b [Source:ZFIN;Acc:ZDB-GENE-011128-4]
SOLSEv5.0_06736	0.144842373674777	ENSDARG00000104789	dele1	DAP3 binding cell death enhancer 1 [Source:ZFIN;Acc:ZDB-GENE-061215-142]
SOLSEv5.0_06738	-0.204549321971728	ENSDARG00000061454	nrxn2a	neurexin 2a [Source:ZFIN;Acc:ZDB-GENE-070206-5]
SOLSEv5.0_06741	-0.286788338873226	ENSDARG00000070522	cacna1ia	calcium voltage-gated channel subunit alpha1 Ia [Source:ZFIN;Acc:ZDB-GENE-060503-324]
SOLSEv5.0_06743	NA	ENSDARG00000057698	ctsd	cathepsin D [Source:ZFIN;Acc:ZDB-GENE-010131-8]
SOLSEv5.0_06744	NA	ENSDARG00000055770	dffa	DNA fragmentation factor, alpha polypeptide [Source:ZFIN;Acc:ZDB-GENE-040718-376]
SOLSEv5.0_06745	-0.297959220411869	ENSDARG00000075825	dlec1	DLEC1 cilia and flagella associated protein [Source:ZFIN;Acc:ZDB-GENE-091204-65]
SOLSEv5.0_06746	0.0548110459015228	ENSDARG00000057239	tph2	tryptophan hydroxylase 2 (tryptophan 5-monooxygenase) [Source:ZFIN;Acc:ZDB-GENE-040624-4]
SOLSEv5.0_06748	0.246400328348528	ENSDARG00000008491	si:ch211-107o10.3	si:ch211-107o10.3 [Source:ZFIN;Acc:ZDB-GENE-030131-4716]
SOLSEv5.0_06749	-0.160316981217678	ENSDARG00000076895	flrt3	fibronectin leucine rich transmembrane 3 [Source:ZFIN;Acc:ZDB-GENE-030131-1988]
SOLSEv5.0_06751	-0.11385146856172	ENSDARG00000041791	mgat4c	mgat4 family member C [Source:ZFIN;Acc:ZDB-GENE-091204-429]
SOLSEv5.0_06752	-0.259781149517534	ENSDARG00000025071	brd8	bromodomain containing 8 [Source:ZFIN;Acc:ZDB-GENE-030722-10]
SOLSEv5.0_06754	-0.0201214467569409	ENSDARG00000078022	fyco1b	FYVE and coiled-coil domain containing 1b [Source:ZFIN;Acc:ZDB-GENE-130326-1]
SOLSEv5.0_06755	NA	ENSDARG00000053241	sts	steroid sulfatase (microsomal), isozyme S [Source:ZFIN;Acc:ZDB-GENE-030717-5]
SOLSEv5.0_00915	-0.24569747348947	ENSDARG00000112620	nup62l	nucleoporin 62 like [Source:ZFIN;Acc:ZDB-GENE-030131-8491]
SOLSEv5.0_06756	0.541750459450288	ENSDARG00000070832	snrka	SNF related kinase a [Source:ZFIN;Acc:ZDB-GENE-040718-84]
SOLSEv5.0_06757	-0.0215970585492784	ENSDARG00000038835	ppid	peptidylprolyl isomerase D [Source:ZFIN;Acc:ZDB-GENE-040625-34]
SOLSEv5.0_00916	-0.121881556052177	ENSDARG00000029581	tbc1d7	TBC1 domain family, member 7 [Source:ZFIN;Acc:ZDB-GENE-040426-1747]
SOLSEv5.0_06758	NA	ENSDARG00000019503	zgc:103759	zgc:103759 [Source:ZFIN;Acc:ZDB-GENE-041010-100]
SOLSEv5.0_06759	-0.384147224073587	ENSDARG00000070553	rnmt	RNA (guanine-7-) methyltransferase [Source:ZFIN;Acc:ZDB-GENE-041008-25]
SOLSEv5.0_06760	-0.0542343985462181	ENSDARG00000025106	ppp3cb	protein phosphatase 3, catalytic subunit, beta isozyme [Source:ZFIN;Acc:ZDB-GENE-050417-406]
SOLSEv5.0_00917	0.243837320613805	ENSDARG00000039270	vti1b	vesicle transport through interaction with t-SNAREs 1B [Source:ZFIN;Acc:ZDB-GENE-040426-1148]
SOLSEv5.0_06761	-0.0716208276700473	ENSDARG00000077093	scaf4a	SR-related CTD-associated factor 4a [Source:ZFIN;Acc:ZDB-GENE-030131-9003]
SOLSEv5.0_00090	-0.338819172384304	ENSDARG00000026871	uchl1	ubiquitin carboxyl-terminal esterase L1 (ubiquitin thiolesterase) [Source:ZFIN;Acc:ZDB-GENE-030131-3844]
SOLSEv5.0_00918	-0.205546411544892	ENSDARG00000112921	atrx	ATRX chromatin remodeler [Source:ZFIN;Acc:ZDB-GENE-030912-11]
SOLSEv5.0_06762	0.292249334301751	ENSDARG00000077573	tmprss13b	transmembrane serine protease 13b [Source:ZFIN;Acc:ZDB-GENE-090309-2]
SOLSEv5.0_06763	0.0296530782746746	ENSDARG00000113564	znf1107	zinc finger protein 1107 [Source:ZFIN;Acc:ZDB-GENE-131122-103]
SOLSEv5.0_06764	-0.18983012893385	ENSDARG00000060917	anln	anillin, actin binding protein [Source:ZFIN;Acc:ZDB-GENE-030131-4486]
SOLSEv5.0_06766	0.500702753127611	ENSDARG00000056134	c1qtnf5	C1q and TNF related 5 [Source:ZFIN;Acc:ZDB-GENE-050706-101]
SOLSEv5.0_06767	0.289820855772723	ENSDARG00000114067	tspan17	tetraspanin 17 [Source:ZFIN;Acc:ZDB-GENE-030131-3673]
SOLSEv5.0_06768	NA	ENSDARG00000092927	si:dkey-44g23.2	si:dkey-44g23.2 [Source:ZFIN;Acc:ZDB-GENE-050208-678]
SOLSEv5.0_00919	0.0932009584041314	ENSDARG00000070573	mapk3	mitogen-activated protein kinase 3 [Source:ZFIN;Acc:ZDB-GENE-040121-1]
SOLSEv5.0_06769	NA	ENSDARG00000063445	snap47	synaptosome associated protein 47 [Source:ZFIN;Acc:ZDB-GENE-060825-140]
SOLSEv5.0_06772	-0.261108700270829	ENSDARG00000042946	hook1	hook microtubule-tethering protein 1 [Source:ZFIN;Acc:ZDB-GENE-041001-159]
SOLSEv5.0_00920	0.145977718536179	ENSDARG00000111794	aph1b	APH1B gamma secretase subunit [Source:ZFIN;Acc:ZDB-GENE-031118-31]
SOLSEv5.0_06774	-0.153397604564699	ENSDARG00000045481	gsap	gamma-secretase activating protein [Source:ZFIN;Acc:ZDB-GENE-041210-216]
SOLSEv5.0_06775	-0.448536575787337	ENSDARG00000110951	atp6v1g1	ATPase H+ transporting V1 subunit G1 [Source:ZFIN;Acc:ZDB-GENE-030131-6965]
SOLSEv5.0_06776	-0.398415141796914	ENSDARG00000074238	brpf3b	bromodomain and PHD finger containing, 3b [Source:ZFIN;Acc:ZDB-GENE-081104-468]
SOLSEv5.0_06777	-0.0330334562885309	ENSDARG00000002720	utp15	UTP15 small subunit processome component [Source:ZFIN;Acc:ZDB-GENE-030131-3831]
SOLSEv5.0_06778	-0.328210905088816	ENSDARG00000088255	smoc1	SPARC related modular calcium binding 1 [Source:ZFIN;Acc:ZDB-GENE-110310-7]
SOLSEv5.0_00921	0.415177260572942	ENSDARG00000115425	CABZ01038524.1
SOLSEv5.0_06779	-0.116745653722539	ENSDARG00000029524	impdh1b	IMP (inosine 5'-monophosphate) dehydrogenase 1b [Source:ZFIN;Acc:ZDB-GENE-030219-206]
SOLSEv5.0_06781	-0.449142227019047	ENSDARG00000092660	cyp27c1	cytochrome P450, family 27, subfamily C, polypeptide 1 [Source:ZFIN;Acc:ZDB-GENE-080204-68]
SOLSEv5.0_00922	-0.127135219317832	ENSDARG00000012387	pdha1a	pyruvate dehydrogenase E1 alpha 1 subunit a [Source:ZFIN;Acc:ZDB-GENE-040426-2719]
SOLSEv5.0_06786	0.663286553021142	ENSDARG00000068182	crb3b	crumbs homolog 3b [Source:ZFIN;Acc:ZDB-GENE-060610-3]
SOLSEv5.0_06787	0.304907463969152	ENSDARG00000033437	rps6ka1	ribosomal protein S6 kinase a, polypeptide 1 [Source:ZFIN;Acc:ZDB-GENE-060929-516]
SOLSEv5.0_00923	NA	ENSDARG00000116137	si:ch211-212k18.11	si:ch211-212k18.11 [Source:ZFIN;Acc:ZDB-GENE-160728-138]
SOLSEv5.0_06789	-0.103304052147852	ENSDARG00000038780	ubtfl	upstream binding transcription factor, like [Source:ZFIN;Acc:ZDB-GENE-040426-1159]
SOLSEv5.0_00924	0.0289839979110323	ENSDARG00000031269	rnf123	ring finger protein 123 [Source:ZFIN;Acc:ZDB-GENE-050208-529]
SOLSEv5.0_06791	-0.439346976361938	ENSDARG00000027397	vangl2	VANGL planar cell polarity protein 2 [Source:ZFIN;Acc:ZDB-GENE-020507-3]
SOLSEv5.0_06793	-0.0634565215638166	ENSDARG00000078226	cdh12a	cadherin 12, type 2a (N-cadherin 2) [Source:ZFIN;Acc:ZDB-GENE-070912-673]
SOLSEv5.0_06796	NA	ENSDARG00000006672	fam49a	family with sequence similarity 49 member A [Source:ZFIN;Acc:ZDB-GENE-031002-50]
SOLSEv5.0_06797	-0.0776204833801857	ENSDARG00000019300	ints7	integrator complex subunit 7 [Source:ZFIN;Acc:ZDB-GENE-021220-6]
SOLSEv5.0_06798	0.160428438713281	ENSDARG00000102171	fnip1	folliculin interacting protein 1 [Source:ZFIN;Acc:ZDB-GENE-030131-3586]
SOLSEv5.0_00925	-0.39592046941449	ENSDARG00000055757	tmem9	transmembrane protein 9 [Source:ZFIN;Acc:ZDB-GENE-030131-6083]
SOLSEv5.0_06801	0.981899600191466	ENSDARG00000092834	si:ch211-191d15.2	si:ch211-191d15.2 [Source:ZFIN;Acc:ZDB-GENE-040724-113]
SOLSEv5.0_00926	-0.211628889654359	ENSDARG00000060395	si:dkey-57k2.7	si:dkey-57k2.7 [Source:ZFIN;Acc:ZDB-GENE-070912-559]
SOLSEv5.0_06803	0.278363034739663	ENSDARG00000055075	svila	supervillin a [Source:ZFIN;Acc:ZDB-GENE-990706-5]
SOLSEv5.0_06805	NA	ENSDARG00000061690	nxpe3	neurexophilin and PC-esterase domain family, member 3 [Source:ZFIN;Acc:ZDB-GENE-061013-214]
SOLSEv5.0_06806	0.76168916548056	ENSDARG00000105179	hdac7a	histone deacetylase 7a [Source:ZFIN;Acc:ZDB-GENE-150129-1]
SOLSEv5.0_00927	0.0611062645587422	ENSDARG00000039493	naa20	N(alpha)-acetyltransferase 20, NatB catalytic subunit [Source:ZFIN;Acc:ZDB-GENE-050327-47]
SOLSEv5.0_06808	0.299753921219545	ENSDARG00000075964	plekhg4	pleckstrin homology domain containing, family G (with RhoGef domain) member 4 [Source:ZFIN;Acc:ZDB-GENE-030131-4824]
SOLSEv5.0_06809	-0.464604481152913	ENSDARG00000038976	pdcd7	programmed cell death 7 [Source:ZFIN;Acc:ZDB-GENE-040728-3]
SOLSEv5.0_06810	0.34238895523283	ENSDARG00000103511	zfand2a	zinc finger, AN1-type domain 2A [Source:ZFIN;Acc:ZDB-GENE-040426-1596]
SOLSEv5.0_00928	-0.302345270301195	ENSDARG00000036645	rcbtb1	regulator of chromosome condensation (RCC1) and BTB (POZ) domain containing protein 1 [Source:ZFIN;Acc:ZDB-GENE-030131-7951]
SOLSEv5.0_06813	-0.501621589553487	ENSDARG00000012914	arhgef4	Rho guanine nucleotide exchange factor (GEF) 4 [Source:ZFIN;Acc:ZDB-GENE-070912-575]
SOLSEv5.0_06814	0.646938819582231	ENSDARG00000053215	me1	malic enzyme 1, NADP(+)-dependent, cytosolic [Source:ZFIN;Acc:ZDB-GENE-061013-438]
SOLSEv5.0_06815	-0.133847317521654	ENSDARG00000036305	phf23b	PHD finger protein 23b [Source:ZFIN;Acc:ZDB-GENE-030131-5895]
SOLSEv5.0_06816	0.101352628729599	ENSDARG00000075560	kmt2cb	lysine (K)-specific methyltransferase 2Cb [Source:ZFIN;Acc:ZDB-GENE-070705-340]
SOLSEv5.0_06817	-0.500348946449939	ENSDARG00000076508	grm8b	glutamate receptor, metabotropic 8b [Source:ZFIN;Acc:ZDB-GENE-110421-3]
SOLSEv5.0_06818	0.165752122065051	ENSDARG00000070165	tnfrsf1b	tumor necrosis factor receptor superfamily, member 1B [Source:ZFIN;Acc:ZDB-GENE-070410-133]
SOLSEv5.0_06819	NA	ENSDARG00000075159	meltf	melanotransferrin [Source:ZFIN;Acc:ZDB-GENE-050309-40]
SOLSEv5.0_00929	-0.327773378812646	ENSDARG00000037020	kif1b	kinesin family member 1B [Source:ZFIN;Acc:ZDB-GENE-030820-1]
SOLSEv5.0_06820	0.0771733670392657	ENSDARG00000020913	ddx56	DEAD (Asp-Glu-Ala-Asp) box helicase 56 [Source:ZFIN;Acc:ZDB-GENE-040825-3]
SOLSEv5.0_06821	NA	ENSDARG00000036045	penkb	proenkephalin b [Source:ZFIN;Acc:ZDB-GENE-030729-3]
SOLSEv5.0_06823	-0.185879228349268	ENSDARG00000079931	snx19b	sorting nexin 19b [Source:ZFIN;Acc:ZDB-GENE-030131-6331]
SOLSEv5.0_06825	NA	ENSDARG00000088799	xxylt1	xyloside xylosyltransferase 1 [Source:ZFIN;Acc:ZDB-GENE-120521-2]
SOLSEv5.0_06826	0.177880687088923	ENSDARG00000078850	plekhm2	pleckstrin homology domain containing, family M (with RUN domain) member 2 [Source:ZFIN;Acc:ZDB-GENE-081022-169]
SOLSEv5.0_06827	-0.176815680322919	ENSDARG00000032072	cdk16	cyclin-dependent kinase 16 [Source:ZFIN;Acc:ZDB-GENE-030131-2939]
SOLSEv5.0_00930	-0.189968152936381	ENSDARG00000074927	bub1bb	BUB1 mitotic checkpoint serine/threonine kinase Bb [Source:ZFIN;Acc:ZDB-GENE-030829-51]
SOLSEv5.0_06830	0.185421388275985	ENSDARG00000010756	nod2	nucleotide-binding oligomerization domain containing 2 [Source:ZFIN;Acc:ZDB-GENE-061108-4]
SOLSEv5.0_06834	NA	ENSDARG00000035909	mfsd2ab	major facilitator superfamily domain containing 2ab [Source:ZFIN;Acc:ZDB-GENE-040801-89]
SOLSEv5.0_06835	0.350369452915675	ENSDARG00000022623	fbxo44	F-box protein 44 [Source:ZFIN;Acc:ZDB-GENE-041212-85]
SOLSEv5.0_06836	0.667244883749618	ENSDARG00000102004	apoea	apolipoprotein Ea [Source:ZFIN;Acc:ZDB-GENE-010724-18]
SOLSEv5.0_00931	-0.099837440567942	ENSDARG00000075783	hmgxb4a	HMG box domain containing 4a [Source:ZFIN;Acc:ZDB-GENE-070912-675]
SOLSEv5.0_06837	-0.0493945050225645	ENSDARG00000116937	BX927333.1	CXADR like membrane protein [Source:NCBI gene;Acc:567179]
SOLSEv5.0_06838	-0.441158824291807	ENSDARG00000099156	katnal1	katanin p60 subunit A-like 1 [Source:ZFIN;Acc:ZDB-GENE-041114-141]
SOLSEv5.0_06839	0.962194224368664	ENSDARG00000110169	fryb	furry homolog b (Drosophila) [Source:ZFIN;Acc:ZDB-GENE-080215-5]
SOLSEv5.0_06840	-0.134256731811576	ENSDARG00000062472	sin3b	SIN3 transcription regulator family member B [Source:ZFIN;Acc:ZDB-GENE-030131-8264]
SOLSEv5.0_06841	0.789330856640877	ENSDARG00000115809	abcg5	ATP-binding cassette, sub-family G (WHITE), member 5 [Source:ZFIN;Acc:ZDB-GENE-050517-40]
SOLSEv5.0_06842	-0.358700645035461	ENSDARG00000002037	pfkfb2b	6-phosphofructo-2-kinase/fructose-2,6-biphosphatase 2b [Source:ZFIN;Acc:ZDB-GENE-120222-1]
SOLSEv5.0_00932	-0.226181801288544	ENSDARG00000027984	gstz1	glutathione S-transferase zeta 1 [Source:ZFIN;Acc:ZDB-GENE-040718-184]
SOLSEv5.0_06843	-0.096222317929143	ENSDARG00000090912	npc2	Niemann-Pick disease, type C2 [Source:ZFIN;Acc:ZDB-GENE-021206-13]
SOLSEv5.0_06845	0.691802519537752	ENSDARG00000102948	crb3a	crumbs homolog 3a [Source:ZFIN;Acc:ZDB-GENE-060610-2]
SOLSEv5.0_06847	0.087090157803913	ENSDARG00000075854	cx34.4	connexin 34.4 [Source:ZFIN;Acc:ZDB-GENE-040406-3]
SOLSEv5.0_06848	-0.441016530977431	ENSDARG00000078241	map7a	microtubule-associated protein 7a [Source:ZFIN;Acc:ZDB-GENE-131121-151]
SOLSEv5.0_06849	-0.0655964629865932	ENSDARG00000045513	taf3	TAF3 RNA polymerase II, TATA box binding protein (TBP)-associated facto [Source:ZFIN;Acc:ZDB-GENE-030131-6406]
SOLSEv5.0_06850	-0.13302257366968	ENSDARG00000007371	slc26a3.1	solute carrier family 26 member 3 [Source:ZFIN;Acc:ZDB-GENE-041210-180]
SOLSEv5.0_00933	-0.149609837037903	ENSDARG00000075677	mrpl17	mitochondrial ribosomal protein L17 [Source:ZFIN;Acc:ZDB-GENE-040912-133]
SOLSEv5.0_06851	0.319491450480389	ENSDARG00000043021	slc26a11	solute carrier family 26 member 11 [Source:ZFIN;Acc:ZDB-GENE-030131-5349]
SOLSEv5.0_06852	0.851189973223508	ENSDARG00000062618	kcnj12b	potassium inwardly-rectifying channel, subfamily J, member 12b [Source:ZFIN;Acc:ZDB-GENE-091118-79]
SOLSEv5.0_06853	0.0836395758224787	ENSDARG00000042840	eml1	EMAP like 1 [Source:ZFIN;Acc:ZDB-GENE-060929-156]
SOLSEv5.0_06854	NA	ENSDARG00000015221	nsrp1	nuclear speckle splicing regulatory protein 1 [Source:ZFIN;Acc:ZDB-GENE-030131-2646]
SOLSEv5.0_00934	-0.0359726386492474	ENSDARG00000096631	MED9	mediator complex subunit 9 [Source:HGNC Symbol;Acc:HGNC:25487]
SOLSEv5.0_06855	0.0225230914066831	ENSDARG00000115159	sdcbp2	syndecan binding protein (syntenin) 2 [Source:ZFIN;Acc:ZDB-GENE-030131-3727]
SOLSEv5.0_06856	NA	ENSDARG00000079191	zgc:172122	zgc:172122 [Source:ZFIN;Acc:ZDB-GENE-080208-1]
SOLSEv5.0_06857	0.393763034102921	ENSDARG00000021924	hsp70.3	heat shock cognate 70-kd protein, tandem duplicate 3 [Source:ZFIN;Acc:ZDB-GENE-110713-1]
SOLSEv5.0_06859	0.293760513882374	ENSDARG00000042510	acot20	acyl-CoA thioesterase 20 [Source:ZFIN;Acc:ZDB-GENE-041001-182]
SOLSEv5.0_00092	0.0659803230385268	ENSDARG00000092787	si:dkey-88p24.11	si:dkey-88p24.11 [Source:ZFIN;Acc:ZDB-GENE-030131-8991]
SOLSEv5.0_06860	-0.130990667197629	ENSDARG00000055678	akap12b	A kinase (PRKA) anchor protein 12b [Source:ZFIN;Acc:ZDB-GENE-030131-9753]
SOLSEv5.0_06861	0.773501947286462	ENSDARG00000020326	tyk2	tyrosine kinase 2 [Source:ZFIN;Acc:ZDB-GENE-071116-4]
SOLSEv5.0_06862	-0.799723902327075	ENSDARG00000113649	actb1	actin, beta 1 [Source:ZFIN;Acc:ZDB-GENE-000329-1]
SOLSEv5.0_06863	NA	ENSDARG00000043342	gpx3	glutathione peroxidase 3 [Source:ZFIN;Acc:ZDB-GENE-070222-3]
SOLSEv5.0_06864	-0.0185619867835416	ENSDARG00000103046	rest	RE1-silencing transcription factor [Source:ZFIN;Acc:ZDB-GENE-080415-1]
SOLSEv5.0_06865	-0.362323464215518	ENSDARG00000012039	ttc26	tetratricopeptide repeat domain 26 [Source:ZFIN;Acc:ZDB-GENE-041212-41]
SOLSEv5.0_06866	-0.48272573485037	ENSDARG00000103318	mrpl3	mitochondrial ribosomal protein L3 [Source:ZFIN;Acc:ZDB-GENE-030131-8227]
SOLSEv5.0_06867	NA	ENSDARG00000074842	snx8a	sorting nexin 8a [Source:ZFIN;Acc:ZDB-GENE-031202-1]
SOLSEv5.0_00935	-0.0964209779467147	ENSDARG00000026712	rab5c	RAB5C, member RAS oncogene family [Source:ZFIN;Acc:ZDB-GENE-031118-30]
SOLSEv5.0_06868	NA	ENSDARG00000076474	org	oogenesis-related gene [Source:ZFIN;Acc:ZDB-GENE-050208-584]
SOLSEv5.0_06869	0.778572406124318	ENSDARG00000058579	si:ch211-274f20.2	si:ch211-274f20.2 [Source:ZFIN;Acc:ZDB-GENE-091204-91]
SOLSEv5.0_06870	NA	ENSDARG00000040479	cga	glycoprotein hormones, alpha polypeptide [Source:ZFIN;Acc:ZDB-GENE-040715-2]
SOLSEv5.0_06872	-0.0740276301437622	ENSDARG00000046012	slc47a1	solute carrier family 47 member 1 [Source:ZFIN;Acc:ZDB-GENE-050327-20]
SOLSEv5.0_00936	-0.300020932788624	ENSDARG00000115351	zgc:65997	zgc:65997 [Source:ZFIN;Acc:ZDB-GENE-040426-1502]
SOLSEv5.0_06873	-0.2863554848899	ENSDARG00000086490	si:dkey-92f12.2	si:dkey-92f12.2 [Source:ZFIN;Acc:ZDB-GENE-091204-379]
SOLSEv5.0_06874	NA	ENSDARG00000114617	zfand1	zinc finger, AN1-type domain 1 [Source:ZFIN;Acc:ZDB-GENE-040801-269]
SOLSEv5.0_06875	-0.141007957003695	ENSDARG00000115493	grm1b	glutamate receptor, metabotropic 1b [Source:ZFIN;Acc:ZDB-GENE-090821-3]
SOLSEv5.0_06877	0.0210653495441911	ENSDARG00000110085	nfil3	nuclear factor, interleukin 3 regulated [Source:ZFIN;Acc:ZDB-GENE-040822-28]
SOLSEv5.0_00937	-0.0209972399023754	ENSDARG00000044766	mitd1	MIT, microtubule interacting and transport, domain containing 1 [Source:ZFIN;Acc:ZDB-GENE-040426-923]
SOLSEv5.0_06878	0.0990686804757428	ENSDARG00000062846	tmtc3	transmembrane O-mannosyltransferase targeting cadherins 3 [Source:ZFIN;Acc:ZDB-GENE-061221-2]
SOLSEv5.0_06879	-0.113461022935243	ENSDARG00000034493	grin2aa	glutamate receptor, ionotropic, N-methyl D-aspartate 2A, a [Source:ZFIN;Acc:ZDB-GENE-070424-129]
SOLSEv5.0_06880	-0.462009439747121	ENSDARG00000053665	gabrg2	gamma-aminobutyric acid (GABA) A receptor, gamma 2 [Source:ZFIN;Acc:ZDB-GENE-091118-65]
SOLSEv5.0_06881	0.628766875851235	ENSDARG00000008502	pno1	partner of NOB1 homolog [Source:ZFIN;Acc:ZDB-GENE-040426-1419]
SOLSEv5.0_06882	-0.546698795313653	ENSDARG00000077818	nrg2a	neuregulin 2a [Source:ZFIN;Acc:ZDB-GENE-070615-10]
SOLSEv5.0_06883	1.0560900861616	ENSDARG00000117155	BX323087.1
SOLSEv5.0_06884	0.124239361706961	ENSDARG00000006040	cyp20a1	cytochrome P450, family 20, subfamily A, polypeptide 1 [Source:ZFIN;Acc:ZDB-GENE-040426-2646]
SOLSEv5.0_00938	-0.229649257699773	ENSDARG00000008447	fkbp4	FKBP prolyl isomerase 4 [Source:ZFIN;Acc:ZDB-GENE-030131-514]
SOLSEv5.0_06885	NA	ENSDARG00000055934	si:ch1073-416j23.1	si:ch1073-416j23.1 [Source:ZFIN;Acc:ZDB-GENE-100922-35]
SOLSEv5.0_06886	-0.397206463658595	ENSDARG00000104343	ppic	peptidylprolyl isomerase C [Source:ZFIN;Acc:ZDB-GENE-170217-1]
SOLSEv5.0_06887	0.157030928302499	ENSDARG00000029479	zgc:86609	zgc:86609 [Source:ZFIN;Acc:ZDB-GENE-050102-7]
SOLSEv5.0_06888	-0.20708487438633	ENSDARG00000071052	si:dkey-150i13.2	si:dkey-150i13.2 [Source:ZFIN;Acc:ZDB-GENE-090312-157]
SOLSEv5.0_06890	NA	ENSDARG00000102503	slc9a3r1b	SLC9A3 regulator 1b [Source:ZFIN;Acc:ZDB-GENE-170530-6]
SOLSEv5.0_06891	1.78929324794131	ENSDARG00000100794	mmp13b	matrix metallopeptidase 13b [Source:ZFIN;Acc:ZDB-GENE-030131-6152]
SOLSEv5.0_06894	NA	ENSDARG00000089354	tspan4a	tetraspanin 4a [Source:ZFIN;Acc:ZDB-GENE-040718-38]
SOLSEv5.0_00941	0.0787124095085956	ENSDARG00000102885	rsu1	Ras suppressor protein 1 [Source:ZFIN;Acc:ZDB-GENE-030616-518]
SOLSEv5.0_06895	0.493163983710506	ENSDARG00000038306	tsc22d1	TSC22 domain family, member 1 [Source:ZFIN;Acc:ZDB-GENE-030131-7785]
SOLSEv5.0_06896	-0.168210033069173	ENSDARG00000104886	CABZ01085365.1
SOLSEv5.0_06898	0.481305315919084	ENSDARG00000103813	ATE1	arginyltransferase 1 [Source:HGNC Symbol;Acc:HGNC:782]
SOLSEv5.0_00942	-0.236127237315892	ENSDARG00000041428	yrdc	yrdC N(6)-threonylcarbamoyltransferase domain containing [Source:ZFIN;Acc:ZDB-GENE-070410-65]
SOLSEv5.0_06901	-0.683177665484573	ENSDARG00000111853	gucy2d	guanylate cyclase 2D, retinal [Source:ZFIN;Acc:ZDB-GENE-011128-9]
SOLSEv5.0_00943	-0.316199060772446	ENSDARG00000014171	bloc1s1	biogenesis of lysosomal organelles complex-1, subunit 1 [Source:ZFIN;Acc:ZDB-GENE-050208-569]
SOLSEv5.0_06902	NA	ENSDARG00000110185	myclb	MYCL proto-oncogene, bHLH transcription factor b [Source:ZFIN;Acc:ZDB-GENE-030131-5561]
SOLSEv5.0_06903	-0.423521262189271	ENSDARG00000039229	cep78	centrosomal protein 78 [Source:ZFIN;Acc:ZDB-GENE-070905-1]
SOLSEv5.0_06904	0.435049431620108	ENSDARG00000033489	ube2j1	ubiquitin-conjugating enzyme E2, J1 [Source:ZFIN;Acc:ZDB-GENE-040426-2853]
SOLSEv5.0_00093	-0.222402952362117	ENSDARG00000056127	polr2gl	polymerase (RNA) II (DNA directed) polypeptide G-like [Source:ZFIN;Acc:ZDB-GENE-030131-2808]
SOLSEv5.0_00944	0.0670134543349791	ENSDARG00000076548	si:dkey-266m15.5	si:dkey-266m15.5 [Source:ZFIN;Acc:ZDB-GENE-070705-442]
SOLSEv5.0_06906	1.26075413575922	ENSDARG00000063661	nuak2	NUAK family, SNF1-like kinase, 2 [Source:ZFIN;Acc:ZDB-GENE-050208-563]
SOLSEv5.0_06907	-0.0123560636006173	ENSDARG00000115285	il1rapl1a	interleukin 1 receptor accessory protein-like 1a [Source:ZFIN;Acc:ZDB-GENE-061013-249]
SOLSEv5.0_06908	-0.094842108906861	ENSDARG00000052277	cabp2b	calcium binding protein 2b [Source:ZFIN;Acc:ZDB-GENE-081028-55]
SOLSEv5.0_06909	NA	ENSDARG00000051857	tes	testis derived transcript (3 LIM domains) [Source:ZFIN;Acc:ZDB-GENE-040718-59]
SOLSEv5.0_06912	-0.165032375065267	ENSDARG00000116766	ypel2b	yippee-like 2b [Source:ZFIN;Acc:ZDB-GENE-110419-2]
SOLSEv5.0_06913	-0.0792932581508558	ENSDARG00000088817	wdr59	WD repeat domain 59 [Source:ZFIN;Acc:ZDB-GENE-120215-187]
SOLSEv5.0_06916	0.498788681876833	ENSDARG00000021896	asap3	ArfGAP with SH3 domain, ankyrin repeat and PH domain 3 [Source:ZFIN;Acc:ZDB-GENE-050913-39]
SOLSEv5.0_06918	-0.377250132633061	ENSDARG00000062956	dagla	diacylglycerol lipase, alpha [Source:ZFIN;Acc:ZDB-GENE-070619-1]
SOLSEv5.0_06919	-0.190092083434775	ENSDARG00000018049	sf3b2	splicing factor 3b, subunit 2 [Source:ZFIN;Acc:ZDB-GENE-070928-1]
SOLSEv5.0_00945	0.213636215464673	ENSDARG00000069314	tmem199	transmembrane protein 199 [Source:ZFIN;Acc:ZDB-GENE-050522-150]
SOLSEv5.0_06921	-0.280454490043351	ENSDARG00000012025	hs6st2	heparan sulfate 6-O-sulfotransferase 2 [Source:ZFIN;Acc:ZDB-GENE-030909-14]
SOLSEv5.0_06922	-0.169109296288422	ENSDARG00000040070	coil	coilin p80 [Source:ZFIN;Acc:ZDB-GENE-000330-8]
SOLSEv5.0_06924	0.112349464695938	ENSDARG00000101661	ulk3	unc-51 like kinase 3 [Source:ZFIN;Acc:ZDB-GENE-070410-33]
SOLSEv5.0_06925	-0.0497729876881019	ENSDARG00000113611	trim35-23	tripartite motif containing 35-23 [Source:ZFIN;Acc:ZDB-GENE-060503-295]
SOLSEv5.0_00946	-0.269885553303477	ENSDARG00000027529	hmox1a	heme oxygenase 1a [Source:ZFIN;Acc:ZDB-GENE-030131-3102]
SOLSEv5.0_06926	-0.42649013285846	ENSDARG00000058558	lzts3b	leucine zipper, putative tumor suppressor family member 3b [Source:ZFIN;Acc:ZDB-GENE-110411-249]
SOLSEv5.0_06927	0.00817842848721188	ENSDARG00000045249	nif3l1	NIF3 NGG1 interacting factor 3-like 1 (S. cerevisiae) [Source:ZFIN;Acc:ZDB-GENE-050706-80]
SOLSEv5.0_06929	0.193379288662927	ENSDARG00000061719	washc4	WASH complex subunit 4 [Source:ZFIN;Acc:ZDB-GENE-100427-4]
SOLSEv5.0_06930	NA	ENSDARG00000093773	si:ch1073-296i8.2	si:ch1073-296i8.2 [Source:ZFIN;Acc:ZDB-GENE-110411-9]
SOLSEv5.0_06931	-0.223239408728759	ENSDARG00000033597	api5	apoptosis inhibitor 5 [Source:ZFIN;Acc:ZDB-GENE-030131-395]
SOLSEv5.0_00947	-0.0804450116587979	ENSDARG00000113111	DGKD	diacylglycerol kinase delta [Source:HGNC Symbol;Acc:HGNC:2851]
SOLSEv5.0_06932	-0.10522395907543	ENSDARG00000020242	fermt2	fermitin family member 2 [Source:ZFIN;Acc:ZDB-GENE-050506-132]
SOLSEv5.0_06933	0.890972531858975	ENSDARG00000093572	lamc3	laminin, gamma 3 [Source:ZFIN;Acc:ZDB-GENE-060531-121]
SOLSEv5.0_06934	-0.040887295492095	ENSDARG00000061159	bicra	BRD4 interacting chromatin remodeling complex associated protein [Source:ZFIN;Acc:ZDB-GENE-031116-2]
SOLSEv5.0_00948	NA	ENSDARG00000063372	zpld1b	zona pellucida-like domain containing 1b [Source:ZFIN;Acc:ZDB-GENE-121214-104]
SOLSEv5.0_06935	-0.28868131537347	ENSDARG00000075542	zfhx4	zinc finger homeobox 4 [Source:ZFIN;Acc:ZDB-GENE-070530-3]
SOLSEv5.0_06937	NA	ENSDARG00000017355	rsph9	radial spoke head 9 homolog [Source:ZFIN;Acc:ZDB-GENE-051120-129]
SOLSEv5.0_06940	0.189995322205438	ENSDARG00000038064	chmp3	charged multivesicular body protein 3 [Source:ZFIN;Acc:ZDB-GENE-040426-2600]
SOLSEv5.0_06941	NA	ENSDARG00000113508	exoc3l1	exocyst complex component 3-like 1 [Source:ZFIN;Acc:ZDB-GENE-061207-36]
SOLSEv5.0_06942	-0.262101448139768	ENSDARG00000078227	cspg4	chondroitin sulfate proteoglycan 4 [Source:ZFIN;Acc:ZDB-GENE-050519-1]
SOLSEv5.0_06948	NA	ENSDARG00000063731	rbm45	RNA binding motif protein 45 [Source:ZFIN;Acc:ZDB-GENE-070122-4]
SOLSEv5.0_00949	-0.664042473855433	ENSDARG00000041799	cx43	connexin 43 [Source:ZFIN;Acc:ZDB-GENE-991105-4]
SOLSEv5.0_06951	0.305183776016003	ENSDARG00000054288	zgc:63972	zgc:63972 [Source:ZFIN;Acc:ZDB-GENE-040426-1320]
SOLSEv5.0_00950	NA	ENSDARG00000114726	hspa8	heat shock protein 8 [Source:ZFIN;Acc:ZDB-GENE-990415-92]
SOLSEv5.0_06953	-0.110657743143847	ENSDARG00000008920	mrpl53	mitochondrial ribosomal protein L53 [Source:ZFIN;Acc:ZDB-GENE-040912-93]
SOLSEv5.0_06954	-0.185635157502363	ENSDARG00000079067	mms19	MMS19 homolog, cytosolic iron-sulfur assembly component [Source:ZFIN;Acc:ZDB-GENE-120316-2]
SOLSEv5.0_06955	0.227364147951821	ENSDARG00000068374	si:ch211-132b12.7	si:ch211-132b12.7 [Source:ZFIN;Acc:ZDB-GENE-050419-250]
SOLSEv5.0_06956	0.278199101812942	ENSDARG00000059473	kank4	KN motif and ankyrin repeat domains 4 [Source:ZFIN;Acc:ZDB-GENE-120423-1]
SOLSEv5.0_00094	-1.05103117523033	ENSDARG00000022183	gsto1	glutathione S-transferase omega 1 [Source:ZFIN;Acc:ZDB-GENE-040718-365]
SOLSEv5.0_06958	0.434675457902065	ENSDARG00000004643	cdhr1a	cadherin-related family member 1a [Source:ZFIN;Acc:ZDB-GENE-040924-4]
SOLSEv5.0_06959	0.104382491576548	ENSDARG00000105403	abcc6b.1	ATP-binding cassette, sub-family C (CFTR/MRP), member 6b, tandem duplicate 1 [Source:ZFIN;Acc:ZDB-GENE-050517-19]
SOLSEv5.0_00951	-0.144254862612582	ENSDARG00000056804	si:dkey-40g16.6	si:dkey-40g16.6 [Source:ZFIN;Acc:ZDB-GENE-030131-9110]
SOLSEv5.0_00952	0.158870864431807	ENSDARG00000051888	ist1	IST1 factor associated with ESCRT-III [Source:ZFIN;Acc:ZDB-GENE-030131-179]
SOLSEv5.0_06962	-0.222943020383591	ENSDARG00000094643	ms4a17c.1	membrane-spanning 4-domains, subfamily A, member 17C.1 [Source:ZFIN;Acc:ZDB-GENE-080829-9]
SOLSEv5.0_06964	0.0880486678790614	ENSDARG00000016573	mroh1	maestro heat-like repeat family member 1 [Source:ZFIN;Acc:ZDB-GENE-090806-2]
SOLSEv5.0_06965	0.455152548027259	ENSDARG00000039486	bag3	BCL2 associated athanogene 3 [Source:ZFIN;Acc:ZDB-GENE-040801-40]
SOLSEv5.0_06966	0.991718957878497	ENSDARG00000010425	scara5	scavenger receptor class A, member 5 (putative) [Source:ZFIN;Acc:ZDB-GENE-041210-258]
SOLSEv5.0_00953	-0.230846907433181	ENSDARG00000077264	wdr43	WD repeat domain 43 [Source:ZFIN;Acc:ZDB-GENE-021231-3]
SOLSEv5.0_06967	0.860773159122242	ENSDARG00000063352	inpp4aa	inositol polyphosphate-4-phosphatase type I Aa [Source:ZFIN;Acc:ZDB-GENE-060312-5]
SOLSEv5.0_06969	-0.051674207602406	ENSDARG00000062362	tpcn1	two pore segment channel 1 [Source:ZFIN;Acc:ZDB-GENE-060526-199]
SOLSEv5.0_06972	-0.0902160262292805	ENSDARG00000016368	zbtb8os	zinc finger and BTB domain containing 8 opposite strand [Source:ZFIN;Acc:ZDB-GENE-050417-176]
SOLSEv5.0_06974	0.547598849071713	ENSDARG00000063292	ssuh2rs1	ssu-2 homolog, related sequence 1 [Source:ZFIN;Acc:ZDB-GENE-060929-994]
SOLSEv5.0_06976	-0.642322596282818	ENSDARG00000098258	SLC16A7	solute carrier family 16 member 7 [Source:HGNC Symbol;Acc:HGNC:10928]
SOLSEv5.0_06978	0.437109395340487	ENSDARG00000061140	colec12	collectin sub-family member 12 [Source:ZFIN;Acc:ZDB-GENE-030131-9807]
SOLSEv5.0_06979	0.217526747159879	ENSDARG00000028517	hbp1	HMG-box transcription factor 1 [Source:ZFIN;Acc:ZDB-GENE-050522-414]
SOLSEv5.0_06980	0.10716974415174	ENSDARG00000094673	rhoab	ras homolog gene family, member Ab [Source:ZFIN;Acc:ZDB-GENE-040322-2]
SOLSEv5.0_06982	0.249287461274309	ENSDARG00000079220	wdr20a	WD repeat domain 20a [Source:ZFIN;Acc:ZDB-GENE-120406-3]
SOLSEv5.0_06983	0.194658901561561	ENSDARG00000017842	syvn1	synovial apoptosis inhibitor 1, synoviolin [Source:ZFIN;Acc:ZDB-GENE-030131-7166]
SOLSEv5.0_06985	0.792676485433191	ENSDARG00000007271	mynn	myoneurin [Source:ZFIN;Acc:ZDB-GENE-030131-5378]
SOLSEv5.0_06986	0.227320409866442	ENSDARG00000110521	slc35f2	solute carrier family 35 member F2 [Source:ZFIN;Acc:ZDB-GENE-030131-5516]
SOLSEv5.0_06987	NA	ENSDARG00000101028	fnbp1b	formin binding protein 1b [Source:ZFIN;Acc:ZDB-GENE-091117-6]
SOLSEv5.0_06988	-0.489374788037884	ENSDARG00000013687	cilp2	cartilage intermediate layer protein 2 [Source:ZFIN;Acc:ZDB-GENE-050208-436]
SOLSEv5.0_06989	0.5034705905507	ENSDARG00000070801	opa1	OPA1 mitochondrial dynamin like GTPase [Source:ZFIN;Acc:ZDB-GENE-041114-7]
SOLSEv5.0_06990	NA	ENSDARG00000101524	znf1080	zinc finger protein 1080 [Source:ZFIN;Acc:ZDB-GENE-131125-96]
SOLSEv5.0_00954	0.17984105593937	ENSDARG00000011885	mrpl19	mitochondrial ribosomal protein L19 [Source:ZFIN;Acc:ZDB-GENE-040801-55]
SOLSEv5.0_06991	0.0852936088269928	ENSDARG00000078541	cers3a	ceramide synthase 3a [Source:ZFIN;Acc:ZDB-GENE-130320-1]
SOLSEv5.0_00955	-0.363249699792339	ENSDARG00000097539	si:ch211-39f2.3	si:ch211-39f2.3 [Source:ZFIN;Acc:ZDB-GENE-131126-52]
SOLSEv5.0_06996	0.53071108074821	ENSDARG00000044278	synpr	synaptoporin [Source:ZFIN;Acc:ZDB-GENE-030616-625]
SOLSEv5.0_06997	0.134801872114174	ENSDARG00000109980	mrm3a	mitochondrial rRNA methyltransferase 3a [Source:ZFIN;Acc:ZDB-GENE-050417-184]
SOLSEv5.0_00009	-0.0829841795910659	ENSDARG00000043848	sod1	superoxide dismutase 1, soluble [Source:ZFIN;Acc:ZDB-GENE-990415-258]
SOLSEv5.0_00095	-0.302875727030751	ENSDARG00000102453	slc1a2b	solute carrier family 1 member 2b [Source:ZFIN;Acc:ZDB-GENE-030131-7779]
SOLSEv5.0_06999	1.02889849425507	ENSDARG00000100137	il17ra2	interleukin 17 receptor A2 [Source:ZFIN;Acc:ZDB-GENE-060503-869]
SOLSEv5.0_00956	0.522672457430688	ENSDARG00000040290	pon3.2	paraoxonase 3, tandem duplicate 2 [Source:ZFIN;Acc:ZDB-GENE-071004-70]
SOLSEv5.0_07002	NA	ENSDARG00000089961	si:cabz01007807.1	si:cabz01007807.1 [Source:ZFIN;Acc:ZDB-GENE-160728-149]
SOLSEv5.0_07004	0.269927727441866	ENSDARG00000030765	hadh	hydroxyacyl-CoA dehydrogenase [Source:ZFIN;Acc:ZDB-GENE-040801-261]
SOLSEv5.0_07005	-0.454721915126606	ENSDARG00000110124	bbs2	Bardet-Biedl syndrome 2 [Source:ZFIN;Acc:ZDB-GENE-020801-1]
SOLSEv5.0_07007	-0.566949264048075	ENSDARG00000113989	socs1b	suppressor of cytokine signaling 1b [Source:ZFIN;Acc:ZDB-GENE-090313-141]
SOLSEv5.0_07008	NA	ENSDARG00000077240	cd247l	CD247 antigen like [Source:ZFIN;Acc:ZDB-GENE-070508-2]
SOLSEv5.0_00957	-0.420098191171637	ENSDARG00000100372	alad	aminolevulinate dehydratase [Source:ZFIN;Acc:ZDB-GENE-050417-123]
SOLSEv5.0_07010	0.657318344224144	ENSDARG00000112963	fn1a	fibronectin 1a [Source:ZFIN;Acc:ZDB-GENE-000426-1]
SOLSEv5.0_07012	-0.323712787922009	ENSDARG00000012367	trim46a	tripartite motif containing 46a [Source:ZFIN;Acc:ZDB-GENE-110825-1]
SOLSEv5.0_07013	-0.673268325733828	ENSDARG00000079129	opn4xa	opsin 4xa [Source:ZFIN;Acc:ZDB-GENE-110622-1]
SOLSEv5.0_07014	0.0761219998107266	ENSDARG00000102064	kcna2b	potassium voltage-gated channel, shaker-related subfamily, member 2b [Source:ZFIN;Acc:ZDB-GENE-080204-89]
SOLSEv5.0_07015	0.238558109295604	ENSDARG00000058076	snf8	SNF8 subunit of ESCRT-II [Source:ZFIN;Acc:ZDB-GENE-041114-117]
SOLSEv5.0_07016	-0.313246930542579	ENSDARG00000039650	itm2cb	integral membrane protein 2Cb [Source:ZFIN;Acc:ZDB-GENE-030131-7806]
SOLSEv5.0_07017	0.525854615913278	ENSDARG00000075990	acap3a	ArfGAP with coiled-coil, ankyrin repeat and PH domains 3a [Source:ZFIN;Acc:ZDB-GENE-030131-1711]
SOLSEv5.0_07018	-0.0872966116866049	ENSDARG00000078113	atp5mea	ATP synthase membrane subunit ea [Source:ZFIN;Acc:ZDB-GENE-070928-12]
SOLSEv5.0_07019	0.265427975949686	ENSDARG00000043635	cmc2	C-x(9)-C motif containing 2 [Source:ZFIN;Acc:ZDB-GENE-030616-409]
SOLSEv5.0_07020	NA	ENSDARG00000115051	hmx3a	H6 family homeobox 3a [Source:ZFIN;Acc:ZDB-GENE-001020-1]
SOLSEv5.0_07021	-0.366228302508839	ENSDARG00000079131	si:dkeyp-118b1.2	si:dkeyp-118b1.2 [Source:ZFIN;Acc:ZDB-GENE-030131-7685]
SOLSEv5.0_07022	-0.160469612502637	ENSDARG00000100670	pcdh1g31	protocadherin 1 gamma 31 [Source:ZFIN;Acc:ZDB-GENE-050609-24]
SOLSEv5.0_07023	-0.258506343644885	ENSDARG00000019924	cmpk	cytidylate kinase [Source:ZFIN;Acc:ZDB-GENE-040426-2113]
SOLSEv5.0_00959	-0.238738997078626	ENSDARG00000019326	prpsap2	phosphoribosyl pyrophosphate synthetase-associated protein 2 [Source:ZFIN;Acc:ZDB-GENE-040426-2077]
SOLSEv5.0_07024	0.0221281469798898	ENSDARG00000003308	emc2	ER membrane protein complex subunit 2 [Source:ZFIN;Acc:ZDB-GENE-040625-82]
SOLSEv5.0_07025	0.219834451757876	ENSDARG00000074749	abca12	ATP-binding cassette, sub-family A (ABC1), member 12 [Source:ZFIN;Acc:ZDB-GENE-030131-9790]
SOLSEv5.0_00960	0.595224692331968	ENSDARG00000079578	rbpms2b	RNA binding protein, mRNA processing factor 2b [Source:ZFIN;Acc:ZDB-GENE-040426-741]
SOLSEv5.0_07026	NA	ENSDARG00000027154	tpd52l2a	tpd52 like 2a [Source:ZFIN;Acc:ZDB-GENE-030131-7047]
SOLSEv5.0_07027	-0.65710465013429	ENSDARG00000104989	wnk2	WNK lysine deficient protein kinase 2 [Source:ZFIN;Acc:ZDB-GENE-160114-3]
SOLSEv5.0_07029	0.481504732334652	ENSDARG00000008832	neu1	neuraminidase 1 [Source:ZFIN;Acc:ZDB-GENE-060503-592]
SOLSEv5.0_00961	-0.299948053917104	ENSDARG00000057940	dido1	death inducer-obliterator 1 [Source:ZFIN;Acc:ZDB-GENE-030131-6117]
SOLSEv5.0_07031	0.293590869396614	ENSDARG00000013250	tars	threonyl-tRNA synthetase [Source:ZFIN;Acc:ZDB-GENE-041010-218]
SOLSEv5.0_07032	NA	ENSDARG00000111113	galm	galactose mutarotase [Source:ZFIN;Acc:ZDB-GENE-040718-66]
SOLSEv5.0_00962	-0.14754859294978	ENSDARG00000111947	mrpl23	mitochondrial ribosomal protein L23 [Source:ZFIN;Acc:ZDB-GENE-040625-12]
SOLSEv5.0_07034	-0.100400814068812	ENSDARG00000071197	usp40	ubiquitin specific peptidase 40 [Source:ZFIN;Acc:ZDB-GENE-060518-5]
SOLSEv5.0_00096	0.0175211024637725	ENSDARG00000017781	hsd17b10	hydroxysteroid (17-beta) dehydrogenase 10 [Source:ZFIN;Acc:ZDB-GENE-041010-201]
SOLSEv5.0_00964	-0.0713293799684217	ENSDARG00000100331	SMIM10	small integral membrane protein 10 [Source:HGNC Symbol;Acc:HGNC:41913]
SOLSEv5.0_07040	0.275619292476423	ENSDARG00000061196	emilin2a	elastin microfibril interfacer 2a [Source:ZFIN;Acc:ZDB-GENE-060503-247]
SOLSEv5.0_07041	0.305345787325814	ENSDARG00000109608	grwd1	glutamate-rich WD repeat containing 1 [Source:ZFIN;Acc:ZDB-GENE-030131-9844]
SOLSEv5.0_07042	1.49672614534741	ENSDARG00000104370	esm1	endothelial cell-specific molecule 1 [Source:ZFIN;Acc:ZDB-GENE-060929-748]
SOLSEv5.0_07044	0.254954820250792	ENSDARG00000052074	si:ch211-122f10.4	si:ch211-122f10.4 [Source:ZFIN;Acc:ZDB-GENE-140106-45]
SOLSEv5.0_00965	-0.351438984229667	ENSDARG00000013478	rrp15	ribosomal RNA processing 15 homolog [Source:ZFIN;Acc:ZDB-GENE-030131-5261]
SOLSEv5.0_07045	-0.281247714996155	ENSDARG00000061480	si:ch211-132b12.1	si:ch211-132b12.1 [Source:ZFIN;Acc:ZDB-GENE-050420-315]
SOLSEv5.0_07046	0.0942699966479193	ENSDARG00000008553	zgc:136872	zgc:136872 [Source:ZFIN;Acc:ZDB-GENE-060421-5204]
SOLSEv5.0_07047	-0.0292784397394576	ENSDARG00000038985	cdyl	chromodomain protein, Y-like [Source:ZFIN;Acc:ZDB-GENE-070912-561]
SOLSEv5.0_07048	NA	ENSDARG00000094414	aknad1	AKNA domain containing 1 [Source:ZFIN;Acc:ZDB-GENE-070912-649]
SOLSEv5.0_07049	0.369725818294974	ENSDARG00000113002	CR847800.1	ecto-NOX disulfide-thiol exchanger 2-like [Source:NCBI gene;Acc:110438986]
SOLSEv5.0_00966	-0.0457928716377799	ENSDARG00000006389	smad2	SMAD family member 2 [Source:ZFIN;Acc:ZDB-GENE-990603-7]
SOLSEv5.0_07051	-0.0387576325964328	ENSDARG00000101911	si:dkeyp-86d6.2	si:dkeyp-86d6.2 [Source:ZFIN;Acc:ZDB-GENE-141216-459]
SOLSEv5.0_07053	0.571307880578907	ENSDARG00000007813	rnpepl1	arginyl aminopeptidase like 1 [Source:ZFIN;Acc:ZDB-GENE-030131-5522]
SOLSEv5.0_07055	-0.0269799042197987	ENSDARG00000057272	slc30a9	solute carrier family 30 member 9 [Source:ZFIN;Acc:ZDB-GENE-040724-254]
SOLSEv5.0_07056	-0.241022658957399	ENSDARG00000101866	asic1b	acid-sensing (proton-gated) ion channel 1b [Source:ZFIN;Acc:ZDB-GENE-040513-1]
SOLSEv5.0_00968	-0.351176718167669	ENSDARG00000114797	rab3b	RAB3B, member RAS oncogene family [Source:ZFIN;Acc:ZDB-GENE-050208-660]
SOLSEv5.0_07057	-0.109329471313983	ENSDARG00000058696	tbl1xr1a	transducin (beta)-like 1 X-linked receptor 1a [Source:ZFIN;Acc:ZDB-GENE-050522-314]
SOLSEv5.0_07058	-0.326859719177729	ENSDARG00000008034	skib	v-ski avian sarcoma viral oncogene homolog b [Source:ZFIN;Acc:ZDB-GENE-990715-10]
SOLSEv5.0_07059	-0.280710311667833	ENSDARG00000041155	morf4l1	mortality factor 4 like 1 [Source:ZFIN;Acc:ZDB-GENE-040718-348]
SOLSEv5.0_00969	0.355926280557632	ENSDARG00000030694	atp6v1e1b	ATPase H+ transporting V1 subunit E1b [Source:ZFIN;Acc:ZDB-GENE-020419-11]
SOLSEv5.0_07060	-0.28584331456145	ENSDARG00000074726	nrde2	NRDE-2, necessary for RNA interference, domain containing [Source:ZFIN;Acc:ZDB-GENE-111117-3]
SOLSEv5.0_07061	0.033541559975507	ENSDARG00000098852	smdt1b	single-pass membrane protein with aspartate-rich tail 1b [Source:ZFIN;Acc:ZDB-GENE-141212-9]
SOLSEv5.0_07062	0.157441258901607	ENSDARG00000076622	atp13a3	ATPase 13A3 [Source:ZFIN;Acc:ZDB-GENE-120521-1]
SOLSEv5.0_00970	-0.0508630447739097	ENSDARG00000018618	cpsf6	cleavage and polyadenylation specific factor 6 [Source:ZFIN;Acc:ZDB-GENE-030131-5277]
SOLSEv5.0_07063	0.255208593684474	ENSDARG00000062577	arhgap35a	Rho GTPase activating protein 35a [Source:ZFIN;Acc:ZDB-GENE-120516-2]
SOLSEv5.0_07064	-0.332348328681939	ENSDARG00000093458	si:dkey-76d14.2	si:dkey-76d14.2 [Source:ZFIN;Acc:ZDB-GENE-070912-580]
SOLSEv5.0_07065	-0.360984768750994	ENSDARG00000079611	sema4c	sema domain, immunoglobulin domain (Ig), transmembrane domain (TM) and short cytoplasmic domain, (semaphorin) 4C [Source:ZFIN;Acc:ZDB-GENE-080303-16]
SOLSEv5.0_07066	0.786503763250598	ENSDARG00000095132	si:ch211-227e10.6	si:ch211-227e10.6 [Source:ZFIN;Acc:ZDB-GENE-050420-355]
SOLSEv5.0_07067	NA	ENSDARG00000015057	ube2d4	ubiquitin-conjugating enzyme E2D 4 (putative) [Source:ZFIN;Acc:ZDB-GENE-070424-86]
SOLSEv5.0_00097	-0.254752801594987	ENSDARG00000041530	ppih	peptidylprolyl isomerase H (cyclophilin H) [Source:ZFIN;Acc:ZDB-GENE-040625-127]
SOLSEv5.0_07068	0.0573653744296188	ENSDARG00000102458	hip1rb	huntingtin interacting protein 1 related b [Source:ZFIN;Acc:ZDB-GENE-070209-59]
SOLSEv5.0_07069	-0.485730772000747	ENSDARG00000078722	clip1a	CAP-GLY domain containing linker protein 1a [Source:ZFIN;Acc:ZDB-GENE-060526-282]
SOLSEv5.0_00971	0.416804903113967	ENSDARG00000090156	pttg1ipa	PTTG1 interacting protein a [Source:ZFIN;Acc:ZDB-GENE-030131-505]
SOLSEv5.0_07070	-0.276435218644011	ENSDARG00000001710	flot1a	flotillin 1a [Source:ZFIN;Acc:ZDB-GENE-020430-1]
SOLSEv5.0_07074	NA	ENSDARG00000069435	cfap58	cilia and flagella associated protein 58 [Source:ZFIN;Acc:ZDB-GENE-060929-128]
SOLSEv5.0_07076	0.069678793493595	ENSDARG00000006456	pdgfrl	platelet-derived growth factor receptor-like [Source:ZFIN;Acc:ZDB-GENE-040426-901]
SOLSEv5.0_07077	NA	ENSDARG00000116889	maip1	matrix AAA peptidase interacting protein 1 [Source:ZFIN;Acc:ZDB-GENE-050506-22]
SOLSEv5.0_07078	0.0294392165803041	ENSDARG00000094625	si:dkey-84j12.1	si:dkey-84j12.1 [Source:ZFIN;Acc:ZDB-GENE-060526-342]
SOLSEv5.0_00972	-0.129187517541755	ENSDARG00000027461	mettl26	methyltransferase like 26 [Source:ZFIN;Acc:ZDB-GENE-031118-200]
SOLSEv5.0_07079	0.472382325439918	ENSDARG00000098057	dscaml1	Down syndrome cell adhesion molecule like 1 [Source:ZFIN;Acc:ZDB-GENE-110601-1]
SOLSEv5.0_00973	-0.317183287512512	ENSDARG00000053753	mff	mitochondrial fission factor [Source:ZFIN;Acc:ZDB-GENE-040426-1510]
SOLSEv5.0_07083	NA	ENSDARG00000040156	grm4	glutamate receptor, metabotropic 4 [Source:ZFIN;Acc:ZDB-GENE-030131-5781]
SOLSEv5.0_07084	-0.253555277645719	ENSDARG00000116783	rnft1	ring finger protein, transmembrane 1 [Source:ZFIN;Acc:ZDB-GENE-040426-2324]
SOLSEv5.0_07086	-0.0291321613225425	ENSDARG00000104891	si:dkey-109j17.5	si:dkey-109j17.5 [Source:ZFIN;Acc:ZDB-GENE-090313-173]
SOLSEv5.0_07087	1.07663493048279	ENSDARG00000077404	ncoa3	nuclear receptor coactivator 3 [Source:ZFIN;Acc:ZDB-GENE-051107-8]
SOLSEv5.0_07088	-0.153779374724371	ENSDARG00000032298	tbc1d20	TBC1 domain family, member 20 [Source:ZFIN;Acc:ZDB-GENE-050626-61]
SOLSEv5.0_00974	-0.354632977396584	ENSDARG00000013613	anxa13l	annexin A13, like [Source:ZFIN;Acc:ZDB-GENE-050522-310]
SOLSEv5.0_07089	0.119149884635785	ENSDARG00000113771	GRIK2	glutamate ionotropic receptor kainate type subunit 2 [Source:HGNC Symbol;Acc:HGNC:4580]
SOLSEv5.0_07090	NA	ENSDARG00000074656	ctss2.1	cathepsin S, ortholog2, tandem duplicate 1 [Source:ZFIN;Acc:ZDB-GENE-050522-559]
SOLSEv5.0_07091	0.448578972510424	ENSDARG00000031911	tns3.2	tensin 3, tandem duplicate 2 [Source:ZFIN;Acc:ZDB-GENE-081031-95]
SOLSEv5.0_07092	-0.587860160792932	ENSDARG00000077151	cbln2b	cerebellin 2b precursor [Source:ZFIN;Acc:ZDB-GENE-070615-12]
SOLSEv5.0_07093	-0.970704871980891	ENSDARG00000079327	hmcn2	hemicentin 2 [Source:ZFIN;Acc:ZDB-GENE-030131-9765]
SOLSEv5.0_00975	-0.0551102581436959	ENSDARG00000052641	kpna3	karyopherin alpha 3 (importin alpha 4) [Source:ZFIN;Acc:ZDB-GENE-030616-541]
SOLSEv5.0_07094	NA	ENSDARG00000113670	gosr1	golgi SNAP receptor complex member 1 [Source:ZFIN;Acc:ZDB-GENE-050417-133]
SOLSEv5.0_07097	-0.106811060850693	ENSDARG00000063419	DHX35	DEAH-box helicase 35 [Source:HGNC Symbol;Acc:HGNC:15861]
SOLSEv5.0_07098	0.4533741337696	ENSDARG00000062082	hipk3b	homeodomain interacting protein kinase 3b [Source:ZFIN;Acc:ZDB-GENE-030131-82]
SOLSEv5.0_07100	NA	ENSDARG00000018008	mdh1b	malate dehydrogenase 1B, NAD (soluble) [Source:ZFIN;Acc:ZDB-GENE-060929-384]
SOLSEv5.0_07101	-0.222790386922541	ENSDARG00000077817	cxxc4	CXXC finger 4 [Source:ZFIN;Acc:ZDB-GENE-090313-179]
SOLSEv5.0_07102	-0.272244850017424	ENSDARG00000114446	slc23a2	solute carrier family 23 member 2 [Source:ZFIN;Acc:ZDB-GENE-090521-3]
SOLSEv5.0_07104	NA	ENSDARG00000068021	ece2a	endothelin converting enzyme 2a [Source:ZFIN;Acc:ZDB-GENE-070912-214]
SOLSEv5.0_00977	-0.256806145857576	ENSDARG00000044072	TATDN3	TatD DNase domain containing 3 [Source:HGNC Symbol;Acc:HGNC:27010]
SOLSEv5.0_07106	NA	ENSDARG00000059044	epm2a	EPM2A glucan phosphatase, laforin [Source:ZFIN;Acc:ZDB-GENE-100922-143]
SOLSEv5.0_07108	NA	ENSDARG00000042261	cdan1	codanin 1 [Source:ZFIN;Acc:ZDB-GENE-110411-280]
SOLSEv5.0_07109	-0.687239963941746	ENSDARG00000116229	zgc:162183	zgc:162183 [Source:ZFIN;Acc:ZDB-GENE-070410-30]
SOLSEv5.0_07110	0.661792664607691	ENSDARG00000056603	mcf2b	MCF.2 cell line derived transforming sequence b [Source:ZFIN;Acc:ZDB-GENE-091118-4]
SOLSEv5.0_07112	-0.18858484973557	ENSDARG00000113137	BX276107.1	kelch repeat and BTB domain-containing protein 13-like [Source:NCBI gene;Acc:101886608]
SOLSEv5.0_00098	0.00073445102739946	ENSDARG00000063100	psmd14	proteasome 26S subunit, non-ATPase 14 [Source:ZFIN;Acc:ZDB-GENE-070410-56]
SOLSEv5.0_00978	-0.0448978733872021	ENSDARG00000074246	rab14	RAB14, member RAS oncogene family [Source:ZFIN;Acc:ZDB-GENE-030826-20]
SOLSEv5.0_07113	1.11327306848618	ENSDARG00000100599	c1s	complement component 1, s subcomponent [Source:ZFIN;Acc:ZDB-GENE-030131-1232]
SOLSEv5.0_07116	-0.0471100761202497	ENSDARG00000059212	ciao1	cytosolic iron-sulfur assembly component 1 [Source:ZFIN;Acc:ZDB-GENE-040426-839]
SOLSEv5.0_07117	NA	ENSDARG00000024775	si:ch211-129c21.1	si:ch211-129c21.1 [Source:ZFIN;Acc:ZDB-GENE-030131-5796]
SOLSEv5.0_00979	-0.219310162075068	ENSDARG00000044551	atg9a	ATG9 autophagy related 9 homolog A (S. cerevisiae) [Source:ZFIN;Acc:ZDB-GENE-070209-65]
SOLSEv5.0_07118	-0.0359603217946005	ENSDARG00000017905	casp3a	caspase 3, apoptosis-related cysteine peptidase a [Source:ZFIN;Acc:ZDB-GENE-011210-1]
SOLSEv5.0_07119	NA	ENSDARG00000016774	plekho2	pleckstrin homology domain containing, family O member 2 [Source:ZFIN;Acc:ZDB-GENE-120406-4]
SOLSEv5.0_07120	-0.397233104735256	ENSDARG00000117199	kctd16a	potassium channel tetramerization domain containing 16a [Source:ZFIN;Acc:ZDB-GENE-060117-1]
SOLSEv5.0_07121	-0.0591600296665365	ENSDARG00000042530	nup205	nucleoporin 205 [Source:ZFIN;Acc:ZDB-GENE-040715-8]
SOLSEv5.0_07122	0.196997577949961	ENSDARG00000020178	nova1	neuro-oncological ventral antigen 1 [Source:ZFIN;Acc:ZDB-GENE-060526-113]
SOLSEv5.0_07123	0.0764769347172217	ENSDARG00000075536	cpne1	copine I [Source:ZFIN;Acc:ZDB-GENE-030131-3562]
SOLSEv5.0_07124	-0.337635465698279	ENSDARG00000014675	efna3a	ephrin-A3a [Source:ZFIN;Acc:ZDB-GENE-060503-186]
SOLSEv5.0_00980	-0.39020644680635	ENSDARG00000070607	mrpl36	mitochondrial ribosomal protein L36 [Source:ZFIN;Acc:ZDB-GENE-060503-821]
SOLSEv5.0_07127	0.189755929270997	ENSDARG00000021177	cept1b	choline/ethanolamine phosphotransferase 1b [Source:ZFIN;Acc:ZDB-GENE-071004-33]
SOLSEv5.0_07128	0.421409290082594	ENSDARG00000057125	pld1b	phospholipase D1b [Source:ZFIN;Acc:ZDB-GENE-070510-3]
SOLSEv5.0_07129	0.177087206276666	ENSDARG00000060830	fam83hb	family with sequence similarity 83 member Hb [Source:ZFIN;Acc:ZDB-GENE-030131-6729]
SOLSEv5.0_00981	0.105806297265605	ENSDARG00000052271	slc22a18	solute carrier family 22 member 18 [Source:ZFIN;Acc:ZDB-GENE-051120-165]
SOLSEv5.0_07130	0.254063471100446	ENSDARG00000010442	rnf11a	ring finger protein 11a [Source:ZFIN;Acc:ZDB-GENE-040426-1277]
SOLSEv5.0_07131	1.04665316881417	ENSDARG00000024324	arhgap1	Rho GTPase activating protein 1 [Source:ZFIN;Acc:ZDB-GENE-050417-305]
SOLSEv5.0_07132	0.530749777076908	ENSDARG00000016918	ace2	angiotensin I converting enzyme 2 [Source:ZFIN;Acc:ZDB-GENE-041114-6]
SOLSEv5.0_07134	0.511731982170488	ENSDARG00000078815	grk5l	G protein-coupled receptor kinase 5 like [Source:ZFIN;Acc:ZDB-GENE-081105-95]
SOLSEv5.0_00982	-0.14022863712632	ENSDARG00000104325	plek	pleckstrin [Source:ZFIN;Acc:ZDB-GENE-040426-1506]
SOLSEv5.0_07135	NA	ENSDARG00000054378	pcbp3	poly(rC) binding protein 3 [Source:ZFIN;Acc:ZDB-GENE-050522-157]
SOLSEv5.0_07136	0.261670312374642	ENSDARG00000024204	mcm3	minichromosome maintenance complex component 3 [Source:ZFIN;Acc:ZDB-GENE-020419-4]
SOLSEv5.0_07137	0.0418016968800197	ENSDARG00000109319	znf1030	zinc finger protein 1030 [Source:ZFIN;Acc:ZDB-GENE-110913-176]
SOLSEv5.0_07141	0.190942838926674	ENSDARG00000070981	ash1l	ash1 (absent, small, or homeotic)-like (Drosophila) [Source:ZFIN;Acc:ZDB-GENE-030131-6101]
SOLSEv5.0_07142	NA	ENSDARG00000004714	tcf12	transcription factor 12 [Source:ZFIN;Acc:ZDB-GENE-040516-11]
SOLSEv5.0_00983	0.151451915807338	ENSDARG00000039666	tsta3	tissue specific transplantation antigen P35B [Source:ZFIN;Acc:ZDB-GENE-040722-1]
SOLSEv5.0_07143	0.221058305977912	ENSDARG00000038352	slc27a1b	solute carrier family 27 member 1b [Source:ZFIN;Acc:ZDB-GENE-061013-672]
SOLSEv5.0_07145	-0.176275514174981	ENSDARG00000099560	lyrm5a	LYR motif containing 5a [Source:ZFIN;Acc:ZDB-GENE-050522-203]
SOLSEv5.0_07146	-0.115029060160674	ENSDARG00000003920	setb	SET nuclear proto-oncogene b [Source:ZFIN;Acc:ZDB-GENE-030131-433]
SOLSEv5.0_07147	NA	ENSDARG00000104907	ing2	inhibitor of growth family, member 2 [Source:ZFIN;Acc:ZDB-GENE-040718-147]
SOLSEv5.0_07150	0.0811184506714252	ENSDARG00000116649	ube2e1	ubiquitin-conjugating enzyme E2E 1 [Source:ZFIN;Acc:ZDB-GENE-071004-16]
SOLSEv5.0_00984	-0.16552097492774	ENSDARG00000116212	ric8b	RIC8 guanine nucleotide exchange factor B [Source:ZFIN;Acc:ZDB-GENE-030131-6435]
SOLSEv5.0_07151	-0.0806962132767087	ENSDARG00000062402	frem1b	Fras1 related extracellular matrix 1b [Source:ZFIN;Acc:ZDB-GENE-050208-783]
SOLSEv5.0_07152	1.24286671615923	ENSDARG00000105208	zgc:85843	zgc:85843 [Source:ZFIN;Acc:ZDB-GENE-040426-2362]
SOLSEv5.0_07153	0.532627193052441	ENSDARG00000006094	igf2r	insulin-like growth factor 2 receptor [Source:ZFIN;Acc:ZDB-GENE-041014-300]
SOLSEv5.0_07154	NA	ENSDARG00000045342	si:ch211-140b10.6	si:ch211-140b10.6 [Source:ZFIN;Acc:ZDB-GENE-091204-382]
SOLSEv5.0_07155	0.00564179613673597	ENSDARG00000111382	vat1	vesicle amine transport 1 [Source:ZFIN;Acc:ZDB-GENE-030616-178]
SOLSEv5.0_00985	0.436285893988067	ENSDARG00000061481	wu:fj05g07	wu:fj05g07 [Source:ZFIN;Acc:ZDB-GENE-030131-7307]
SOLSEv5.0_07157	0.444680993405954	ENSDARG00000117132	BX663613.1
SOLSEv5.0_07158	NA	ENSDARG00000000606	dnah6	dynein, axonemal, heavy chain 6 [Source:ZFIN;Acc:ZDB-GENE-030616-623]
SOLSEv5.0_07159	0.882127006098972	ENSDARG00000091757	adgrf6	adhesion G protein-coupled receptor F6 [Source:ZFIN;Acc:ZDB-GENE-041001-212]
SOLSEv5.0_07160	-0.0801115200043904	ENSDARG00000019230	rpl7a	ribosomal protein L7a [Source:ZFIN;Acc:ZDB-GENE-031001-9]
SOLSEv5.0_00986	0.149351953879164	ENSDARG00000075963	mhc1uba	major histocompatibility complex class I UBA [Source:ZFIN;Acc:ZDB-GENE-990415-145]
SOLSEv5.0_07163	0.59770518903497	ENSDARG00000112179	rsad1	radical S-adenosyl methionine domain containing 1 [Source:ZFIN;Acc:ZDB-GENE-030131-2508]
SOLSEv5.0_07164	-0.401141196875561	ENSDARG00000097819	znf576.1	zinc finger protein 576, tandem duplicate 1 [Source:ZFIN;Acc:ZDB-GENE-131120-125]
SOLSEv5.0_07166	NA	ENSDARG00000005058	ncapd2	non-SMC condensin I complex, subunit D2 [Source:ZFIN;Acc:ZDB-GENE-050506-59]
SOLSEv5.0_07167	-0.523788198609785	ENSDARG00000011613	rbm39a	RNA binding motif protein 39a [Source:ZFIN;Acc:ZDB-GENE-040426-2852]
SOLSEv5.0_07168	NA	ENSDARG00000015002	cdh4	cadherin 4, type 1, R-cadherin (retinal) [Source:ZFIN;Acc:ZDB-GENE-991207-1]
SOLSEv5.0_00099	-0.520110073322952	ENSDARG00000023228	vsnl1a	visinin-like 1a [Source:ZFIN;Acc:ZDB-GENE-041001-211]
SOLSEv5.0_00987	0.0404192074028892	ENSDARG00000093182	eif2ak1	eukaryotic translation initiation factor 2-alpha kinase 1 [Source:ZFIN;Acc:ZDB-GENE-061013-268]
SOLSEv5.0_07169	0.0466656425522068	ENSDARG00000051921	slc30a5	solute carrier family 30 member 5 [Source:ZFIN;Acc:ZDB-GENE-040718-6]
SOLSEv5.0_07170	-0.550823773330071	ENSDARG00000089314	mapta	microtubule-associated protein tau a [Source:ZFIN;Acc:ZDB-GENE-081027-1]
SOLSEv5.0_07171	0.476787051918512	ENSDARG00000063313	plbd1	phospholipase B domain containing 1 [Source:ZFIN;Acc:ZDB-GENE-050411-22]
SOLSEv5.0_07172	0.250611133460459	ENSDARG00000045946	sec24d	SEC24 homolog D, COPII coat complex component [Source:ZFIN;Acc:ZDB-GENE-070117-2501]
SOLSEv5.0_07173	NA	ENSDARG00000055655	birc5b	baculoviral IAP repeat containing 5b [Source:ZFIN;Acc:ZDB-GENE-030826-2]
SOLSEv5.0_07174	NA	ENSDARG00000109298	tdrd1	tudor domain containing 1 [Source:ZFIN;Acc:ZDB-GENE-070803-1]
SOLSEv5.0_07175	NA	ENSDARG00000101220	polrmt	polymerase (RNA) mitochondrial (DNA directed) [Source:ZFIN;Acc:ZDB-GENE-030131-1528]
SOLSEv5.0_07176	-0.667443958400795	ENSDARG00000074328	apba1b	amyloid beta (A4) precursor protein-binding, family A, member 1b [Source:ZFIN;Acc:ZDB-GENE-070925-3]
SOLSEv5.0_07177	NA	ENSDARG00000092659	ppp3r1a	protein phosphatase 3, regulatory subunit B, alpha a [Source:ZFIN;Acc:ZDB-GENE-081113-3]
SOLSEv5.0_07178	0.430820737136514	ENSDARG00000043511	prdx6	peroxiredoxin 6 [Source:ZFIN;Acc:ZDB-GENE-040426-1778]
SOLSEv5.0_07179	0.390951200522834	ENSDARG00000079453	atp8b4	ATPase phospholipid transporting 8B4 [Source:ZFIN;Acc:ZDB-GENE-121116-7]
SOLSEv5.0_07181	0.70157235823722	ENSDARG00000063474	arfgef1	ADP-ribosylation factor guanine nucleotide-exchange factor 1 (brefeldin A-inhibited) [Source:ZFIN;Acc:ZDB-GENE-030131-108]
SOLSEv5.0_07182	-0.0390627214505655	ENSDARG00000056213	si:ch73-130a3.4	si:ch73-130a3.4 [Source:ZFIN;Acc:ZDB-GENE-141219-41]
SOLSEv5.0_00988	0.0249141702957827	ENSDARG00000055754	smc1a	structural maintenance of chromosomes 1A [Source:ZFIN;Acc:ZDB-GENE-090506-9]
SOLSEv5.0_07185	-0.105397392769786	ENSDARG00000060725	dnajc16l	DnaJ (Hsp40) homolog, subfamily C, member 16 like [Source:ZFIN;Acc:ZDB-GENE-130530-696]
SOLSEv5.0_07186	0.350494400649886	ENSDARG00000100394	lnpep	leucyl/cystinyl aminopeptidase [Source:ZFIN;Acc:ZDB-GENE-030131-1534]
SOLSEv5.0_00989	-0.20090782388204	ENSDARG00000036092	sdhaf3	succinate dehydrogenase complex assembly factor 3 [Source:ZFIN;Acc:ZDB-GENE-041010-94]
SOLSEv5.0_07189	0.458355536952633	ENSDARG00000079712	gal3st4	galactose-3-O-sulfotransferase 4 [Source:ZFIN;Acc:ZDB-GENE-080408-1]
SOLSEv5.0_07190	-0.0282628279477565	ENSDARG00000078734	myo1f	myosin IF [Source:ZFIN;Acc:ZDB-GENE-081104-506]
SOLSEv5.0_07191	-0.240583905058554	ENSDARG00000030871	siah1	siah E3 ubiquitin protein ligase 1 [Source:ZFIN;Acc:ZDB-GENE-010319-31]
SOLSEv5.0_07192	-0.323958149739575	ENSDARG00000090764	bcas3	BCAS3 microtubule associated cell migration factor [Source:ZFIN;Acc:ZDB-GENE-040426-1257]
SOLSEv5.0_07193	0.122126237671425	ENSDARG00000031345	RTKN	rhotekin [Source:HGNC Symbol;Acc:HGNC:10466]
SOLSEv5.0_07195	0.180189510277747	ENSDARG00000030781	acads	acyl-CoA dehydrogenase short chain [Source:ZFIN;Acc:ZDB-GENE-040808-64]
SOLSEv5.0_07196	NA	ENSDARG00000040869	upp1	uridine phosphorylase 1 [Source:ZFIN;Acc:ZDB-GENE-050306-2]
SOLSEv5.0_07197	0.211122693459902	ENSDARG00000075931	acsl5	acyl-CoA synthetase long chain family member 5 [Source:ZFIN;Acc:ZDB-GENE-040912-169]
SOLSEv5.0_00990	-0.192189345923289	ENSDARG00000076111	CABZ01072254.1	glucoside xylosyltransferase 1a [Source:NCBI gene;Acc:100333154]
SOLSEv5.0_07200	-0.55605630992894	ENSDARG00000070601	RASSF5	Ras association domain family member 5 [Source:HGNC Symbol;Acc:HGNC:17609]
SOLSEv5.0_07201	0.27938195280906	ENSDARG00000101696	zgc:158316	zgc:158316 [Source:ZFIN;Acc:ZDB-GENE-061215-98]
SOLSEv5.0_07202	-0.200831818933779	ENSDARG00000117111	tspan14	tetraspanin 14 [Source:ZFIN;Acc:ZDB-GENE-060825-329]
SOLSEv5.0_07205	-0.28618837965492	ENSDARG00000044596	pgap2	post-GPI attachment to proteins 2 [Source:ZFIN;Acc:ZDB-GENE-050320-119]
SOLSEv5.0_00991	-0.038076836348515	ENSDARG00000104609	crebbpa	CREB binding protein a [Source:ZFIN;Acc:ZDB-GENE-050208-439]
SOLSEv5.0_00992	-0.488492008705047	ENSDARG00000037921	gng13b	guanine nucleotide binding protein (G protein), gamma 13b [Source:ZFIN;Acc:ZDB-GENE-040718-97]
SOLSEv5.0_07206	-0.873207618196663	ENSDARG00000001686	uckl1a	uridine-cytidine kinase 1-like 1a [Source:ZFIN;Acc:ZDB-GENE-040724-238]
SOLSEv5.0_07207	-0.0730247045765697	ENSDARG00000026723	syncripl	synaptotagmin binding, cytoplasmic RNA interacting protein, like [Source:ZFIN;Acc:ZDB-GENE-030131-3104]
SOLSEv5.0_07208	0.387946885622911	ENSDARG00000024642	pip5k1ab	phosphatidylinositol-4-phosphate 5-kinase, type I, alpha, b [Source:ZFIN;Acc:ZDB-GENE-041111-123]
SOLSEv5.0_07210	NA	ENSDARG00000038576	ube2d1b	ubiquitin-conjugating enzyme E2D 1b [Source:ZFIN;Acc:ZDB-GENE-030131-2735]
SOLSEv5.0_00993	0.0399616622091248	ENSDARG00000109313	sdf4	stromal cell derived factor 4 [Source:ZFIN;Acc:ZDB-GENE-040426-2061]
SOLSEv5.0_07211	-0.0802583024914268	ENSDARG00000078185	pacs2	phosphofurin acidic cluster sorting protein 2 [Source:ZFIN;Acc:ZDB-GENE-081218-1]
SOLSEv5.0_07213	NA	ENSDARG00000078979	arhgef40	Rho guanine nucleotide exchange factor (GEF) 40 [Source:ZFIN;Acc:ZDB-GENE-110623-2]
SOLSEv5.0_07214	-0.323554013038291	ENSDARG00000035578	hs3st1l2	heparan sulfate (glucosamine) 3-O-sulfotransferase 1-like 2 [Source:ZFIN;Acc:ZDB-GENE-070202-3]
SOLSEv5.0_00994	-0.396613250555254	ENSDARG00000043448	itm2ca	integral membrane protein 2Ca [Source:ZFIN;Acc:ZDB-GENE-040718-284]
SOLSEv5.0_07217	0.0894976282242092	ENSDARG00000005350	dip2ba	disco-interacting protein 2 homolog Ba [Source:ZFIN;Acc:ZDB-GENE-040426-2305]
SOLSEv5.0_07219	-0.411507066677827	ENSDARG00000006079	gpr37l1a	G protein-coupled receptor 37 like 1a [Source:ZFIN;Acc:ZDB-GENE-110411-20]
SOLSEv5.0_07221	0.198230818127182	ENSDARG00000016651	znf106a	zinc finger protein 106a [Source:ZFIN;Acc:ZDB-GENE-040718-21]
SOLSEv5.0_07222	0.219672320547957	ENSDARG00000109599	CR318653.2
SOLSEv5.0_00100	-0.289868289961016	ENSDARG00000035129	zgc:101858	zgc:101858 [Source:ZFIN;Acc:ZDB-GENE-040927-13]
SOLSEv5.0_00995	-0.216017655824777	ENSDARG00000111673	slc25a36a	solute carrier family 25 member 36a [Source:ZFIN;Acc:ZDB-GENE-040718-415]
SOLSEv5.0_07224	-0.396193138733576	ENSDARG00000062630	dnah9l	dynein, axonemal, heavy polypeptide 9 like [Source:ZFIN;Acc:ZDB-GENE-050506-1]
SOLSEv5.0_07226	-0.253930902807113	ENSDARG00000011845	chn2	chimerin 2 [Source:ZFIN;Acc:ZDB-GENE-091020-5]
SOLSEv5.0_07227	NA	ENSDARG00000088650	si:ch211-208k15.1	si:ch211-208k15.1 [Source:ZFIN;Acc:ZDB-GENE-100922-189]
SOLSEv5.0_00996	-0.317086664451936	ENSDARG00000087538	kif3a	kinesin family member 3A [Source:ZFIN;Acc:ZDB-GENE-050417-71]
SOLSEv5.0_07230	0.602311899113314	ENSDARG00000076239	si:ch211-74f19.2	si:ch211-74f19.2 [Source:ZFIN;Acc:ZDB-GENE-160114-78]
SOLSEv5.0_07231	0.524868652452049	ENSDARG00000109328	BX901950.1	tetratricopeptide repeat domain 22 [Source:NCBI gene;Acc:497576]
SOLSEv5.0_07232	0.375066821181742	ENSDARG00000089303	BX572619.1	wu:fa25f02 [Source:NCBI gene;Acc:562425]
SOLSEv5.0_07233	-0.0627339870598768	ENSDARG00000058839	susd1	sushi domain containing 1 [Source:ZFIN;Acc:ZDB-GENE-060526-169]
SOLSEv5.0_07234	0.153086583203172	ENSDARG00000102252	USP34	ubiquitin specific peptidase 34 [Source:HGNC Symbol;Acc:HGNC:20066]
SOLSEv5.0_07236	0.159933974500411	ENSDARG00000103478	nsun6	NOP2/Sun RNA methyltransferase 6 [Source:ZFIN;Acc:ZDB-GENE-080808-8]
SOLSEv5.0_07237	NA	ENSDARG00000068992	hspa8	heat shock protein 8 [Source:ZFIN;Acc:ZDB-GENE-990415-92]
SOLSEv5.0_07238	-0.654710721834628	ENSDARG00000078247	vip	vasoactive intestinal peptide [Source:ZFIN;Acc:ZDB-GENE-080204-3]
SOLSEv5.0_00999	-0.0955710915780661	ENSDARG00000039699	fam204a	family with sequence similarity 204 member A [Source:ZFIN;Acc:ZDB-GENE-040718-271]
SOLSEv5.0_07240	-0.253619048542604	ENSDARG00000079307	si:dkey-205h13.1	si:dkey-205h13.1 [Source:ZFIN;Acc:ZDB-GENE-090313-227]
SOLSEv5.0_07242	0.345989172138838	ENSDARG00000104235	myo5c	myosin VC [Source:ZFIN;Acc:ZDB-GENE-131127-196]
SOLSEv5.0_01000	-0.347652926290041	ENSDARG00000113799	oxa1l	OXA1L mitochondrial inner membrane protein [Source:ZFIN;Acc:ZDB-GENE-071004-49]
SOLSEv5.0_07244	0.234432014151452	ENSDARG00000021611	si:dkey-151g10.3	si:dkey-151g10.3 [Source:ZFIN;Acc:ZDB-GENE-090312-81]
SOLSEv5.0_07245	NA	ENSDARG00000052094	notch1b	notch receptor 1b [Source:ZFIN;Acc:ZDB-GENE-990415-183]
SOLSEv5.0_01001	-0.382404151437181	ENSDARG00000013078	ywhaba	tyrosine 3-monooxygenase/tryptophan 5-monooxygenase activation protein, beta polypeptide a [Source:ZFIN;Acc:ZDB-GENE-030131-6583]
SOLSEv5.0_07248	-0.232367622549972	ENSDARG00000115106	si:dkey-33c12.12	si:dkey-33c12.12 [Source:ZFIN;Acc:ZDB-GENE-081028-30]
SOLSEv5.0_07249	0.427739954342055	ENSDARG00000078789	tmem184c	transmembrane protein 184C [Source:ZFIN;Acc:ZDB-GENE-090312-89]
SOLSEv5.0_07250	-0.177104168338958	ENSDARG00000005468	irf2bp1	interferon regulatory factor 2 binding protein 1 [Source:ZFIN;Acc:ZDB-GENE-050420-389]
SOLSEv5.0_01002	0.102530801395659	ENSDARG00000109619	poglut2	protein O-glucosyltransferase 2 [Source:ZFIN;Acc:ZDB-GENE-040426-878]
SOLSEv5.0_07251	0.445902049212837	ENSDARG00000007892	pdcd2	programmed cell death 2 [Source:ZFIN;Acc:ZDB-GENE-040426-1236]
SOLSEv5.0_07252	NA	ENSDARG00000060410	thbs2a	thrombospondin 2a [Source:ZFIN;Acc:ZDB-GENE-020708-2]
SOLSEv5.0_07254	0.205241545010619	ENSDARG00000086740	phyh	phytanoyl-CoA 2-hydroxylase [Source:ZFIN;Acc:ZDB-GENE-050417-361]
SOLSEv5.0_01003	-0.558669882014566	ENSDARG00000074921	fam117ba	family with sequence similarity 117 member Ba [Source:ZFIN;Acc:ZDB-GENE-131127-569]
SOLSEv5.0_07255	-0.24195809532816	ENSDARG00000102878	mapre3b	microtubule-associated protein, RP/EB family, member 3b [Source:ZFIN;Acc:ZDB-GENE-040704-6]
SOLSEv5.0_07256	NA	ENSDARG00000017986	vps13d	vacuolar protein sorting 13 homolog D [Source:ZFIN;Acc:ZDB-GENE-050912-1]
SOLSEv5.0_07257	NA	ENSDARG00000075962	vav3b	vav 3 guanine nucleotide exchange factor b [Source:ZFIN;Acc:ZDB-GENE-070912-251]
SOLSEv5.0_07258	-0.237952529277096	ENSDARG00000041428	yrdc	yrdC N(6)-threonylcarbamoyltransferase domain containing [Source:ZFIN;Acc:ZDB-GENE-070410-65]
SOLSEv5.0_01004	-0.712861403035078	ENSDARG00000105362	faim2b	Fas apoptotic inhibitory molecule 2b [Source:ZFIN;Acc:ZDB-GENE-120426-3]
SOLSEv5.0_07259	0.216460878495434	ENSDARG00000044365	angptl3	angiopoietin-like 3 [Source:ZFIN;Acc:ZDB-GENE-010817-3]
SOLSEv5.0_07260	-0.0253963230782093	ENSDARG00000007444	ift81	intraflagellar transport 81 homolog [Source:ZFIN;Acc:ZDB-GENE-040714-3]
SOLSEv5.0_07261	-0.022768911247952	ENSDARG00000061024	rabggta	Rab geranylgeranyltransferase subunit alpha [Source:ZFIN;Acc:ZDB-GENE-060929-1042]
SOLSEv5.0_07263	-0.312243506354047	ENSDARG00000069440	dachd	dachshund d [Source:ZFIN;Acc:ZDB-GENE-070427-2]
SOLSEv5.0_00101	-0.0759112717790484	ENSDARG00000016239	psmd13	proteasome 26S subunit, non-ATPase 13 [Source:ZFIN;Acc:ZDB-GENE-040426-1004]
SOLSEv5.0_01005	-0.164935283716111	ENSDARG00000092954	mrpl34	mitochondrial ribosomal protein L34 [Source:ZFIN;Acc:ZDB-GENE-070912-582]
SOLSEv5.0_07265	0.113878590248897	ENSDARG00000101079	HECTD4	HECT domain E3 ubiquitin protein ligase 4 [Source:HGNC Symbol;Acc:HGNC:26611]
SOLSEv5.0_07266	-0.00961561929939968	ENSDARG00000104242	dcp2	decapping mRNA 2 [Source:ZFIN;Acc:ZDB-GENE-040426-851]
SOLSEv5.0_07267	-0.108302686133324	ENSDARG00000060515	zdhhc9	zinc finger, DHHC-type containing 9 [Source:ZFIN;Acc:ZDB-GENE-071004-8]
SOLSEv5.0_07268	0.331725246983776	ENSDARG00000113870	c1galt1b	core 1 synthase, glycoprotein-N-acetylgalactosamine 3-beta-galactosyltransferase, 1b [Source:ZFIN;Acc:ZDB-GENE-030131-9075]
SOLSEv5.0_07269	0.201962646161746	ENSDARG00000008377	epn2	epsin 2 [Source:ZFIN;Acc:ZDB-GENE-071212-1]
SOLSEv5.0_07271	-0.532811944434046	ENSDARG00000090564	PDZD4	PDZ domain containing 4 [Source:HGNC Symbol;Acc:HGNC:21167]
SOLSEv5.0_07272	0.71900249624095	ENSDARG00000077009	wdfy4	WDFY family member 4 [Source:ZFIN;Acc:ZDB-GENE-090313-322]
SOLSEv5.0_07274	NA	ENSDARG00000070757	si:ch211-155i14.1	si:ch211-155i14.1 [Source:ZFIN;Acc:ZDB-GENE-040724-246]
SOLSEv5.0_07275	-0.156247493910018	ENSDARG00000060489	mrpl32	mitochondrial ribosomal protein L32 [Source:ZFIN;Acc:ZDB-GENE-060825-188]
SOLSEv5.0_07276	0.150982242570614	ENSDARG00000116432	minpp1a	multiple inositol-polyphosphate phosphatase 1a [Source:ZFIN;Acc:ZDB-GENE-060929-1194]
SOLSEv5.0_07277	NA	ENSDARG00000015252	st3gal3b	ST3 beta-galactoside alpha-2,3-sialyltransferase 3b [Source:ZFIN;Acc:ZDB-GENE-050411-13]
SOLSEv5.0_07278	NA	ENSDARG00000053890	tmem62	transmembrane protein 62 [Source:ZFIN;Acc:ZDB-GENE-040426-1837]
SOLSEv5.0_07279	-0.217174969008934	ENSDARG00000061048	ranbp9	RAN binding protein 9 [Source:ZFIN;Acc:ZDB-GENE-021030-5]
SOLSEv5.0_07281	0.101526778710428	ENSDARG00000029476	ldlra	low density lipoprotein receptor a [Source:ZFIN;Acc:ZDB-GENE-031217-1]
SOLSEv5.0_07282	0.979369993686896	ENSDARG00000018621	slc6a19a.1	solute carrier family 6 member 19a, tandem duplicate 1 [Source:ZFIN;Acc:ZDB-GENE-070620-2]
SOLSEv5.0_01007	-0.288234388535874	ENSDARG00000012144	emc7	ER membrane protein complex subunit 7 [Source:ZFIN;Acc:ZDB-GENE-041001-170]
SOLSEv5.0_07283	-0.254388299485766	ENSDARG00000109878	trmt112	tRNA methyltransferase subunit 11-2 [Source:ZFIN;Acc:ZDB-GENE-050522-30]
SOLSEv5.0_07285	-0.334700225392298	ENSDARG00000051879	abcc8	ATP-binding cassette, sub-family C (CFTR/MRP), member 8 [Source:ZFIN;Acc:ZDB-GENE-050517-22]
SOLSEv5.0_07286	0.114541837460856	ENSDARG00000020771	tnr	tenascin R (restrictin, janusin) [Source:ZFIN;Acc:ZDB-GENE-030804-1]
SOLSEv5.0_07287	-0.60745222591828	ENSDARG00000032246	tmtopsb	teleost multiple tissue opsin b [Source:ZFIN;Acc:ZDB-GENE-091118-50]
SOLSEv5.0_07289	NA	ENSDARG00000077080	gprc5ba	G protein-coupled receptor, class C, group 5, member Ba [Source:ZFIN;Acc:ZDB-GENE-030131-8162]
SOLSEv5.0_07291	0.219468816230019	ENSDARG00000101256	CABZ01085052.1
SOLSEv5.0_07293	NA	ENSDARG00000092890	si:ch73-44m9.5	si:ch73-44m9.5 [Source:ZFIN;Acc:ZDB-GENE-081031-86]
SOLSEv5.0_07294	0.412886866373802	ENSDARG00000111007	sgf29	SAGA complex associated factor 29 [Source:ZFIN;Acc:ZDB-GENE-041010-62]
SOLSEv5.0_07295	NA	ENSDARG00000069473	frem1a	Fras1 related extracellular matrix 1a [Source:ZFIN;Acc:ZDB-GENE-081119-1]
SOLSEv5.0_07296	0.586717388933097	ENSDARG00000045401	mllt10	MLLT10 histone lysine methyltransferase DOT1L cofactor [Source:ZFIN;Acc:ZDB-GENE-041114-176]
SOLSEv5.0_07297	-0.41956192296973	ENSDARG00000070553	rnmt	RNA (guanine-7-) methyltransferase [Source:ZFIN;Acc:ZDB-GENE-041008-25]
SOLSEv5.0_01009	-0.0121869581355083	ENSDARG00000036155	gla	galactosidase, alpha [Source:ZFIN;Acc:ZDB-GENE-041010-207]
SOLSEv5.0_07300	1.19541706497662	ENSDARG00000056530	cpamd8	C3 and PZP like alpha-2-macroglobulin domain containing 8 [Source:ZFIN;Acc:ZDB-GENE-050208-428]
SOLSEv5.0_07301	-0.721237428972567	ENSDARG00000102336	SLC5A7	solute carrier family 5 member 7 [Source:HGNC Symbol;Acc:HGNC:14025]
SOLSEv5.0_07302	0.00883748150410242	ENSDARG00000040224	krcp	kelch repeat-containing protein [Source:ZFIN;Acc:ZDB-GENE-030131-2126]
SOLSEv5.0_01010	-0.0178186575663705	ENSDARG00000087528	snip1	Smad nuclear interacting protein [Source:ZFIN;Acc:ZDB-GENE-041026-3]
SOLSEv5.0_07303	NA	ENSDARG00000111371	cbwd	COBW domain containing [Source:ZFIN;Acc:ZDB-GENE-040426-2388]
SOLSEv5.0_07305	-0.0663582484782246	ENSDARG00000103123	CR854980.1	neuronal tyrosine-phosphorylated phosphoinositide-3-kinase adapter 1 [Source:NCBI gene;Acc:101885998]
SOLSEv5.0_07307	0.233284629862013	ENSDARG00000098247	det1	DET1 partner of COP1 E3 ubiquitin ligase [Source:ZFIN;Acc:ZDB-GENE-030131-2809]
SOLSEv5.0_07308	NA	ENSDARG00000042659	thyn1	thymocyte nuclear protein 1 [Source:ZFIN;Acc:ZDB-GENE-040426-1585]
SOLSEv5.0_07309	-0.220110549053848	ENSDARG00000086345	cux2b	cut-like homeobox 2b [Source:ZFIN;Acc:ZDB-GENE-081104-176]
SOLSEv5.0_01011	0.0355025675017755	ENSDARG00000113453	hnrnpd	heterogeneous nuclear ribonucleoprotein D [Source:ZFIN;Acc:ZDB-GENE-070424-97]
SOLSEv5.0_07311	0.0813431207616393	ENSDARG00000039684	sirt5	sirtuin 5 [Source:ZFIN;Acc:ZDB-GENE-040718-349]
SOLSEv5.0_07312	-0.248867957111611	ENSDARG00000063140	exd3	exonuclease 3'-5' domain containing 3 [Source:ZFIN;Acc:ZDB-GENE-091204-349]
SOLSEv5.0_01012	-0.404260381607923	ENSDARG00000057322	tmem47	transmembrane protein 47 [Source:ZFIN;Acc:ZDB-GENE-040426-2644]
SOLSEv5.0_07315	0.278277835722482	ENSDARG00000009594	nr1d2b	nuclear receptor subfamily 1, group D, member 2b [Source:ZFIN;Acc:ZDB-GENE-990415-244]
SOLSEv5.0_07316	0.0403717897041947	ENSDARG00000015805	cgnl1	cingulin-like 1 [Source:ZFIN;Acc:ZDB-GENE-071009-2]
SOLSEv5.0_07318	-0.195795438763459	ENSDARG00000070387	nudt7	nudix (nucleoside diphosphate linked moiety X)-type motif 7 [Source:ZFIN;Acc:ZDB-GENE-131127-212]
SOLSEv5.0_00102	0.0746538937861771	ENSDARG00000114549	fis1	fission, mitochondrial 1 [Source:ZFIN;Acc:ZDB-GENE-050506-92]
SOLSEv5.0_01013	-0.408684482633811	ENSDARG00000102884	si:ch211-145h19.5	si:ch211-145h19.5 [Source:ZFIN;Acc:ZDB-GENE-110914-112]
SOLSEv5.0_07321	-0.324110790756485	ENSDARG00000062297	soat1	sterol O-acyltransferase 1 [Source:ZFIN;Acc:ZDB-GENE-081105-177]
SOLSEv5.0_07323	0.13410905502333	ENSDARG00000036985	plxnb2b	plexin b2b [Source:ZFIN;Acc:ZDB-GENE-080902-1]
SOLSEv5.0_07324	-0.192288573017948	ENSDARG00000020284	si:ch211-278j3.3	si:ch211-278j3.3 [Source:ZFIN;Acc:ZDB-GENE-041014-147]
SOLSEv5.0_07325	NA	ENSDARG00000061757	rabgap1l	RAB GTPase activating protein 1-like [Source:ZFIN;Acc:ZDB-GENE-050208-389]
SOLSEv5.0_07326	-0.272510732530867	ENSDARG00000077011	uhrf1bp1	UHRF1 binding protein 1 [Source:ZFIN;Acc:ZDB-GENE-090312-82]
SOLSEv5.0_07327	-0.266739661892205	ENSDARG00000103663	NINJ1	ninjurin 1 [Source:HGNC Symbol;Acc:HGNC:7824]
SOLSEv5.0_01014	0.140030459592564	ENSDARG00000093235	TST	thiosulfate sulfurtransferase [Source:HGNC Symbol;Acc:HGNC:12388]
SOLSEv5.0_07329	0.335337761809224	ENSDARG00000110206	CABZ01085887.1
SOLSEv5.0_07330	-0.9121628147383	ENSDARG00000069089	agrp	agouti related neuropeptide [Source:ZFIN;Acc:ZDB-GENE-040817-1]
SOLSEv5.0_07331	NA	ENSDARG00000018206	nck2a	NCK adaptor protein 2a [Source:ZFIN;Acc:ZDB-GENE-040426-686]
SOLSEv5.0_01015	0.0464820466919757	ENSDARG00000061621	them4	thioesterase superfamily member 4 [Source:ZFIN;Acc:ZDB-GENE-070112-982]
SOLSEv5.0_07332	NA	ENSDARG00000112535	cart2	cocaine- and amphetamine-regulated transcript 2 [Source:ZFIN;Acc:ZDB-GENE-050417-23]
SOLSEv5.0_07333	-0.350294836355724	ENSDARG00000058270	COLGALT1	collagen beta(1-O)galactosyltransferase 1 [Source:HGNC Symbol;Acc:HGNC:26182]
SOLSEv5.0_07334	0.0630818023745629	ENSDARG00000104980	CU695117.1	protein phosphatase with EF-hand domain 2a [Source:NCBI gene;Acc:100537120]
SOLSEv5.0_07335	NA	ENSDARG00000014806	hacd2	3-hydroxyacyl-CoA dehydratase 2 [Source:ZFIN;Acc:ZDB-GENE-030131-6053]
SOLSEv5.0_07336	-0.156850335416603	ENSDARG00000062967	kcng4a	potassium voltage-gated channel, subfamily G, member 4a [Source:ZFIN;Acc:ZDB-GENE-050419-11]
SOLSEv5.0_07337	0.833166452105559	ENSDARG00000076294	klb	klotho beta [Source:ZFIN;Acc:ZDB-GENE-110909-4]
SOLSEv5.0_07338	0.134368708361076	ENSDARG00000074796	dbf4	DBF4 zinc finger [Source:ZFIN;Acc:ZDB-GENE-091020-13]
SOLSEv5.0_07339	0.133477595537105	ENSDARG00000099283	epb41a	erythrocyte membrane protein band 4.1a [Source:ZFIN;Acc:ZDB-GENE-070705-81]
SOLSEv5.0_01017	0.051831007911627	ENSDARG00000027129	tmem218	transmembrane protein 218 [Source:ZFIN;Acc:ZDB-GENE-040426-1232]
SOLSEv5.0_07341	0.499150471660528	ENSDARG00000068992	hspa8	heat shock protein 8 [Source:ZFIN;Acc:ZDB-GENE-990415-92]
SOLSEv5.0_07342	NA	ENSDARG00000078226	cdh12a	cadherin 12, type 2a (N-cadherin 2) [Source:ZFIN;Acc:ZDB-GENE-070912-673]
SOLSEv5.0_07343	-0.982425445980973	ENSDARG00000095288	rusc2	RUN and SH3 domain containing 2 [Source:ZFIN;Acc:ZDB-GENE-060526-131]
SOLSEv5.0_07346	NA	ENSDARG00000013240	zgc:172271	zgc:172271 [Source:ZFIN;Acc:ZDB-GENE-080204-110]
SOLSEv5.0_07347	-0.210384791436414	ENSDARG00000006712	wipf2b	WAS/WASL interacting protein family, member 2b [Source:ZFIN;Acc:ZDB-GENE-040625-182]
SOLSEv5.0_07348	NA	ENSDARG00000094280	usp21	ubiquitin specific peptidase 21 [Source:ZFIN;Acc:ZDB-GENE-100210-3]
SOLSEv5.0_07350	-0.215997656753407	ENSDARG00000037071	rps26	ribosomal protein S26 [Source:ZFIN;Acc:ZDB-GENE-030131-8606]
SOLSEv5.0_01018	-0.569981007705216	ENSDARG00000039502	eef1a1a	eukaryotic translation elongation factor 1 alpha 1a [Source:ZFIN;Acc:ZDB-GENE-030131-8278]
SOLSEv5.0_07351	NA	ENSDARG00000030263	mfsd2b	major facilitator superfamily domain containing 2B [Source:ZFIN;Acc:ZDB-GENE-041210-308]
SOLSEv5.0_07352	-0.191597286024047	ENSDARG00000093156	si:ch73-21g5.7	si:ch73-21g5.7 [Source:ZFIN;Acc:ZDB-GENE-081104-260]
SOLSEv5.0_07354	-0.409721910736415	ENSDARG00000089087	hbba1	hemoglobin, beta adult 1 [Source:ZFIN;Acc:ZDB-GENE-990415-18]
SOLSEv5.0_07355	-0.444410493240298	ENSDARG00000031540	tmem200a	transmembrane protein 200A [Source:ZFIN;Acc:ZDB-GENE-040724-81]
SOLSEv5.0_01019	0.112717887134013	ENSDARG00000007257	rab5ab	RAB5A, member RAS oncogene family, b [Source:ZFIN;Acc:ZDB-GENE-040122-3]
SOLSEv5.0_07356	0.330180313251916	ENSDARG00000033738	zgc:153867	zgc:153867 [Source:ZFIN;Acc:ZDB-GENE-030131-9170]
SOLSEv5.0_07358	0.0861465089203476	ENSDARG00000112583	AL928885.2
SOLSEv5.0_07359	0.093642204681438	ENSDARG00000062636	fem1b	fem-1 homolog b (C. elegans) [Source:ZFIN;Acc:ZDB-GENE-071009-3]
SOLSEv5.0_01020	0.00769775267446346	ENSDARG00000088307	mrtfba	myocardin related transcription factor Ba [Source:ZFIN;Acc:ZDB-GENE-130531-36]
SOLSEv5.0_07360	-0.0554122170195183	ENSDARG00000104076	rnf126	ring finger protein 126 [Source:ZFIN;Acc:ZDB-GENE-070209-292]
SOLSEv5.0_07362	0.758518311569098	ENSDARG00000077330	SH3TC1	SH3 domain and tetratricopeptide repeats 1 [Source:HGNC Symbol;Acc:HGNC:26009]
SOLSEv5.0_07363	-0.323026874603216	ENSDARG00000035552	agtr2	angiotensin II receptor, type 2 [Source:ZFIN;Acc:ZDB-GENE-050306-56]
SOLSEv5.0_07364	NA	ENSDARG00000116546	znf987	zinc finger protein 987 [Source:ZFIN;Acc:ZDB-GENE-120709-57]
SOLSEv5.0_07366	0.143295184105887	ENSDARG00000103883	si:ch1073-181h11.2	si:ch1073-181h11.2 [Source:ZFIN;Acc:ZDB-GENE-081031-58]
SOLSEv5.0_00103	-0.181483865832479	ENSDARG00000069422	nhp2	NHP2 ribonucleoprotein homolog (yeast) [Source:ZFIN;Acc:ZDB-GENE-030131-533]
SOLSEv5.0_01021	-0.13478213623673	ENSDARG00000101961	abhd18	abhydrolase domain containing 18 [Source:ZFIN;Acc:ZDB-GENE-050306-53]
SOLSEv5.0_07367	0.397349354862963	ENSDARG00000023920	llgl2	LLGL scribble cell polarity complex component 2 [Source:ZFIN;Acc:ZDB-GENE-030131-9877]
SOLSEv5.0_07368	-0.196818359892327	ENSDARG00000104864	klhdc2	kelch domain containing 2 [Source:ZFIN;Acc:ZDB-GENE-070410-69]
SOLSEv5.0_07370	0.77437410303766	ENSDARG00000031150	gba3	glucosidase, beta, acid 3 (gene/pseudogene) [Source:ZFIN;Acc:ZDB-GENE-050522-351]
SOLSEv5.0_07371	-0.24187765260642	ENSDARG00000113141	znf1018	zinc finger protein 1018 [Source:ZFIN;Acc:ZDB-GENE-110913-173]
SOLSEv5.0_07373	0.319488302484273	ENSDARG00000099186	slc1a5	solute carrier family 1 member 5 [Source:ZFIN;Acc:ZDB-GENE-070501-4]
SOLSEv5.0_07374	0.237773060208919	ENSDARG00000021239	apaf1	apoptotic peptidase activating factor 1 [Source:ZFIN;Acc:ZDB-GENE-000616-4]
SOLSEv5.0_01022	0.200824690955478	ENSDARG00000089245	dusp23b	dual specificity phosphatase 23b [Source:ZFIN;Acc:ZDB-GENE-040718-163]
SOLSEv5.0_07378	NA	ENSDARG00000030636	tex30	testis expressed 30 [Source:ZFIN;Acc:ZDB-GENE-041210-219]
SOLSEv5.0_07379	-0.327123926728847	ENSDARG00000073737	suds3	SDS3 homolog, SIN3A corepressor complex component [Source:ZFIN;Acc:ZDB-GENE-040801-236]
SOLSEv5.0_07381	0.144083118971651	ENSDARG00000018065	ntm	neurotrimin [Source:ZFIN;Acc:ZDB-GENE-060421-6020]
SOLSEv5.0_01023	0.0939976647955596	ENSDARG00000061100	nars	asparaginyl-tRNA synthetase [Source:ZFIN;Acc:ZDB-GENE-030131-1016]
SOLSEv5.0_07382	-0.0610433204187328	ENSDARG00000039077	tyr	tyrosinase [Source:ZFIN;Acc:ZDB-GENE-991026-3]
SOLSEv5.0_07384	0.151237960690442	ENSDARG00000003446	ippk	inositol 1,3,4,5,6-pentakisphosphate 2-kinase [Source:ZFIN;Acc:ZDB-GENE-050327-41]
SOLSEv5.0_07385	-0.520164949812304	ENSDARG00000015352	lsg1	large 60S subunit nuclear export GTPase 1 [Source:ZFIN;Acc:ZDB-GENE-030131-2184]
SOLSEv5.0_07386	0.227792129978082	ENSDARG00000004634	osbp	oxysterol binding protein [Source:ZFIN;Acc:ZDB-GENE-090312-18]
SOLSEv5.0_01024	-0.0222870942784809	ENSDARG00000020621	ap1b1	adaptor related protein complex 1 subunit beta 1 [Source:ZFIN;Acc:ZDB-GENE-061025-1]
SOLSEv5.0_07387	NA	ENSDARG00000025672	antxr1a	ANTXR cell adhesion molecule 1a [Source:ZFIN;Acc:ZDB-GENE-110411-15]
SOLSEv5.0_07388	-0.318407142083501	ENSDARG00000061829	UNC13A	unc-13 homolog A [Source:HGNC Symbol;Acc:HGNC:23150]
SOLSEv5.0_07389	0.0137854370892472	ENSDARG00000037675	npm1b	nucleophosmin 1b [Source:ZFIN;Acc:ZDB-GENE-080723-7]
SOLSEv5.0_07390	-0.112210471013921	ENSDARG00000030156	naglu	N-acetylglucosaminidase, alpha [Source:ZFIN;Acc:ZDB-GENE-100726-2]
SOLSEv5.0_01025	0.181546339254336	ENSDARG00000077688	cpo	carboxypeptidase O [Source:ZFIN;Acc:ZDB-GENE-070619-6]
SOLSEv5.0_07391	0.0205784675743745	ENSDARG00000007614	wwox	WW domain containing oxidoreductase [Source:ZFIN;Acc:ZDB-GENE-040426-858]
SOLSEv5.0_07392	0.0526365002901418	ENSDARG00000116948	thoc6	THO complex 6 [Source:ZFIN;Acc:ZDB-GENE-041010-198]
SOLSEv5.0_07393	0.0169707680451227	ENSDARG00000057772	march7	membrane-associated ring finger (C3HC4) 7 [Source:ZFIN;Acc:ZDB-GENE-080204-121]
SOLSEv5.0_07394	0.805235309162773	ENSDARG00000045528	fgd6	FYVE, RhoGEF and PH domain containing 6 [Source:ZFIN;Acc:ZDB-GENE-041210-200]
SOLSEv5.0_07395	NA	ENSDARG00000035887	zgc:91944	zgc:91944 [Source:ZFIN;Acc:ZDB-GENE-040718-417]
SOLSEv5.0_01026	-0.052300935955054	ENSDARG00000087869	si:ch211-11k18.4	si:ch211-11k18.4 [Source:ZFIN;Acc:ZDB-GENE-070912-22]
SOLSEv5.0_07396	-0.208054517572866	ENSDARG00000006389	smad2	SMAD family member 2 [Source:ZFIN;Acc:ZDB-GENE-990603-7]
SOLSEv5.0_07397	0.131059170793761	ENSDARG00000112878	znf1101	zinc finger protein 1101 [Source:ZFIN;Acc:ZDB-GENE-110914-1]
SOLSEv5.0_07399	-0.244676148955894	ENSDARG00000089032	si:ch211-154o6.2	si:ch211-154o6.2 [Source:ZFIN;Acc:ZDB-GENE-030131-2855]
SOLSEv5.0_01027	0.0811477683446535	ENSDARG00000075261	timp2b	TIMP metallopeptidase inhibitor 2b [Source:ZFIN;Acc:ZDB-GENE-040426-2655]
SOLSEv5.0_07402	NA	ENSDARG00000055052	map2	microtubule-associated protein 2 [Source:ZFIN;Acc:ZDB-GENE-041010-118]
SOLSEv5.0_07403	0.179073574766568	ENSDARG00000075565	lzts1	leucine zipper, putative tumor suppressor 1 [Source:ZFIN;Acc:ZDB-GENE-081104-431]
SOLSEv5.0_01028	-0.230610129968002	ENSDARG00000004427	dpy30	dpy-30 histone methyltransferase complex regulatory subunit [Source:ZFIN;Acc:ZDB-GENE-040718-136]
SOLSEv5.0_07404	0.178385510414416	ENSDARG00000104175	CABZ01011209.1
SOLSEv5.0_07406	0.591233695687527	ENSDARG00000060148	sh3pxd2aa	SH3 and PX domains 2Aa [Source:ZFIN;Acc:ZDB-GENE-060503-271]
SOLSEv5.0_07407	-0.352522437900799	ENSDARG00000091128	lrrc75bb	leucine rich repeat containing 75Bb [Source:ZFIN;Acc:ZDB-GENE-110721-3]
SOLSEv5.0_07408	-0.392022279446965	ENSDARG00000010454	guca1a	guanylate cyclase activator 1A [Source:ZFIN;Acc:ZDB-GENE-011128-5]
SOLSEv5.0_07409	0.0737972677555624	ENSDARG00000101693	CABZ01028771.1
SOLSEv5.0_01029	0.152845043197094	ENSDARG00000023532	pinx1	PIN2 (TERF1) interacting telomerase inhibitor 1 [Source:ZFIN;Acc:ZDB-GENE-030515-2]
SOLSEv5.0_07410	-0.387121288167092	ENSDARG00000079148	nckap5l	NCK-associated protein 5-like [Source:ZFIN;Acc:ZDB-GENE-090313-304]
SOLSEv5.0_07411	0.689620668671101	ENSDARG00000036090	pard6gb	par-6 family cell polarity regulator gamma b [Source:ZFIN;Acc:ZDB-GENE-010319-35]
SOLSEv5.0_07412	NA	ENSDARG00000027813	nus1	NUS1 dehydrodolichyl diphosphate synthase subunit [Source:ZFIN;Acc:ZDB-GENE-040718-48]
SOLSEv5.0_07413	0.231747670067241	ENSDARG00000079848	gmps	guanine monophosphate synthase [Source:ZFIN;Acc:ZDB-GENE-040426-1503]
SOLSEv5.0_00104	-0.278132317798396	ENSDARG00000019702	aldocb	aldolase C, fructose-bisphosphate, b [Source:ZFIN;Acc:ZDB-GENE-030821-1]
SOLSEv5.0_01030	-0.248234908173564	ENSDARG00000005463	slc30a1a	solute carrier family 30 member 1a [Source:ZFIN;Acc:ZDB-GENE-040426-1840]
SOLSEv5.0_07414	-0.582859092255276	ENSDARG00000077790	dcaf15	DDB1 and CUL4 associated factor 15 [Source:ZFIN;Acc:ZDB-GENE-030131-2374]
SOLSEv5.0_07415	-0.205567423793351	ENSDARG00000021288	mier3b	mesoderm induction early response 1, family member 3 b [Source:ZFIN;Acc:ZDB-GENE-070424-65]
SOLSEv5.0_07417	-0.207335882548308	ENSDARG00000016664	rnf20	ring finger protein 20, E3 ubiquitin protein ligase [Source:ZFIN;Acc:ZDB-GENE-130404-2]
SOLSEv5.0_07418	0.0154674372051042	ENSDARG00000013623	vdac2	voltage-dependent anion channel 2 [Source:ZFIN;Acc:ZDB-GENE-030131-845]
SOLSEv5.0_07420	-0.0223481658577696	ENSDARG00000104375	sec24a	SEC24 homolog A, COPII coat complex component [Source:ZFIN;Acc:ZDB-GENE-120926-1]
SOLSEv5.0_07421	0.0895099293659627	ENSDARG00000005126	large1	LARGE xylosyl- and glucuronyltransferase 1 [Source:ZFIN;Acc:ZDB-GENE-061204-1]
SOLSEv5.0_07423	-0.320458777531938	ENSDARG00000062687	kcnh7	potassium channel, voltage gated eag related subfamily H, member 7 [Source:ZFIN;Acc:ZDB-GENE-120214-39]
SOLSEv5.0_07424	NA	ENSDARG00000056014	olfcq16	olfactory receptor C family, q16 [Source:ZFIN;Acc:ZDB-GENE-060503-264]
SOLSEv5.0_01033	0.174253865261474	ENSDARG00000037425	s100a10a	S100 calcium binding protein A10a [Source:ZFIN;Acc:ZDB-GENE-041010-35]
SOLSEv5.0_07427	0.0899364348313805	ENSDARG00000115657	prkcaa	protein kinase C, alpha, a [Source:ZFIN;Acc:ZDB-GENE-050208-100]
SOLSEv5.0_07429	-0.514603794981906	ENSDARG00000007654	nsfa	N-ethylmaleimide-sensitive factor a [Source:ZFIN;Acc:ZDB-GENE-030616-37]
SOLSEv5.0_01034	-0.368381216304526	ENSDARG00000109292	tspan2a	tetraspanin 2a [Source:ZFIN;Acc:ZDB-GENE-050522-511]
SOLSEv5.0_07431	0.135952116729798	ENSDARG00000040881	hnrnph1	heterogeneous nuclear ribonucleoprotein H1 [Source:ZFIN;Acc:ZDB-GENE-040426-1856]
SOLSEv5.0_07432	0.162054584154353	ENSDARG00000116093	bcl7bb	BAF chromatin remodeling complex subunit BCL7B b [Source:ZFIN;Acc:ZDB-GENE-010328-17]
SOLSEv5.0_07433	NA	ENSDARG00000007996	pou2f1b	POU class 2 homeobox 1b [Source:ZFIN;Acc:ZDB-GENE-030131-2422]
SOLSEv5.0_07434	NA	ENSDARG00000077145	adcy3a	adenylate cyclase 3a [Source:ZFIN;Acc:ZDB-GENE-111027-6]
SOLSEv5.0_01035	-0.294981371676826	ENSDARG00000111319	synj1	synaptojanin 1 [Source:ZFIN;Acc:ZDB-GENE-030131-9180]
SOLSEv5.0_07435	NA	ENSDARG00000095193	si:dkey-23c22.7	si:dkey-23c22.7 [Source:ZFIN;Acc:ZDB-GENE-081105-139]
SOLSEv5.0_07437	0.479692212256653	ENSDARG00000114368	sumf1	sulfatase modifying factor 1 [Source:ZFIN;Acc:ZDB-GENE-060421-3113]
SOLSEv5.0_07438	NA	ENSDARG00000077349	sorcs3b	sortilin related VPS10 domain containing receptor 3b [Source:ZFIN;Acc:ZDB-GENE-131121-455]
SOLSEv5.0_07439	-0.0239209673887647	ENSDARG00000036549	agpat3	1-acylglycerol-3-phosphate O-acyltransferase 3 [Source:ZFIN;Acc:ZDB-GENE-040426-2765]
SOLSEv5.0_07440	NA	ENSDARG00000074910	crtc2	CREB regulated transcription coactivator 2 [Source:ZFIN;Acc:ZDB-GENE-030131-2214]
SOLSEv5.0_01036	0.31356845780307	ENSDARG00000088444	selenol	selenoprotein L [Source:NCBI gene;Acc:100462964]
SOLSEv5.0_07441	NA	ENSDARG00000004889	aga	aspartylglucosaminidase [Source:ZFIN;Acc:ZDB-GENE-040426-2311]
SOLSEv5.0_07442	-0.99234417430755	ENSDARG00000000651	osgepl1	O-sialoglycoprotein endopeptidase-like 1 [Source:ZFIN;Acc:ZDB-GENE-030616-532]
SOLSEv5.0_07443	NA	ENSDARG00000104973	wnt5a	wingless-type MMTV integration site family, member 5a [Source:ZFIN;Acc:ZDB-GENE-060328-3]
SOLSEv5.0_07445	0.0792095940415671	ENSDARG00000013224	phc2b	polyhomeotic homolog 2b (Drosophila) [Source:ZFIN;Acc:ZDB-GENE-040426-1113]
SOLSEv5.0_01037	-0.0959736409183772	ENSDARG00000027529	hmox1a	heme oxygenase 1a [Source:ZFIN;Acc:ZDB-GENE-030131-3102]
SOLSEv5.0_07446	-0.400971242303941	ENSDARG00000063133	slc4a10a	solute carrier family 4 member 10a [Source:ZFIN;Acc:ZDB-GENE-100215-3]
SOLSEv5.0_07447	0.336802977935353	ENSDARG00000013623	vdac2	voltage-dependent anion channel 2 [Source:ZFIN;Acc:ZDB-GENE-030131-845]
SOLSEv5.0_07448	0.492886552141852	ENSDARG00000097683	sptbn5	spectrin, beta, non-erythrocytic 5 [Source:ZFIN;Acc:ZDB-GENE-131121-26]
SOLSEv5.0_07449	0.00830784643593903	ENSDARG00000097938	asb5a	ankyrin repeat and SOCS box containing 5a [Source:ZFIN;Acc:ZDB-GENE-070424-269]
SOLSEv5.0_07450	0.345690430201696	ENSDARG00000110323	znf986	zinc finger protein 986 [Source:ZFIN;Acc:ZDB-GENE-110913-135]
SOLSEv5.0_00010	NA	ENSDARG00000042130	zp3a.2	zona pellucida glycoprotein 3a, tandem duplicate 2 [Source:ZFIN;Acc:ZDB-GENE-040727-2]
SOLSEv5.0_00105	0.038082003731008	ENSDARG00000035699	srp19	signal recognition particle 19 [Source:ZFIN;Acc:ZDB-GENE-040426-2657]
SOLSEv5.0_01038	0.397659504484619	ENSDARG00000040469	enpp6	ectonucleotide pyrophosphatase/phosphodiesterase 6 [Source:ZFIN;Acc:ZDB-GENE-031205-1]
SOLSEv5.0_07452	0.224267126769766	ENSDARG00000037748	slc43a1b	solute carrier family 43 member 1b [Source:ZFIN;Acc:ZDB-GENE-070209-173]
SOLSEv5.0_07453	1.10867212735417	ENSDARG00000112015	CR381686.5
SOLSEv5.0_07455	0.00333144712812142	ENSDARG00000026577	cdk2	cyclin-dependent kinase 2 [Source:ZFIN;Acc:ZDB-GENE-040426-2741]
SOLSEv5.0_07456	NA	ENSDARG00000037373	ephb2a	eph receptor B2a [Source:ZFIN;Acc:ZDB-GENE-070713-2]
SOLSEv5.0_01039	0.828993448297903	ENSDARG00000086336	si:ch211-157b11.12	si:ch211-157b11.12 [Source:ZFIN;Acc:ZDB-GENE-041111-80]
SOLSEv5.0_07458	-0.385168450136256	ENSDARG00000091342	adcy5	adenylate cyclase 5 [Source:ZFIN;Acc:ZDB-GENE-081104-470]
SOLSEv5.0_07459	-0.188309225800228	ENSDARG00000016238	arl6ip5b	ADP-ribosylation factor-like 6 interacting protein 5b [Source:ZFIN;Acc:ZDB-GENE-040718-223]
SOLSEv5.0_07460	0.0172081591958205	ENSDARG00000057100	zwilch	zwilch kinetochore protein [Source:ZFIN;Acc:ZDB-GENE-050420-101]
SOLSEv5.0_07461	NA	ENSDARG00000043938	lrrc57	leucine rich repeat containing 57 [Source:ZFIN;Acc:ZDB-GENE-040718-372]
SOLSEv5.0_07462	NA	ENSDARG00000028533	macf1a	microtubule actin crosslinking factor 1a [Source:ZFIN;Acc:ZDB-GENE-030131-3606]
SOLSEv5.0_01040	-0.155482845649657	ENSDARG00000055642	si:ch211-217a12.1	si:ch211-217a12.1 [Source:ZFIN;Acc:ZDB-GENE-121214-95]
SOLSEv5.0_07464	NA	ENSDARG00000104329	si:ch73-281k2.5	si:ch73-281k2.5 [Source:ZFIN;Acc:ZDB-GENE-141222-10]
SOLSEv5.0_01041	0.125734620188128	ENSDARG00000109713	BX936392.1	transmembrane protein 150C [Source:NCBI gene;Acc:100003020]
SOLSEv5.0_07467	0.093593875049463	ENSDARG00000045885	scaf11	SR-related CTD-associated factor 11 [Source:ZFIN;Acc:ZDB-GENE-041210-22]
SOLSEv5.0_07468	NA	ENSDARG00000016427	fignl1	fidgetin-like 1 [Source:ZFIN;Acc:ZDB-GENE-030131-1862]
SOLSEv5.0_01042	-0.311691560490122	ENSDARG00000006220	ugt1a1	UDP glucuronosyltransferase 1 family, polypeptide A1 [Source:ZFIN;Acc:ZDB-GENE-071004-4]
SOLSEv5.0_07470	-0.0311357232097999	ENSDARG00000040571	ube4a	ubiquitination factor E4A (UFD2 homolog, yeast) [Source:ZFIN;Acc:ZDB-GENE-070410-21]
SOLSEv5.0_07471	-0.158062840075837	ENSDARG00000079624	amer1	APC membrane recruitment protein 1 [Source:ZFIN;Acc:ZDB-GENE-070719-2]
SOLSEv5.0_07472	0.0830695205984735	ENSDARG00000045351	ccdc58	coiled-coil domain containing 58 [Source:ZFIN;Acc:ZDB-GENE-040426-1780]
SOLSEv5.0_07476	-0.185414057525903	ENSDARG00000068296	SLCO3A1 (1 of many)	solute carrier organic anion transporter family member 3A1 [Source:HGNC Symbol;Acc:HGNC:10952]
SOLSEv5.0_07477	-0.0465530766241311	ENSDARG00000111050	maff	v-maf avian musculoaponeurotic fibrosarcoma oncogene homolog F [Source:ZFIN;Acc:ZDB-GENE-040426-1280]
SOLSEv5.0_07478	0.13693172300762	ENSDARG00000021899	b4galt7	xylosylprotein beta 1,4-galactosyltransferase, polypeptide 7 (galactosyltransferase I) [Source:ZFIN;Acc:ZDB-GENE-040727-3]
SOLSEv5.0_07479	-0.12249281122811	ENSDARG00000098540	zc3h7ba	zinc finger CCCH-type containing 7Ba [Source:ZFIN;Acc:ZDB-GENE-030131-4512]
SOLSEv5.0_07480	-0.572808886461198	ENSDARG00000013075	mrpl11	mitochondrial ribosomal protein L11 [Source:ZFIN;Acc:ZDB-GENE-040718-294]
SOLSEv5.0_07481	0.0543329570456872	ENSDARG00000102829	cobll1b	cordon-bleu WH2 repeat protein-like 1b [Source:ZFIN;Acc:ZDB-GENE-120313-6]
SOLSEv5.0_07482	0.732464694247133	ENSDARG00000014545	golim4b	golgi integral membrane protein 4b [Source:ZFIN;Acc:ZDB-GENE-050327-74]
SOLSEv5.0_07483	-0.362157919683028	ENSDARG00000062114	tent4a	terminal nucleotidyltransferase 4A [Source:ZFIN;Acc:ZDB-GENE-041021-1]
SOLSEv5.0_07484	0.00970008882112858	ENSDARG00000109455	exoc2	exocyst complex component 2 [Source:ZFIN;Acc:ZDB-GENE-040426-1160]
SOLSEv5.0_07486	0.130448428112438	ENSDARG00000058561	fbxo30a	F-box protein 30a [Source:ZFIN;Acc:ZDB-GENE-040426-1215]
SOLSEv5.0_07487	-0.0111160995658017	ENSDARG00000079055	si:dkey-85a20.4	si:dkey-85a20.4 [Source:ZFIN;Acc:ZDB-GENE-090313-347]
SOLSEv5.0_07488	-0.198511577821619	ENSDARG00000052104	atg4b	autophagy related 4B, cysteine peptidase [Source:ZFIN;Acc:ZDB-GENE-040917-3]
SOLSEv5.0_01043	-0.50692097032655	ENSDARG00000044380	rbmx2	RNA binding motif protein X-linked 2 [Source:ZFIN;Acc:ZDB-GENE-050626-88]
SOLSEv5.0_07489	-0.448438377412117	ENSDARG00000043806	postna	periostin, osteoblast specific factor a [Source:ZFIN;Acc:ZDB-GENE-091113-23]
SOLSEv5.0_07490	0.0344032541228892	ENSDARG00000089260	dus1l	dihydrouridine synthase 1-like (S. cerevisiae) [Source:ZFIN;Acc:ZDB-GENE-030131-1435]
SOLSEv5.0_07491	0.790796991838659	ENSDARG00000076554	cdkn1a	cyclin-dependent kinase inhibitor 1A [Source:ZFIN;Acc:ZDB-GENE-070705-7]
SOLSEv5.0_07492	0.320068248310993	ENSDARG00000019181	rpsa	ribosomal protein SA [Source:ZFIN;Acc:ZDB-GENE-040426-811]
SOLSEv5.0_07493	NA	ENSDARG00000096304	btr31	bloodthirsty-related gene family, member 31 [Source:ZFIN;Acc:ZDB-GENE-090512-3]
SOLSEv5.0_07494	NA	ENSDARG00000098029	si:ch211-129o18.4	si:ch211-129o18.4 [Source:ZFIN;Acc:ZDB-GENE-090313-22]
SOLSEv5.0_07495	0.116097975317854	ENSDARG00000060308	urb1	URB1 ribosome biogenesis homolog [Source:ZFIN;Acc:ZDB-GENE-030131-5181]
SOLSEv5.0_07496	-1.22540735583066	ENSDARG00000078770	si:ch73-21k16.5	si:ch73-21k16.5 [Source:ZFIN;Acc:ZDB-GENE-030131-8374]
SOLSEv5.0_01044	-0.033389880196632	ENSDARG00000051756	pdhx	pyruvate dehydrogenase complex, component X [Source:ZFIN;Acc:ZDB-GENE-040426-1539]
SOLSEv5.0_07500	0.961256212527603	ENSDARG00000060345	apoda.1	apolipoprotein Da, duplicate 1 [Source:ZFIN;Acc:ZDB-GENE-060929-148]
SOLSEv5.0_07501	NA	ENSDARG00000037746	actb1	actin, beta 1 [Source:ZFIN;Acc:ZDB-GENE-000329-1]
SOLSEv5.0_07502	0.155769676817854	ENSDARG00000031506	flvcr2b	feline leukemia virus subgroup C cellular receptor family, member 2b [Source:ZFIN;Acc:ZDB-GENE-041210-312]
SOLSEv5.0_01045	0.0354669681041324	ENSDARG00000105669	NFX1	nuclear transcription factor, X-box binding 1 [Source:HGNC Symbol;Acc:HGNC:7803]
SOLSEv5.0_07503	0.711002507666042	ENSDARG00000098952	gata4	GATA binding protein 4 [Source:ZFIN;Acc:ZDB-GENE-980526-476]
SOLSEv5.0_07505	-0.0580859097367043	ENSDARG00000079947	gfi1b	growth factor independent 1B transcription repressor [Source:ZFIN;Acc:ZDB-GENE-091118-129]
SOLSEv5.0_07508	-0.393744580340491	ENSDARG00000011405	rps9	ribosomal protein S9 [Source:ZFIN;Acc:ZDB-GENE-010724-15]
SOLSEv5.0_00106	-0.219942844113644	ENSDARG00000035596	ISCU (1 of many)	iron-sulfur cluster assembly enzyme [Source:HGNC Symbol;Acc:HGNC:29882]
SOLSEv5.0_01046	0.0213044236186734	ENSDARG00000037871	wipi2	WD repeat domain, phosphoinositide interacting 2 [Source:ZFIN;Acc:ZDB-GENE-040718-488]
SOLSEv5.0_07509	-0.228097323469333	ENSDARG00000102367	ndfip1l	Nedd4 family interacting protein 1, like [Source:ZFIN;Acc:ZDB-GENE-040718-207]
SOLSEv5.0_07510	-0.269038495592611	ENSDARG00000040732	elavl2	ELAV like neuron-specific RNA binding protein 2 [Source:ZFIN;Acc:ZDB-GENE-040704-9]
SOLSEv5.0_07513	0.892206171622583	ENSDARG00000078258	CABZ01049847.1	gamma-glutamyltransferase 5b [Source:NCBI gene;Acc:100333757]
SOLSEv5.0_01047	0.0254388722802899	ENSDARG00000038059	grb2b	growth factor receptor-bound protein 2b [Source:ZFIN;Acc:ZDB-GENE-040426-1975]
SOLSEv5.0_07514	NA	ENSDARG00000043177	lsm1	LSM1, U6 small nuclear RNA associated [Source:ZFIN;Acc:ZDB-GENE-040801-68]
SOLSEv5.0_07515	NA	ENSDARG00000114122	ropn1l	rhophilin associated tail protein 1-like [Source:ZFIN;Acc:ZDB-GENE-040724-235]
SOLSEv5.0_07516	-0.315540635441062	ENSDARG00000104439	cldnd1a	claudin domain containing 1a [Source:ZFIN;Acc:ZDB-GENE-030131-7568]
SOLSEv5.0_07517	NA	ENSDARG00000021982	sh3bp2	SH3-domain binding protein 2 [Source:ZFIN;Acc:ZDB-GENE-091204-268]
SOLSEv5.0_07518	0.104553000223958	ENSDARG00000102855	neo1a	neogenin 1a [Source:ZFIN;Acc:ZDB-GENE-021031-1]
SOLSEv5.0_01048	-0.0384059860457054	ENSDARG00000003217	urb2	URB2 ribosome biogenesis homolog [Source:ZFIN;Acc:ZDB-GENE-030131-2621]
SOLSEv5.0_07519	-0.386461801305289	ENSDARG00000079581	nyap2a	neuronal tyrosine-phosphorylated phosphoinositide-3-kinase adaptor 2a [Source:ZFIN;Acc:ZDB-GENE-131121-129]
SOLSEv5.0_07520	NA	ENSDARG00000116049	si:ch211-127i16.2	si:ch211-127i16.2 [Source:ZFIN;Acc:ZDB-GENE-091204-54]
SOLSEv5.0_07521	0.998446381249101	ENSDARG00000087832	bcl3	BCL3 transcription coactivator [Source:ZFIN;Acc:ZDB-GENE-061013-1]
SOLSEv5.0_07522	0.142765985953319	ENSDARG00000058865	endog	endonuclease G [Source:ZFIN;Acc:ZDB-GENE-050522-402]
SOLSEv5.0_01049	-0.164722967940418	ENSDARG00000099080	sbno1	strawberry notch homolog 1 (Drosophila) [Source:ZFIN;Acc:ZDB-GENE-080522-2]
SOLSEv5.0_07525	-0.0621729645120954	ENSDARG00000104413	rogdi	rogdi atypical leucine zipper [Source:ZFIN;Acc:ZDB-GENE-030131-7582]
SOLSEv5.0_07526	0.517734006838348	ENSDARG00000020866	apoa4b.2	apolipoprotein A-IV b, tandem duplicate 2 [Source:ZFIN;Acc:ZDB-GENE-030131-3143]
SOLSEv5.0_07527	1.0502607042482	ENSDARG00000016337	lctlb	lactase-like b [Source:ZFIN;Acc:ZDB-GENE-060503-93]
SOLSEv5.0_07528	NA	ENSDARG00000087647	sept7a	septin 7a [Source:ZFIN;Acc:ZDB-GENE-040426-1008]
SOLSEv5.0_01050	0.0862157254292364	ENSDARG00000043019	exoc1	exocyst complex component 1 [Source:ZFIN;Acc:ZDB-GENE-030131-1057]
SOLSEv5.0_07529	-0.336431376416076	ENSDARG00000071425	nat9	N-acetyltransferase 9 (GCN5-related, putative) [Source:ZFIN;Acc:ZDB-GENE-030131-5097]
SOLSEv5.0_07530	0.0876156263961066	ENSDARG00000039350	ssbp1	single-stranded DNA binding protein 1 [Source:ZFIN;Acc:ZDB-GENE-050417-340]
SOLSEv5.0_07531	0.514324855941294	ENSDARG00000055540	pfkfb4a	6-phosphofructo-2-kinase/fructose-2,6-biphosphatase 4a [Source:ZFIN;Acc:ZDB-GENE-051120-51]
SOLSEv5.0_07533	0.107000902259308	ENSDARG00000034667	CABZ01090041.1	lipoprotein lipase-like [Source:NCBI gene;Acc:100331214]
SOLSEv5.0_07535	0.25011551851803	ENSDARG00000103666	dapk2b	death-associated protein kinase 2b [Source:ZFIN;Acc:ZDB-GENE-060810-178]
SOLSEv5.0_07536	1.04772170108747	ENSDARG00000101452	SUSD2	sushi domain containing 2 [Source:HGNC Symbol;Acc:HGNC:30667]
SOLSEv5.0_07538	0.381495692372266	ENSDARG00000090449	sp100.3	SP110 nuclear body protein, tandem duplicate 3 [Source:ZFIN;Acc:ZDB-GENE-130530-997]
SOLSEv5.0_07539	NA	ENSDARG00000070467	lactbl1b	lactamase, beta-like 1b [Source:ZFIN;Acc:ZDB-GENE-061207-53]
SOLSEv5.0_07541	-0.274372690267218	ENSDARG00000088898	caln1	calneuron 1 [Source:ZFIN;Acc:ZDB-GENE-130313-1]
SOLSEv5.0_07542	1.0085485963289	ENSDARG00000115820	AL935333.5	cyclic nucleotide gated channel alpha 2b [Source:NCBI gene;Acc:103911065]
SOLSEv5.0_07543	NA	ENSDARG00000076904	loxl5b	lysyl oxidase-like 5b [Source:ZFIN;Acc:ZDB-GENE-070818-3]
SOLSEv5.0_01051	0.248040940978904	ENSDARG00000056369	ufsp2	ufm1-specific peptidase 2 [Source:ZFIN;Acc:ZDB-GENE-030131-8726]
SOLSEv5.0_07546	0.575361132847491	ENSDARG00000061736	ank3a	ankyrin 3a [Source:ZFIN;Acc:ZDB-GENE-060621-1]
SOLSEv5.0_07547	0.0599713923109113	ENSDARG00000055154	slc8a4a	solute carrier family 8 member 4a [Source:ZFIN;Acc:ZDB-GENE-060110-2]
SOLSEv5.0_01052	-0.190866506599606	ENSDARG00000111141	mtfr1l	mitochondrial fission regulator 1-like [Source:ZFIN;Acc:ZDB-GENE-030131-6228]
SOLSEv5.0_07548	-0.637199523046992	ENSDARG00000099743	zgc:113019	zgc:113019 [Source:ZFIN;Acc:ZDB-GENE-050417-449]
SOLSEv5.0_07550	0.757262705049515	ENSDARG00000040683	MEP1B	meprin A subunit beta [Source:HGNC Symbol;Acc:HGNC:7020]
SOLSEv5.0_07553	0.00634640193337598	ENSDARG00000031768	roraa	RAR-related orphan receptor A, paralog a [Source:ZFIN;Acc:ZDB-GENE-060306-2]
SOLSEv5.0_07555	-0.707191028137851	ENSDARG00000113227	ptgis	prostaglandin I2 (prostacyclin) synthase [Source:ZFIN;Acc:ZDB-GENE-070116-1]
SOLSEv5.0_07556	-0.284143703431101	ENSDARG00000100897	pdgfrb	platelet-derived growth factor receptor, beta polypeptide [Source:ZFIN;Acc:ZDB-GENE-030805-2]
SOLSEv5.0_07557	-0.0951163303269531	ENSDARG00000078865	cxxc5a	CXXC finger protein 5a [Source:ZFIN;Acc:ZDB-GENE-030131-3178]
SOLSEv5.0_07558	0.292039251164146	ENSDARG00000089162	afap1l1a	actin filament associated protein 1-like 1a [Source:ZFIN;Acc:ZDB-GENE-050913-76]
SOLSEv5.0_07559	-0.927144433963669	ENSDARG00000016551	iqsec1b	IQ motif and Sec7 domain 1b [Source:ZFIN;Acc:ZDB-GENE-120813-1]
SOLSEv5.0_07560	NA	ENSDARG00000093709	si:dkeyp-7a3.1	si:dkeyp-7a3.1 [Source:ZFIN;Acc:ZDB-GENE-091204-119]
SOLSEv5.0_07561	0.504661458533348	ENSDARG00000060127	adamts3	ADAM metallopeptidase with thrombospondin type 1 motif, 3 [Source:ZFIN;Acc:ZDB-GENE-110223-1]
SOLSEv5.0_07562	0.272807739155093	ENSDARG00000020711	rrm2	ribonucleotide reductase M2 polypeptide [Source:ZFIN;Acc:ZDB-GENE-990415-25]
SOLSEv5.0_07564	0.220098432593492	ENSDARG00000096375	march7	membrane-associated ring finger (C3HC4) 7 [Source:ZFIN;Acc:ZDB-GENE-080204-121]
SOLSEv5.0_07565	1.22635091666729	ENSDARG00000101980	bmper	BMP binding endothelial regulator [Source:ZFIN;Acc:ZDB-GENE-030219-146]
SOLSEv5.0_01054	NA	ENSDARG00000044039	stx11a	syntaxin 11a [Source:ZFIN;Acc:ZDB-GENE-040426-2564]
SOLSEv5.0_07566	-0.554889058364753	ENSDARG00000110584	si:dkey-5i3.5	si:dkey-5i3.5 [Source:ZFIN;Acc:ZDB-GENE-070424-162]
SOLSEv5.0_01055	-0.0361330937201362	ENSDARG00000057855	mrps31	mitochondrial ribosomal protein S31 [Source:ZFIN;Acc:ZDB-GENE-030131-3715]
SOLSEv5.0_07568	0.424753273522207	ENSDARG00000112267	eif2ak1	eukaryotic translation initiation factor 2-alpha kinase 1 [Source:ZFIN;Acc:ZDB-GENE-061013-268]
SOLSEv5.0_07569	1.3975641664755	ENSDARG00000096445	si:ch211-214p16.3	si:ch211-214p16.3 [Source:ZFIN;Acc:ZDB-GENE-120709-93]
SOLSEv5.0_07571	0.0970243842148753	ENSDARG00000078058	dip2a	disco-interacting protein 2 homolog A [Source:ZFIN;Acc:ZDB-GENE-091204-2]
SOLSEv5.0_01056	0.070301753392707	ENSDARG00000010531	scamp4	secretory carrier membrane protein 4 [Source:ZFIN;Acc:ZDB-GENE-050913-40]
SOLSEv5.0_07574	NA	ENSDARG00000036965	rnf24	ring finger protein 24 [Source:ZFIN;Acc:ZDB-GENE-041114-40]
SOLSEv5.0_07575	-0.357411711312388	ENSDARG00000035868	spire1a	spire-type actin nucleation factor 1a [Source:ZFIN;Acc:ZDB-GENE-061013-119]
SOLSEv5.0_07576	-0.0402927242217499	ENSDARG00000020077	nol10	nucleolar protein 10 [Source:ZFIN;Acc:ZDB-GENE-040426-764]
SOLSEv5.0_07577	-0.301850001271502	ENSDARG00000077364	mapk9	mitogen-activated protein kinase 9 [Source:ZFIN;Acc:ZDB-GENE-091117-28]
SOLSEv5.0_07579	-0.0477966826630117	ENSDARG00000101478	plppr2a	phospholipid phosphatase related 2a [Source:ZFIN;Acc:ZDB-GENE-040426-1171]
SOLSEv5.0_07580	0.75306214792591	ENSDARG00000070864	bcl6aa	BCL6A transcription repressor a [Source:ZFIN;Acc:ZDB-GENE-040426-1696]
SOLSEv5.0_01058	0.0720782045227378	ENSDARG00000010432	eaf2	ELL associated factor 2 [Source:ZFIN;Acc:ZDB-GENE-040625-179]
SOLSEv5.0_07581	0.348473905797574	ENSDARG00000035438	myhc4	myosin heavy chain 4 [Source:ZFIN;Acc:ZDB-GENE-030131-6206]
SOLSEv5.0_07582	0.4663156109252	ENSDARG00000041065	hspb1	heat shock protein, alpha-crystallin-related, 1 [Source:ZFIN;Acc:ZDB-GENE-030326-4]
SOLSEv5.0_07585	-0.416880537359527	ENSDARG00000042753	cts12	cathepsin 12 [Source:ZFIN;Acc:ZDB-GENE-050208-336]
SOLSEv5.0_01059	0.386338519946714	ENSDARG00000102414	myhz1.1	myosin, heavy polypeptide 1.1, skeletal muscle [Source:ZFIN;Acc:ZDB-GENE-000322-5]
SOLSEv5.0_07586	0.168769482105121	ENSDARG00000088048	fgf18a	fibroblast growth factor 18a [Source:ZFIN;Acc:ZDB-GENE-030714-1]
SOLSEv5.0_07587	-0.0431271700127736	ENSDARG00000004306	klhl18	kelch-like family member 18 [Source:ZFIN;Acc:ZDB-GENE-030131-5785]
SOLSEv5.0_07588	1.62559935081333	ENSDARG00000076950	kel	Kell metallo-endopeptidase (Kell blood group) [Source:ZFIN;Acc:ZDB-GENE-110411-118]
SOLSEv5.0_07589	0.0844950862520436	ENSDARG00000008026	niban2b	niban apoptosis regulator 2b [Source:ZFIN;Acc:ZDB-GENE-030131-6218]
SOLSEv5.0_07591	0.432205747208534	ENSDARG00000009499	syne1a	spectrin repeat containing, nuclear envelope 1a [Source:ZFIN;Acc:ZDB-GENE-030131-4172]
SOLSEv5.0_07592	-0.00900457836852018	ENSDARG00000098916	krit1	KRIT1 ankyrin repeat containing [Source:ZFIN;Acc:ZDB-GENE-030131-555]
SOLSEv5.0_01060	0.173544351012493	ENSDARG00000058968	haus1	HAUS augmin-like complex, subunit 1 [Source:ZFIN;Acc:ZDB-GENE-091204-387]
SOLSEv5.0_07593	-0.654335547420971	ENSDARG00000042803	rab3c	RAB3C, member RAS oncogene family [Source:ZFIN;Acc:ZDB-GENE-040718-263]
SOLSEv5.0_07594	NA	ENSDARG00000110756	CLEC3A	C-type lectin domain family 3 member A [Source:HGNC Symbol;Acc:HGNC:2052]
SOLSEv5.0_07596	-0.72929298237741	ENSDARG00000116186	gnrh2	gonadotropin-releasing hormone 2 [Source:ZFIN;Acc:ZDB-GENE-030516-1]
SOLSEv5.0_07598	0.638067146930792	ENSDARG00000045180	acta2	actin alpha 2, smooth muscle [Source:ZFIN;Acc:ZDB-GENE-030131-1229]
SOLSEv5.0_01061	-0.355862339108726	ENSDARG00000105187	gcshb	glycine cleavage system protein H (aminomethyl carrier), b [Source:ZFIN;Acc:ZDB-GENE-040718-319]
SOLSEv5.0_07599	0.546028088438116	ENSDARG00000008982	casq2	calsequestrin 2 [Source:ZFIN;Acc:ZDB-GENE-010724-12]
SOLSEv5.0_07601	-0.2539284435518	ENSDARG00000043898	timm10b	translocase of inner mitochondrial membrane 10 homolog B (yeast) [Source:ZFIN;Acc:ZDB-GENE-050417-370]
SOLSEv5.0_07602	0.0964993987317762	ENSDARG00000087529	zgc:85936	zgc:85936 [Source:ZFIN;Acc:ZDB-GENE-040426-2450]
SOLSEv5.0_07603	0.135634801170238	ENSDARG00000115968	mfsd8	major facilitator superfamily domain containing 8 [Source:ZFIN;Acc:ZDB-GENE-060818-29]
SOLSEv5.0_07604	NA	ENSDARG00000114049	CABZ01018956.1
SOLSEv5.0_07605	-0.221804126884109	ENSDARG00000060600	capn15	calpain 15 [Source:ZFIN;Acc:ZDB-GENE-140106-70]
SOLSEv5.0_01062	-0.120274915234477	ENSDARG00000035913	yars	tyrosyl-tRNA synthetase [Source:ZFIN;Acc:ZDB-GENE-030425-2]
SOLSEv5.0_07608	NA	ENSDARG00000100483	vent	ventral expressed homeobox [Source:ZFIN;Acc:ZDB-GENE-010108-2]
SOLSEv5.0_07609	-0.224841305465386	ENSDARG00000109524	nfasca	neurofascin homolog (chicken) a [Source:ZFIN;Acc:ZDB-GENE-080229-6]
SOLSEv5.0_00107	0.118002626575451	ENSDARG00000022456	eno1a	enolase 1a, (alpha) [Source:ZFIN;Acc:ZDB-GENE-030131-6048]
SOLSEv5.0_01063	0.452593018763379	ENSDARG00000076296	triqk	triple QxxK/R motif containing [Source:ZFIN;Acc:ZDB-GENE-070705-75]
SOLSEv5.0_07610	0.390840308339206	ENSDARG00000069692	col7a1l	collagen type VII alpha 1-like [Source:ZFIN;Acc:ZDB-GENE-030131-9861]
SOLSEv5.0_07611	-0.433400975505176	ENSDARG00000056979	lhx9	LIM homeobox 9 [Source:ZFIN;Acc:ZDB-GENE-050417-210]
SOLSEv5.0_07612	0.0973100259831775	ENSDARG00000109477	rhbdl2	rhomboid, veinlet-like 2 (Drosophila) [Source:ZFIN;Acc:ZDB-GENE-040426-732]
SOLSEv5.0_07613	-0.446059579237788	ENSDARG00000019646	twist3	twist3 [Source:ZFIN;Acc:ZDB-GENE-000210-7]
SOLSEv5.0_01064	-0.0946290348963834	ENSDARG00000039601	ier3ip1	immediate early response 3 interacting protein 1 [Source:ZFIN;Acc:ZDB-GENE-050506-106]
SOLSEv5.0_07614	0.0180908678467955	ENSDARG00000088844	deaf1	DEAF1 transcription factor [Source:ZFIN;Acc:ZDB-GENE-081022-163]
SOLSEv5.0_07616	0.251382088274413	ENSDARG00000105669	NFX1	nuclear transcription factor, X-box binding 1 [Source:HGNC Symbol;Acc:HGNC:7803]
SOLSEv5.0_07617	-0.231295488162496	ENSDARG00000073824	RASGRF1	Ras protein specific guanine nucleotide releasing factor 1 [Source:HGNC Symbol;Acc:HGNC:9875]
SOLSEv5.0_01065	0.0916284883800076	ENSDARG00000056127	polr2gl	polymerase (RNA) II (DNA directed) polypeptide G-like [Source:ZFIN;Acc:ZDB-GENE-030131-2808]
SOLSEv5.0_07619	-0.402146190502231	ENSDARG00000038780	ubtfl	upstream binding transcription factor, like [Source:ZFIN;Acc:ZDB-GENE-040426-1159]
SOLSEv5.0_07620	-0.551134062438313	ENSDARG00000021789	myoc	myocilin [Source:ZFIN;Acc:ZDB-GENE-050425-2]
SOLSEv5.0_07621	0.880701818943738	ENSDARG00000079456	si:ch211-149a19.3	si:ch211-149a19.3 [Source:ZFIN;Acc:ZDB-GENE-081104-128]
SOLSEv5.0_07623	-0.200500899695136	ENSDARG00000036626	sema6ba	sema domain, transmembrane domain (TM), and cytoplasmic domain, (semaphorin) 6Ba [Source:ZFIN;Acc:ZDB-GENE-131024-1]
SOLSEv5.0_07624	0.491953843812478	ENSDARG00000092578	si:ch211-222e20.4	si:ch211-222e20.4 [Source:ZFIN;Acc:ZDB-GENE-091118-60]
SOLSEv5.0_07625	-0.32193044698163	ENSDARG00000015050	calm2b	calmodulin 2b, (phosphorylase kinase, delta) [Source:ZFIN;Acc:ZDB-GENE-020415-2]
SOLSEv5.0_01066	-0.200709720275582	ENSDARG00000055314	mcmbp	minichromosome maintenance complex binding protein [Source:ZFIN;Acc:ZDB-GENE-030131-9676]
SOLSEv5.0_07627	-0.129005129608008	ENSDARG00000097530	xkr5b	XK related 5b [Source:ZFIN;Acc:ZDB-GENE-170829-1]
SOLSEv5.0_07629	-0.207491769447446	ENSDARG00000074524	cntnap1	contactin associated protein 1 [Source:ZFIN;Acc:ZDB-GENE-030916-2]
SOLSEv5.0_07630	-0.00741920284658423	ENSDARG00000018073	mrps22	mitochondrial ribosomal protein S22 [Source:ZFIN;Acc:ZDB-GENE-070615-31]
SOLSEv5.0_01067	NA	ENSDARG00000113460	alox5ap	arachidonate 5-lipoxygenase-activating protein [Source:ZFIN;Acc:ZDB-GENE-030131-9322]
SOLSEv5.0_07631	NA	ENSDARG00000110853	elk3	ETS transcription factor ELK3 [Source:ZFIN;Acc:ZDB-GENE-030716-2]
SOLSEv5.0_07632	0.262546528982177	ENSDARG00000114747	si:ch211-175m2.5	si:ch211-175m2.5 [Source:ZFIN;Acc:ZDB-GENE-130530-947]
SOLSEv5.0_01068	-0.181475727191155	ENSDARG00000116932	cyp2x9	cytochrome P450, family 2, subfamily X, polypeptide 9 [Source:ZFIN;Acc:ZDB-GENE-061027-109]
SOLSEv5.0_07633	0.165144284200205	ENSDARG00000028533	macf1a	microtubule actin crosslinking factor 1a [Source:ZFIN;Acc:ZDB-GENE-030131-3606]
SOLSEv5.0_07634	NA	ENSDARG00000026712	rab5c	RAB5C, member RAS oncogene family [Source:ZFIN;Acc:ZDB-GENE-031118-30]
SOLSEv5.0_07635	-1.23202906508359	ENSDARG00000091232	kcnj1a.1	potassium inwardly-rectifying channel, subfamily J, member 1a, tandem duplicate 1 [Source:ZFIN;Acc:ZDB-GENE-031118-55]
SOLSEv5.0_07636	0.376341479300175	ENSDARG00000063412	cers1	ceramide synthase 1 [Source:ZFIN;Acc:ZDB-GENE-050208-406]
SOLSEv5.0_01069	-0.830646772505484	ENSDARG00000071592	aqp8a.2	aquaporin 8a, tandem duplicate 2 [Source:ZFIN;Acc:ZDB-GENE-070112-1802]
SOLSEv5.0_07638	-0.232558567847444	ENSDARG00000110004	tnksa	tankyrase, TRF1-interacting ankyrin-related ADP-ribose polymerase a [Source:ZFIN;Acc:ZDB-GENE-030131-7450]
SOLSEv5.0_07640	0.626319192310301	ENSDARG00000098063	alp3	alkaline phosphatase 3 [Source:ZFIN;Acc:ZDB-GENE-120919-1]
SOLSEv5.0_07641	0.944811192579104	ENSDARG00000003395	col4a3	collagen, type IV, alpha 3 [Source:ZFIN;Acc:ZDB-GENE-070802-4]
SOLSEv5.0_07642	0.497557790434779	ENSDARG00000058631	CABZ01030107.1
SOLSEv5.0_07643	-0.322626895918882	ENSDARG00000057000	camkvl	CaM kinase-like vesicle-associated, like [Source:ZFIN;Acc:ZDB-GENE-090311-58]
SOLSEv5.0_01070	NA	ENSDARG00000105114	crebrf	creb3 regulatory factor [Source:ZFIN;Acc:ZDB-GENE-120203-3]
SOLSEv5.0_07646	0.167012342196358	ENSDARG00000044011	xkrx	XK related X-linked [Source:ZFIN;Acc:ZDB-GENE-041114-108]
SOLSEv5.0_07647	0.586799578407542	ENSDARG00000022968	fxr1	fragile X mental retardation, autosomal homolog 1 [Source:ZFIN;Acc:ZDB-GENE-030131-5431]
SOLSEv5.0_07648	0.480567144160849	ENSDARG00000075800	calml4a	calmodulin-like 4a [Source:ZFIN;Acc:ZDB-GENE-081022-9]
SOLSEv5.0_07649	NA	ENSDARG00000071671	nudt22	nudix (nucleoside diphosphate linked moiety X)-type motif 22 [Source:ZFIN;Acc:ZDB-GENE-041010-171]
SOLSEv5.0_07651	0.0142646230975423	ENSDARG00000098845	lrp12	low density lipoprotein receptor-related protein 12 [Source:ZFIN;Acc:ZDB-GENE-060503-399]
SOLSEv5.0_07652	-0.401406790698414	ENSDARG00000042894	tyms	thymidylate synthetase [Source:ZFIN;Acc:ZDB-GENE-040426-59]
SOLSEv5.0_07653	NA	ENSDARG00000054574	znhit1	zinc finger, HIT-type containing 1 [Source:ZFIN;Acc:ZDB-GENE-050417-272]
SOLSEv5.0_01071	0.0683058954743032	ENSDARG00000032552	march5	membrane-associated ring finger (C3HC4) 5 [Source:ZFIN;Acc:ZDB-GENE-070424-47]
SOLSEv5.0_07654	-0.0748307149128271	ENSDARG00000106248	BX548062.1	leucine rich repeat and fibronectin type III domain containing 2 [Source:NCBI gene;Acc:797812]
SOLSEv5.0_07657	-0.116781136845408	ENSDARG00000046106	rab10	RAB10, member RAS oncogene family [Source:ZFIN;Acc:ZDB-GENE-040718-304]
SOLSEv5.0_07658	-0.249637115460253	ENSDARG00000114444	CABZ01079081.1
SOLSEv5.0_07659	0.493478274881696	ENSDARG00000020866	apoa4b.2	apolipoprotein A-IV b, tandem duplicate 2 [Source:ZFIN;Acc:ZDB-GENE-030131-3143]
SOLSEv5.0_01072	-0.0458219718582763	ENSDARG00000032985	mrpl27	mitochondrial ribosomal protein L27 [Source:ZFIN;Acc:ZDB-GENE-050522-129]
SOLSEv5.0_07663	0.201843814506614	ENSDARG00000115221	zgc:194551	zgc:194551 [Source:ZFIN;Acc:ZDB-GENE-030131-4878]
SOLSEv5.0_00108	0.0788924506835577	ENSDARG00000042644	sod2	superoxide dismutase 2, mitochondrial [Source:ZFIN;Acc:ZDB-GENE-030131-7742]
SOLSEv5.0_07666	1.43668100229247	ENSDARG00000014320	gucy2c	guanylate cyclase 2C [Source:ZFIN;Acc:ZDB-GENE-091118-67]
SOLSEv5.0_07668	0.602857332988506	ENSDARG00000074670	matk	megakaryocyte-associated tyrosine kinase [Source:ZFIN;Acc:ZDB-GENE-070705-183]
SOLSEv5.0_07669	0.172486246049503	ENSDARG00000105281	p2ry1	purinergic receptor P2Y1 [Source:ZFIN;Acc:ZDB-GENE-121004-2]
SOLSEv5.0_07670	-0.687315608991156	ENSDARG00000003311	pank2	pantothenate kinase 2 [Source:ZFIN;Acc:ZDB-GENE-070112-1952]
SOLSEv5.0_07671	5.33951154285332	ENSDARG00000044803	dhrs3b	dehydrogenase/reductase (SDR family) member 3b [Source:ZFIN;Acc:ZDB-GENE-041010-172]
SOLSEv5.0_07672	-0.392677512091662	ENSDARG00000039500	si:cabz01090165.1	si:cabz01090165.1 [Source:ZFIN;Acc:ZDB-GENE-161017-71]
SOLSEv5.0_07674	-0.408559444551461	ENSDARG00000105744	ptprr	protein tyrosine phosphatase receptor type R [Source:ZFIN;Acc:ZDB-GENE-101029-2]
SOLSEv5.0_01073	-0.0832330923244762	ENSDARG00000045935	immp1l	inner mitochondrial membrane peptidase subunit 1 [Source:ZFIN;Acc:ZDB-GENE-070522-4]
SOLSEv5.0_07677	NA	ENSDARG00000013422	slc8a1a	solute carrier family 8 member 1a [Source:ZFIN;Acc:ZDB-GENE-050809-1]
SOLSEv5.0_07678	0.236859653512281	ENSDARG00000037560	mtm1	myotubularin 1 [Source:ZFIN;Acc:ZDB-GENE-051113-128]
SOLSEv5.0_07679	0.776493106400637	ENSDARG00000068181	dpep1	dipeptidase 1 [Source:ZFIN;Acc:ZDB-GENE-061013-388]
SOLSEv5.0_07680	-0.0545417571498829	ENSDARG00000018040	msantd4	Myb/SANT-like DNA-binding domain containing 4 with coiled-coils [Source:ZFIN;Acc:ZDB-GENE-121023-2]
SOLSEv5.0_01074	0.117373782605038	ENSDARG00000067920	rab8a	RAB8A, member RAS oncogene family [Source:ZFIN;Acc:ZDB-GENE-070424-36]
SOLSEv5.0_07682	NA	ENSDARG00000059125	prkacbb	protein kinase, cAMP-dependent, catalytic, beta b [Source:ZFIN;Acc:ZDB-GENE-050904-4]
SOLSEv5.0_07683	-0.661047623640627	ENSDARG00000089354	tspan4a	tetraspanin 4a [Source:ZFIN;Acc:ZDB-GENE-040718-38]
SOLSEv5.0_07684	0.0333516428701305	ENSDARG00000014280	dlgap1a	discs, large (Drosophila) homolog-associated protein 1a [Source:ZFIN;Acc:ZDB-GENE-030616-580]
SOLSEv5.0_01075	0.244148074012327	ENSDARG00000021046	rhbdd1	rhomboid domain containing 1 [Source:ZFIN;Acc:ZDB-GENE-050417-85]
SOLSEv5.0_07685	NA	ENSDARG00000026052	ccdc3a	coiled-coil domain containing 3a [Source:ZFIN;Acc:ZDB-GENE-041210-326]
SOLSEv5.0_07686	0.585013977486852	ENSDARG00000040695	fkbp14	FKBP prolyl isomerase 14 [Source:ZFIN;Acc:ZDB-GENE-040801-210]
SOLSEv5.0_07687	0.787076372229232	ENSDARG00000015575	cyp3c1	cytochrome P450, family 3, subfamily c, polypeptide 1 [Source:ZFIN;Acc:ZDB-GENE-030131-3060]
SOLSEv5.0_01076	-0.215317018232934	ENSDARG00000079783	isg20	interferon stimulated exonuclease gene [Source:ZFIN;Acc:ZDB-GENE-100422-17]
SOLSEv5.0_07688	-0.160456075439873	ENSDARG00000102017	trpc4b	transient receptor potential cation channel, subfamily C, member 4b [Source:ZFIN;Acc:ZDB-GENE-120329-1]
SOLSEv5.0_01077	0.0755333704350889	ENSDARG00000074758	csde1	cold shock domain containing E1, RNA-binding [Source:ZFIN;Acc:ZDB-GENE-030131-8623]
SOLSEv5.0_07690	0.244403578096598	ENSDARG00000112985	hnf4a	hepatocyte nuclear factor 4, alpha [Source:ZFIN;Acc:ZDB-GENE-030131-1077]
SOLSEv5.0_07691	-0.467481125441008	ENSDARG00000099757	wdr47b	WD repeat domain 47b [Source:ZFIN;Acc:ZDB-GENE-121114-10]
SOLSEv5.0_07692	-0.671214323140933	ENSDARG00000100089	camk2b2	calcium/calmodulin-dependent protein kinase (CaM kinase) II beta 2 [Source:ZFIN;Acc:ZDB-GENE-090312-34]
SOLSEv5.0_07694	-0.0665017474723337	ENSDARG00000030368	naa15b	N(alpha)-acetyltransferase 15, NatA auxiliary subunit b [Source:ZFIN;Acc:ZDB-GENE-030131-6031]
SOLSEv5.0_01078	0.2369250217688	ENSDARG00000071871	glod5	glyoxalase domain containing 5 [Source:ZFIN;Acc:ZDB-GENE-050522-174]
SOLSEv5.0_07695	NA	ENSDARG00000077377	si:dkey-85n7.6	si:dkey-85n7.6 [Source:ZFIN;Acc:ZDB-GENE-110411-62]
SOLSEv5.0_07696	-0.228465887776038	ENSDARG00000110344	angptl7	angiopoietin-like 7 [Source:ZFIN;Acc:ZDB-GENE-041010-175]
SOLSEv5.0_07697	0.148359069349308	ENSDARG00000097877	si:ch211-167b20.8	si:ch211-167b20.8 [Source:ZFIN;Acc:ZDB-GENE-081104-147]
SOLSEv5.0_07701	-0.115890465006659	ENSDARG00000103588	prrt2	proline-rich transmembrane protein 2 [Source:ZFIN;Acc:ZDB-GENE-121210-3]
SOLSEv5.0_01079	1.06653617573371	ENSDARG00000077513	ppp1r3da	protein phosphatase 1, regulatory subunit 3Da [Source:ZFIN;Acc:ZDB-GENE-080204-75]
SOLSEv5.0_07702	NA	ENSDARG00000070425	dll4	delta-like 4 (Drosophila) [Source:ZFIN;Acc:ZDB-GENE-041014-73]
SOLSEv5.0_00109	NA	ENSDARG00000060350	apoda.2	apolipoprotein Da, duplicate 2 [Source:ZFIN;Acc:ZDB-GENE-070912-551]
SOLSEv5.0_01080	-0.3915293277704	ENSDARG00000097505	dnal1	dynein, axonemal, light chain 1 [Source:ZFIN;Acc:ZDB-GENE-040801-178]
SOLSEv5.0_07707	0.085811624756979	ENSDARG00000079291	rapgef3	Rap guanine nucleotide exchange factor (GEF) 3 [Source:ZFIN;Acc:ZDB-GENE-090312-38]
SOLSEv5.0_07708	NA	ENSDARG00000058318	c1qtnf9	C1q and TNF related 9 [Source:ZFIN;Acc:ZDB-GENE-080303-33]
SOLSEv5.0_01081	-0.41596123687579	ENSDARG00000008407	tspan7b	tetraspanin 7b [Source:ZFIN;Acc:ZDB-GENE-040927-5]
SOLSEv5.0_07710	-0.796069091405588	ENSDARG00000052012	rtn4rl2a	reticulon 4 receptor-like 2 a [Source:ZFIN;Acc:ZDB-GENE-040310-4]
SOLSEv5.0_07711	0.224768239792343	ENSDARG00000012378	naa35	N(alpha)-acetyltransferase 35, NatC auxiliary subunit [Source:ZFIN;Acc:ZDB-GENE-030131-306]
SOLSEv5.0_07713	NA	ENSDARG00000004445	grm5a	glutamate receptor, metabotropic 5a [Source:ZFIN;Acc:ZDB-GENE-090821-9]
SOLSEv5.0_07714	0.438844863174466	ENSDARG00000008811	cmtm3	CKLF-like MARVEL transmembrane domain containing 3 [Source:ZFIN;Acc:ZDB-GENE-040801-206]
SOLSEv5.0_07715	0.0756204439794914	ENSDARG00000063009	catip	ciliogenesis associated TTC17 interacting protein [Source:ZFIN;Acc:ZDB-GENE-060929-1170]
SOLSEv5.0_07717	0.742822156570511	ENSDARG00000114864	vdrb	vitamin D receptor b [Source:ZFIN;Acc:ZDB-GENE-080403-10]
SOLSEv5.0_07718	-0.0565530675365719	ENSDARG00000075593	trim71	tripartite motif containing 71, E3 ubiquitin protein ligase [Source:ZFIN;Acc:ZDB-GENE-040128-1]
SOLSEv5.0_07719	-0.122127820818333	ENSDARG00000086933	tnni3k	TNNI3 interacting kinase [Source:ZFIN;Acc:ZDB-GENE-081104-399]
SOLSEv5.0_07720	-0.372456919746664	ENSDARG00000077442	tubgcp5	tubulin, gamma complex associated protein 5 [Source:ZFIN;Acc:ZDB-GENE-050522-344]
SOLSEv5.0_07721	-0.120428727499977	ENSDARG00000036359	riox2	ribosomal oxygenase 2 [Source:ZFIN;Acc:ZDB-GENE-040426-1283]
SOLSEv5.0_07724	0.385493420870459	ENSDARG00000103052	pcyox1	prenylcysteine oxidase 1 [Source:ZFIN;Acc:ZDB-GENE-050417-98]
SOLSEv5.0_01082	-0.274010632041152	ENSDARG00000063032	dok6	docking protein 6 [Source:ZFIN;Acc:ZDB-GENE-070410-50]
SOLSEv5.0_07725	-0.195601396846716	ENSDARG00000111253	BX005435.1	ATP-binding cassette, sub-family H, member 1 [Source:NCBI gene;Acc:558667]
SOLSEv5.0_07726	0.337579248979521	ENSDARG00000062220	plekha7b	pleckstrin homology domain containing, family A member 7b [Source:ZFIN;Acc:ZDB-GENE-091014-2]
SOLSEv5.0_07727	0.0422353628804664	ENSDARG00000086172	ACVR1C	activin A receptor type 1C [Source:HGNC Symbol;Acc:HGNC:18123]
SOLSEv5.0_07728	-0.157314674441992	ENSDARG00000013110	dmtn	dematin actin binding protein [Source:ZFIN;Acc:ZDB-GENE-030131-9438]
SOLSEv5.0_01083	0.840698524960146	ENSDARG00000062096	pm20d1.2	peptidase M20 domain containing 1, tandem duplicate 2 [Source:ZFIN;Acc:ZDB-GENE-061013-637]
SOLSEv5.0_07729	0.131648145439978	ENSDARG00000113090	BX321894.1	tensin 1a [Source:NCBI gene;Acc:565181]
SOLSEv5.0_07735	-0.441349709661428	ENSDARG00000070080	nbeaa	neurobeachin a [Source:ZFIN;Acc:ZDB-GENE-050320-68]
SOLSEv5.0_07736	1.19733369419534	ENSDARG00000069143	map3k7cl	map3k7 C-terminal like [Source:ZFIN;Acc:ZDB-GENE-091204-239]
SOLSEv5.0_07738	1.48846506712975	ENSDARG00000011473	calcrla	calcitonin receptor-like a [Source:ZFIN;Acc:ZDB-GENE-040822-26]
SOLSEv5.0_07740	NA	ENSDARG00000105631	CABP4	calcium binding protein 4 [Source:HGNC Symbol;Acc:HGNC:1386]
SOLSEv5.0_07741	0.157405019549946	ENSDARG00000059460	sbf2	SET binding factor 2 [Source:ZFIN;Acc:ZDB-GENE-030911-10]
SOLSEv5.0_01085	0.00785554427458299	ENSDARG00000030914	tmem120a	transmembrane protein 120A [Source:ZFIN;Acc:ZDB-GENE-070424-21]
SOLSEv5.0_07742	0.00770926240180248	ENSDARG00000041182	rpl4	ribosomal protein L4 [Source:ZFIN;Acc:ZDB-GENE-030131-9034]
SOLSEv5.0_07743	-0.260288230734215	ENSDARG00000045641	usp3	ubiquitin specific peptidase 3 [Source:ZFIN;Acc:ZDB-GENE-030131-5142]
SOLSEv5.0_00110	0.50019640899512	ENSDARG00000086523	ch25hl3	cholesterol 25-hydroxylase like 3 [Source:ZFIN;Acc:ZDB-GENE-180119-1]
SOLSEv5.0_01086	-0.0884474345679416	ENSDARG00000010745	dnaja2b	DnaJ heat shock protein family (Hsp40) member A2b [Source:ZFIN;Acc:ZDB-GENE-030131-2884]
SOLSEv5.0_07744	-0.228481604385253	ENSDARG00000030173	traf2a	Tnf receptor-associated factor 2a [Source:ZFIN;Acc:ZDB-GENE-071120-2]
SOLSEv5.0_07745	0.230821358436692	ENSDARG00000014674	acsl3b	acyl-CoA synthetase long chain family member 3b [Source:ZFIN;Acc:ZDB-GENE-030131-492]
SOLSEv5.0_01087	-0.0353523744663529	ENSDARG00000005359	sucla2	succinate-CoA ligase, ADP-forming, beta subunit [Source:ZFIN;Acc:ZDB-GENE-040426-1963]
SOLSEv5.0_07746	-0.202949481009867	ENSDARG00000112310	CABZ01084617.1
SOLSEv5.0_01088	0.102344257917212	ENSDARG00000036299	nucb2a	nucleobindin 2a [Source:ZFIN;Acc:ZDB-GENE-030826-14]
SOLSEv5.0_07748	0.703366638435425	ENSDARG00000023920	llgl2	LLGL scribble cell polarity complex component 2 [Source:ZFIN;Acc:ZDB-GENE-030131-9877]
SOLSEv5.0_01089	-0.350533539656613	ENSDARG00000101008	soul4	heme-binding protein soul4 [Source:ZFIN;Acc:ZDB-GENE-110718-1]
SOLSEv5.0_07750	0.421211333083656	ENSDARG00000078301	zgc:162255	zgc:162255 [Source:ZFIN;Acc:ZDB-GENE-070410-51]
SOLSEv5.0_07752	-0.251323969404532	ENSDARG00000105127	si:ch211-155e24.3	si:ch211-155e24.3 [Source:ZFIN;Acc:ZDB-GENE-070912-116]
SOLSEv5.0_01090	0.0514567495719708	ENSDARG00000056720	utp3	UTP3 small subunit processome component [Source:ZFIN;Acc:ZDB-GENE-040912-163]
SOLSEv5.0_07754	0.0101858311721135	ENSDARG00000090895	kansl1a	KAT8 regulatory NSL complex subunit 1a [Source:ZFIN;Acc:ZDB-GENE-121219-5]
SOLSEv5.0_07755	-0.198307569579637	ENSDARG00000008767	tle2b	TLE family member 2, transcriptional corepressor b [Source:ZFIN;Acc:ZDB-GENE-050208-677]
SOLSEv5.0_07756	0.211851310296944	ENSDARG00000059902	vps16	vacuolar protein sorting 16 homolog [Source:ZFIN;Acc:ZDB-GENE-050809-9]
SOLSEv5.0_07758	0.0719164255900608	ENSDARG00000045066	entpd1	ectonucleoside triphosphate diphosphohydrolase 1 [Source:ZFIN;Acc:ZDB-GENE-040801-58]
SOLSEv5.0_01092	-0.0531886937279572	ENSDARG00000098391	psmg3	proteasome (prosome, macropain) assembly chaperone 3 [Source:ZFIN;Acc:ZDB-GENE-040718-262]
SOLSEv5.0_07760	NA	ENSDARG00000089429	si:dkey-205h13.2	si:dkey-205h13.2 [Source:ZFIN;Acc:ZDB-GENE-080225-18]
SOLSEv5.0_07761	-0.0928782331743835	ENSDARG00000095241	mybl2a	v-myb avian myeloblastosis viral oncogene homolog-like 2a [Source:ZFIN;Acc:ZDB-GENE-980526-529]
SOLSEv5.0_01093	-0.209744914244838	ENSDARG00000101340	CABZ01117840.1
SOLSEv5.0_07765	-0.151882635191932	ENSDARG00000079751	megf8	multiple EGF-like-domains 8 [Source:ZFIN;Acc:ZDB-GENE-090730-1]
SOLSEv5.0_07767	-0.0784662878082797	ENSDARG00000098466	ube2a	ubiquitin-conjugating enzyme E2A (RAD6 homolog) [Source:ZFIN;Acc:ZDB-GENE-030616-72]
SOLSEv5.0_01094	0.0142351524591378	ENSDARG00000042458	rfc4	replication factor C (activator 1) 4 [Source:ZFIN;Acc:ZDB-GENE-040824-3]
SOLSEv5.0_07768	-0.568258574398302	ENSDARG00000028862	rdh20	retinol dehydrogenase 20 [Source:ZFIN;Acc:ZDB-GENE-131127-122]
SOLSEv5.0_07769	NA	ENSDARG00000110151	ank3b	ankyrin 3b [Source:ZFIN;Acc:ZDB-GENE-060621-2]
SOLSEv5.0_07770	0.353562205936304	ENSDARG00000076595	sema4ga	sema domain, immunoglobulin domain (Ig), transmembrane domain (TM) and short cytoplasmic domain, (semaphorin) 4Ga [Source:ZFIN;Acc:ZDB-GENE-060503-381]
SOLSEv5.0_01095	-0.00523853090173595	ENSDARG00000079835	man2c1	mannosidase, alpha, class 2C, member 1 [Source:ZFIN;Acc:ZDB-GENE-101103-4]
SOLSEv5.0_07774	NA	ENSDARG00000100384	CT990567.1
SOLSEv5.0_07776	0.0153235156260929	ENSDARG00000022795	golt1ba	golgi transport 1Ba [Source:ZFIN;Acc:ZDB-GENE-041210-157]
SOLSEv5.0_07777	0.0529072850575257	ENSDARG00000109347	kbtbd4	kelch repeat and BTB (POZ) domain containing 4 [Source:ZFIN;Acc:ZDB-GENE-040426-937]
SOLSEv5.0_00111	0.468787814576823	ENSDARG00000000212	krt97	keratin 97 [Source:ZFIN;Acc:ZDB-GENE-040718-78]
SOLSEv5.0_07778	0.569137406656045	ENSDARG00000028396	fkbp5	FKBP prolyl isomerase 5 [Source:ZFIN;Acc:ZDB-GENE-030616-630]
SOLSEv5.0_07779	1.1286175546942	ENSDARG00000094752	rpe65b	retinoid isomerohydrolase RPE65 b [Source:ZFIN;Acc:ZDB-GENE-050410-16]
SOLSEv5.0_07780	0.0606777335847218	ENSDARG00000010149	atp5fa1	ATP synthase F1 subunit alpha [Source:ZFIN;Acc:ZDB-GENE-060201-1]
SOLSEv5.0_01096	-0.191365703530454	ENSDARG00000028354	stxbp6l	syntaxin binding protein 6 (amisyn), like [Source:ZFIN;Acc:ZDB-GENE-040724-16]
SOLSEv5.0_07785	0.732191327954816	ENSDARG00000017369	sema3d	sema domain, immunoglobulin domain (Ig), short basic domain, secreted, (semaphorin) 3D [Source:ZFIN;Acc:ZDB-GENE-990715-2]
SOLSEv5.0_07786	NA	ENSDARG00000111696	sall1a	spalt-like transcription factor 1a [Source:ZFIN;Acc:ZDB-GENE-020228-2]
SOLSEv5.0_07788	0.920165478758194	ENSDARG00000007077	ankrd50l	ankyrin repeat domain 50-like [Source:ZFIN;Acc:ZDB-GENE-041008-117]
SOLSEv5.0_07789	NA	ENSDARG00000015174	atp6v0a1b	ATPase H+ transporting V0 subunit a1b [Source:ZFIN;Acc:ZDB-GENE-050522-215]
SOLSEv5.0_07790	0.599976343545348	ENSDARG00000004697	rxrgb	retinoid X receptor, gamma b [Source:ZFIN;Acc:ZDB-GENE-040718-34]
SOLSEv5.0_07791	-0.105688841812355	ENSDARG00000055569	ghdc	GH3 domain containing [Source:ZFIN;Acc:ZDB-GENE-050208-165]
SOLSEv5.0_07793	0.106109705666254	ENSDARG00000108937	FO704750.1	mitochondrial fission factor-like [Source:NCBI gene;Acc:100000713]
SOLSEv5.0_07794	NA	ENSDARG00000018809	abhd3	abhydrolase domain containing 3 [Source:ZFIN;Acc:ZDB-GENE-040912-90]
SOLSEv5.0_07796	NA	ENSDARG00000045257	decr2	2,4-dienoyl CoA reductase 2, peroxisomal [Source:ZFIN;Acc:ZDB-GENE-040426-2612]
SOLSEv5.0_01098	-0.43242922481607	ENSDARG00000007786	tmx2b	thioredoxin-related transmembrane protein 2b [Source:ZFIN;Acc:ZDB-GENE-040625-105]
SOLSEv5.0_07797	-0.388365743856019	ENSDARG00000103725	znf341	zinc finger protein 341 [Source:ZFIN;Acc:ZDB-GENE-080204-99]
SOLSEv5.0_01099	-0.174042098431252	ENSDARG00000095897	atp5f1e	ATP synthase F1 subunit epsilon [Source:ZFIN;Acc:ZDB-GENE-110411-22]
SOLSEv5.0_07799	-0.0949236291748838	ENSDARG00000104868	si:dkey-21e5.1	si:dkey-21e5.1 [Source:ZFIN;Acc:ZDB-GENE-141210-6]
SOLSEv5.0_07800	0.447781193615543	ENSDARG00000054031	mxd4	MAX dimerization protein 4 [Source:ZFIN;Acc:ZDB-GENE-050208-44]
SOLSEv5.0_07801	NA	ENSDARG00000096687	rgs7b	regulator of G protein signaling 7b [Source:ZFIN;Acc:ZDB-GENE-130531-78]
SOLSEv5.0_07802	-0.331651858714249	ENSDARG00000069116	timm10	translocase of inner mitochondrial membrane 10 homolog (yeast) [Source:ZFIN;Acc:ZDB-GENE-040718-427]
SOLSEv5.0_07803	-0.38915028162071	ENSDARG00000089805	pcdh18a	protocadherin 18a [Source:ZFIN;Acc:ZDB-GENE-000607-1]
SOLSEv5.0_01100	0.12270590537091	ENSDARG00000041875	ube2v1	ubiquitin-conjugating enzyme E2 variant 1 [Source:ZFIN;Acc:ZDB-GENE-051030-102]
SOLSEv5.0_07805	-0.250028825996103	ENSDARG00000061909	si:ch73-233f7.1	si:ch73-233f7.1 [Source:ZFIN;Acc:ZDB-GENE-141215-5]
SOLSEv5.0_07806	NA	ENSDARG00000070272	casp10	caspase 10, apoptosis-related cysteine peptidase [Source:ZFIN;Acc:ZDB-GENE-070608-2]
SOLSEv5.0_07807	-0.188904233400228	ENSDARG00000007172	plxna3	plexin A3 [Source:ZFIN;Acc:ZDB-GENE-070613-1]
SOLSEv5.0_07808	-0.355141221568304	ENSDARG00000101317	grinaa	glutamate receptor, ionotropic, N-methyl D-aspartate-associated protein 1a (glutamate binding) [Source:ZFIN;Acc:ZDB-GENE-060616-231]
SOLSEv5.0_01101	-0.0612602069395004	ENSDARG00000022810	fzr1b	fizzy/cell division cycle 20 related 1b [Source:ZFIN;Acc:ZDB-GENE-131120-69]
SOLSEv5.0_07810	-0.218552493071652	ENSDARG00000005948	ankmy2a	ankyrin repeat and MYND domain containing 2a [Source:ZFIN;Acc:ZDB-GENE-030131-6321]
SOLSEv5.0_07812	0.653677588022921	ENSDARG00000095345	ftr09	finTRIM family, member 9 [Source:ZFIN;Acc:ZDB-GENE-070912-223]
SOLSEv5.0_07813	-0.374206023715566	ENSDARG00000097256	si:ch211-270g19.5	si:ch211-270g19.5 [Source:ZFIN;Acc:ZDB-GENE-131121-121]
SOLSEv5.0_01102	0.053945148824751	ENSDARG00000010563	spopla	speckle type BTB/POZ protein like a [Source:ZFIN;Acc:ZDB-GENE-050320-3]
SOLSEv5.0_07814	0.190254966998006	ENSDARG00000075461	kmt5c	lysine methyltransferase 5C [Source:ZFIN;Acc:ZDB-GENE-080523-2]
SOLSEv5.0_07815	NA	ENSDARG00000091212	si:dkey-192p21.6	si:dkey-192p21.6 [Source:ZFIN;Acc:ZDB-GENE-060503-809]
SOLSEv5.0_07816	-0.072035183521589	ENSDARG00000035660	si:ch211-193k19.1	si:ch211-193k19.1 [Source:ZFIN;Acc:ZDB-GENE-060503-110]
SOLSEv5.0_01103	0.237960555106844	ENSDARG00000021991	erlin1	ER lipid raft associated 1 [Source:ZFIN;Acc:ZDB-GENE-050327-13]
SOLSEv5.0_07817	-0.320665549690132	ENSDARG00000101309	si:ch73-100l22.3	si:ch73-100l22.3 [Source:ZFIN;Acc:ZDB-GENE-141222-74]
SOLSEv5.0_07820	0.412992243556312	ENSDARG00000079731	kif13ba	kinesin family member 13Ba [Source:ZFIN;Acc:ZDB-GENE-070521-1]
SOLSEv5.0_07821	-0.253751034507766	ENSDARG00000056092	si:dkey-12h9.6	si:dkey-12h9.6 [Source:ZFIN;Acc:ZDB-GENE-041001-145]
SOLSEv5.0_00112	-0.122244220013604	ENSDARG00000068820	h2afva	H2A histone family, member Va [Source:ZFIN;Acc:ZDB-GENE-020717-1]
SOLSEv5.0_01104	-0.121010464425962	ENSDARG00000105657	si:cabz01080528.1	si:cabz01080528.1 [Source:ZFIN;Acc:ZDB-GENE-160728-36]
SOLSEv5.0_07822	-0.120332169284034	ENSDARG00000113287	AL929103.1	coenzyme Q8B [Source:NCBI gene;Acc:799071]
SOLSEv5.0_01105	0.0636085594594327	ENSDARG00000069708	cdc34a	cell division cycle 34 homolog (S. cerevisiae) a [Source:ZFIN;Acc:ZDB-GENE-040426-713]
SOLSEv5.0_07826	-0.783803228070951	ENSDARG00000117152	grm6b	glutamate receptor, metabotropic 6b [Source:ZFIN;Acc:ZDB-GENE-021120-2]
SOLSEv5.0_07827	-0.173443173983019	ENSDARG00000070597	prelp	proline/arginine-rich end leucine-rich repeat protein [Source:ZFIN;Acc:ZDB-GENE-080327-24]
SOLSEv5.0_07828	NA	ENSDARG00000008305	hand2	heart and neural crest derivatives expressed 2 [Source:ZFIN;Acc:ZDB-GENE-000511-1]
SOLSEv5.0_07830	-0.152819965462084	ENSDARG00000039987	hivep2a	human immunodeficiency virus type I enhancer binding protein 2a [Source:ZFIN;Acc:ZDB-GENE-041014-354]
SOLSEv5.0_01106	-0.0237552388420104	ENSDARG00000115213	tm9sf2	transmembrane 9 superfamily member 2 [Source:ZFIN;Acc:ZDB-GENE-030131-6302]
SOLSEv5.0_07831	NA	ENSDARG00000053853	slc13a2	solute carrier family 13 member 2 [Source:ZFIN;Acc:ZDB-GENE-040426-2389]
SOLSEv5.0_07832	-0.599353564635085	ENSDARG00000053205	ppfia4	PTPRF interacting protein alpha 4 [Source:ZFIN;Acc:ZDB-GENE-070720-14]
SOLSEv5.0_07833	0.820941577427431	ENSDARG00000054160	zgc:113625	zgc:113625 [Source:ZFIN;Acc:ZDB-GENE-050320-47]
SOLSEv5.0_07834	0.722635271333146	ENSDARG00000020079	neil3	nei-like DNA glycosylase 3 [Source:ZFIN;Acc:ZDB-GENE-041114-18]
SOLSEv5.0_01107	0.248070700757391	ENSDARG00000075850	gnal2	guanine nucleotide binding protein (G protein), alpha activating activity polypeptide, olfactory type 2 [Source:ZFIN;Acc:ZDB-GENE-040718-441]
SOLSEv5.0_07836	0.576140655877889	ENSDARG00000100962	ttc39b	tetratricopeptide repeat domain 39B [Source:ZFIN;Acc:ZDB-GENE-170303-3]
SOLSEv5.0_07837	0.465496223741853	ENSDARG00000025754	ube2f	ubiquitin-conjugating enzyme E2F (putative) [Source:ZFIN;Acc:ZDB-GENE-040426-2557]
SOLSEv5.0_07838	0.384924993829056	ENSDARG00000059993	trpm4a	transient receptor potential cation channel, subfamily M, member 4a [Source:ZFIN;Acc:ZDB-GENE-090302-3]
SOLSEv5.0_07839	-0.233462021005783	ENSDARG00000058728	nudt2	nudix (nucleoside diphosphate linked moiety X)-type motif 2 [Source:ZFIN;Acc:ZDB-GENE-040718-7]
SOLSEv5.0_07840	0.682144755562747	ENSDARG00000079119	si:ch211-229d2.5	si:ch211-229d2.5 [Source:ZFIN;Acc:ZDB-GENE-121214-200]
SOLSEv5.0_07841	-0.0074774566600268	ENSDARG00000013965	cul2	cullin 2 [Source:ZFIN;Acc:ZDB-GENE-030131-8032]
SOLSEv5.0_07842	0.0838171063411391	ENSDARG00000059287	mak	male germ cell-associated kinase [Source:ZFIN;Acc:ZDB-GENE-030131-7279]
SOLSEv5.0_07843	-0.310296122121215	ENSDARG00000069729	mpg	N-methylpurine DNA glycosylase [Source:ZFIN;Acc:ZDB-GENE-070410-121]
SOLSEv5.0_01109	0.255075815453735	ENSDARG00000110051	rcn2	reticulocalbin 2 [Source:ZFIN;Acc:ZDB-GENE-050706-62]
SOLSEv5.0_07844	NA	ENSDARG00000059883	trpv1	transient receptor potential cation channel, subfamily V, member 1 [Source:ZFIN;Acc:ZDB-GENE-030912-8]
SOLSEv5.0_07845	0.321006015908897	ENSDARG00000076060	diaph2	diaphanous-related formin 2 [Source:ZFIN;Acc:ZDB-GENE-090115-1]
SOLSEv5.0_07846	NA	ENSDARG00000114719	CABZ01068246.1
SOLSEv5.0_07847	0.157737619033081	ENSDARG00000116768	rasgrp3	RAS guanyl releasing protein 3 (calcium and DAG-regulated) [Source:ZFIN;Acc:ZDB-GENE-070424-82]
SOLSEv5.0_07851	NA	ENSDARG00000056961	ccdc30	coiled-coil domain containing 30 [Source:ZFIN;Acc:ZDB-GENE-130530-667]
SOLSEv5.0_07852	0.229002794119127	ENSDARG00000075108	tmco3	transmembrane and coiled-coil domains 3 [Source:ZFIN;Acc:ZDB-GENE-071030-1]
SOLSEv5.0_07853	0.0756255961476595	ENSDARG00000035823	zmym4	zinc finger, MYM-type 4 [Source:ZFIN;Acc:ZDB-GENE-030131-5459]
SOLSEv5.0_07854	-0.395573316697528	ENSDARG00000056831	gng2	guanine nucleotide binding protein (G protein), gamma 2 [Source:ZFIN;Acc:ZDB-GENE-050417-59]
SOLSEv5.0_07855	0.140354061776276	ENSDARG00000087822	agap3	ArfGAP with GTPase domain, ankyrin repeat and PH domain 3 [Source:ZFIN;Acc:ZDB-GENE-110927-1]
SOLSEv5.0_01110	NA	ENSDARG00000078333	tmem234	transmembrane protein 234 [Source:ZFIN;Acc:ZDB-GENE-090313-326]
SOLSEv5.0_07857	0.0514649593214414	ENSDARG00000074121	dnmbp	dynamin binding protein [Source:ZFIN;Acc:ZDB-GENE-101026-2]
SOLSEv5.0_07858	1.13876651479311	ENSDARG00000013343	kif26ba	kinesin family member 26Ba [Source:ZFIN;Acc:ZDB-GENE-070521-4]
SOLSEv5.0_07860	NA	ENSDARG00000019001	ak7a	adenylate kinase 7a [Source:ZFIN;Acc:ZDB-GENE-040724-122]
SOLSEv5.0_07861	-0.632334977511012	ENSDARG00000063580	ppp1r9ala	protein phosphatase 1 regulatory subunit 9A-like A [Source:ZFIN;Acc:ZDB-GENE-091204-412]
SOLSEv5.0_07862	0.15259381530836	ENSDARG00000037393	slc43a1a	solute carrier family 43 member 1a [Source:ZFIN;Acc:ZDB-GENE-030131-6327]
SOLSEv5.0_01111	0.0566790214645684	ENSDARG00000012953	mob1bb	MOB kinase activator 1Bb [Source:ZFIN;Acc:ZDB-GENE-050522-58]
SOLSEv5.0_07863	-0.238943622119924	ENSDARG00000115920	CT027724.1
SOLSEv5.0_07864	0.28734799851909	ENSDARG00000062947	amn	amnion associated transmembrane protein [Source:ZFIN;Acc:ZDB-GENE-060810-59]
SOLSEv5.0_07865	NA	ENSDARG00000056664	arfip2b	ADP-ribosylation factor interacting protein 2b [Source:ZFIN;Acc:ZDB-GENE-050417-131]
SOLSEv5.0_07867	-0.0900724504198117	ENSDARG00000060994	fbxw7	F-box and WD repeat domain containing 7 [Source:ZFIN;Acc:ZDB-GENE-090313-79]
SOLSEv5.0_01112	0.205847394907478	ENSDARG00000109359	swap70b	switching B cell complex subunit SWAP70b [Source:ZFIN;Acc:ZDB-GENE-030131-3587]
SOLSEv5.0_07868	0.29967352132179	ENSDARG00000059841	exosc1	exosome component 1 [Source:ZFIN;Acc:ZDB-GENE-080926-3]
SOLSEv5.0_07869	0.57373498967938	ENSDARG00000092522	nnt2	nicotinamide nucleotide transhydrogenase 2 [Source:ZFIN;Acc:ZDB-GENE-091204-5]
SOLSEv5.0_07870	0.0834462160571742	ENSDARG00000073738	dennd2c	DENN/MADD domain containing 2C [Source:ZFIN;Acc:ZDB-GENE-081105-71]
SOLSEv5.0_07871	NA	ENSDARG00000017036	svilc	supervillin c [Source:ZFIN;Acc:ZDB-GENE-041008-237]
SOLSEv5.0_00113	0.149711116443429	ENSDARG00000011094	ccna2	cyclin A2 [Source:ZFIN;Acc:ZDB-GENE-020418-1]
SOLSEv5.0_07873	-0.390999304594075	ENSDARG00000062135	sytl5	synaptotagmin-like 5 [Source:ZFIN;Acc:ZDB-GENE-070912-424]
SOLSEv5.0_07875	0.352755846323644	ENSDARG00000038191	smtla	somatolactin alpha [Source:ZFIN;Acc:ZDB-GENE-060123-2]
SOLSEv5.0_07876	NA	ENSDARG00000098520	BX005286.2	si:dkey-237i9.1 [Source:NCBI gene;Acc:100535835]
SOLSEv5.0_07877	-0.707224396291637	ENSDARG00000079249	ogdhl	oxoglutarate dehydrogenase like [Source:ZFIN;Acc:ZDB-GENE-111201-4]
SOLSEv5.0_07878	0.0668566367756936	ENSDARG00000102773	cacna1da	calcium channel, voltage-dependent, L type, alpha 1D subunit, a [Source:ZFIN;Acc:ZDB-GENE-030616-135]
SOLSEv5.0_01114	0.579026081922096	ENSDARG00000061131	kif21a	kinesin family member 21A [Source:ZFIN;Acc:ZDB-GENE-110411-237]
SOLSEv5.0_07879	0.166591668890269	ENSDARG00000005547	rint1	RAD50 interactor 1 [Source:ZFIN;Acc:ZDB-GENE-041210-174]
SOLSEv5.0_07880	-0.336056814433552	ENSDARG00000102387	slc39a14	solute carrier family 39 member 14 [Source:ZFIN;Acc:ZDB-GENE-060315-2]
SOLSEv5.0_07881	0.557718149985363	ENSDARG00000013777	ppp1r13l	protein phosphatase 1, regulatory subunit 13 like [Source:ZFIN;Acc:ZDB-GENE-050327-33]
SOLSEv5.0_07882	NA	ENSDARG00000101656	BX323882.1	butyrophilin subfamily 2 member A2-like [Source:NCBI gene;Acc:563995]
SOLSEv5.0_07883	0.0812390265702319	ENSDARG00000070864	bcl6aa	BCL6A transcription repressor a [Source:ZFIN;Acc:ZDB-GENE-040426-1696]
SOLSEv5.0_07886	0.310698270298699	ENSDARG00000102643	chmp1a	charged multivesicular body protein 1A [Source:ZFIN;Acc:ZDB-GENE-040426-1474]
SOLSEv5.0_07888	0.354476175994842	ENSDARG00000058953	abcc4	ATP-binding cassette, sub-family C (CFTR/MRP), member 4 [Source:ZFIN;Acc:ZDB-GENE-030616-511]
SOLSEv5.0_07889	0.432665527231066	ENSDARG00000098228	thrap3b	thyroid hormone receptor associated protein 3b [Source:ZFIN;Acc:ZDB-GENE-040516-9]
SOLSEv5.0_01115	-0.0397073892140266	ENSDARG00000114486	snrnp200	small nuclear ribonucleoprotein 200 (U5) [Source:ZFIN;Acc:ZDB-GENE-081105-64]
SOLSEv5.0_07891	0.526646403845809	ENSDARG00000029105	ftr51	finTRIM family, member 51 [Source:ZFIN;Acc:ZDB-GENE-081104-54]
SOLSEv5.0_07894	-0.176192977457211	ENSDARG00000057151	prep	prolyl endopeptidase [Source:ZFIN;Acc:ZDB-GENE-050522-14]
SOLSEv5.0_07895	0.442912523368194	ENSDARG00000018726	slco3a1	solute carrier organic anion transporter family, member 3A1 [Source:ZFIN;Acc:ZDB-GENE-030131-8662]
SOLSEv5.0_01116	0.091502464073499	ENSDARG00000053956	sptbn2	spectrin, beta, non-erythrocytic 2 [Source:ZFIN;Acc:ZDB-GENE-030131-787]
SOLSEv5.0_07896	0.32660846894048	ENSDARG00000024964	patj	PATJ crumbs cell polarity complex component [Source:ZFIN;Acc:ZDB-GENE-030616-129]
SOLSEv5.0_07897	NA	ENSDARG00000091209	ucp3	uncoupling protein 3 [Source:ZFIN;Acc:ZDB-GENE-040426-1317]
SOLSEv5.0_07898	NA	ENSDARG00000010035	engase	endo-beta-N-acetylglucosaminidase [Source:ZFIN;Acc:ZDB-GENE-070112-1332]
SOLSEv5.0_07900	-0.613553568477712	ENSDARG00000075685	tlr7	toll-like receptor 7 [Source:ZFIN;Acc:ZDB-GENE-040219-11]
SOLSEv5.0_07901	-0.0566173684334785	ENSDARG00000073716	cpxm1a	carboxypeptidase X (M14 family), member 1a [Source:ZFIN;Acc:ZDB-GENE-030131-5284]
SOLSEv5.0_07902	NA	ENSDARG00000110183	CABZ01070631.1	F-BAR and double SH3 domains protein 2-like [Source:NCBI gene;Acc:100537850]
SOLSEv5.0_01117	-0.274199730119677	ENSDARG00000100263	si:ch211-161c3.5	si:ch211-161c3.5 [Source:ZFIN;Acc:ZDB-GENE-131127-409]
SOLSEv5.0_07903	-0.489739886172595	ENSDARG00000007184	zbtb16a	zinc finger and BTB domain containing 16a [Source:ZFIN;Acc:ZDB-GENE-030131-1989]
SOLSEv5.0_07904	0.176703366328679	ENSDARG00000069139	grik1a	glutamate receptor, ionotropic, kainate 1a [Source:ZFIN;Acc:ZDB-GENE-030131-6502]
SOLSEv5.0_01118	-0.245574109161939	ENSDARG00000114200	mrps18c	mitochondrial ribosomal protein S18C [Source:ZFIN;Acc:ZDB-GENE-060503-609]
SOLSEv5.0_07906	0.165112222520683	ENSDARG00000021702	pdcd4a	programmed cell death 4a [Source:ZFIN;Acc:ZDB-GENE-040426-1920]
SOLSEv5.0_07908	-0.0333356183960053	ENSDARG00000070798	pmvk	phosphomevalonate kinase [Source:ZFIN;Acc:ZDB-GENE-070410-91]
SOLSEv5.0_07910	0.124332584948115	ENSDARG00000109422	cyb5d2	cytochrome b5 domain containing 2 [Source:ZFIN;Acc:ZDB-GENE-050506-83]
SOLSEv5.0_07911	NA	ENSDARG00000096064	si:dkeyp-100h4.4	si:dkeyp-100h4.4 [Source:ZFIN;Acc:ZDB-GENE-110914-147]
SOLSEv5.0_07913	0.0145219100763461	ENSDARG00000116286	rufy2	RUN and FYVE domain containing 2 [Source:ZFIN;Acc:ZDB-GENE-070424-66]
SOLSEv5.0_07915	0.485929900370795	ENSDARG00000008363	mcl1b	MCL1 apoptosis regulator, BCL2 family member b [Source:ZFIN;Acc:ZDB-GENE-030825-1]
SOLSEv5.0_07916	-0.169567576214727	ENSDARG00000007385	cct7	chaperonin containing TCP1, subunit 7 (eta) [Source:ZFIN;Acc:ZDB-GENE-020419-7]
SOLSEv5.0_07918	0.330437478920019	ENSDARG00000100518	CR387919.1	zmp:0000000660 [Source:NCBI gene;Acc:559690]
SOLSEv5.0_07919	-0.0621004731110628	ENSDARG00000019998	slc30a7	solute carrier family 30 member 7 [Source:ZFIN;Acc:ZDB-GENE-030131-5650]
SOLSEv5.0_07920	0.0631987944914346	ENSDARG00000113649	actb1	actin, beta 1 [Source:ZFIN;Acc:ZDB-GENE-000329-1]
SOLSEv5.0_00114	0.0077700700190796	ENSDARG00000007526	ndufs2	NADH:ubiquinone oxidoreductase core subunit S2 [Source:ZFIN;Acc:ZDB-GENE-050522-273]
SOLSEv5.0_07923	NA	ENSDARG00000032340	serhl	serine hydrolase like [Source:ZFIN;Acc:ZDB-GENE-030131-1368]
SOLSEv5.0_07924	NA	ENSDARG00000029874	khk	ketohexokinase [Source:ZFIN;Acc:ZDB-GENE-040718-381]
SOLSEv5.0_01121	-0.323031922361898	ENSDARG00000040123	zfpm2a	zinc finger protein, FOG family member 2a [Source:ZFIN;Acc:ZDB-GENE-060130-4]
SOLSEv5.0_07928	NA	ENSDARG00000060282	rnf121	ring finger protein 121 [Source:ZFIN;Acc:ZDB-GENE-050809-3]
SOLSEv5.0_07929	-0.11280332430193	ENSDARG00000111720	qrich1	glutamine-rich 1 [Source:ZFIN;Acc:ZDB-GENE-030131-8204]
SOLSEv5.0_07930	-0.517327014104455	ENSDARG00000016345	ncoa5	nuclear receptor coactivator 5 [Source:ZFIN;Acc:ZDB-GENE-040912-155]
SOLSEv5.0_01122	-0.0897794309737695	ENSDARG00000078448	gpr137ba	G protein-coupled receptor 137Ba [Source:ZFIN;Acc:ZDB-GENE-100721-1]
SOLSEv5.0_07935	NA	ENSDARG00000091879	si:dkey-29d8.3	si:dkey-29d8.3 [Source:ZFIN;Acc:ZDB-GENE-070912-508]
SOLSEv5.0_07937	NA	ENSDARG00000099771	gne	glucosamine (UDP-N-acetyl)-2-epimerase/N-acetylmannosamine kinase [Source:ZFIN;Acc:ZDB-GENE-040426-1848]
SOLSEv5.0_01123	0.0437691898307577	ENSDARG00000098916	krit1	KRIT1 ankyrin repeat containing [Source:ZFIN;Acc:ZDB-GENE-030131-555]
SOLSEv5.0_07938	-0.497643399007371	ENSDARG00000041505	itm2bb	integral membrane protein 2Bb [Source:ZFIN;Acc:ZDB-GENE-040426-2139]
SOLSEv5.0_07939	NA	ENSDARG00000004470	prkcsh	protein kinase C substrate 80K-H [Source:ZFIN;Acc:ZDB-GENE-040426-770]
SOLSEv5.0_01124	0.133493105468935	ENSDARG00000059046	psmd5	proteasome 26S subunit, non-ATPase 5 [Source:ZFIN;Acc:ZDB-GENE-050417-28]
SOLSEv5.0_07940	-0.169699977821215	ENSDARG00000067912	MAN1C1	mannosidase alpha class 1C member 1 [Source:HGNC Symbol;Acc:HGNC:19080]
SOLSEv5.0_07941	-0.0796922646040351	ENSDARG00000077506	tjp1a	tight junction protein 1a [Source:ZFIN;Acc:ZDB-GENE-031001-2]
SOLSEv5.0_07942	-0.0678005088743338	ENSDARG00000076796	dlg3	discs, large homolog 3 (Drosophila) [Source:ZFIN;Acc:ZDB-GENE-050208-93]
SOLSEv5.0_07943	0.575463270198109	ENSDARG00000088192	olfcq2	olfactory receptor C family, q2 [Source:ZFIN;Acc:ZDB-GENE-050419-264]
SOLSEv5.0_07944	NA	ENSDARG00000005218	wrnip1	WRN helicase interacting protein 1 [Source:ZFIN;Acc:ZDB-GENE-040426-2415]
SOLSEv5.0_01125	0.227075210725476	ENSDARG00000040186	fam210ab	family with sequence similarity 210 member Ab [Source:ZFIN;Acc:ZDB-GENE-050306-43]
SOLSEv5.0_07948	-0.406684030211442	ENSDARG00000023958	rnf181	ring finger protein 181 [Source:ZFIN;Acc:ZDB-GENE-040426-1024]
SOLSEv5.0_07949	NA	ENSDARG00000061048	ranbp9	RAN binding protein 9 [Source:ZFIN;Acc:ZDB-GENE-021030-5]
SOLSEv5.0_01126	-0.229994170514224	ENSDARG00000093931	rflnb	refilin B [Source:ZFIN;Acc:ZDB-GENE-090409-1]
SOLSEv5.0_07950	-0.585698536400854	ENSDARG00000011818	batf	basic leucine zipper transcription factor, ATF-like [Source:ZFIN;Acc:ZDB-GENE-041014-291]
SOLSEv5.0_07951	NA	ENSDARG00000041113	wdr18	WD repeat domain 18 [Source:ZFIN;Acc:ZDB-GENE-040905-4]
SOLSEv5.0_07953	NA	ENSDARG00000009874	cyp2k6	cytochrome P450, family 2, subfamily K, polypeptide 6 [Source:ZFIN;Acc:ZDB-GENE-040426-1571]
SOLSEv5.0_07954	-0.129534722870273	ENSDARG00000079150	si:ch211-276i12.9	si:ch211-276i12.9 [Source:ZFIN;Acc:ZDB-GENE-141216-132]
SOLSEv5.0_01127	0.341928212947252	ENSDARG00000004017	spag1a	sperm associated antigen 1a [Source:ZFIN;Acc:ZDB-GENE-030131-9443]
SOLSEv5.0_07957	0.722713291219951	ENSDARG00000061274	lss	lanosterol synthase (2,3-oxidosqualene-lanosterol cyclase) [Source:ZFIN;Acc:ZDB-GENE-050119-7]
SOLSEv5.0_07959	NA	ENSDARG00000039667	mrpl38	mitochondrial ribosomal protein L38 [Source:ZFIN;Acc:ZDB-GENE-040426-2373]
SOLSEv5.0_07960	-0.661581450820747	ENSDARG00000100774	cmc4	C-x(9)-C motif containing 4 homolog (S. cerevisiae) [Source:ZFIN;Acc:ZDB-GENE-120216-1]
SOLSEv5.0_01128	0.0334385086437029	ENSDARG00000116408	bsdc1	BSD domain containing 1 [Source:ZFIN;Acc:ZDB-GENE-040905-1]
SOLSEv5.0_07962	NA	ENSDARG00000111588	zgc:162898	zgc:162898 [Source:ZFIN;Acc:ZDB-GENE-070410-107]
SOLSEv5.0_07963	0.0115268198765893	ENSDARG00000099258	vps52	VPS52 subunit of GARP complex [Source:ZFIN;Acc:ZDB-GENE-010430-2]
SOLSEv5.0_01129	0.132434914373873	ENSDARG00000104861	rprd1a	regulation of nuclear pre-mRNA domain containing 1A [Source:ZFIN;Acc:ZDB-GENE-141211-20]
SOLSEv5.0_07964	0.281083651912488	ENSDARG00000006332	snx14	sorting nexin 14 [Source:ZFIN;Acc:ZDB-GENE-040724-144]
SOLSEv5.0_07966	0.198820143388361	ENSDARG00000090301	usp48	ubiquitin specific peptidase 48 [Source:ZFIN;Acc:ZDB-GENE-050522-197]
SOLSEv5.0_00115	0.115434622085694	ENSDARG00000019062	arpc5b	actin related protein 2/3 complex, subunit 5B [Source:ZFIN;Acc:ZDB-GENE-040120-7]
SOLSEv5.0_01130	-0.123334239890019	ENSDARG00000116769	ZNF521	zinc finger protein 521 [Source:HGNC Symbol;Acc:HGNC:24605]
SOLSEv5.0_07968	0.233008455427775	ENSDARG00000039269	arg2	arginase 2 [Source:ZFIN;Acc:ZDB-GENE-030131-1334]
SOLSEv5.0_07970	0.476904378108977	ENSDARG00000094305	si:ch211-226o13.3	si:ch211-226o13.3 [Source:ZFIN;Acc:ZDB-GENE-110914-139]
SOLSEv5.0_01131	-0.399969489873774	ENSDARG00000102822	pam16	presequence translocase associated motor 16 [Source:ZFIN;Acc:ZDB-GENE-040426-1776]
SOLSEv5.0_07974	NA	ENSDARG00000088192	olfcq2	olfactory receptor C family, q2 [Source:ZFIN;Acc:ZDB-GENE-050419-264]
SOLSEv5.0_01132	0.448330573439484	ENSDARG00000077983	GPR89B	G protein-coupled receptor 89B [Source:HGNC Symbol;Acc:HGNC:13840]
SOLSEv5.0_07978	-0.180559393395963	ENSDARG00000114038	ska2	spindle and kinetochore associated complex subunit 2 [Source:ZFIN;Acc:ZDB-GENE-041008-202]
SOLSEv5.0_07979	0.523821829171194	ENSDARG00000025595	agmo	alkylglycerol monooxygenase [Source:ZFIN;Acc:ZDB-GENE-040426-2207]
SOLSEv5.0_07980	NA	ENSDARG00000018621	slc6a19a.1	solute carrier family 6 member 19a, tandem duplicate 1 [Source:ZFIN;Acc:ZDB-GENE-070620-2]
SOLSEv5.0_01133	0.216610556486901	ENSDARG00000055642	si:ch211-217a12.1	si:ch211-217a12.1 [Source:ZFIN;Acc:ZDB-GENE-121214-95]
SOLSEv5.0_07981	-0.106309445634461	ENSDARG00000005513	naca	nascent polypeptide associated complex subunit alpha [Source:ZFIN;Acc:ZDB-GENE-020423-4]
SOLSEv5.0_07983	NA	ENSDARG00000074126	ttc39a	tetratricopeptide repeat domain 39A [Source:ZFIN;Acc:ZDB-GENE-091116-42]
SOLSEv5.0_07985	0.260197085380064	ENSDARG00000008560	brap	BRCA1 associated protein [Source:ZFIN;Acc:ZDB-GENE-040718-168]
SOLSEv5.0_07986	0.425417736137544	ENSDARG00000009430	tmem30c	transmembrane protein 30C [Source:ZFIN;Acc:ZDB-GENE-040426-1127]
SOLSEv5.0_01135	0.248869711604419	ENSDARG00000037517	slc35c2	solute carrier family 35 member C2 [Source:ZFIN;Acc:ZDB-GENE-030131-2202]
SOLSEv5.0_07994	-0.473303845414519	ENSDARG00000069438	neurl1aa	neuralized E3 ubiquitin protein ligase 1Aa [Source:ZFIN;Acc:ZDB-GENE-090311-3]
SOLSEv5.0_01136	-0.0636412711131348	ENSDARG00000116046	prpf38a	pre-mRNA processing factor 38A [Source:ZFIN;Acc:ZDB-GENE-040801-225]
SOLSEv5.0_07996	0.148194860728513	ENSDARG00000112947	BX294110.2
SOLSEv5.0_01137	-0.485853851011336	ENSDARG00000101215	sgip1b	SH3-domain GRB2-like (endophilin) interacting protein 1b [Source:ZFIN;Acc:ZDB-GENE-131121-110]
SOLSEv5.0_01138	0.636234987421555	ENSDARG00000034700	vegfab	vascular endothelial growth factor Ab [Source:ZFIN;Acc:ZDB-GENE-030131-4605]
SOLSEv5.0_08000	0.131582839856835	ENSDARG00000012672	gtf2e2	general transcription factor IIE, polypeptide 2, beta [Source:ZFIN;Acc:ZDB-GENE-030131-6794]
SOLSEv5.0_00116	-0.221934643165302	ENSDARG00000007285	mrpl57	mitochondrial ribosomal protein L57 [Source:ZFIN;Acc:ZDB-GENE-040426-1745]
SOLSEv5.0_01139	NA	ENSDARG00000111579	CR855258.1
SOLSEv5.0_08003	0.215314396065133	ENSDARG00000005481	nfkbiaa	nuclear factor of kappa light polypeptide gene enhancer in B-cells inhibitor, alpha a [Source:ZFIN;Acc:ZDB-GENE-040426-2227]
SOLSEv5.0_08004	NA	ENSDARG00000045437	slc35b3	solute carrier family 35 member B3 [Source:ZFIN;Acc:ZDB-GENE-060312-46]
SOLSEv5.0_08006	-0.536962163262956	ENSDARG00000071304	tbc1d2	TBC1 domain family, member 2 [Source:ZFIN;Acc:ZDB-GENE-140106-100]
SOLSEv5.0_08007	-0.0209284840838195	ENSDARG00000053395	cdkn2aipnl	CDKN2A interacting protein N-terminal like [Source:ZFIN;Acc:ZDB-GENE-041010-154]
SOLSEv5.0_08008	-0.11774310711081	ENSDARG00000076068	crtc1a	CREB regulated transcription coactivator 1a [Source:ZFIN;Acc:ZDB-GENE-061027-225]
SOLSEv5.0_08009	-0.0455073650317029	ENSDARG00000000529	ofd1	OFD1 centriole and centriolar satellite protein [Source:ZFIN;Acc:ZDB-GENE-030131-5427]
SOLSEv5.0_01140	0.210917763991336	ENSDARG00000114089	arl6ip5a	ADP-ribosylation factor-like 6 interacting protein 5a [Source:ZFIN;Acc:ZDB-GENE-031113-22]
SOLSEv5.0_08011	NA	ENSDARG00000103785	sult2st2	sulfotransferase family 2, cytosolic sulfotransferase 2 [Source:ZFIN;Acc:ZDB-GENE-061117-5]
SOLSEv5.0_08012	NA	ENSDARG00000057737	rxraa	retinoid X receptor, alpha a [Source:ZFIN;Acc:ZDB-GENE-070314-2]
SOLSEv5.0_08013	-0.136110862417797	ENSDARG00000043210	nfic	nuclear factor I/C [Source:ZFIN;Acc:ZDB-GENE-080305-2]
SOLSEv5.0_08014	-0.0182076588970862	ENSDARG00000038858	setd7	SET domain containing 7, histone lysine methyltransferase [Source:ZFIN;Acc:ZDB-GENE-040718-156]
SOLSEv5.0_08015	-0.364499391878622	ENSDARG00000086411	srsf10b	serine and arginine rich splicing factor 10b [Source:ZFIN;Acc:ZDB-GENE-040426-1415]
SOLSEv5.0_08018	-0.146990054901825	ENSDARG00000060849	dlgap4a	discs, large (Drosophila) homolog-associated protein 4a [Source:ZFIN;Acc:ZDB-GENE-080219-51]
SOLSEv5.0_01142	-0.104437488552683	ENSDARG00000111009	g6pd	glucose-6-phosphate dehydrogenase [Source:ZFIN;Acc:ZDB-GENE-070508-4]
SOLSEv5.0_08019	NA	ENSDARG00000061131	kif21a	kinesin family member 21A [Source:ZFIN;Acc:ZDB-GENE-110411-237]
SOLSEv5.0_08022	NA	ENSDARG00000107130	CU927890.1	endoglin [Source:NCBI gene;Acc:101883074]
SOLSEv5.0_08024	-0.675902642494232	ENSDARG00000086288	scg3	secretogranin III [Source:ZFIN;Acc:ZDB-GENE-040426-1725]
SOLSEv5.0_08025	0.127437234180177	ENSDARG00000078216	eps15	epidermal growth factor receptor pathway substrate 15 [Source:ZFIN;Acc:ZDB-GENE-081104-264]
SOLSEv5.0_01143	-0.0823660452312249	ENSDARG00000030765	hadh	hydroxyacyl-CoA dehydrogenase [Source:ZFIN;Acc:ZDB-GENE-040801-261]
SOLSEv5.0_08028	-0.224359782303879	ENSDARG00000073765	gna13a	guanine nucleotide binding protein (G protein), alpha 13a [Source:ZFIN;Acc:ZDB-GENE-030131-5024]
SOLSEv5.0_08029	-0.470372748718408	ENSDARG00000015747	aarsd1	alanyl-tRNA synthetase domain containing 1 [Source:ZFIN;Acc:ZDB-GENE-040801-91]
SOLSEv5.0_08035	-0.0447783878434623	ENSDARG00000077776	csnk2b	casein kinase 2, beta polypeptide [Source:ZFIN;Acc:ZDB-GENE-990415-29]
SOLSEv5.0_01144	0.976893461659574	ENSDARG00000037781	acss2	acyl-CoA synthetase short chain family member 2 [Source:ZFIN;Acc:ZDB-GENE-040718-388]
SOLSEv5.0_08036	-0.305414197699721	ENSDARG00000043431	b3gntl1	UDP-GlcNAc:betaGal beta-1,3-N-acetylglucosaminyltransferase-like 1 [Source:ZFIN;Acc:ZDB-GENE-050913-133]
SOLSEv5.0_08037	-0.725816051661594	ENSDARG00000057942	glt8d2	glycosyltransferase 8 domain containing 2 [Source:ZFIN;Acc:ZDB-GENE-041210-98]
SOLSEv5.0_08038	NA	ENSDARG00000098351	si:ch211-66c13.1	si:ch211-66c13.1 [Source:ZFIN;Acc:ZDB-GENE-081103-50]
SOLSEv5.0_08039	NA	ENSDARG00000017154	cables2b	Cdk5 and Abl enzyme substrate 2b [Source:ZFIN;Acc:ZDB-GENE-090313-249]
SOLSEv5.0_00117	-0.0190265248558497	ENSDARG00000026072	pdcd5	programmed cell death 5 [Source:ZFIN;Acc:ZDB-GENE-040426-980]
SOLSEv5.0_01145	-0.00791609425213889	ENSDARG00000035853	cdkn2aip	CDKN2A interacting protein [Source:ZFIN;Acc:ZDB-GENE-041010-188]
SOLSEv5.0_08042	0.218812068004727	ENSDARG00000109510	lsm12b	LSM12 homolog b [Source:ZFIN;Acc:ZDB-GENE-040426-2164]
SOLSEv5.0_08043	0.383271618837168	ENSDARG00000101914	metrnla	meteorin like, glial cell differentiation regulator a [Source:ZFIN;Acc:ZDB-GENE-040426-1917]
SOLSEv5.0_01146	0.10114473332353	ENSDARG00000104708	ddx24	DEAD (Asp-Glu-Ala-Asp) box helicase 24 [Source:ZFIN;Acc:ZDB-GENE-100716-4]
SOLSEv5.0_08044	0.717028510282838	ENSDARG00000058732	scgn	secretagogin, EF-hand calcium binding protein [Source:ZFIN;Acc:ZDB-GENE-041010-82]
SOLSEv5.0_01147	-0.0547694537405761	ENSDARG00000045127	FAM53C	family with sequence similarity 53 member C [Source:HGNC Symbol;Acc:HGNC:1336]
SOLSEv5.0_08049	0.467215213319239	ENSDARG00000076501	asxl2	ASXL transcriptional regulator 2 [Source:ZFIN;Acc:ZDB-GENE-100412-1]
SOLSEv5.0_08050	NA	ENSDARG00000099560	lyrm5a	LYR motif containing 5a [Source:ZFIN;Acc:ZDB-GENE-050522-203]
SOLSEv5.0_08052	NA	ENSDARG00000074781	ptprt	protein tyrosine phosphatase receptor type T [Source:ZFIN;Acc:ZDB-GENE-101028-4]
SOLSEv5.0_08054	-0.0827413853472391	ENSDARG00000006915	arl8ba	ADP-ribosylation factor-like 8Ba [Source:ZFIN;Acc:ZDB-GENE-030131-9370]
SOLSEv5.0_08055	NA	ENSDARG00000052604	cpeb2	cytoplasmic polyadenylation element binding protein 2 [Source:ZFIN;Acc:ZDB-GENE-130530-639]
SOLSEv5.0_01149	-0.0897762056740453	ENSDARG00000104674	cct2	chaperonin containing TCP1, subunit 2 (beta) [Source:ZFIN;Acc:ZDB-GENE-020419-6]
SOLSEv5.0_08058	-0.113261948536845	ENSDARG00000057782	baz2ba	bromodomain adjacent to zinc finger domain, 2Ba [Source:ZFIN;Acc:ZDB-GENE-070615-37]
SOLSEv5.0_08059	-0.392902497187257	ENSDARG00000017397	smarcc1a	SWI/SNF related, matrix associated, actin dependent regulator of chromatin, subfamily c, member 1a [Source:ZFIN;Acc:ZDB-GENE-080514-3]
SOLSEv5.0_08060	-0.171683541915745	ENSDARG00000017397	smarcc1a	SWI/SNF related, matrix associated, actin dependent regulator of chromatin, subfamily c, member 1a [Source:ZFIN;Acc:ZDB-GENE-080514-3]
SOLSEv5.0_08061	0.298800846578427	ENSDARG00000068680	ctrl	chymotrypsin-like [Source:ZFIN;Acc:ZDB-GENE-040912-147]
SOLSEv5.0_08062	-0.20430337091169	ENSDARG00000088030	rpl35a	ribosomal protein L35a [Source:ZFIN;Acc:ZDB-GENE-040718-190]
SOLSEv5.0_08063	-0.0399165766475276	ENSDARG00000030053	eef1db	eukaryotic translation elongation factor 1 delta b (guanine nucleotide exchange protein) [Source:ZFIN;Acc:ZDB-GENE-030131-6544]
SOLSEv5.0_01150	-0.129472457640083	ENSDARG00000056726	mettl7a	methyltransferase like 7A [Source:ZFIN;Acc:ZDB-GENE-061027-239]
SOLSEv5.0_08064	0.017515658805183	ENSDARG00000061110	zbtb44	zinc finger and BTB domain containing 44 [Source:ZFIN;Acc:ZDB-GENE-060526-201]
SOLSEv5.0_08065	-0.118070865074698	ENSDARG00000003599	rpl3	ribosomal protein L3 [Source:ZFIN;Acc:ZDB-GENE-030131-1291]
SOLSEv5.0_08066	0.258404016742822	ENSDARG00000113560	rida	reactive intermediate imine deaminase A homolog [Source:ZFIN;Acc:ZDB-GENE-040718-315]
SOLSEv5.0_08067	NA	ENSDARG00000017314	cela1.6	chymotrypsin like elastase family member 1, tandem duplicate 6 [Source:ZFIN;Acc:ZDB-GENE-040808-55]
SOLSEv5.0_08068	0.00852221940387442	ENSDARG00000014196	myl1	myosin, light chain 1, alkali; skeletal, fast [Source:ZFIN;Acc:ZDB-GENE-030131-8109]
SOLSEv5.0_08069	-0.0503997181351367	ENSDARG00000078109	usp12a	ubiquitin specific peptidase 12a [Source:ZFIN;Acc:ZDB-GENE-060228-3]
SOLSEv5.0_08070	0.0941350008122812	ENSDARG00000061040	pum2	pumilio RNA-binding family member 2 [Source:ZFIN;Acc:ZDB-GENE-081031-76]
SOLSEv5.0_08071	-0.00383434890537808	ENSDARG00000017708	lrrc40	leucine rich repeat containing 40 [Source:ZFIN;Acc:ZDB-GENE-030131-6062]
SOLSEv5.0_01152	-0.156605179749398	ENSDARG00000016765	scamp3	secretory carrier membrane protein 3 [Source:ZFIN;Acc:ZDB-GENE-041114-33]
SOLSEv5.0_08072	-0.166910481024544	ENSDARG00000116220	BX005436.1
SOLSEv5.0_08073	-0.0748812321275903	ENSDARG00000017708	lrrc40	leucine rich repeat containing 40 [Source:ZFIN;Acc:ZDB-GENE-030131-6062]
SOLSEv5.0_08074	-0.174195252686632	ENSDARG00000038891	AL954146.1	trypsin I-P1-like [Source:NCBI gene;Acc:560023]
SOLSEv5.0_08075	0.260978057908532	ENSDARG00000021265	mybpc2b	myosin binding protein C, fast type b [Source:ZFIN;Acc:ZDB-GENE-050320-80]
SOLSEv5.0_08076	0.214140816667838	ENSDARG00000021265	mybpc2b	myosin binding protein C, fast type b [Source:ZFIN;Acc:ZDB-GENE-050320-80]
SOLSEv5.0_08077	0.116639643194665	ENSDARG00000020529	hacl1	2-hydroxyacyl-CoA lyase 1 [Source:ZFIN;Acc:ZDB-GENE-040426-2058]
SOLSEv5.0_08078	0.169376260315224	ENSDARG00000010478	hsp90aa1.1	heat shock protein 90, alpha (cytosolic), class A member 1, tandem duplicate 1 [Source:ZFIN;Acc:ZDB-GENE-990415-94]
SOLSEv5.0_01153	-0.236039006416617	ENSDARG00000044811	cdk9	cyclin-dependent kinase 9 (CDC2-related kinase) [Source:ZFIN;Acc:ZDB-GENE-030131-321]
SOLSEv5.0_08079	-0.220057015110951	ENSDARG00000013351	cirbpb	cold inducible RNA binding protein b [Source:ZFIN;Acc:ZDB-GENE-030131-5841]
SOLSEv5.0_08080	0.0458212559151941	ENSDARG00000012534	slc6a6a	solute carrier family 6 member 6a [Source:ZFIN;Acc:ZDB-GENE-081104-1]
SOLSEv5.0_08081	0.021878334417092	ENSDARG00000069142	aars	alanyl-tRNA synthetase [Source:ZFIN;Acc:ZDB-GENE-030131-3663]
SOLSEv5.0_08082	1.29509334731016	ENSDARG00000020741	fga	fibrinogen alpha chain [Source:ZFIN;Acc:ZDB-GENE-031010-21]
SOLSEv5.0_08083	-0.164136937138434	ENSDARG00000045556	OTUD7A	OTU deubiquitinase 7A [Source:HGNC Symbol;Acc:HGNC:20718]
SOLSEv5.0_00118	-0.0837103017421802	ENSDARG00000038901	tmem256	transmembrane protein 256 [Source:ZFIN;Acc:ZDB-GENE-050417-92]
SOLSEv5.0_08084	-0.00202625628929371	ENSDARG00000056741	senp3b	SUMO specific peptidase 3b [Source:ZFIN;Acc:ZDB-GENE-030131-6714]
SOLSEv5.0_08085	-0.514263695106125	ENSDARG00000061647	nrxn1a	neurexin 1a [Source:ZFIN;Acc:ZDB-GENE-070206-1]
SOLSEv5.0_08086	0.472011129740676	ENSDARG00000058358	krt8	keratin 8 [Source:ZFIN;Acc:ZDB-GENE-030411-5]
SOLSEv5.0_08087	0.0561488568345389	ENSDARG00000103388	znf609a	zinc finger protein 609a [Source:ZFIN;Acc:ZDB-GENE-030131-6219]
SOLSEv5.0_08089	0.812180851701945	ENSDARG00000020007	col1a2	collagen, type I, alpha 2 [Source:ZFIN;Acc:ZDB-GENE-030131-8415]
SOLSEv5.0_01154	-0.110246761103907	ENSDARG00000041644	si:dkey-194e6.1	si:dkey-194e6.1 [Source:ZFIN;Acc:ZDB-GENE-100922-43]
SOLSEv5.0_08090	0.474937615614633	ENSDARG00000101413	dusp7	dual specificity phosphatase 7 [Source:ZFIN;Acc:ZDB-GENE-030131-5457]
SOLSEv5.0_08091	-0.0457397200567816	ENSDARG00000060994	fbxw7	F-box and WD repeat domain containing 7 [Source:ZFIN;Acc:ZDB-GENE-090313-79]
SOLSEv5.0_08097	1.65587522457403	ENSDARG00000102414	myhz1.1	myosin, heavy polypeptide 1.1, skeletal muscle [Source:ZFIN;Acc:ZDB-GENE-000322-5]
SOLSEv5.0_08098	-0.0859382335392793	ENSDARG00000006031	abat	4-aminobutyrate aminotransferase [Source:ZFIN;Acc:ZDB-GENE-031006-4]
SOLSEv5.0_01155	-0.0744894562074292	ENSDARG00000051923	ccnb1	cyclin B1 [Source:ZFIN;Acc:ZDB-GENE-000406-10]
SOLSEv5.0_08100	0.0236884648802753	ENSDARG00000025566	slc25a3b	solute carrier family 25 member 3b [Source:ZFIN;Acc:ZDB-GENE-040426-1916]
SOLSEv5.0_08101	0.194695988525628	ENSDARG00000025566	slc25a3b	solute carrier family 25 member 3b [Source:ZFIN;Acc:ZDB-GENE-040426-1916]
SOLSEv5.0_08102	0.0224643047405323	ENSDARG00000025566	slc25a3b	solute carrier family 25 member 3b [Source:ZFIN;Acc:ZDB-GENE-040426-1916]
SOLSEv5.0_08103	0.0501984608516702	ENSDARG00000025566	slc25a3b	solute carrier family 25 member 3b [Source:ZFIN;Acc:ZDB-GENE-040426-1916]
SOLSEv5.0_08104	0.807134678563834	ENSDARG00000032630	neb	nebulin [Source:ZFIN;Acc:ZDB-GENE-041111-216]
SOLSEv5.0_01156	0.408461965920772	ENSDARG00000074904	si:ch211-253b8.5	si:ch211-253b8.5 [Source:ZFIN;Acc:ZDB-GENE-141212-327]
SOLSEv5.0_08106	-0.0510726950891393	ENSDARG00000112537	pnrc2	proline-rich nuclear receptor coactivator 2 [Source:ZFIN;Acc:ZDB-GENE-030131-5475]
SOLSEv5.0_08107	0.243829205497325	ENSDARG00000021895	disc1	DISC1 scaffold protein [Source:ZFIN;Acc:ZDB-GENE-090122-1]
SOLSEv5.0_08108	-0.22412595858043	ENSDARG00000019778	rps6	ribosomal protein S6 [Source:ZFIN;Acc:ZDB-GENE-040801-8]
SOLSEv5.0_08109	NA	ENSDARG00000110265	AL929237.4
SOLSEv5.0_08110	0.189743423569034	ENSDARG00000031200	ppp2r5cb	protein phosphatase 2, regulatory subunit B', gamma b [Source:ZFIN;Acc:ZDB-GENE-041014-4]
SOLSEv5.0_08111	-0.00492506163332806	ENSDARG00000019444	ssr4	signal sequence receptor, delta [Source:ZFIN;Acc:ZDB-GENE-030131-4900]
SOLSEv5.0_01157	-0.442610282625807	ENSDARG00000059945	sv2a	synaptic vesicle glycoprotein 2A [Source:ZFIN;Acc:ZDB-GENE-131001-1]
SOLSEv5.0_08112	NA	ENSDARG00000052578	c6ast4	six-cysteine containing astacin protease 4 [Source:ZFIN;Acc:ZDB-GENE-050626-100]
SOLSEv5.0_08114	NA	ENSDARG00000052578	c6ast4	six-cysteine containing astacin protease 4 [Source:ZFIN;Acc:ZDB-GENE-050626-100]
SOLSEv5.0_08116	-0.0600441143763122	ENSDARG00000009208	prkcda	protein kinase C, delta a [Source:ZFIN;Acc:ZDB-GENE-030131-6503]
SOLSEv5.0_08117	0.0742117026089004	ENSDARG00000025703	dmgdh	dimethylglycine dehydrogenase [Source:ZFIN;Acc:ZDB-GENE-080227-8]
SOLSEv5.0_01158	0.041259016843781	ENSDARG00000019406	zgc:63470	zgc:63470 [Source:ZFIN;Acc:ZDB-GENE-040426-1126]
SOLSEv5.0_08118	0.353507147180216	ENSDARG00000109334	golph3	golgi phosphoprotein 3 [Source:ZFIN;Acc:ZDB-GENE-041010-209]
SOLSEv5.0_08119	0.729368750415903	ENSDARG00000103485	card14	caspase recruitment domain family, member 14 [Source:ZFIN;Acc:ZDB-GENE-090310-1]
SOLSEv5.0_08120	1.86804554911277	ENSDARG00000000212	krt97	keratin 97 [Source:ZFIN;Acc:ZDB-GENE-040718-78]
SOLSEv5.0_08123	0.000990738698635342	ENSDARG00000079125	sowahab	sosondowah ankyrin repeat domain family member Ab [Source:ZFIN;Acc:ZDB-GENE-100910-4]
SOLSEv5.0_08125	-0.537222636573807	ENSDARG00000069619	atf7ip	activating transcription factor 7 interacting protein [Source:ZFIN;Acc:ZDB-GENE-061103-178]
SOLSEv5.0_01160	0.740469302935938	ENSDARG00000061985	rbm47	RNA binding motif protein 47 [Source:ZFIN;Acc:ZDB-GENE-030131-9612]
SOLSEv5.0_08126	0.10978313547755	ENSDARG00000114297	gtf2h5	general transcription factor IIH, polypeptide 5 [Source:ZFIN;Acc:ZDB-GENE-041001-144]
SOLSEv5.0_08127	0.0787757864840462	ENSDARG00000116561	kif23	kinesin family member 23 [Source:ZFIN;Acc:ZDB-GENE-991019-4]
SOLSEv5.0_08128	0.0125280898269461	ENSDARG00000074558	cntnap2b	contactin associated protein like 2b [Source:ZFIN;Acc:ZDB-GENE-070912-26]
SOLSEv5.0_08129	-0.320098822172258	ENSDARG00000024827	rnf150a	ring finger protein 150a [Source:ZFIN;Acc:ZDB-GENE-060213-1]
SOLSEv5.0_08130	0.47565748971887	ENSDARG00000044827	wnt7aa	wingless-type MMTV integration site family, member 7Aa [Source:ZFIN;Acc:ZDB-GENE-051129-1]
SOLSEv5.0_08133	-0.146501125347491	ENSDARG00000101521	UBE2M	ubiquitin conjugating enzyme E2 M [Source:HGNC Symbol;Acc:HGNC:12491]
SOLSEv5.0_01162	-0.129370074714623	ENSDARG00000112391	armt1	acidic residue methyltransferase 1 [Source:ZFIN;Acc:ZDB-GENE-050327-51]
SOLSEv5.0_08134	0.0944850275141355	ENSDARG00000090901	si:ch211-256e16.11	si:ch211-256e16.11 [Source:ZFIN;Acc:ZDB-GENE-131127-41]
SOLSEv5.0_00119	0.246186083364581	ENSDARG00000054063	arpc4	actin related protein 2/3 complex, subunit 4 [Source:ZFIN;Acc:ZDB-GENE-010724-9]
SOLSEv5.0_01163	-0.304032566634645	ENSDARG00000030116	susd6	sushi domain containing 6 [Source:ZFIN;Acc:ZDB-GENE-030131-8832]
SOLSEv5.0_08137	0.0760460904305967	ENSDARG00000003519	aprt	adenine phosphoribosyltransferase [Source:ZFIN;Acc:ZDB-GENE-040426-1492]
SOLSEv5.0_08138	0.190268845161637	ENSDARG00000042187	smek1	SMEK homolog 1, suppressor of mek1 (Dictyostelium) [Source:ZFIN;Acc:ZDB-GENE-030131-3958]
SOLSEv5.0_08139	NA	ENSDARG00000010918	nprl3	NPR3-like, GATOR1 complex subunit [Source:ZFIN;Acc:ZDB-GENE-030131-1348]
SOLSEv5.0_08140	0.0497932159435121	ENSDARG00000091253	smyd1b	SET and MYND domain containing 1b [Source:ZFIN;Acc:ZDB-GENE-060522-1]
SOLSEv5.0_08141	0.166630069399927	ENSDARG00000100505	ddx52	DEAD (Asp-Glu-Ala-Asp) box polypeptide 52 [Source:ZFIN;Acc:ZDB-GENE-060623-1]
SOLSEv5.0_08142	0.0771189234046983	ENSDARG00000018192	ubr5	ubiquitin protein ligase E3 component n-recognin 5 [Source:ZFIN;Acc:ZDB-GENE-030131-6559]
SOLSEv5.0_01165	-0.287232491155366	ENSDARG00000079532	zgc:194242	zgc:194242 [Source:ZFIN;Acc:ZDB-GENE-081022-84]
SOLSEv5.0_08145	1.08926019423009	ENSDARG00000016545	zgc:154046	zgc:154046 [Source:ZFIN;Acc:ZDB-GENE-061103-289]
SOLSEv5.0_08146	-0.213250480955969	ENSDARG00000027813	nus1	NUS1 dehydrodolichyl diphosphate synthase subunit [Source:ZFIN;Acc:ZDB-GENE-040718-48]
SOLSEv5.0_08150	0.0322499580359311	ENSDARG00000096304	btr31	bloodthirsty-related gene family, member 31 [Source:ZFIN;Acc:ZDB-GENE-090512-3]
SOLSEv5.0_08152	0.0821828332317846	ENSDARG00000036279	lamc1	laminin, gamma 1 [Source:ZFIN;Acc:ZDB-GENE-021226-3]
SOLSEv5.0_08153	NA	ENSDARG00000053716	zgc:153990	zgc:153990 [Source:ZFIN;Acc:ZDB-GENE-061013-144]
SOLSEv5.0_08155	-0.469656556564027	ENSDARG00000015546	alpl	alkaline phosphatase, biomineralization associated [Source:ZFIN;Acc:ZDB-GENE-040420-1]
SOLSEv5.0_08156	0.131401446928486	ENSDARG00000075639	si:ch211-89o9.6	si:ch211-89o9.6 [Source:ZFIN;Acc:ZDB-GENE-030131-7155]
SOLSEv5.0_01167	-0.0567669711123648	ENSDARG00000095904	prpf31	PRP31 pre-mRNA processing factor 31 homolog (yeast) [Source:ZFIN;Acc:ZDB-GENE-040426-1561]
SOLSEv5.0_08157	0.120756425763161	ENSDARG00000100679	lrch3	leucine-rich repeats and calponin homology (CH) domain containing 3 [Source:ZFIN;Acc:ZDB-GENE-071004-44]
SOLSEv5.0_08160	0.646373014866064	ENSDARG00000038012	fam83fa	family with sequence similarity 83 member Fa [Source:ZFIN;Acc:ZDB-GENE-090624-5]
SOLSEv5.0_08161	0.0362895323915855	ENSDARG00000100597	ubxn4	UBX domain protein 4 [Source:ZFIN;Acc:ZDB-GENE-040426-1981]
SOLSEv5.0_01168	-0.207991613953503	ENSDARG00000091079	si:zfos-1192g2.3	si:zfos-1192g2.3 [Source:ZFIN;Acc:ZDB-GENE-030131-4956]
SOLSEv5.0_08162	NA	ENSDARG00000102635	znf1037	zinc finger protein 1037 [Source:ZFIN;Acc:ZDB-GENE-120709-1]
SOLSEv5.0_08164	-0.272659722767367	ENSDARG00000043484	ube2d2	ubiquitin-conjugating enzyme E2D 2 (UBC4/5 homolog, yeast) [Source:ZFIN;Acc:ZDB-GENE-120312-1]
SOLSEv5.0_08165	0.492297461563916	ENSDARG00000090371	si:dkey-46i9.6	si:dkey-46i9.6 [Source:ZFIN;Acc:ZDB-GENE-160114-63]
SOLSEv5.0_08166	-0.120764188624826	ENSDARG00000007804	gas6	growth arrest-specific 6 [Source:ZFIN;Acc:ZDB-GENE-030131-7773]
SOLSEv5.0_01170	0.0938813906029413	ENSDARG00000117099	poldip2	polymerase (DNA-directed), delta interacting protein 2 [Source:ZFIN;Acc:ZDB-GENE-030131-5881]
SOLSEv5.0_08169	0.215582391803166	ENSDARG00000090901	si:ch211-256e16.11	si:ch211-256e16.11 [Source:ZFIN;Acc:ZDB-GENE-131127-41]
SOLSEv5.0_00120	-0.136007064783504	ENSDARG00000038027	nol12	nucleolar protein 12 [Source:ZFIN;Acc:ZDB-GENE-040426-1035]
SOLSEv5.0_08172	NA	ENSDARG00000056009	olfcq8	olfactory receptor C family, q8 [Source:ZFIN;Acc:ZDB-GENE-050419-176]
SOLSEv5.0_01171	0.0684071671350822	ENSDARG00000020218	amfra	autocrine motility factor receptor a [Source:ZFIN;Acc:ZDB-GENE-040426-2190]
SOLSEv5.0_08173	0.115924773210167	ENSDARG00000012505	u2af2a	U2 small nuclear RNA auxiliary factor 2a [Source:ZFIN;Acc:ZDB-GENE-050706-131]
SOLSEv5.0_08174	-0.44560442564985	ENSDARG00000059067	jupb	junction plakoglobin b [Source:ZFIN;Acc:ZDB-GENE-110407-10]
SOLSEv5.0_08175	0.962550394072209	ENSDARG00000114754	p4ha1a	prolyl 4-hydroxylase, alpha polypeptide I a [Source:ZFIN;Acc:ZDB-GENE-040724-91]
SOLSEv5.0_08176	-0.101692224106264	ENSDARG00000100452	nop53	NOP53 ribosome biogenesis factor [Source:ZFIN;Acc:ZDB-GENE-051120-21]
SOLSEv5.0_01172	-0.10817074916716	ENSDARG00000089192	zmp:0000001267	zmp:0000001267 [Source:ZFIN;Acc:ZDB-GENE-140106-227]
SOLSEv5.0_08179	0.0885420756960756	ENSDARG00000056740	tmeff1b	transmembrane protein with EGF-like and two follistatin-like domains 1b [Source:ZFIN;Acc:ZDB-GENE-050706-143]
SOLSEv5.0_01173	-0.271303020442851	ENSDARG00000055470	cdc16	cell division cycle 16 homolog (S. cerevisiae) [Source:ZFIN;Acc:ZDB-GENE-051113-132]
SOLSEv5.0_08181	-0.0958413628604321	ENSDARG00000015254	fzr1a	fizzy/cell division cycle 20 related 1a [Source:ZFIN;Acc:ZDB-GENE-040426-712]
SOLSEv5.0_08182	-0.132702199231911	ENSDARG00000112667	tp53rk	TP53 regulating kinase [Source:ZFIN;Acc:ZDB-GENE-050522-123]
SOLSEv5.0_01174	-0.092547200166084	ENSDARG00000020676	dpp3	dipeptidyl-peptidase 3 [Source:ZFIN;Acc:ZDB-GENE-030131-1247]
SOLSEv5.0_08183	0.354671312734674	ENSDARG00000043550	ENKD1	enkurin domain containing 1 [Source:HGNC Symbol;Acc:HGNC:25246]
SOLSEv5.0_08185	0.30646167884523	ENSDARG00000101175	mcu	mitochondrial calcium uniporter [Source:ZFIN;Acc:ZDB-GENE-061013-24]
SOLSEv5.0_01175	0.138134613024256	ENSDARG00000028327	gmfb	glia maturation factor, beta [Source:ZFIN;Acc:ZDB-GENE-040426-2114]
SOLSEv5.0_08186	-0.351066239746553	ENSDARG00000045373	pabpn1	poly(A) binding protein, nuclear 1 [Source:ZFIN;Acc:ZDB-GENE-040426-2401]
SOLSEv5.0_08187	0.617556520630518	ENSDARG00000043644	vkorc1l1	vitamin K epoxide reductase complex, subunit 1-like 1 [Source:ZFIN;Acc:ZDB-GENE-050522-210]
SOLSEv5.0_08188	0.06367726213879	ENSDARG00000109230	dgcr2	DiGeorge syndrome critical region gene 2 [Source:ZFIN;Acc:ZDB-GENE-040718-404]
SOLSEv5.0_08190	-0.208641474760618	ENSDARG00000054833	nucb1	nucleobindin 1 [Source:ZFIN;Acc:ZDB-GENE-060825-222]
SOLSEv5.0_08191	-0.479291640151603	ENSDARG00000077467	sox10	SRY-box transcription factor 10 [Source:ZFIN;Acc:ZDB-GENE-011207-1]
SOLSEv5.0_01176	0.350455402808335	ENSDARG00000063375	pter	phosphotriesterase related [Source:ZFIN;Acc:ZDB-GENE-060825-190]
SOLSEv5.0_08192	0.516411651571933	ENSDARG00000068714	ksr1a	kinase suppressor of ras 1a [Source:ZFIN;Acc:ZDB-GENE-091113-34]
SOLSEv5.0_08193	-0.15716318283457	ENSDARG00000063594	hipk1a	homeodomain interacting protein kinase 1a [Source:ZFIN;Acc:ZDB-GENE-081031-101]
SOLSEv5.0_08195	-0.444943363424868	ENSDARG00000068323	astn1	astrotactin 1 [Source:ZFIN;Acc:ZDB-GENE-050320-140]
SOLSEv5.0_08196	0.189037964745967	ENSDARG00000058292	sephs1	selenophosphate synthetase 1 [Source:ZFIN;Acc:ZDB-GENE-030131-3670]
SOLSEv5.0_08197	0.234904922251001	ENSDARG00000077114	arhgef16	Rho guanine nucleotide exchange factor (GEF) 16 [Source:ZFIN;Acc:ZDB-GENE-081104-446]
SOLSEv5.0_08198	0.352047932684327	ENSDARG00000070835	tnnc2	troponin C type 2 (fast) [Source:ZFIN;Acc:ZDB-GENE-000322-2]
SOLSEv5.0_08199	-0.617469595884697	ENSDARG00000101374	si:dkey-11n14.1	si:dkey-11n14.1 [Source:ZFIN;Acc:ZDB-GENE-060503-332]
SOLSEv5.0_08201	0.510346823296453	ENSDARG00000101378	nadsyn1	NAD synthetase 1 [Source:ZFIN;Acc:ZDB-GENE-070615-22]
SOLSEv5.0_08202	0.291380419939526	ENSDARG00000113870	c1galt1b	core 1 synthase, glycoprotein-N-acetylgalactosamine 3-beta-galactosyltransferase, 1b [Source:ZFIN;Acc:ZDB-GENE-030131-9075]
SOLSEv5.0_08203	-0.0305639425960829	ENSDARG00000031894	lef1	lymphoid enhancer-binding factor 1 [Source:ZFIN;Acc:ZDB-GENE-990714-26]
SOLSEv5.0_00121	0.033914195571411	ENSDARG00000113551	phb2b	prohibitin 2b [Source:ZFIN;Acc:ZDB-GENE-040718-430]
SOLSEv5.0_01177	-0.401064169162684	ENSDARG00000008407	tspan7b	tetraspanin 7b [Source:ZFIN;Acc:ZDB-GENE-040927-5]
SOLSEv5.0_08204	-0.110438113981761	ENSDARG00000093235	TST	thiosulfate sulfurtransferase [Source:HGNC Symbol;Acc:HGNC:12388]
SOLSEv5.0_08205	0.634843009822387	ENSDARG00000074321	tead3a	TEA domain family member 3 a [Source:ZFIN;Acc:ZDB-GENE-031112-10]
SOLSEv5.0_08206	0.389180147378852	ENSDARG00000009438	myog	myogenin [Source:ZFIN;Acc:ZDB-GENE-980526-265]
SOLSEv5.0_01178	-0.398987060236022	ENSDARG00000014138	acot8	acyl-CoA thioesterase 8 [Source:ZFIN;Acc:ZDB-GENE-041010-174]
SOLSEv5.0_08207	0.381736225409743	ENSDARG00000116339	AL844899.3	si:ch211-186e20.7 [Source:NCBI gene;Acc:566630]
SOLSEv5.0_08208	0.190811586105952	ENSDARG00000116339	AL844899.3	si:ch211-186e20.7 [Source:NCBI gene;Acc:566630]
SOLSEv5.0_08210	0.271117594343299	ENSDARG00000045051	slc16a3	solute carrier family 16 member 3 [Source:ZFIN;Acc:ZDB-GENE-030131-5487]
SOLSEv5.0_08212	-0.053300190597461	ENSDARG00000103470	polm	polymerase (DNA directed), mu [Source:ZFIN;Acc:ZDB-GENE-040426-911]
SOLSEv5.0_08213	0.108545872960282	ENSDARG00000103470	polm	polymerase (DNA directed), mu [Source:ZFIN;Acc:ZDB-GENE-040426-911]
SOLSEv5.0_01179	0.187961719600925	ENSDARG00000021853	ntpcr	nucleoside-triphosphatase, cancer-related [Source:ZFIN;Acc:ZDB-GENE-040801-200]
SOLSEv5.0_08215	-0.0556088042504511	ENSDARG00000020107	usp2a	ubiquitin specific peptidase 2a [Source:ZFIN;Acc:ZDB-GENE-041212-59]
SOLSEv5.0_08216	-0.208431368209258	ENSDARG00000020107	usp2a	ubiquitin specific peptidase 2a [Source:ZFIN;Acc:ZDB-GENE-041212-59]
SOLSEv5.0_08217	-0.25211160254978	ENSDARG00000087402	tpm1	tropomyosin 1 (alpha) [Source:ZFIN;Acc:ZDB-GENE-040426-854]
SOLSEv5.0_08218	0.089483625803373	ENSDARG00000033683	tpma	alpha-tropomyosin [Source:ZFIN;Acc:ZDB-GENE-990415-269]
SOLSEv5.0_01180	-0.489369459544126	ENSDARG00000111235	nrsn1	neurensin 1 [Source:ZFIN;Acc:ZDB-GENE-030131-7491]
SOLSEv5.0_08219	0.797347306777613	ENSDARG00000110878	si:dkey-28k24.2	si:dkey-28k24.2 [Source:ZFIN;Acc:ZDB-GENE-121213-4]
SOLSEv5.0_08221	-0.266498219493552	ENSDARG00000045776	cnbpa	CCHC-type zinc finger, nucleic acid binding protein a [Source:ZFIN;Acc:ZDB-GENE-030131-5045]
SOLSEv5.0_08222	0.289287998409343	ENSDARG00000075433	myom2a	myomesin 2a [Source:ZFIN;Acc:ZDB-GENE-030131-6201]
SOLSEv5.0_08223	NA	ENSDARG00000109996	CABZ01101996.1
SOLSEv5.0_08224	0.27081198123876	ENSDARG00000015240	cdkl5	cyclin-dependent kinase-like 5 [Source:ZFIN;Acc:ZDB-GENE-081022-110]
SOLSEv5.0_08225	0.181899057385641	ENSDARG00000046022	tmed7	transmembrane p24 trafficking protein 7 [Source:ZFIN;Acc:ZDB-GENE-040426-2570]
SOLSEv5.0_08226	-0.025699634279594	ENSDARG00000025953	rhoq	ras homolog family member Q [Source:ZFIN;Acc:ZDB-GENE-030131-5721]
SOLSEv5.0_08228	-0.11417464013194	ENSDARG00000036316	rpl39	ribosomal protein L39 [Source:ZFIN;Acc:ZDB-GENE-040625-51]
SOLSEv5.0_01181	0.173081148924173	ENSDARG00000100573	ckap2l	cytoskeleton associated protein 2-like [Source:ZFIN;Acc:ZDB-GENE-030131-6690]
SOLSEv5.0_08229	0.413866483319032	ENSDARG00000079994	akap13	A-kinase anchoring protein 13 [Source:ZFIN;Acc:ZDB-GENE-030131-6253]
SOLSEv5.0_08230	0.254996601653074	ENSDARG00000029069	tnni2a.4	troponin I type 2a (skeletal, fast), tandem duplicate 4 [Source:ZFIN;Acc:ZDB-GENE-040625-119]
SOLSEv5.0_08231	0.00536146268926414	ENSDARG00000029069	tnni2a.4	troponin I type 2a (skeletal, fast), tandem duplicate 4 [Source:ZFIN;Acc:ZDB-GENE-040625-119]
SOLSEv5.0_08232	0.00379612208437213	ENSDARG00000029069	tnni2a.4	troponin I type 2a (skeletal, fast), tandem duplicate 4 [Source:ZFIN;Acc:ZDB-GENE-040625-119]
SOLSEv5.0_08233	0.457714197729102	ENSDARG00000054753	col10a1a	collagen, type X, alpha 1a [Source:ZFIN;Acc:ZDB-GENE-030131-8373]
SOLSEv5.0_08234	-0.145367164267911	ENSDARG00000035860	rps28	ribosomal protein S28 [Source:ZFIN;Acc:ZDB-GENE-030131-2022]
SOLSEv5.0_08236	0.0461822156087171	ENSDARG00000089787	crebzf	CREB/ATF bZIP transcription factor [Source:ZFIN;Acc:ZDB-GENE-030131-8015]
SOLSEv5.0_08237	-0.000698321223541765	ENSDARG00000089787	crebzf	CREB/ATF bZIP transcription factor [Source:ZFIN;Acc:ZDB-GENE-030131-8015]
SOLSEv5.0_08238	-0.167873363675663	ENSDARG00000036629	rps14	ribosomal protein S14 [Source:ZFIN;Acc:ZDB-GENE-030131-8631]
SOLSEv5.0_08239	0.670429260617564	ENSDARG00000101160	apoa4a	apolipoprotein A-IV a [Source:ZFIN;Acc:ZDB-GENE-050417-469]
SOLSEv5.0_08240	0.359125583899771	ENSDARG00000079932	zgc:152830	zgc:152830 [Source:ZFIN;Acc:ZDB-GENE-090312-55]
SOLSEv5.0_08241	-0.00814293891132395	ENSDARG00000074908	col6a1	collagen, type VI, alpha 1 [Source:ZFIN;Acc:ZDB-GENE-070501-6]
SOLSEv5.0_01182	0.128291069557903	ENSDARG00000019008	erp44	endoplasmic reticulum protein 44 [Source:ZFIN;Acc:ZDB-GENE-040426-1902]
SOLSEv5.0_08244	-0.139428441313301	ENSDARG00000033175	snrpe	small nuclear ribonucleoprotein polypeptide E [Source:ZFIN;Acc:ZDB-GENE-040426-1112]
SOLSEv5.0_08245	-0.751858466047967	ENSDARG00000101406	rplp2	ribosomal protein, large P2 [Source:ZFIN;Acc:ZDB-GENE-031018-2]
SOLSEv5.0_08246	-0.9606188490893	ENSDARG00000101406	rplp2	ribosomal protein, large P2 [Source:ZFIN;Acc:ZDB-GENE-031018-2]
SOLSEv5.0_08248	0.444680168403104	ENSDARG00000020866	apoa4b.2	apolipoprotein A-IV b, tandem duplicate 2 [Source:ZFIN;Acc:ZDB-GENE-030131-3143]
SOLSEv5.0_08249	-0.139252032991345	ENSDARG00000042187	smek1	SMEK homolog 1, suppressor of mek1 (Dictyostelium) [Source:ZFIN;Acc:ZDB-GENE-030131-3958]
SOLSEv5.0_08250	0.0170749415783282	ENSDARG00000032970	cox4i1	cytochrome c oxidase subunit 4I1 [Source:ZFIN;Acc:ZDB-GENE-030131-5175]
SOLSEv5.0_08251	0.0624601560528565	ENSDARG00000032970	cox4i1	cytochrome c oxidase subunit 4I1 [Source:ZFIN;Acc:ZDB-GENE-030131-5175]
SOLSEv5.0_08252	-0.44851082453655	ENSDARG00000032238	dnm3a	dynamin 3a [Source:ZFIN;Acc:ZDB-GENE-040724-76]
SOLSEv5.0_08253	0.445738978509767	ENSDARG00000103117	tmprss4a	transmembrane serine protease 4a [Source:ZFIN;Acc:ZDB-GENE-061103-631]
SOLSEv5.0_08255	0.261310970125165	ENSDARG00000111822	RAMP3	receptor activity modifying protein 3 [Source:HGNC Symbol;Acc:HGNC:9845]
SOLSEv5.0_08257	0.0281246197802996	ENSDARG00000006584	phf8	PHD finger protein 8 [Source:ZFIN;Acc:ZDB-GENE-060419-1]
SOLSEv5.0_08258	-0.235059613392865	ENSDARG00000011582	sox5	SRY-box transcription factor 5 [Source:ZFIN;Acc:ZDB-GENE-000607-13]
SOLSEv5.0_01184	-0.0363975671290911	ENSDARG00000007025	ttc9c	tetratricopeptide repeat domain 9C [Source:ZFIN;Acc:ZDB-GENE-040426-1053]
SOLSEv5.0_08260	0.136878106762664	ENSDARG00000110040	CABZ01092781.1
SOLSEv5.0_08261	1.39407183116563	ENSDARG00000022767	apobb.1	apolipoprotein Bb, tandem duplicate 1 [Source:ZFIN;Acc:ZDB-GENE-030131-9732]
SOLSEv5.0_08263	-0.105525390291415	ENSDARG00000092553	slc25a5	solute carrier family 25 member 5 [Source:ZFIN;Acc:ZDB-GENE-020419-9]
SOLSEv5.0_00122	-0.366747748831562	ENSDARG00000041921	hsbp1b	heat shock factor binding protein 1b [Source:ZFIN;Acc:ZDB-GENE-040426-1721]
SOLSEv5.0_08264	0.626398948962684	ENSDARG00000006526	fn1b	fibronectin 1b [Source:ZFIN;Acc:ZDB-GENE-030131-6545]
SOLSEv5.0_08265	0.0873428360581704	ENSDARG00000037559	uba1	ubiquitin-like modifier activating enzyme 1 [Source:ZFIN;Acc:ZDB-GENE-040426-2009]
SOLSEv5.0_08266	0.325499031221651	ENSDARG00000019342	chrnd	cholinergic receptor, nicotinic, delta (muscle) [Source:ZFIN;Acc:ZDB-GENE-030131-6665]
SOLSEv5.0_08268	-0.121690262317181	ENSDARG00000059070	gars	glycyl-tRNA synthetase [Source:ZFIN;Acc:ZDB-GENE-030131-9174]
SOLSEv5.0_01185	-0.126731484960614	ENSDARG00000063190	zranb1b	zinc finger, RAN-binding domain containing 1b [Source:ZFIN;Acc:ZDB-GENE-061110-94]
SOLSEv5.0_08269	0.155711616055094	ENSDARG00000021140	pabpc1b	poly A binding protein, cytoplasmic 1 b [Source:ZFIN;Acc:ZDB-GENE-050308-1]
SOLSEv5.0_08270	0.121092688727435	ENSDARG00000001788	atp5po	ATP synthase peripheral stalk subunit OSCP [Source:ZFIN;Acc:ZDB-GENE-050522-147]
SOLSEv5.0_08271	-0.274497184638032	ENSDARG00000115271	RPL37A	ribosomal protein L37a [Source:HGNC Symbol;Acc:HGNC:10348]
SOLSEv5.0_08272	-0.0492760401148152	ENSDARG00000004724	tcea3	transcription elongation factor A (SII), 3 [Source:ZFIN;Acc:ZDB-GENE-040426-1860]
SOLSEv5.0_08273	0.0203706448709489	ENSDARG00000036239	gatm	glycine amidinotransferase (L-arginine:glycine amidinotransferase) [Source:ZFIN;Acc:ZDB-GENE-021015-1]
SOLSEv5.0_01186	-0.106846172943899	ENSDARG00000111747	bloc1s5	biogenesis of lysosomal organelles complex-1, subunit 5, muted [Source:ZFIN;Acc:ZDB-GENE-030131-3502]
SOLSEv5.0_08274	0.192427093228459	ENSDARG00000100979	CABZ01075618.1	pregnancy zone protein-like [Source:NCBI gene;Acc:103909927]
SOLSEv5.0_08275	0.165627085890637	ENSDARG00000008835	si:dkey-46g23.5	si:dkey-46g23.5 [Source:ZFIN;Acc:ZDB-GENE-030131-9306]
SOLSEv5.0_08276	0.118084075692742	ENSDARG00000071196	cavin2b	caveolae associated protein 2b [Source:ZFIN;Acc:ZDB-GENE-040912-149]
SOLSEv5.0_08277	0.289641915316247	ENSDARG00000061391	grhl1	grainyhead-like transcription factor 1 [Source:ZFIN;Acc:ZDB-GENE-030131-3665]
SOLSEv5.0_08278	0.929828279743361	ENSDARG00000061391	grhl1	grainyhead-like transcription factor 1 [Source:ZFIN;Acc:ZDB-GENE-030131-3665]
SOLSEv5.0_08279	0.5549617661779	ENSDARG00000061974	grhl2b	grainyhead-like transcription factor 2b [Source:ZFIN;Acc:ZDB-GENE-060503-719]
SOLSEv5.0_08280	0.387706418234415	ENSDARG00000089586	ncam3	neural cell adhesion molecule 3 [Source:ZFIN;Acc:ZDB-GENE-131127-340]
SOLSEv5.0_08281	0.0648390866994581	ENSDARG00000054931	ppp2r5b	protein phosphatase 2, regulatory subunit B', beta [Source:ZFIN;Acc:ZDB-GENE-101208-1]
SOLSEv5.0_01187	-0.216675626597572	ENSDARG00000074285	si:ch73-335m24.2	si:ch73-335m24.2 [Source:ZFIN;Acc:ZDB-GENE-100922-203]
SOLSEv5.0_08282	0.135645924678657	ENSDARG00000099974	ldb3b	LIM domain binding 3b [Source:ZFIN;Acc:ZDB-GENE-030131-6032]
SOLSEv5.0_08283	0.0279803628724617	ENSDARG00000029533	rpl18	ribosomal protein L18 [Source:ZFIN;Acc:ZDB-GENE-040801-165]
SOLSEv5.0_08284	-0.195226303749159	ENSDARG00000078302	brinp1	bone morphogenetic protein/retinoic acid inducible neural-specific 1 [Source:ZFIN;Acc:ZDB-GENE-130530-847]
SOLSEv5.0_08285	-0.152768212035897	ENSDARG00000105201	adcyap1r1a	adenylate cyclase activating polypeptide 1a (pituitary) receptor type I [Source:ZFIN;Acc:ZDB-GENE-050315-1]
SOLSEv5.0_08286	-0.349208271369628	ENSDARG00000105201	adcyap1r1a	adenylate cyclase activating polypeptide 1a (pituitary) receptor type I [Source:ZFIN;Acc:ZDB-GENE-050315-1]
SOLSEv5.0_08287	-0.118685118347325	ENSDARG00000100446	si:ch211-286o17.1	si:ch211-286o17.1 [Source:ZFIN;Acc:ZDB-GENE-141216-411]
SOLSEv5.0_08288	0.0887939098372721	ENSDARG00000013732	vta1	vesicle (multivesicular body) trafficking 1 [Source:ZFIN;Acc:ZDB-GENE-040426-2154]
SOLSEv5.0_08289	0.217629428777718	ENSDARG00000092154	tex264a	testis expressed 264, ER-phagy receptor a [Source:ZFIN;Acc:ZDB-GENE-040426-1885]
SOLSEv5.0_08291	0.232721148373596	ENSDARG00000100729	tln1	talin 1 [Source:ZFIN;Acc:ZDB-GENE-031002-48]
SOLSEv5.0_08292	-0.262399732123288	ENSDARG00000018478	agxtb	alanine--glyoxylate and serine--pyruvate aminotransferase b [Source:ZFIN;Acc:ZDB-GENE-010302-3]
SOLSEv5.0_08294	0.301482809607262	ENSDARG00000002391	tlcd1	TLC domain containing 1 [Source:ZFIN;Acc:ZDB-GENE-041010-173]
SOLSEv5.0_01188	0.141081550655082	ENSDARG00000006137	star	steroidogenic acute regulatory protein [Source:ZFIN;Acc:ZDB-GENE-001120-3]
SOLSEv5.0_08295	-0.516711858311318	ENSDARG00000045945	syn2a	synapsin IIa [Source:ZFIN;Acc:ZDB-GENE-040718-341]
SOLSEv5.0_08296	-0.65779080697598	ENSDARG00000001676	gpm6bb	glycoprotein M6Bb [Source:ZFIN;Acc:ZDB-GENE-030710-10]
SOLSEv5.0_08298	0.410641653333438	ENSDARG00000012593	col5a1	procollagen, type V, alpha 1 [Source:ZFIN;Acc:ZDB-GENE-041105-6]
SOLSEv5.0_08300	-0.205000297115434	ENSDARG00000077717	rpl29	ribosomal protein L29 [Source:ZFIN;Acc:ZDB-GENE-040801-167]
SOLSEv5.0_08301	-0.19968923195786	ENSDARG00000075831	slc7a8a	solute carrier family 7 member 8a [Source:ZFIN;Acc:ZDB-GENE-121120-2]
SOLSEv5.0_08302	0.414841204718962	ENSDARG00000002840	si:dkey-28b4.8	si:dkey-28b4.8 [Source:ZFIN;Acc:ZDB-GENE-090501-2]
SOLSEv5.0_08303	-0.0459657089767775	ENSDARG00000019596	nrd1a	nardilysin a (N-arginine dibasic convertase) [Source:ZFIN;Acc:ZDB-GENE-070912-417]
SOLSEv5.0_08304	-0.00281402187630764	ENSDARG00000036080	cd81a	CD81 molecule a [Source:ZFIN;Acc:ZDB-GENE-000831-5]
SOLSEv5.0_08305	0.196025550833265	ENSDARG00000016260	fxr2	fragile X mental retardation, autosomal homolog 2 [Source:ZFIN;Acc:ZDB-GENE-040426-943]
SOLSEv5.0_08306	0.103557351912385	ENSDARG00000014259	eya1	EYA transcriptional coactivator and phosphatase 1 [Source:ZFIN;Acc:ZDB-GENE-990712-18]
SOLSEv5.0_08307	NA	ENSDARG00000014259	eya1	EYA transcriptional coactivator and phosphatase 1 [Source:ZFIN;Acc:ZDB-GENE-990712-18]
SOLSEv5.0_08308	-0.106665182604791	ENSDARG00000112348	tmem63c	transmembrane protein 63C [Source:ZFIN;Acc:ZDB-GENE-120928-2]
SOLSEv5.0_08309	-0.190500942457865	ENSDARG00000006413	rpl38	ribosomal protein L38 [Source:ZFIN;Acc:ZDB-GENE-030131-8752]
SOLSEv5.0_08310	0.240330919157729	ENSDARG00000006413	rpl38	ribosomal protein L38 [Source:ZFIN;Acc:ZDB-GENE-030131-8752]
SOLSEv5.0_08311	0.515861311881371	ENSDARG00000009830	hdlbpa	high density lipoprotein binding protein a [Source:ZFIN;Acc:ZDB-GENE-030131-2032]
SOLSEv5.0_08312	0.205413515135523	ENSDARG00000031494	prrc2a	proline-rich coiled-coil 2A [Source:ZFIN;Acc:ZDB-GENE-010501-4]
SOLSEv5.0_08313	-0.0736042093699942	ENSDARG00000007135	cnot3a	CCR4-NOT transcription complex, subunit 3a [Source:ZFIN;Acc:ZDB-GENE-040927-6]
SOLSEv5.0_01189	-0.458958667927744	ENSDARG00000061692	yjefn3	YjeF N-terminal domain containing 3 [Source:ZFIN;Acc:ZDB-GENE-050208-755]
SOLSEv5.0_08314	-0.0404175816145813	ENSDARG00000078326	arhgap10	Rho GTPase activating protein 10 [Source:ZFIN;Acc:ZDB-GENE-060512-221]
SOLSEv5.0_08315	NA	ENSDARG00000078326	arhgap10	Rho GTPase activating protein 10 [Source:ZFIN;Acc:ZDB-GENE-060512-221]
SOLSEv5.0_08316	-0.110321195645672	ENSDARG00000020258	ewsr1a	EWS RNA-binding protein 1a [Source:ZFIN;Acc:ZDB-GENE-030131-2317]
SOLSEv5.0_08317	-0.180962764510743	ENSDARG00000104674	cct2	chaperonin containing TCP1, subunit 2 (beta) [Source:ZFIN;Acc:ZDB-GENE-020419-6]
SOLSEv5.0_08318	-0.283677153450349	ENSDARG00000005775	scn8aa	sodium channel, voltage gated, type VIII, alpha subunit a [Source:ZFIN;Acc:ZDB-GENE-000828-1]
SOLSEv5.0_08319	-0.321048399340458	ENSDARG00000057699	styx	serine/threonine/tyrosine interacting protein [Source:ZFIN;Acc:ZDB-GENE-050522-45]
SOLSEv5.0_08320	0.37195073180173	ENSDARG00000057699	styx	serine/threonine/tyrosine interacting protein [Source:ZFIN;Acc:ZDB-GENE-050522-45]
SOLSEv5.0_08321	-0.198507662929208	ENSDARG00000112558	CR753817.2
SOLSEv5.0_08322	0.0562330406934433	ENSDARG00000056119	eef1g	eukaryotic translation elongation factor 1 gamma [Source:ZFIN;Acc:ZDB-GENE-020423-3]
SOLSEv5.0_08323	0.257694630111344	ENSDARG00000016771	tfa	transferrin-a [Source:ZFIN;Acc:ZDB-GENE-980526-35]
SOLSEv5.0_08324	-0.223956245825622	ENSDARG00000109782	dpysl2b	dihydropyrimidinase like 2b [Source:ZFIN;Acc:ZDB-GENE-031105-1]
SOLSEv5.0_08325	0.351290417067513	ENSDARG00000033832	ampd1	adenosine monophosphate deaminase 1 (isoform M) [Source:ZFIN;Acc:ZDB-GENE-040426-1906]
SOLSEv5.0_08326	0.405860692333159	ENSDARG00000033832	ampd1	adenosine monophosphate deaminase 1 (isoform M) [Source:ZFIN;Acc:ZDB-GENE-040426-1906]
SOLSEv5.0_08327	0.499918299700548	ENSDARG00000033832	ampd1	adenosine monophosphate deaminase 1 (isoform M) [Source:ZFIN;Acc:ZDB-GENE-040426-1906]
SOLSEv5.0_00123	-0.00547847343976396	ENSDARG00000060489	mrpl32	mitochondrial ribosomal protein L32 [Source:ZFIN;Acc:ZDB-GENE-060825-188]
SOLSEv5.0_08328	0.0512915420849679	ENSDARG00000021806	zfp36l2	zinc finger protein 36, C3H type-like 2 [Source:ZFIN;Acc:ZDB-GENE-030131-5873]
SOLSEv5.0_08329	0.0244390069203715	ENSDARG00000055255	pitpnm3	PITPNM family member 3 [Source:ZFIN;Acc:ZDB-GENE-030131-9216]
SOLSEv5.0_08330	-0.392563962284609	ENSDARG00000063095	ctsf	cathepsin F [Source:ZFIN;Acc:ZDB-GENE-030131-9831]
SOLSEv5.0_08331	0.959137172498852	ENSDARG00000115483	rbms2b	RNA binding motif, single stranded interacting protein 2b [Source:ZFIN;Acc:ZDB-GENE-040801-51]
SOLSEv5.0_08332	-0.156917342179202	ENSDARG00000116907	eif4a1b	eukaryotic translation initiation factor 4A1B [Source:ZFIN;Acc:ZDB-GENE-040120-6]
SOLSEv5.0_08333	0.0812583210291571	ENSDARG00000116907	eif4a1b	eukaryotic translation initiation factor 4A1B [Source:ZFIN;Acc:ZDB-GENE-040120-6]
SOLSEv5.0_08335	-0.0176644401342391	ENSDARG00000051986	ndufs8a	NADH:ubiquinone oxidoreductase core subunit S8a [Source:ZFIN;Acc:ZDB-GENE-040426-2153]
SOLSEv5.0_08336	0.313928222611287	ENSDARG00000043317	kita	KIT proto-oncogene, receptor tyrosine kinase a [Source:ZFIN;Acc:ZDB-GENE-980526-464]
SOLSEv5.0_08337	-0.136912240909668	ENSDARG00000078954	rxrba	retinoid x receptor, beta a [Source:ZFIN;Acc:ZDB-GENE-980526-436]
SOLSEv5.0_08338	-0.121790359253702	ENSDARG00000078954	rxrba	retinoid x receptor, beta a [Source:ZFIN;Acc:ZDB-GENE-980526-436]
SOLSEv5.0_08339	-0.0741843821272713	ENSDARG00000078954	rxrba	retinoid x receptor, beta a [Source:ZFIN;Acc:ZDB-GENE-980526-436]
SOLSEv5.0_08340	-0.179700969219034	ENSDARG00000078102	psda	pleckstrin and Sec7 domain containing a [Source:ZFIN;Acc:ZDB-GENE-090313-44]
SOLSEv5.0_08341	-0.100453141079223	ENSDARG00000053803	klhl43	kelch-like family member 43 [Source:ZFIN;Acc:ZDB-GENE-141212-285]
SOLSEv5.0_08342	NA	ENSDARG00000110762	cpb1	carboxypeptidase B1 (tissue) [Source:ZFIN;Acc:ZDB-GENE-030131-1132]
SOLSEv5.0_08343	0.107226065865025	ENSDARG00000102394	ap1g1	adaptor related protein complex 1 subunit gamma 1 [Source:ZFIN;Acc:ZDB-GENE-030131-3187]
SOLSEv5.0_01191	0.6232730954186	ENSDARG00000087937	cdk4	cyclin-dependent kinase 4 [Source:ZFIN;Acc:ZDB-GENE-060929-974]
SOLSEv5.0_08344	0.0719859594863237	ENSDARG00000045305	pde7a	phosphodiesterase 7A [Source:ZFIN;Acc:ZDB-GENE-031222-10]
SOLSEv5.0_08345	0.0448813199243407	ENSDARG00000112713	pou3f2b	POU class 3 homeobox 2b [Source:ZFIN;Acc:ZDB-GENE-980526-370]
SOLSEv5.0_08346	-0.450984347116561	ENSDARG00000112713	pou3f2b	POU class 3 homeobox 2b [Source:ZFIN;Acc:ZDB-GENE-980526-370]
SOLSEv5.0_08347	0.0314628448315669	ENSDARG00000038068	ddx5	DEAD (Asp-Glu-Ala-Asp) box helicase 5 [Source:ZFIN;Acc:ZDB-GENE-030131-925]
SOLSEv5.0_08348	-0.00525317518045472	ENSDARG00000038068	ddx5	DEAD (Asp-Glu-Ala-Asp) box helicase 5 [Source:ZFIN;Acc:ZDB-GENE-030131-925]
SOLSEv5.0_08349	-0.0632313395454224	ENSDARG00000114628	rps3a	ribosomal protein S3A [Source:ZFIN;Acc:ZDB-GENE-030131-9184]
SOLSEv5.0_08350	-0.142080851890002	ENSDARG00000114628	rps3a	ribosomal protein S3A [Source:ZFIN;Acc:ZDB-GENE-030131-9184]
SOLSEv5.0_08351	-0.110118279850807	ENSDARG00000018618	cpsf6	cleavage and polyadenylation specific factor 6 [Source:ZFIN;Acc:ZDB-GENE-030131-5277]
SOLSEv5.0_08352	-0.0378106505870562	ENSDARG00000040295	apoeb	apolipoprotein Eb [Source:ZFIN;Acc:ZDB-GENE-980526-368]
SOLSEv5.0_01192	0.450496185246616	ENSDARG00000013763	rrbp1a	ribosome binding protein 1a [Source:ZFIN;Acc:ZDB-GENE-030131-9795]
SOLSEv5.0_08353	0.0386477284712844	ENSDARG00000104709	sprtn	SprT-like N-terminal domain [Source:ZFIN;Acc:ZDB-GENE-170317-1]
SOLSEv5.0_08354	-0.234284293042868	ENSDARG00000090716	cltcb	clathrin, heavy chain b (Hc) [Source:ZFIN;Acc:ZDB-GENE-050227-12]
SOLSEv5.0_08355	-0.291547543232686	ENSDARG00000090716	cltcb	clathrin, heavy chain b (Hc) [Source:ZFIN;Acc:ZDB-GENE-050227-12]
SOLSEv5.0_08356	0.101760948906	ENSDARG00000056193	nme7	NME/NM23 family member 7 [Source:ZFIN;Acc:ZDB-GENE-000210-35]
SOLSEv5.0_08357	0.0551225344908056	ENSDARG00000051936	ergic2	ERGIC and golgi 2 [Source:ZFIN;Acc:ZDB-GENE-040426-1331]
SOLSEv5.0_08358	0.0633684459247446	ENSDARG00000099749	ube2d2l	ubiquitin-conjugating enzyme E2D 2 (UBC4/5 homolog, yeast), like [Source:ZFIN;Acc:ZDB-GENE-030131-7384]
SOLSEv5.0_08359	0.153453605364468	ENSDARG00000099749	ube2d2l	ubiquitin-conjugating enzyme E2D 2 (UBC4/5 homolog, yeast), like [Source:ZFIN;Acc:ZDB-GENE-030131-7384]
SOLSEv5.0_01193	0.095413850564682	ENSDARG00000008263	mfsd4ab	major facilitator superfamily domain containing 4Ab [Source:ZFIN;Acc:ZDB-GENE-060810-38]
SOLSEv5.0_08360	0.055441915068762	ENSDARG00000099749	ube2d2l	ubiquitin-conjugating enzyme E2D 2 (UBC4/5 homolog, yeast), like [Source:ZFIN;Acc:ZDB-GENE-030131-7384]
SOLSEv5.0_08361	-0.376646901755265	ENSDARG00000025500	mtx1a	metaxin 1a [Source:ZFIN;Acc:ZDB-GENE-060606-2]
SOLSEv5.0_08362	-0.0626996171149724	ENSDARG00000001244	srrm1	serine/arginine repetitive matrix 1 [Source:ZFIN;Acc:ZDB-GENE-040426-2789]
SOLSEv5.0_08363	-0.0362946475748197	ENSDARG00000001244	srrm1	serine/arginine repetitive matrix 1 [Source:ZFIN;Acc:ZDB-GENE-040426-2789]
SOLSEv5.0_08364	0.233811234064775	ENSDARG00000115801	crk	v-crk avian sarcoma virus CT10 oncogene homolog [Source:ZFIN;Acc:ZDB-GENE-040801-148]
SOLSEv5.0_01194	-0.272539995087952	ENSDARG00000014854	reep1	receptor accessory protein 1 [Source:ZFIN;Acc:ZDB-GENE-110411-267]
SOLSEv5.0_08365	-0.144582026596318	ENSDARG00000041182	rpl4	ribosomal protein L4 [Source:ZFIN;Acc:ZDB-GENE-030131-9034]
SOLSEv5.0_08366	-0.122040295647787	ENSDARG00000017014	ywhae2	tyrosine 3-monooxygenase/tryptophan 5-monooxygenase activation protein, epsilon polypeptide 2 [Source:ZFIN;Acc:ZDB-GENE-050306-44]
SOLSEv5.0_08367	0.354905939234884	ENSDARG00000004757	ybx1	Y box binding protein 1 [Source:ZFIN;Acc:ZDB-GENE-000629-3]
SOLSEv5.0_08368	-0.210472567254632	ENSDARG00000044521	eef1b2	eukaryotic translation elongation factor 1 beta 2 [Source:ZFIN;Acc:ZDB-GENE-030131-7310]
SOLSEv5.0_08369	-0.0270274035667396	ENSDARG00000039347	rps24	ribosomal protein S24 [Source:ZFIN;Acc:ZDB-GENE-040109-5]
SOLSEv5.0_08370	-0.00671733664785737	ENSDARG00000093999	si:ch73-376l24.6	si:ch73-376l24.6 [Source:ZFIN;Acc:ZDB-GENE-100921-87]
SOLSEv5.0_08371	0.216469447574388	ENSDARG00000111896	krt15	keratin 15 [Source:ZFIN;Acc:ZDB-GENE-040426-2931]
SOLSEv5.0_08372	-0.113452960971158	ENSDARG00000009285	rpl15	ribosomal protein L15 [Source:ZFIN;Acc:ZDB-GENE-040801-183]
SOLSEv5.0_08373	-0.059260244055609	ENSDARG00000023963	tpm4a	tropomyosin 4a [Source:ZFIN;Acc:ZDB-GENE-040426-2185]
SOLSEv5.0_08374	0.465333874785331	ENSDARG00000103025	hmgcs1	3-hydroxy-3-methylglutaryl-CoA synthase 1 (soluble) [Source:ZFIN;Acc:ZDB-GENE-040426-1042]
SOLSEv5.0_01196	0.19255944142182	ENSDARG00000051768	fhod1	formin homology 2 domain containing 1 [Source:ZFIN;Acc:ZDB-GENE-110623-4]
SOLSEv5.0_08375	-0.192062258612298	ENSDARG00000079636	fam177a1	family with sequence similarity 177 member A1 [Source:ZFIN;Acc:ZDB-GENE-070928-21]
SOLSEv5.0_08377	-0.0107952618758637	ENSDARG00000094673	rhoab	ras homolog gene family, member Ab [Source:ZFIN;Acc:ZDB-GENE-040322-2]
SOLSEv5.0_08378	0.0811929438436773	ENSDARG00000061397	trip12	thyroid hormone receptor interactor 12 [Source:ZFIN;Acc:ZDB-GENE-041111-262]
SOLSEv5.0_01197	-0.180565484774645	ENSDARG00000103127	gpn2	GPN-loop GTPase 2 [Source:ZFIN;Acc:ZDB-GENE-041010-86]
SOLSEv5.0_08380	-0.0504433604088637	ENSDARG00000040764	id1	inhibitor of DNA binding 1, HLH protein [Source:ZFIN;Acc:ZDB-GENE-990415-96]
SOLSEv5.0_08381	-0.126686713915251	ENSDARG00000016903	wdr5	WD repeat domain 5 [Source:ZFIN;Acc:ZDB-GENE-040426-2082]
SOLSEv5.0_08382	-0.511145092019026	ENSDARG00000020609	snap25a	synaptosome associated protein 25a [Source:ZFIN;Acc:ZDB-GENE-980526-468]
SOLSEv5.0_08384	0.0287438138199234	ENSDARG00000088708	ngfra	nerve growth factor receptor a (TNFR superfamily, member 16) [Source:ZFIN;Acc:ZDB-GENE-050928-1]
SOLSEv5.0_08385	-0.201980273782926	ENSDARG00000068208	def8	differentially expressed in FDCP 8 homolog [Source:ZFIN;Acc:ZDB-GENE-041114-96]
SOLSEv5.0_08386	0.204924661140455	ENSDARG00000063219	ubap2l	ubiquitin associated protein 2-like [Source:ZFIN;Acc:ZDB-GENE-060503-244]
SOLSEv5.0_00124	-0.0700443621279389	ENSDARG00000110263	rpl21	ribosomal protein L21 [Source:ZFIN;Acc:ZDB-GENE-030131-8512]
SOLSEv5.0_01198	-0.0478244278875569	ENSDARG00000007412	slc2a1b	solute carrier family 2 member 1b [Source:ZFIN;Acc:ZDB-GENE-090915-1]
SOLSEv5.0_08387	-0.0159842701289565	ENSDARG00000063219	ubap2l	ubiquitin associated protein 2-like [Source:ZFIN;Acc:ZDB-GENE-060503-244]
SOLSEv5.0_08389	-0.0860641493395726	ENSDARG00000111888	ndufa1	NADH:ubiquinone oxidoreductase subunit A1 [Source:ZFIN;Acc:ZDB-GENE-040625-168]
SOLSEv5.0_08390	0.422118077501374	ENSDARG00000058381	zgc:171775	zgc:171775 [Source:ZFIN;Acc:ZDB-GENE-030131-4309]
SOLSEv5.0_08391	0.539123704114581	ENSDARG00000114490	smim4	small integral membrane protein 4 [Source:ZFIN;Acc:ZDB-GENE-170130-1]
SOLSEv5.0_08392	0.535956808059447	ENSDARG00000114490	smim4	small integral membrane protein 4 [Source:ZFIN;Acc:ZDB-GENE-170130-1]
SOLSEv5.0_08393	-0.182452880688113	ENSDARG00000017696	utp25	UTP25 small subunit processor component [Source:ZFIN;Acc:ZDB-GENE-021217-2]
SOLSEv5.0_08394	0.128067531018478	ENSDARG00000008243	cct8	chaperonin containing TCP1, subunit 8 (theta) [Source:ZFIN;Acc:ZDB-GENE-040426-876]
SOLSEv5.0_01199	-0.49909441609845	ENSDARG00000117131	pvalb3	parvalbumin 3 [Source:ZFIN;Acc:ZDB-GENE-040426-945]
SOLSEv5.0_08395	-0.253981115301334	ENSDARG00000109538	gss	glutathione synthetase [Source:ZFIN;Acc:ZDB-GENE-041010-208]
SOLSEv5.0_08396	-0.062880775657209	ENSDARG00000019404	atp5f1d	ATP synthase F1 subunit delta [Source:ZFIN;Acc:ZDB-GENE-030131-7649]
SOLSEv5.0_08397	0.109328732607572	ENSDARG00000018002	eci1	enoyl-CoA delta isomerase 1 [Source:ZFIN;Acc:ZDB-GENE-030131-6033]
SOLSEv5.0_08398	0.159463912577717	ENSDARG00000018002	eci1	enoyl-CoA delta isomerase 1 [Source:ZFIN;Acc:ZDB-GENE-030131-6033]
SOLSEv5.0_08399	0.31672259910315	ENSDARG00000079788	fam171a1	family with sequence similarity 171 member A1 [Source:ZFIN;Acc:ZDB-GENE-061208-1]
SOLSEv5.0_01200	-0.146216906918036	ENSDARG00000110820	swap70b	switching B cell complex subunit SWAP70b [Source:ZFIN;Acc:ZDB-GENE-030131-3587]
SOLSEv5.0_08400	0.225799777752018	ENSDARG00000079788	fam171a1	family with sequence similarity 171 member A1 [Source:ZFIN;Acc:ZDB-GENE-061208-1]
SOLSEv5.0_08401	0.10303226661504	ENSDARG00000076014	ERC1	ELKS/RAB6-interacting/CAST family member 1 [Source:HGNC Symbol;Acc:HGNC:17072]
SOLSEv5.0_08402	0.71471457993505	ENSDARG00000074869	si:ch1073-291c23.2	si:ch1073-291c23.2 [Source:ZFIN;Acc:ZDB-GENE-081107-2]
SOLSEv5.0_08403	0.0436847974295285	ENSDARG00000101861	cyp2k19	cytochrome P450, family 2, subfamily k, polypeptide 19 [Source:ZFIN;Acc:ZDB-GENE-091211-1]
SOLSEv5.0_08404	0.0111188223164357	ENSDARG00000116372	uqcrq	ubiquinol-cytochrome c reductase, complex III subunit VII [Source:ZFIN;Acc:ZDB-GENE-040718-199]
SOLSEv5.0_08405	0.524428263273999	ENSDARG00000010130	smpdl3b	sphingomyelin phosphodiesterase, acid-like 3B [Source:ZFIN;Acc:ZDB-GENE-041008-132]
SOLSEv5.0_08406	0.112190842945755	ENSDARG00000056757	slc39a8	solute carrier family 39 member 8 [Source:ZFIN;Acc:ZDB-GENE-050419-124]
SOLSEv5.0_08407	0.413000191949042	ENSDARG00000113547	LO018202.1
SOLSEv5.0_08408	0.677848835743347	ENSDARG00000036833	upp2	uridine phosphorylase 2 [Source:ZFIN;Acc:ZDB-GENE-040426-830]
SOLSEv5.0_08410	-0.0461139577993334	ENSDARG00000077653	rabl6b	RAB, member RAS oncogene family-like 6b [Source:ZFIN;Acc:ZDB-GENE-081104-97]
SOLSEv5.0_08411	0.241277321484434	ENSDARG00000074137	c2cd3	C2 domain containing 3 centriole elongation regulator [Source:ZFIN;Acc:ZDB-GENE-060503-104]
SOLSEv5.0_08412	-0.369770026483253	ENSDARG00000087793	si:dkey-54n8.2	si:dkey-54n8.2 [Source:ZFIN;Acc:ZDB-GENE-131121-569]
SOLSEv5.0_08413	0.103253649638084	ENSDARG00000029894	slc2a15a	solute carrier family 2 member 15a [Source:ZFIN;Acc:ZDB-GENE-060531-109]
SOLSEv5.0_08414	0.178514283694811	ENSDARG00000101445	klhl7	kelch-like family member 7 [Source:ZFIN;Acc:ZDB-GENE-130212-1]
SOLSEv5.0_08415	-0.193927389114382	ENSDARG00000098919	smarcc1b	SWI/SNF related, matrix associated, actin dependent regulator of chromatin, subfamily c, member 1b [Source:ZFIN;Acc:ZDB-GENE-060503-273]
SOLSEv5.0_08416	-0.0012701364391715	ENSDARG00000098919	smarcc1b	SWI/SNF related, matrix associated, actin dependent regulator of chromatin, subfamily c, member 1b [Source:ZFIN;Acc:ZDB-GENE-060503-273]
SOLSEv5.0_08417	0.721376932172484	ENSDARG00000000002	ccdc80	coiled-coil domain containing 80 [Source:ZFIN;Acc:ZDB-GENE-030616-56]
SOLSEv5.0_08418	0.00135712370598909	ENSDARG00000112237	rtn4a	reticulon 4a [Source:ZFIN;Acc:ZDB-GENE-030710-1]
SOLSEv5.0_08419	-0.00958309956177432	ENSDARG00000112237	rtn4a	reticulon 4a [Source:ZFIN;Acc:ZDB-GENE-030710-1]
SOLSEv5.0_08422	-0.172385206635409	ENSDARG00000014106	cfl2	cofilin 2 (muscle) [Source:ZFIN;Acc:ZDB-GENE-040426-1815]
SOLSEv5.0_08423	0.205249678031484	ENSDARG00000042995	sptlc1	serine palmitoyltransferase, long chain base subunit 1 [Source:ZFIN;Acc:ZDB-GENE-050522-61]
SOLSEv5.0_01201	0.293963202907935	ENSDARG00000031248	enkur	enkurin, TRPC channel interacting protein [Source:ZFIN;Acc:ZDB-GENE-070718-1]
SOLSEv5.0_08426	0.025276716446858	ENSDARG00000063242	ttc13	tetratricopeptide repeat domain 13 [Source:ZFIN;Acc:ZDB-GENE-080722-25]
SOLSEv5.0_08427	0.0393197898322272	ENSDARG00000063242	ttc13	tetratricopeptide repeat domain 13 [Source:ZFIN;Acc:ZDB-GENE-080722-25]
SOLSEv5.0_08429	-0.0759964207887645	ENSDARG00000100392	rps18	ribosomal protein S18 [Source:ZFIN;Acc:ZDB-GENE-020419-20]
SOLSEv5.0_01202	-0.262549143718323	ENSDARG00000036070	znrd1	zinc ribbon domain containing 1 [Source:ZFIN;Acc:ZDB-GENE-050320-131]
SOLSEv5.0_08430	-0.184167064103858	ENSDARG00000000563	ttn.1	titin, tandem duplicate 1 [Source:ZFIN;Acc:ZDB-GENE-030616-413]
SOLSEv5.0_08431	-0.278622936213227	ENSDARG00000070958	pex6	peroxisomal biogenesis factor 6 [Source:ZFIN;Acc:ZDB-GENE-081104-252]
SOLSEv5.0_08432	0.154867211813191	ENSDARG00000101043	ppl	periplakin [Source:ZFIN;Acc:ZDB-GENE-041008-196]
SOLSEv5.0_08433	0.0761482254714616	ENSDARG00000091061	slc38a3b	solute carrier family 38 member 3b [Source:ZFIN;Acc:ZDB-GENE-121120-3]
SOLSEv5.0_08434	-0.369332065019581	ENSDARG00000100089	camk2b2	calcium/calmodulin-dependent protein kinase (CaM kinase) II beta 2 [Source:ZFIN;Acc:ZDB-GENE-090312-34]
SOLSEv5.0_08435	0.375579730444216	ENSDARG00000074876	abcd1	ATP-binding cassette, sub-family D (ALD), member 1 [Source:ZFIN;Acc:ZDB-GENE-050517-27]
SOLSEv5.0_08436	0.218345653747067	ENSDARG00000009782	myh11a	myosin, heavy chain 11a, smooth muscle [Source:ZFIN;Acc:ZDB-GENE-050531-1]
SOLSEv5.0_08438	0.20087508242916	ENSDARG00000015887	b2ml	beta-2-microglobulin, like [Source:ZFIN;Acc:ZDB-GENE-040426-2136]
SOLSEv5.0_08439	-0.240347936620232	ENSDARG00000111544	trappc6bl	trafficking protein particle complex 6b-like [Source:ZFIN;Acc:ZDB-GENE-040426-1602]
SOLSEv5.0_08441	0.252690140466463	ENSDARG00000016651	znf106a	zinc finger protein 106a [Source:ZFIN;Acc:ZDB-GENE-040718-21]
SOLSEv5.0_01203	0.0864190962881405	ENSDARG00000009212	ppiaa	peptidylprolyl isomerase Aa (cyclophilin A) [Source:ZFIN;Acc:ZDB-GENE-030131-8556]
SOLSEv5.0_08442	0.231182190910922	ENSDARG00000016651	znf106a	zinc finger protein 106a [Source:ZFIN;Acc:ZDB-GENE-040718-21]
SOLSEv5.0_08443	0.381323485185402	ENSDARG00000016651	znf106a	zinc finger protein 106a [Source:ZFIN;Acc:ZDB-GENE-040718-21]
SOLSEv5.0_08444	-0.181357938849358	ENSDARG00000016794	mtmr6	myotubularin related protein 6 [Source:ZFIN;Acc:ZDB-GENE-030131-5557]
SOLSEv5.0_08445	-0.334459124864775	ENSDARG00000062821	slc6a15	solute carrier family 6 member 15 [Source:ZFIN;Acc:ZDB-GENE-050420-93]
SOLSEv5.0_08446	0.741442222306992	ENSDARG00000058229	acot11a	acyl-CoA thioesterase 11a [Source:ZFIN;Acc:ZDB-GENE-050522-538]
SOLSEv5.0_08447	-0.0499037840102705	ENSDARG00000031269	rnf123	ring finger protein 123 [Source:ZFIN;Acc:ZDB-GENE-050208-529]
SOLSEv5.0_00125	NA	ENSDARG00000075629	si:dkey-197i20.6	si:dkey-197i20.6 [Source:ZFIN;Acc:ZDB-GENE-131127-557]
SOLSEv5.0_08448	0.0775008699370183	ENSDARG00000068992	hspa8	heat shock protein 8 [Source:ZFIN;Acc:ZDB-GENE-990415-92]
SOLSEv5.0_08450	0.908307575240649	ENSDARG00000069710	vwa10.2	von Willebrand factor A domain containing 10, tandem duplicate 2 [Source:ZFIN;Acc:ZDB-GENE-090313-295]
SOLSEv5.0_08451	-0.308609472090264	ENSDARG00000097543	cbx6b	chromobox homolog 6b [Source:ZFIN;Acc:ZDB-GENE-110613-1]
SOLSEv5.0_08452	0.0506451000117173	ENSDARG00000087762	rab27b	RAB27B, member RAS oncogene family [Source:ZFIN;Acc:ZDB-GENE-120215-85]
SOLSEv5.0_08453	0.139202554136362	ENSDARG00000023472	ctnnb2	catenin, beta 2 [Source:ZFIN;Acc:ZDB-GENE-040426-2575]
SOLSEv5.0_08454	0.479461763816864	ENSDARG00000037871	wipi2	WD repeat domain, phosphoinositide interacting 2 [Source:ZFIN;Acc:ZDB-GENE-040718-488]
SOLSEv5.0_08455	-0.106315695449399	ENSDARG00000078164	znf576.2	zinc finger protein 576, tandem duplicate 2 [Source:ZFIN;Acc:ZDB-GENE-030131-1738]
SOLSEv5.0_08456	0.399028029813745	ENSDARG00000021442	cdh11	cadherin 11, type 2, OB-cadherin (osteoblast) [Source:ZFIN;Acc:ZDB-GENE-980526-170]
SOLSEv5.0_08457	-0.21684118107668	ENSDARG00000027418	trappc4	trafficking protein particle complex 4 [Source:ZFIN;Acc:ZDB-GENE-040426-1734]
SOLSEv5.0_08458	-0.220143635925129	ENSDARG00000027418	trappc4	trafficking protein particle complex 4 [Source:ZFIN;Acc:ZDB-GENE-040426-1734]
SOLSEv5.0_01204	0.0523947058956875	ENSDARG00000022218	uck1	uridine-cytidine kinase 1 [Source:ZFIN;Acc:ZDB-GENE-040912-113]
SOLSEv5.0_08459	-0.196337211356079	ENSDARG00000055284	afap1	actin filament associated protein 1 [Source:ZFIN;Acc:ZDB-GENE-100316-6]
SOLSEv5.0_08460	NA	ENSDARG00000055284	afap1	actin filament associated protein 1 [Source:ZFIN;Acc:ZDB-GENE-100316-6]
SOLSEv5.0_08461	-0.150459629577699	ENSDARG00000036626	sema6ba	sema domain, transmembrane domain (TM), and cytoplasmic domain, (semaphorin) 6Ba [Source:ZFIN;Acc:ZDB-GENE-131024-1]
SOLSEv5.0_08462	0.0330208987111701	ENSDARG00000020693	sesn1	sestrin 1 [Source:ZFIN;Acc:ZDB-GENE-040718-408]
SOLSEv5.0_08463	0.0444021759377512	ENSDARG00000087421	serbp1b	SERPINE1 mRNA binding protein 1b [Source:ZFIN;Acc:ZDB-GENE-031118-196]
SOLSEv5.0_08465	0.0874082244672403	ENSDARG00000018411	mknk1	MAPK interacting serine/threonine kinase 1 [Source:ZFIN;Acc:ZDB-GENE-080220-11]
SOLSEv5.0_08466	0.13957066400127	ENSDARG00000054539	lrp10	low density lipoprotein receptor-related protein 10 [Source:ZFIN;Acc:ZDB-GENE-140418-2]
SOLSEv5.0_08467	-0.0224091495174308	ENSDARG00000002710	ncl	nucleolin [Source:ZFIN;Acc:ZDB-GENE-030131-6986]
SOLSEv5.0_08469	0.0700772327520993	ENSDARG00000025131	lbx2	ladybird homeobox 2 [Source:ZFIN;Acc:ZDB-GENE-001206-2]
SOLSEv5.0_08470	-0.197604042775876	ENSDARG00000034897	rps10	ribosomal protein S10 [Source:ZFIN;Acc:ZDB-GENE-040426-1481]
SOLSEv5.0_01205	-0.193859736361893	ENSDARG00000042571	rnaseh1	ribonuclease H1 [Source:ZFIN;Acc:ZDB-GENE-040718-407]
SOLSEv5.0_08471	0.0824266186197596	ENSDARG00000012609	hpxa	hemopexin a [Source:ZFIN;Acc:ZDB-GENE-030131-5773]
SOLSEv5.0_08472	0.00877325643256098	ENSDARG00000007024	uox	urate oxidase [Source:ZFIN;Acc:ZDB-GENE-030826-24]
SOLSEv5.0_08473	-0.0417014329286457	ENSDARG00000035913	yars	tyrosyl-tRNA synthetase [Source:ZFIN;Acc:ZDB-GENE-030425-2]
SOLSEv5.0_08474	0.501836968264351	ENSDARG00000074849	rac1a	Rac family small GTPase 1a [Source:ZFIN;Acc:ZDB-GENE-030131-5415]
SOLSEv5.0_08475	0.0471241810335397	ENSDARG00000086618	psma3	proteasome subunit alpha 3 [Source:ZFIN;Acc:ZDB-GENE-050913-120]
SOLSEv5.0_08476	-0.113211201223448	ENSDARG00000099749	ube2d2l	ubiquitin-conjugating enzyme E2D 2 (UBC4/5 homolog, yeast), like [Source:ZFIN;Acc:ZDB-GENE-030131-7384]
SOLSEv5.0_08477	-0.295268388313489	ENSDARG00000099749	ube2d2l	ubiquitin-conjugating enzyme E2D 2 (UBC4/5 homolog, yeast), like [Source:ZFIN;Acc:ZDB-GENE-030131-7384]
SOLSEv5.0_08478	-0.112664143513693	ENSDARG00000021975	ginm1	glycoprotein integral membrane 1 [Source:ZFIN;Acc:ZDB-GENE-030131-5900]
SOLSEv5.0_08479	-0.305191166976979	ENSDARG00000061735	hnrnpm	heterogeneous nuclear ribonucleoprotein M [Source:ZFIN;Acc:ZDB-GENE-030131-6898]
SOLSEv5.0_08480	-0.0588131275995495	ENSDARG00000061735	hnrnpm	heterogeneous nuclear ribonucleoprotein M [Source:ZFIN;Acc:ZDB-GENE-030131-6898]
SOLSEv5.0_08481	-0.279145148018917	ENSDARG00000061735	hnrnpm	heterogeneous nuclear ribonucleoprotein M [Source:ZFIN;Acc:ZDB-GENE-030131-6898]
SOLSEv5.0_08483	0.0146487520352148	ENSDARG00000056307	znf706	zinc finger protein 706 [Source:ZFIN;Acc:ZDB-GENE-040718-454]
SOLSEv5.0_01206	0.408099000231455	ENSDARG00000102591	btr30	bloodthirsty-related gene family, member 30 [Source:ZFIN;Acc:ZDB-GENE-040426-1407]
SOLSEv5.0_08484	0.105900458195745	ENSDARG00000098344	rab18b	RAB18B, member RAS oncogene family [Source:ZFIN;Acc:ZDB-GENE-040801-185]
SOLSEv5.0_08485	0.275461824622832	ENSDARG00000098344	rab18b	RAB18B, member RAS oncogene family [Source:ZFIN;Acc:ZDB-GENE-040801-185]
SOLSEv5.0_08486	-0.154869367658436	ENSDARG00000027353	zmym2	zinc finger, MYM-type 2 [Source:ZFIN;Acc:ZDB-GENE-030131-2408]
SOLSEv5.0_08487	0.421689338304285	ENSDARG00000110848	BX649266.3
SOLSEv5.0_08488	-0.362767041315648	ENSDARG00000103840	lrrc8db	leucine rich repeat containing 8 VRAC subunit Db [Source:ZFIN;Acc:ZDB-GENE-061013-487]
SOLSEv5.0_08489	-0.0679495246705205	ENSDARG00000091253	smyd1b	SET and MYND domain containing 1b [Source:ZFIN;Acc:ZDB-GENE-060522-1]
SOLSEv5.0_08491	0.125637142927418	ENSDARG00000024295	slc11a2	solute carrier family 11 member 2 [Source:ZFIN;Acc:ZDB-GENE-021115-1]
SOLSEv5.0_01207	-0.293309875557149	ENSDARG00000046141	zgc:162025	zgc:162025 [Source:ZFIN;Acc:ZDB-GENE-070424-17]
SOLSEv5.0_08492	0.288484009394034	ENSDARG00000024295	slc11a2	solute carrier family 11 member 2 [Source:ZFIN;Acc:ZDB-GENE-021115-1]
SOLSEv5.0_08493	-0.609091519992733	ENSDARG00000061480	si:ch211-132b12.1	si:ch211-132b12.1 [Source:ZFIN;Acc:ZDB-GENE-050420-315]
SOLSEv5.0_08494	-0.183420136725825	ENSDARG00000061480	si:ch211-132b12.1	si:ch211-132b12.1 [Source:ZFIN;Acc:ZDB-GENE-050420-315]
SOLSEv5.0_08495	0.281819168339842	ENSDARG00000040287	ywhabl	tyrosine 3-monooxygenase/tryptophan 5-monooxygenase activation protein, beta polypeptide like [Source:ZFIN;Acc:ZDB-GENE-030131-448]
SOLSEv5.0_08496	-0.118664549565034	ENSDARG00000037100	ankrd10a	ankyrin repeat domain 10a [Source:ZFIN;Acc:ZDB-GENE-040426-700]
SOLSEv5.0_08497	0.0473822099924049	ENSDARG00000037100	ankrd10a	ankyrin repeat domain 10a [Source:ZFIN;Acc:ZDB-GENE-040426-700]
SOLSEv5.0_08498	1.31787129569118	ENSDARG00000067848	nmrk2	nicotinamide riboside kinase 2 [Source:ZFIN;Acc:ZDB-GENE-040912-44]
SOLSEv5.0_08499	-0.252899468757328	ENSDARG00000001835	nalcn	sodium leak channel, non-selective [Source:ZFIN;Acc:ZDB-GENE-050410-12]
SOLSEv5.0_01208	-0.0497185074908629	ENSDARG00000073837	senp2	SUMO specific peptidase 2 [Source:ZFIN;Acc:ZDB-GENE-060810-183]
SOLSEv5.0_08500	-0.250373419667719	ENSDARG00000053990	hmgb2b	high mobility group box 2b [Source:ZFIN;Acc:ZDB-GENE-040912-122]
SOLSEv5.0_08501	0.103191032782401	ENSDARG00000112077	csnk1a1	casein kinase 1, alpha 1 [Source:ZFIN;Acc:ZDB-GENE-020419-19]
SOLSEv5.0_08502	-0.548200770498033	ENSDARG00000030602	rps19	ribosomal protein S19 [Source:ZFIN;Acc:ZDB-GENE-040426-1716]
SOLSEv5.0_08503	-0.552111166950841	ENSDARG00000004363	lhfpl6	LHFPL tetraspan subfamily member 6 [Source:ZFIN;Acc:ZDB-GENE-041212-82]
SOLSEv5.0_08504	0.107923117317776	ENSDARG00000042555	dym	dymeclin [Source:ZFIN;Acc:ZDB-GENE-091204-348]
SOLSEv5.0_01209	0.257437051781884	ENSDARG00000061587	ctdspl2a	CTD (carboxy-terminal domain, RNA polymerase II, polypeptide A) small phosphatase like 2a [Source:ZFIN;Acc:ZDB-GENE-061013-647]
SOLSEv5.0_08505	-0.195142660066083	ENSDARG00000012586	fmnl2a	formin-like 2a [Source:ZFIN;Acc:ZDB-GENE-081105-70]
SOLSEv5.0_08506	-0.115894273798494	ENSDARG00000010137	ldb1a	LIM domain binding 1a [Source:ZFIN;Acc:ZDB-GENE-990415-138]
SOLSEv5.0_08507	-0.343758814214956	ENSDARG00000010137	ldb1a	LIM domain binding 1a [Source:ZFIN;Acc:ZDB-GENE-990415-138]
SOLSEv5.0_08508	-0.0768329977780172	ENSDARG00000010137	ldb1a	LIM domain binding 1a [Source:ZFIN;Acc:ZDB-GENE-990415-138]
SOLSEv5.0_08509	-0.300615924298571	ENSDARG00000115707	rpl32	ribosomal protein L32 [Source:ZFIN;Acc:ZDB-GENE-060331-105]
SOLSEv5.0_08510	0.168213346173092	ENSDARG00000078284	phkb	phosphorylase kinase, beta [Source:ZFIN;Acc:ZDB-GENE-110411-149]
SOLSEv5.0_01210	-0.239661663372464	ENSDARG00000006747	tmem178b	transmembrane protein 178B [Source:ZFIN;Acc:ZDB-GENE-040718-92]
SOLSEv5.0_08511	0.329167810246999	ENSDARG00000078284	phkb	phosphorylase kinase, beta [Source:ZFIN;Acc:ZDB-GENE-110411-149]
SOLSEv5.0_08512	-0.402691447144888	ENSDARG00000002791	atp1a1a.1	ATPase Na+/K+ transporting subunit alpha 1a, tandem duplicate 1 [Source:ZFIN;Acc:ZDB-GENE-001212-1]
SOLSEv5.0_08513	0.463914525086323	ENSDARG00000001870	atp1a1a.4	ATPase Na+/K+ transporting subunit alpha 1a, tandem duplicate 4 [Source:ZFIN;Acc:ZDB-GENE-001212-4]
SOLSEv5.0_08514	-0.296638822787788	ENSDARG00000002791	atp1a1a.1	ATPase Na+/K+ transporting subunit alpha 1a, tandem duplicate 1 [Source:ZFIN;Acc:ZDB-GENE-001212-1]
SOLSEv5.0_08515	-0.30671249765838	ENSDARG00000104139	atp1a3b	ATPase Na+/K+ transporting subunit alpha 3b [Source:ZFIN;Acc:ZDB-GENE-001212-8]
SOLSEv5.0_08516	0.0329445512727467	ENSDARG00000006260	tuba8l4	tubulin, alpha 8 like 4 [Source:ZFIN;Acc:ZDB-GENE-040426-860]
SOLSEv5.0_08517	-0.271620802012596	ENSDARG00000045367	tuba1b	tubulin, alpha 1b [Source:ZFIN;Acc:ZDB-GENE-030822-1]
SOLSEv5.0_08519	0.16366207407816	ENSDARG00000110672	tmed10	transmembrane p24 trafficking protein 10 [Source:ZFIN;Acc:ZDB-GENE-030131-4915]
SOLSEv5.0_08520	-0.188362857318189	ENSDARG00000103690	vipas39	VPS33B interacting protein, apical-basolateral polarity regulator, spe-39 homolog [Source:ZFIN;Acc:ZDB-GENE-040520-1]
SOLSEv5.0_08521	-0.0158121203014791	ENSDARG00000019383	cdc42bpb	CDC42 binding protein kinase beta (DMPK-like) [Source:ZFIN;Acc:ZDB-GENE-030131-3647]
SOLSEv5.0_08522	-0.226271604421852	ENSDARG00000019383	cdc42bpb	CDC42 binding protein kinase beta (DMPK-like) [Source:ZFIN;Acc:ZDB-GENE-030131-3647]
SOLSEv5.0_08523	0.0589327498690901	ENSDARG00000091348	rtn3	reticulon 3 [Source:ZFIN;Acc:ZDB-GENE-030710-5]
SOLSEv5.0_01211	-0.280892121369948	ENSDARG00000045814	samm50	SAMM50 sorting and assembly machinery component [Source:ZFIN;Acc:ZDB-GENE-040426-806]
SOLSEv5.0_08524	-0.113297378271256	ENSDARG00000117015	rpl10	ribosomal protein L10 [Source:ZFIN;Acc:ZDB-GENE-030131-8656]
SOLSEv5.0_08525	-0.222636425191353	ENSDARG00000111871	calm2a	calmodulin 2a (phosphorylase kinase, delta) [Source:ZFIN;Acc:ZDB-GENE-030804-3]
SOLSEv5.0_01212	-0.310127816583564	ENSDARG00000035808	clcn4	chloride channel, voltage-sensitive 4 [Source:ZFIN;Acc:ZDB-GENE-061013-353]
SOLSEv5.0_08526	0.466369567876306	ENSDARG00000056510	gstk1	glutathione S-transferase kappa 1 [Source:ZFIN;Acc:ZDB-GENE-040718-298]
SOLSEv5.0_08527	-0.182142068458179	ENSDARG00000038199	cdab	cytidine deaminase b [Source:ZFIN;Acc:ZDB-GENE-040426-1911]
SOLSEv5.0_08528	-0.0729957906353769	ENSDARG00000038199	cdab	cytidine deaminase b [Source:ZFIN;Acc:ZDB-GENE-040426-1911]
SOLSEv5.0_08530	-0.208960530754952	ENSDARG00000014569	hnrnpr	heterogeneous nuclear ribonucleoprotein R [Source:ZFIN;Acc:ZDB-GENE-040426-2766]
SOLSEv5.0_08532	-0.217011720101878	ENSDARG00000080019	UBA6	ubiquitin like modifier activating enzyme 6 [Source:HGNC Symbol;Acc:HGNC:25581]
SOLSEv5.0_08533	-0.219705747797439	ENSDARG00000041554	unc93a	unc-93 homolog A [Source:ZFIN;Acc:ZDB-GENE-041014-304]
SOLSEv5.0_08534	-0.400956129702113	ENSDARG00000019702	aldocb	aldolase C, fructose-bisphosphate, b [Source:ZFIN;Acc:ZDB-GENE-030821-1]
SOLSEv5.0_01213	1.13966384731238	ENSDARG00000111645	CR354584.2	chromobox homolog 7b [Source:NCBI gene;Acc:101882803]
SOLSEv5.0_08535	0.217590162886341	ENSDARG00000041554	unc93a	unc-93 homolog A [Source:ZFIN;Acc:ZDB-GENE-041014-304]
SOLSEv5.0_08536	NA	ENSDARG00000056950	epyc	epiphycan [Source:ZFIN;Acc:ZDB-GENE-041008-9]
SOLSEv5.0_08538	0.167082717933029	ENSDARG00000089904	adgre5b.3	adhesion G protein-coupled receptor E5b, duplicate 3 [Source:ZFIN;Acc:ZDB-GENE-121214-275]
SOLSEv5.0_08539	-0.314574970131481	ENSDARG00000010332	zgc:56231	zgc:56231 [Source:ZFIN;Acc:ZDB-GENE-040426-1914]
SOLSEv5.0_08540	-0.428136058079176	ENSDARG00000102291	eef1da	eukaryotic translation elongation factor 1 delta a (guanine nucleotide exchange protein) [Source:ZFIN;Acc:ZDB-GENE-040426-2740]
SOLSEv5.0_08541	-0.211028887909827	ENSDARG00000030053	eef1db	eukaryotic translation elongation factor 1 delta b (guanine nucleotide exchange protein) [Source:ZFIN;Acc:ZDB-GENE-030131-6544]
SOLSEv5.0_08542	0.0728707768369014	ENSDARG00000013708	usp9	ubiquitin specific peptidase 9 [Source:ZFIN;Acc:ZDB-GENE-061019-1]
SOLSEv5.0_01214	0.215840101868989	ENSDARG00000093978	zgc:77486	zgc:77486 [Source:ZFIN;Acc:ZDB-GENE-040426-2056]
SOLSEv5.0_08544	0.0206377604617	ENSDARG00000027088	ptgdsb.1	prostaglandin D2 synthase b, tandem duplicate 1 [Source:ZFIN;Acc:ZDB-GENE-030131-8436]
SOLSEv5.0_08545	0.337206436628655	ENSDARG00000006220	ugt1a1	UDP glucuronosyltransferase 1 family, polypeptide A1 [Source:ZFIN;Acc:ZDB-GENE-071004-4]
SOLSEv5.0_08546	0.00745621923782453	ENSDARG00000109813	rab7a	RAB7a, member RAS oncogene family [Source:ZFIN;Acc:ZDB-GENE-040426-1352]
SOLSEv5.0_08547	0.616563329502198	ENSDARG00000071014	s100u	S100 calcium binding protein U [Source:ZFIN;Acc:ZDB-GENE-030131-3121]
SOLSEv5.0_08548	-0.0188657460348564	ENSDARG00000005908	clk4b	CDC-like kinase 4b [Source:ZFIN;Acc:ZDB-GENE-050227-19]
SOLSEv5.0_08549	0.26172810603695	ENSDARG00000099973	mia2	MIA SH3 domain ER export factor 2 [Source:ZFIN;Acc:ZDB-GENE-100618-1]
SOLSEv5.0_08550	-0.101878905851302	ENSDARG00000069261	metap2a	methionyl aminopeptidase 2a [Source:ZFIN;Acc:ZDB-GENE-061013-5]
SOLSEv5.0_01215	0.0960494205527829	ENSDARG00000076183	frrs1a	ferric-chelate reductase 1a [Source:ZFIN;Acc:ZDB-GENE-070705-45]
SOLSEv5.0_08551	-0.337954703046647	ENSDARG00000112664	p2rx5	purinergic receptor P2X, ligand-gated ion channel, 5 [Source:ZFIN;Acc:ZDB-GENE-030319-5]
SOLSEv5.0_08552	0.139011550901372	ENSDARG00000017891	tcp1	t-complex 1 [Source:ZFIN;Acc:ZDB-GENE-990714-24]
SOLSEv5.0_08553	0.103243717773123	ENSDARG00000017891	tcp1	t-complex 1 [Source:ZFIN;Acc:ZDB-GENE-990714-24]
SOLSEv5.0_08554	-0.342283522969835	ENSDARG00000109528	krt18a.1	keratin 18a, tandem duplicate 1 [Source:ZFIN;Acc:ZDB-GENE-030411-6]
SOLSEv5.0_08555	0.28035555010657	ENSDARG00000025326	myl12.2	myosin, light chain 12, genome duplicate 2 [Source:ZFIN;Acc:ZDB-GENE-030131-9028]
SOLSEv5.0_01216	-0.272246606981182	ENSDARG00000060682	agr1	anterior gradient 1 [Source:ZFIN;Acc:ZDB-GENE-030131-7249]
SOLSEv5.0_08557	0.139743771402878	ENSDARG00000021669	sec61a1	SEC61 translocon alpha 1 subunit [Source:ZFIN;Acc:ZDB-GENE-020418-2]
SOLSEv5.0_08559	0.43072688968375	ENSDARG00000060494	eprs	glutamyl-prolyl-tRNA synthetase [Source:ZFIN;Acc:ZDB-GENE-030131-638]
SOLSEv5.0_08560	0.0260166094430863	ENSDARG00000060494	eprs	glutamyl-prolyl-tRNA synthetase [Source:ZFIN;Acc:ZDB-GENE-030131-638]
SOLSEv5.0_08561	0.13612285436843	ENSDARG00000079011	col17a1b	collagen, type XVII, alpha 1b [Source:ZFIN;Acc:ZDB-GENE-030131-7145]
SOLSEv5.0_08562	0.418327647908195	ENSDARG00000035622	xbp1	X-box binding protein 1 [Source:ZFIN;Acc:ZDB-GENE-011210-2]
SOLSEv5.0_08563	-0.0783207402893142	ENSDARG00000037071	rps26	ribosomal protein S26 [Source:ZFIN;Acc:ZDB-GENE-030131-8606]
SOLSEv5.0_08564	-0.131539102028768	ENSDARG00000040184	syncrip	synaptotagmin binding, cytoplasmic RNA interacting protein [Source:ZFIN;Acc:ZDB-GENE-030131-4862]
SOLSEv5.0_08565	-0.449795618994593	ENSDARG00000098368	aplp1	amyloid beta (A4) precursor-like protein 1 [Source:ZFIN;Acc:ZDB-GENE-040319-1]
SOLSEv5.0_08566	0.181080680054109	ENSDARG00000103718	chmp5b	charged multivesicular body protein 5b [Source:ZFIN;Acc:ZDB-GENE-040426-1374]
SOLSEv5.0_08568	0.368042529145982	ENSDARG00000114486	snrnp200	small nuclear ribonucleoprotein 200 (U5) [Source:ZFIN;Acc:ZDB-GENE-081105-64]
SOLSEv5.0_08569	-0.303168850165102	ENSDARG00000070437	rpl22	ribosomal protein L22 [Source:ZFIN;Acc:ZDB-GENE-051113-276]
SOLSEv5.0_08570	-0.00501063566849833	ENSDARG00000035596	ISCU (1 of many)	iron-sulfur cluster assembly enzyme [Source:HGNC Symbol;Acc:HGNC:29882]
SOLSEv5.0_08571	-0.253227212153068	ENSDARG00000063167	chkb	choline kinase beta [Source:ZFIN;Acc:ZDB-GENE-030131-2928]
SOLSEv5.0_00126	0.286382870947092	ENSDARG00000012987	gpia	glucose-6-phosphate isomerase a [Source:ZFIN;Acc:ZDB-GENE-020513-2]
SOLSEv5.0_01218	-0.472330164912586	ENSDARG00000005783	ncanb	neurocan b [Source:ZFIN;Acc:ZDB-GENE-050208-586]
SOLSEv5.0_08572	-0.40632750009796	ENSDARG00000063167	chkb	choline kinase beta [Source:ZFIN;Acc:ZDB-GENE-030131-2928]
SOLSEv5.0_08573	0.126890339390018	ENSDARG00000015059	daam1a	dishevelled associated activator of morphogenesis 1a [Source:ZFIN;Acc:ZDB-GENE-030911-6]
SOLSEv5.0_08574	-0.307419515759598	ENSDARG00000087299	armc9	armadillo repeat containing 9 [Source:ZFIN;Acc:ZDB-GENE-100922-67]
SOLSEv5.0_08576	-0.121081184578302	ENSDARG00000102556	nfat5b	nuclear factor of activated T cells 5b [Source:ZFIN;Acc:ZDB-GENE-140106-7]
SOLSEv5.0_08577	0.0146564628841924	ENSDARG00000020872	nfat5a	nuclear factor of activated T cells 5a [Source:ZFIN;Acc:ZDB-GENE-030131-6322]
SOLSEv5.0_08578	-0.130731258245074	ENSDARG00000014165	ssr3	signal sequence receptor, gamma [Source:ZFIN;Acc:ZDB-GENE-030131-9134]
SOLSEv5.0_08579	-0.369626415456072	ENSDARG00000043010	camk2d1	calcium/calmodulin-dependent protein kinase (CaM kinase) II delta 1 [Source:ZFIN;Acc:ZDB-GENE-040801-121]
SOLSEv5.0_01219	-0.201391892620678	ENSDARG00000057782	baz2ba	bromodomain adjacent to zinc finger domain, 2Ba [Source:ZFIN;Acc:ZDB-GENE-070615-37]
SOLSEv5.0_08580	0.343896334500701	ENSDARG00000098903	tfe3a	transcription factor binding to IGHM enhancer 3a [Source:ZFIN;Acc:ZDB-GENE-010919-2]
SOLSEv5.0_08581	0.48611001565252	ENSDARG00000060007	n4bp3	NEDD4 binding protein 3 [Source:ZFIN;Acc:ZDB-GENE-141216-2]
SOLSEv5.0_08582	0.106299969096337	ENSDARG00000113109	rnf141	ring finger protein 141 [Source:ZFIN;Acc:ZDB-GENE-040625-71]
SOLSEv5.0_08583	0.0408926693730918	ENSDARG00000012747	rer1	retention in endoplasmic reticulum sorting receptor 1 [Source:ZFIN;Acc:ZDB-GENE-040426-1494]
SOLSEv5.0_08584	0.244275086667498	ENSDARG00000012747	rer1	retention in endoplasmic reticulum sorting receptor 1 [Source:ZFIN;Acc:ZDB-GENE-040426-1494]
SOLSEv5.0_08585	0.0888226634158669	ENSDARG00000112198	dpf2l	D4, zinc and double PHD fingers family 2, like [Source:ZFIN;Acc:ZDB-GENE-030131-5132]
SOLSEv5.0_08586	0.757539569779418	ENSDARG00000114064	h6pd	hexose-6-phosphate dehydrogenase (glucose 1-dehydrogenase) [Source:ZFIN;Acc:ZDB-GENE-110408-60]
SOLSEv5.0_08587	0.162970182752836	ENSDARG00000099568	CABZ01071056.1	cyclin and CBS domain divalent metal cation transport mediator 3 [Source:NCBI gene;Acc:100329721]
SOLSEv5.0_08588	-0.0681740932080676	ENSDARG00000062590	pleca	plectin a [Source:ZFIN;Acc:ZDB-GENE-030131-8984]
SOLSEv5.0_08589	-0.0658326472082933	ENSDARG00000015290	sacm1la	SAC1 like phosphatidylinositide phosphatase a [Source:ZFIN;Acc:ZDB-GENE-060503-122]
SOLSEv5.0_08590	0.00137823629529399	ENSDARG00000053047	eif2s2	eukaryotic translation initiation factor 2, subunit 2 beta [Source:ZFIN;Acc:ZDB-GENE-030131-3085]
SOLSEv5.0_08591	-0.0595773516660951	ENSDARG00000103691	rfx7b	regulatory factor X7b [Source:ZFIN;Acc:ZDB-GENE-170623-1]
SOLSEv5.0_08592	-0.253033598915175	ENSDARG00000034211	capn2l	calpain 2, (m/II) large subunit, like [Source:ZFIN;Acc:ZDB-GENE-050417-341]
SOLSEv5.0_01220	0.0745611577861784	ENSDARG00000033012	pcnt	pericentrin [Source:ZFIN;Acc:ZDB-GENE-030829-26]
SOLSEv5.0_08593	0.8074804994254	ENSDARG00000018263	pdia2	protein disulfide isomerase family A, member 2 [Source:ZFIN;Acc:ZDB-GENE-040426-705]
SOLSEv5.0_08594	0.383116979884284	ENSDARG00000078092	limd2	LIM domain containing 2 [Source:ZFIN;Acc:ZDB-GENE-120906-1]
SOLSEv5.0_08595	0.129457056805323	ENSDARG00000078092	limd2	LIM domain containing 2 [Source:ZFIN;Acc:ZDB-GENE-120906-1]
SOLSEv5.0_08596	-0.118239255628083	ENSDARG00000105243	ogt.1	O-linked N-acetylglucosamine (GlcNAc) transferase, tandem duplicate 1 [Source:ZFIN;Acc:ZDB-GENE-030131-9631]
SOLSEv5.0_08597	-0.0771170884186606	ENSDARG00000105243	ogt.1	O-linked N-acetylglucosamine (GlcNAc) transferase, tandem duplicate 1 [Source:ZFIN;Acc:ZDB-GENE-030131-9631]
SOLSEv5.0_08598	0.016102642252324	ENSDARG00000105243	ogt.1	O-linked N-acetylglucosamine (GlcNAc) transferase, tandem duplicate 1 [Source:ZFIN;Acc:ZDB-GENE-030131-9631]
SOLSEv5.0_08599	1.65517446874694	ENSDARG00000033172	nr2f5	nuclear receptor subfamily 2, group F, member 5 [Source:ZFIN;Acc:ZDB-GENE-990415-253]
SOLSEv5.0_01221	0.0765357679159944	ENSDARG00000060482	mid1	midline 1 [Source:ZFIN;Acc:ZDB-GENE-110411-205]
SOLSEv5.0_08600	NA	ENSDARG00000113607	BEND4	BEN domain containing 4 [Source:HGNC Symbol;Acc:HGNC:23815]
SOLSEv5.0_08601	0.468437131111667	ENSDARG00000113265	spint2	serine peptidase inhibitor, Kunitz type, 2 [Source:ZFIN;Acc:ZDB-GENE-061013-323]
SOLSEv5.0_08602	0.11043454162803	ENSDARG00000016743	angel2	angel homolog 2 (Drosophila) [Source:ZFIN;Acc:ZDB-GENE-030131-6498]
SOLSEv5.0_08603	0.471100553535422	ENSDARG00000079745	si:ch211-166a6.5	si:ch211-166a6.5 [Source:ZFIN;Acc:ZDB-GENE-030131-9913]
SOLSEv5.0_08604	0.35976459754141	ENSDARG00000098079	rab3gap1	RAB3 GTPase activating protein subunit 1 [Source:ZFIN;Acc:ZDB-GENE-061027-53]
SOLSEv5.0_08605	0.103992639129421	ENSDARG00000098079	rab3gap1	RAB3 GTPase activating protein subunit 1 [Source:ZFIN;Acc:ZDB-GENE-061027-53]
SOLSEv5.0_08606	0.361974265086598	ENSDARG00000031761	dab2	DAB adaptor protein 2 [Source:ZFIN;Acc:ZDB-GENE-040303-1]
SOLSEv5.0_08607	0.151826956620726	ENSDARG00000076241	txlnbb	taxilin beta b [Source:ZFIN;Acc:ZDB-GENE-070424-77]
SOLSEv5.0_08608	0.161997156651408	ENSDARG00000076241	txlnbb	taxilin beta b [Source:ZFIN;Acc:ZDB-GENE-070424-77]
SOLSEv5.0_08609	-0.185506670043337	ENSDARG00000074677	frem3	Fras1 related extracellular matrix 3 [Source:ZFIN;Acc:ZDB-GENE-030131-9788]
SOLSEv5.0_08610	-0.207204880591131	ENSDARG00000013863	fam133b	family with sequence similarity 133 member B [Source:ZFIN;Acc:ZDB-GENE-060503-229]
SOLSEv5.0_08611	0.621716777999145	ENSDARG00000000690	sypl2b	synaptophysin-like 2b [Source:ZFIN;Acc:ZDB-GENE-050417-309]
SOLSEv5.0_08612	0.0119689878937436	ENSDARG00000033609	map1lc3a	microtubule-associated protein 1 light chain 3 alpha [Source:ZFIN;Acc:ZDB-GENE-040426-2232]
SOLSEv5.0_01222	0.222415100727236	ENSDARG00000038941	ppp1r1c	protein phosphatase 1, regulatory (inhibitor) subunit 1C [Source:ZFIN;Acc:ZDB-GENE-040718-273]
SOLSEv5.0_08613	-0.0891354502398366	ENSDARG00000039601	ier3ip1	immediate early response 3 interacting protein 1 [Source:ZFIN;Acc:ZDB-GENE-050506-106]
SOLSEv5.0_08615	0.589484183566133	ENSDARG00000060362	nadkb	NAD kinase b [Source:ZFIN;Acc:ZDB-GENE-061103-433]
SOLSEv5.0_08616	0.0287977045770102	ENSDARG00000098782	cratb	carnitine O-acetyltransferase b [Source:ZFIN;Acc:ZDB-GENE-040912-162]
SOLSEv5.0_08617	0.0761918845897962	ENSDARG00000035676	ptp4a2b	protein tyrosine phosphatase 4A2b [Source:ZFIN;Acc:ZDB-GENE-041114-111]
SOLSEv5.0_08618	-0.411832661806201	ENSDARG00000031720	clstn1	calsyntenin 1 [Source:ZFIN;Acc:ZDB-GENE-040426-1064]
SOLSEv5.0_08619	1.17259418261927	ENSDARG00000075159	meltf	melanotransferrin [Source:ZFIN;Acc:ZDB-GENE-050309-40]
SOLSEv5.0_08620	0.020042573021946	ENSDARG00000076464	lamtor1	late endosomal/lysosomal adaptor, MAPK and MTOR activator 1 [Source:ZFIN;Acc:ZDB-GENE-130819-1]
SOLSEv5.0_08621	-0.245521705100562	ENSDARG00000003779	ctnnd2b	catenin (cadherin-associated protein), delta 2b [Source:ZFIN;Acc:ZDB-GENE-070912-532]
SOLSEv5.0_08622	-0.160689870781496	ENSDARG00000031216	ssu72	SSU72 homolog, RNA polymerase II CTD phosphatase [Source:ZFIN;Acc:ZDB-GENE-040426-1689]
SOLSEv5.0_08623	-0.232504964174749	ENSDARG00000031216	ssu72	SSU72 homolog, RNA polymerase II CTD phosphatase [Source:ZFIN;Acc:ZDB-GENE-040426-1689]
SOLSEv5.0_08624	0.110867967593183	ENSDARG00000031216	ssu72	SSU72 homolog, RNA polymerase II CTD phosphatase [Source:ZFIN;Acc:ZDB-GENE-040426-1689]
SOLSEv5.0_08627	0.595323274569025	ENSDARG00000059700	agmat	agmatine ureohydrolase (agmatinase) [Source:ZFIN;Acc:ZDB-GENE-060929-696]
SOLSEv5.0_08628	0.325089345277176	ENSDARG00000102464	wnt5b	wingless-type MMTV integration site family, member 5b [Source:ZFIN;Acc:ZDB-GENE-980526-87]
SOLSEv5.0_08629	0.535923636619892	ENSDARG00000103699	ptpn13	protein tyrosine phosphatase non-receptor type 13 [Source:ZFIN;Acc:ZDB-GENE-070410-72]
SOLSEv5.0_08630	0.201900168118115	ENSDARG00000103699	ptpn13	protein tyrosine phosphatase non-receptor type 13 [Source:ZFIN;Acc:ZDB-GENE-070410-72]
SOLSEv5.0_08631	0.14576385164641	ENSDARG00000061383	serpinf2b	serpin peptidase inhibitor, clade F (alpha-2 antiplasmin, pigment epithelium derived factor), member 2b [Source:ZFIN;Acc:ZDB-GENE-061215-114]
SOLSEv5.0_08632	-0.450785354436239	ENSDARG00000016977	snx27b	sorting nexin 27b [Source:ZFIN;Acc:ZDB-GENE-040426-1529]
SOLSEv5.0_01223	0.381099543345757	ENSDARG00000012016	hpgd	15-hydroxyprostaglandin dehydrogenase [Source:ZFIN;Acc:ZDB-GENE-080728-2]
SOLSEv5.0_08633	0.0899292947064198	ENSDARG00000104404	b4galt1l	DP-Gal:betaGlcNAc beta 1,4- galactosyltransferase, polypeptide 1, like [Source:ZFIN;Acc:ZDB-GENE-061013-84]
SOLSEv5.0_08634	0.231434671179037	ENSDARG00000104404	b4galt1l	DP-Gal:betaGlcNAc beta 1,4- galactosyltransferase, polypeptide 1, like [Source:ZFIN;Acc:ZDB-GENE-061013-84]
SOLSEv5.0_08635	0.15207231214281	ENSDARG00000022101	obscnb	obscurin, cytoskeletal calmodulin and titin-interacting RhoGEF b [Source:ZFIN;Acc:ZDB-GENE-070119-5]
SOLSEv5.0_08636	0.0640924599744667	ENSDARG00000022101	obscnb	obscurin, cytoskeletal calmodulin and titin-interacting RhoGEF b [Source:ZFIN;Acc:ZDB-GENE-070119-5]
SOLSEv5.0_08637	-0.302189245494993	ENSDARG00000034321	palmdb	palmdelphin b [Source:ZFIN;Acc:ZDB-GENE-090713-3]
SOLSEv5.0_08638	0.078510514305045	ENSDARG00000034321	palmdb	palmdelphin b [Source:ZFIN;Acc:ZDB-GENE-090713-3]
SOLSEv5.0_08639	0.284221153862101	ENSDARG00000029045	peli2	pellino E3 ubiquitin protein ligase family member 2 [Source:ZFIN;Acc:ZDB-GENE-040718-360]
SOLSEv5.0_00127	-0.174180661436386	ENSDARG00000043177	lsm1	LSM1, U6 small nuclear RNA associated [Source:ZFIN;Acc:ZDB-GENE-040801-68]
SOLSEv5.0_08641	-0.0652172219033558	ENSDARG00000059279	tfap2a	transcription factor AP-2 alpha [Source:ZFIN;Acc:ZDB-GENE-011212-6]
SOLSEv5.0_08642	0.0627812601403429	ENSDARG00000059279	tfap2a	transcription factor AP-2 alpha [Source:ZFIN;Acc:ZDB-GENE-011212-6]
SOLSEv5.0_08643	-0.0960236990985955	ENSDARG00000059279	tfap2a	transcription factor AP-2 alpha [Source:ZFIN;Acc:ZDB-GENE-011212-6]
SOLSEv5.0_08644	0.0648585647534591	ENSDARG00000059279	tfap2a	transcription factor AP-2 alpha [Source:ZFIN;Acc:ZDB-GENE-011212-6]
SOLSEv5.0_08645	0.279283276282206	ENSDARG00000031911	tns3.2	tensin 3, tandem duplicate 2 [Source:ZFIN;Acc:ZDB-GENE-081031-95]
SOLSEv5.0_08646	0.160963246785948	ENSDARG00000036335	c1galt1c1	C1GALT1-specific chaperone 1 [Source:ZFIN;Acc:ZDB-GENE-030131-2772]
SOLSEv5.0_08647	0.259543562396442	ENSDARG00000112024	LO017821.1
SOLSEv5.0_01224	-0.051366920592236	ENSDARG00000104771	timm44	translocase of inner mitochondrial membrane 44 homolog (yeast) [Source:ZFIN;Acc:ZDB-GENE-030131-145]
SOLSEv5.0_08648	-0.196358585212661	ENSDARG00000056122	gdi1	GDP dissociation inhibitor 1 [Source:ZFIN;Acc:ZDB-GENE-050522-504]
SOLSEv5.0_08649	0.568054306654886	ENSDARG00000100657	egfl7	EGF-like-domain, multiple 7 [Source:ZFIN;Acc:ZDB-GENE-040429-2]
SOLSEv5.0_08650	0.14856833049812	ENSDARG00000100657	egfl7	EGF-like-domain, multiple 7 [Source:ZFIN;Acc:ZDB-GENE-040429-2]
SOLSEv5.0_08651	-0.144228092902225	ENSDARG00000059818	kif5ab	kinesin family member 5A, b [Source:ZFIN;Acc:ZDB-GENE-110510-3]
SOLSEv5.0_01225	-0.155547792707658	ENSDARG00000075768	sdhb	succinate dehydrogenase complex, subunit B, iron sulfur (Ip) [Source:ZFIN;Acc:ZDB-GENE-030131-8005]
SOLSEv5.0_08652	-0.0646364798886799	ENSDARG00000099653	PSMD2 (1 of many)	proteasome 26S subunit, non-ATPase 2 [Source:HGNC Symbol;Acc:HGNC:9559]
SOLSEv5.0_08653	1.2122008441079	ENSDARG00000056719	slc6a19b	solute carrier family 6 member 19b [Source:ZFIN;Acc:ZDB-GENE-030131-4755]
SOLSEv5.0_08654	1.7109217047156	ENSDARG00000091560	slc6a19a.2	solute carrier family 6 member 19a, tandem duplicate 2 [Source:ZFIN;Acc:ZDB-GENE-141210-16]
SOLSEv5.0_08656	-0.196633254887763	ENSDARG00000054137	adgrg6	adhesion G protein-coupled receptor G6 [Source:ZFIN;Acc:ZDB-GENE-041014-357]
SOLSEv5.0_08657	-0.0833252688919513	ENSDARG00000057513	mdm4	MDM4 regulator of p53 [Source:ZFIN;Acc:ZDB-GENE-030131-6872]
SOLSEv5.0_01226	0.312689185420849	ENSDARG00000045929	oaz2a	ornithine decarboxylase antizyme 2a [Source:ZFIN;Acc:ZDB-GENE-121005-1]
SOLSEv5.0_08658	0.182558343717766	ENSDARG00000016782	huwe1	HECT, UBA and WWE domain containing E3 ubiquitin protein ligase 1 [Source:ZFIN;Acc:ZDB-GENE-081104-387]
SOLSEv5.0_08659	-0.202020984091549	ENSDARG00000098984	pid1	phosphotyrosine interaction domain containing 1 [Source:ZFIN;Acc:ZDB-GENE-050320-72]
SOLSEv5.0_08660	-0.146525650101263	ENSDARG00000058470	mapk13	mitogen-activated protein kinase 13 [Source:ZFIN;Acc:ZDB-GENE-041111-17]
SOLSEv5.0_08661	NA	ENSDARG00000070484	zgc:195001	zgc:195001 [Source:ZFIN;Acc:ZDB-GENE-081022-173]
SOLSEv5.0_08663	0.0453013757411183	ENSDARG00000113324	CR388148.2
SOLSEv5.0_01227	-0.114174547000738	ENSDARG00000111306	adal	adenosine deaminase-like [Source:ZFIN;Acc:ZDB-GENE-050913-145]
SOLSEv5.0_08664	0.280115864902312	ENSDARG00000029105	ftr51	finTRIM family, member 51 [Source:ZFIN;Acc:ZDB-GENE-081104-54]
SOLSEv5.0_08665	-0.117440829838588	ENSDARG00000055520	ftr61	finTRIM family, member 61 [Source:ZFIN;Acc:ZDB-GENE-070424-55]
SOLSEv5.0_08666	0.280447443812474	ENSDARG00000055520	ftr61	finTRIM family, member 61 [Source:ZFIN;Acc:ZDB-GENE-070424-55]
SOLSEv5.0_08667	0.459767132477992	ENSDARG00000058693	cast	calpastatin [Source:ZFIN;Acc:ZDB-GENE-050810-2]
SOLSEv5.0_08668	0.1621293557801	ENSDARG00000034503	per2	period circadian clock 2 [Source:ZFIN;Acc:ZDB-GENE-011220-2]
SOLSEv5.0_08669	0.260073079627757	ENSDARG00000001431	actn3b	actinin alpha 3b [Source:ZFIN;Acc:ZDB-GENE-030131-2040]
SOLSEv5.0_08672	0.119036140305069	ENSDARG00000071679	mydgf	myeloid-derived growth factor [Source:ZFIN;Acc:ZDB-GENE-040718-183]
SOLSEv5.0_08673	0.0229671696495501	ENSDARG00000114665	si:dkey-156n14.5	si:dkey-156n14.5 [Source:ZFIN;Acc:ZDB-GENE-030131-18]
SOLSEv5.0_01228	-0.256374774499422	ENSDARG00000060398	rft1	RFT1 homolog [Source:ZFIN;Acc:ZDB-GENE-110411-126]
SOLSEv5.0_08674	-0.121042465163136	ENSDARG00000114665	si:dkey-156n14.5	si:dkey-156n14.5 [Source:ZFIN;Acc:ZDB-GENE-030131-18]
SOLSEv5.0_08675	-0.1355967275092	ENSDARG00000055524	rnf7	ring finger protein 7 [Source:ZFIN;Acc:ZDB-GENE-050220-12]
SOLSEv5.0_08676	1.12541997501514	ENSDARG00000115234	crygm2b	crystallin, gamma M2b [Source:ZFIN;Acc:ZDB-GENE-050516-10]
SOLSEv5.0_08677	0.910643738414436	ENSDARG00000115234	crygm2b	crystallin, gamma M2b [Source:ZFIN;Acc:ZDB-GENE-050516-10]
SOLSEv5.0_08678	0.11944799700136	ENSDARG00000030110	myod1	myogenic differentiation 1 [Source:ZFIN;Acc:ZDB-GENE-980526-561]
SOLSEv5.0_08679	0.198196220306522	ENSDARG00000068457	tnnt3b	troponin T type 3b (skeletal, fast) [Source:ZFIN;Acc:ZDB-GENE-030520-2]
SOLSEv5.0_08680	0.150285741626768	ENSDARG00000075261	timp2b	TIMP metallopeptidase inhibitor 2b [Source:ZFIN;Acc:ZDB-GENE-040426-2655]
SOLSEv5.0_08681	0.247095069242269	ENSDARG00000043710	parvaa	parvin, alpha a [Source:ZFIN;Acc:ZDB-GENE-040721-2]
SOLSEv5.0_08682	-0.298754682934843	ENSDARG00000019181	rpsa	ribosomal protein SA [Source:ZFIN;Acc:ZDB-GENE-040426-811]
SOLSEv5.0_08683	-0.38679632380881	ENSDARG00000090752	plk2a	polo-like kinase 2a (Drosophila) [Source:ZFIN;Acc:ZDB-GENE-060810-71]
SOLSEv5.0_08684	-0.700265314186239	ENSDARG00000075393	spock2	SPARC (osteonectin), cwcv and kazal like domains proteoglycan 2 [Source:ZFIN;Acc:ZDB-GENE-090312-170]
SOLSEv5.0_08685	0.248123244374326	ENSDARG00000038709	si:dkeyp-66d1.7	si:dkeyp-66d1.7 [Source:ZFIN;Acc:ZDB-GENE-070912-662]
SOLSEv5.0_01230	-0.243551353606382	ENSDARG00000030022	nup188	nucleoporin 188 [Source:ZFIN;Acc:ZDB-GENE-030131-7184]
SOLSEv5.0_08686	-0.200615252562198	ENSDARG00000044521	eef1b2	eukaryotic translation elongation factor 1 beta 2 [Source:ZFIN;Acc:ZDB-GENE-030131-7310]
SOLSEv5.0_08687	-0.158731287027235	ENSDARG00000014690	rps4x	ribosomal protein S4 X-linked [Source:ZFIN;Acc:ZDB-GENE-040927-19]
SOLSEv5.0_08688	-0.152166488883204	ENSDARG00000075571	bicd2	bicaudal D homolog 2 (Drosophila) [Source:ZFIN;Acc:ZDB-GENE-120717-1]
SOLSEv5.0_08689	-0.241049590827017	ENSDARG00000079024	rps6kl1	ribosomal protein S6 kinase-like 1 [Source:ZFIN;Acc:ZDB-GENE-111020-10]
SOLSEv5.0_08690	0.721015309461841	ENSDARG00000053835	plekhh1	pleckstrin homology domain containing, family H (with MyTH4 domain) member 1 [Source:ZFIN;Acc:ZDB-GENE-061219-1]
SOLSEv5.0_08691	-0.174741646471386	ENSDARG00000015757	tmem50a	transmembrane protein 50A [Source:ZFIN;Acc:ZDB-GENE-040426-2937]
SOLSEv5.0_08692	0.0937385990379445	ENSDARG00000056427	auts2a	activator of transcription and developmental regulator AUTS2 a [Source:ZFIN;Acc:ZDB-GENE-030616-571]
SOLSEv5.0_08696	0.160901411963702	ENSDARG00000034714	esyt1a	extended synaptotagmin-like protein 1a [Source:ZFIN;Acc:ZDB-GENE-090311-55]
SOLSEv5.0_08697	-0.219915121162627	ENSDARG00000007216	abce1	ATP-binding cassette, sub-family E (OABP), member 1 [Source:ZFIN;Acc:ZDB-GENE-040426-1995]
SOLSEv5.0_08698	-0.0741643917106902	ENSDARG00000007216	abce1	ATP-binding cassette, sub-family E (OABP), member 1 [Source:ZFIN;Acc:ZDB-GENE-040426-1995]
SOLSEv5.0_08699	-0.337514142126972	ENSDARG00000058949	spina	spindlin a [Source:ZFIN;Acc:ZDB-GENE-161230-18]
SOLSEv5.0_08700	0.212050463148363	ENSDARG00000056677	BX530018.2	OCIA domain-containing protein 1-like [Source:NCBI gene;Acc:553528]
SOLSEv5.0_08701	0.143678519291323	ENSDARG00000069988	arid6	AT-rich interaction domain 6 [Source:ZFIN;Acc:ZDB-GENE-070112-1882]
SOLSEv5.0_08702	-0.781584061249555	ENSDARG00000054438	fzd2	frizzled class receptor 2 [Source:ZFIN;Acc:ZDB-GENE-990415-224]
SOLSEv5.0_00128	-0.25930880421929	ENSDARG00000087333	scoca	short coiled-coil protein a [Source:ZFIN;Acc:ZDB-GENE-061013-114]
SOLSEv5.0_01231	-0.290053510584614	ENSDARG00000078069	rrm2	ribonucleotide reductase M2 polypeptide [Source:ZFIN;Acc:ZDB-GENE-990415-25]
SOLSEv5.0_08703	0.109855302820379	ENSDARG00000007836	ctsla	cathepsin La [Source:ZFIN;Acc:ZDB-GENE-030131-106]
SOLSEv5.0_08704	0.0880005598541802	ENSDARG00000091851	tsen2	TSEN2 tRNA splicing endonuclease subunit [Source:ZFIN;Acc:ZDB-GENE-060929-918]
SOLSEv5.0_08705	-0.0515512171197448	ENSDARG00000009418	mef2cb	myocyte enhancer factor 2cb [Source:ZFIN;Acc:ZDB-GENE-040901-7]
SOLSEv5.0_08706	0.552932547103958	ENSDARG00000008553	zgc:136872	zgc:136872 [Source:ZFIN;Acc:ZDB-GENE-060421-5204]
SOLSEv5.0_08707	-0.103747128521761	ENSDARG00000076889	ralgapa1	Ral GTPase activating protein, alpha subunit 1 (catalytic) [Source:ZFIN;Acc:ZDB-GENE-080806-1]
SOLSEv5.0_08708	-0.267409308214181	ENSDARG00000024160	hao1	hydroxyacid oxidase (glycolate oxidase) 1 [Source:ZFIN;Acc:ZDB-GENE-060519-2]
SOLSEv5.0_08709	0.0844348902883651	ENSDARG00000005458	csnk1g2a	casein kinase 1, gamma 2a [Source:ZFIN;Acc:ZDB-GENE-030131-6445]
SOLSEv5.0_08710	0.206066435965976	ENSDARG00000060962	btr04	bloodthirsty-related gene family, member 4 [Source:ZFIN;Acc:ZDB-GENE-060825-109]
SOLSEv5.0_08712	NA	ENSDARG00000040920	si:dkey-49n23.1	si:dkey-49n23.1 [Source:ZFIN;Acc:ZDB-GENE-050208-762]
SOLSEv5.0_01233	0.188827079500916	ENSDARG00000056985	tpte	transmembrane phosphatase with tensin homology [Source:ZFIN;Acc:ZDB-GENE-030131-5503]
SOLSEv5.0_08713	NA	ENSDARG00000103034	CABZ01068499.1	cysteine-rich venom protein natrin-1-like [Source:NCBI gene;Acc:100536500]
SOLSEv5.0_08714	-0.288675210943451	ENSDARG00000075972	csrnp2	cysteine-serine-rich nuclear protein 2 [Source:ZFIN;Acc:ZDB-GENE-090312-137]
SOLSEv5.0_08715	0.0369100085456254	ENSDARG00000034989	retsatl	retinol saturase (all-trans-retinol 13,14-reductase) like [Source:ZFIN;Acc:ZDB-GENE-051113-252]
SOLSEv5.0_08716	0.173673910378333	ENSDARG00000039066	klhl31	kelch-like family member 31 [Source:ZFIN;Acc:ZDB-GENE-030131-2052]
SOLSEv5.0_01234	0.0106306910654975	ENSDARG00000055719	ino80c	INO80 complex subunit C [Source:ZFIN;Acc:ZDB-GENE-040625-97]
SOLSEv5.0_08717	0.392360651639413	ENSDARG00000045947	hrc	histidine rich calcium binding protein [Source:ZFIN;Acc:ZDB-GENE-041008-189]
SOLSEv5.0_08718	-0.723976739259433	ENSDARG00000086391	cald1b	caldesmon 1b [Source:ZFIN;Acc:ZDB-GENE-090313-229]
SOLSEv5.0_08719	0.133848809787417	ENSDARG00000102142	ece2b	endothelin converting enzyme 2b [Source:ZFIN;Acc:ZDB-GENE-131120-140]
SOLSEv5.0_08720	0.366952523652914	ENSDARG00000054448	kif1c	kinesin family member 1C [Source:ZFIN;Acc:ZDB-GENE-090312-119]
SOLSEv5.0_08721	-0.161938828325688	ENSDARG00000037324	klhl17	kelch-like family member 17 [Source:ZFIN;Acc:ZDB-GENE-030131-8131]
SOLSEv5.0_08722	-0.156824430082814	ENSDARG00000037324	klhl17	kelch-like family member 17 [Source:ZFIN;Acc:ZDB-GENE-030131-8131]
SOLSEv5.0_08723	-0.183817951492458	ENSDARG00000012577	waca	WW domain containing adaptor with coiled-coil a [Source:ZFIN;Acc:ZDB-GENE-030131-2624]
SOLSEv5.0_08724	-0.334551086344025	ENSDARG00000006316	rpl23a	ribosomal protein L23a [Source:ZFIN;Acc:ZDB-GENE-030131-7479]
SOLSEv5.0_08725	-0.162248802286967	ENSDARG00000027740	adcyap1b	adenylate cyclase activating polypeptide 1b [Source:ZFIN;Acc:ZDB-GENE-041010-89]
SOLSEv5.0_08726	-0.452614468576872	ENSDARG00000004015	adcyap1a	adenylate cyclase activating polypeptide 1a [Source:ZFIN;Acc:ZDB-GENE-020809-4]
SOLSEv5.0_08727	-0.261807457731389	ENSDARG00000027740	adcyap1b	adenylate cyclase activating polypeptide 1b [Source:ZFIN;Acc:ZDB-GENE-041010-89]
SOLSEv5.0_08728	-0.325780688176342	ENSDARG00000055223	ablim2	actin binding LIM protein family, member 2 [Source:ZFIN;Acc:ZDB-GENE-100316-5]
SOLSEv5.0_01235	-0.347889687017371	ENSDARG00000019312	rab39ba	RAB39B, member RAS oncogene family a [Source:ZFIN;Acc:ZDB-GENE-070620-7]
SOLSEv5.0_08729	-0.413516402411758	ENSDARG00000055223	ablim2	actin binding LIM protein family, member 2 [Source:ZFIN;Acc:ZDB-GENE-100316-5]
SOLSEv5.0_08730	-0.295325022303327	ENSDARG00000062965	dennd10	DENN domain containing 10 [Source:ZFIN;Acc:ZDB-GENE-030131-3548]
[truncated: 32,899 more rows]
