# Supplementary material for: An improved de novo assembling and polishing of Solea senegalensis transcriptome shed light on retinoic acid signalling in larvae
Source: Sci Rep. 2020 Nov 26;10:20654. doi: 10.1038/s41598-020-77201-z (PMC7691524; doi:10.1038/s41598-020-77201-z)
Supplement: Supplementary file 2 — Supplementary file 4. [file 41598_2020_77201_MOESM2_ESM.zip › CTRL_vs_TTNPB_48h/CTRL_vs_TTNPB_48h.tsv]

	logFC_DESeq2	FDR_DESeq2	pvalue_DESeq2	logFC_edgeR	FDR_edgeR	pvalue_edgeR	logFC_limma	FDR_limma	pvalue_limma	logFC_NOISeq	FDR_NOISeq	pvalue_NOISeq	DESeq2_DEG	edgeR_DEG	limma_DEG	NOISeq_DEG	DEG_counts	combined_FDR	FDR_labeling	mean_logFCs	genes_tag
SOLSEv5.0_07671	5.33500356988806	2.3629266081035e-166	2.53877939413741e-170	5.3373421708081	6.29568296392814e-147	5.97710335510124e-151	5.31587299936368	6.27576039028628e-11	5.95818892080725e-15	5.36982743135346	0	1	TRUE	TRUE	TRUE	TRUE	4	0	SIGN	5.33951154285332	PREVALENT_DEG
SOLSEv5.0_12130	7.74118486202385	0	0	7.74536062184391	1.38440515646862e-239	4.38116762071149e-244	7.75374843697778	2.97319250915001e-13	9.40913481170294e-18	7.7731516962066	0	1	TRUE	TRUE	TRUE	TRUE	4	0	SIGN	7.75336140426303	PREVALENT_DEG
SOLSEv5.0_20961	7.45232326110573	8.9467685316573e-219	6.40840092518967e-223	7.4448345346277	1.3280118933076e-192	8.40540455905316e-197	7.4945908279156	6.27576039028628e-11	4.43511401627597e-15	7.37185610043221	0	1	TRUE	TRUE	TRUE	TRUE	4	0	SIGN	7.44090118102031	PREVALENT_DEG
SOLSEv5.0_22207	6.00879018327089	6.10179662888404e-153	8.74120282054873e-157	6.00011473836485	5.76535209554211e-110	9.12268124868209e-114	6.16812709134483	7.27851051277961e-11	9.21359601605065e-15	5.9095074172146	1.31006316905768e-14	0.999999999999987	TRUE	TRUE	TRUE	TRUE	4	1.5951412408406e-278	SIGN	6.02163485754879	PREVALENT_DEG
SOLSEv5.0_18848	5.33988340416222	1.09459544277617e-57	1.960094983841e-61	5.32980280307059	9.4520721187756e-88	1.79475403375593e-91	5.37855970919838	6.50181174549554e-07	3.26732109221827e-10	5.24817927440886	2.42028619368284e-14	0.999999999999976	TRUE	TRUE	TRUE	TRUE	4	1.4671874105315e-157	SIGN	5.32410629771001	PREVALENT_DEG
SOLSEv5.0_13377	6.42418403273633	2.45551672919661e-23	2.11060817637414e-26	6.31461707090434	4.67101942004816e-114	5.91286992632446e-118	7.06162716855063	1.20360237966795e-05	1.18078653658997e-08	6.47333252635349	0	1	TRUE	TRUE	TRUE	TRUE	4	1.21259567778247e-150	SIGN	6.5684401996362	PREVALENT_DEG
SOLSEv5.0_21232	2.85335020286904	9.67784684355105e-52	2.079617543919e-55	2.85661263844757	3.5541048656026e-44	8.99801858439216e-48	2.85895980435698	1.93454035631262e-08	3.0610784460151e-12	2.84383609431702	0	1	TRUE	TRUE	TRUE	TRUE	4	2.50546664357134e-112	SIGN	2.85318968499765	PREVALENT_DEG
SOLSEv5.0_10122	2.74564787421691	2.00784186694835e-46	5.03362691377353e-50	2.74943137502563	1.64322890563983e-37	5.7202816424691e-41	2.75564616412102	2.71897781890801e-08	5.16277949094847e-12	2.73723627360442	0	1	TRUE	TRUE	TRUE	TRUE	4	2.4435841035261e-100	SIGN	2.74699042174199	PREVALENT_DEG
SOLSEv5.0_08759	3.37522596314862	1.87127680251167e-37	5.36144059168161e-41	3.37571427836569	1.60966031940043e-44	3.56581608145922e-48	3.38220081309181	6.50181174549554e-07	3.29216076230035e-10	3.34724581733034	2.33146835171283e-15	0.999999999999998	TRUE	TRUE	TRUE	TRUE	4	9.79435932889716e-96	SIGN	3.37009671798411	PREVALENT_DEG
SOLSEv5.0_47807	3.81000785820269	2.09601984711187e-34	6.75602701239412e-38	3.81095845569358	8.27345334290672e-42	2.35643786468434e-45	3.88785707469192	3.04106768604856e-06	1.73230856510883e-09	3.71995603261259	3.1641356201817e-14	0.999999999999968	TRUE	TRUE	TRUE	TRUE	4	2.83925691630052e-88	SIGN	3.80719485530019	PREVALENT_DEG
SOLSEv5.0_41554	3.74126193606976	3.64860542547919e-33	1.43738484636742e-36	3.7406374359035	3.18759528685392e-40	1.00876460864392e-43	3.79323634674977	4.6946666058763e-06	3.22684854584508e-09	3.68736211752779	2.77555756156289e-15	0.999999999999997	TRUE	TRUE	TRUE	TRUE	4	2.42115128632248e-86	SIGN	3.74062445906271	PREVALENT_DEG
SOLSEv5.0_22413	3.55756400436761	8.62448349042163e-32	4.3242879760011e-35	3.55778617274958	2.35841566953053e-36	8.95629229860642e-40	3.67672327669783	4.39240144376452e-06	2.64108444670799e-09	3.5224722856358	1.24344978758018e-14	0.999999999999988	TRUE	TRUE	TRUE	TRUE	4	1.4574110149384e-80	SIGN	3.5786364348627	PREVALENT_DEG
SOLSEv5.0_19261	-2.20694211456221	2.27786816948334e-33	8.15796923387774e-37	-2.20138221992683	4.07536738520683e-34	1.80559965166289e-37	-2.19265941708908	3.14678335078099e-07	6.97094321195827e-11	-2.21274492920655	1.13686837721616e-13	0.999999999999886	TRUE	TRUE	TRUE	TRUE	4	4.28527394124263e-80	SIGN	-2.20343217019617	PREVALENT_DEG
SOLSEv5.0_47806	3.44363022625246	2.30294147111015e-30	1.40212037135136e-33	3.43481836617569	1.06209973893363e-35	4.3695359366237e-39	3.47067691960438	5.76298929659272e-06	4.55947126221773e-09	3.52821366678748	7.7715611723761e-15	0.999999999999992	TRUE	TRUE	TRUE	TRUE	4	1.33992376529488e-78	SIGN	3.469334794705	PREVALENT_DEG
SOLSEv5.0_19488	2.64368591863455	9.29120547582528e-33	3.99306875259306e-36	2.64669217823713	1.68324624226724e-28	9.05572521869143e-32	2.60749535433986	5.91246528240214e-07	2.25443898537584e-10	2.63487055572435	1.99840144432528e-14	0.99999999999998	TRUE	TRUE	TRUE	TRUE	4	1.93732406185041e-74	SIGN	2.63318600173397	PREVALENT_DEG
SOLSEv5.0_49080	2.20682115574685	4.74109722320222e-31	2.54696863935368e-34	2.21043912770261	2.29863873248456e-27	1.38213664727386e-30	2.25647151704117	3.24250182592091e-07	8.20912516452016e-11	2.19433836245556	0	1	TRUE	TRUE	TRUE	TRUE	4	4.06299987624448e-74	SIGN	2.21701754073655	PREVALENT_DEG
SOLSEv5.0_29328	2.17242711441349	3.1582787535496e-29	2.03599375273593e-32	2.17575711877006	7.87383011050652e-29	3.73769586561593e-32	2.16578187021421	5.91246528240214e-07	2.04006484520893e-10	2.17527050946403	0	1	TRUE	TRUE	TRUE	TRUE	4	1.65150268820985e-73	SIGN	2.17230915321545	PREVALENT_DEG
SOLSEv5.0_11476	1.89684854967177	2.90846030637696e-32	1.35412878672375e-35	1.90025187661276	1.79112529811358e-27	1.02029353353095e-30	1.9090825634435	3.27776471574847e-07	9.33570126957695e-11	1.88779517125684	1.36557432028894e-14	0.999999999999986	TRUE	TRUE	TRUE	TRUE	4	2.345291804661e-73	SIGN	1.89849454024622	PREVALENT_DEG
SOLSEv5.0_16663	3.19743117002556	8.71898569430901e-29	6.24524439102429e-32	3.19980649335425	8.31566967382262e-29	4.21059890443248e-32	3.24040330810764	5.76298929659272e-06	4.22404132414188e-09	3.14444333756372	0	1	TRUE	TRUE	TRUE	TRUE	4	4.43974985400364e-72	SIGN	3.19552107726279	PREVALENT_DEG
SOLSEv5.0_19366	1.75682054340474	6.38323895228755e-31	3.65775457476545e-34	1.76075938431061	2.21861337895444e-24	1.61486463862629e-27	1.76171574530579	5.91246528240214e-07	2.36814928742209e-10	1.75075177412178	8.88178419700125e-16	0.999999999999999	TRUE	TRUE	TRUE	TRUE	4	6.52914734183827e-70	SIGN	1.75751186178573	PREVALENT_DEG
SOLSEv5.0_08293	1.70205196385437	4.87494481991963e-29	3.31723915115224e-32	1.70532096340911	1.39996627877009e-23	1.10760330925828e-26	1.71418787501525	6.50181174549554e-07	3.00541934661674e-10	1.69326989953506	0	1	TRUE	TRUE	TRUE	TRUE	4	4.01988494136695e-68	SIGN	1.70370767545345	PREVALENT_DEG
SOLSEv5.0_25101	2.26383290151192	8.18225367297502e-28	6.15383307544142e-31	2.26842632789372	2.56864244075175e-24	1.95092941479294e-27	2.27377425102587	5.91246528240214e-07	2.43242028770619e-10	2.26765415322148	0	1	TRUE	TRUE	TRUE	TRUE	4	1.10538105899792e-67	SIGN	2.26842190841325	PREVALENT_DEG
SOLSEv5.0_19194	-3.26992210467894	9.93250662217886e-24	8.18163642683596e-27	-3.25870465893598	7.20699269057166e-27	4.56153213112546e-30	-3.32092365556391	1.82980775132639e-05	1.92506636112582e-08	-3.27695840896426	1.14352971536391e-13	0.999999999999886	TRUE	TRUE	TRUE	TRUE	4	9.27393672848238e-62	SIGN	-3.28162720703577	PREVALENT_DEG
SOLSEv5.0_19074	3.50179829079823	2.82710383908237e-20	2.73375129486513e-23	3.49079387506016	1.13605785257388e-26	7.54999047566428e-30	3.50319015892999	7.18923188287562e-05	1.46304224382822e-07	3.51732381147289	0	1	TRUE	TRUE	TRUE	TRUE	4	1.50148728015757e-60	SIGN	3.50327653406532	PREVALENT_DEG
SOLSEv5.0_16938	-3.3368631805122	6.86243970001389e-22	6.39006633480271e-25	-3.32327897067632	1.37776525902313e-24	9.59234016852081e-28	-3.24407192321188	8.32316443428816e-05	1.81985830711979e-07	-3.34392047798877	0	1	TRUE	TRUE	TRUE	TRUE	4	4.99446910404782e-60	SIGN	-3.31203363809729	PREVALENT_DEG
SOLSEv5.0_41266	1.52803166501713	1.34266916367569e-24	1.0579013538022e-27	1.53151331249787	5.11351557371514e-21	4.36928132188705e-24	1.53227269808931	1.77973536702102e-06	9.5748287095659e-10	1.52180011895205	1.33226762955019e-14	0.999999999999987	TRUE	TRUE	TRUE	TRUE	4	8.77517955707265e-59	SIGN	1.52840444863909	PREVALENT_DEG
SOLSEv5.0_19217	1.86851122867097	1.06046986190082e-22	9.49493107496615e-26	1.87227634946165	1.21452026787058e-17	1.34368530680941e-20	1.88787193644154	4.6946666058763e-06	3.26854221112309e-09	1.8631372589908	0	1	TRUE	TRUE	TRUE	TRUE	4	3.04128812484482e-55	SIGN	1.87294919339124	PREVALENT_DEG
SOLSEv5.0_15365	1.80882855491233	1.24207164878073e-19	1.24554137117185e-22	1.81213553608014	1.16791297345161e-20	1.03489234648707e-23	1.8058146267688	4.6946666058763e-06	3.12128385865227e-09	1.80794892235974	0	1	TRUE	TRUE	TRUE	TRUE	4	3.41665265386345e-55	SIGN	1.80868191003025	PREVALENT_DEG
SOLSEv5.0_13426	1.98755917957544	5.6884275097003e-18	6.31549505052322e-21	1.98849924956539	2.31865113412121e-21	1.90781130691324e-24	1.97595029519965	9.08146438718946e-06	8.33451904264357e-09	1.99243502082702	0	1	TRUE	TRUE	TRUE	TRUE	4	5.64617755630465e-54	SIGN	1.98611093629188	PREVALENT_DEG
SOLSEv5.0_08995	1.58474335753891	5.09570649815947e-19	5.29243923954676e-22	1.58912011980817	2.31414298828216e-17	2.70968355221495e-20	1.58737910591298	5.76298929659272e-06	4.41901105502174e-09	1.58975357703152	1.11022302462516e-16	1	TRUE	TRUE	TRUE	TRUE	4	2.77764353147337e-51	SIGN	1.58774904007289	PREVALENT_DEG
SOLSEv5.0_17229	1.9996544670303	3.85503008223709e-16	5.5225701342842e-19	1.99762434834952	1.31819828288142e-19	1.20977721458151e-22	1.98031163170095	1.82980775132639e-05	1.96884279708527e-08	2.02201702459515	0	1	TRUE	TRUE	TRUE	TRUE	4	3.57611157369241e-50	SIGN	1.99990186791898	PREVALENT_DEG
SOLSEv5.0_11382	1.67804786843894	9.76001568824896e-18	1.15350088715785e-20	1.68161334278434	3.43916354801614e-17	4.13583388159794e-20	1.68179444277968	7.43444035605549e-06	6.35241272234876e-09	1.66752136563858	0	1	TRUE	TRUE	TRUE	TRUE	4	9.37630146388341e-50	SIGN	1.67724425491038	PREVALENT_DEG
SOLSEv5.0_49939	1.95064291507197	3.44868103139518e-17	4.19938238906368e-20	1.9551751787372	1.21452026787058e-17	1.28878971227695e-20	2.0176183202667	6.27535359245604e-06	5.16342901369844e-09	1.93094264074727	0	1	TRUE	TRUE	TRUE	TRUE	4	9.86374329229831e-50	SIGN	1.96359476370579	PREVALENT_DEG
SOLSEv5.0_06373	1.3808316208597	7.9617908196284e-17	1.08354720702628e-19	1.38438862285364	4.51147598392126e-16	5.71090981856547e-19	1.38520481065732	9.74145860319087e-06	9.24851286736055e-09	1.37506138785751	0	1	TRUE	TRUE	TRUE	TRUE	4	1.16669656625614e-47	SIGN	1.38137161055704	PREVALENT_DEG
SOLSEv5.0_00159	1.45094865276477	4.20630579056317e-17	5.423214972433e-20	1.45428772262084	6.09057724419408e-16	7.90258131624284e-19	1.46273920659159	8.85921575342624e-06	7.85018643298632e-09	1.44295437894484	1.99840144432528e-15	0.999999999999998	TRUE	TRUE	TRUE	TRUE	4	1.28130487407314e-46	SIGN	1.45273249023051	PREVALENT_DEG
SOLSEv5.0_09450	2.20319194016645	8.29517269052285e-15	1.36658528674182e-17	2.20440666578417	1.21452026787058e-17	1.34523907008039e-20	2.18699188027509	4.42213843800858e-05	6.57743936790416e-08	2.19279234152548	1.11022302462516e-16	1	TRUE	TRUE	TRUE	TRUE	4	1.39425014257847e-46	SIGN	2.1968457069378	PREVALENT_DEG
SOLSEv5.0_01605	3.06257471913235	8.03732454451117e-18	9.21117346265875e-21	3.05879824071466	2.11689525995696e-18	2.07676676662761e-21	3.00525486820199	0.000232680592484635	6.70082405016039e-07	3.12653946603281	4.12447853648246e-13	0.999999999999588	TRUE	TRUE	TRUE	TRUE	4	4.46563535237263e-46	SIGN	3.06329182352045	PREVALENT_DEG
SOLSEv5.0_01166	1.40021359376902	5.46208445387554e-17	7.23791722632315e-20	1.40443032516409	5.10762849906094e-14	7.4353907071997e-17	1.41545606507236	1.61136695622722e-05	1.63181564604168e-08	1.39543361970371	0	1	TRUE	TRUE	TRUE	TRUE	4	1.32655653056116e-45	SIGN	1.4038834009273	PREVALENT_DEG
SOLSEv5.0_17679	2.71787633810612	3.62874063304368e-17	4.54859688262047e-20	2.7207856248548	5.04320491154721e-18	5.10720456879998e-21	2.79990391336192	4.17964355670094e-05	5.95221241341632e-08	2.66696623886739	1.18227649892333e-12	0.999999999998818	TRUE	TRUE	TRUE	TRUE	4	2.36711514370136e-45	SIGN	2.72638302879756	PREVALENT_DEG
SOLSEv5.0_08599	1.65388310225098	1.51491980554124e-14	2.60426010550747e-17	1.65689886607558	1.19767880892767e-15	1.59190195813038e-18	1.66050500990176	2.34678605880305e-05	2.59937061483296e-08	1.64941089675942	1.11022302462516e-16	1	TRUE	TRUE	TRUE	TRUE	4	1.18533777026784e-44	SIGN	1.65517446874694	PREVALENT_DEG
SOLSEv5.0_28525	1.29557302320565	5.81911954958823e-16	8.54465659813471e-19	1.29898397402117	6.51017926462956e-13	1.1331366801311e-15	1.30544402868408	2.57103405766133e-05	3.01048324736445e-08	1.28869874583323	0	1	TRUE	TRUE	TRUE	TRUE	4	2.49525240698495e-43	SIGN	1.29717494293604	PREVALENT_DEG
SOLSEv5.0_04859	1.56520178026301	1.7376683715566e-16	2.42708496850897e-19	1.56901757866802	5.24318173793421e-13	8.96015107593429e-16	1.57981015995142	3.10282364086569e-05	3.82955542877186e-08	1.55983061697398	4.44089209850063e-16	1	TRUE	TRUE	TRUE	TRUE	4	2.88529037084408e-43	SIGN	1.56846503396411	PREVALENT_DEG
SOLSEv5.0_41134	1.40857378432135	6.52560812269055e-15	1.0516881509959e-17	1.41260127412297	5.13289125518363e-12	1.03960581136034e-14	1.39779406128653	4.28017265272099e-05	6.23082825485508e-08	1.4032977060909	0	1	TRUE	TRUE	TRUE	TRUE	4	3.20115351596847e-41	SIGN	1.40556670645544	PREVALENT_DEG
SOLSEv5.0_15143	1.87259102965291	3.12665668780751e-13	5.59891248443433e-16	1.8733009217257	1.17019326621161e-14	1.5924019888952e-17	1.86925028889583	4.73822520392551e-05	7.34748045800025e-08	1.88220474306232	1.88737914186277e-15	0.999999999999998	TRUE	TRUE	TRUE	TRUE	4	6.44787566685331e-41	SIGN	1.87433674583419	PREVALENT_DEG
SOLSEv5.0_05332	1.31649964883267	9.18901039314009e-15	1.54674983338437e-17	1.32060678473818	2.26472606271404e-13	3.65521153196038e-16	1.31908826011307	2.57103405766133e-05	2.93230350329138e-08	1.31734585756384	6.21724893790088e-15	0.999999999999994	TRUE	TRUE	TRUE	TRUE	4	6.55225636554606e-41	SIGN	1.31838513781194	PREVALENT_DEG
SOLSEv5.0_49857	1.19798059692565	5.73575492087122e-15	9.03850786184133e-18	1.20162755245606	8.17426958110518e-12	1.73320694304898e-14	1.19838304355974	4.56508988722455e-05	6.93453319999931e-08	1.19257872555583	1.33226762955019e-15	0.999999999999999	TRUE	TRUE	TRUE	TRUE	4	5.28121668548937e-40	SIGN	1.19764247962432	PREVALENT_DEG
SOLSEv5.0_11117	1.47279811664638	1.00000950117882e-12	1.89816286664557e-15	1.47668051108569	7.98129355819364e-13	1.43970927186632e-15	1.48112050227798	3.8991170888009e-05	5.42932219080475e-08	1.47328432399066	0	1	TRUE	TRUE	TRUE	TRUE	4	6.36342222017243e-40	SIGN	1.47597086350018	PREVALENT_DEG
SOLSEv5.0_04277	1.59594175195978	4.20184000339058e-12	8.27667073227141e-15	1.59960502756195	1.63697838410347e-13	2.43482338215965e-16	1.59286128482558	6.02349044081858e-05	9.91238656041539e-08	1.58687174088462	0	1	TRUE	TRUE	TRUE	TRUE	4	8.40168878695058e-40	SIGN	1.59381995130798	PREVALENT_DEG
SOLSEv5.0_41400	1.4157301082058	5.09755626730597e-13	9.3107717796936e-16	1.41928394337126	2.92540539214214e-12	5.76534694045479e-15	1.43600605759816	3.12586342723222e-05	3.9569143672043e-08	1.4025774619813	0	1	TRUE	TRUE	TRUE	TRUE	4	9.42028053164034e-40	SIGN	1.41839939278913	PREVALENT_DEG
SOLSEv5.0_08097	1.64890072974503	2.90294441400893e-15	4.47054687351851e-18	1.65250132606644	5.29102428442637e-12	1.08837804515242e-14	1.67876069470984	3.6981871313215e-05	4.87305210550174e-08	1.6433381477748	9.2148511043888e-15	0.999999999999991	TRUE	TRUE	TRUE	TRUE	4	9.52462019666092e-40	SIGN	1.65587522457403	PREVALENT_DEG
SOLSEv5.0_22155	1.67637357510042	6.77878650498047e-12	1.38382218603211e-14	1.68066166688788	6.53373465162361e-13	1.15791366970766e-15	1.68229582026995	7.18923188287562e-05	1.40161616789239e-07	1.65879092478672	0	1	TRUE	TRUE	TRUE	TRUE	4	6.08142117370591e-39	SIGN	1.67453049676124	PREVALENT_DEG
SOLSEv5.0_42698	1.63072668845721	2.09231997890591e-11	4.79580540971199e-14	1.63251397329437	3.10768735555721e-13	5.11407773945299e-16	1.63579012097408	7.18923188287562e-05	1.29754039756957e-07	1.6314190779376	0	1	TRUE	TRUE	TRUE	TRUE	4	8.82669421421197e-39	SIGN	1.63261246516582	PREVALENT_DEG
SOLSEv5.0_15604	1.65264190559007	1.6702691509564e-11	3.64896562597022e-14	1.65217599111765	1.83232780359931e-13	2.84135771310377e-16	1.63108910848332	7.44636695325602e-05	1.60243347201307e-07	1.67144098532998	4.44089209850063e-16	1	TRUE	TRUE	TRUE	TRUE	4	1.68722668662979e-38	SIGN	1.65183699763025	PREVALENT_DEG
SOLSEv5.0_19704	1.61197921395418	3.80830115823467e-11	9.68373978349192e-14	1.61689779448909	8.31689211411812e-13	1.52656648191035e-15	1.64032174789711	6.77975422653602e-05	1.15860226030237e-07	1.59379390090167	0	1	TRUE	TRUE	TRUE	TRUE	4	3.87325781381279e-38	SIGN	1.61574816431051	PREVALENT_DEG
SOLSEv5.0_13679	2.8415126576437	4.71971984937678e-11	1.23393578183692e-13	2.83591288085922	1.83232780359931e-13	2.80914997033554e-16	2.83939803569542	0.000734166752842661	3.15980500606354e-06	2.82177141475183	0	1	TRUE	TRUE	TRUE	TRUE	4	1.10805751895782e-37	SIGN	2.83464874723754	PREVALENT_DEG
SOLSEv5.0_36182	3.06071483582121	2.01431725956117e-11	4.54487455599003e-14	3.0524691312456	4.66553579331005e-13	7.82535513925861e-16	2.95192317313696	0.00179613132963106	1.03451344027613e-05	3.0382060562024	0	1	TRUE	TRUE	TRUE	TRUE	4	2.85865260775543e-37	SIGN	3.02582829910154	PREVALENT_DEG
SOLSEv5.0_44909	-2.00296046503144	1.56903594914605e-13	2.75348332885025e-16	-1.99792981502975	2.33316564908743e-11	5.16856848115828e-14	-1.96036032476787	7.18923188287562e-05	1.39087792062037e-07	-2.00746997340294	7.66053886991358e-15	0.999999999999992	TRUE	TRUE	TRUE	TRUE	4	3.06847698545857e-37	SIGN	-1.992180144558	PREVALENT_DEG
SOLSEv5.0_45067	3.31140612777837	5.57517608476597e-18	5.99008962620797e-21	3.30943337936502	3.82923498903733e-16	4.72610413533517e-19	3.19462558570903	0.000976477447281399	4.82073742130758e-06	3.29709082440369	1.42510092093762e-06	0.999998574899079	TRUE	TRUE	TRUE	TRUE	4	4.46750628224311e-37	SIGN	3.27813897931403	PREVALENT_DEG
SOLSEv5.0_21808	1.59536209766079	1.98965165366814e-10	5.55808426997046e-13	1.5974675627481	1.56366830328511e-12	3.01856914777024e-15	1.58410021653959	0.000113598607190191	2.6962547989697e-07	1.59224516734886	0	1	TRUE	TRUE	TRUE	TRUE	4	5.8497248400232e-37	SIGN	1.59229376107433	PREVALENT_DEG
SOLSEv5.0_07380	2.07065335092849	7.70695835758823e-12	1.62850276877625e-14	2.07418028566064	1.1954891978211e-11	2.57265310458668e-14	2.19043723387037	7.18923188287562e-05	1.4343522261043e-07	2.03306427901871	9.99200722162641e-16	0.999999999999999	TRUE	TRUE	TRUE	TRUE	4	9.70747493965781e-37	SIGN	2.09208378736955	PREVALENT_DEG
SOLSEv5.0_41402	1.34353133714257	2.14609056601728e-11	4.99591314343969e-14	1.34693212263915	6.98614870272849e-11	1.73864515430869e-13	1.37250852359037	6.31776424782357e-05	1.0596585497473e-07	1.33192485397457	0	1	TRUE	TRUE	TRUE	TRUE	4	1.5201690970962e-36	SIGN	1.34872420933666	PREVALENT_DEG
SOLSEv5.0_48274	1.64121634400446	1.65240955508403e-10	4.55682027582087e-13	1.64690640922119	1.42038288632291e-11	3.10156711149975e-14	1.71222911680588	7.18923188287562e-05	1.43431133412314e-07	1.61356824055094	0	1	TRUE	TRUE	TRUE	TRUE	4	2.65911386397562e-36	SIGN	1.65348002764562	PREVALENT_DEG
SOLSEv5.0_22877	1.97599114968472	2.28303262411322e-11	5.4782317103211e-14	1.97930181963154	1.55283804272152e-12	2.94851997098932e-15	2.0217720571835	0.000104678534862659	2.41977341846043e-07	1.95708945817786	5.77315972805081e-15	0.999999999999994	TRUE	TRUE	TRUE	TRUE	4	3.02819977272955e-36	SIGN	1.98353862116941	PREVALENT_DEG
SOLSEv5.0_20142	1.43916192276506	7.45750126078242e-11	2.00312511481513e-13	1.4404083800732	2.92540539214214e-12	5.83248013243947e-15	1.42447485690061	8.32316443428816e-05	1.84379730497855e-07	1.45269084111077	2.66453525910038e-15	0.999999999999997	TRUE	TRUE	TRUE	TRUE	4	6.66353040550282e-36	SIGN	1.43918400021241	PREVALENT_DEG
SOLSEv5.0_14659	-1.75577909370218	3.19332655461194e-11	8.00561775026273e-14	-1.75087167302993	2.16400617159199e-13	3.42416875785941e-16	-1.76065898786987	7.18923188287562e-05	1.43101224302652e-07	-1.75461811020113	2.59903210064749e-13	0.99999999999974	TRUE	TRUE	TRUE	TRUE	4	1.72310651196704e-35	SIGN	-1.75548196620078	PREVALENT_DEG
SOLSEv5.0_19450	1.08173644725536	2.09719304058742e-12	4.05588511538288e-15	1.08538796768242	1.33604749357167e-10	3.42478708121475e-13	1.0852107940857	7.18923188287562e-05	1.47884449630341e-07	1.07604544506385	6.66133814775094e-15	0.999999999999993	TRUE	TRUE	TRUE	TRUE	4	1.78846559910927e-35	SIGN	1.08209516352183	PREVALENT_DEG
SOLSEv5.0_04187	1.17487173032767	2.64940817205102e-11	6.45225111737947e-14	1.17883459089458	5.73519109304414e-10	1.66979202050717e-12	1.17297730127632	0.000100373582895675	2.28706540349018e-07	1.1715592191365	0	1	TRUE	TRUE	TRUE	TRUE	4	2.2399273506172e-35	SIGN	1.17456071040877	PREVALENT_DEG
SOLSEv5.0_06906	1.26271457978803	4.51223300972485e-10	1.34778815917689e-12	1.266295596486	5.77677469202842e-11	1.35283182129214e-13	1.25497364283139	0.00011555897498811	2.77935444131028e-07	1.25903272393144	2.22044604925031e-16	1	TRUE	TRUE	TRUE	TRUE	4	8.45970437845217e-35	SIGN	1.26075413575922	PREVALENT_DEG
SOLSEv5.0_19705	1.64836907138143	7.70695835758823e-12	1.62391990632662e-14	1.65103433989119	2.37104450976535e-10	6.30297600621189e-13	1.75133593648013	5.66856315207913e-05	9.1489199264545e-08	1.63749911119872	6.55031584528842e-15	0.999999999999993	TRUE	TRUE	TRUE	TRUE	4	8.57802200011644e-35	SIGN	1.67205961473787	PREVALENT_DEG
SOLSEv5.0_01502	-2.07288617911213	5.74839511185441e-12	1.15289064631419e-14	-2.06709502707965	6.98614870272849e-11	1.74659244759502e-13	-1.94555186007133	0.000298775040136073	9.36065349329765e-07	-2.08202270752531	1.12132525487141e-14	0.999999999999989	TRUE	TRUE	TRUE	TRUE	4	1.66293076084846e-34	SIGN	-2.04188894344711	PREVALENT_DEG
SOLSEv5.0_02394	1.02924744953387	1.42700821075598e-11	3.06641689869489e-14	1.03342980057784	5.25510175056299e-09	1.82936546271062e-11	1.0288766721141	0.000209135510140608	5.60562462371052e-07	1.02448774010373	0	1	TRUE	TRUE	TRUE	TRUE	4	2.13374735673854e-34	SIGN	1.02901041558239	PREVALENT_DEG
SOLSEv5.0_47659	2.66601908767833	1.79208510129798e-05	1.40558211154021e-07	2.64380150471189	2.20605846692044e-14	3.1416383749935e-17	2.70751419644941	3.08969317271512e-05	3.71557139666365e-08	2.67599375131764	4.44089209850063e-16	1	TRUE	TRUE	TRUE	TRUE	4	6.39960193742283e-34	SIGN	2.67333213503932	PREVALENT_DEG
SOLSEv5.0_48445	1.50552824285837	2.45560736021922e-10	6.9476750038435e-13	1.50887366951596	9.84230162097029e-10	2.95901343078002e-12	1.59354149739476	7.11405174137834e-05	1.26075792752045e-07	1.48773873512234	3.33066907387547e-16	1	TRUE	TRUE	TRUE	TRUE	4	6.7437769722545e-34	SIGN	1.52392053622286	PREVALENT_DEG
SOLSEv5.0_15726	2.21439886931726	1.22840076176697e-15	1.84774844188141e-18	2.21740334017957	1.82989428288832e-17	2.0847556626469e-20	2.21488853502794	3.6981871313215e-05	4.91546756275525e-08	2.19187828929836	0.00695200710893595	0.993047992891064	TRUE	TRUE	TRUE	TRUE	4	6.80347601410204e-34	SIGN	2.20964225845578	PREVALENT_DEG
SOLSEv5.0_41401	1.37353416202076	4.95923807229092e-10	1.52744958891562e-12	1.37680846420324	2.23074352417853e-09	7.13013373657494e-12	1.43830517442397	8.49350066929869e-05	1.9084102266534e-07	1.35924586321489	0	1	TRUE	TRUE	TRUE	TRUE	4	1.20381363887933e-33	SIGN	1.38697341596571	PREVALENT_DEG
SOLSEv5.0_22866	1.24616991774815	6.88093932871976e-11	1.82361403311103e-13	1.25021969391498	7.31495116284205e-09	2.63902159107565e-11	1.25048435719626	0.000209135510140608	5.62565852145691e-07	1.24165339441289	0	1	TRUE	TRUE	TRUE	TRUE	4	1.3434484502734e-33	SIGN	1.24713184081807	PREVALENT_DEG
SOLSEv5.0_18399	2.34942312492403	1.21436233295881e-09	3.91421137333617e-12	2.34381743081216	9.53614169321795e-11	2.41428948845671e-13	2.38359459766991	0.000567173537252541	2.20773901332519e-06	2.41832304555325	2.22044604925031e-16	1	TRUE	TRUE	TRUE	TRUE	4	1.66391676415043e-33	SIGN	2.37378954973984	PREVALENT_DEG
SOLSEv5.0_10882	1.48430473837435	8.65334256646442e-11	2.35532567527862e-13	1.48812875711312	2.93931080774243e-10	7.90662421779509e-13	1.46748384074756	0.000104678534862659	2.45141035470639e-07	1.47617779956573	6.66133814775094e-15	0.999999999999993	TRUE	TRUE	TRUE	TRUE	4	2.01005395755654e-33	SIGN	1.47902378395019	PREVALENT_DEG
SOLSEv5.0_07569	1.4005067150281	1.40504971365552e-09	4.57916782260053e-12	1.40318606273454	2.91727475463037e-11	6.55484374754759e-14	1.38889349630638	0.00016822594620628	4.15254400585141e-07	1.397670391833	3.10862446895044e-15	0.999999999999997	TRUE	TRUE	TRUE	TRUE	4	2.41368015813116e-33	SIGN	1.3975641664755	PREVALENT_DEG
SOLSEv5.0_39397	1.54488831975258	4.51223300972485e-10	1.35745137460385e-12	1.54894932437569	3.16683394065139e-09	1.07234795926991e-11	1.52845672108342	0.000232576985358746	6.55716187336796e-07	1.5367709045047	0	1	TRUE	TRUE	TRUE	TRUE	4	4.07807573689321e-33	SIGN	1.5397663174291	PREVALENT_DEG
SOLSEv5.0_07300	1.19610515263487	1.60285354814217e-09	5.33863548374836e-12	1.19989755117974	1.62801506319394e-09	5.04906725507157e-12	1.18627588599662	0.000180915915395826	4.63754838667738e-07	1.19938967009525	1.11022302462516e-16	1	TRUE	TRUE	TRUE	TRUE	4	5.72329945382487e-33	SIGN	1.19541706497662	PREVALENT_DEG
SOLSEv5.0_19981	1.59459344369154	8.96383397479974e-10	2.82507481477823e-12	1.59754895549362	5.68043131600906e-09	2.01338114305204e-11	1.72805353582466	7.20182517157681e-05	1.50422627717355e-07	1.57499890094527	2.22044604925031e-16	1	TRUE	TRUE	TRUE	TRUE	4	8.75670789973272e-33	SIGN	1.62379870898877	PREVALENT_DEG
SOLSEv5.0_21789	1.82589851751543	2.85193226806079e-11	7.04760857016671e-14	1.82827225420875	7.07721031718157e-12	1.47819830037021e-14	1.7751092984077	0.000237798057295473	6.96555769395559e-07	1.82695987539699	2.33613128841625e-12	0.999999999997664	TRUE	TRUE	TRUE	TRUE	4	1.19249786580088e-32	SIGN	1.81405998638222	PREVALENT_DEG
SOLSEv5.0_38570	2.64673586525216	3.45118291024736e-09	1.19892823685264e-11	2.6424959814628	4.53057860041973e-10	1.26172004442209e-12	2.61343068192917	0.00242625189072723	1.61243361198999e-05	2.62426469000723	4.44089209850063e-16	1	TRUE	TRUE	TRUE	TRUE	4	1.62786238300105e-31	SIGN	2.63173180466284	PREVALENT_DEG
SOLSEv5.0_11849	-0.921637454354745	4.47942225948845e-10	1.31549539888995e-12	-0.917621928087007	9.07939924656709e-08	3.87898002559118e-10	-0.918693052084259	0.000394666551607921	1.28645383764093e-06	-0.926371234809077	0	1	FALSE	FALSE	FALSE	FALSE	0	1.71843003203113e-31	SIGN	-0.921080917333772	NOT_DEG
SOLSEv5.0_17949	1.76385937692075	2.26028314108116e-08	9.22828873588037e-11	1.76155109062673	1.37397437149792e-09	4.17423145238141e-12	1.74622519611933	0.000632008690050417	2.52011440065675e-06	1.79767719538621	3.33066907387547e-16	1	TRUE	TRUE	TRUE	TRUE	4	6.01351647032224e-31	SIGN	1.76732821476325	PREVALENT_DEG
SOLSEv5.0_17359	1.14092726187957	9.15702513503893e-09	3.50906700612121e-11	1.14425499507733	2.1999466000578e-09	6.9620766481781e-12	1.13614680133709	0.000232576985358746	6.45011740771141e-07	1.14285625814447	1.88737914186277e-15	0.999999999999998	TRUE	TRUE	TRUE	TRUE	4	8.04486126042214e-31	SIGN	1.14104632910962	PREVALENT_DEG
SOLSEv5.0_19909	1.577913155469	6.19418625765895e-08	2.6842509031471e-10	1.57832436182511	2.48609757253936e-09	8.10367574833237e-12	1.54787309659402	0.000632831668332684	2.56344990495217e-06	1.58819736977586	1.11022302462516e-16	1	TRUE	TRUE	TRUE	TRUE	4	9.77029247233224e-31	SIGN	1.573076995916	PREVALENT_DEG
SOLSEv5.0_08096	1.35534017502017	2.04488072452879e-09	6.92592854832025e-12	1.35875647900829	1.66255578776065e-07	7.52382916072575e-10	1.39425805276212	0.00031861298465328	1.00830084703086e-06	1.35023842413361	0	1	TRUE	TRUE	TRUE	TRUE	4	1.08176785896386e-30	SIGN	1.36464828273105	PREVALENT_DEG
SOLSEv5.0_15775	1.38832902229304	9.47685640202172e-08	4.31043894798639e-10	1.39236999034715	3.85583388472772e-09	1.33006074064154e-11	1.39320918208546	0.000415704660285575	1.40765209818527e-06	1.37715669061808	1.11022302462516e-16	1	TRUE	TRUE	TRUE	TRUE	4	1.49820819653658e-30	SIGN	1.38776622133593	PREVALENT_DEG
SOLSEv5.0_41145	1.15609407035368	1.42247145480063e-09	4.68689111960668e-12	1.16055566088218	7.61837246834731e-08	3.18245883041186e-10	1.14616036713796	0.000426585693946415	1.45799724504614e-06	1.15105881590658	5.55111512312578e-16	0.999999999999999	TRUE	TRUE	TRUE	TRUE	4	2.2445254709571e-30	SIGN	1.1534672285701	PREVALENT_DEG
SOLSEv5.0_18746	1.59796290532373	2.26028314108116e-08	9.19627077537402e-11	1.60053795888517	7.77639102780904e-09	2.83010528243944e-11	1.57467760853238	0.000532732277662375	1.9388022383991e-06	1.608578652745	3.33066907387547e-16	1	TRUE	TRUE	TRUE	TRUE	4	2.70807403130604e-30	SIGN	1.59543928137157	PREVALENT_DEG
SOLSEv5.0_18635	1.6662449211265	3.90230147626031e-08	1.64913535634524e-10	1.66914074042572	1.30645545635447e-08	4.96138025768336e-11	1.69086364792615	0.000567173537252541	2.1921850962939e-06	1.6657680312412	0	1	TRUE	TRUE	TRUE	TRUE	4	2.78453334714798e-30	SIGN	1.67300433517989	PREVALENT_DEG
SOLSEv5.0_10677	1.15021849392769	2.26028314108116e-08	9.14683931672155e-11	1.15419071536149	5.406749445849e-08	2.17303452521543e-10	1.16269891810139	0.000275968997990952	8.38413361407999e-07	1.13989948980007	0	1	TRUE	TRUE	TRUE	TRUE	4	3.22913339090784e-30	SIGN	1.15175190429766	PREVALENT_DEG
SOLSEv5.0_06733	3.25653518241139	2.04488072452879e-09	6.95736941588122e-12	3.26275062197193	2.1125070308484e-19	2.00560811815095e-22	3.17685089707866	7.18923188287562e-05	1.45721262399316e-07	3.24510180907109	0.00192927514005348	0.998070724859947	TRUE	TRUE	TRUE	TRUE	4	5.0770149277058e-30	SIGN	3.23530962763327	PREVALENT_DEG
SOLSEv5.0_41140	1.29289189821793	6.2407042600624e-09	2.25739964997601e-11	1.29634004997386	3.15941777083723e-07	1.56976040387811e-09	1.32889067568062	0.000392892081340813	1.26823609281189e-06	1.28758990381929	0	1	TRUE	TRUE	TRUE	TRUE	4	7.18913662394093e-30	SIGN	1.30142813192293	PREVALENT_DEG
SOLSEv5.0_47861	-1.33832391435	1.39488593276893e-08	5.49521712644447e-11	-1.33402022734537	6.23747586317192e-08	2.56613140356451e-10	-1.36801704999301	0.000232576985358746	6.51895434968429e-07	-1.34282756320028	6.66133814775094e-16	0.999999999999999	TRUE	TRUE	TRUE	TRUE	4	1.10774532118415e-29	SIGN	-1.34579718872216	PREVALENT_DEG
SOLSEv5.0_17578	-1.68137703773211	4.39894228812526e-09	1.55968514620873e-11	-1.67604530594032	1.62801506319394e-09	5.00177078175796e-12	-1.70133088740246	0.000232576985358746	6.61148376090793e-07	-1.68796798885054	8.1379347705024e-14	0.999999999999919	TRUE	TRUE	TRUE	TRUE	4	1.11367939533198e-29	SIGN	-1.68668030498136	PREVALENT_DEG
SOLSEv5.0_02399	1.78928885045555	8.66244174443745e-13	1.61323318784739e-15	1.79346829908593	1.74764942260456e-14	2.43351291479479e-17	1.83196635504798	3.83114879400033e-05	5.21343707528765e-08	1.77490440956881	0.000633312537093644	0.999366687462906	TRUE	TRUE	TRUE	TRUE	4	2.90516235993573e-29	SIGN	1.79740697853957	PREVALENT_DEG
SOLSEv5.0_50025	2.12194476987833	1.20451009993094e-07	5.65112896966381e-10	2.12102272655537	8.766363597039e-09	3.24266805550119e-11	2.0748812547683	0.00247899188325431	1.67361284213841e-05	2.1132228025065	2.22044604925031e-16	1	TRUE	TRUE	TRUE	TRUE	4	4.51634416915058e-29	SIGN	2.10776788842713	PREVALENT_DEG
SOLSEv5.0_16010	1.45077604105616	1.8679835672917e-11	4.14780392422053e-14	1.4533376186832	1.33417367087441e-12	2.49109929369886e-15	1.4396811951959	6.99115140793137e-05	1.21685283533095e-07	1.4574714020305	3.39181210784467e-07	0.999999660818789	TRUE	TRUE	TRUE	TRUE	4	4.58910866036048e-29	SIGN	1.45031656424144	PREVALENT_DEG
SOLSEv5.0_03141	1.33458054207911	3.62488816339171e-07	1.88241810648162e-09	1.34088045552226	8.50424963367883e-08	3.60634656448927e-10	1.41858345295131	0.000288217467981204	8.93867269918604e-07	1.30471895828727	0	1	TRUE	TRUE	TRUE	TRUE	4	7.5090751945126e-29	SIGN	1.34969085220999	PREVALENT_DEG
SOLSEv5.0_21973	1.87973453158823	3.77636816781933e-10	1.08197641080706e-12	1.882193705022	3.16861520697431e-10	8.62371935187159e-13	1.80044283429727	0.000658318511193829	2.69162500319941e-06	1.87436590852435	1.8812174040761e-11	0.999999999981188	TRUE	TRUE	TRUE	TRUE	4	1.11030308779531e-28	SIGN	1.85918424485796	PREVALENT_DEG
SOLSEv5.0_13425	1.75948793466136	7.09239043447385e-09	2.59087394999045e-11	1.75886358762136	1.92607125170334e-10	4.99819116553289e-13	1.73210480964762	0.000441797171200455	1.55736745820064e-06	1.77114096625271	4.82591744344063e-12	0.999999999995174	TRUE	TRUE	TRUE	TRUE	4	2.12495386940165e-28	SIGN	1.75539932454576	PREVALENT_DEG
SOLSEv5.0_09449	1.55200067631681	9.02046183514961e-09	3.42442860298639e-11	1.55290761881849	4.99020044070137e-10	1.42130459718068e-12	1.52100456359124	0.000431166727092614	1.50094433305445e-06	1.5619036609592	1.69442238018291e-12	0.999999999998306	TRUE	TRUE	TRUE	TRUE	4	2.38786670491497e-28	SIGN	1.54695412992144	PREVALENT_DEG
SOLSEv5.0_18214	1.16998520687187	7.64388160065028e-07	4.32538246867253e-09	1.17300136927664	6.01861477177831e-08	2.45704391138771e-10	1.15847933657308	0.000778137403058507	3.5451323774478e-06	1.16858858037268	0	1	TRUE	TRUE	TRUE	TRUE	4	2.86427338634495e-28	SIGN	1.16751362327357	PREVALENT_DEG
SOLSEv5.0_18240	1.4387728909998	7.9961535251809e-08	3.52240843634858e-10	1.44384647244291	1.02189696013428e-06	5.69175812473917e-09	1.46407506856499	0.000538307235130033	1.9761270696884e-06	1.43880887107651	0	1	TRUE	TRUE	TRUE	TRUE	4	3.49070486501085e-28	SIGN	1.44637582577106	PREVALENT_DEG
SOLSEv5.0_42678	0.965350670214391	2.53545965388469e-07	1.25311020785075e-09	0.969308889792649	5.00682299747112e-07	2.59855999109232e-09	0.97079335729577	0.000600348535548985	2.35587260381892e-06	0.958187211358778	0	1	FALSE	FALSE	FALSE	FALSE	0	5.91681707181856e-28	SIGN	0.965910032165397	NOT_DEG
SOLSEv5.0_15563	1.1820042305934	7.58044608548638e-07	4.20804076803377e-09	1.1860051092041	1.48347868416853e-07	6.61952892394578e-10	1.17994461484799	0.000773845677795224	3.42538826452423e-06	1.1760447286037	0	1	TRUE	TRUE	TRUE	TRUE	4	6.72025918352071e-28	SIGN	1.1809996708123	PREVALENT_DEG
SOLSEv5.0_19225	0.937848859985744	3.47709765266314e-08	1.45698884521735e-10	0.942180734825969	1.95875113751897e-06	1.18396616116372e-08	0.929211303884424	0.00162117331700175	9.13405373409846e-06	0.933861532263446	0	1	FALSE	FALSE	FALSE	FALSE	0	8.44548525769545e-28	SIGN	0.935775607739896	NOT_DEG
SOLSEv5.0_17150	1.46411557858267	1.90143688592915e-07	9.32944822621208e-10	1.46918831299627	1.28568258442593e-06	7.44580249216574e-09	1.51898206381705	0.000567173537252541	2.19710022964304e-06	1.46533552764874	0	1	TRUE	TRUE	TRUE	TRUE	4	1.05085330281848e-27	SIGN	1.47940537076118	PREVALENT_DEG
SOLSEv5.0_08120	1.84637575209874	0.000197928617927002	2.29671485596837e-06	1.84837242191952	3.27462806390342e-10	9.01587523527951e-13	1.93449210212788	5.64469095176932e-05	8.93175567544752e-08	1.84294192030495	5.55111512312578e-15	0.999999999999994	TRUE	TRUE	TRUE	TRUE	4	1.37094932512641e-27	SIGN	1.86804554911277	PREVALENT_DEG
SOLSEv5.0_29286	0.976366819338133	1.56729094262052e-07	7.52155956991441e-10	0.980700747417966	1.68952411153244e-06	9.99844959829632e-09	0.984218731809531	0.000778137403058507	3.54605481314045e-06	0.971058475508808	0	1	FALSE	FALSE	FALSE	FALSE	0	1.53678744295108e-27	SIGN	0.978086193518609	NOT_DEG
SOLSEv5.0_19947	1.21073175444199	6.21394509809108e-07	3.38270773909406e-09	1.21315879230816	9.7863740995405e-08	4.21199049823573e-10	1.17990631117654	0.000944219965644919	4.57184261349007e-06	1.21583984910321	6.66133814775094e-16	0.999999999999999	TRUE	TRUE	TRUE	TRUE	4	2.51629005077086e-27	SIGN	1.20490917675747	PREVALENT_DEG
SOLSEv5.0_47978	0.914238545197603	7.59688676766683e-09	2.85679074065259e-11	0.918601195606288	7.80208859541984e-07	4.14807710380244e-09	0.92708623559381	0.000836986690144207	3.89370054277662e-06	0.910016698615424	9.54791801177635e-15	0.99999999999999	FALSE	FALSE	FALSE	FALSE	0	3.08893288464172e-27	SIGN	0.917485668753281	NOT_DEG
SOLSEv5.0_21545	1.52579979829385	3.32403165901475e-07	1.70237277859433e-09	1.52973479637213	4.73228861666809e-07	2.39617133031708e-09	1.52179582034268	0.000800415355072295	3.67290820866112e-06	1.53717938121941	4.44089209850063e-16	1	TRUE	TRUE	TRUE	TRUE	4	3.62158559043721e-27	SIGN	1.52862744905702	PREVALENT_DEG
SOLSEv5.0_13012	1.12898595632017	2.46200127622186e-06	1.57831899020025e-08	1.13460855850692	1.86916680488609e-07	8.6954498660798e-10	1.15405154156623	0.000714937903854545	2.96391864948085e-06	1.11138205426516	3.33066907387547e-16	1	TRUE	TRUE	TRUE	TRUE	4	6.90313935837235e-27	SIGN	1.13225702766462	PREVALENT_DEG
SOLSEv5.0_22976	0.962356511946515	1.60140215457044e-07	7.74261481509238e-10	0.96667206147128	4.09818876586428e-06	2.72356606484856e-08	0.960612734311365	0.0015161746495828	8.44478427565974e-06	0.957795617552141	0	1	FALSE	FALSE	FALSE	FALSE	0	6.95691143197993e-27	SIGN	0.961859231320325	NOT_DEG
SOLSEv5.0_04573	1.33014223746504	4.65741636359529e-08	1.9849314063027e-10	1.33435563793938	2.84160334207565e-08	1.11509482710649e-10	1.33259975533293	0.000399308533404272	1.32685831853693e-06	1.31850177994632	3.24851257005321e-13	0.999999999999675	TRUE	TRUE	TRUE	TRUE	4	1.06144861644469e-26	SIGN	1.32889985267092	PREVALENT_DEG
SOLSEv5.0_04140	1.09899499147574	2.10854200078982e-06	1.32152012799304e-08	1.1031350790332	1.49229987475283e-06	8.78406837887359e-09	1.10247882736628	0.00100092678523634	5.00479230568505e-06	1.09617244030408	0	1	TRUE	TRUE	TRUE	TRUE	4	2.09839598626556e-26	SIGN	1.10019533454482	PREVALENT_DEG
SOLSEv5.0_18707	3.62909755016264	0.000217446855691831	2.58550089856343e-06	3.62321259621255	7.61975202590343e-10	2.26670682754177e-12	3.17753797289106	0.0336491768561447	0.000946679269126006	3.62323693623163	0	1	TRUE	TRUE	TRUE	TRUE	4	3.62590209931367e-26	SIGN	3.51327126387447	PREVALENT_DEG
SOLSEv5.0_05731	2.45182764835943	7.71142578111877e-06	5.38545959214297e-08	2.44717429028629	1.79631686340657e-07	8.24285405215207e-10	2.42138422790385	0.00559189496047333	5.68185824296499e-05	2.403817280365	1.11022302462516e-16	1	TRUE	TRUE	TRUE	TRUE	4	4.96753086374274e-26	SIGN	2.43105086172864	PREVALENT_DEG
SOLSEv5.0_19407	1.23289021175459	6.19527513402678e-07	3.35035651184744e-09	1.23636203006668	9.27542727305944e-07	5.07816360720049e-09	1.2047120367583	0.00100786534611208	5.071381690301e-06	1.22705355660985	1.88737914186277e-15	0.999999999999998	TRUE	TRUE	TRUE	TRUE	4	6.24962902093256e-26	SIGN	1.22525445879736	PREVALENT_DEG
SOLSEv5.0_29443	0.979988296624968	1.18941211349542e-06	7.0712130520822e-09	0.983932404086993	9.37603110876291e-06	6.82454240645422e-08	0.98418499926119	0.00137981476176149	7.29228979442924e-06	0.973411309405305	1.11022302462516e-16	1	FALSE	FALSE	FALSE	FALSE	0	9.58174974276887e-26	SIGN	0.980379252344614	NOT_DEG
SOLSEv5.0_20132	1.07909596808271	6.01456311231556e-07	3.20954768188173e-09	1.08295104841409	3.34027837362678e-07	1.68076287669438e-09	1.06640099622605	0.000802609479322137	3.70837634042318e-06	1.07532560825175	1.15463194561016e-14	0.999999999999988	TRUE	TRUE	TRUE	TRUE	4	1.04036406062365e-25	SIGN	1.07594340524365	PREVALENT_DEG
SOLSEv5.0_22278	1.8560275840749	1.18970354809331e-08	4.64428360225525e-11	1.85045334884071	5.89029257151027e-11	1.39805671971667e-13	1.82326434305205	0.000539916353670781	1.99912064873829e-06	1.88997143116753	5.29929389259109e-09	0.999999994700706	TRUE	TRUE	TRUE	TRUE	4	1.11681312932936e-25	SIGN	1.8549291767838	PREVALENT_DEG
SOLSEv5.0_15204	1.58176347556426	8.93527032387847e-08	4.0321039352793e-10	1.58406831490888	1.69396367041807e-08	6.54019329064227e-11	1.55084689329772	0.000907892136554806	4.33848262982296e-06	1.58178392894433	2.11086703671981e-12	0.999999999997889	TRUE	TRUE	TRUE	TRUE	4	1.590071984551e-25	SIGN	1.5746156531788	PREVALENT_DEG
SOLSEv5.0_09051	1.03740314725278	6.42630990288492e-07	3.52132875560989e-09	1.04165021666841	7.50948381915557e-06	5.3034686851697e-08	1.0530502274296	0.00119042651520262	6.17835844467322e-06	1.03214894108153	7.7715611723761e-16	0.999999999999999	TRUE	TRUE	TRUE	TRUE	4	2.40175940691408e-25	SIGN	1.04106313310808	PREVALENT_DEG
SOLSEv5.0_49404	1.17834854982251	7.78186243333124e-06	5.49039072905327e-08	1.18204689564299	2.938851048623e-06	1.83218980530628e-08	1.24610176467598	0.000980212818887559	4.8701988216509e-06	1.16644627739746	2.22044604925031e-16	1	TRUE	TRUE	TRUE	TRUE	4	2.66502603662448e-25	SIGN	1.19323587188474	PREVALENT_DEG
SOLSEv5.0_49653	1.99686623250998	3.81252167034089e-11	9.83101354718659e-14	1.99869019127709	3.6348334263878e-11	8.39719105434696e-14	1.91555286505147	0.000406404299584687	1.36329807133064e-06	1.99893737399387	2.04131083089143e-05	0.999979586891691	TRUE	TRUE	TRUE	TRUE	4	5.93232466941844e-25	SIGN	1.9775116657081	PREVALENT_DEG
SOLSEv5.0_47484	1.06217392176525	4.40430023926167e-07	2.31871690842871e-09	1.06675342500105	7.50948381915557e-06	5.32334686379584e-08	1.0548705210379	0.00210390519506751	1.31831142954956e-05	1.05911680405087	1.66533453693773e-15	0.999999999999998	TRUE	TRUE	TRUE	TRUE	4	5.97753760098105e-25	SIGN	1.06072866796377	PREVALENT_DEG
SOLSEv5.0_14099	0.949657388713635	1.21268299111882e-05	9.12052962305536e-08	0.952586344581475	3.96702911382872e-06	2.61129167276298e-08	0.939169796996964	0.00181719101819268	1.07539707079981e-05	0.953821654330697	2.22044604925031e-16	1	FALSE	FALSE	FALSE	FALSE	0	9.78563473054395e-25	SIGN	0.948808796155693	NOT_DEG
SOLSEv5.0_13654	1.34736436155197	3.7076056979137e-07	1.93865207325908e-09	1.35068535843759	8.766363597039e-09	3.24587658107397e-11	1.35414852993855	0.000551997315409384	2.06132102972586e-06	1.33914299821044	1.37597711002968e-11	0.99999999998624	TRUE	TRUE	TRUE	TRUE	4	1.23118483577253e-24	SIGN	1.34783531203464	PREVALENT_DEG
SOLSEv5.0_03213	0.956174371977195	1.4962531855693e-06	9.23868911653386e-09	0.960565353981684	2.07613206735996e-05	1.68855324950634e-07	0.945740674398431	0.00258120343411419	1.82160310708397e-05	0.951396531363991	4.44089209850063e-16	1	FALSE	FALSE	FALSE	FALSE	0	1.74687175779088e-24	SIGN	0.953469232930325	NOT_DEG
SOLSEv5.0_47860	-1.32570581088971	7.62656823517184e-07	4.26095782783041e-09	-1.3213912469249	3.89339734319717e-06	2.55050238944844e-08	-1.35030455025787	0.000778137403058507	3.4803536073695e-06	-1.33042951878981	1.59872115546023e-14	0.999999999999984	TRUE	TRUE	TRUE	TRUE	4	1.80915903855715e-24	SIGN	-1.33195778171557	PREVALENT_DEG
SOLSEv5.0_08200	1.25827092743061	8.31029515822377e-06	5.89298202610238e-08	1.25889694765238	2.72933705740298e-07	1.34743688393577e-09	1.2445855189113	0.0015161746495828	8.43068879985218e-06	1.26316624677356	1.0769163338864e-14	0.999999999999989	TRUE	TRUE	TRUE	TRUE	4	1.81361135583531e-24	SIGN	1.25622991019196	PREVALENT_DEG
SOLSEv5.0_14231	1.08531078926684	1.05582203976624e-05	7.86515952551316e-08	1.08835061319429	5.32428542933045e-06	3.65634968880252e-08	1.07118750043972	0.00188664163740796	1.12843846156557e-05	1.09407221440372	4.44089209850063e-16	1	TRUE	TRUE	TRUE	TRUE	4	2.28156169899627e-24	SIGN	1.08473027932614	PREVALENT_DEG
SOLSEv5.0_08089	0.813529223839531	1.16579727270143e-06	6.8890677600364e-09	0.817855406339178	3.56621849139267e-05	3.09232528447606e-07	0.80776007907863	0.00437520416566817	3.94401853917103e-05	0.80957869755044	3.33066907387547e-16	1	FALSE	FALSE	FALSE	FALSE	0	2.90148733751135e-24	SIGN	0.812180851701945	NOT_DEG
SOLSEv5.0_19293	1.38564503704775	2.29552044018456e-08	9.45436754606493e-11	1.39108401525492	2.06767001544058e-09	6.47803194811915e-12	1.41259808837235	0.000237798057295473	7.0739635386482e-07	1.3642034693193	7.64240581929698e-09	0.999999992357594	TRUE	TRUE	TRUE	TRUE	4	4.06506846102084e-24	SIGN	1.38838265249858	PREVALENT_DEG
SOLSEv5.0_19773	0.920715549611145	1.4962531855693e-06	9.27053223635444e-09	0.92491511850917	3.20544771222497e-06	2.01868443537064e-08	0.914648746560752	0.00119042651520262	6.15071770662744e-06	0.918180923426062	2.78665979180914e-14	0.999999999999972	FALSE	FALSE	FALSE	FALSE	0	7.2902222943533e-24	SIGN	0.919615084526782	NOT_DEG
SOLSEv5.0_08792	0.949307743128126	4.4971531968413e-06	3.01184602753858e-08	0.953773062451548	1.35041431254986e-05	1.0299371794187e-07	0.969693261012406	0.0015161746495828	8.38370047728608e-06	0.945628720702005	1.77635683940025e-15	0.999999999999998	FALSE	FALSE	FALSE	FALSE	0	7.48498259082326e-24	SIGN	0.954600696823521	NOT_DEG
SOLSEv5.0_04121	0.892742572376866	7.75010085531779e-06	5.44022551265055e-08	0.897065664067867	6.9393101700134e-05	6.74188494001112e-07	0.886540518262366	0.00347163948534522	2.92242192190205e-05	0.887853667688008	0	1	FALSE	FALSE	FALSE	FALSE	0	9.38250516041878e-24	SIGN	0.891050605598777	NOT_DEG
SOLSEv5.0_10008	1.26780056049858	2.1612773402199e-11	5.1086707418707e-14	1.27185313860383	6.60143630257537e-11	1.58773745686803e-13	1.25421222551896	7.44636695325602e-05	1.58260733426846e-07	1.26763368162535	0.00222065289209727	0.997779347107903	TRUE	TRUE	TRUE	TRUE	4	1.06149667252375e-23	SIGN	1.26537490156168	PREVALENT_DEG
SOLSEv5.0_14703	1.1191284574362	2.64352165923019e-05	2.19646524225129e-07	1.12379291988235	5.04233236298068e-05	4.7073896233403e-07	1.12711467041958	0.00254250554880237	1.76210865909592e-05	1.12228135676126	0	1	TRUE	TRUE	TRUE	TRUE	4	1.65649331707688e-23	SIGN	1.12307935112485	PREVALENT_DEG
SOLSEv5.0_08782	0.849670650473802	3.82922451126231e-05	3.31878924047518e-07	0.853857396926397	5.10528690807869e-05	4.78231882272e-07	0.841091454620321	0.00310832354499678	2.48653573557061e-05	0.849595669751791	0	1	FALSE	FALSE	FALSE	FALSE	0	2.88976781473637e-23	SIGN	0.848553792943078	NOT_DEG
SOLSEv5.0_21474	1.073599601681	7.21375374680632e-07	3.97864793713979e-09	1.07655751124378	1.65433179999456e-07	7.43425790687134e-10	1.05884112534714	0.000773845677795224	3.42853871614074e-06	1.07499380087967	1.10702558231424e-11	0.99999999998893	TRUE	TRUE	TRUE	TRUE	4	4.29385531823267e-23	SIGN	1.0709980097879	PREVALENT_DEG
SOLSEv5.0_07159	0.882664101550241	4.57702937526918e-05	4.11444156289866e-07	0.886216814405083	8.41078391361104e-05	8.43766733318997e-07	0.880362126853788	0.00310847917452247	2.52909873183571e-05	0.879264981586776	0	1	FALSE	FALSE	FALSE	FALSE	0	5.51081474886168e-23	SIGN	0.882127006098972	NOT_DEG
SOLSEv5.0_09611	0.7732682019464	3.572778985499e-05	3.08373230966714e-07	0.777323770478006	4.92796247248265e-05	4.52177916001933e-07	0.775210829348442	0.00282628673030603	2.16450327141384e-05	0.770180436912093	3.33066907387547e-16	1	FALSE	FALSE	FALSE	FALSE	0	6.80254148848807e-23	SIGN	0.773995809671235	NOT_DEG
SOLSEv5.0_00695	0.660543856469356	9.99393151404462e-06	7.37321786366733e-08	0.664427064556971	0.000337427416226011	4.13254881735074e-06	0.665126581716634	0.00665559247725332	7.39299648569864e-05	0.656014018844993	0	1	FALSE	FALSE	FALSE	FALSE	0	1.00291065968429e-22	SIGN	0.661527880396988	NOT_DEG
SOLSEv5.0_47790	1.28320422279995	9.93905975244861e-07	5.73092407472325e-09	1.28631205143761	1.22710707953716e-06	7.02890538929163e-09	1.28383755944487	0.000861996186673381	4.03732509344158e-06	1.28837934413655	2.75968137231075e-12	0.99999999999724	TRUE	TRUE	TRUE	TRUE	4	1.15918895607837e-22	SIGN	1.28543329445475	PREVALENT_DEG
SOLSEv5.0_19808	0.818064547827358	1.30339051479521e-05	9.84941618156972e-08	0.822026878306318	4.48161968116048e-05	4.01372945273083e-07	0.833199265724667	0.00224258506426105	1.41940255341058e-05	0.810910017717442	2.22044604925031e-15	0.999999999999998	FALSE	FALSE	FALSE	FALSE	0	1.16200356391503e-22	SIGN	0.821050177393946	NOT_DEG
SOLSEv5.0_16004	1.10095106337926	2.13400982340529e-09	7.33704401715163e-12	1.10462150348583	2.69445346786909e-09	8.9533723891976e-12	1.10359876661377	0.000180915915395826	4.62652974547265e-07	1.0952096685442	2.93331813772113e-06	0.999997066681862	TRUE	TRUE	TRUE	TRUE	4	1.216205416921e-22	SIGN	1.10109525050577	PREVALENT_DEG
SOLSEv5.0_14408	2.1639986369367	8.74449298004459e-08	3.88337916168444e-10	2.16351932711351	2.59860043602547e-08	1.01151255935673e-10	2.08433564645163	0.00351403573045639	2.96923174794094e-05	2.15533310804048	3.98871269347012e-10	0.999999999601129	TRUE	TRUE	TRUE	TRUE	4	1.26682732912888e-22	SIGN	2.14179667963558	PREVALENT_DEG
SOLSEv5.0_00027	0.742455383963958	2.44617078657805e-05	2.00620696986739e-07	0.746735911739353	0.000312554711018153	3.80814467995787e-06	0.742748951028174	0.00852090774395135	0.000107674722609097	0.738197522223128	0	1	FALSE	FALSE	FALSE	FALSE	0	2.76423812616785e-22	SIGN	0.742534442238653	NOT_DEG
SOLSEv5.0_06861	0.773633572190887	0.000183008094340064	2.09080947261946e-06	0.777444094662417	0.000103799937226201	1.08402099068471e-06	0.772864436855394	0.00442828108602372	4.03602947173908e-05	0.770065685437149	0	1	FALSE	FALSE	FALSE	FALSE	0	3.52475353869115e-22	SIGN	0.773501947286462	NOT_DEG
SOLSEv5.0_21635	1.60080390202	5.42830790979237e-10	1.69136447300314e-12	1.60342444966824	6.93556326308811e-11	1.69004832829452e-13	1.58249729814394	0.000208724895414699	5.48250461072186e-07	1.60459858930062	0.00122412631019175	0.998775873689808	TRUE	TRUE	TRUE	TRUE	4	3.62519190822928e-22	SIGN	1.5978310597832	PREVALENT_DEG
SOLSEv5.0_48146	1.57769818376646	3.76888871589068e-09	1.32279598222651e-11	1.5811161195078	1.98433589401426e-10	5.21218643638039e-13	1.57689510784009	0.000267001918628309	8.02721044010549e-07	1.56873325605859	5.09369235279777e-05	0.999949063076472	TRUE	TRUE	TRUE	TRUE	4	3.82266803485829e-22	SIGN	1.57611066679324	PREVALENT_DEG
SOLSEv5.0_20057	0.808301020332506	0.000133145124663379	1.41927307962133e-06	0.812458515252646	0.000204648179952947	2.29912667753082e-06	0.819961890385211	0.00406319222600631	3.58406739557133e-05	0.800570111173908	0	1	FALSE	FALSE	FALSE	FALSE	0	4.57660415123032e-22	SIGN	0.810322884286068	NOT_DEG
SOLSEv5.0_43394	1.62371509180026	4.3580454066426e-10	1.26424209561654e-12	1.62559736763814	2.97837750855045e-11	6.78639136098081e-14	1.58335219208761	0.000232576985358746	6.62423769178998e-07	1.62913232131807	0.00407539529246037	0.99592460470754	TRUE	TRUE	TRUE	TRUE	4	4.58058486068988e-22	SIGN	1.61544924321102	PREVALENT_DEG
SOLSEv5.0_10281	0.747708487790571	3.1936745561149e-05	2.71076881956605e-07	0.751705258536204	0.000235629646536691	2.73667142248064e-06	0.741817594961816	0.00544003019386186	5.35412320102231e-05	0.742695541997317	3.33066907387547e-16	1	FALSE	FALSE	FALSE	FALSE	0	5.05077139236381e-22	SIGN	0.745981720821477	NOT_DEG
SOLSEv5.0_04941	-0.761387440862746	8.80418169925044e-06	6.30626867649197e-08	-0.757554605583828	8.33208527148475e-05	8.30991720702191e-07	-0.75628335263492	0.00317546372975571	2.60275675181724e-05	-0.766567491253696	8.88178419700125e-15	0.999999999999991	FALSE	FALSE	FALSE	FALSE	0	7.50683498239958e-22	SIGN	-0.760448222583798	NOT_DEG
SOLSEv5.0_00026	0.859041000451101	9.73108914799221e-05	9.82797485758113e-07	0.863679028316018	0.000413715564837823	5.35490572545554e-06	0.876813255692426	0.00555540518815755	5.59074290273142e-05	0.854210871082063	0	1	FALSE	FALSE	FALSE	FALSE	0	8.92769964186612e-22	SIGN	0.863436038885402	NOT_DEG
SOLSEv5.0_11357	1.92527096928759	1.03071714217311e-09	3.28536013370842e-12	1.92877734315655	9.74293538413363e-09	3.63829986812168e-11	1.83502914833603	0.0011968743428371	6.24969988189883e-06	1.9202756006927	2.1187295520253e-06	0.999997881270448	TRUE	TRUE	TRUE	TRUE	4	9.14440166403972e-22	SIGN	1.90233826536822	PREVALENT_DEG
SOLSEv5.0_19377	0.693633914468131	5.64672067459194e-05	5.23780765962077e-07	0.697942755094345	0.000237995520799318	2.78674460254273e-06	0.700566458104006	0.00480037630649228	4.52790544781375e-05	0.690129606470798	6.66133814775094e-16	0.999999999999999	FALSE	FALSE	FALSE	FALSE	0	1.50309036087166e-21	SIGN	0.69556818353432	NOT_DEG
SOLSEv5.0_20525	0.770884595288658	0.000223878835210463	2.67801486141017e-06	0.77490266367338	0.000169558113091192	1.85661277665598e-06	0.776974508635836	0.00470650404755888	4.40876356238308e-05	0.76973417643169	3.33066907387547e-16	1	FALSE	FALSE	FALSE	FALSE	0	2.0473449354734e-21	SIGN	0.773123986007391	NOT_DEG
SOLSEv5.0_18309	0.818828527537231	4.66168203961569e-05	4.2573201063749e-07	0.822509443405169	0.000235772223938042	2.74578874044113e-06	0.831386480415341	0.00418358392854019	3.72872546549374e-05	0.812277315040987	1.66533453693773e-15	0.999999999999998	FALSE	FALSE	FALSE	FALSE	0	2.6010277801904e-21	SIGN	0.821250441599682	NOT_DEG
SOLSEv5.0_09094	-0.655114647581404	9.26172491463291e-05	9.25442751659115e-07	-0.651032659045416	0.000936862529282891	1.43635876764473e-05	-0.656517196733142	0.00850561896957172	0.000106861949141428	-0.659562429485724	0	1	FALSE	FALSE	FALSE	FALSE	0	2.77360441538716e-21	SIGN	-0.655556733211421	NOT_DEG
SOLSEv5.0_47726	0.749961884894558	9.65906227742197e-05	9.72063784813256e-07	0.753797399405084	0.000232506230361527	2.69303713131172e-06	0.765803875025181	0.00389798441844296	3.38000484399307e-05	0.741179322919919	9.99200722162641e-16	0.999999999999999	FALSE	FALSE	FALSE	FALSE	0	2.95103454396876e-21	SIGN	0.752685620561185	NOT_DEG
SOLSEv5.0_47530	0.75910919784085	0.000138279004500605	1.49065182847512e-06	0.763728873464424	0.000765416896744622	1.10940516696426e-05	0.781274194447423	0.00811498459909621	9.92137761769649e-05	0.755127707218764	0	1	FALSE	FALSE	FALSE	FALSE	0	3.2029324690694e-21	SIGN	0.764809993242865	NOT_DEG
SOLSEv5.0_19579	0.724448844146791	0.000449523613770733	5.94062794503977e-06	0.728258752020342	0.000399643513696387	5.13482282859372e-06	0.730829088929805	0.0062467006646361	6.64227166466575e-05	0.717655195294195	0	1	FALSE	FALSE	FALSE	FALSE	0	4.1278842973296e-21	SIGN	0.725297970097783	NOT_DEG
SOLSEv5.0_47797	-0.668080493708162	0.00012271887355154	1.2789625457882e-06	-0.66403563174912	0.000707409129110988	1.01637312768248e-05	-0.662427203396843	0.00768654911950922	9.23330127603239e-05	-0.673554115175602	2.22044604925031e-16	1	FALSE	FALSE	FALSE	FALSE	0	4.86543176788111e-21	SIGN	-0.667024361007432	NOT_DEG
SOLSEv5.0_12636	1.12771114412291	1.56298236192449e-07	7.44490559902432e-10	1.13155136265909	2.19709821128192e-07	1.05044456141086e-09	1.10308995941856	0.000632831668332684	2.54592386971614e-06	1.1264654079871	7.35271010743332e-09	0.99999999264729	TRUE	TRUE	TRUE	TRUE	4	5.22656123353367e-21	SIGN	1.12220446854691	PREVALENT_DEG
SOLSEv5.0_28378	1.31889300951402	7.13113311307143e-09	2.65610573654978e-11	1.32323414830458	4.88991832409677e-08	1.94983926338236e-10	1.29553071019759	0.000330844555700335	1.05747967105712e-06	1.31546511731136	1.45321986899649e-06	0.999998546780131	TRUE	TRUE	TRUE	TRUE	4	5.47034221320643e-21	SIGN	1.31328074633189	PREVALENT_DEG
SOLSEv5.0_20156	0.824800321386215	0.000205196989959622	2.41792949762133e-06	0.828337377398365	0.000408437008481656	5.27365737714851e-06	0.848832441834786	0.00461533059310865	4.30291784225677e-05	0.814758052842535	4.44089209850063e-16	1	FALSE	FALSE	FALSE	FALSE	0	5.59787148173423e-21	SIGN	0.829182048365475	NOT_DEG
SOLSEv5.0_41531	0.718726234825741	0.000153813590675122	1.71320201632988e-06	0.722626429753147	0.000767618488804398	1.11791075440819e-05	0.717339821198033	0.00825742562084955	0.000102175809922851	0.71399784874662	2.22044604925031e-16	1	FALSE	FALSE	FALSE	FALSE	0	6.97072162088809e-21	SIGN	0.718172583630885	NOT_DEG
SOLSEv5.0_19311	0.683617151015562	0.000131398453463824	1.38824381390403e-06	0.687920318519484	0.0011163421597546	1.80174847772033e-05	0.676850008942273	0.0145495068258138	0.000248478956200053	0.679864220614772	0	1	FALSE	FALSE	FALSE	FALSE	0	7.59385800431342e-21	SIGN	0.682062924773023	NOT_DEG
SOLSEv5.0_23447	0.669927858728102	8.56932483686032e-05	8.47050230991135e-07	0.674017241236464	0.000991403975547309	1.55931445883418e-05	0.679378230481264	0.0142063855827784	0.000236930447233273	0.666496223011096	2.22044604925031e-16	1	FALSE	FALSE	FALSE	FALSE	0	8.53406551865655e-21	SIGN	0.672454888364232	NOT_DEG
SOLSEv5.0_41736	0.844544790785964	0.000340374391402889	4.31532607107738e-06	0.8479001204221	0.00107803580898789	1.72286491198735e-05	0.887427629386241	0.00689653150771729	7.72610574300428e-05	0.839109834509052	0	1	FALSE	FALSE	FALSE	FALSE	0	8.92477972540263e-21	SIGN	0.854745593775839	NOT_DEG
SOLSEv5.0_08220	0.725772725782214	0.00015073485263707	1.6465199503727e-06	0.73011441250525	0.000397116459783177	5.08978658223953e-06	0.735947607779012	0.00561626108494709	5.74266268601574e-05	0.725806316333839	8.88178419700125e-16	0.999999999999999	FALSE	FALSE	FALSE	FALSE	0	9.45510897980448e-21	SIGN	0.729410265600079	NOT_DEG
SOLSEv5.0_04821	0.699833894380099	0.000510228799446267	6.92560400365787e-06	0.703642919828678	0.000766014216694591	1.11269510257545e-05	0.699370018026046	0.00807384302384678	9.83099924521309e-05	0.695216193828338	1.11022302462516e-16	1	FALSE	FALSE	FALSE	FALSE	0	1.10015424602224e-20	SIGN	0.69951575651579	NOT_DEG
SOLSEv5.0_49145	0.760912558021648	0.000589444398193982	8.25416373088772e-06	0.765203179621456	0.000845137027035982	1.26613038924176e-05	0.791704359884138	0.00648635582928644	7.02026549452819e-05	0.753552428059867	0	1	FALSE	FALSE	FALSE	FALSE	0	1.12513303290108e-20	SIGN	0.767843131396777	NOT_DEG
SOLSEv5.0_41435	0.715487308255126	0.000453975751243118	6.01572337081704e-06	0.719719767513958	0.000535382890564452	7.31939013018903e-06	0.721726645158268	0.00688872381367252	7.69555842345138e-05	0.712463565748118	2.22044604925031e-16	1	FALSE	FALSE	FALSE	FALSE	0	1.16382544563448e-20	SIGN	0.717349321668868	NOT_DEG
SOLSEv5.0_07383	1.21449225509835	3.07732256714858e-08	1.27845218032102e-10	1.21925627281878	2.7479305982663e-09	9.2180335901841e-12	1.22915585112327	0.000237798057295473	7.05349464666699e-07	1.20085289202007	2.21730853382507e-05	0.999977826914662	TRUE	TRUE	TRUE	TRUE	4	1.38256190257876e-20	SIGN	1.21593931776512	PREVALENT_DEG
SOLSEv5.0_12223	0.675844828461674	0.000616624570925312	8.87769778353898e-06	0.679779812979787	0.00107576589034766	1.71551386760923e-05	0.683829871717993	0.00852090774395135	0.000107548223042953	0.668454122082958	0	1	FALSE	FALSE	FALSE	FALSE	0	1.91110880853062e-20	SIGN	0.676977158810603	NOT_DEG
SOLSEv5.0_10235	0.660291541008507	0.000718130137902664	1.06477285685733e-05	0.664313614087064	0.000962908826319895	1.49925992135633e-05	0.659864924815931	0.0092426897784529	0.000123277855223104	0.657722454855659	1.11022302462516e-16	1	FALSE	FALSE	FALSE	FALSE	0	2.14696208863252e-20	SIGN	0.66054813369179	NOT_DEG
SOLSEv5.0_10315	-0.640473624641975	0.00033757744055868	4.26125495579488e-06	-0.636529714521805	0.00194889305237398	3.58953054363004e-05	-0.639033784022902	0.0117481977746727	0.000180690025585966	-0.645628603905309	0	1	FALSE	FALSE	FALSE	FALSE	0	2.57034221049891e-20	SIGN	-0.640416431772998	NOT_DEG
SOLSEv5.0_50264	1.86626498770953	4.85141393480353e-10	1.47686478210121e-12	1.86850808465083	4.780081342726e-10	1.3463313380253e-12	1.79997962001585	0.000510258244365194	1.84086331395399e-06	1.8836805455854	0.00980088730355533	0.990199112696445	TRUE	TRUE	TRUE	TRUE	4	3.4185070997363e-20	SIGN	1.8546083094904	PREVALENT_DEG
SOLSEv5.0_12570	0.719054838080293	0.000110793136537056	1.13483407526674e-06	0.723029978644007	0.000645166651367601	9.1061212857986e-06	0.711864056475684	0.00811498459909621	9.94452826214921e-05	0.713586301586499	2.1094237467878e-15	0.999999999999998	FALSE	FALSE	FALSE	FALSE	0	3.596412389412e-20	SIGN	0.716883793696621	NOT_DEG
SOLSEv5.0_10262	0.617044441868105	0.000654327070854668	9.58454881382276e-06	0.62122188081821	0.0015935706645303	2.80900933619222e-05	0.62011290425733	0.010930943263088	0.000158088581006716	0.613648696363531	0	1	FALSE	FALSE	FALSE	FALSE	0	3.71267008739924e-20	SIGN	0.618006980826794	NOT_DEG
SOLSEv5.0_00821	1.6935022358068	0.0348452446273226	0.00159586280385937	1.69325591124682	4.21212986478976e-05	3.71905513553069e-07	1.73592960870233	0.00173233811138745	9.9228835773641e-06	1.68812003116821	5.55111512312578e-16	0.999999999999999	TRUE	TRUE	TRUE	TRUE	4	4.11689929089548e-20	SIGN	1.70270194673104	PREVALENT_DEG
SOLSEv5.0_17988	2.36300002605802	0.00262115176665879	5.14144719676148e-05	2.35685993739779	2.72933705740298e-07	1.34614200128605e-09	2.10326849327804	0.0152863396137736	0.000276224071503598	2.36088737334692	1.34559030584569e-13	0.999999999999865	TRUE	TRUE	TRUE	TRUE	4	4.28259064361486e-20	SIGN	2.29600395752019	PREVALENT_DEG
SOLSEv5.0_18094	3.27001041891706	0.0183357166637725	0.000623780994826822	3.27174399334914	1.40458374270161e-05	1.08014130028321e-07	2.58294117463947	0.0915855589719267	0.00599672526070181	3.2615260178863	1.11022302462516e-16	1	TRUE	TRUE	FALSE	TRUE	3	7.38793490842229e-20	SIGN	3.09655540119799	POSSIBLE_DEG
SOLSEv5.0_19807	0.902972810141206	1.74815236007426e-07	8.51474539682326e-10	0.906668863398894	1.1408449583607e-06	6.46258576368131e-09	0.907678190627688	0.000718835558827572	3.00282584148991e-06	0.895801796788715	1.99609646589494e-08	0.999999980039035	FALSE	FALSE	FALSE	FALSE	0	8.03464174122345e-20	SIGN	0.903280415239126	NOT_DEG
SOLSEv5.0_12180	1.39368087069931	8.92225927753978e-06	6.45395124332986e-08	1.39691370916543	3.7618205679904e-06	2.45240367418596e-08	1.46581582727175	0.00132674245364827	6.96981699755098e-06	1.39588477895066	6.93801682771777e-11	0.99999999993062	TRUE	TRUE	TRUE	TRUE	4	8.6384563184859e-20	SIGN	1.41307379652179	PREVALENT_DEG
SOLSEv5.0_19658	0.983128253009661	0.000136761168987399	1.4693915441666e-06	0.987793714780597	0.000644875202608605	9.08159958102564e-06	0.985683726871956	0.00655687598597272	7.14549104371982e-05	0.980113286016722	5.44009282066327e-15	0.999999999999995	FALSE	FALSE	FALSE	FALSE	0	8.78731625215031e-20	SIGN	0.984179745169734	NOT_DEG
SOLSEv5.0_01470	0.830843337978252	0.000153813590675122	1.71032621454476e-06	0.835137435963082	0.000308277157187765	3.72675951915334e-06	0.848736290089371	0.00456767689013021	4.20644316284658e-05	0.824261497660709	1.50990331349021e-14	0.999999999999985	FALSE	FALSE	FALSE	FALSE	0	9.11546459410948e-20	SIGN	0.834744640422853	NOT_DEG
SOLSEv5.0_14892	1.29262928178636	4.88985169534501e-08	2.10150491885037e-10	1.29745616575364	1.23735585616598e-08	4.65981033842058e-11	1.31760963405569	0.000285381200479889	8.76039635638761e-07	1.27617003786549	2.34910583930548e-05	0.999976508941607	TRUE	TRUE	TRUE	TRUE	4	1.11741637887208e-19	SIGN	1.2959662798653	PREVALENT_DEG
SOLSEv5.0_12211	-0.660111934901338	0.00015345486092134	1.69271890135996e-06	-0.65612646353154	0.00069215498578454	9.90075804850192e-06	-0.656775524116608	0.00742505800183921	8.67067439690708e-05	-0.665333046037646	7.32747196252603e-15	0.999999999999993	FALSE	FALSE	FALSE	FALSE	0	1.56137588491083e-19	SIGN	-0.659586742146783	NOT_DEG
SOLSEv5.0_11804	1.21383660325223	1.3799423684017e-06	8.40162605215560e-09	1.21883552445363	2.19492018204562e-07	1.03497929404347e-09	1.23290170482408	0.000765315158272395	3.3423048780528e-06	1.19889773284592	2.9489184427689e-08	0.999999970510816	TRUE	TRUE	TRUE	TRUE	4	1.82992816999563e-19	SIGN	1.21611789134397	PREVALENT_DEG
SOLSEv5.0_17801	-0.687463138795084	0.00016672642320302	1.88091194430741e-06	-0.683330103110254	0.000671574794380636	9.57916190126093e-06	-0.68880434741773	0.00689793807404472	7.75785762941855e-05	-0.691643017162446	9.88098491916389e-15	0.99999999999999	FALSE	FALSE	FALSE	FALSE	0	2.03061630204761e-19	SIGN	-0.687810151621379	NOT_DEG
SOLSEv5.0_00403	0.769495469910225	0.000615651990246152	8.84164630358524e-06	0.773790237023041	0.00161699711397865	2.86565519107581e-05	0.77000255945822	0.0110372864109722	0.000163414535519903	0.765382115432774	1.22124532708767e-15	0.999999999999999	FALSE	FALSE	FALSE	FALSE	0	3.46018454604905e-19	SIGN	0.769667595456065	NOT_DEG
SOLSEv5.0_07588	1.6463465311621	1.07897525338369e-07	4.98487958192448e-10	1.64863180022973	7.8936924955717e-08	3.32245040004759e-10	1.55335459665462	0.00201221677128474	1.2481233177373e-05	1.65406447520687	8.90928418817438e-07	0.999999109071581	TRUE	TRUE	TRUE	TRUE	4	3.90895921790461e-19	SIGN	1.62559935081333	PREVALENT_DEG
SOLSEv5.0_11805	1.71073199412946	1.14963967788028e-07	5.35252339103348e-10	1.71596796872437	2.85701409660819e-08	1.13018374656167e-10	1.79626335364554	0.000427577350250484	1.47491791440561e-06	1.67701145701461	1.13313408185434e-05	0.999988668659181	TRUE	TRUE	TRUE	TRUE	4	4.06458165815293e-19	SIGN	1.7249936933785	PREVALENT_DEG
SOLSEv5.0_00264	0.637292202314764	0.00219610891433447	4.09774638051809e-05	0.640883567893388	0.00439743189416431	0.000101032803416668	0.650205208225277	0.0150958971866641	0.000266097494635017	0.629445169641561	1.11022302462516e-16	1	FALSE	FALSE	FALSE	FALSE	0	4.13005478432925e-19	SIGN	0.639456537018747	NOT_DEG
SOLSEv5.0_48444	1.27890952387674	1.03927948442733e-06	6.02977138017435e-09	1.28231539403838	2.57016577935241e-06	1.59420390757009e-08	1.3791835671689	0.00047337430761006	1.69281612582477e-06	1.26172095129983	1.4583604435181e-08	0.999999985416396	TRUE	TRUE	TRUE	TRUE	4	4.67108381505459e-19	SIGN	1.30053235909596	PREVALENT_DEG
SOLSEv5.0_47513	0.785150420608225	0.000990154897750618	1.57448884249436e-05	0.789311318612209	0.00310144015490844	6.55641641659179e-05	0.787133031592491	0.0144412622175912	0.000244503790829181	0.78018221871808	4.44089209850063e-16	1	FALSE	FALSE	FALSE	FALSE	0	4.97037957285385e-19	SIGN	0.785444247382751	NOT_DEG
SOLSEv5.0_08498	1.30695946318533	6.051502672699e-09	2.16728840079471e-11	1.3103690928946	1.32959918982462e-08	5.09134788976801e-11	1.36033835346011	0.00017981243480322	4.49545313125554e-07	1.29381827322467	0.0013682605108577	0.998631739489142	TRUE	TRUE	TRUE	TRUE	4	4.9945298667821e-19	SIGN	1.31787129569118	PREVALENT_DEG
SOLSEv5.0_00949	-0.662642916111148	0.000416006035461155	5.40828704506837e-06	-0.658527431281232	0.00226135605705898	4.31531916328544e-05	-0.66810619437341	0.0119142518759953	0.000185506247760679	-0.666893353655941	2.22044604925031e-15	0.999999999999998	FALSE	FALSE	FALSE	FALSE	0	6.19858144434788e-19	SIGN	-0.664042473855433	NOT_DEG
SOLSEv5.0_18841	1.13587636561859	7.13113311307143e-09	2.65448550991504e-11	1.13922834255473	6.13994116818157e-10	1.80706518763532e-12	1.13497555240521	0.000203322588276265	5.27625945082242e-07	1.13272466154977	0.0325536356502191	0.967446364349781	TRUE	TRUE	TRUE	TRUE	4	7.15619187700848e-19	SIGN	1.13570123053207	PREVALENT_DEG
SOLSEv5.0_47492	0.702903618862816	0.00120950969141355	2.00126594596755e-05	0.707291798096921	0.00209744765353114	3.929519955981e-05	0.716358295670569	0.011319364780981	0.000170091132742733	0.703530697625329	1.11022302462516e-15	0.999999999999999	FALSE	FALSE	FALSE	FALSE	0	7.82991444280097e-19	SIGN	0.707521102563909	NOT_DEG
SOLSEv5.0_09499	1.31462281273463	1.42164155979056e-08	5.6515368933727e-11	1.31988336390872	3.39690931236829e-09	1.16100574618113e-11	1.35697023329822	0.000167631407105517	4.08481861676788e-07	1.29407444637761	0.00532898616258193	0.994671013837418	TRUE	TRUE	TRUE	TRUE	4	1.04140526408328e-18	SIGN	1.3213877140798	PREVALENT_DEG
SOLSEv5.0_08619	1.17802285488634	2.83349104709316e-07	1.43085107671419e-09	1.18162623988378	1.015956393957e-06	5.6265188437126e-09	1.15848901849157	0.000778137403058507	3.50729049947036e-06	1.17223861721539	2.41524531929826e-07	0.999999758475468	TRUE	TRUE	TRUE	TRUE	4	1.28923619771794e-18	SIGN	1.17259418261927	PREVALENT_DEG
SOLSEv5.0_00015	0.754563748299984	0.00124791891669381	2.0804198054765e-05	0.758885122698026	0.00399105759957175	8.94227279501504e-05	0.765125647566819	0.0163318217259137	0.000306831875549384	0.750399153101097	7.7715611723761e-16	0.999999999999999	FALSE	FALSE	FALSE	FALSE	0	1.49297483727642e-18	SIGN	0.757243417916482	NOT_DEG
SOLSEv5.0_48660	0.542799507580124	0.00312449502240967	6.37834740625138e-05	0.546524005945344	0.0108086934214985	0.000322218715878718	0.547485037657703	0.02869658213513	0.000711665103710277	0.537253406854457	0	1	FALSE	FALSE	FALSE	FALSE	0	2.46419154856929e-18	SIGN	0.543515489509407	NOT_DEG
SOLSEv5.0_00223	-0.654468952996167	0.000252816310030691	3.06425994187311e-06	-0.650357353520484	0.00157067286871907	2.758705788598e-05	-0.657331710212791	0.0104882226397183	0.000146706997270657	-0.659350335873035	3.10862446895044e-14	0.999999999999969	FALSE	FALSE	FALSE	FALSE	0	2.93334533664284e-18	SIGN	-0.655377088150619	NOT_DEG
SOLSEv5.0_49796	1.10932039809081	3.32663689612383e-06	2.18026843345985e-08	1.11340407492375	4.43931310886506e-06	2.96431869986559e-08	1.16967447476723	0.000632008690050417	2.51391777824733e-06	1.09210978369672	1.52938280928439e-08	0.999999984706172	TRUE	TRUE	TRUE	TRUE	4	3.2157883260617e-18	SIGN	1.12112718286963	PREVALENT_DEG
SOLSEv5.0_28685	-0.673352584926312	0.00060638954636073	8.60003797574848e-06	-0.669073833333268	0.00304681811421811	6.39273524392104e-05	-0.656498770455013	0.017956716124879	0.000351365056816216	-0.677115486358843	4.55191440096314e-15	0.999999999999995	FALSE	FALSE	FALSE	FALSE	0	3.3909100698063e-18	SIGN	-0.669010168768359	NOT_DEG
SOLSEv5.0_01288	-0.536504763731615	0.00361235176473393	7.59419270073353e-05	-0.532418816434473	0.0132880179747026	0.000438602574373076	-0.53885196476344	0.0311127947226644	0.000819198240743593	-0.541102184539674	0	1	FALSE	FALSE	FALSE	FALSE	0	3.70271709098364e-18	SIGN	-0.537219432367301	NOT_DEG
SOLSEv5.0_01558	0.721914691971775	0.000815611260359312	1.2414396735646e-05	0.726403947553154	0.00146851570378102	2.54674706690719e-05	0.72989159544675	0.00987758113845096	0.000135977334574707	0.721857258450645	1.79856129989275e-14	0.999999999999982	FALSE	FALSE	FALSE	FALSE	0	4.68267633275225e-18	SIGN	0.725016873355581	NOT_DEG
SOLSEv5.0_19560	-0.525919352915176	0.00309076954585306	6.29022709942896e-05	-0.521860214711521	0.0161973516281978	0.000568463019578826	-0.52928825867242	0.040670734501935	0.00134114704107776	-0.530306464478825	0	1	FALSE	FALSE	FALSE	FALSE	0	4.95691722151574e-18	SIGN	-0.526843572694485	NOT_DEG
SOLSEv5.0_41901	0.558031892431663	0.00571897921236745	0.00013866302294867	0.561985316643566	0.0137014200811672	0.000455283112922104	0.559245902678714	0.0324103829596766	0.000890288060033522	0.5520649212701	1.11022302462516e-16	1	FALSE	FALSE	FALSE	FALSE	0	6.10261790094317e-18	SIGN	0.557832008256011	NOT_DEG
SOLSEv5.0_19475	0.542290432727473	0.00396249274941991	8.50058433100252e-05	0.546247015444323	0.00958583871439266	0.00027302303373377	0.542261376887053	0.0273108626821021	0.000664927755096374	0.537482108648537	4.44089209850063e-16	1	FALSE	FALSE	FALSE	FALSE	0	9.68397509849181e-18	SIGN	0.542070233426846	NOT_DEG
SOLSEv5.0_08311	0.514621901160909	0.00526061331810074	0.000123969757299273	0.519033382880102	0.0184426748275775	0.000679949244410513	0.519346204401735	0.0436488104978791	0.00151946870304969	0.510443759082736	0	1	FALSE	FALSE	FALSE	FALSE	0	9.8710585136967e-18	SIGN	0.515861311881371	NOT_DEG
SOLSEv5.0_05145	0.83263800082455	0.000153813590675122	1.70483141621483e-06	0.836198411102891	0.000397116459783177	5.08914160724855e-06	0.842985535683582	0.00544003019386186	5.35253187417967e-05	0.825767631548163	1.79700698765828e-12	0.999999999998203	FALSE	FALSE	FALSE	FALSE	0	1.23583069545608e-17	SIGN	0.834397394789797	NOT_DEG
SOLSEv5.0_19799	-0.503098566033616	0.00576466320352203	0.000140418984717861	-0.499057804919712	0.0225180912865822	0.000927831730596857	-0.505388949664638	0.0447073072268065	0.00159023524787275	-0.507690710540331	0	1	FALSE	FALSE	FALSE	FALSE	0	1.32740262040874e-17	SIGN	-0.503809007789574	NOT_DEG
SOLSEv5.0_14083	-5.43770467991373	NA	2.68761413553974e-06	-5.16965609827144	5.50508732253772e-09	1.93381022437953e-11	-4.90412153522819	0.000658318511193829	2.70835806371081e-06	-4.86304167103229	1.99930738631338e-10	0.999999999800069	FALSE	TRUE	TRUE	TRUE	3	1.48222921998593e-17	SIGN	-5.09363099611141	POSSIBLE_DEG
SOLSEv5.0_14943	1.2388009878266	9.63370537783388e-08	4.4162821014352e-10	1.24126492906309	2.40223216759426e-09	7.75428592976407e-12	1.23203794007028	0.000396075699929009	1.30358153082746e-06	1.23818364204392	0.00827807621807541	0.991721923781925	TRUE	TRUE	TRUE	TRUE	4	1.54789650871395e-17	SIGN	1.23757187475097	PREVALENT_DEG
SOLSEv5.0_19333	0.647548035247401	0.000444681102393776	5.86070645659013e-06	0.651419810232119	0.00253548024835689	4.99890564488225e-05	0.655275859354672	0.0150808223324018	0.000264399999118662	0.643283533807396	4.71844785465692e-14	0.999999999999953	FALSE	FALSE	FALSE	FALSE	0	1.63115635025309e-17	SIGN	0.649381809660397	NOT_DEG
SOLSEv5.0_08847	2.09320800139602	0.000203103571782757	2.38585959260598e-06	2.09900572336638	5.34094027405915e-10	1.53810425943664e-12	2.02373403632594	0.000441797171200455	1.5659129458037e-06	2.08584636859601	1.82270082219604e-05	0.999981772991778	TRUE	TRUE	TRUE	TRUE	4	1.76685370731698e-17	SIGN	2.07544853242109	PREVALENT_DEG
SOLSEv5.0_10232	0.81366623837795	7.0575457212754e-05	6.7233979007924e-07	0.817590535820773	2.69561895752297e-05	2.26063807001357e-07	0.817625842774699	0.00282325068170266	2.11946871193448e-05	0.807433894917517	2.10353290341914e-10	0.999999999789647	FALSE	FALSE	FALSE	FALSE	0	2.24984479442593e-17	SIGN	0.814079127972735	NOT_DEG
SOLSEv5.0_00211	0.686673956014863	0.00156848107895626	2.70757066133127e-05	0.691354388259048	0.00525007704693681	0.000127434700306989	0.707600499347175	0.024764855576996	0.000562712943583124	0.682644479010632	5.88418203051333e-15	0.999999999999994	FALSE	FALSE	FALSE	FALSE	0	2.38075663983327e-17	SIGN	0.692068330657929	NOT_DEG
SOLSEv5.0_13053	-0.620719988817193	0.000881176478287723	1.35617017798305e-05	-0.616508228256318	0.00226791026570403	4.34218079923713e-05	-0.618291702312325	0.0119609824688106	0.000186612372452408	-0.624459214339821	6.70574706873595e-14	0.999999999999933	FALSE	FALSE	FALSE	FALSE	0	3.12437813763089e-17	SIGN	-0.619994783431414	NOT_DEG
SOLSEv5.0_19937	-0.548224383464565	0.0021963607380271	4.1060823194977e-05	-0.544298457032661	0.00881873196568009	0.000247209835780894	-0.545917431064677	0.0255848771843669	0.000597994107427519	-0.55323261982221	5.55111512312578e-15	0.999999999999994	FALSE	FALSE	FALSE	FALSE	0	5.18645438942558e-17	SIGN	-0.547918222846028	NOT_DEG
SOLSEv5.0_26616	-0.575580467777657	0.00305474599468273	6.15937968271032e-05	-0.571726098263996	0.00938441087087621	0.000265504076665823	-0.572973356002891	0.0255848771843669	0.000598348816077951	-0.580827824410185	4.21884749357559e-15	0.999999999999996	FALSE	FALSE	FALSE	FALSE	0	5.79142070734918e-17	SIGN	-0.575276936613683	NOT_DEG
SOLSEv5.0_05454	1.57935595875328	3.37248749669363e-07	1.73926724276156e-09	1.58053041075045	1.18657499865772e-07	5.18204214737066e-10	1.58157687567467	0.000907892136554806	4.320742495101e-06	1.58578649294273	9.41070354683049e-05	0.999905892964532	TRUE	TRUE	TRUE	TRUE	4	6.35961771950615e-17	SIGN	1.58181243453028	PREVALENT_DEG
SOLSEv5.0_09204	-0.639053675610741	0.00229824411100306	4.34425289636901e-05	-0.63489871343727	0.00661620387875459	0.000170644835633564	-0.648867102914792	0.0182536424519809	0.000358730085214094	-0.643504454668094	1.29896093881143e-14	0.999999999999987	FALSE	FALSE	FALSE	FALSE	0	6.68410792427503e-17	SIGN	-0.641580986657724	NOT_DEG
SOLSEv5.0_01232	-0.561317376323361	0.00274479377977271	5.4361111675894e-05	-0.557328368087931	0.0114050820141585	0.000349020991414008	-0.566208557788171	0.0286995934713841	0.000712971324251922	-0.565693081410028	4.66293670342566e-15	0.999999999999995	FALSE	FALSE	FALSE	FALSE	0	7.69422659360839e-17	SIGN	-0.562636845902373	NOT_DEG
SOLSEv5.0_08835	1.07849269260488	4.48260517935087e-07	2.37599586900626e-09	1.08175431721835	1.85586376838481e-07	8.57483180430335e-10	1.06320878134978	0.000720320127143325	3.03182306117479e-06	1.08202260948199	7.84437108194425e-05	0.999921556289181	TRUE	TRUE	TRUE	TRUE	4	8.5713592574971e-17	SIGN	1.07636960016375	PREVALENT_DEG
SOLSEv5.0_10702	-0.552592190771524	0.00243996573015641	4.70131639146247e-05	-0.54857861517809	0.0111783568854111	0.000337837615923528	-0.556209594911873	0.0290257617682407	0.000731779216380226	-0.557121013381806	6.21724893790088e-15	0.999999999999994	FALSE	FALSE	FALSE	FALSE	0	8.94910334706657e-17	SIGN	-0.553625353560823	NOT_DEG
SOLSEv5.0_24939	1.96986365395417	6.75101400899522e-08	2.94973035275918e-10	1.9716888287732	6.69605955380977e-08	2.77598595382474e-10	1.94426345514238	0.00162161561737658	9.23734330604715e-06	1.98367805627126	0.000949252313677262	0.999050747686323	TRUE	TRUE	TRUE	TRUE	4	1.23789116503098e-16	SIGN	1.96737349853525	PREVALENT_DEG
SOLSEv5.0_41561	-0.623255582321409	0.00278555931789424	5.52682423219472e-05	-0.619227244285392	0.00763247900346691	0.000202412019522936	-0.636238150147341	0.0189811622644455	0.000375430438155588	-0.627704371500968	2.08721928629529e-14	0.999999999999979	FALSE	FALSE	FALSE	FALSE	0	1.48040037397654e-16	SIGN	-0.626606337063778	NOT_DEG
SOLSEv5.0_08382	-0.510699837090873	0.00551148799840442	0.000133237389833213	-0.506596724726335	0.0204612527076551	0.000804877911187548	-0.512030755917337	0.0412715981221677	0.00137800618950388	-0.515253050341561	1.99840144432528e-15	0.999999999999998	FALSE	FALSE	FALSE	FALSE	0	1.6244603251882e-16	SIGN	-0.511145092019026	NOT_DEG
SOLSEv5.0_10835	1.7480868539343	6.18490150241553e-07	3.32259589342572e-09	1.74957513068406	3.16363642094047e-07	1.58186826959269e-09	1.77644514042029	0.000955390236684465	4.65616305735648e-06	1.7728468985877	5.55944351261495e-05	0.999944405564874	TRUE	TRUE	TRUE	TRUE	4	1.80233878456245e-16	SIGN	1.76173850590659	PREVALENT_DEG
SOLSEv5.0_22282	0.5626044102759	0.00448245032250494	0.000100244923445399	0.566697407461739	0.00646778565754006	0.000166112214293541	0.564573627937605	0.0221079621095452	0.000476849628251875	0.560551771585249	1.72084568816899e-14	0.999999999999983	FALSE	FALSE	FALSE	FALSE	0	1.90554363910111e-16	SIGN	0.563606804315123	NOT_DEG
SOLSEv5.0_00099	-0.520027094225849	0.00477805609094325	0.000110031160607281	-0.51595783631224	0.0189539417619202	0.00070899582779802	-0.520041674558755	0.040670734501935	0.00133875975727606	-0.524413688194965	5.55111512312578e-15	0.999999999999994	FALSE	FALSE	FALSE	FALSE	0	3.395050721573e-16	SIGN	-0.520110073322952	NOT_DEG
SOLSEv5.0_12033	1.59176816817588	8.90817406213571e-08	3.98797277332198e-10	1.59511363492508	2.19709821128192e-07	1.04900394023796e-09	1.51643280191775	0.00145201421333285	7.90361861746417e-06	1.58250632543832	0.00076864505356522	0.999231354946435	TRUE	TRUE	TRUE	TRUE	4	3.61167765964711e-16	SIGN	1.57145523261426	PREVALENT_DEG
SOLSEv5.0_47536	0.494102354244972	0.0283031854972595	0.0011697541746235	0.498182713952582	0.0525475274205579	0.00321768410749863	0.508445083207926	0.0721682774517556	0.00387574185371782	0.490335852908362	2.22044604925031e-16	1	FALSE	FALSE	FALSE	FALSE	0	3.91827535351937e-16	SIGN	0.497766501078461	NOT_DEG
SOLSEv5.0_43447	2.13483465145947	1.09895866807437e-06	6.41538080710988e-09	2.11991376399899	5.83422695525471e-09	2.08635604273484e-11	2.11875620186242	0.00300767626984502	2.36941070952905e-05	2.19986255320745	0.00132392339449372	0.998676076605506	TRUE	TRUE	TRUE	TRUE	4	4.17867474272757e-16	SIGN	2.14334179263208	PREVALENT_DEG
SOLSEv5.0_04145	-1.44845749037877	1.1399304752683e-08	4.40915734291873e-11	-1.44479195436808	2.19709821128192e-07	1.056865496107e-09	-1.42259053166682	0.000556654063262505	2.09991333662096e-06	-1.45262718273785	0.0274411482897278	0.972558851710272	TRUE	TRUE	TRUE	TRUE	4	6.0985794412634e-16	SIGN	-1.44211678978788	PREVALENT_DEG
SOLSEv5.0_00171	0.40713850983255	0.0474543290401045	0.00251020858076908	0.411290869689193	0.0858263846820294	0.00665175531144308	0.412971487375764	0.0984061031078609	0.00681390403493781	0.402241958708747	0	1	FALSE	FALSE	FALSE	FALSE	0	7.02316565021899e-16	SIGN	0.408410706401564	NOT_DEG
SOLSEv5.0_18239	1.48190920774415	0.0233943119797079	0.000885954581081727	1.48357423182804	2.56233832333368e-05	2.10831976982423e-07	1.55730237180968	0.00112081966219119	5.7106859588209e-06	1.47857310609961	8.68281002652793e-11	0.999999999913172	TRUE	TRUE	TRUE	TRUE	4	9.04454273499839e-16	SIGN	1.50033972937037	PREVALENT_DEG
SOLSEv5.0_09498	0.374471366065272	0.0609728838104865	0.00376030749665704	0.378898106286734	0.104719547460466	0.00914668030605038	0.380221722022937	0.113371479328308	0.00879015552246448	0.371106071373748	2.22044604925031e-16	1	FALSE	FALSE	FALSE	FALSE	0	2.3285921523217e-15	SIGN	0.376174316437173	NOT_DEG
SOLSEv5.0_49093	1.92908676629302	2.62455520200479e-07	1.31594344345201e-09	1.92990502748181	1.39386546397942e-07	6.17554875018573e-10	1.94536203601234	0.00141467891736956	7.61085527873746e-06	1.95550878893488	0.00444297889022616	0.995557021109774	TRUE	TRUE	TRUE	TRUE	4	3.25106259289309e-15	SIGN	1.93996565468051	PREVALENT_DEG
SOLSEv5.0_47493	0.731546176592672	9.88787852762916e-05	1.00571502823819e-06	0.735974154690039	0.000256684194297251	3.03806730172385e-06	0.73532614104789	0.00502588406753758	4.85108592233603e-05	0.730742883347943	1.88600268735684e-09	0.999999998113997	FALSE	FALSE	FALSE	FALSE	0	3.39103427574577e-15	SIGN	0.733397338919636	NOT_DEG
SOLSEv5.0_09682	-0.493334310824773	0.013443715763287	0.000415512022910848	-0.489304224634213	0.0330978538476925	0.00166114226804375	-0.495316706946323	0.0525484208707541	0.0021701854247392	-0.498244053741086	1.70974345792274e-14	0.999999999999983	FALSE	FALSE	FALSE	FALSE	0	5.4416602907656e-15	SIGN	-0.494049824036599	NOT_DEG
SOLSEv5.0_02418	1.67911481603479	1.10724502188567e-06	6.50340891015146e-09	1.67969179000668	1.75515609954834e-07	7.99843280910663e-10	1.62440015405862	0.00248341099192682	1.68971601400128e-05	1.68468178197873	0.000875432020739142	0.999124567979261	TRUE	TRUE	TRUE	TRUE	4	5.7291618134129e-15	SIGN	1.6669721355197	PREVALENT_DEG
SOLSEv5.0_08565	-0.449333570748597	0.0263421687969899	0.00106343349381362	-0.445162713226146	0.0617576454388337	0.00406323443360028	-0.450972438384921	0.079948217320107	0.00467307058420322	-0.453713753618707	3.66373598126302e-15	0.999999999999996	FALSE	FALSE	FALSE	FALSE	0	6.40789908053147e-15	SIGN	-0.449795618994593	NOT_DEG
SOLSEv5.0_19815	1.28089541356252	2.25504571831299e-06	1.42141697021376e-08	1.28499387952945	2.09668483017236e-07	9.82022705989141e-10	1.29334666481828	0.000944219965644919	4.57081903720085e-06	1.26843238674286	0.00143525526552168	0.998564744734478	TRUE	TRUE	TRUE	TRUE	4	8.44065663830419e-15	SIGN	1.28191708616328	PREVALENT_DEG
SOLSEv5.0_12393	1.49837382391275	1.34762199463708e-06	8.10831942908925e-09	1.49869898578064	2.54446318162252e-07	1.24006243858941e-09	1.45417255497833	0.00181497808682422	1.05707985357614e-05	1.52023391286902	0.00110230806575939	0.998897691934241	TRUE	TRUE	TRUE	TRUE	4	8.99396128994106e-15	SIGN	1.49286981938519	PREVALENT_DEG
SOLSEv5.0_28603	-2.08521456377829	1.26980353201792e-07	6.00293912421624e-10	-2.07580816285375	1.09432968955268e-07	4.74455417793972e-10	-2.04545569538142	0.00250897945215685	1.72299294635285e-05	-2.09818092345503	0.0289377961043183	0.971062203895682	TRUE	TRUE	TRUE	TRUE	4	1.28731517648754e-14	SIGN	-2.07616483636712	PREVALENT_DEG
SOLSEv5.0_41479	-0.387856700633476	0.0532642902133097	0.00303078775276615	-0.383851357970172	0.114757803564764	0.0105036569448745	-0.387111278846866	0.128339288495075	0.0109670036350013	-0.392057407745741	1.66533453693773e-15	0.999999999999998	FALSE	FALSE	FALSE	FALSE	0	1.63669603089351e-14	SIGN	-0.387719186299064	NOT_DEG
SOLSEv5.0_18138	-1.28560988016238	1.78683437530533e-05	1.39506444315078e-07	-1.27980351186842	7.9180709445395e-07	4.23479853674856e-09	-1.27806318817125	0.00181497808682422	1.06259991158733e-05	-1.28922502809223	5.37285511630348e-05	0.999946271448837	TRUE	TRUE	TRUE	TRUE	4	1.72180466344148e-14	SIGN	-1.28317540207357	PREVALENT_DEG
SOLSEv5.0_41139	1.16177438458002	4.45652390810636e-06	2.96867504801871e-08	1.16508252425213	7.1633301757894e-05	7.00487048425243e-07	1.21096109721855	0.00232285174234573	1.50696100250285e-05	1.15637287311842	2.17545315683854e-06	0.999997824546843	TRUE	TRUE	TRUE	TRUE	4	1.99088839389558e-14	SIGN	1.17354771979228	PREVALENT_DEG
SOLSEv5.0_41474	1.08520599024647	2.58545802814122e-07	1.28708067442028e-09	1.08919546758157	8.91703911005492e-07	4.79729310645697e-09	1.06990157368804	0.000726723558802285	3.08177337509118e-06	1.07815950257327	0.00963351367727328	0.990366486322727	TRUE	TRUE	TRUE	TRUE	4	1.99186636728552e-14	SIGN	1.08061563352234	PREVALENT_DEG
SOLSEv5.0_11806	1.3786369358442	2.69232795601494e-06	1.7452595087698e-08	1.38087382640681	4.76046390847546e-07	2.44338664087864e-09	1.36583650558052	0.00162117331700175	9.18351921716869e-06	1.38270782471448	0.000791672804589583	0.99920832719541	TRUE	TRUE	TRUE	TRUE	4	2.02727187727559e-14	SIGN	1.3770137731365	PREVALENT_DEG
SOLSEv5.0_00533	0.873605477383815	8.2691518284708e-05	8.09529452802032e-07	0.877828833324616	0.000279106774565487	3.33878796119352e-06	0.851660652238126	0.00561626108494709	5.75862714491869e-05	0.869665198207052	1.301525731634e-08	0.999999986984743	FALSE	FALSE	FALSE	FALSE	0	2.07542231869956e-14	SIGN	0.868190040288402	NOT_DEG
SOLSEv5.0_41828	-0.465375966810966	0.0228315947855493	0.000853670401694487	-0.461375423308291	0.0523789938487461	0.00319754040109596	-0.471126817941066	0.0684709819011391	0.00352537043001485	-0.469945174024618	2.26485497023532e-14	0.999999999999977	FALSE	FALSE	FALSE	FALSE	0	2.26607271560397e-14	SIGN	-0.466955845521235	NOT_DEG
SOLSEv5.0_14188	-1.89620730000453	8.20278921503966e-07	4.67102458703282e-09	-1.8881002307738	4.76046390847546e-07	2.45363131904113e-09	-1.99530597995935	0.00073835940790132	3.20121645882721e-06	-1.90240864391408	0.00694178917641131	0.993058210823589	TRUE	TRUE	TRUE	TRUE	4	2.43225727954644e-14	SIGN	-1.92050553866294	PREVALENT_DEG
SOLSEv5.0_41612	1.91446800463492	0.00033757744055868	4.26777582254903e-06	1.91577117666283	2.68207983485872e-09	8.82737753806472e-12	1.79657559584845	0.000556654063262505	2.11394308653757e-06	1.90916366543292	0.00558383999776491	0.994416160002235	TRUE	TRUE	TRUE	TRUE	4	3.33700518286726e-14	SIGN	1.88399461064478	PREVALENT_DEG
SOLSEv5.0_14763	-0.895103466641426	2.44519661367744e-05	1.99665076971011e-07	-0.890203273591823	5.98212364765717e-06	4.12703868853212e-08	-0.884281764735167	0.00210526908942958	1.32582850342253e-05	-0.902026756852296	1.04756570293851e-05	0.999989524342971	FALSE	FALSE	FALSE	FALSE	0	3.78751220107789e-14	SIGN	-0.892903815455178	NOT_DEG
SOLSEv5.0_07536	1.0459509012496	1.4962531855693e-06	9.20667605863876e-09	1.05017791609547	1.70709386805625e-06	1.01564494824069e-08	1.05727869757788	0.000882829573712378	4.16284080139068e-06	1.03747928942693	0.00160107106177854	0.998398928938221	TRUE	TRUE	TRUE	TRUE	4	4.20428150819799e-14	SIGN	1.04772170108747	PREVALENT_DEG
SOLSEv5.0_08618	-0.411840106687576	0.0373655496684893	0.00177357644520218	-0.407895873365448	0.0814644212721966	0.00616158634262318	-0.411013364184901	0.0931540603573	0.00620555387993659	-0.41658130298688	1.34336985979644e-14	0.999999999999987	FALSE	FALSE	FALSE	FALSE	0	4.41857600289509e-14	SIGN	-0.411832661806201	NOT_DEG
SOLSEv5.0_02227	-1.09197041863137	1.40595126351136e-05	1.07251493133701e-07	-1.08559539070619	2.31140908447102e-06	1.41175971803825e-08	-1.06410259192276	0.00201221677128474	1.24511091901111e-05	-1.10276035457882	9.23567710213735e-05	0.999907643228979	TRUE	TRUE	TRUE	TRUE	4	6.77275127590927e-14	SIGN	-1.08610718895978	PREVALENT_DEG
SOLSEv5.0_12108	1.35600933693586	2.71960439058925e-06	1.77268103677116e-08	1.35848912742206	1.04059271705536e-06	5.82882087783787e-09	1.31516428602954	0.00188913372893916	1.13590749232077e-05	1.36834799397115	0.0011884923643446	0.998811507635655	TRUE	TRUE	TRUE	TRUE	4	7.09893837824239e-14	SIGN	1.34950268608965	PREVALENT_DEG
SOLSEv5.0_11581	1.04589761587251	0.00078331650372067	1.1782570430581e-05	1.05089470768003	0.00161473534351151	2.85651671111657e-05	1.13583985197428	0.00702453648757037	7.94444759154723e-05	1.04439544971564	7.56481766117645e-10	0.999999999243518	TRUE	TRUE	TRUE	TRUE	4	7.4782470160846e-14	SIGN	1.06925690631061	PREVALENT_DEG
SOLSEv5.0_13634	1.66396253161762	7.08667362688677e-06	4.89838840337063e-08	1.66045131359444	2.29751340600551e-07	1.11243884654211e-09	1.61891283761212	0.00288913850574395	2.22178124907681e-05	1.68063495901916	0.00222919203921512	0.997770807960785	TRUE	TRUE	TRUE	TRUE	4	1.12877340787994e-13	SIGN	1.65599041046084	PREVALENT_DEG
SOLSEv5.0_00070	-0.340012919168511	0.0965259264368479	0.00746362993973048	-0.336004326773228	0.163226552866569	0.0189679389261065	-0.336901983465848	0.159664443148175	0.016467179981009	-0.344672416505621	4.44089209850063e-15	0.999999999999996	FALSE	FALSE	FALSE	FALSE	0	1.19687101777773e-13	SIGN	-0.339397911478302	NOT_DEG
SOLSEv5.0_12914	0.983978100937019	3.38267945001472e-05	2.90753910179619e-07	0.985486641188564	3.71163154486277e-06	2.37270031349815e-08	0.973237304163419	0.00232285174234573	1.49250271006778e-05	0.992736925890428	3.8996471805941e-05	0.999961003528194	FALSE	FALSE	FALSE	FALSE	0	1.21681845944149e-13	SIGN	0.983859743044858	NOT_DEG
SOLSEv5.0_13618	2.21695461598041	3.06407017293355e-07	1.55826217519004e-09	2.21771581171693	9.06721058660322e-07	4.93547334059861e-09	2.05622899528136	0.0107563898778041	0.000152160077071377	2.22270802236887	0.00462188872354863	0.995378111276451	TRUE	TRUE	TRUE	TRUE	4	1.4563907728309e-13	SIGN	2.17840186133689	PREVALENT_DEG
SOLSEv5.0_11733	1.22075390160314	1.78197859981194e-05	1.38489132640638e-07	1.22526383167287	2.59594496513293e-05	2.15240223065549e-07	1.23243109105838	0.00237395410337015	1.5701649027006e-05	1.22258639673998	1.49303693307568e-05	0.999985069630669	TRUE	TRUE	TRUE	TRUE	4	1.70664896232174e-13	SIGN	1.22525880526859	PREVALENT_DEG
SOLSEv5.0_16147	1.86233105851475	1.31100338875137e-06	7.84104168474605e-09	1.86529614830931	1.015956393957e-06	5.61519334370291e-09	1.87961731000331	0.00265009969355217	1.8869977880605e-05	1.82243798855869	0.0049462568951828	0.995053743104817	TRUE	TRUE	TRUE	TRUE	4	1.80866581920856e-13	SIGN	1.85742062634652	PREVALENT_DEG
SOLSEv5.0_20410	0.798556498023223	9.63390657080969e-05	9.66081885189712e-07	0.802700650810187	0.000357531022656017	4.45796458516e-06	0.783663560908892	0.00664863015712065	7.36422214308119e-05	0.793570755555296	8.76198135157935e-08	0.999999912380186	FALSE	FALSE	FALSE	FALSE	0	2.05688202917438e-13	SIGN	0.794622866324399	NOT_DEG
SOLSEv5.0_16399	1.71405216387466	7.64388160065028e-07	4.31777336103857e-09	1.71630714042491	1.08122023221796e-06	6.09061050459818e-09	1.58654019925626	0.00544003019386186	5.34200791614177e-05	1.71994500712726	0.00522492774551442	0.994775072254486	TRUE	TRUE	TRUE	TRUE	4	2.37935124640822e-13	SIGN	1.68421112767077	PREVALENT_DEG
SOLSEv5.0_19651	1.51543019564537	2.01581515837851e-06	1.256184505257e-08	1.51960484786347	1.46094846728252e-06	8.55329176389335e-09	1.54585715823602	0.00144529558248122	7.8213090478904e-06	1.48773581527095	0.00593970193030502	0.994060298069695	TRUE	TRUE	TRUE	TRUE	4	2.54636822140363e-13	SIGN	1.51715700425395	PREVALENT_DEG
SOLSEv5.0_04863	-1.00917462748439	8.60274317618948e-07	4.92958566073461e-09	-1.00489278235318	3.48200552422013e-06	2.21489006097739e-08	-1.00132709271195	0.000974003348141869	4.777699261432e-06	-1.01503219757923	0.0101236185050546	0.989876381494945	TRUE	TRUE	TRUE	TRUE	4	2.93971779931609e-13	SIGN	-1.00760667503219	PREVALENT_DEG
SOLSEv5.0_23005	1.17431284749038	8.51989412485707e-06	6.07212567454537e-08	1.17773672527882	5.7135697592013e-07	2.98344571115609e-09	1.17825412817335	0.00139800496151006	7.47690871531381e-06	1.16905189291203	0.00436578492146267	0.995634215078537	TRUE	TRUE	TRUE	TRUE	4	2.95569881722397e-13	SIGN	1.17483889846364	PREVALENT_DEG
SOLSEv5.0_00034	0.318807773407806	0.121226545207753	0.0105631467835565	0.323067310835844	0.202418082504601	0.0272175540369942	0.325102650772099	0.216608727378481	0.0288010119165264	0.314719056560127	5.77315972805081e-15	0.999999999999994	FALSE	FALSE	FALSE	FALSE	0	3.04514323443297e-13	SIGN	0.320424197893969	NOT_DEG
SOLSEv5.0_30565	-1.72561645051983	2.66781079001469e-06	1.71981212736424e-08	-1.71618790295865	5.71837597158463e-07	3.00405206266986e-09	-1.66737195566579	0.00264715300394545	1.87652227248894e-05	-1.7385816507807	0.00833222186020888	0.991667778139791	TRUE	TRUE	TRUE	TRUE	4	3.31559717441221e-13	SIGN	-1.71193948998124	PREVALENT_DEG
SOLSEv5.0_41937	1.4611230415107	6.74348555252892e-06	4.63702179673932e-08	1.46448417391711	7.12211255335666e-07	3.76402036903244e-09	1.51131819737313	0.00139409482577425	7.41187793063303e-06	1.44992846410725	0.0051032987165599	0.99489670128344	TRUE	TRUE	TRUE	TRUE	4	3.36292677413163e-13	SIGN	1.47171346922705	PREVALENT_DEG
SOLSEv5.0_17056	1.46719633344773	5.68315870229742e-06	3.86720203938296e-08	1.46877422683918	1.17097085952827e-06	6.67029825991607e-09	1.41066998696311	0.00300767626984502	2.35415599863924e-05	1.47255901481673	0.00180710461002165	0.998192895389978	TRUE	TRUE	TRUE	TRUE	4	3.54427235847744e-13	SIGN	1.45479989051669	PREVALENT_DEG
SOLSEv5.0_42209	0.858867414411738	0.000227008325735547	2.72357958317485e-06	0.863353288677818	0.000388180993011105	4.92612355446226e-06	0.868864010120604	0.00552907695445741	5.47675903270727e-05	0.855100971465275	7.88341204538412e-08	0.99999992116588	FALSE	FALSE	FALSE	FALSE	0	3.74633386913351e-13	SIGN	0.861546421168859	NOT_DEG
SOLSEv5.0_28210	1.34972994918405	1.35766875331838e-06	8.21739199594604e-09	1.35354562261817	3.42602352911333e-06	2.16843794367754e-08	1.35578937506915	0.00107725050663232	5.45460555907374e-06	1.35743189958894	0.0104840518224002	0.9895159481776	TRUE	TRUE	TRUE	TRUE	4	5.00092638829601e-13	SIGN	1.35412421161508	PREVALENT_DEG
SOLSEv5.0_22494	-1.40624859198609	7.03277347438341e-05	6.67461131262662e-07	-1.40069401104906	3.03317644551268e-05	2.57252219183328e-07	-1.48167516671805	0.0024331744541248	1.62473435811365e-05	-1.41113321255552	1.22926975615334e-05	0.999987707302438	TRUE	TRUE	TRUE	TRUE	4	5.98242630051856e-13	SIGN	-1.42493774557718	PREVALENT_DEG
SOLSEv5.0_47616	0.80319688403141	0.000223716242234255	2.66805775603491e-06	0.807765304085882	0.000936862529282891	1.44091645062023e-05	0.811726063072381	0.00863464650302393	0.000110942323498456	0.798313170413071	4.02318526271372e-08	0.999999959768147	FALSE	FALSE	FALSE	FALSE	0	6.75657196846156e-13	SIGN	0.805250355400686	NOT_DEG
SOLSEv5.0_08655	2.11968028947294	2.73123961647146e-05	2.27913054450917e-07	2.11313257686913	1.77870272009793e-06	1.06387801543881e-08	2.0418474879835	0.00914868820980521	0.000121196247699903	2.12485611692037	0.000209445110444073	0.999790554889556	TRUE	TRUE	TRUE	TRUE	4	8.47279028904698e-13	SIGN	2.09987911781149	PREVALENT_DEG
SOLSEv5.0_23968	1.15513508254268	2.22136328906895e-05	1.79001052947681e-07	1.15708082429446	1.34791601688793e-06	7.84887329052752e-09	1.15115844098669	0.00200840054160225	1.22033261808169e-05	1.15713460331355	0.00188428486338421	0.998115715136616	TRUE	TRUE	TRUE	TRUE	4	1.0154279495352e-12	SIGN	1.15512723778435	PREVALENT_DEG
SOLSEv5.0_10325	0.678136298511738	0.0011001064328526	1.77690710270225e-05	0.682335084109031	0.00129112569608695	2.1573922197978e-05	0.68781806761654	0.00945301193943896	0.000128337672775066	0.673724878669908	9.03359909099066e-09	0.999999990966401	FALSE	FALSE	FALSE	FALSE	0	1.08107167542809e-12	SIGN	0.680503582226804	NOT_DEG
SOLSEv5.0_22613	1.69842488888832	2.28973968915987e-06	1.45645112519954e-08	1.7016725939474	5.16236452711266e-06	3.51247942444135e-08	1.61056889763186	0.0049786174579145	4.78970760848763e-05	1.69236892371638	0.00313366260178771	0.996866337398212	TRUE	TRUE	TRUE	TRUE	4	1.58948514061894e-12	SIGN	1.67575882604599	PREVALENT_DEG
SOLSEv5.0_41658	-1.89261311317073	5.48258083638258e-06	3.71108007333396e-08	-1.88326891070139	4.09818876586428e-06	2.71361638322104e-08	-1.88291972800065	0.00406319222600631	3.58755223600671e-05	-1.9057730720749	0.00204099119469126	0.997959008805309	TRUE	TRUE	TRUE	TRUE	4	1.60466691155417e-12	SIGN	-1.89114370598692	PREVALENT_DEG
SOLSEv5.0_12797	1.99719626802146	4.13230675167744e-06	2.72310164855185e-08	1.99515474842355	1.26803353126702e-06	7.30346222002585e-09	1.8840142342057	0.007561182591413	8.93412289186264e-05	2.00042869289443	0.00581949790897451	0.994180502091025	TRUE	TRUE	TRUE	TRUE	4	1.95177933696888e-12	SIGN	1.96919848588629	PREVALENT_DEG
SOLSEv5.0_09557	1.1599439486036	5.43996816731949e-06	3.66275343978248e-08	1.16423880109479	1.95193729296547e-05	1.57131522810718e-07	1.10574143157875	0.00257072324407809	1.79793612753966e-05	1.15566894152379	0.000929328269434038	0.999070671730566	TRUE	TRUE	TRUE	TRUE	4	2.13086639033386e-12	SIGN	1.14639828070023	PREVALENT_DEG
SOLSEv5.0_26679	1.55776201290286	5.82836035651613e-06	3.98688069656393e-08	1.56091983866209	6.21499284409265e-06	4.32703068356715e-08	1.51416425037623	0.00371866422002691	3.17744023357469e-05	1.53915031418291	0.00249512393284623	0.997504876067154	TRUE	TRUE	TRUE	TRUE	4	2.75919405373788e-12	SIGN	1.54299910403102	PREVALENT_DEG
SOLSEv5.0_20832	1.49336755588045	8.92225927753978e-06	6.45475386456212e-08	1.49550011610374	3.10073894684648e-06	1.94292955940252e-08	1.42074930382829	0.00555540518815755	5.55857559481441e-05	1.49334643123795	0.00219958284600219	0.997800417153998	TRUE	TRUE	TRUE	TRUE	4	2.77399278073582e-12	SIGN	1.47574085176261	PREVALENT_DEG
SOLSEv5.0_50756	2.11132045605503	2.83985860029298e-05	2.39011091995147e-07	2.09721177954958	9.06545802763288e-07	4.90583031971019e-09	2.087940307235	0.00807384302384678	9.83711371936141e-05	2.16681669728931	0.00163738422120485	0.998362615778795	TRUE	TRUE	TRUE	TRUE	4	2.79117866896994e-12	SIGN	2.11582231003223	PREVALENT_DEG
SOLSEv5.0_09361	0.997203511627878	2.17298274405583e-05	1.7432423704194e-07	1.00064932952618	7.8332003318808e-06	5.5776134519231e-08	0.974447773134044	0.00249758168725598	1.70726176286367e-05	0.998415360514167	0.00080326536460984	0.99919673463539	FALSE	TRUE	FALSE	FALSE	1	2.79978920954193e-12	SIGN	0.992678993700567	POSSIBLE_DEG
SOLSEv5.0_21161	1.49065608927161	2.44626816738067e-05	2.01504791382263e-07	1.49262782112459	1.41743440052056e-05	1.09899499391606e-07	1.38805742790603	0.00897463924811736	0.000117014822311603	1.49354601020936	0.000115352627279464	0.999884647372721	TRUE	TRUE	TRUE	TRUE	4	2.9310817489733e-12	SIGN	1.4662218371279	PREVALENT_DEG
SOLSEv5.0_43987	-1.39253340487406	9.78148042740505e-06	7.14641503900376e-08	-1.38670616561163	1.87970364778654e-06	1.13023732738202e-08	-1.34241120368544	0.00299482157559148	2.31253034730314e-05	-1.39906315245445	0.00655528719384635	0.993444712806154	TRUE	TRUE	TRUE	TRUE	4	2.94602214494361e-12	SIGN	-1.3801784816564	PREVALENT_DEG
SOLSEv5.0_47601	1.38171402203565	9.99393151404462e-06	7.37249949614913e-08	1.38636739342205	8.41776503157832e-06	6.10040884911369e-08	1.44242599831752	0.0015161746495828	8.39307951296934e-06	1.35449548365756	0.00308746216752198	0.996912537832478	TRUE	TRUE	TRUE	TRUE	4	3.19124602492459e-12	SIGN	1.3912507243582	PREVALENT_DEG
SOLSEv5.0_18845	-1.60015981698484	7.92984036652746e-05	7.66799261858898e-07	-1.58800161047687	3.7618205679904e-06	2.44415608340065e-08	-1.5444721374739	0.00600826344402919	6.29366498931505e-05	-1.61504712913231	0.000249953647862622	0.999750046352137	TRUE	TRUE	TRUE	TRUE	4	3.59203717729433e-12	SIGN	-1.58692017351698	PREVALENT_DEG
SOLSEv5.0_49088	3.85473104254972	NA	1.11875098678822e-06	3.7690007557637	1.37357762232659e-07	6.04219404105814e-10	3.91509676167994	0.00310832354499678	2.50378080113154e-05	3.79578346056179	1.2374931923631e-06	0.999998762506808	FALSE	TRUE	TRUE	TRUE	3	4.17900690014304e-12	SIGN	3.83365300513879	POSSIBLE_DEG
SOLSEv5.0_15504	1.15662804945794	0.000119025558319997	1.23620843466797e-06	1.15693232845542	1.79294224896441e-05	1.42418590616813e-07	1.12320919594722	0.00483676911304311	4.63793487531904e-05	1.17028581451403	5.38851625487835e-05	0.999946114837451	TRUE	TRUE	TRUE	TRUE	4	4.38059931634748e-12	SIGN	1.15176384709365	PREVALENT_DEG
SOLSEv5.0_03664	0.917764404452549	9.15037740342234e-06	6.65255573703437e-08	0.921881706268609	8.20121754756443e-06	5.91752144322507e-08	0.944328223620237	0.00114256386229553	5.85763301661054e-06	0.903721330164457	0.00673096476446722	0.993269035235533	FALSE	FALSE	FALSE	FALSE	0	4.53154857999088e-12	SIGN	0.921923916126463	NOT_DEG
SOLSEv5.0_42744	-1.1725760148211	4.45652390810636e-06	2.95551755821369e-08	-1.16765609353057	2.03423783754005e-06	1.23603172507892e-08	-1.11402786911891	0.00258098307467386	1.81327966890597e-05	-1.18204627654113	0.0300467482927992	0.969953251707201	TRUE	TRUE	TRUE	TRUE	4	5.43024281113098e-12	SIGN	-1.15907656350293	PREVALENT_DEG
SOLSEv5.0_18722	0.842115411079909	1.36004799265911e-05	1.0326272274326e-07	0.846017002169538	1.2191383848408e-05	9.18240879749708e-08	0.843299095480315	0.00191654989946954	1.15845764359214e-05	0.836592052457471	0.00228424388848314	0.997715756111517	FALSE	FALSE	FALSE	FALSE	0	5.59176449722689e-12	SIGN	0.842005890296808	NOT_DEG
SOLSEv5.0_17054	-1.17756113660979	9.92139733265738e-05	1.0126775445195e-06	-1.17067848356041	3.29308161692538e-05	2.82421949487888e-07	-1.11276843559452	0.0062467006646361	6.64225489724051e-05	-1.1922978095146	3.91897120042284e-05	0.999960810287996	TRUE	TRUE	TRUE	TRUE	4	6.11158032871369e-12	SIGN	-1.16332646631983	PREVALENT_DEG
SOLSEv5.0_22435	1.19486185689918	4.16410560750558e-05	3.6537707679925e-07	1.19911526288686	5.16455728917565e-06	3.53031543549461e-08	1.20983469537089	0.00235144317090422	1.54393551423977e-05	1.18193951286713	0.00161672549306557	0.998383274506934	TRUE	TRUE	TRUE	TRUE	4	6.23566572832029e-12	SIGN	1.19643783200601	PREVALENT_DEG
SOLSEv5.0_20677	1.39493402693739	3.23330758284969e-05	2.7559888429132e-07	1.39165305601554	2.36828482741582e-06	1.45399302673714e-08	1.3762902765028	0.00310847917452247	2.52237655652149e-05	1.42408882026509	0.00345209038393379	0.996547909616066	TRUE	TRUE	TRUE	TRUE	4	6.26448144365512e-12	SIGN	1.3967415449302	PREVALENT_DEG
SOLSEv5.0_23808	1.1002791228105	1.58341770735261e-05	1.22490589781593e-07	1.10384518403705	6.05070943496849e-06	4.19350411803569e-08	1.11861115025673	0.00181497808682422	1.05769719170579e-05	1.09124445531171	0.00498014460143936	0.995019855398561	TRUE	TRUE	TRUE	TRUE	4	6.57319383696624e-12	SIGN	1.103494978104	PREVALENT_DEG
SOLSEv5.0_19939	0.8439314813737	2.28973968915987e-06	1.45968650050303e-08	0.848342259393099	3.56621849139267e-05	3.08300893551903e-07	0.842997504940486	0.00282325068170266	2.13218998800987e-05	0.84029186856818	0.00401095575988686	0.995989044240113	FALSE	FALSE	FALSE	FALSE	0	6.98007708678962e-12	SIGN	0.843890778568866	NOT_DEG
SOLSEv5.0_03357	-0.979075110861307	4.64320614686052e-05	4.22381763950495e-07	-0.975089189471221	0.000139410997247762	1.49121545206315e-06	-0.984689721190771	0.00310847917452247	2.53801584552295e-05	-0.98426269435599	5.24517370661393e-05	0.999947548262934	FALSE	FALSE	FALSE	FALSE	0	7.87867412335207e-12	SIGN	-0.980779178969822	NOT_DEG
SOLSEv5.0_41138	0.974466632207899	1.00815390240756e-05	7.47395809033612e-08	0.977969205534094	9.42364883847251e-05	9.6625280029909e-07	1.00489428119309	0.00282628673030603	2.15663364000915e-05	0.969343879128898	0.000413928803961405	0.999586071196039	FALSE	FALSE	TRUE	FALSE	1	8.26077047370727e-12	SIGN	0.981668499515995	POSSIBLE_DEG
SOLSEv5.0_43967	2.38564626426165	7.54170051723286e-06	5.23991798704669e-08	2.38225812435394	8.16307489032378e-06	5.83833325489153e-08	2.49330073953446	0.010919688749098	0.000156197959257961	2.38803627673234	0.0017424738965689	0.998257526103431	TRUE	TRUE	TRUE	TRUE	4	8.66767650249442e-12	SIGN	2.4123103512206	PREVALENT_DEG
SOLSEv5.0_20896	1.10083486860078	1.51668839633759e-05	1.1678533243055e-07	1.10416208297948	5.01190490210686e-06	3.39424554274144e-08	1.06434068323884	0.00270360873148091	1.95932276182515e-05	1.10155270054711	0.00574233993335482	0.994257660066645	TRUE	TRUE	TRUE	TRUE	4	8.72692733225253e-12	SIGN	1.09272258384155	PREVALENT_DEG
SOLSEv5.0_12892	0.693052744106429	0.000723797752613098	1.07576845259808e-05	0.696925498200404	0.000936862529282891	1.43553937749775e-05	0.691420622463072	0.00912666274825952	0.00012044110149132	0.691272309081211	1.96549788222811e-07	0.999999803450212	FALSE	FALSE	FALSE	FALSE	0	8.97208909423901e-12	SIGN	0.693167793462779	NOT_DEG
SOLSEv5.0_10399	1.09572327381297	3.02113474572615e-05	2.55349831670858e-07	1.1003126727087	1.07477239834239e-05	7.92499663957015e-08	1.09923619695081	0.00235144317090422	1.54783436041671e-05	1.08394361247293	0.00165902011313257	0.998340979886867	TRUE	TRUE	TRUE	TRUE	4	9.31100839167948e-12	SIGN	1.09480393898636	PREVALENT_DEG
SOLSEv5.0_07152	1.23919690458287	4.28343950487462e-05	3.78916108338956e-07	1.24455922436354	1.22249355303138e-05	9.24636726397984e-08	1.27379666586335	0.00232285174234573	1.50416019559447e-05	1.21391406982714	0.00113482822820932	0.998865171771791	TRUE	TRUE	TRUE	TRUE	4	1.00726766548946e-11	SIGN	1.24286671615923	PREVALENT_DEG
SOLSEv5.0_04003	-1.54071673706636	0.000455944963022031	6.07447626402821e-06	-1.53019051401937	3.6708055934239e-05	3.19463128007713e-07	-1.53256738388319	0.00872349806307606	0.000113188208673097	-1.55055543396765	1.05885365339065e-05	0.999989411463466	TRUE	TRUE	TRUE	TRUE	4	1.11728158585217e-11	SIGN	-1.53850751723414	PREVALENT_DEG
SOLSEv5.0_09574	1.84961345230017	3.27834137299571e-05	2.80611556531042e-07	1.84219288265402	2.48516572248459e-06	1.53361598748218e-08	1.80101973523839	0.00734674075837137	8.55596885686467e-05	1.89094745334428	0.00258634109715739	0.997413658902843	TRUE	TRUE	TRUE	TRUE	4	1.11866992639704e-11	SIGN	1.84594338088421	PREVALENT_DEG
SOLSEv5.0_00802	-0.461859697371354	0.017773366195086	0.00059770757313895	-0.457640832102559	0.0338612607222943	0.00171240528606052	-0.457444275323712	0.0537448088315339	0.00224759245290286	-0.466312000627625	4.8442250211167e-11	0.999999999951558	FALSE	FALSE	FALSE	FALSE	0	1.1310923952778e-11	SIGN	-0.460814201356312	NOT_DEG
SOLSEv5.0_21486	1.80762043129995	0.000375469265669879	4.80060625471481e-06	1.79546478735192	1.49433603266075e-05	1.16334904280054e-07	1.78969614990451	0.0127697304833949	0.000203271446347911	1.84949804823312	2.39892702740274e-05	0.999976010729726	TRUE	TRUE	TRUE	TRUE	4	1.23098062460939e-11	SIGN	1.81056985419738	PREVALENT_DEG
SOLSEv5.0_50314	1.16618502365307	4.30255155291611e-05	3.82147691828377e-07	1.17145349736905	3.73928494771941e-06	2.40221160285781e-08	1.19126787642918	0.00201221677128474	1.23853420547105e-05	1.14880929744908	0.00547904236033681	0.994520957639663	TRUE	TRUE	TRUE	TRUE	4	1.26693185736901e-11	SIGN	1.16942892372509	PREVALENT_DEG
SOLSEv5.0_42112	-1.27962346914076	0.000128081645152926	1.3486141277473e-06	-1.27398376779242	0.000109155962996313	1.15031917711864e-06	-1.33415740268349	0.00276878314296989	2.05912857558127e-05	-1.28639059085463	4.76459809175545e-05	0.999952354019082	TRUE	TRUE	TRUE	TRUE	4	1.31297254400379e-11	SIGN	-1.29353880761783	PREVALENT_DEG
SOLSEv5.0_44954	-0.945313515671866	0.000611406995801721	8.73688816434664e-06	-0.940294576950619	0.000237995520799318	2.78527270665828e-06	-0.957141533818278	0.00602653706855203	6.33187856185093e-05	-0.95312422330141	2.41065535400153e-06	0.999997589344646	FALSE	FALSE	FALSE	FALSE	0	1.48736445199193e-11	SIGN	-0.948968462435543	NOT_DEG
SOLSEv5.0_14361	1.2711049844212	2.13911100506909e-05	1.70840825918776e-07	1.27503080853842	6.75395342637539e-06	4.72364222674439e-08	1.26426903716249	0.00268878619801899	1.93642665945865e-05	1.25899814147787	0.00551156314771828	0.994488436852282	TRUE	TRUE	TRUE	TRUE	4	1.50474321522389e-11	SIGN	1.26735074289999	PREVALENT_DEG
SOLSEv5.0_15638	1.17519587798758	4.28343950487462e-05	3.7827006044903e-07	1.17954082333487	2.57029390191894e-05	2.12299980505979e-07	1.2744161551519	0.00162117331700175	9.08260652912889e-06	1.15476211656548	0.00140828817882377	0.998591711821176	TRUE	TRUE	TRUE	TRUE	4	1.74229807872358e-11	SIGN	1.19597874325996	PREVALENT_DEG
SOLSEv5.0_41150	0.728940144340917	0.000630383052800351	9.21124151359299e-06	0.732675770511525	0.00164634705790509	2.93850989163731e-05	0.718768503576103	0.011688080747646	0.000178971675547712	0.723844907119015	2.20920665650048e-07	0.999999779079334	FALSE	FALSE	FALSE	FALSE	0	1.84724043405413e-11	SIGN	0.72605733138689	NOT_DEG
SOLSEv5.0_12416	-1.08837020675365	1.16081818113227e-05	8.68888331267976e-08	-1.08298872844752	4.77740153954841e-06	3.20519360227939e-08	-1.06888346493696	0.00181719101819268	1.071665622453e-05	-1.09886129473264	0.0303129196749804	0.96968708032502	TRUE	TRUE	TRUE	TRUE	4	2.0819151109773e-11	SIGN	-1.08477592371769	PREVALENT_DEG
SOLSEv5.0_04775	-0.579722365145747	0.00545818779812753	0.00013097148573689	-0.575698474061573	0.0127293537090643	0.000408413175157736	-0.589947602219881	0.0264867476105855	0.000629386253447355	-0.584271649494489	1.69241609615511e-09	0.999999998307584	FALSE	FALSE	FALSE	FALSE	0	2.11903316963093e-11	SIGN	-0.582410022730422	NOT_DEG
SOLSEv5.0_46333	1.10716611937069	5.62930307903373e-05	5.20149056081478e-07	1.10712692490665	3.7618205679904e-06	2.44048845104609e-08	1.0938796495478	0.00276878314296989	2.04858507779545e-05	1.11915012039321	0.00591674114819885	0.994083258851801	TRUE	TRUE	TRUE	TRUE	4	2.33823449592544e-11	SIGN	1.10683070355459	PREVALENT_DEG
SOLSEv5.0_04996	-0.948518437771953	0.000262959238189456	3.25850212784011e-06	-0.943831641266273	0.000357531022656017	4.45020793602659e-06	-0.887573496210452	0.0082152273601304	0.000101360165119996	-0.957894199079721	4.68525082342186e-06	0.999995314749177	FALSE	FALSE	FALSE	FALSE	0	2.43005876886564e-11	SIGN	-0.9344544435821	NOT_DEG
SOLSEv5.0_47783	-0.920511420747154	2.01042968378675e-05	1.59123615828691e-07	-0.915420707043318	6.86394091516583e-06	4.82228831028455e-08	-0.909018659676332	0.00201221677128474	1.24399382664553e-05	-0.927653216358048	0.013293527037848	0.986706472962152	FALSE	FALSE	FALSE	FALSE	0	2.47448867840966e-11	SIGN	-0.918151000956213	NOT_DEG
SOLSEv5.0_20902	0.653750586885676	0.000929668849110973	1.45833019092689e-05	0.657321101565292	0.0025887556626964	5.14490507982323e-05	0.665315727847676	0.0118213536071108	0.000182438087802292	0.646141471676257	1.73118223201207e-07	0.999999826881777	FALSE	FALSE	FALSE	FALSE	0	3.21909572132744e-11	SIGN	0.655632221993725	NOT_DEG
SOLSEv5.0_10075	1.05177273824485	4.02522529129272e-05	3.5030790981453e-07	1.05687036407107	1.21718469764367e-05	9.12917413024301e-08	1.08384529514747	0.00188664163740796	1.12568007377435e-05	1.03717291646918	0.00561487781875269	0.994385122181247	TRUE	TRUE	TRUE	TRUE	4	3.37654556042062e-11	SIGN	1.05741532848314	PREVALENT_DEG
SOLSEv5.0_07833	0.822308569467553	2.39347130506668e-05	1.94584193915241e-07	0.826357396348351	6.19181900551936e-05	5.87849521078454e-07	0.817101763423907	0.00300767626984502	2.36672540130494e-05	0.817998580469912	0.00119614463396578	0.998803855366034	FALSE	FALSE	FALSE	FALSE	0	3.46038654377501e-11	SIGN	0.820941577427431	NOT_DEG
SOLSEv5.0_09214	1.07980034082072	2.58548322991168e-05	2.13898225811044e-07	1.08340762454521	1.74596281890934e-05	1.37581803825572e-07	1.05862578900287	0.00268878619801899	1.93938564373901e-05	1.08620455451019	0.00442469879948582	0.995575301200514	TRUE	TRUE	TRUE	TRUE	4	3.4833810963323e-11	SIGN	1.07700957721975	PREVALENT_DEG
SOLSEv5.0_41453	1.24740977071012	2.39347130506668e-05	1.94329029287221e-07	1.25084489659773	9.37949396009223e-06	6.85674579822559e-08	1.20138068078806	0.00437520416566817	3.96682257874655e-05	1.24096948069435	0.00561075262592703	0.994389247374073	TRUE	TRUE	TRUE	TRUE	4	3.56631310100777e-11	SIGN	1.23515120719756	PREVALENT_DEG
SOLSEv5.0_01213	1.13487685022534	5.07898381017622e-05	4.65661433781646e-07	1.13678024014365	8.20121754756443e-06	5.91355034270448e-08	1.14434110313375	0.00247899188325431	1.67886408752309e-05	1.14265719574678	0.00575757717626124	0.994242422823739	TRUE	TRUE	TRUE	TRUE	4	3.82158251559867e-11	SIGN	1.13966384731238	PREVALENT_DEG
SOLSEv5.0_31286	0.865974257131488	0.000525565400202455	7.19024363861249e-06	0.869734189601569	0.00124897626778018	2.05929502678398e-05	0.889720219357899	0.00710372109808316	8.11558377292959e-05	0.857473932615062	1.27946100880738e-06	0.999998720538991	FALSE	FALSE	FALSE	FALSE	0	3.83382181362359e-11	SIGN	0.870725649676505	NOT_DEG
SOLSEv5.0_21501	1.32490134990472	1.83635812741786e-05	1.44688341820761e-07	1.32782405322407	1.83563535967043e-05	1.46390743579528e-07	1.26970377630039	0.00437520416566817	3.96769695928498e-05	1.32177748292521	0.00446549927366602	0.995534500726334	TRUE	TRUE	TRUE	TRUE	4	4.1950468705181e-11	SIGN	1.3110516655886	PREVALENT_DEG
SOLSEv5.0_16047	1.69980325415988	0.000115855612563938	1.19372297234017e-06	1.6929523665174	4.92876970865754e-06	3.32234547911027e-08	1.66663362548395	0.00768654911950922	9.24361108077314e-05	1.72595610106238	0.00173081642192974	0.99826918357807	TRUE	TRUE	TRUE	TRUE	4	4.77784279294653e-11	SIGN	1.6963363368059	PREVALENT_DEG
SOLSEv5.0_03656	0.996117008555237	4.42743966326996e-05	3.96411401696687e-07	0.999927615006587	1.14290245694948e-05	8.46353286262788e-08	0.989450045709461	0.00272891809194287	1.9949367993886e-05	0.992713867644649	0.00561715937537899	0.994382840624621	FALSE	FALSE	FALSE	FALSE	0	4.86917795563038e-11	SIGN	0.994552134228984	NOT_DEG
SOLSEv5.0_38497	-0.845059688022578	0.000962977824400585	1.52092694133894e-05	-0.841026929699199	0.00107576589034766	1.7124748379105e-05	-0.801127807918758	0.0145273845348314	0.000246881404323063	-0.853034342027411	5.63987035739899e-07	0.999999436012964	FALSE	FALSE	FALSE	FALSE	0	5.2853587592049e-11	SIGN	-0.835062191916986	NOT_DEG
SOLSEv5.0_20831	-1.04768009553437	0.000172316054292632	1.95014229483818e-06	-1.04418885710846	3.71598027833568e-05	3.25746554352664e-07	-1.04849500423429	0.00382820260405263	3.30738096429117e-05	-1.04629762801716	0.000348245961692584	0.999651754038307	TRUE	TRUE	TRUE	TRUE	4	5.31301191946703e-11	SIGN	-1.04666539622357	PREVALENT_DEG
SOLSEv5.0_08261	1.4106071679207	0.00309076954585306	6.28229996451401e-05	1.41503912868423	4.76046390847546e-07	2.45563346017754e-09	1.34570800072099	0.000734166752842661	3.14570769176651e-06	1.40493302733657	0.0105695696713477	0.989430430328652	TRUE	TRUE	TRUE	TRUE	4	6.92237227964114e-11	SIGN	1.39407183116563	PREVALENT_DEG
SOLSEv5.0_48668	1.03056169555375	0.0001315634752217	1.3946991141617e-06	1.03403631522066	6.209074538248e-05	5.91452715596268e-07	0.999208768170337	0.00565931613435714	5.83859318269701e-05	1.02559929781747	0.000291485072271724	0.999708514927728	TRUE	TRUE	FALSE	TRUE	3	8.04827482010198e-11	SIGN	1.02235151919055	POSSIBLE_DEG
SOLSEv5.0_21809	1.07647896549806	0.000135663286061493	1.45273700065849e-06	1.08206391812873	1.41502164362256e-05	1.09264622628534e-07	1.10717133450167	0.00272741359621709	1.98520563033618e-05	1.05901190676251	0.00264389390432018	0.99735610609568	TRUE	TRUE	TRUE	TRUE	4	8.24743123561029e-11	SIGN	1.08118153122274	PREVALENT_DEG
SOLSEv5.0_20685	1.02590291552372	8.52993187140302e-05	8.40101448548038e-07	1.03103611089847	3.37120936851728e-05	2.90189230113833e-07	1.06372486889341	0.00247899188325431	1.66439165035993e-05	1.00771421777712	0.00225775501919734	0.997742244980803	TRUE	TRUE	TRUE	TRUE	4	9.45827451236975e-11	SIGN	1.03209452827318	PREVALENT_DEG
SOLSEv5.0_10836	1.13765639399283	7.4289670470173e-05	7.13044613065194e-07	1.14156629015172	2.51216737383946e-05	2.05908841996398e-07	1.156721223245	0.00310832354499678	2.50594982806188e-05	1.13301476817055	0.00281816968401782	0.997181830315982	TRUE	TRUE	TRUE	TRUE	4	9.5935331327722e-11	SIGN	1.14223966889003	PREVALENT_DEG
SOLSEv5.0_36912	1.11245434054352	6.40393535336929e-05	6.00899313295163e-07	1.11676165354906	4.97422072940914e-05	4.58207321429845e-07	1.11646280876145	0.00341681521458791	2.83301872281411e-05	1.10236842741955	0.00161596219447002	0.99838403780553	TRUE	TRUE	TRUE	TRUE	4	1.02524102393222e-10	SIGN	1.1120118075684	PREVALENT_DEG
SOLSEv5.0_47775	1.38796251650251	2.73354753055184e-05	2.29084636540768e-07	1.391490639312	6.46992639943892e-05	6.18347977034259e-07	1.46086263857081	0.00232285174234573	1.49184744688753e-05	1.36740396542111	0.00473243464143391	0.995267565358566	TRUE	TRUE	TRUE	TRUE	4	1.12289717699521e-10	SIGN	1.40192993995161	PREVALENT_DEG
SOLSEv5.0_26155	0.75745926124014	1.41800918017412e-05	1.08679165015852e-07	0.761636287389647	6.9333262714309e-05	6.69218808439009e-07	0.761701422493724	0.00299563457937823	2.32263828585609e-05	0.752525162470127	0.00696011442401134	0.993039885575989	FALSE	FALSE	FALSE	FALSE	0	1.17819814261937e-10	SIGN	0.758330533398409	NOT_DEG
SOLSEv5.0_44529	0.955286561094966	0.000602029043131656	8.51663462635213e-06	0.95995756076126	0.000195025465116512	2.18484808542186e-06	1.0144577907586	0.0044342688152275	4.05551975569083e-05	0.940992241343771	3.94544732226221e-05	0.999960545526777	FALSE	FALSE	TRUE	FALSE	1	1.18041982576455e-10	SIGN	0.96767353848965	POSSIBLE_DEG
SOLSEv5.0_17310	-0.870421744544229	4.11054433065588e-05	3.59205220499977e-07	-0.866069474585192	1.37467113879749e-05	1.05278779578149e-07	-0.870195231917983	0.00232285174234573	1.49333097702332e-05	-0.873685952302783	0.0160660716811303	0.98393392831887	FALSE	FALSE	FALSE	FALSE	0	1.20889459704451e-10	SIGN	-0.870093100837547	NOT_DEG
SOLSEv5.0_08376	0.987931286929801	9.88787852762916e-05	1.00316545500218e-06	0.992705964689969	1.53233175882387e-05	1.19777823484761e-07	1.01178663625653	0.00253466342520014	1.74865225701329e-05	0.976781133973995	0.005645443957775	0.994354556042225	FALSE	FALSE	TRUE	FALSE	1	1.23971805870173e-10	SIGN	0.992301255462574	POSSIBLE_DEG
SOLSEv5.0_20462	-1.1132049385275	0.000185864780535143	2.13675934932243e-06	-1.10868681770286	4.86841993334069e-05	4.42666080314744e-07	-1.13993424031113	0.0034358426459506	2.86349472965553e-05	-1.11437034065092	0.000744091923267298	0.999255908076733	TRUE	TRUE	TRUE	TRUE	4	1.31489992134268e-10	SIGN	-1.1190490842981	PREVALENT_DEG
SOLSEv5.0_09691	0.953815982528731	0.000160518098342148	1.80100850454679e-06	0.958298328994936	1.74334800277841e-05	1.36824046548639e-07	0.965426259580167	0.00306681434247617	2.42635395303346e-05	0.943625963898107	0.00270594606335095	0.997294053936649	FALSE	FALSE	FALSE	FALSE	0	1.3194960708677e-10	SIGN	0.955291633750485	NOT_DEG
SOLSEv5.0_12677	1.13085314326194	0.000203103571782757	2.37901471869233e-06	1.13533224304446	1.98580906693388e-05	1.60880762408644e-07	1.14054304020163	0.00381749283451888	3.28604718816777e-05	1.11720856963218	0.00157248006908717	0.998427519930913	TRUE	TRUE	TRUE	TRUE	4	1.37036869264426e-10	SIGN	1.13098424903505	PREVALENT_DEG
SOLSEv5.0_11250	1.05572963727261	0.000139090210891065	1.50437804201353e-06	1.05830404128622	1.01320714688633e-05	7.43897142560296e-08	1.04963881341374	0.00344443519292612	2.88862092510973e-05	1.05315010447543	0.00529815329418659	0.994701846705813	TRUE	TRUE	TRUE	TRUE	4	1.44753002466494e-10	SIGN	1.054205649112	PREVALENT_DEG
SOLSEv5.0_42705	-1.17337262893846	8.00334896077327e-05	7.76773715482256e-07	-1.16742638702363	1.17276744283327e-05	8.75892010850509e-08	-1.13923708675964	0.00418358392854019	3.7335696314704e-05	-1.18099385242739	0.00682857938202364	0.993171420617976	TRUE	TRUE	TRUE	TRUE	4	1.50338801355931e-10	SIGN	-1.16525748878728	PREVALENT_DEG
SOLSEv5.0_51005	-1.70996706612275	4.42233864305151e-05	3.94370862445321e-07	-1.70214552064976	5.04233236298068e-05	4.69573055588177e-07	-1.5758283574981	0.0108105598848729	0.00015326848407934	-1.72808758766259	0.00129629288857191	0.998703707111428	TRUE	TRUE	TRUE	TRUE	4	1.72725900200689e-10	SIGN	-1.6790071329833	PREVALENT_DEG
SOLSEv5.0_49111	1.05450306307957	9.24741952236347e-05	9.17389588029039e-07	1.05747590271472	1.76802942596545e-05	1.39880172312846e-07	1.04449112207441	0.00370316695606827	3.15247922776786e-05	1.05498068877987	0.00549171144828065	0.994508288551719	TRUE	TRUE	TRUE	TRUE	4	1.82724508490772e-10	SIGN	1.05286269416214	PREVALENT_DEG
SOLSEv5.0_47862	-1.26479547932164	2.13108190023946e-05	1.69436351927928e-07	-1.2606104330897	9.05279890986482e-05	9.25362843091976e-07	-1.31228803344302	0.00208479531327782	1.29973947503317e-05	-1.26893917695985	0.00833071220589976	0.9916692877941	TRUE	TRUE	TRUE	TRUE	4	1.84001919759741e-10	SIGN	-1.27665828070355	PREVALENT_DEG
SOLSEv5.0_19801	0.878052186477284	0.000514911641957763	7.00760776247941e-06	0.880526758137583	0.000153830310914627	1.66492503980513e-06	0.86940398443546	0.00655687598597272	7.22109194315803e-05	0.881869049631103	6.80957608143462e-05	0.999931904239186	FALSE	FALSE	FALSE	FALSE	0	1.93236967715473e-10	SIGN	0.877462994670358	NOT_DEG
SOLSEv5.0_14039	0.996535845470244	0.000142040711264141	1.54137724779868e-06	1.00176886857802	3.13738823396163e-05	2.67083589650203e-07	1.03049319663537	0.00282628673030603	2.14753145026828e-05	0.979542613614034	0.00291534969585838	0.997084650304142	FALSE	TRUE	TRUE	FALSE	2	1.99921559709084e-10	SIGN	1.00208513107442	POSSIBLE_DEG
SOLSEv5.0_41894	-0.447691693221417	0.0260252487343	0.00103877386290499	-0.443527557345285	0.0547147961047133	0.00341112529910077	-0.449175786377118	0.0693475953046129	0.00360565693206142	-0.452057025794394	3.78762465835791e-10	0.999999999621238	FALSE	FALSE	FALSE	FALSE	0	2.03291168808656e-10	SIGN	-0.448113015684554	NOT_DEG
SOLSEv5.0_43343	3.61136578031105	NA	5.03516760254741e-08	3.56140067952775	5.6459238728011e-08	2.28702887977006e-10	4.10511929243785	0.00324119901501463	2.67715099502775e-05	3.5966782941174	0.000224125445762779	0.999775874554237	FALSE	TRUE	TRUE	TRUE	3	2.20999675159845e-10	SIGN	3.71864101159851	POSSIBLE_DEG
SOLSEv5.0_11366	0.912189682857766	5.87663343100199e-05	5.47211765654508e-07	0.916378200407111	4.86841993334069e-05	4.42093802929659e-07	0.910443477296499	0.00300767626984502	2.37004775844619e-05	0.907324724351762	0.00484557183872325	0.995154428161277	FALSE	FALSE	FALSE	FALSE	0	2.24325519539049e-10	SIGN	0.911584021228285	NOT_DEG
SOLSEv5.0_16434	0.973082533929579	6.65547425003072e-05	6.29269107516693e-07	0.977143908503169	4.6372498070417e-05	4.16778678185968e-07	0.973919320077287	0.00310832354499678	2.50837844227405e-05	0.972784119571988	0.00510046059138936	0.994899539408611	FALSE	FALSE	FALSE	FALSE	0	2.59301309676981e-10	SIGN	0.974232470520506	NOT_DEG
SOLSEv5.0_30080	0.96612043816459	4.64320614686052e-05	4.20058611340405e-07	0.969877227278329	8.22820474328485e-05	8.17638624447433e-07	0.956753858827595	0.00318001889779524	2.61655404736467e-05	0.957134099310227	0.00430513577069247	0.995694864229308	FALSE	FALSE	FALSE	FALSE	0	2.75439597253579e-10	SIGN	0.962471405895185	NOT_DEG
SOLSEv5.0_20021	-1.188125067481	0.000257276417831559	3.13816149012464e-06	-1.18438675078433	6.95160265267455e-05	6.77582713700991e-07	-1.2054747950879	0.00477918542989286	4.49197149491496e-05	-1.18208316914141	0.000614182004090358	0.99938581799591	TRUE	TRUE	TRUE	TRUE	4	2.7635754468757e-10	SIGN	-1.19001744562366	PREVALENT_DEG
SOLSEv5.0_14746	1.09135609927499	9.26172491463291e-05	9.22317253486864e-07	1.09324568064035	2.62348983743123e-05	2.18354323631891e-07	1.06123185253093	0.00480037630649228	4.58037793431309e-05	1.10084579746511	0.00507049046917896	0.994929509530821	TRUE	TRUE	TRUE	TRUE	4	3.07833194375596e-10	SIGN	1.08666985747785	PREVALENT_DEG
SOLSEv5.0_21079	0.99400567931049	0.00055994576336494	7.80097779345899e-06	0.998472208184028	0.000408239942714314	5.25819350880489e-06	1.02277541001653	0.00655687598597272	7.19841770289066e-05	0.987096795642883	4.15141169186617e-05	0.999958485883081	FALSE	FALSE	TRUE	FALSE	1	3.22308947448041e-10	SIGN	1.00058752328848	POSSIBLE_DEG
SOLSEv5.0_04139	-0.601404977192573	0.00239993383655877	4.58980255254774e-05	-0.597499147228874	0.00548803659198	0.000135121126255908	-0.601907901168225	0.0182246501023156	0.000357583564778496	-0.606686484370297	2.74550101098114e-07	0.999999725449899	FALSE	FALSE	FALSE	FALSE	0	3.39496688568381e-10	SIGN	-0.601874627489992	NOT_DEG
SOLSEv5.0_47998	-0.570000099896117	0.0054236894746559	0.00012975519551143	-0.565988433024714	0.0129776444036602	0.000423429582587222	-0.576607455793017	0.0278117290001643	0.000684606313917397	-0.574732745716369	3.57401988004824e-08	0.999999964259801	FALSE	FALSE	FALSE	FALSE	0	3.58369477347937e-10	SIGN	-0.571832183607554	NOT_DEG
SOLSEv5.0_14905	1.00560949081608	0.000160518098342148	1.80512437788964e-06	1.00737071974826	1.95193729296547e-05	1.57518911897906e-07	0.991962522631893	0.00418358392854019	3.73242776340038e-05	1.01078640298646	0.00551787772741874	0.994482122272581	TRUE	TRUE	FALSE	TRUE	3	3.69304027793653e-10	SIGN	1.00393228404567	POSSIBLE_DEG
SOLSEv5.0_02477	0.81234559058282	6.5526999767319e-05	6.17205104892375e-07	0.816046508990567	6.13988794644476e-05	5.80976137215413e-07	0.830540839694808	0.00276878314296989	2.0356294876266e-05	0.803459898765097	0.00698121104322647	0.993018788956774	FALSE	FALSE	FALSE	FALSE	0	3.94325281618403e-10	SIGN	0.815598209508323	NOT_DEG
SOLSEv5.0_16515	1.55880144183321	7.33814181374886e-05	7.0169897008486e-07	1.55861413361738	2.75919879357367e-05	2.32269020883761e-07	1.54668794572703	0.0055034678797221	5.4339756906019e-05	1.59059098029355	0.00732147333599908	0.992678526664001	TRUE	TRUE	TRUE	TRUE	4	4.11774643468114e-10	SIGN	1.56367362536779	PREVALENT_DEG
SOLSEv5.0_05797	1.75811202343779	4.64320614686052e-05	4.21535860609343e-07	1.75664560503444	2.1250513428915e-05	1.73506518075258e-07	1.62796348257409	0.0138241449608166	0.000226618155311971	1.78266999199705	0.00601606001004096	0.993983939989959	TRUE	TRUE	TRUE	TRUE	4	4.13951809968499e-10	SIGN	1.73134777576084	PREVALENT_DEG
SOLSEv5.0_34151	1.01352440893236	0.000116873748957144	1.20967385748208e-06	1.01795024989342	4.97422072940914e-05	4.59657727455764e-07	1.03772754114561	0.00308492760487175	2.45044725726386e-05	0.998653691319571	0.00474644790336787	0.995253552096632	TRUE	TRUE	TRUE	FALSE	3	4.2789389743248e-10	SIGN	1.01696397282274	POSSIBLE_DEG
SOLSEv5.0_10319	0.675218668352373	0.00108364593272748	1.74255792491454e-05	0.679004435429649	0.000936862529282891	1.43267073794519e-05	0.674605917905628	0.00971076386735075	0.000133373572531733	0.673675788851478	8.88577854263328e-06	0.999991114221457	FALSE	FALSE	FALSE	FALSE	0	4.39129626368909e-10	SIGN	0.675626202634782	NOT_DEG
SOLSEv5.0_09140	1.40836454619464	0.000124874053095227	1.30589583496191e-06	1.41178423502017	0.000192775478681216	2.14744037772676e-06	1.2683113066672	0.0169128488312301	0.000321140203763982	1.40815610457816	0.00024159199985363	0.999758408000146	TRUE	TRUE	TRUE	TRUE	4	4.87580978093389e-10	SIGN	1.37415404811504	PREVALENT_DEG
SOLSEv5.0_48736	0.748479621583812	0.000438470255798569	5.73173996728307e-06	0.752171360146899	0.000794050359001732	1.1710100550486e-05	0.750616113689069	0.00762510688549015	9.07319911688438e-05	0.741356367034541	3.88738977982195e-05	0.999961126102202	FALSE	FALSE	FALSE	FALSE	0	5.09208457611708e-10	SIGN	0.74815586561358	NOT_DEG
SOLSEv5.0_10346	-0.816463343622281	0.000258825053025697	3.18873355206789e-06	-0.811766976735421	6.7269818866126e-05	6.47173167989566e-07	-0.809473781620521	0.00459296301594376	4.24426469399531e-05	-0.821793175082288	0.00130971836661498	0.998690281633385	FALSE	FALSE	FALSE	FALSE	0	5.16036241831108e-10	SIGN	-0.814874319265128	NOT_DEG
SOLSEv5.0_02869	1.74281531460324	0.000195043891483615	2.25625588959271e-06	1.74405588594857	1.23965175163308e-05	9.41537454957243e-08	1.72673879196312	0.00844979767577324	0.000105411314289176	1.71842371460673	0.00559662273062045	0.99440337726938	TRUE	TRUE	TRUE	TRUE	4	5.58584256746241e-10	SIGN	1.73300842678041	PREVALENT_DEG
SOLSEv5.0_21015	1.07671687396324	0.000424086123480948	5.52852048374275e-06	1.08258355857736	0.000168956037298412	1.84467333991431e-06	1.11964191780189	0.00446695318164622	4.09954879166241e-05	1.05242505449547	0.000369411722385915	0.999630588277614	TRUE	TRUE	TRUE	TRUE	4	5.75731075869381e-10	SIGN	1.08284185120949	PREVALENT_DEG
SOLSEv5.0_20133	0.999245820366814	0.000126497381636508	1.32740250768201e-06	1.00402953788933	5.94821202831871e-05	5.60956734212784e-07	1.03862175419051	0.00281965710901878	2.10588650820732e-05	0.98761291437445	0.00557578860216201	0.994424211397838	FALSE	TRUE	TRUE	FALSE	2	5.75995273951962e-10	SIGN	1.00737750670528	POSSIBLE_DEG
SOLSEv5.0_43051	1.00143144536482	0.000698328471181445	1.03041089508902e-05	1.00330223585999	8.08964018606857e-05	8.0130933834598e-07	0.988488885232039	0.00730823024546315	8.48313517857786e-05	1.00270149672829	0.000312682822738219	0.999687317177262	TRUE	TRUE	FALSE	TRUE	3	6.23242840264812e-10	SIGN	0.998981015796284	POSSIBLE_DEG
SOLSEv5.0_04452	1.09139770927241	0.000147530431358102	1.60623347657271e-06	1.09579831056436	0.000124186503930022	1.31657580355572e-06	1.17836421278586	0.00234211433535805	1.52686968917927e-05	1.07052742124776	0.00362295405477608	0.996377045945224	TRUE	TRUE	TRUE	TRUE	4	7.37019083187484e-10	SIGN	1.1090219134676	PREVALENT_DEG
SOLSEv5.0_08214	0.837191971265306	0.000133145124663379	1.42100304955544e-06	0.841775470600841	0.000550989660530129	7.56762912339238e-06	0.845302175644817	0.00655687598597272	7.16880481439981e-05	0.832204266122855	0.00032836293472871	0.999671637065271	FALSE	FALSE	FALSE	FALSE	0	7.47643883916035e-10	SIGN	0.839118470908455	NOT_DEG
SOLSEv5.0_12644	1.8253961344509	0.000205196989959622	2.4251488677987e-06	1.81106216683438	1.14937746224884e-05	8.54785605963722e-08	1.80658524910613	0.0115611447166582	0.000175252011749717	1.88815310753378	0.006361149702243	0.993638850297757	TRUE	TRUE	TRUE	TRUE	4	8.13479036369449e-10	SIGN	1.8327991644813	PREVALENT_DEG
SOLSEv5.0_13830	0.875731335876028	0.000284584537068802	3.54685978439736e-06	0.879862851474498	0.000125167609457448	1.33093821885827e-06	0.89517929038449	0.00437520416566817	3.97380801780678e-05	0.871124745238777	0.00115388727683041	0.99884611272317	FALSE	FALSE	FALSE	FALSE	0	8.40415491177864e-10	SIGN	0.880474555743448	NOT_DEG
SOLSEv5.0_19418	0.892568317017102	0.000995936471746191	1.58744167167469e-05	0.896812888829961	0.00048041377686842	6.46146571629098e-06	0.9389450957625	0.00637718463743572	6.86282203945671e-05	0.87955948528136	5.92050909368202e-05	0.999940794909063	FALSE	FALSE	FALSE	FALSE	0	8.43858973134493e-10	SIGN	0.901971446722731	NOT_DEG
SOLSEv5.0_41756	-1.01628411102512	0.000187168372611705	2.15844910754849e-06	-1.01143924969545	8.33208527148475e-05	8.33234895341366e-07	-0.985573444324754	0.00633760336802663	6.75898710410132e-05	-1.01780573654751	0.00194887601315252	0.998051123986847	TRUE	TRUE	FALSE	TRUE	3	8.94085048775443e-10	SIGN	-1.00777563539821	POSSIBLE_DEG
SOLSEv5.0_10647	1.7989536945718	0.000392208909905923	5.05677270847834e-06	1.79174599119199	0.000101240170340681	1.05088059342838e-06	1.73064260228838	0.02658999353466	0.000637001965433641	1.85486182850605	0.000200330027771867	0.999799669972228	TRUE	TRUE	TRUE	TRUE	4	9.72734365263095e-10	SIGN	1.79405102913956	PREVALENT_DEG
SOLSEv5.0_11866	1.17501064582367	0.000232501915528286	2.80614374088649e-06	1.18187645059456	8.48637394512381e-05	8.54035543703716e-07	1.25052107763037	0.00276878314296989	2.05271146682819e-05	1.14182223039116	0.00398425823528725	0.996015741764713	TRUE	TRUE	TRUE	TRUE	4	9.98181568137893e-10	SIGN	1.18730760110994	PREVALENT_DEG
SOLSEv5.0_49433	-2.24320922792915	0.000178843205581852	2.03682183851547e-06	-2.23084709009918	5.04233236298068e-05	4.70209899118449e-07	-2.23247401436015	0.0185062460760124	0.00036428004238361	-2.23037865953009	0.00131180623896321	0.998688193761037	TRUE	TRUE	TRUE	TRUE	4	1.00338480187439e-09	SIGN	-2.23422724797964	PREVALENT_DEG
SOLSEv5.0_03525	1.67734059889986	5.46435338782065e-05	5.02950655637098e-07	1.67943989164211	4.86841993334069e-05	4.43718136903737e-07	1.66026552506225	0.00862119180703011	0.000110008737221498	1.67474085765133	0.00962710109650977	0.99037289890349	TRUE	TRUE	TRUE	TRUE	4	1.01110924373778e-09	SIGN	1.67294671831389	PREVALENT_DEG
SOLSEv5.0_06154	1.13055009663061	0.000257276417831559	3.14201197910471e-06	1.13415501050064	4.32290036744811e-05	3.84421976408405e-07	1.12512230923929	0.00536300901584075	5.21042997519893e-05	1.12225560729247	0.00384169149027547	0.996158308509725	TRUE	TRUE	TRUE	TRUE	4	1.04547394946762e-09	SIGN	1.12802075591575	PREVALENT_DEG
SOLSEv5.0_01755	-0.867779509724838	0.000257818619448004	3.16710072597469e-06	-0.863946476224483	0.000366928345781154	4.62158554450771e-06	-0.854554598578209	0.00637718463743572	6.83137771200192e-05	-0.87359780049881	0.000389202379029396	0.999610797620971	FALSE	FALSE	FALSE	FALSE	0	1.06869378722567e-09	SIGN	-0.864969596256585	NOT_DEG
SOLSEv5.0_15104	1.36285447762921	0.000293955151874691	3.67417620529572e-06	1.36410086409911	0.000171386779659878	1.88205995575739e-06	1.27123273569864	0.0163195809961442	0.000305227139109505	1.38026742722983	0.000287241652816461	0.999712758347184	TRUE	TRUE	TRUE	TRUE	4	1.0742808095006e-09	SIGN	1.3446138761642	PREVALENT_DEG
SOLSEv5.0_03911	1.07324858375916	0.000185048988459317	2.1207533954223e-06	1.07763853283615	6.51695372424236e-05	6.24904895232581e-07	1.08266669450174	0.00460765930864403	4.27242690411944e-05	1.05989856786114	0.00431661831008767	0.995683381689912	TRUE	TRUE	TRUE	TRUE	4	1.08939990054856e-09	SIGN	1.07336309473955	PREVALENT_DEG
SOLSEv5.0_19215	1.00610229067941	0.00015345486092134	1.68820208332647e-06	1.00887760486211	7.42494022070044e-05	7.28419085546105e-07	0.980295618050776	0.00553358044298381	5.49873179245203e-05	1.01452475105863	0.00424762846281168	0.995752371537188	TRUE	TRUE	FALSE	TRUE	3	1.20304744246614e-09	SIGN	1.00245006616273	POSSIBLE_DEG
SOLSEv5.0_14584	1.64084799309409	7.54257896502271e-05	7.26650577176101e-07	1.64326015793755	6.9393101700134e-05	6.72551701269856e-07	1.73588560179907	0.00544003019386186	5.33539633492175e-05	1.61083914440478	0.00942365703788162	0.990576342962118	TRUE	TRUE	TRUE	TRUE	4	1.20512009280367e-09	SIGN	1.65770822430887	PREVALENT_DEG
SOLSEv5.0_12745	1.22784031726398	0.000489375319286996	6.58996920177317e-06	1.23032532096457	9.66187052537504e-05	9.93736485568178e-07	1.23698263078802	0.0070525306427531	8.01397799872294e-05	1.22192087045054	0.000879941751890212	0.99912005824811	TRUE	TRUE	TRUE	TRUE	4	1.30613258956575e-09	SIGN	1.22926728486678	PREVALENT_DEG
SOLSEv5.0_03774	1.24271514645341	0.000322777935361291	4.05755516480958e-06	1.24569986125537	3.29308161692538e-05	2.8216150230503e-07	1.24212606937103	0.00559189496047333	5.68491917592842e-05	1.23310010602375	0.00496248598761606	0.995037514012384	TRUE	TRUE	TRUE	TRUE	4	1.31226907213943e-09	SIGN	1.24091029577589	PREVALENT_DEG
SOLSEv5.0_22183	1.27919926020921	0.000152981786510982	1.6765427502457e-06	1.27959303430957	4.28965693008693e-05	3.80108212419488e-07	1.28007900709717	0.00480037630649228	4.58784659185629e-05	1.29048388337886	0.0095708471180338	0.990429152881966	TRUE	TRUE	TRUE	TRUE	4	1.33841569226508e-09	SIGN	1.2823387962487	PREVALENT_DEG
SOLSEv5.0_00898	1.61312763675185	0.000227762604827919	2.74078630550035e-06	1.61498914856496	0.000267714505690892	3.18397561314738e-06	1.52822611725388	0.0221079621095452	0.000477009763936017	1.60688985703014	0.000225861750718925	0.999774138249281	TRUE	TRUE	TRUE	TRUE	4	1.35027277835344e-09	SIGN	1.59080818990021	PREVALENT_DEG
SOLSEv5.0_31478	0.969419986837068	0.000609217725155616	8.66196679631759e-06	0.974478934409211	0.000281221399103552	3.37298364695864e-06	1.01687735063369	0.00480037630649228	4.56591051066785e-05	0.955012989026097	0.000391712254203647	0.999608287745796	FALSE	FALSE	TRUE	FALSE	1	1.42061361207151e-09	SIGN	0.978947315226517	POSSIBLE_DEG
SOLSEv5.0_21653	0.799276732731019	8.2691518284708e-05	8.11456056514934e-07	0.803606329428946	0.000103799937226201	1.08168246563228e-06	0.80629061154961	0.0034358426459506	2.87054165806183e-05	0.800483958174381	0.0109681125979344	0.989031887402066	FALSE	FALSE	FALSE	FALSE	0	1.4258008617527e-09	SIGN	0.802414407970989	NOT_DEG
SOLSEv5.0_21544	1.44924518459869	0.000363107524542792	4.61654506169655e-06	1.45482682740081	3.02729133009176e-05	2.55795052101174e-07	1.47182091476614	0.00605267294314266	6.37849327531411e-05	1.42137219842488	0.00561318282405054	0.994386817175949	TRUE	TRUE	TRUE	TRUE	4	1.62251358298281e-09	SIGN	1.44931628129763	PREVALENT_DEG
SOLSEv5.0_41320	-0.5190814992624	0.0113395293785789	0.000331468596439243	-0.515052714383892	0.0284835351065895	0.00130433479854537	-0.527225637082601	0.046086243307978	0.00168164355396537	-0.523703132251456	2.52260428101891e-08	0.999999974773957	FALSE	FALSE	FALSE	FALSE	0	1.63047056418113e-09	SIGN	-0.521265745745088	NOT_DEG
SOLSEv5.0_47944	-0.949093643126601	0.000115855612563938	1.19498662052912e-06	-0.944115310488786	7.74102918512405e-05	7.64328334997532e-07	-0.937530182980577	0.00406319222600631	3.58674614576629e-05	-0.953207985250361	0.0105513441312602	0.98944865586874	FALSE	FALSE	FALSE	FALSE	0	1.66553935016846e-09	SIGN	-0.945986780461581	NOT_DEG
SOLSEv5.0_19425	-0.883238322264131	0.000200679405538921	2.33582145978616e-06	-0.878489539104874	7.44940112776123e-05	7.33176287456483e-07	-0.887061129855166	0.0039132602842563	3.41366775698709e-05	-0.887195572827436	0.00700176133250574	0.992998238667494	FALSE	FALSE	FALSE	FALSE	0	1.76299653943282e-09	SIGN	-0.883996141012902	NOT_DEG
SOLSEv5.0_19661	0.952855632859291	0.000365388183473791	4.65862736611523e-06	0.956687076950197	0.000115897579000723	1.22503216513945e-06	0.958219554092206	0.00565395659563041	5.8151710293993e-05	0.949252954206517	0.00180650612328759	0.998193493876712	FALSE	FALSE	FALSE	FALSE	0	1.85140862060919e-09	SIGN	0.954253804527053	NOT_DEG
SOLSEv5.0_21099	1.04275489850634	0.000416006035461155	5.39639641718752e-06	1.04509411580036	3.7298750499579e-05	3.28144961514066e-07	1.03560259316778	0.00553555105597277	5.51820811617906e-05	1.04066421990087	0.00504214855447949	0.994957851445521	TRUE	TRUE	TRUE	TRUE	4	1.85351498171513e-09	SIGN	1.04102895684384	PREVALENT_DEG
SOLSEv5.0_16222	-0.912656824438777	0.000466761762971653	6.23530325866437e-06	-0.908467797488541	0.00015306816340615	1.64831975935419e-06	-0.915400709598825	0.00555540518815755	5.5881232132907e-05	-0.915128230465257	0.00109721918029937	0.998902780819701	FALSE	FALSE	FALSE	FALSE	0	1.86281303826704e-09	SIGN	-0.91291339049785	NOT_DEG
SOLSEv5.0_00032	-0.815368146019396	8.16051720708754e-05	7.94950462118692e-07	-0.810727488139989	0.000109115994201588	1.14644482657448e-06	-0.807300834863091	0.0037931087751582	3.25305382470291e-05	-0.820621431398796	0.0147214152666415	0.985278584733358	FALSE	FALSE	FALSE	FALSE	0	2.09831417873562e-09	SIGN	-0.813504475105318	NOT_DEG
SOLSEv5.0_00337	1.26514153883664	0.00124791891669381	2.08269542002477e-05	1.26968650027488	0.000215762361822207	2.44447373436977e-06	1.2872116162791	0.00909588430023687	0.000119747076454905	1.24592862632698	0.000215524739106576	0.999784475260893	TRUE	TRUE	TRUE	TRUE	4	2.21397500167311e-09	SIGN	1.2669920704294	PREVALENT_DEG
SOLSEv5.0_42381	1.87370394781093	0.000203103571782757	2.37572821573354e-06	1.87279249523698	0.000179503604048381	1.98823574850259e-06	1.72469204982549	0.0303202243265313	0.000785855999349004	1.85978492895441	0.000591413175990207	0.99940858682401	TRUE	TRUE	TRUE	TRUE	4	2.68255234249506e-09	SIGN	1.83274335545695	PREVALENT_DEG
SOLSEv5.0_00094	-1.06988920639116	0.000548120910130855	7.57734658371571e-06	-1.06421342824597	0.000472478635859104	6.30185308696825e-06	-0.991518127504802	0.0152944214353962	0.000276857149309997	-1.07850393877939	0.000184219537326169	0.999815780462674	TRUE	TRUE	FALSE	TRUE	3	2.96031407076406e-09	SIGN	-1.05103117523033	POSSIBLE_DEG
SOLSEv5.0_17644	1.09260285548619	0.000276269920887742	3.43333796103597e-06	1.09482207677027	8.55321915224679e-05	8.63469384970007e-07	1.10624604232221	0.00480037630649228	4.57574368926977e-05	1.09217413200338	0.00656939121552358	0.993430608784476	TRUE	TRUE	TRUE	TRUE	4	3.01667975700292e-09	SIGN	1.09646127664551	PREVALENT_DEG
SOLSEv5.0_12253	-0.710130781325766	0.000630383052800351	9.20365451643148e-06	-0.70591576298231	0.000671574794380636	9.58512080336931e-06	-0.711361052653392	0.00745783154135568	8.7561489345959e-05	-0.713574837481696	0.000242701200908635	0.999757298799091	FALSE	FALSE	FALSE	FALSE	0	3.09310374297899e-09	SIGN	-0.710245608610791	NOT_DEG
SOLSEv5.0_20071	0.759518106047902	0.0014007476489422	2.37287313927965e-05	0.763916868575696	0.000962908826319895	1.49576337803471e-05	0.768217067308578	0.00914868820980521	0.000121310812364581	0.750061761298668	6.48576013771995e-05	0.999935142398623	FALSE	FALSE	FALSE	FALSE	0	3.21602220426971e-09	SIGN	0.760428450807711	NOT_DEG
SOLSEv5.0_10986	1.1579798562055	0.000297108510276778	3.72423102202107e-06	1.15773261660897	4.86841993334069e-05	4.43026909902174e-07	1.14742128648437	0.00586108392069715	6.08384925468738e-05	1.17204616672678	0.00954424442616153	0.990455755573838	TRUE	TRUE	TRUE	TRUE	4	3.24775546640251e-09	SIGN	1.1587949815064	PREVALENT_DEG
SOLSEv5.0_47553	-0.665471799430615	0.000755299614849533	1.13340927806731e-05	-0.661590669288836	0.00249605460820912	4.8632626234696e-05	-0.669061524956941	0.0121475028596693	0.000190291272367364	-0.670679990196879	3.60558281866652e-05	0.999963944171813	FALSE	FALSE	FALSE	FALSE	0	3.30736257800655e-09	SIGN	-0.666700995968317	NOT_DEG
SOLSEv5.0_19391	-1.05647521744311	0.000545308475753554	7.51893715224978e-06	-1.05196406885271	0.000107255236450058	1.12350021408807e-06	-1.04195823158095	0.00689793807404472	7.77134072078206e-05	-1.05860452229771	0.00208037485853385	0.997919625141466	TRUE	TRUE	TRUE	TRUE	4	3.35607541935751e-09	SIGN	-1.05225051004362	PREVALENT_DEG
SOLSEv5.0_19406	0.989707768948132	0.000211531698593214	2.50759230120886e-06	0.993774891233185	0.000289730054074477	3.48420584665025e-06	1.01368989646947	0.0039132602842563	3.41801904634558e-05	0.976425674953325	0.00365128513686719	0.996348714863133	FALSE	FALSE	TRUE	FALSE	1	3.48616030838034e-09	SIGN	0.993399557901028	POSSIBLE_DEG
SOLSEv5.0_45019	1.23851804091683	0.000262959238189456	3.25117577986017e-06	1.2419445846279	0.000224410566704376	2.56477650357191e-06	1.39974370727808	0.00282325068170266	2.13537426161251e-05	1.21832488733307	0.00535267420034702	0.994647325799653	TRUE	TRUE	TRUE	TRUE	4	3.54342993492692e-09	SIGN	1.27463280503897	PREVALENT_DEG
SOLSEv5.0_46280	1.89177420424227	0.0011373367870971	1.8574084052585e-05	1.88653277923829	0.000267714505690892	3.18556454760516e-06	1.89832349119709	0.025167982830152	0.000577552725095567	1.88662125849111	0.000129241665017155	0.999870758334983	TRUE	TRUE	TRUE	TRUE	4	3.89253229351112e-09	SIGN	1.89081293329219	PREVALENT_DEG
SOLSEv5.0_47555	0.946347178871449	0.000898489036358181	1.39654839115912e-05	0.948987753019326	0.000377117450586094	4.76185521009689e-06	0.910312661933703	0.0110372864109722	0.000162870776809136	0.953338369084745	0.000278919095224817	0.999721080904775	FALSE	FALSE	FALSE	FALSE	0	4.07751327116448e-09	SIGN	0.939746490727306	NOT_DEG
SOLSEv5.0_19915	1.63159380321735	0.000612463213486869	8.77391610181032e-06	1.62990715908669	3.69426723258488e-05	3.22674058101024e-07	1.60554480486118	0.0118568231191783	0.000184236847733047	1.62656592562591	0.00396358260546059	0.996036417394539	TRUE	TRUE	TRUE	TRUE	4	4.14817717704609e-09	SIGN	1.62340292319778	PREVALENT_DEG
SOLSEv5.0_22235	0.935329158511428	0.00155144053754733	2.67259830442041e-05	0.940373632480406	0.000460318421088825	6.08921484904993e-06	0.980889127030595	0.00720149210353888	8.27286190570782e-05	0.919332840103934	0.000225057422270525	0.999774942577729	FALSE	FALSE	FALSE	FALSE	0	4.47545470138833e-09	SIGN	0.943981189531591	NOT_DEG
SOLSEv5.0_03931	0.805050797171134	0.00139697831445273	2.36148472323505e-05	0.809172598777615	0.00124500752853953	2.04487137982853e-05	0.794717707129542	0.011319364780981	0.00017051228316551	0.806831116863465	5.88753974152256e-05	0.999941124602585	FALSE	FALSE	FALSE	FALSE	0	4.48106763765124e-09	SIGN	0.803943054985439	NOT_DEG
SOLSEv5.0_12962	-0.744057194751202	0.000157885138716038	1.7642061198841e-06	-0.739944076528756	0.000622407726010934	8.72580216534838e-06	-0.747304361946714	0.00655687598597272	7.20700581777835e-05	-0.749598860436381	0.00182951377626162	0.998170486223738	FALSE	FALSE	FALSE	FALSE	0	4.54927717240976e-09	SIGN	-0.745226123415764	NOT_DEG
SOLSEv5.0_06405	-0.610949045428921	0.00448174426532037	9.96792986724951e-05	-0.606877946124016	0.0129774856871509	0.000422603018199256	-0.627911196615536	0.0273579628034572	0.000667520786147205	-0.615118169395386	8.43259128191498e-07	0.999999156740872	FALSE	FALSE	FALSE	FALSE	0	5.10800523681422e-09	SIGN	-0.615214089390965	NOT_DEG
SOLSEv5.0_13390	0.964465616642432	0.00048200299480558	6.45616789833418e-06	0.969064198210405	0.000165152587021502	1.79269398868241e-06	0.989266365790513	0.00559189496047333	5.68280217878005e-05	0.951143185388406	0.00324266352062719	0.996757336479373	FALSE	FALSE	FALSE	FALSE	0	5.45270196628522e-09	SIGN	0.968484841507939	NOT_DEG
SOLSEv5.0_34153	1.47996694672584	0.000891855303213749	1.37665509521211e-05	1.47646937195857	5.68748270083278e-05	5.34568297144636e-07	1.44100193119732	0.0130425456028046	0.000209265186259753	1.48719873724306	0.00218240955931182	0.997817590440688	TRUE	TRUE	TRUE	TRUE	4	5.45401668394656e-09	SIGN	1.4711592467812	PREVALENT_DEG
SOLSEv5.0_12921	0.86240489276684	6.25940963577036e-05	5.85096309338895e-07	0.866497056570887	0.000354445066886426	4.37987669382425e-06	0.84662857496488	0.0070525306427531	8.03478284563156e-05	0.857480267309001	0.009266655156006	0.990733344843994	FALSE	FALSE	FALSE	FALSE	0	5.47468496793727e-09	SIGN	0.858252697902902	NOT_DEG
SOLSEv5.0_42480	0.818633143081792	0.000257818619448004	3.16238088713007e-06	0.822693909352334	0.000214343619522901	2.41483365138621e-06	0.811450693466973	0.00559189496047333	5.6982505056249e-05	0.817978797986537	0.00476225796201835	0.995237742037982	FALSE	FALSE	FALSE	FALSE	0	5.54782609069554e-09	SIGN	0.817689135971909	NOT_DEG
SOLSEv5.0_09802	0.879303046108258	0.000786457599737228	1.18579847249256e-05	0.883306219607529	0.00031074843350112	3.77563559207317e-06	0.897164234609391	0.00680957329593136	7.58558751912352e-05	0.876421923533742	0.000887473815367024	0.999112526184633	FALSE	FALSE	FALSE	FALSE	0	5.56570517841445e-09	SIGN	0.88404885596473	NOT_DEG
SOLSEv5.0_06862	-0.799571567332506	0.000658960464487943	9.6760185674399e-06	-0.795794589860893	0.000291781107524314	3.51810506556422e-06	-0.80282093024393	0.00637718463743572	6.85965262285048e-05	-0.800708521870971	0.00123181348332069	0.998768186516679	FALSE	FALSE	FALSE	FALSE	0	5.6783158384541e-09	SIGN	-0.799723902327075	NOT_DEG
SOLSEv5.0_11665	0.828999001925689	0.000542311825361021	7.4387733369125e-06	0.830945422906127	9.99053529476398e-05	1.03386342649698e-06	0.820911007121047	0.0062467006646361	6.62788293891135e-05	0.835281373878427	0.00469441536520265	0.995305584634797	FALSE	FALSE	FALSE	FALSE	0	5.94109340544148e-09	SIGN	0.829034201457823	NOT_DEG
SOLSEv5.0_01248	1.02501768293754	0.000441309443548931	5.78465927723332e-06	1.03003356896457	0.000224410566704376	2.5779624581059e-06	1.06933204031923	0.00461533059310865	4.30875193824821e-05	1.00828653308109	0.00353755585139204	0.996462444148608	TRUE	TRUE	TRUE	TRUE	4	6.03502406763501e-09	SIGN	1.03316745632561	PREVALENT_DEG
SOLSEv5.0_11180	0.804552327535974	0.000706966073961933	1.04568794694606e-05	0.809014077788206	0.0002197592925976	2.49671147955753e-06	0.820306421577921	0.0059272193914758	6.19001360545275e-05	0.794096447719631	0.00176875006681099	0.998231249933189	FALSE	FALSE	FALSE	FALSE	0	6.07452881190304e-09	SIGN	0.806992318655433	NOT_DEG
SOLSEv5.0_50600	1.3921251859511	0.00041219579417776	5.32922719354528e-06	1.39473941698686	0.000487956805201768	6.59380220327083e-06	1.27963008060359	0.0246790116949058	0.00055841936016512	1.40433727997398	0.000337350238248213	0.999662649761752	TRUE	TRUE	TRUE	TRUE	4	6.2267771155553e-09	SIGN	1.36770799087888	PREVALENT_DEG
SOLSEv5.0_15766	-0.716979454762925	0.000455944963022031	6.06069931499309e-06	-0.712678500214204	0.000505256648909254	6.85955575752619e-06	-0.717633360593505	0.00659194638900718	7.28057625166463e-05	-0.72183522083137	0.00111751313363484	0.998882486866365	FALSE	FALSE	FALSE	FALSE	0	6.30149028145442e-09	SIGN	-0.717281634100501	NOT_DEG
SOLSEv5.0_20486	1.01227924663362	0.000392081747044967	5.04109115353997e-06	1.01595202793962	0.0010560381041519	1.66765724855787e-05	0.987323948520039	0.00906503096753082	0.000118767138851159	1.00341449806309	0.000534816527282933	0.999465183472717	TRUE	TRUE	FALSE	TRUE	3	7.3213884729105e-09	SIGN	1.0047424302891	POSSIBLE_DEG
SOLSEv5.0_20773	-0.630657820899915	0.00372111895555921	7.8894865041582e-05	-0.626487769627749	0.00441596179323439	0.000101803510045941	-0.625423815308993	0.0173898996211025	0.000335701723753047	-0.631595372843222	7.21689973093298e-06	0.999992783100269	FALSE	FALSE	FALSE	FALSE	0	7.49987774906181e-09	SIGN	-0.62854119466997	NOT_DEG
SOLSEv5.0_20349	1.23476109334484	0.000177596862011378	2.01626693136619e-06	1.23849938581442	0.000175064857888138	1.92799045998519e-06	1.17426691626561	0.0112856855126556	0.000168933486739646	1.22453097869649	0.00820817350781489	0.991791826492185	TRUE	TRUE	TRUE	TRUE	4	1.01034633432996e-08	SIGN	1.21801459353034	PREVALENT_DEG
SOLSEv5.0_42903	-0.795737942812389	0.000611406995801721	8.71904827872385e-06	-0.790622600857471	0.000215475748774957	2.43440749114401e-06	-0.780344080798733	0.00730166203299102	8.41104142538919e-05	-0.804015194246577	0.00319316265388725	0.996806837346113	FALSE	FALSE	FALSE	FALSE	0	1.07002874200079e-08	SIGN	-0.792679954678792	NOT_DEG
SOLSEv5.0_04692	-1.40835989395392	0.000387693858406158	4.97079010491385e-06	-1.39972252449597	0.000178250132051264	1.96871091129121e-06	-1.37943171021911	0.0083056047992342	0.000103297657713821	-1.42357034809596	0.00560653982076742	0.994393460179233	TRUE	TRUE	TRUE	TRUE	4	1.11534339354248e-08	SIGN	-1.40277111919124	PREVALENT_DEG
SOLSEv5.0_25602	1.06136107680526	0.000576063222376254	8.04615202087025e-06	1.06217746098416	8.98757315589e-05	9.13007051818314e-07	1.04674851920436	0.00730823024546315	8.48799170886729e-05	1.07011011911935	0.00852100083274965	0.99147899916725	TRUE	TRUE	TRUE	TRUE	4	1.11724542743402e-08	SIGN	1.06009929402828	PREVALENT_DEG
SOLSEv5.0_06841	0.790175991607698	0.00235930381738784	4.49519959476518e-05	0.794560447362671	0.00120257737626897	1.95615295231573e-05	0.793140065214302	0.0117481977746727	0.000180480104714429	0.779446922378836	9.71351039562585e-05	0.999902864896044	FALSE	FALSE	FALSE	FALSE	0	1.12144569968215e-08	SIGN	0.789330856640877	NOT_DEG
SOLSEv5.0_11807	0.921041793658385	0.00138433141052047	2.32523254614319e-05	0.925698677138231	0.000547685479747679	7.50491511537533e-06	0.934002572863547	0.00947187549739986	0.000128893523968541	0.907553405232445	0.000465250405144224	0.999534749594856	FALSE	FALSE	FALSE	FALSE	0	1.15329320981166e-08	SIGN	0.922074112223152	NOT_DEG
SOLSEv5.0_20409	-1.31425258073294	0.000493873254976776	6.66822638515308e-06	-1.30845604554632	0.000357531022656017	4.4512181142945e-06	-1.34325765096588	0.00853850180053624	0.000108355936011109	-1.31272033287908	0.00239637162854955	0.99760362837145	TRUE	TRUE	TRUE	TRUE	4	1.23651561751634e-08	SIGN	-1.31967165253106	PREVALENT_DEG
SOLSEv5.0_14286	1.06674959747387	0.000602029043131656	8.51606883985706e-06	1.06711203587998	9.98439305234087e-05	1.0300680828707e-06	1.05370308829496	0.00730823024546315	8.4642811673153e-05	1.0757417550114	0.00843402927393244	0.991565970726068	TRUE	TRUE	TRUE	TRUE	4	1.26451974056037e-08	SIGN	1.06582661916505	PREVALENT_DEG
SOLSEv5.0_16286	1.3366418966559	0.000252816310030691	3.06943374759703e-06	1.33947863168081	0.000192038653375749	2.13315507879642e-06	1.2952754396668	0.0106403915646765	0.000149845699113297	1.35285395677139	0.00772407139188491	0.992275928608115	TRUE	TRUE	TRUE	TRUE	4	1.35084305075489e-08	SIGN	1.33106248119372	PREVALENT_DEG
SOLSEv5.0_02501	0.733504644434425	0.00296347295122616	5.95277498761406e-05	0.737690211560178	0.00244878019874909	4.73497484551946e-05	0.737944824648122	0.0143806690537453	0.000242112596493322	0.732863383826563	3.83862336403862e-05	0.99996161376636	FALSE	FALSE	FALSE	FALSE	0	1.35557987350938e-08	SIGN	0.735500766117322	NOT_DEG
SOLSEv5.0_08104	0.810014435874641	0.000601212299740049	8.44048497593651e-06	0.813806907825793	0.000468582684439749	6.22819479935107e-06	0.792755869074341	0.00863594928521243	0.000111505658671688	0.811961501480562	0.00170444520618618	0.998295554793814	FALSE	FALSE	FALSE	FALSE	0	1.39790781448639e-08	SIGN	0.807134678563834	NOT_DEG
SOLSEv5.0_15934	0.829416677175108	0.00307127101114316	6.22569798834979e-05	0.830869039592909	0.000586989051361983	8.11779535571336e-06	0.817421228516426	0.0134216405909702	0.000217046689515041	0.834496087350688	0.000172952417346162	0.999827047582654	FALSE	FALSE	FALSE	FALSE	0	1.40933671991642e-08	SIGN	0.828050758158783	NOT_DEG
SOLSEv5.0_51055	1.47139248570378	0.000555140869560251	7.71415576926357e-06	1.4698274017274	9.02265479184274e-05	9.19426197972519e-07	1.40622847495588	0.0143379534855418	0.000240399051901184	1.47821882172119	0.00582757290942204	0.994172427090578	TRUE	TRUE	TRUE	TRUE	4	1.40942926902346e-08	SIGN	1.45641679602706	PREVALENT_DEG
SOLSEv5.0_01665	0.786843831280391	0.000544465537366335	7.48781485383112e-06	0.791169078937184	0.000443124516597262	5.81336518741947e-06	0.806906463065999	0.00591799985920724	6.16165686787297e-05	0.780342676289015	0.00293956640254267	0.997060433597457	FALSE	FALSE	FALSE	FALSE	0	1.41302111120456e-08	SIGN	0.791315512393147	NOT_DEG
SOLSEv5.0_48811	-1.46846244027342	0.000443339244731294	5.82714357196422e-06	-1.46117233817344	0.000231409667506397	2.67301271052359e-06	-1.53789775852421	0.0065109249351307	7.06746179546767e-05	-1.47265247583699	0.00679357422183424	0.993206425778166	TRUE	TRUE	TRUE	TRUE	4	1.5146704001432e-08	SIGN	-1.48504625320202	PREVALENT_DEG
SOLSEv5.0_19230	0.688633423730872	0.00115571234065306	1.89983512771204e-05	0.692260974214801	0.0010791506954852	1.72868022689907e-05	0.695685905866966	0.00930763469204659	0.00012537851857202	0.686405455177215	0.000421154332407636	0.999578845667592	FALSE	FALSE	FALSE	FALSE	0	1.61844489888413e-08	SIGN	0.690746439747464	NOT_DEG
SOLSEv5.0_45928	1.30639645990911	0.000738907348582972	1.10087191823836e-05	1.30908202538068	8.6862486908426e-05	8.79647957552338e-07	1.31238052173398	0.00848092361601118	0.000106283292254199	1.29582737053554	0.00972829059059077	0.990271709409409	TRUE	TRUE	TRUE	TRUE	4	1.73757881903614e-08	SIGN	1.30592159438983	PREVALENT_DEG
SOLSEv5.0_03896	1.10422385887376	0.000517159128654442	7.05671613843358e-06	1.10544175474033	0.000166219308601392	1.80953328139748e-06	1.0880271322611	0.00768654911950922	9.20957825615585e-05	1.11876214289322	0.00825298424910559	0.991747015750894	TRUE	TRUE	TRUE	TRUE	4	1.78351108746787e-08	SIGN	1.1041137221921	PREVALENT_DEG
SOLSEv5.0_10002	1.2747308649571	0.000895525873531591	1.38802195001832e-05	1.2769150803683	0.000142934488186635	1.53342800390105e-06	1.25254100852958	0.0109595985605668	0.000159543508904102	1.26766665251722	0.00389324044335282	0.996106759556647	TRUE	TRUE	TRUE	TRUE	4	1.78596944096585e-08	SIGN	1.26796340159305	PREVALENT_DEG
SOLSEv5.0_01877	1.3411739004361	0.0585133824116517	0.00351952583752001	1.34301672540273	0.000250916908682031	2.9539254416189e-06	1.45018798601791	0.00268878619801899	1.94007168944691e-05	1.33765450387425	0.000167063981927007	0.999832936018073	FALSE	TRUE	TRUE	TRUE	3	2.11177905481958e-08	SIGN	1.36800827893275	POSSIBLE_DEG
SOLSEv5.0_02848	0.782463035203233	0.000627018179067832	9.05900608083983e-06	0.786750130853463	0.000781987647897888	1.14332191945576e-05	0.786721722067202	0.00811498459909621	9.96428375723703e-05	0.778554971024917	0.00174486549690167	0.998255134503098	FALSE	FALSE	FALSE	FALSE	0	2.21032801073313e-08	SIGN	0.783622464787204	NOT_DEG
SOLSEv5.0_49655	0.646507565971062	0.00547464435128219	0.000132150644393818	0.650825117433894	0.00444352202963936	0.000102654232147749	0.663927092579017	0.0161493473377568	0.000298598589486685	0.638924534239856	1.83615860041009e-05	0.999981638413996	FALSE	FALSE	FALSE	FALSE	0	2.28671378296032e-08	SIGN	0.650046077555957	NOT_DEG
SOLSEv5.0_21346	-0.702176900427276	0.000834720732967394	1.27650509625771e-05	-0.698085846817527	0.00107576589034766	1.71583280716231e-05	-0.695808196254313	0.00930763469204659	0.000125477678432151	-0.70649714447805	0.000871760691485091	0.999128239308515	FALSE	FALSE	FALSE	FALSE	0	2.30712454172744e-08	SIGN	-0.700642021994291	NOT_DEG
SOLSEv5.0_13438	1.26161602713742	0.000549768733932165	7.61981591690236e-06	1.26412733608449	0.000195025465116512	2.18064760498254e-06	1.22990252147403	0.010930943263088	0.000157846434728329	1.25563511601841	0.00638538921749787	0.993614610782502	TRUE	TRUE	TRUE	TRUE	4	2.3625803476723e-08	SIGN	1.25282025017859	PREVALENT_DEG
SOLSEv5.0_01804	0.772462762268256	0.000627018179067832	9.09470534068018e-06	0.777025631882668	0.00223599040845853	4.24568576561004e-05	0.781060176364239	0.0132731669796697	0.000214037023541815	0.767726774963713	0.000403273108822266	0.999596726891178	FALSE	FALSE	FALSE	FALSE	0	2.36841825676927e-08	SIGN	0.774568836369719	NOT_DEG
SOLSEv5.0_20913	0.694903447269375	0.000955356358620943	1.50204656340733e-05	0.699037871576511	0.000963560748560178	1.50332431102303e-05	0.693412691916565	0.00955988340078004	0.000130393675297832	0.692780539927964	0.000893910758743899	0.999106089241256	FALSE	FALSE	FALSE	FALSE	0	2.46958208761933e-08	SIGN	0.695033637672604	NOT_DEG
SOLSEv5.0_01273	0.769405213163515	0.0018040760575255	3.24348607147697e-05	0.772524987735589	0.000443124516597262	5.81969917996974e-06	0.765487125349435	0.0101785040745409	0.000141086261737678	0.768122441101956	0.0010024342681676	0.998997565731832	FALSE	FALSE	FALSE	FALSE	0	2.55023736017791e-08	SIGN	0.768884941837624	NOT_DEG
SOLSEv5.0_22822	-0.751619502812457	0.000627018179067832	9.08099827585609e-06	-0.747278409607375	0.000767618488804398	1.11988393094347e-05	-0.737232175002772	0.00852090774395135	0.000107863005081824	-0.760220415483111	0.00213946689995359	0.997860533100046	FALSE	FALSE	FALSE	FALSE	0	2.72081371693937e-08	SIGN	-0.749087625726429	NOT_DEG
SOLSEv5.0_10208	0.673045167504834	0.00374229416838348	7.96118736487282e-05	0.676946327804781	0.00282940289664634	5.75056208947219e-05	0.666767163456676	0.0168382847653207	0.000319191511580338	0.673957598469056	5.23323675543086e-05	0.999947667632446	FALSE	FALSE	FALSE	FALSE	0	2.87317925855429e-08	SIGN	0.672679064308837	NOT_DEG
SOLSEv5.0_11468	0.807532089591134	0.00250510599956211	4.85374380690174e-05	0.811770303050504	0.00189956778717746	3.48064732673739e-05	0.802490413610442	0.0138479962946231	0.00022832387320797	0.799528660823257	0.000152161893895886	0.999847838106104	FALSE	FALSE	FALSE	FALSE	0	3.06257841187739e-08	SIGN	0.805330366768834	NOT_DEG
SOLSEv5.0_11349	0.747711928563812	0.0019327921278517	3.50258869956651e-05	0.750186704283304	0.00075297154625235	1.08660092120343e-05	0.741929514920109	0.0110964129780152	0.000164695645010574	0.75439861838618	0.000655063955487645	0.999344936044512	FALSE	FALSE	FALSE	FALSE	0	3.21143038472287e-08	SIGN	0.748556691538351	NOT_DEG
SOLSEv5.0_04250	1.05691011160669	0.00197447226428589	3.5922638430529e-05	1.05933878173719	0.000354445066886426	4.38583566418534e-06	1.0580198664654	0.0110227467573658	0.000161509280314579	1.05230071538	0.00137656631021532	0.998623433689785	TRUE	TRUE	TRUE	TRUE	4	3.2223059674967e-08	SIGN	1.05664236879732	PREVALENT_DEG
SOLSEv5.0_04353	0.879178427344465	0.0011012355946453	1.7826749114665e-05	0.883036711224444	0.00164226480878279	2.92231168705846e-05	0.876557437819973	0.0112658304504884	0.000167566705013752	0.869271630778428	0.000523409753173776	0.999476590246826	FALSE	FALSE	FALSE	FALSE	0	3.23443618215335e-08	SIGN	0.877011051791828	NOT_DEG
SOLSEv5.0_07010	0.656740478341804	0.00131851667006016	2.20996275907225e-05	0.660793992115885	0.00129363489412168	2.16567884740141e-05	0.657910868170157	0.0109183069879737	0.000155832667222891	0.65382803826873	0.000607148743942298	0.999392851256058	FALSE	FALSE	FALSE	FALSE	0	3.40659006528038e-08	SIGN	0.657318344224144	NOT_DEG
SOLSEv5.0_05653	0.928001581831467	0.000920032612672616	1.43991924553375e-05	0.930427215171711	0.00015306816340615	1.65183213777326e-06	0.915606037585569	0.00827339836433265	0.000102635278294199	0.928638679339309	0.00971798599879381	0.990282014001206	FALSE	FALSE	FALSE	FALSE	0	3.41076564729506e-08	SIGN	0.925668378482014	NOT_DEG
SOLSEv5.0_09602	0.705887769469522	0.00346198019992466	7.16648003565809e-05	0.710065352527006	0.00528159619235167	0.000128534050821812	0.733066713039075	0.0159069056168382	0.000291971431303716	0.706336426355583	3.94933825517141e-05	0.999960506617448	FALSE	FALSE	FALSE	FALSE	0	3.45453537475731e-08	SIGN	0.713839065347797	NOT_DEG
SOLSEv5.0_03906	-1.15329670885233	0.00106168838466215	1.69986505404831e-05	-1.14619886927348	0.000363233768918491	4.55206090356411e-06	-1.14520558936013	0.00969038983765822	0.000132787075531061	-1.16621518420303	0.00338349830033358	0.996616501699666	TRUE	TRUE	TRUE	TRUE	4	3.76106145315737e-08	SIGN	-1.15272908792224	PREVALENT_DEG
SOLSEv5.0_09753	1.09713704423837	0.0014728345432762	2.51081313157893e-05	1.10178755178513	0.00194482694404578	3.57588675113327e-05	1.08175611122412	0.0149631838705024	0.000260680343138747	1.10245365495765	0.000324868602124551	0.999675131397875	TRUE	TRUE	TRUE	TRUE	4	4.0961693227455e-08	SIGN	1.09578359055131	PREVALENT_DEG
SOLSEv5.0_43812	-0.780862796654155	0.00250510599956211	4.8532422060556e-05	-0.776641818827632	0.00129964035014359	2.2004100994551e-05	-0.793611082043054	0.010930943263088	0.000157537646804171	-0.782234078929728	0.000394278820769145	0.999605721179231	FALSE	FALSE	FALSE	FALSE	0	4.12417304854903e-08	SIGN	-0.783337444113642	NOT_DEG
SOLSEv5.0_13123	0.882554578309709	0.00462004617129993	0.000105068738585182	0.88532927471759	0.000923816064249744	1.39994024048995e-05	0.878844246691899	0.0149631838705024	0.000261864004569379	0.879513411336238	0.000225620092081824	0.999774379907918	FALSE	FALSE	FALSE	FALSE	0	4.22214725352267e-08	SIGN	0.881560377763859	NOT_DEG
SOLSEv5.0_14647	1.65630823658572	0.0200156265372808	0.000711452975260605	1.65391109846446	2.67872321323787e-05	2.237991481676e-07	1.51814736418173	0.0116111834395002	0.000176745442400063	1.65297092224191	0.00232554411580976	0.99767445588419	TRUE	TRUE	TRUE	TRUE	4	4.23994308092568e-08	SIGN	1.62033440536845	PREVALENT_DEG
SOLSEv5.0_20110	0.894043680450019	0.00163264933799373	2.85725940374064e-05	0.897229911544889	0.000656751809113843	9.31120638257545e-06	0.915688629481325	0.00863594928521243	0.000111326923727263	0.897667774844962	0.00157209839668804	0.998427901603312	FALSE	FALSE	FALSE	FALSE	0	4.2606024157998e-08	SIGN	0.901157499080299	NOT_DEG
SOLSEv5.0_02777	0.793068346255343	0.00158493603201713	2.74981128962689e-05	0.797915212490511	0.00427770913150423	9.7334500001631e-05	0.834607190055749	0.0138421678798467	0.000227789717950577	0.789219156695678	0.000156823075089685	0.99984317692491	FALSE	FALSE	FALSE	FALSE	0	4.3020575967366e-08	SIGN	0.80370247637432	NOT_DEG
SOLSEv5.0_03994	0.844958854201837	0.00202350150333986	3.71770027653229e-05	0.850450720091487	0.000761923098423842	1.10192998506185e-05	0.87381926528129	0.00862119180703011	0.000110002921055766	0.828343317114983	0.00111801237780773	0.998881987622192	FALSE	FALSE	FALSE	FALSE	0	4.33894779233244e-08	SIGN	0.849393039172399	NOT_DEG
SOLSEv5.0_03068	0.735450140430552	0.00147625057348569	2.52192365716165e-05	0.739755390483251	0.000483122064643603	6.51318078224548e-06	0.74417803233064	0.00844979767577324	0.000105625813536201	0.728056190523692	0.00250015009628091	0.997499849903719	FALSE	FALSE	FALSE	FALSE	0	4.39230943301594e-08	SIGN	0.736859938442034	NOT_DEG
SOLSEv5.0_43251	0.72151960239599	0.000895525873531591	1.38873541737404e-05	0.725795446486659	0.000472478635859104	6.30988272833134e-06	0.735237707308757	0.00702453648757037	7.9584292621608e-05	0.711541087898096	0.00509367256854265	0.994906327431457	FALSE	FALSE	FALSE	FALSE	0	4.41095469551736e-08	SIGN	0.723523461022376	NOT_DEG
SOLSEv5.0_03224	0.882852238109328	0.00170408718188136	3.05151346945305e-05	0.886508491681848	0.000568264856333874	7.840864500825e-06	0.875615640904705	0.0112788179435965	0.000168174061460673	0.879615160330675	0.00153805397705098	0.998461946022949	FALSE	FALSE	FALSE	FALSE	0	4.83590658798401e-08	SIGN	0.881147882756639	NOT_DEG
SOLSEv5.0_02247	0.672039328178044	0.00158327063761998	2.73877128418613e-05	0.675941046758298	0.00136048022359702	2.32494484237599e-05	0.685586205884918	0.00968748157378043	0.000132440648117761	0.662863552067859	0.000811102418397214	0.999188897581603	FALSE	FALSE	FALSE	FALSE	0	4.86806919426958e-08	SIGN	0.67410753322228	NOT_DEG
SOLSEv5.0_14516	1.17224547466303	0.000836551536784718	1.2823009015968e-05	1.17467124527344	0.00047871957358387	6.42352920027725e-06	1.14529825865249	0.011319364780981	0.000170458161319165	1.18880403003887	0.0037538275672736	0.996246172432726	TRUE	TRUE	TRUE	TRUE	4	4.89127640754315e-08	SIGN	1.17025475215696	PREVALENT_DEG
SOLSEv5.0_25730	-0.845118304102534	0.0012303660708002	2.04458798385249e-05	-0.839698278605249	0.000500966766489682	6.78546080754403e-06	-0.837929882323411	0.00909588430023687	0.000119701740263811	-0.854650848968876	0.00304236636375954	0.99695763363624	FALSE	FALSE	FALSE	FALSE	0	4.901537105299e-08	SIGN	-0.844349328500018	NOT_DEG
SOLSEv5.0_17597	0.86717501245722	0.000913505055952215	1.42643150345665e-05	0.869923085386745	0.000229864452780719	2.6478895158765e-06	0.852596124636778	0.00867089661133756	0.00011223129573838	0.86957581552538	0.00970018531117112	0.990299814688829	FALSE	FALSE	FALSE	FALSE	0	5.05480434764675e-08	SIGN	0.864817509501531	NOT_DEG
SOLSEv5.0_27804	0.892561748964348	0.000995936471746191	1.59081608193826e-05	0.896465241715944	0.00251555818921781	4.92778416761868e-05	0.940965367637838	0.00774837208231175	9.3424784434975e-05	0.884323204065831	0.000935917962060495	0.99906408203794	FALSE	FALSE	FALSE	FALSE	0	5.18280017344636e-08	SIGN	0.90357889059599	NOT_DEG
SOLSEv5.0_20615	1.29689454823172	0.00345364695706254	7.13686087753416e-05	1.29472501016233	0.000460590998100914	6.10739669623351e-06	1.26724201081094	0.0209567603290602	0.000433075872492051	1.30539458686501	0.000561875507118392	0.999438124492882	TRUE	TRUE	TRUE	TRUE	4	5.32436381519531e-08	SIGN	1.2910640390175	PREVALENT_DEG
SOLSEv5.0_20467	1.49065985049858	0.0289885508501697	0.00121676748071051	1.48848123365119	4.92796247248265e-05	4.52264032728874e-07	1.45058889462647	0.0042785452100605	3.83185637028742e-05	1.48744462964775	0.00317064861428451	0.996829351385715	TRUE	TRUE	TRUE	TRUE	4	5.4869019837976e-08	SIGN	1.479293652106	PREVALENT_DEG
SOLSEv5.0_30087	1.85063354039271	0.000745878016809906	1.11392856174246e-05	1.85469488892268	0.000730640514188337	1.05206314742775e-05	2.06349448245523	0.0103584632399602	0.000144564140916562	1.76770468238887	0.00349951212218425	0.996500487877816	TRUE	TRUE	TRUE	TRUE	4	5.58074001463747e-08	SIGN	1.88413189853988	PREVALENT_DEG
SOLSEv5.0_02316	1.25396906635629	0.00215071182797064	3.99763426229054e-05	1.25380156710548	0.000224410566704376	2.57579942546619e-06	1.23558449289306	0.0137844757938411	0.000225513152376646	1.25389124166406	0.00300897376625542	0.996991026233745	TRUE	TRUE	TRUE	TRUE	4	5.6465061755334e-08	SIGN	1.24931159200472	PREVALENT_DEG
SOLSEv5.0_19905	1.40706749664296	0.000602029043131656	8.4959320544708e-06	1.4114292481604	0.00038905625527242	4.94954316970514e-06	1.47533289920346	0.0082152273601304	0.000101393672915309	1.37637870539673	0.010541336797029	0.989458663202971	TRUE	TRUE	TRUE	TRUE	4	5.71247519207567e-08	SIGN	1.41755208735089	PREVALENT_DEG
SOLSEv5.0_22570	1.1481477900535	0.00122477421104576	2.03090917453687e-05	1.15205258366015	0.000433495823417296	5.65208643463167e-06	1.21706698124214	0.00746554599750643	8.78883227656696e-05	1.13832709306316	0.00514492024371338	0.994855079756287	TRUE	TRUE	TRUE	TRUE	4	5.73968002810705e-08	SIGN	1.16389861200474	PREVALENT_DEG
SOLSEv5.0_06627	0.842239428187821	0.000499208092857539	6.75813548815092e-06	0.846057983410543	0.000901041436899957	1.36015938922523e-05	0.812365294179045	0.010672937503101	0.000150641796461376	0.837009173888797	0.00454996094605864	0.995450039053941	FALSE	FALSE	FALSE	FALSE	0	6.09868983061498e-08	SIGN	0.834417969916552	NOT_DEG
SOLSEv5.0_09325	-1.0893693283638	0.000979448281339955	1.5539559796347e-05	-1.08383571372844	0.000327691969356377	4.00294630119819e-06	-1.08529493022208	0.00926244603234364	0.000123991729854785	-1.09211532417437	0.00755051063863243	0.992449489361368	TRUE	TRUE	TRUE	TRUE	4	6.24715339843676e-08	SIGN	-1.08765382412217	PREVALENT_DEG
SOLSEv5.0_10380	1.0894085420391	0.000821581231032128	1.25346896504436e-05	1.09096287122761	0.000431949169112915	5.61825084671692e-06	1.08225920973043	0.00930763469204659	0.00012548031199759	1.10995345028827	0.00695189278803077	0.993048107211969	TRUE	TRUE	TRUE	TRUE	4	6.37383134987059e-08	SIGN	1.09314601832135	PREVALENT_DEG
SOLSEv5.0_09672	0.743070567878365	0.0012651820286079	2.11603755948675e-05	0.746930011799257	0.000414999271875876	5.38465462416878e-06	0.743811552202178	0.00862531163598157	0.000110549422847955	0.738040555376177	0.00537823456185038	0.99462176543815	FALSE	FALSE	FALSE	FALSE	0	6.71405951224633e-08	SIGN	0.742963171813994	NOT_DEG
SOLSEv5.0_08809	0.497484304500712	0.0114405730538985	0.000336391034927679	0.501658004498606	0.0195176577472379	0.000746581934448168	0.498908580136162	0.0399873666199552	0.00128444498621015	0.493747707673169	2.85419428769362e-06	0.999997145805712	FALSE	FALSE	FALSE	FALSE	0	6.98776207480849e-08	SIGN	0.497949649202163	NOT_DEG
SOLSEv5.0_22686	0.546043605767945	0.00602410481259949	0.000148218609206212	0.550219190079972	0.017736206574685	0.000643238480160418	0.544463572281821	0.0434532342003705	0.00149753384740667	0.541296031252202	5.49467139254745e-06	0.999994505328607	FALSE	FALSE	FALSE	FALSE	0	6.99394356404589e-08	SIGN	0.545505599845485	NOT_DEG
SOLSEv5.0_18605	1.29194441970939	0.00505570782950673	0.000117873569121441	1.29829056261386	0.000705831095045228	1.01187216701632e-05	1.31601658676941	0.0170469146994796	0.000325486215408909	1.26462820556091	0.000429047196704335	0.999570952803296	TRUE	TRUE	TRUE	TRUE	4	7.13625350325495e-08	SIGN	1.29271994366339	PREVALENT_DEG
SOLSEv5.0_49732	2.06556645642568	0.000787546239046691	1.19590145890623e-05	2.05299883956047	0.000248952778048875	2.92292416393343e-06	2.15662250488243	0.0294584649128866	0.00075527165031197	2.13567566994031	0.00508114735253229	0.994918852647468	TRUE	TRUE	TRUE	TRUE	4	7.91378584608609e-08	SIGN	2.10271586770222	PREVALENT_DEG
SOLSEv5.0_09147	-1.07994534238274	0.000691807943525375	1.01831195755651e-05	-1.07435265666368	0.000618235251226338	8.64774141719805e-06	-1.01066100883871	0.017956716124879	0.000351758197452455	-1.08463212166168	0.00388073946249945	0.996119260537501	TRUE	TRUE	TRUE	TRUE	4	8.02240453063504e-08	SIGN	-1.0623977823867	PREVALENT_DEG
SOLSEv5.0_20279	0.871179893365494	0.000786587455538352	1.19018393990215e-05	0.875256097550893	0.000967455991177649	1.51246324137396e-05	0.88806637409043	0.00745783154135568	8.74292701538142e-05	0.859871477569673	0.0052889947250524	0.994711005274948	FALSE	FALSE	FALSE	FALSE	0	8.07276667562691e-08	SIGN	0.873593460644122	NOT_DEG
SOLSEv5.0_19558	0.95463643656011	0.000751813641525042	1.12548564629134e-05	0.958458222799245	0.00133361046415571	2.26636545223462e-05	0.902114857717252	0.0152863396137736	0.000272446084756692	0.947389477318319	0.00210893769128628	0.997891062308714	FALSE	FALSE	FALSE	FALSE	0	8.61687363969581e-08	SIGN	0.940649748598732	NOT_DEG
SOLSEv5.0_09000	0.716707893030092	0.00167757984393462	2.9740062414857e-05	0.720970763230372	0.00117776330541451	1.9083351130486e-05	0.724120112411373	0.0100305558594723	0.000138400656816036	0.707506379830676	0.00175064540522507	0.998249354594775	FALSE	FALSE	FALSE	FALSE	0	9.17162696154059e-08	SIGN	0.717326287125628	NOT_DEG
SOLSEv5.0_06801	0.970867692535062	0.00162912494375901	2.84142915124503e-05	0.974666210081304	0.00209744765353114	3.92890855578984e-05	1.02788879651675	0.00768654911950922	9.20876512848105e-05	0.954175701632746	0.00132696992172276	0.998673030078277	FALSE	FALSE	TRUE	FALSE	1	9.20841120052941e-08	SIGN	0.981899600191466	POSSIBLE_DEG
SOLSEv5.0_37432	1.52929432208347	0.000630383052800351	9.17737743148397e-06	1.52890439608627	0.000256684194297251	3.03152305337927e-06	1.48589644691157	0.0163318217259137	0.000306718473851354	1.53770985956374	0.0136429097847933	0.986357090215207	TRUE	TRUE	TRUE	TRUE	4	9.48718453014342e-08	SIGN	1.52045125616126	PREVALENT_DEG
SOLSEv5.0_09625	0.765480988628607	0.00108531478510455	1.74912847681773e-05	0.769176740067832	0.000814327210354074	1.20606707315328e-05	0.785436404490365	0.00777908782380523	9.40413161395486e-05	0.75791771465594	0.00543513246072758	0.994564867539272	FALSE	FALSE	FALSE	FALSE	0	9.7910213976449e-08	SIGN	0.769502961960686	NOT_DEG
SOLSEv5.0_15755	0.734553352034814	0.00199519117301127	3.65139563573081e-05	0.737787090830037	0.000923816064249744	1.40038575516829e-05	0.724328713320215	0.0121033141235979	0.000189216025097546	0.735376402620547	0.00170577843419784	0.998294221565802	FALSE	FALSE	FALSE	FALSE	0	9.94915601091504e-08	SIGN	0.733011389701403	NOT_DEG
SOLSEv5.0_12751	-0.668292542397831	0.0151765947323957	0.000483202948109009	-0.664584002698506	0.0265051200311466	0.00116424907760472	-0.679632263612345	0.0398022588798348	0.00127597988054282	-0.67255983174626	2.5883529722881e-06	0.999997411647028	FALSE	FALSE	FALSE	FALSE	0	1.07247161576558e-07	SIGN	-0.671267160113736	NOT_DEG
SOLSEv5.0_50434	0.88305079415355	0.00240465108039668	4.60998603539254e-05	0.883558383278658	0.000625461820292075	8.78841255133648e-06	0.865018805139495	0.0132731669796697	0.00021422561345712	0.896613935872633	0.00208696121918162	0.997913038780818	FALSE	FALSE	FALSE	FALSE	0	1.0774952581156e-07	SIGN	0.882060479611084	NOT_DEG
SOLSEv5.0_41643	0.749172309957845	0.00199961375792388	3.66665082750887e-05	0.753760703371698	0.00161473534351151	2.8565367797175e-05	0.792641673074798	0.00717650901577337	8.22145088043913e-05	0.733123004365477	0.00191127509078926	0.998088724909211	FALSE	FALSE	FALSE	FALSE	0	1.13701602353745e-07	SIGN	0.757174422692455	NOT_DEG
SOLSEv5.0_14702	1.12774238972545	0.00525243093275184	0.00012340071240904	1.13095958589925	0.000782004003876901	1.14829538212881e-05	1.1321733440547	0.0168382847653207	0.00031902493671552	1.11678854578714	0.000646622233419269	0.999353377766581	TRUE	TRUE	TRUE	TRUE	4	1.14680815967405e-07	SIGN	1.12691596636664	PREVALENT_DEG
SOLSEv5.0_49442	1.74366803314254	0.00145657301074105	2.47787472280639e-05	1.74689549822585	0.000451705514915523	5.94669116759573e-06	1.76294481184277	0.0214229060615641	0.000452786457547377	1.69461989262186	0.00332128926537734	0.996678710734623	TRUE	TRUE	TRUE	TRUE	4	1.19385811987253e-07	SIGN	1.73703205895825	PREVALENT_DEG
SOLSEv5.0_20916	0.670482067258334	0.00158493603201713	2.75300471144011e-05	0.674594696057817	0.00133779488131035	2.27771020014864e-05	0.675517287352567	0.010898538794425	0.000155205622250428	0.666285679740523	0.00203373690800657	0.997966263091993	FALSE	FALSE	FALSE	FALSE	0	1.19795420703162e-07	SIGN	0.67171993260231	NOT_DEG
SOLSEv5.0_08944	0.517250180127875	0.00632266340274453	0.000156923062033592	0.521087126720322	0.0153837354682653	0.000533579356094139	0.518608053656084	0.0353560809098924	0.00102155453877438	0.511451938762529	1.3973963427838e-05	0.999986026036572	FALSE	FALSE	FALSE	FALSE	0	1.22166715435175e-07	SIGN	0.517099324816703	NOT_DEG
SOLSEv5.0_03467	0.680578066004255	0.00597629399868231	0.000146512363152463	0.68420614947544	0.00345233176612363	7.52763247843028e-05	0.671377461597983	0.021010809377888	0.000436852487777221	0.682017203975196	0.000113234468732237	0.999886765531268	FALSE	FALSE	FALSE	FALSE	0	1.24468453614353e-07	SIGN	0.679544720263218	NOT_DEG
SOLSEv5.0_19275	0.756474333542047	0.0013939288171956	2.35133755783657e-05	0.760082877900772	0.00082709075958001	1.23544048394495e-05	0.76069934606996	0.00916041773567711	0.000121756240671679	0.760817255787474	0.00476015325861656	0.995239846741383	FALSE	FALSE	FALSE	FALSE	0	1.27107193118657e-07	SIGN	0.759518453325063	NOT_DEG
SOLSEv5.0_13010	1.33474107341059	0.00167757984393462	2.97144124677543e-05	1.34295870331997	0.000271855521450384	3.24344224775451e-06	1.3940511335006	0.00862119180703011	0.000110223788412297	1.29648457190017	0.0129641734590874	0.987035826540913	TRUE	TRUE	TRUE	TRUE	4	1.28661065444417e-07	SIGN	1.34205887053283	PREVALENT_DEG
SOLSEv5.0_38650	0.853771354820463	0.00231658745314881	4.40551514082809e-05	0.858399824372738	0.00185135837314348	3.36887580163138e-05	0.909210041016673	0.007561182591413	8.95108788652868e-05	0.835711591206231	0.0016601213003552	0.998339878699645	FALSE	FALSE	FALSE	FALSE	0	1.34991417158166e-07	SIGN	0.864273202854026	NOT_DEG
SOLSEv5.0_17064	0.963280508838182	0.00168928750809455	3.01896163075417e-05	0.963753682802311	0.000435508784446343	5.69211455983859e-06	0.952335082592695	0.0110353300084869	0.000162042885026042	0.975050099452265	0.006734957174242	0.993265042825758	FALSE	FALSE	FALSE	FALSE	0	1.36848082355395e-07	SIGN	0.963604843421363	NOT_DEG
SOLSEv5.0_17234	-1.22313510853129	0.00327176937523164	6.72586355340935e-05	-1.21784389763605	0.000395888803346981	5.04899483366034e-06	-1.22375306655056	0.0140894757725014	0.000234088888273782	-1.22277921239383	0.00323969791807066	0.996760302081929	TRUE	TRUE	TRUE	TRUE	4	1.46570821053632e-07	SIGN	-1.22187782127793	PREVALENT_DEG
SOLSEv5.0_20968	-0.689942158074545	0.00448245032250494	0.000100470607653178	-0.685793719775721	0.00506080217786885	0.000121744359699945	-0.678787721408134	0.0207306971481824	0.000426361776144235	-0.697071466501929	0.000131651423024626	0.999868348576975	FALSE	FALSE	FALSE	FALSE	0	1.52625298611699e-07	SIGN	-0.687898766440082	NOT_DEG
SOLSEv5.0_04460	1.63852092408712	0.0011373367870971	1.85495818345793e-05	1.64138046796362	0.00125215625800219	2.07642608687981e-05	1.77391314053926	0.0127927877149475	0.000204448172285468	1.57932394811726	0.00379908202377366	0.996200917976226	TRUE	TRUE	TRUE	TRUE	4	1.68315226010761e-07	SIGN	1.65828462017681	PREVALENT_DEG
SOLSEv5.0_48764	-1.04096985938248	0.00202440984923421	3.72661937721647e-05	-1.03571034958569	0.000819871462608036	1.21946766488109e-05	-1.06044855670231	0.0108292841731316	0.000153876660455587	-1.04560231645163	0.00386320255936135	0.996136797440639	TRUE	TRUE	TRUE	TRUE	4	1.68791971581279e-07	SIGN	-1.04568277053052	PREVALENT_DEG
SOLSEv5.0_43526	1.14867583590003	0.00163264933799373	2.85927056184706e-05	1.15065022966677	0.000506122282708987	6.88732496486801e-06	1.14491256516839	0.0127591628494211	0.000202699444615633	1.14505583454561	0.00675327274099846	0.993246727259002	TRUE	TRUE	TRUE	TRUE	4	1.72547750875096e-07	SIGN	1.1473236163202	PREVALENT_DEG
SOLSEv5.0_11241	1.29318588163903	0.000913505055952215	1.42551692470756e-05	1.29252359844139	0.000339788393783332	4.17221737358565e-06	1.23486896933975	0.0172950458718647	0.000332775970445069	1.31140806323941	0.0134894030659622	0.986510596934038	TRUE	TRUE	TRUE	TRUE	4	1.75128324564635e-07	SIGN	1.28299662816489	PREVALENT_DEG
SOLSEv5.0_00778	-0.669025790918441	0.00168442721443565	3.00424307996904e-05	-0.66482504198778	0.0026909778699875	5.39684242441322e-05	-0.676750191547256	0.011688080747646	0.000179025636313196	-0.673796449887103	0.00137990782442821	0.998620092175572	FALSE	FALSE	FALSE	FALSE	0	1.76592372819917e-07	SIGN	-0.671099368585145	NOT_DEG
SOLSEv5.0_47534	0.482188861603479	0.0384527349926497	0.0018660359542669	0.486270047151414	0.0668237359123066	0.00460590831409234	0.498730774120334	0.0815230172560879	0.00484509719949786	0.478473237098192	3.50641568336307e-07	0.999999649358432	FALSE	FALSE	FALSE	FALSE	0	1.77323621294838e-07	SIGN	0.486415729993355	NOT_DEG
SOLSEv5.0_17302	1.50490146569498	0.00168393451549908	2.99733347970433e-05	1.50702572809063	0.00031074843350112	3.77630299896928e-06	1.54212999200427	0.0143935455152525	0.000243240397010817	1.48602140756324	0.00975316601816167	0.990246833981838	TRUE	TRUE	TRUE	TRUE	4	1.77340066843628e-07	SIGN	1.51001964833828	PREVALENT_DEG
SOLSEv5.0_13978	1.06426825877723	0.00207193934809099	3.83637505537943e-05	1.07044595048456	0.00120372623308879	1.96183110237895e-05	1.13810935050726	0.007561182591413	8.97320634127623e-05	1.03255689466159	0.00416722359365418	0.995832776406346	TRUE	TRUE	TRUE	TRUE	4	1.88146813454942e-07	SIGN	1.07634511360766	PREVALENT_DEG
SOLSEv5.0_20680	0.767660050660731	0.0014889128323274	2.54888737859931e-05	0.772096844624836	0.00244878019874909	4.72968468269198e-05	0.761272935664025	0.0136524573307556	0.000222507532685816	0.763452132861994	0.00158713157079271	0.998412868429207	FALSE	FALSE	FALSE	FALSE	0	1.89023087084329e-07	SIGN	0.766120490952896	NOT_DEG
SOLSEv5.0_08450	0.905433873250148	0.000786587455538352	1.19162844242075e-05	0.910171212049096	0.00251843450443292	4.94138862859081e-05	0.914982162309244	0.011599224052889	0.000176196320940115	0.902643053354107	0.00357541481690349	0.996424585183097	FALSE	FALSE	FALSE	FALSE	0	1.9561848856037e-07	SIGN	0.908307575240649	NOT_DEG
SOLSEv5.0_00857	0.926159712196359	0.00165373315562084	2.9117833862801e-05	0.930721345574614	0.00124944737946924	2.06402586184038e-05	0.94697059898762	0.00942218054188754	0.000127508025674185	0.910473007665046	0.00444201759744156	0.995557982402558	FALSE	FALSE	FALSE	FALSE	0	2.04615776885408e-07	SIGN	0.928581166105909	NOT_DEG
SOLSEv5.0_15193	-0.51441099334894	0.0247306850570619	0.00096099109257618	-0.510214482399346	0.0309288388310507	0.00148750135247077	-0.51968873838517	0.0460827604333175	0.00167857391875529	-0.518834823362443	2.53038930753124e-06	0.999997469610692	FALSE	FALSE	FALSE	FALSE	0	2.10227736137583e-07	SIGN	-0.515787259373975	NOT_DEG
SOLSEv5.0_20428	1.78337127388289	0.00138825407291002	2.33679326075392e-05	1.77414837837791	0.000379986996098608	4.81011419473538e-06	1.78335286596012	0.0329203478762182	0.00091575637783461	1.85687136287028	0.00551418949000548	0.994485810509995	TRUE	TRUE	TRUE	TRUE	4	2.23728538963533e-07	SIGN	1.7994359702728	PREVALENT_DEG
SOLSEv5.0_00058	0.762196987473926	0.000881176478287723	1.35701556358327e-05	0.766135346586409	0.00154006478171514	2.69032488213791e-05	0.745552004912026	0.0125391647123472	0.000196823497494358	0.75671587261361	0.00575275333251479	0.994247246667485	FALSE	FALSE	FALSE	FALSE	0	2.28084457139775e-07	SIGN	0.757650052896493	NOT_DEG
SOLSEv5.0_45007	1.60123396066339	0.00115571234065306	1.89894716918614e-05	1.60284063531694	0.000656227736467819	9.28300889905107e-06	1.68833297938388	0.0147042509095511	0.000252910186934093	1.5730798480898	0.00887391782871416	0.991126082171286	TRUE	TRUE	TRUE	TRUE	4	2.30263801647807e-07	SIGN	1.6163718558635	PREVALENT_DEG
SOLSEv5.0_41331	0.836252075483434	0.00354739646791108	7.36870550601112e-05	0.838797438150628	0.000784766977230166	1.15483605307772e-05	0.825147161931271	0.0144773403212695	0.000245572784334962	0.835226076923912	0.00246035132016764	0.997539648679832	FALSE	FALSE	FALSE	FALSE	0	2.30669792378167e-07	SIGN	0.833855688122311	NOT_DEG
SOLSEv5.0_16581	0.804321657568728	0.00142052959395329	2.41147133992501e-05	0.808682692347604	0.00129964035014359	2.19433992830502e-05	0.812077559267808	0.0103459776290488	0.000144062475292935	0.802718170135101	0.00526762419210547	0.994732375807895	FALSE	FALSE	FALSE	FALSE	0	2.33629376926764e-07	SIGN	0.80695001982981	NOT_DEG
SOLSEv5.0_08992	0.722141133685899	0.00111516775937452	1.80922210084041e-05	0.726420027410733	0.00209491792648428	3.91152117670092e-05	0.721969799402256	0.0118213536071108	0.000183035702598563	0.716263110604056	0.0038327541594827	0.996167245840517	FALSE	FALSE	FALSE	FALSE	0	2.44235683033941e-07	SIGN	0.721698517775736	NOT_DEG
SOLSEv5.0_09636	0.645735341959481	0.00505570782950673	0.000117328167298251	0.649941179937343	0.00304681811421811	6.38953203594355e-05	0.652279501687836	0.0162242457750919	0.00030139030570521	0.639417541149907	0.000428594389221826	0.999571405610778	FALSE	FALSE	FALSE	FALSE	0	2.46785871491629e-07	SIGN	0.646843391183642	NOT_DEG
SOLSEv5.0_23072	0.58454152316973	0.00475562987361704	0.000109174083124007	0.588313283561919	0.0100995541705252	0.00029308810957219	0.587578893305247	0.0261484534241084	0.000617321632152436	0.578441622201838	8.79247992217058e-05	0.999912075200778	FALSE	FALSE	FALSE	FALSE	0	2.53452688259846e-07	SIGN	0.584718830559684	NOT_DEG
SOLSEv5.0_13867	1.54465261525103	0.0067176484066948	0.00016913211195138	1.54305943779386	0.00129595629779618	2.17452943217123e-05	1.52516557193553	0.0330014096701679	0.000922188826822312	1.53562300601609	0.000387814946060105	0.99961218505394	TRUE	TRUE	TRUE	TRUE	4	2.55450630108095e-07	SIGN	1.53712515774912	PREVALENT_DEG
SOLSEv5.0_22506	-1.66665290184152	0.00296980281925888	5.97747003947958e-05	-1.65398753624968	0.000618235251226338	8.64157612792665e-06	-1.62474427255365	0.0268991033890554	0.000648663463478599	-1.67391501471731	0.00229032460022882	0.997709675399771	TRUE	TRUE	TRUE	TRUE	4	2.58844831680552e-07	SIGN	-1.65482493134054	PREVALENT_DEG
SOLSEv5.0_43885	1.1819605468084	0.00165373315562084	2.91396287001452e-05	1.18583774058768	0.00146527836146791	2.53649566037832e-05	1.1703395457217	0.0161493473377568	0.000298290223882599	1.16473230795098	0.00297964225435632	0.997020357745644	TRUE	TRUE	TRUE	TRUE	4	2.65813869437785e-07	SIGN	1.17571753526719	PREVALENT_DEG
SOLSEv5.0_13709	0.966833477117324	0.00471800658193889	0.000107871149000255	0.971995863613549	0.00802877692595251	0.000217495270376131	0.975537787433478	0.0214700957978349	0.000457425940169093	0.969358064728727	0.000144969336453027	0.999855030663547	FALSE	FALSE	FALSE	FALSE	0	2.68403516703037e-07	SIGN	0.970931298223269	NOT_DEG
SOLSEv5.0_42818	1.47874419785533	0.00120545737521654	1.99024371454346e-05	1.47781224671099	0.000589702832893412	8.19138848121278e-06	1.4007430007375	0.0287793418918192	0.000721702488920244	1.49120379554829	0.00598702840887677	0.994012971591123	TRUE	TRUE	TRUE	TRUE	4	2.77505359963193e-07	SIGN	1.46212581021303	PREVALENT_DEG
SOLSEv5.0_07869	0.571207755718416	0.0148829110353634	0.000471203376211775	0.574858580698018	0.0193178117682627	0.0007323883191993	0.585960137344634	0.033568794060847	0.000942293121047227	0.562913484956453	1.27181898527118e-05	0.999987281810147	FALSE	FALSE	FALSE	FALSE	0	2.78025316053076e-07	SIGN	0.57373498967938	NOT_DEG
SOLSEv5.0_44682	0.69501576041518	0.00222376096647037	4.17323524973309e-05	0.699153645226989	0.00175745253572689	3.18687396111113e-05	0.702550823520308	0.0114199444949458	0.000172388794711514	0.685489251231654	0.00276386964772202	0.997236130352278	FALSE	FALSE	FALSE	FALSE	0	2.79229554762857e-07	SIGN	0.695552370098533	NOT_DEG
SOLSEv5.0_09512	0.637551837883237	0.0111461447586842	0.000324939539917231	0.641469897709816	0.0204711430609573	0.000806492906878414	0.620728512694138	0.0447073072268065	0.00158665002709778	0.631871983768984	1.24101816167954e-05	0.999987589818383	FALSE	FALSE	FALSE	FALSE	0	2.85638217630889e-07	SIGN	0.632905558014044	NOT_DEG
SOLSEv5.0_10509	0.780684981604686	0.00179374821081959	3.2184938529497e-05	0.785085531316343	0.00166296540810917	2.97343414532637e-05	0.80323035887123	0.0100364993648912	0.000138800285529841	0.773579082842733	0.00425572630913351	0.995744273690866	FALSE	FALSE	FALSE	FALSE	0	2.87239762372333e-07	SIGN	0.785644988658748	NOT_DEG
SOLSEv5.0_46202	1.49372705079321	0.129175345160616	0.0116906434170402	1.49954254245274	0.00211021688170441	3.96626501935821e-05	1.43405880550271	0.0214700957978349	0.000457952611403548	1.48745231679513	2.27479301682099e-05	0.999977252069832	FALSE	TRUE	TRUE	TRUE	3	2.98487520181065e-07	SIGN	1.47869517888595	POSSIBLE_DEG
SOLSEv5.0_15977	1.05050718672935	0.00218185862683613	4.06334247530545e-05	1.04988533552957	0.000589702832893412	8.1926498825978e-06	1.03764466030678	0.0137844757938411	0.000225531630286271	1.07135682454891	0.0078267025418538	0.992173297458146	TRUE	TRUE	TRUE	TRUE	4	3.09589173567809e-07	SIGN	1.05234850177865	PREVALENT_DEG
SOLSEv5.0_47959	0.913455723846332	0.00262115176665879	5.15037414815271e-05	0.917274307365677	0.004556721986158	0.000105846195697331	0.843498325850804	0.032109307680363	0.000875920858902906	0.906899558232274	0.00037819565205921	0.999621804347941	FALSE	FALSE	FALSE	FALSE	0	3.21693616146038e-07	SIGN	0.895281978823772	NOT_DEG
SOLSEv5.0_17496	0.778691619178778	0.00361235176473393	7.59214827182282e-05	0.782643488219586	0.00457391899696797	0.000106679904451577	0.737157650166671	0.0254806982625157	0.000587848635506628	0.774089365206302	0.000361444684990442	0.99963855531501	FALSE	FALSE	FALSE	FALSE	0	3.35464090847347e-07	SIGN	0.768145530692834	NOT_DEG
SOLSEv5.0_41434	0.74300677685543	0.00165373315562084	2.90390192007332e-05	0.747410015352743	0.00167078346504093	2.9979879891079e-05	0.759837865368507	0.0106109890177357	0.00014909582973748	0.739047893124597	0.00554479679530451	0.994455203204695	FALSE	FALSE	FALSE	FALSE	0	3.55388350175864e-07	SIGN	0.747325637675319	NOT_DEG
SOLSEv5.0_14139	0.979837012074659	0.00159465590527124	2.77559906153507e-05	0.98144269186674	0.000559724890328744	7.70531748767377e-06	0.938568703251602	0.0152863396137736	0.000274816420194303	0.986810936112098	0.0122531356831183	0.987746864316882	FALSE	FALSE	FALSE	FALSE	0	3.64185751366431e-07	SIGN	0.971664835826275	NOT_DEG
SOLSEv5.0_15374	-2.98239605008597	NA	1.07059729864793e-06	-2.94484502987866	1.87181021017464e-05	1.49868028473744e-07	-3.54405020539608	0.0222586140114615	0.000483928852997692	-2.95792041194297	0.000419879461716621	0.999580120538283	FALSE	TRUE	TRUE	TRUE	3	3.78886876479239e-07	SIGN	-3.10730292432592	POSSIBLE_DEG
SOLSEv5.0_16629	0.859088604929978	0.00240523776533024	4.62578855376527e-05	0.86218199210744	0.00154592730537051	2.71035073000811e-05	0.831653981513903	0.0159263515321564	0.00029283237571388	0.863487676030369	0.00298598000439143	0.997014019995609	FALSE	FALSE	FALSE	FALSE	0	3.82455504337133e-07	SIGN	0.854103063645422	NOT_DEG
SOLSEv5.0_33248	0.719637497851456	0.00199519117301127	3.63840907190215e-05	0.723621997996435	0.00506080217786885	0.000121879504331093	0.705161813560246	0.0209241937166596	0.00043174069759366	0.713899929719358	0.000841822565210149	0.99915817743479	FALSE	FALSE	FALSE	FALSE	0	3.84399054347501e-07	SIGN	0.715580309781874	NOT_DEG
SOLSEv5.0_41147	0.766004746932687	0.00112486627196965	1.82898534300631e-05	0.769776346232839	0.00208772041226855	3.87826159689116e-05	0.741341816833224	0.0140894757725014	0.000233700129253053	0.761202270139435	0.00557108741591161	0.994428912584088	FALSE	FALSE	FALSE	FALSE	0	3.96584534121268e-07	SIGN	0.759581295034546	NOT_DEG
SOLSEv5.0_09231	0.617357579299458	0.0102227529281213	0.000287768920618269	0.621489740486557	0.0190379982557624	0.000712742553136713	0.594482947777157	0.0447073072268065	0.00159134555467906	0.611861014814354	2.14558235858142e-05	0.999978544176414	FALSE	FALSE	FALSE	FALSE	0	4.00993882750797e-07	SIGN	0.611297820594382	NOT_DEG
SOLSEv5.0_22005	0.821475895751216	0.00253089072148555	4.921831035623e-05	0.825464673236614	0.00300598013283194	6.27851162273831e-05	0.81546747091413	0.0148610606437987	0.000256995242637513	0.811471470750681	0.00165911597392343	0.998340884026077	FALSE	FALSE	FALSE	FALSE	0	4.02667104049888e-07	SIGN	0.81846987766316	NOT_DEG
SOLSEv5.0_18770	1.03929253523604	0.00119268963078162	1.96489230771271e-05	1.04280503940331	0.0007982557183072	1.17973803110688e-05	0.993119709971093	0.0152863396137736	0.000276227093245505	1.04286933263893	0.0133741332532442	0.986625866746756	TRUE	TRUE	FALSE	TRUE	3	4.1585949123459e-07	SIGN	1.02952165431234	POSSIBLE_DEG
SOLSEv5.0_38726	0.941401027174657	0.00115349600277714	1.88792949383695e-05	0.946456839125716	0.00349455666596134	7.63076078202894e-05	0.987812599133084	0.0105990649546442	0.000148592859739466	0.938446359584535	0.00455726639486231	0.995442733605138	FALSE	FALSE	FALSE	FALSE	0	4.15977682608223e-07	SIGN	0.953529206254498	NOT_DEG
SOLSEv5.0_09657	-0.571153189477987	0.0103695181745994	0.000293385837616702	-0.567049298117886	0.0113548856970938	0.00034640684236838	-0.569911577777048	0.0287793418918192	0.000722238618950367	-0.575799955822764	5.82447483222781e-05	0.999941755251678	FALSE	FALSE	FALSE	FALSE	0	4.20933942998396e-07	SIGN	-0.570978505298921	NOT_DEG
SOLSEv5.0_02428	1.51766236911655	0.00106168838466215	1.70344673135392e-05	1.5184170631227	0.000992625691088463	1.56437733523863e-05	1.40195635890798	0.034858261054997	0.0009983457152053	1.5447911123545	0.00537351300887301	0.994626486991127	TRUE	TRUE	TRUE	TRUE	4	4.20991100538824e-07	SIGN	1.49570672587543	PREVALENT_DEG
SOLSEv5.0_10298	0.605026811766159	0.0115327555126155	0.000340753645795709	0.609232916180438	0.0197723348642236	0.000766488289959951	0.586811610896805	0.045687533440686	0.00164971915743608	0.600261357666492	1.9506791095969e-05	0.999980493208904	FALSE	FALSE	FALSE	FALSE	0	4.31800703745785e-07	SIGN	0.600333174127474	NOT_DEG
SOLSEv5.0_04092	0.676778534348528	0.00167855315658737	2.98174330516201e-05	0.680914307580839	0.00218028975967945	4.11922208465024e-05	0.690600301572406	0.0109510227442159	0.00015907210480063	0.668983050094562	0.00513018471252058	0.994869815287479	FALSE	FALSE	FALSE	FALSE	0	4.36211121524775e-07	SIGN	0.679319048399084	NOT_DEG
SOLSEv5.0_48976	-1.06485132065829	0.00229824411100306	4.34593829456922e-05	-1.05929317247637	0.00109638660800469	1.76607102590077e-05	-1.06799691580575	0.0135102135191172	0.000218986602729725	-1.0714452916942	0.00620686849971575	0.993793131500284	TRUE	TRUE	TRUE	TRUE	4	4.46717445607956e-07	SIGN	-1.06589667515865	PREVALENT_DEG
SOLSEv5.0_18809	-1.74782695180716	0.00254637083781765	4.96105485199054e-05	-1.73372467177106	0.000618235251226338	8.63568178387549e-06	-1.79955543357873	0.0202666071714021	0.000411758657047379	-1.76005545240444	0.00670839313206584	0.993291606867934	TRUE	TRUE	TRUE	TRUE	4	4.51748398254817e-07	SIGN	-1.76029062739035	PREVALENT_DEG
SOLSEv5.0_12512	1.43519357624651	0.00228963927350231	4.30758056220977e-05	1.432793244414	0.000365635090565696	4.59372546455841e-06	1.42369652907995	0.0192359455764404	0.00038107857624772	1.44305364895123	0.0136451685352396	0.98635483146476	TRUE	TRUE	TRUE	TRUE	4	4.62231617099695e-07	SIGN	1.43368424967292	PREVALENT_DEG
SOLSEv5.0_21935	-0.566955984795182	0.00471800658193889	0.000108070137923228	-0.562416570351974	0.00968958344992291	0.000276591166550538	-0.55859826574051	0.0260124779384057	0.00061246506491262	-0.569658472957667	0.000192053697316563	0.999807946302683	FALSE	FALSE	FALSE	FALSE	0	4.78038769798267e-07	SIGN	-0.564407323461333	NOT_DEG
SOLSEv5.0_49204	0.858675805274613	0.00262838777805485	5.17732711815115e-05	0.86181174975344	0.00254839513552611	5.03243319272221e-05	0.923696890339499	0.0092426897784529	0.000123434763331344	0.852663767093509	0.00389104557694941	0.996108954423051	FALSE	FALSE	FALSE	FALSE	0	5.00760658831525e-07	SIGN	0.874212053115265	NOT_DEG
SOLSEv5.0_44128	1.18057602721806	0.00240465108039668	4.61604820246624e-05	1.18684273820099	0.00149107374703882	2.59530542381516e-05	1.26709526076982	0.00897463924811736	0.000117008916762003	1.14313272024578	0.00754613911686131	0.992453860883139	TRUE	TRUE	TRUE	TRUE	4	5.04259343343032e-07	SIGN	1.19441168660866	PREVALENT_DEG
SOLSEv5.0_15814	0.900070937770421	0.00189908531017142	3.42790271587421e-05	0.903392238122262	0.000782004003876901	1.14734133043868e-05	0.868938514802844	0.0161493473377568	0.000299487880626776	0.896155520899189	0.0101256608194846	0.989874339180515	FALSE	FALSE	FALSE	FALSE	0	5.04298579604951e-07	SIGN	0.892139302898679	NOT_DEG
SOLSEv5.0_16994	0.652115475030449	0.00208782251414519	3.87326145092476e-05	0.656278686288874	0.00267053824416235	5.33279417724119e-05	0.648104070269826	0.0149631838705024	0.000260920639769713	0.650165272927733	0.00296258555197815	0.997037414448022	FALSE	FALSE	FALSE	FALSE	0	5.12099256278634e-07	SIGN	0.65166587612922	NOT_DEG
SOLSEv5.0_06552	0.873570818330451	0.00296347295122616	5.95411620098087e-05	0.8772863419036	0.00224094609892512	4.26927925425781e-05	0.861397523420754	0.0155186297936926	0.000281701674269714	0.878753827377331	0.00250942306564372	0.997490576934356	FALSE	FALSE	FALSE	FALSE	0	5.32698394902335e-07	SIGN	0.872752127758034	NOT_DEG
SOLSEv5.0_08684	-0.701295311293745	0.00154319501901308	2.65286730580288e-05	-0.696831775657718	0.00139428990257123	2.39154760338493e-05	-0.693598080493862	0.0110372864109722	0.000162547824874449	-0.709336089299633	0.0110194624396852	0.988980537560315	FALSE	FALSE	FALSE	FALSE	0	5.38211479999193e-07	SIGN	-0.700265314186239	NOT_DEG
SOLSEv5.0_08412	-0.371020110237535	0.0586669194881852	0.00354650004781486	-0.366751539428837	0.121926215977685	0.0116356513976644	-0.366184917352678	0.130632522172445	0.0114377841745279	-0.375123538913961	2.83471587203543e-07	0.999999716528413	FALSE	FALSE	FALSE	FALSE	0	5.43909406582591e-07	SIGN	-0.369770026483253	NOT_DEG
SOLSEv5.0_42829	-1.02481796766529	0.00391618192279564	8.38721004882099e-05	-1.0204889086909	0.000890697779686993	1.34172645694803e-05	-1.02580659165977	0.0143679544292585	0.000241443836891555	-1.0252641905108	0.0053985602854163	0.994601439714584	TRUE	TRUE	TRUE	TRUE	4	5.54046682387379e-07	SIGN	-1.02409441463169	PREVALENT_DEG
SOLSEv5.0_20043	0.928103149326341	0.00317452141571941	6.49184058583118e-05	0.933112891753649	0.00131917407417377	2.23765721623196e-05	0.951824993541414	0.0127591628494211	0.000202675472335025	0.911434577422155	0.00516300372166256	0.994836996278337	FALSE	FALSE	FALSE	FALSE	0	5.63494653357003e-07	SIGN	0.93111890301089	NOT_DEG
SOLSEv5.0_09142	-0.621702359399238	0.000963665140689686	1.52546376400273e-05	-0.617641332857953	0.00287815540347905	5.92044372372981e-05	-0.622895015654767	0.013541447139905	0.000220269749989277	-0.627095620396112	0.00772933913419016	0.99227066086581	FALSE	FALSE	FALSE	FALSE	0	5.89052474389972e-07	SIGN	-0.622333582077017	NOT_DEG
SOLSEv5.0_01585	0.668701197712057	0.00546153067411911	0.000131442898539075	0.672443035686423	0.00698605879340424	0.000182173880368527	0.673238627920886	0.0209794158882397	0.000434871907553942	0.659861315137682	0.000368714918499546	0.9996312850815	FALSE	FALSE	FALSE	FALSE	0	5.97587773956614e-07	SIGN	0.668561044114262	NOT_DEG
SOLSEv5.0_09327	1.19658450601608	0.0693882015164139	0.00454945829405993	1.20619891110078	0.00082709075958001	1.23335753166591e-05	1.29164416942357	0.0035896079490827	3.04444738869636e-05	1.19107333031733	0.00145068457735475	0.998549315422645	FALSE	TRUE	TRUE	TRUE	3	6.04119219626256e-07	SIGN	1.22137522921444	POSSIBLE_DEG
SOLSEv5.0_47980	0.580576075653286	0.0162655494171779	0.000530689618188133	0.584900188227547	0.0271739792706574	0.00120308861038798	0.567716790417435	0.0529637778750324	0.0021923675262047	0.577117941663808	1.27731255027408e-05	0.999987226874497	FALSE	FALSE	FALSE	FALSE	0	6.04408786189974e-07	SIGN	0.577577748990519	NOT_DEG
SOLSEv5.0_04143	0.868269376337935	0.00306122054921529	6.19436147233951e-05	0.870671835348897	0.000671574794380636	9.58410817038286e-06	0.85912490912211	0.0135102135191172	0.000219334141438246	0.8693772132417	0.0108741073954183	0.989125892604582	FALSE	FALSE	FALSE	FALSE	0	6.09692614955743e-07	SIGN	0.86686083351266	NOT_DEG
SOLSEv5.0_09296	-0.541321585066104	0.0216574334749569	0.000790386771723808	-0.537225004524347	0.0315628206056843	0.0015382367711875	-0.544899498542642	0.0474024420009281	0.00176114645745402	-0.544850212761257	9.35087780695731e-06	0.999990649122193	FALSE	FALSE	FALSE	FALSE	0	6.11393229158379e-07	SIGN	-0.542074075223588	NOT_DEG
SOLSEv5.0_23628	0.94016913695981	0.00412182258676749	8.89234225446499e-05	0.940392605027794	0.000990830998587711	1.55527762049275e-05	0.933739873858026	0.0152863396137736	0.000275457075270529	0.951512220381501	0.00495456040199105	0.995045439598009	FALSE	FALSE	FALSE	FALSE	0	6.2246255500799e-07	SIGN	0.941453459056783	NOT_DEG
SOLSEv5.0_11930	1.3309098071256	0.00285045699721297	5.67600490813842e-05	1.3350027472501	0.000534529027518782	7.29080068548356e-06	1.34660909590788	0.0152099561651733	0.000269093409497786	1.30966803609913	0.0133749494956872	0.986625050504313	TRUE	TRUE	TRUE	TRUE	4	6.23595634587588e-07	SIGN	1.33054742159568	PREVALENT_DEG
SOLSEv5.0_15320	0.960901214200939	0.00221951946036999	4.15732640130903e-05	0.963306949221985	0.000925893853626127	1.40646555188627e-05	0.915180238610996	0.0194632132718123	0.000388044696390447	0.962467080016767	0.00790531328907118	0.992094686710929	FALSE	FALSE	FALSE	FALSE	0	6.3448560122749e-07	SIGN	0.950463870512672	NOT_DEG
SOLSEv5.0_22952	1.18031533305017	0.00356205655998274	7.42467200741334e-05	1.18088044543121	0.000815985359814416	1.21110520507915e-05	1.14853746383786	0.0207306971481824	0.000426436062733584	1.18102360884082	0.00531434962481436	0.994685650375186	TRUE	TRUE	TRUE	TRUE	4	6.41501083259431e-07	SIGN	1.17268921279001	PREVALENT_DEG
SOLSEv5.0_15735	1.00868332540755	0.00166659360247254	2.94259238600015e-05	1.01202427847374	0.000933907434308916	1.42159396152596e-05	0.96156408195088	0.0186507157759483	0.000368304270520957	1.00598819367018	0.0112702739928278	0.988729726007172	TRUE	TRUE	FALSE	TRUE	3	6.53575086008724e-07	SIGN	0.997064969875589	POSSIBLE_DEG
SOLSEv5.0_02005	0.82102345511479	0.00263003659096074	5.19941335939519e-05	0.824483097622911	0.000845137027035982	1.26774565908749e-05	0.805259295490632	0.0147042509095511	0.000253144482255634	0.818346698046679	0.0105063855703672	0.989493614429633	FALSE	FALSE	FALSE	FALSE	0	6.81654213771861e-07	SIGN	0.817278136568753	NOT_DEG
SOLSEv5.0_41797	-0.645646311238036	0.000484929018703129	6.51272767042739e-06	-0.641697946972187	0.00205523948228065	3.80491501988727e-05	-0.642412408209887	0.0118213536071108	0.000183229740221248	-0.651154111006923	0.0291826016415909	0.970817398358409	FALSE	FALSE	FALSE	FALSE	0	6.82400157725297e-07	SIGN	-0.645227694356759	NOT_DEG
SOLSEv5.0_15928	1.17495820314763	0.00354912513085586	7.38500716648971e-05	1.17717583870032	0.00135890728781641	2.31795635347019e-05	1.17008496699136	0.0202290068701935	0.000410354549314662	1.17064589619276	0.00352842991143387	0.996471570088566	TRUE	TRUE	TRUE	TRUE	4	6.83131480613441e-07	SIGN	1.17321622625802	PREVALENT_DEG
SOLSEv5.0_45923	-0.820097309413668	0.00448245032250494	0.000100824112500279	-0.815695260361838	0.00256998603714477	5.09133598928013e-05	-0.822594382854181	0.0155186297936926	0.000282880178523591	-0.825939807813086	0.00193036229277843	0.998069637707222	FALSE	FALSE	FALSE	FALSE	0	6.84597152630685e-07	SIGN	-0.821081690110693	NOT_DEG
SOLSEv5.0_14181	0.839239457698277	0.00309076954585306	6.2984308845727e-05	0.840568688424174	0.000961557467601978	1.48498384186134e-05	0.830168420386642	0.0138758995889217	0.000229223063559516	0.84811665637108	0.00850387972021627	0.991496120279784	FALSE	FALSE	FALSE	FALSE	0	6.94226141415168e-07	SIGN	0.839523305720043	NOT_DEG
SOLSEv5.0_12515	1.47917214921858	0.00477805609094325	0.000110004235730951	1.47567826689033	0.00108854616376046	1.74999668087698e-05	1.50772839092964	0.0243213360415497	0.000542629257549053	1.48991247513861	0.00286394660926015	0.99713605339074	TRUE	TRUE	TRUE	TRUE	4	7.14127577299609e-07	SIGN	1.48812282054429	PREVALENT_DEG
SOLSEv5.0_04947	1.10509077070784	0.00421525916619338	9.22399308983653e-05	1.10777303878909	0.000948147659817139	1.46127380718044e-05	1.10508683480554	0.0170174079968266	0.000323664109816539	1.09709093263365	0.00532840589894157	0.994671594101058	TRUE	TRUE	TRUE	TRUE	4	7.14328318825472e-07	SIGN	1.10376039423403	PREVALENT_DEG
SOLSEv5.0_02370	-0.85107271884478	0.00471800658193889	0.000108141401491329	-0.845436033049153	0.00125071901216829	2.07008463357706e-05	-0.8410013296609	0.0155186297936926	0.000282497572820933	-0.857665523083846	0.00399755769637067	0.996002442303629	FALSE	FALSE	FALSE	FALSE	0	7.20606569517137e-07	SIGN	-0.84879390115967	NOT_DEG
SOLSEv5.0_05533	-0.793033115003462	0.00306122054921529	6.18393126868592e-05	-0.789180955142467	0.000990830998587711	1.55426271254033e-05	-0.788208513474942	0.0127024273035548	0.000200994134364297	-0.794913073743339	0.0095016429547613	0.990498357045239	FALSE	FALSE	FALSE	FALSE	0	7.20625625197347e-07	SIGN	-0.791333914341052	NOT_DEG
SOLSEv5.0_42637	0.736290626570072	0.00181509533402446	3.26979784046381e-05	0.739874936675112	0.00279894206151694	5.66006512012825e-05	0.74792489863806	0.0125829323245137	0.000198306917864736	0.729153127935762	0.00583310058469577	0.994166899415304	FALSE	FALSE	FALSE	FALSE	0	7.32239680051358e-07	SIGN	0.738310897454751	NOT_DEG
SOLSEv5.0_03712	1.13253483500238	0.0019327921278517	3.49924082206367e-05	1.13543442542504	0.00139319224138212	2.38525587071656e-05	1.11466426658721	0.0152863396137736	0.000274659957395139	1.15294797434014	0.0090636662908935	0.990936333709106	TRUE	TRUE	TRUE	TRUE	4	7.32574959941414e-07	SIGN	1.13389537533869	PREVALENT_DEG
SOLSEv5.0_47463	1.3238451354003	0.0554937201811609	0.00325346393297616	1.32773857633157	0.000220271466606579	2.50950118606185e-06	1.29098216344356	0.00532582371145214	5.15744819679217e-05	1.31763085468559	0.00574102564083101	0.994258974359169	FALSE	TRUE	TRUE	TRUE	3	7.33710746266914e-07	SIGN	1.31504918246526	POSSIBLE_DEG
SOLSEv5.0_04549	1.12302639424267	0.00324168283751117	6.65240407525929e-05	1.1266482335251	0.00119476603252631	1.9396657320991e-05	1.09844232487167	0.0221928701880848	0.000479690190780149	1.10941634622237	0.00446122176248265	0.995538778237517	TRUE	TRUE	TRUE	TRUE	4	7.50240025561524e-07	SIGN	1.11438332471545	PREVALENT_DEG
SOLSEv5.0_04045	0.5868992176155	0.015802235802097	0.000508216021426943	0.591501413744262	0.0235905331708996	0.000999643150600798	0.59394516713893	0.0407411654244772	0.00134862682470974	0.584049442620465	2.56707173210691e-05	0.999974329282679	FALSE	FALSE	FALSE	FALSE	0	7.61127762707006e-07	SIGN	0.589098810279789	NOT_DEG
SOLSEv5.0_20382	0.596328282173518	0.0109418451937661	0.000315456821896058	0.600237999929585	0.00969002647835252	0.000277557457818153	0.588211371237779	0.0310840871812703	0.000815491258371249	0.595998316850108	0.000120252320090053	0.99987974767991	FALSE	FALSE	FALSE	FALSE	0	7.72036919742774e-07	SIGN	0.595193992547747	NOT_DEG
SOLSEv5.0_05692	0.949984653913835	0.00505570782950673	0.000117798001624458	0.95440879601137	0.0016696513841334	2.99067275362987e-05	0.957209521038142	0.0166942188650883	0.000315403926151387	0.936960490171704	0.00284979025997667	0.997150209740023	FALSE	FALSE	FALSE	FALSE	0	7.80944777291398e-07	SIGN	0.949640865283762	NOT_DEG
SOLSEv5.0_36254	1.35576583110005	0.000955935346854239	1.50638046205811e-05	1.35920375585734	0.00123856661002309	2.02645317061279e-05	1.2460900006414	0.0293833516948687	0.000747719453607049	1.37114153787198	0.0120082670995627	0.987991732900437	TRUE	TRUE	TRUE	TRUE	4	8.08161852367014e-07	SIGN	1.33305028136769	PREVALENT_DEG
SOLSEv5.0_07523	0.557907761088343	0.00600125047644734	0.000147441366193069	0.561630570231285	0.0151132497905549	0.000519893114412898	0.571474883877253	0.031061083936777	0.000810955860876642	0.552012232803823	0.000149346535963213	0.999850653464037	FALSE	FALSE	FALSE	FALSE	0	8.13153620025806e-07	SIGN	0.560756362000176	NOT_DEG
SOLSEv5.0_01889	1.10242121052663	0.00361177188053981	7.56710318070264e-05	1.10449049245394	0.00125244385152841	2.08086655290489e-05	1.05904345363944	0.0257924686562373	0.000604836206027781	1.10215216408922	0.00360868842887263	0.996391311571127	TRUE	TRUE	TRUE	TRUE	4	8.13656622042448e-07	SIGN	1.09202683017731	PREVALENT_DEG
SOLSEv5.0_07337	0.830783374416105	0.00337912276223001	6.97075679050386e-05	0.836352171446777	0.000962908826319895	1.4984809895316e-05	0.850114089608253	0.0110227467573658	0.000161387185020763	0.8154161729511	0.012281743105007	0.987718256894993	FALSE	FALSE	FALSE	FALSE	0	8.46178071567603e-07	SIGN	0.833166452105559	NOT_DEG
SOLSEv5.0_07819	1.54908481895804	0.00262115176665879	5.15368641177449e-05	1.54605315002937	0.00124897626778018	2.05922639006071e-05	1.41216830620571	0.0460827604333175	0.00167576939831347	1.57276620933842	0.00311455246161652	0.996885447538383	TRUE	TRUE	TRUE	TRUE	4	8.94914452982197e-07	SIGN	1.52001812113289	PREVALENT_DEG
SOLSEv5.0_09430	-0.571794233016601	0.0100224670595628	0.000279713815198937	-0.567664263316805	0.0163903401695331	0.000576792248758532	-0.576628313926791	0.032019969170693	0.000861323896170418	-0.577283935233723	9.05119453300518e-05	0.99990948805467	FALSE	FALSE	FALSE	FALSE	0	9.05172684225167e-07	SIGN	-0.57334268637348	NOT_DEG
SOLSEv5.0_12854	0.718254437056742	0.00253089072148555	4.91978881671853e-05	0.72230884690163	0.00325410615844819	6.99243039838704e-05	0.74170599365624	0.0112788179435965	0.000168473751364838	0.708291319190396	0.00517931024218787	0.994820689757812	FALSE	FALSE	FALSE	FALSE	0	9.13434157076903e-07	SIGN	0.722640149201252	NOT_DEG
SOLSEv5.0_36837	0.903137767243868	0.00230712121497445	4.37098747482804e-05	0.907419740228509	0.00129964035014359	2.19978901851679e-05	0.898967121746095	0.0145495068258138	0.000249099123161027	0.893298537158794	0.0110290871074913	0.988970912892509	FALSE	FALSE	FALSE	FALSE	0	9.13508583763473e-07	SIGN	0.900705791594317	NOT_DEG
SOLSEv5.0_11233	-0.834859587805393	0.00333607089594665	6.86999772641403e-05	-0.831256412844879	0.00170885864616376	3.0879403998845e-05	-0.824464682646874	0.0150958971866641	0.000265377907390056	-0.836146621217541	0.00570776607750101	0.994292233922499	FALSE	FALSE	FALSE	FALSE	0	9.30040110620339e-07	SIGN	-0.831681826128671	NOT_DEG
SOLSEv5.0_23489	0.900537888184789	0.0035875883782714	7.50358718182974e-05	0.905183569583525	0.00168383996134774	3.03740237972155e-05	0.907054526757279	0.0152099561651733	0.00027051474302438	0.888962163617409	0.00545259249785002	0.99454740750215	FALSE	FALSE	FALSE	FALSE	0	9.46080484218759e-07	SIGN	0.900434537035751	NOT_DEG
SOLSEv5.0_10944	0.885534740099847	0.00510417906279364	0.000119552077468199	0.890169506130701	0.00167778867872283	3.02117712014079e-05	0.887513659655201	0.0163027810115748	0.000303846207954985	0.874125857292209	0.00360898365651074	0.996391016343489	FALSE	FALSE	FALSE	FALSE	0	9.50765582784763e-07	SIGN	0.88433594079449	NOT_DEG
SOLSEv5.0_04553	0.943049555964382	0.00260408039751095	5.08281576048803e-05	0.947268393695413	0.00437604135279981	0.000100402860241776	0.95953082464391	0.0152099561651733	0.000268633007454421	0.933955599858747	0.00299849088424675	0.997001509115753	FALSE	FALSE	FALSE	FALSE	0	9.76640795200757e-07	SIGN	0.945951093540613	NOT_DEG
SOLSEv5.0_44665	-1.44178885380453	0.00422066067009455	9.25092876619822e-05	-1.4299181150316	0.000936862529282891	1.43984431673594e-05	-1.4542094633713	0.0224656051241177	0.000489851005744394	-1.45448898556722	0.00599827063399128	0.994001729366009	TRUE	TRUE	TRUE	TRUE	4	9.9797955473168e-07	SIGN	-1.44510135444366	PREVALENT_DEG
SOLSEv5.0_10320	0.921624559861031	0.00525939367502633	0.000123752655414809	0.927134632378096	0.00129827144467168	2.18576666529109e-05	0.937877188518822	0.0145495068258138	0.000248907370651367	0.905761967647718	0.00536510368785503	0.994634896312145	FALSE	FALSE	FALSE	FALSE	0	9.98232603205616e-07	SIGN	0.923099587101417	NOT_DEG
SOLSEv5.0_19873	-0.376005378728869	0.0665950263484933	0.00426842012290036	-0.371956845975072	0.134842874288402	0.0138410186524627	-0.376109602873083	0.149882398765648	0.0145350286432032	-0.379950144684335	4.06264141994406e-07	0.999999593735858	FALSE	FALSE	FALSE	FALSE	0	1.02058340068717e-06	SIGN	-0.37600549306534	NOT_DEG
SOLSEv5.0_07788	0.920309635644814	0.00538026176864132	0.000127560106397842	0.920367494975875	0.00112538279701662	1.81990129205194e-05	0.908846165290347	0.0178670594191721	0.000346609304849916	0.931138619121739	0.00517978433408051	0.994820215665919	FALSE	FALSE	FALSE	FALSE	0	1.04247007623325e-06	SIGN	0.920165478758194	NOT_DEG
SOLSEv5.0_17802	0.806669122919467	0.00294380932039742	5.88297973204556e-05	0.811151975525865	0.0010791506954852	1.73147695373586e-05	0.805401843400345	0.0132496676905198	0.000213007727674422	0.798048312278171	0.0134056906046399	0.98659430939536	FALSE	FALSE	FALSE	FALSE	0	1.04876175633749e-06	SIGN	0.805317813530962	NOT_DEG
SOLSEv5.0_12247	1.05763226319609	0.00541853960065309	0.000129437931152339	1.06388975169472	0.00143955405700413	2.48285376457245e-05	1.08320030043015	0.0152099561651733	0.000270484920099742	1.03452095174469	0.00487447692186849	0.995125523078132	TRUE	TRUE	TRUE	TRUE	4	1.07133483797354e-06	SIGN	1.05981081676641	PREVALENT_DEG
SOLSEv5.0_28165	1.02550400349147	0.00199519117301127	3.64673470792699e-05	1.02926474260578	0.00154034913195572	2.69569628776706e-05	0.977414831611045	0.0219246123303382	0.000470422708312582	1.02120300947934	0.00910874042190235	0.990891259578098	TRUE	TRUE	FALSE	TRUE	3	1.12793429345318e-06	SIGN	1.01334664679691	POSSIBLE_DEG
SOLSEv5.0_42211	0.855067204972601	0.00228963927350231	4.31326644890127e-05	0.858804820940929	0.00124293673196526	2.03753671685181e-05	0.825628979050727	0.0158123942330271	0.00028973626573381	0.849435700053013	0.0136508577544913	0.986349142245509	FALSE	FALSE	FALSE	FALSE	0	1.12878819509596e-06	SIGN	0.847234176254318	NOT_DEG
SOLSEv5.0_22793	-0.435283407271901	0.0497015704830805	0.00269525784702261	-0.431206824150812	0.0651753026366899	0.00440772245117271	-0.431571613444066	0.0782586707065492	0.00447772640391914	-0.441096789050373	2.44143309868772e-06	0.999997558566901	FALSE	FALSE	FALSE	FALSE	0	1.13613813813647e-06	SIGN	-0.434789658479288	NOT_DEG
SOLSEv5.0_12481	0.763329163129274	0.00239064544652289	4.56347691066794e-05	0.767360987192615	0.00189793095776391	3.47164180381513e-05	0.747598009978878	0.0148615337191564	0.000257733487708399	0.763636947759746	0.00937090151738329	0.990629098482617	FALSE	FALSE	FALSE	FALSE	0	1.15672044608227e-06	SIGN	0.760481277015128	NOT_DEG
SOLSEv5.0_13684	-0.970918751262913	0.00318201762827966	6.51856630390361e-05	-0.963379783504555	0.00141947202417901	2.43923323247319e-05	-0.90229567319643	0.0214229060615641	0.000451320098665026	-0.987699780799737	0.00659663956922119	0.993403360430779	FALSE	FALSE	FALSE	FALSE	0	1.16688227831575e-06	SIGN	-0.956073497190909	NOT_DEG
SOLSEv5.0_25604	-0.935433075417992	0.00511340107726096	0.000119951210715777	-0.928829367839401	0.00150204118956354	2.61914837637112e-05	-0.921920161994513	0.0170627264459588	0.00032722593203111	-0.945193146118753	0.00488787869609075	0.995112121303909	FALSE	FALSE	FALSE	FALSE	0	1.17044464326824e-06	SIGN	-0.932843937842665	NOT_DEG
SOLSEv5.0_19671	-0.454391664743326	0.0527016924401686	0.00296664547838185	-0.450524547532451	0.0804640426254784	0.00603754058878475	-0.45648221498288	0.0864930441923234	0.00546346771125281	-0.459894972706821	1.81887203420938e-06	0.999998181127966	FALSE	FALSE	FALSE	FALSE	0	1.21232651624057e-06	SIGN	-0.45532334999137	NOT_DEG
SOLSEv5.0_14116	0.888988982649849	0.00482694658653203	0.000111329904796455	0.892870698088782	0.00209467906705321	3.90104357060123e-05	0.872869086112877	0.0217223113228131	0.000465394625321828	0.88170025599257	0.00303840236641073	0.996961597633589	FALSE	FALSE	FALSE	FALSE	0	1.21264424208728e-06	SIGN	0.884107255711019	NOT_DEG
SOLSEv5.0_41311	0.318288853489066	0.116042055124709	0.00989020353998899	0.322605941377091	0.195566493615006	0.0255544179289332	0.32501089216824	0.197605339228528	0.0243804080283162	0.314089048783344	1.54857001555264e-07	0.999999845142998	FALSE	FALSE	FALSE	FALSE	0	1.25514568393239e-06	SIGN	0.319998683954435	NOT_DEG
SOLSEv5.0_41829	0.520772171808438	0.0089321162860734	0.000242098460081875	0.524851152316005	0.0235353399032861	0.000990601033936851	0.52062956389889	0.0498488276566714	0.00195708635566721	0.515994917107468	6.6816955233473e-05	0.999933183044767	FALSE	FALSE	FALSE	FALSE	0	1.2641172698265e-06	SIGN	0.5205619512827	NOT_DEG
SOLSEv5.0_30781	0.714142015138194	0.00821137645566017	0.000214092187512377	0.717130608733527	0.00533128544248577	0.000130249449716732	0.714330802881432	0.0226167619102342	0.00049407225938856	0.720217110383007	0.000729817712828429	0.999270182287172	FALSE	FALSE	FALSE	FALSE	0	1.29900855159963e-06	SIGN	0.71645513428404	NOT_DEG
SOLSEv5.0_49050	0.606239230525849	0.0140035062379785	0.000436825941310767	0.610337255285438	0.00682788014832473	0.000176752617529973	0.612921777153648	0.0270230048336932	0.000653361678943687	0.599117288476259	0.000285509307181075	0.999714490692819	FALSE	FALSE	FALSE	FALSE	0	1.32244657274122e-06	SIGN	0.607153887860299	NOT_DEG
SOLSEv5.0_30970	0.734553933114062	0.00196011144338077	3.559116473727e-05	0.738475288414308	0.00430265715775984	9.80819938715477e-05	0.726051634908795	0.0173402182321888	0.000334193895484129	0.727982309647651	0.00527517949354672	0.994724820506453	FALSE	FALSE	FALSE	FALSE	0	1.37458918016798e-06	SIGN	0.731765791521204	NOT_DEG
SOLSEv5.0_05985	1.37075397683262	0.00607331440601472	0.000149864394590077	1.37626592948938	0.000962908826319895	1.49541903220119e-05	1.39590302210489	0.02113289477361	0.000442065997194729	1.34293040756658	0.00630347020396138	0.993696529796039	TRUE	TRUE	TRUE	TRUE	4	1.38623520181899e-06	SIGN	1.37146333399837	PREVALENT_DEG
SOLSEv5.0_47508	0.629600477672585	0.0191759723491253	0.000666166219420225	0.634357117964761	0.0280585574746695	0.00127599440143992	0.663006406066343	0.037449369361726	0.00112522433131004	0.626741697841006	3.92273134298682e-05	0.99996077268657	FALSE	FALSE	FALSE	FALSE	0	1.40373632286171e-06	SIGN	0.638426424886174	NOT_DEG
SOLSEv5.0_41416	-0.694346019008759	0.00448174426532037	9.98368645881121e-05	-0.689767681994017	0.00211021688170441	3.96679903709743e-05	-0.695883144210166	0.0148610606437987	0.000257254981871512	-0.699882783153786	0.00569180529756985	0.99430819470243	FALSE	FALSE	FALSE	FALSE	0	1.41838358532635e-06	SIGN	-0.694969907091682	NOT_DEG
SOLSEv5.0_09109	0.668989049990611	0.00365056036069289	7.71374046561424e-05	0.673202448525657	0.00382914680104511	8.48255565281046e-05	0.681743601490435	0.0149631838705024	0.000260528904887844	0.662647188013451	0.00388795759554283	0.996112042404457	FALSE	FALSE	FALSE	FALSE	0	1.43865133500988e-06	SIGN	0.671645572005039	NOT_DEG
SOLSEv5.0_14623	0.892206228684411	0.00448245032250494	0.000100976335966464	0.897797060445535	0.00107576589034766	1.71132202878882e-05	0.912693194916599	0.0126815391736767	0.00020026228828965	0.876390997042528	0.0133728679280795	0.986627132071921	FALSE	FALSE	FALSE	FALSE	0	1.44560025806254e-06	SIGN	0.894771870272268	NOT_DEG
SOLSEv5.0_06814	0.645219032217134	0.00372111895555921	7.879236247272e-05	0.649349247650899	0.00292342391923727	6.05982045982598e-05	0.657783822086541	0.0138916892520494	0.000229923525390736	0.635403176374351	0.00549792439432617	0.994502075605674	FALSE	FALSE	FALSE	FALSE	0	1.46554328395174e-06	SIGN	0.646938819582231	NOT_DEG
SOLSEv5.0_36853	0.756269911833907	0.00415819580357213	9.00977172538192e-05	0.760785868646577	0.00211765874795402	3.98748996814026e-05	0.76479950593632	0.0150958971866641	0.000265911933434143	0.74540458770365	0.00669711980814736	0.993302880191853	FALSE	FALSE	FALSE	FALSE	0	1.55557991442129e-06	SIGN	0.756814968530114	NOT_DEG
SOLSEv5.0_03924	0.9486464683384	0.00546153067411911	0.000131265748492893	0.955727708674411	0.00297371936601854	6.17348619927265e-05	1.03778105820674	0.00904020605780613	0.000118155799293456	0.915786315606816	0.00611654074711998	0.99388345925288	FALSE	FALSE	TRUE	FALSE	1	1.56734440885204e-06	SIGN	0.964485387706592	POSSIBLE_DEG
SOLSEv5.0_29753	1.35846345108837	0.00296347295122616	5.93353986277165e-05	1.35791309237062	0.00149107374703882	2.5935273442356e-05	1.29662249818452	0.0305976014512304	0.000795950137438254	1.37889158134248	0.00666801679908913	0.993331983200911	TRUE	TRUE	TRUE	TRUE	4	1.57260405686821e-06	SIGN	1.3479726557465	PREVALENT_DEG
SOLSEv5.0_03716	0.943290345864512	0.00203492481002169	3.75326365289439e-05	0.947583247214689	0.00272301240564155	5.48066676156849e-05	0.911618447232703	0.0192867995380374	0.00038269639261842	0.945076221532066	0.00847025511471977	0.99152974488528	FALSE	FALSE	FALSE	FALSE	0	1.57814742402565e-06	SIGN	0.936892065460992	NOT_DEG
SOLSEv5.0_04665	0.546012513350327	0.0212124180707116	0.000768117163430502	0.549693171419962	0.0288896926491781	0.00134213325766618	0.554660259428927	0.0446925403764138	0.00157701770688001	0.53828742778861	3.42658550308572e-05	0.999965734144969	FALSE	FALSE	FALSE	FALSE	0	1.62807880063894e-06	SIGN	0.547163342996957	NOT_DEG
SOLSEv5.0_44331	0.835326869845925	0.00404036205522507	8.68210455244982e-05	0.837408890006129	0.00106577398842521	1.68640461474288e-05	0.816315072575836	0.0164648336520448	0.000310549095117526	0.837387372513014	0.013272955111253	0.986727044888747	FALSE	FALSE	FALSE	FALSE	0	1.63190249991523e-06	SIGN	0.831609551235226	NOT_DEG
SOLSEv5.0_42706	-1.04535096295653	0.00261469771902302	5.11290364080858e-05	-1.03821602992029	0.00157650571667066	2.7739396134969e-05	-0.943899424490573	0.0251115199199424	0.000572179320306293	-1.06452763793246	0.0091760717722108	0.990823928227789	TRUE	TRUE	FALSE	TRUE	3	1.64504244266909e-06	SIGN	-1.02299851382496	POSSIBLE_DEG
SOLSEv5.0_15577	-0.509883986790232	0.0173711368365035	0.000580448057748647	-0.50585973947187	0.0301848482279844	0.00143303329766204	-0.51651421698803	0.045764079289335	0.00165537968377828	-0.514778702426973	4.11538472984141e-05	0.999958846152702	FALSE	FALSE	FALSE	FALSE	0	1.70122468466008e-06	SIGN	-0.511759161419276	NOT_DEG
SOLSEv5.0_07804	0.818633144019105	0.0036502348098915	7.6999795968272e-05	0.822982280406292	0.00187512034569196	3.42398316232875e-05	0.821370402509008	0.0152863396137736	0.000273860826934798	0.808495993483661	0.00945937469901237	0.990540625300988	FALSE	FALSE	FALSE	FALSE	0	1.70448328521279e-06	SIGN	0.817870455104517	NOT_DEG
SOLSEv5.0_01904	0.632034968190127	0.00420330741360114	9.18278605507019e-05	0.635856241736969	0.00314600625227173	6.69045286726352e-05	0.630710567083828	0.0170469146994796	0.00032533724246156	0.633241635780122	0.0045442814298422	0.995455718570158	FALSE	FALSE	FALSE	FALSE	0	1.75583223628319e-06	SIGN	0.632960853197762	NOT_DEG
SOLSEv5.0_11094	0.678837515192182	0.00263003659096074	5.19475783501412e-05	0.683444588918853	0.00572635779901785	0.000143296586442385	0.688016917682926	0.017956716124879	0.000351488606166564	0.676053596099299	0.00380221954104787	0.996197780458952	FALSE	FALSE	FALSE	FALSE	0	1.76156849753734e-06	SIGN	0.681588154473315	NOT_DEG
SOLSEv5.0_13308	0.925046986802409	0.00506153929498507	0.000118190803679187	0.929513625143402	0.00281607041494471	5.70361424590846e-05	0.9711794546237	0.0148529754341253	0.000256174929953425	0.915762809430084	0.00486694226002138	0.995133057739979	FALSE	FALSE	FALSE	FALSE	0	1.76468914402165e-06	SIGN	0.935375718999899	NOT_DEG
SOLSEv5.0_16204	0.835413104097258	0.00576353865371149	0.000140156247613713	0.837015344395749	0.00196867798666948	3.6384314193961e-05	0.839514490412474	0.0164648336520448	0.000310501270119899	0.841237667538394	0.00553771666828207	0.994462283331718	FALSE	FALSE	FALSE	FALSE	0	1.77085333110608e-06	SIGN	0.838295151610969	NOT_DEG
SOLSEv5.0_06069	-0.617460352060246	0.00449171889208053	0.000101345996060839	-0.61335337244871	0.00770808738326924	0.000205392878784541	-0.625710316670379	0.0201228311145572	0.000405653451690653	-0.622814892320916	0.00153444565562055	0.998465554344379	FALSE	FALSE	FALSE	FALSE	0	1.82165835507634e-06	SIGN	-0.619834733375063	NOT_DEG
SOLSEv5.0_11721	0.897149688245967	0.00664842937617066	0.000166675043453888	0.896819269436752	0.00162134566532423	2.87849273156395e-05	0.883583545450281	0.0207233017453319	0.000424111200174664	0.909636437282117	0.00487462090954649	0.995125379090454	FALSE	FALSE	FALSE	FALSE	0	1.85079610953324e-06	SIGN	0.896797235103779	NOT_DEG
SOLSEv5.0_07087	1.07024071426708	0.00541853960065309	0.00012942546007419	1.06930488842824	0.00219070499617865	4.14583242417429e-05	1.06519511528602	0.0222586140114615	0.000483225765077101	1.10179900394984	0.00413677773692767	0.995863222263072	TRUE	TRUE	TRUE	TRUE	4	1.85680065905231e-06	SIGN	1.07663493048279	PREVALENT_DEG
SOLSEv5.0_42369	0.691152807512647	0.0080225307563727	0.00020733902028621	0.695086092316925	0.0094527310803973	0.000268037835092083	0.686029843724302	0.0261870708668912	0.000619062056950149	0.68220788029855	0.000554707253897169	0.999445292746103	FALSE	FALSE	FALSE	FALSE	0	1.86934641841302e-06	SIGN	0.688619155963106	NOT_DEG
SOLSEv5.0_19018	1.59993688219481	0.00431052351570693	9.52179663336581e-05	1.60495275222654	0.00509798911635617	0.000123097746630582	1.95202445025296	0.00578566336396734	5.98725250804557e-05	1.51616459072167	0.00889925650397827	0.991100743496022	TRUE	TRUE	TRUE	TRUE	4	1.91293807167191e-06	SIGN	1.66826966884899	PREVALENT_DEG
SOLSEv5.0_07736	1.18551287315458	0.00426820247100512	9.38570416588046e-05	1.19231915083745	0.00244632564524933	4.71474514369708e-05	1.26514920972842	0.0125652772214321	0.00019763102563536	1.1463535430609	0.00885511432407893	0.991144885675921	TRUE	TRUE	TRUE	TRUE	4	1.9570456877668e-06	SIGN	1.19733369419534	PREVALENT_DEG
SOLSEv5.0_08296	-0.659134655498072	0.00244638946709018	4.72245513488148e-05	-0.654952291862928	0.00475392109550038	0.000111931304631548	-0.651755316996341	0.0178524776126538	0.000345761457607649	-0.665320963546579	0.00570963933862345	0.994290360661377	FALSE	FALSE	FALSE	FALSE	0	1.99134722494895e-06	SIGN	-0.65779080697598	NOT_DEG
SOLSEv5.0_43739	0.845863388738868	0.00679224246234792	0.000171253445078896	0.846692592766854	0.00244606050121391	4.70649319515825e-05	0.82372949323219	0.0234080645429134	0.000517808700132805	0.858790460912348	0.00306386649161772	0.996936133508382	FALSE	FALSE	FALSE	FALSE	0	2.00017867463653e-06	SIGN	0.843768983912565	NOT_DEG
SOLSEv5.0_10522	1.25942077459762	0.00412182258676749	8.90143621452903e-05	1.26331031225066	0.00392223561074309	8.71359662882258e-05	1.26994428439082	0.021010809377888	0.000436408067501332	1.28606326284761	0.00359394832101789	0.996406051678982	TRUE	TRUE	TRUE	TRUE	4	2.04235629079649e-06	SIGN	1.26968465852168	PREVALENT_DEG
SOLSEv5.0_44251	0.941398134294339	0.00426259706279615	9.35811188129088e-05	0.944824608100831	0.00285479603146205	5.83625505973127e-05	0.88803576408753	0.032019969170693	0.000860356466765797	0.936349974911371	0.00316126979238696	0.996838730207613	FALSE	FALSE	FALSE	FALSE	0	2.05818922715385e-06	SIGN	0.927652120348518	NOT_DEG
SOLSEv5.0_29633	0.753979662878053	0.00445598753167171	9.86745179027326e-05	0.758322396157671	0.00441596179323439	0.000101877785602958	0.797431295171239	0.0109913002450551	0.000160352840690225	0.739443300000595	0.00572585480275289	0.994274145197247	FALSE	FALSE	FALSE	FALSE	0	2.06770751543751e-06	SIGN	0.762294163551889	NOT_DEG
SOLSEv5.0_35974	0.729719821382007	0.0073870141810755	0.000187836833628093	0.733442988232141	0.0106427948222661	0.000313231405573198	0.714078308480814	0.0293833516948687	0.000746167516662404	0.722163874834451	0.000546424971923587	0.999453575028076	FALSE	FALSE	FALSE	FALSE	0	2.10200764485182e-06	SIGN	0.724851248232353	NOT_DEG
SOLSEv5.0_01079	1.09253544752662	0.00230914563832302	4.38309285979227e-05	1.0960376119203	0.00256998603714477	5.08541255571692e-05	0.991510011218705	0.0389987068208235	0.00121272249448339	1.08606163226921	0.00547405096598408	0.994525949034016	TRUE	TRUE	FALSE	TRUE	3	2.10862180972012e-06	SIGN	1.06653617573371	POSSIBLE_DEG
SOLSEv5.0_06999	1.03054683065373	0.00532184207471678	0.000125793846046597	1.03216820554709	0.00298081970834322	6.20709316146029e-05	1.00161451277055	0.0266445258541016	0.000639151574334916	1.0512644280489	0.00304247069136365	0.996957529308636	TRUE	TRUE	TRUE	TRUE	4	2.13593065206497e-06	SIGN	1.02889849425507	PREVALENT_DEG
SOLSEv5.0_14835	0.767545733000187	0.00547464435128219	0.000132112898263841	0.771379312779916	0.00146527836146791	2.53358503399499e-05	0.767287498156142	0.0160954378344023	0.000296450673110609	0.762053267715872	0.0101469191097688	0.989853080890231	FALSE	FALSE	FALSE	FALSE	0	2.17041933145822e-06	SIGN	0.767066452913029	NOT_DEG
SOLSEv5.0_06966	1.00030355130496	0.00419236542193594	9.11383787377379e-05	1.00384664705835	0.00192679119643209	3.53662740571098e-05	0.968416939688187	0.0226443672674633	0.000500198371869028	0.994308693462493	0.00735132187244159	0.992648678127558	TRUE	TRUE	FALSE	FALSE	2	2.21960215204955e-06	SIGN	0.991718957878497	POSSIBLE_DEG
SOLSEv5.0_02257	-0.530678543053812	0.00835483347904358	0.000218730150891084	-0.526732482211298	0.0140415662384832	0.000471029469691833	-0.52532378890546	0.0327134732199232	0.000902754791220389	-0.536462444003995	0.000361135190832806	0.999638864809167	FALSE	FALSE	FALSE	FALSE	0	2.27810745908556e-06	SIGN	-0.529799314543641	NOT_DEG
SOLSEv5.0_05207	-0.699987989134403	0.00450571892020188	0.000101823244704799	-0.695798891031488	0.00355817062752827	7.79218986122839e-05	-0.70476657626724	0.0155186297936926	0.000281957339262535	-0.705252267901192	0.00564891936038647	0.994351080639614	FALSE	FALSE	FALSE	FALSE	0	2.30562121557718e-06	SIGN	-0.701451431083581	NOT_DEG
SOLSEv5.0_47798	-0.631527218810739	0.00154319501901308	2.64965550665904e-05	-0.627405033241574	0.00419676361186297	9.52270486314678e-05	-0.623487152801079	0.0170469146994796	0.000325843744374368	-0.636881789562268	0.0130638144127486	0.986936185587251	FALSE	FALSE	FALSE	FALSE	0	2.35753700148609e-06	SIGN	-0.629825298603915	NOT_DEG
SOLSEv5.0_20366	-0.910252642381649	0.00606649839681458	0.000149478937648035	-0.905069019406517	0.00175825087762714	3.19388589435734e-05	-0.888287126377871	0.021062693984497	0.000438597824038705	-0.915294484314042	0.00643423556123957	0.99356576443876	FALSE	FALSE	FALSE	FALSE	0	2.36211128932253e-06	SIGN	-0.90472581812002	NOT_DEG
SOLSEv5.0_20523	0.680318110300489	0.00416528430123174	9.04004830078947e-05	0.684604669651948	0.00258630440785275	5.13184867788118e-05	0.689712301196838	0.0145495068258138	0.000249029563213896	0.670024724660941	0.00938808686439141	0.990611913135609	FALSE	FALSE	FALSE	FALSE	0	2.39850262293635e-06	SIGN	0.681164951452554	NOT_DEG
SOLSEv5.0_41351	0.735586549837797	0.00648710409917714	0.000161236668033412	0.740246103759176	0.0026909778699875	5.39915810491495e-05	0.741134990570411	0.0176111923320484	0.000340530982464051	0.726396393545223	0.00485068172752134	0.995149318272479	FALSE	FALSE	FALSE	FALSE	0	2.42622266845652e-06	SIGN	0.735841009428152	NOT_DEG
SOLSEv5.0_03384	1.43261915741805	0.00491409510187806	0.000113691907306541	1.42570018603397	0.00125706667512977	2.09252530497249e-05	1.41775591032852	0.0322466029797952	0.0008806866790583	1.47311608129586	0.00754609762865321	0.992453902371347	TRUE	TRUE	TRUE	TRUE	4	2.44288113266286e-06	SIGN	1.4372978337691	PREVALENT_DEG
SOLSEv5.0_29190	0.937862208124512	0.00363864101164217	7.66249163686555e-05	0.941597270807578	0.00282999911282747	5.76764906693532e-05	0.901662558198339	0.0265443771812288	0.000632549005268055	0.927616680036807	0.00551865014695163	0.994481349853048	FALSE	FALSE	FALSE	FALSE	0	2.45025706631733e-06	SIGN	0.927184679291809	NOT_DEG
SOLSEv5.0_29167	0.840965265840653	0.00608663988632034	0.000150411199826697	0.845870883907888	0.00490357337734873	0.000116851506476268	0.914510547476504	0.010930943263088	0.000157138436097964	0.820521827487523	0.00488204651363155	0.995117953486368	FALSE	FALSE	FALSE	FALSE	0	2.56753812993255e-06	SIGN	0.855467131178142	NOT_DEG
SOLSEv5.0_44461	0.773564963073413	0.00695532827477553	0.000176112638430854	0.777033708276645	0.00266613911297324	5.3155721420714e-05	0.756193168871741	0.02449895019843	0.000552019131658664	0.770582117955107	0.00350916335535334	0.996490836644647	FALSE	FALSE	FALSE	FALSE	0	2.56957996503987e-06	SIGN	0.769343489544227	NOT_DEG
SOLSEv5.0_16801	-0.743913916164507	0.00839370746655644	0.000220649712787495	-0.738385306730432	0.00285707510729513	5.84995599360723e-05	-0.731463160036049	0.0217223113228131	0.000465195599648136	-0.751077252832657	0.00309093433981045	0.99690906566019	FALSE	FALSE	FALSE	FALSE	0	2.59164162549039e-06	SIGN	-0.741209908940911	NOT_DEG
SOLSEv5.0_47531	0.827395167346583	0.00283768438693885	5.6404084046668e-05	0.832323326035034	0.00728726849239329	0.000191412160153373	0.86285081158939	0.01578688396516	0.000288769231047264	0.82379422064597	0.00496421166054928	0.995035788339451	FALSE	FALSE	FALSE	FALSE	0	2.60606369806675e-06	SIGN	0.836590881404244	NOT_DEG
SOLSEv5.0_11559	0.87816152860741	0.00858362013130286	0.000229331015613206	0.881288299668017	0.00247281370633611	4.78927177530206e-05	0.868963286490819	0.0236422003379369	0.000525232590817168	0.872859962754983	0.00327476815670402	0.996725231843296	FALSE	FALSE	FALSE	FALSE	0	2.63747462055777e-06	SIGN	0.875318269380307	NOT_DEG
SOLSEv5.0_02450	0.646955192083623	0.00848811282399037	0.000224955357415403	0.651014861245654	0.00767622514886346	0.000204058012122071	0.659296572053639	0.0221079621095452	0.00047715529474698	0.636750444475167	0.00116787504018656	0.998832124959813	FALSE	FALSE	FALSE	FALSE	0	2.69110026525738e-06	SIGN	0.648504267464521	NOT_DEG
SOLSEv5.0_17175	1.74509734776246	0.00505570782950673	0.000117471418272429	1.73091775561896	0.00122041218561239	1.99288802739325e-05	1.84976078975497	0.0442963199225639	0.00155322391449732	1.82534318036127	0.00616310425555489	0.993836895744445	TRUE	TRUE	TRUE	TRUE	4	2.69403915259929e-06	SIGN	1.78777976837442	PREVALENT_DEG
SOLSEv5.0_13887	-0.533955420225074	0.0182621555089402	0.000617415471686824	-0.530035987465136	0.0248397072877907	0.00106987061675	-0.533885835360357	0.0424268669528612	0.00144080407578447	-0.539269447235775	8.82437952839377e-05	0.999911756204716	FALSE	FALSE	FALSE	FALSE	0	2.71312166124488e-06	SIGN	-0.534286672571586	NOT_DEG
SOLSEv5.0_20506	-0.481421158503331	0.0380104313411364	0.00183368136295791	-0.477293111632187	0.0544490439920526	0.00338766481497438	-0.489536762808843	0.0629480645041106	0.00297817514584782	-0.485465487092112	1.31933946326823e-05	0.999986806605367	FALSE	FALSE	FALSE	FALSE	0	2.74121794325019e-06	SIGN	-0.483429130009118	NOT_DEG
SOLSEv5.0_12420	0.830941948463848	0.00841000229944958	0.000221981652270408	0.835917093117786	0.00342905834903096	7.46603419137727e-05	0.867802958736229	0.0163027810115748	0.000303881072686401	0.818666420278845	0.00376954533288243	0.996230454667118	FALSE	FALSE	FALSE	FALSE	0	2.81422210717652e-06	SIGN	0.838332105149177	NOT_DEG
SOLSEv5.0_45570	2.36947253910043	NA	6.55603148616472e-05	2.37215590358748	0.000460318421088825	6.0791463869108e-06	2.388105990531	0.0313955341030886	0.00082903536879284	2.25876215685672	0.000122900361661293	0.999877099638339	FALSE	TRUE	TRUE	TRUE	3	2.8195570656643e-06	SIGN	2.34712414751891	POSSIBLE_DEG
SOLSEv5.0_09884	1.05786075852054	0.00573484045150918	0.00013925298424623	1.05729170527977	0.00185860304313915	3.38794060839948e-05	1.04488331174094	0.0226397079057685	0.000499378980674092	1.07276204153386	0.00737075682266419	0.992629243177336	TRUE	TRUE	TRUE	TRUE	4	2.82296856730182e-06	SIGN	1.05819945426878	PREVALENT_DEG
SOLSEv5.0_08962	0.638296508395696	0.00294134329302189	5.86751742071912e-05	0.642130217524698	0.00626171441609318	0.000158529432351484	0.633754864689017	0.021445151352067	0.000455475345395036	0.631788033198797	0.00451468013153722	0.995485319868463	FALSE	FALSE	FALSE	FALSE	0	2.82913914069394e-06	SIGN	0.636492405952052	NOT_DEG
SOLSEv5.0_02336	0.787451074311189	0.00853847124738701	0.000226648131607764	0.789632303434976	0.00291717694428895	6.02840768575172e-05	0.769105188712704	0.0255440045953522	0.000593231720447497	0.792867130221999	0.00283588167473825	0.997164118325262	FALSE	FALSE	FALSE	FALSE	0	2.857954337498e-06	SIGN	0.784763924170217	NOT_DEG
SOLSEv5.0_11512	-0.790878981402252	0.00538856907331557	0.000127950049982387	-0.785885737019626	0.00282498025281665	5.73060015207909e-05	-0.802913442915764	0.0161493473377568	0.000299015363150585	-0.797515827109939	0.00745735986085838	0.992542640139142	FALSE	FALSE	FALSE	FALSE	0	2.89726135616202e-06	SIGN	-0.794298497111895	NOT_DEG
SOLSEv5.0_41616	0.829671160802264	0.00452694657346661	0.000102465089693822	0.833705584957885	0.00935418117730333	0.000264352789370925	0.767443366258894	0.0388638776398254	0.00120285048045031	0.823467330734152	0.00112323275658355	0.998876767243416	FALSE	FALSE	FALSE	FALSE	0	2.9179435663542e-06	SIGN	0.813571860688299	NOT_DEG
SOLSEv5.0_04259	3.07716563011811	NA	4.9545739679465e-05	3.05400182296036	4.43363696388908e-05	3.95672528819495e-07	3.5116303139584	0.0143935455152525	0.000243206028397285	2.92872793576678	0.00289903983213824	0.997100960167862	FALSE	TRUE	TRUE	TRUE	3	2.91999240691514e-06	SIGN	3.14288142570091	POSSIBLE_DEG
SOLSEv5.0_43790	-0.812256287429238	0.00535280614234457	0.000126717457921702	-0.806254257407417	0.00251555818921781	4.92211024148886e-05	-0.774861059466392	0.0236422003379369	0.000524993031908833	-0.825298740085194	0.00582392546470767	0.994176074535292	FALSE	FALSE	FALSE	FALSE	0	2.92540893475622e-06	SIGN	-0.80466758609706	NOT_DEG
SOLSEv5.0_10604	-0.601720626452269	0.00590027188283657	0.000144115228998444	-0.597628781982505	0.0085975282958183	0.000238616168721562	-0.604096286111135	0.0226224149317465	0.000497069017197372	-0.607926376295682	0.00164663205842419	0.998353367941576	FALSE	FALSE	FALSE	FALSE	0	2.97357450817358e-06	SIGN	-0.602843017710398	NOT_DEG
SOLSEv5.0_22289	-1.23245826105954	0.00448245032250494	0.000100564204430511	-1.2231875696243	0.00164226480878279	2.92602641648379e-05	-1.18771534558313	0.0256202644342041	0.000599987204699865	-1.24675186229455	0.010303990173508	0.989696009826492	TRUE	TRUE	TRUE	TRUE	4	3.04594052079611e-06	SIGN	-1.22252825964038	PREVALENT_DEG
SOLSEv5.0_17713	1.20996329617302	0.00454449134137301	0.000103187719734635	1.21238525880502	0.00324086055332263	6.95371200086314e-05	1.22818729722702	0.0207306971481824	0.000425910511685235	1.23098982531619	0.00661421554657438	0.993385784453426	TRUE	TRUE	TRUE	TRUE	4	3.14805960977456e-06	SIGN	1.22038141938031	PREVALENT_DEG
SOLSEv5.0_10047	0.983888595510566	0.00656825057858824	0.000163488795649267	0.991267320684096	0.00321046861074053	6.8658314881647e-05	1.05301648809054	0.0118213536071108	0.000183311600603953	0.95061726297365	0.00811886793468286	0.991881132065317	FALSE	FALSE	TRUE	FALSE	1	3.153929259629e-06	SIGN	0.994697416814712	POSSIBLE_DEG
SOLSEv5.0_09858	0.767694713355022	0.00507943604923982	0.000118790621737469	0.773118329641531	0.00289565889912131	5.97091505688117e-05	0.816867076192918	0.0109482132852777	0.000158684821818955	0.749182415394164	0.0129490060389189	0.987050993961081	FALSE	FALSE	FALSE	FALSE	0	3.23572086866874e-06	SIGN	0.776715633645909	NOT_DEG
SOLSEv5.0_16375	0.741654942840953	0.00594724808477068	0.000145475626455783	0.746210255659265	0.00171133611235982	3.09783302088616e-05	0.748811611423535	0.0156636081627529	0.000286018605332713	0.732926132134346	0.0133571344360555	0.986642865563945	FALSE	FALSE	FALSE	FALSE	0	3.29448665406197e-06	SIGN	0.742400735514525	NOT_DEG
SOLSEv5.0_20298	0.617836203496792	0.00407841429461712	8.77847930329092e-05	0.621489653278052	0.00529432674857927	0.000129178958927644	0.629038450542724	0.0170627264459588	0.000327147182081758	0.609472728621172	0.00579704882677778	0.994202951173222	FALSE	FALSE	FALSE	FALSE	0	3.30296115631297e-06	SIGN	0.619459258984685	NOT_DEG
SOLSEv5.0_08627	0.593572242107972	0.00597629399868231	0.000146614189137504	0.597560379075428	0.0068528399129767	0.000177615617226112	0.605684137788074	0.0197275610000154	0.00039518801585524	0.584476339304624	0.00264864727567615	0.997351352724324	FALSE	FALSE	FALSE	FALSE	0	3.3084612401544e-06	SIGN	0.595323274569025	NOT_DEG
SOLSEv5.0_02502	1.6188411338518	0.00505570782950673	0.000117769076592486	1.61893321648506	0.00333786478521189	7.21466390803417e-05	1.83839868919783	0.0201375510809737	0.000406587473959974	1.59131974984458	0.00654627339499092	0.993453726605009	TRUE	TRUE	TRUE	TRUE	4	3.4203854610038e-06	SIGN	1.66687319734482	PREVALENT_DEG
SOLSEv5.0_15335	0.642761370352237	0.00372833264797204	7.91813358730542e-05	0.647166840096137	0.006108836182763	0.000153885679973396	0.649888956053419	0.0197787236639328	0.000398002383542042	0.638093190721217	0.00496360341899482	0.995036396581005	FALSE	FALSE	FALSE	FALSE	0	3.43538668758656e-06	SIGN	0.644477589305752	NOT_DEG
SOLSEv5.0_19814	0.984700761565404	0.00724454206469219	0.000183954599379227	0.989663551362417	0.00266562681117995	5.30611495373963e-05	0.998858219032717	0.0197787236639328	0.000398090706992667	0.968512778479661	0.00609208749959378	0.993907912500406	FALSE	FALSE	FALSE	FALSE	0	3.55475252050729e-06	SIGN	0.98543382761005	NOT_DEG
SOLSEv5.0_12732	0.779910194057474	0.00892198194396957	0.000241246915253099	0.781472085373017	0.00219606250809035	4.16292111252292e-05	0.770676190849318	0.0222586140114615	0.000482757835514327	0.784488599022056	0.005358538185119	0.994641461814881	FALSE	FALSE	FALSE	FALSE	0	3.56793476971859e-06	SIGN	0.779136767325466	NOT_DEG
SOLSEv5.0_23768	1.33952113447824	0.00462369000822653	0.000105317199528403	1.33800343088383	0.00209467906705321	3.90444624986342e-05	1.24778447200563	0.0401210212843583	0.00129508247786465	1.36390342365152	0.00611398867530311	0.993886011324697	TRUE	TRUE	TRUE	TRUE	4	3.61864377845696e-06	SIGN	1.3223031152548	PREVALENT_DEG
SOLSEv5.0_18679	-1.48744365734184	0.00412886550818705	8.93143316003503e-05	-1.47827769547979	0.00206672244727732	3.83271418115924e-05	-1.42337795120704	0.0382378651642767	0.0011592732310319	-1.49577814356063	0.00789171583253501	0.992108284167465	TRUE	TRUE	TRUE	TRUE	4	3.87708194046653e-06	SIGN	-1.47121936189733	PREVALENT_DEG
SOLSEv5.0_50599	1.61308164536177	0.00431052351570693	9.52508061453755e-05	1.60962368841912	0.00248814030542675	4.83470409674998e-05	1.43612488355363	0.0800366287343134	0.004688369878389	1.63765754651731	0.00307434690017394	0.996925653099826	TRUE	TRUE	FALSE	TRUE	3	3.95949385024214e-06	SIGN	1.57412194096296	POSSIBLE_DEG
SOLSEv5.0_10193	-0.536830244644828	0.0174299317333316	0.000584285370045069	-0.532853592899729	0.0281528211852916	0.00128206303002103	-0.545691490122731	0.0424268669528612	0.00144337886956786	-0.542040461506868	0.000126802052246133	0.999873197947754	FALSE	FALSE	FALSE	FALSE	0	3.9605735726311e-06	SIGN	-0.539353947293539	NOT_DEG
SOLSEv5.0_04757	-0.396500438359495	0.0698857956449179	0.00459030689824438	-0.392669845319898	0.106555197687331	0.00941829384286579	-0.390144633504677	0.115000252647047	0.0090493915843573	-0.402541479776263	3.12026411097843e-06	0.999996879735889	FALSE	FALSE	FALSE	FALSE	0	4.00192300798916e-06	SIGN	-0.395464099240083	NOT_DEG
SOLSEv5.0_00314	0.549245113956213	0.0275006386523385	0.00113290224848091	0.553306048699457	0.0448819019532829	0.0025532592025437	0.544862325219121	0.0668250689953384	0.00337308095343412	0.544109714063378	3.29034123353056e-05	0.999967096587665	FALSE	FALSE	FALSE	FALSE	0	4.0554473162545e-06	SIGN	0.547880800484543	NOT_DEG
SOLSEv5.0_23130	0.866931102959224	0.0080225307563727	0.000207444567226599	0.873162727237484	0.00311929627809962	6.62014211981826e-05	0.909925807640982	0.0152099561651733	0.000269865457214342	0.845038976481962	0.0071319959036612	0.992868004096339	FALSE	FALSE	FALSE	FALSE	0	4.05634802738124e-06	SIGN	0.873764653579913	NOT_DEG
SOLSEv5.0_09420	-0.554199002184726	0.0190485566437216	0.00065696440254652	-0.550239022180154	0.0235905331708996	0.000998598668305329	-0.560561927981268	0.0389987068208235	0.00122194103733948	-0.559666796926997	0.000155028812879765	0.99984497118712	FALSE	FALSE	FALSE	FALSE	0	4.05919023944395e-06	SIGN	-0.556166687318286	NOT_DEG
SOLSEv5.0_41757	-0.961838068091211	0.00349778570397483	7.25312628966917e-05	-0.95691582598361	0.00287298582821172	5.90071775217382e-05	-0.925911503029587	0.0242748743083392	0.000540824441060502	-0.960957284511298	0.0112156899096535	0.988784310090347	FALSE	FALSE	FALSE	FALSE	0	4.08364104532644e-06	SIGN	-0.951405670403927	NOT_DEG
SOLSEv5.0_06047	1.62538801854384	0.00390916245198698	8.35817629051009e-05	1.62301376169973	0.00249605460820912	4.87377984513758e-05	1.4406519261256	0.0794801636032188	0.00461552897914195	1.63878766558169	0.0035458047576703	0.99645419524233	TRUE	TRUE	FALSE	TRUE	3	4.10139828369863e-06	SIGN	1.58196034298771	POSSIBLE_DEG
SOLSEv5.0_15549	-0.820747829297181	0.00816384514148751	0.000212560540715616	-0.815495209478109	0.00252982454644774	4.9717429138392e-05	-0.810562597746535	0.0211507094036568	0.000443777345315498	-0.825985847784226	0.00632267519810703	0.993677324801893	FALSE	FALSE	FALSE	FALSE	0	4.11678040963836e-06	SIGN	-0.818197871076513	NOT_DEG
SOLSEv5.0_09888	-0.655967654882972	0.00357954288470304	7.47393991039994e-05	-0.652045452575745	0.00492942751545316	0.000117623606653745	-0.654266561910573	0.0179315987098229	0.000348590863917978	-0.661462108881414	0.00882126210421952	0.99117873789578	FALSE	FALSE	FALSE	FALSE	0	4.15396203874557e-06	SIGN	-0.655935444562676	NOT_DEG
SOLSEv5.0_43564	-0.827265567569703	0.00774851196260625	0.000198139013727558	-0.822500487854477	0.00307959431261509	6.4810726551799e-05	-0.844783557236282	0.0179505282610899	0.000349932763974537	-0.832563776686534	0.00669386097755709	0.993306139022443	FALSE	FALSE	FALSE	FALSE	0	4.25076283025738e-06	SIGN	-0.831778347336749	NOT_DEG
SOLSEv5.0_22252	-0.706411419140751	0.00977304352843646	0.000270559510331688	-0.701459100485458	0.00634434661596546	0.000161789744755193	-0.702807770254364	0.0251643256294836	0.000574178891067999	-0.714335489224054	0.00186826884945801	0.998131731150542	FALSE	FALSE	FALSE	FALSE	0	4.31127512494807e-06	SIGN	-0.706253444776157	NOT_DEG
SOLSEv5.0_22034	1.37583830216482	0.00463286768239855	0.000105692167956732	1.37831957187348	0.00272301240564155	5.47599633161118e-05	1.33076149840172	0.0351573218347753	0.00100842618939632	1.35137300407202	0.00671267688863086	0.993287323111369	TRUE	TRUE	TRUE	TRUE	4	4.38984589701009e-06	SIGN	1.35907309412801	PREVALENT_DEG
SOLSEv5.0_01537	0.739227021931139	0.00833620799866191	0.000217943981055196	0.744433444915241	0.00551451055193765	0.000136471003880352	0.793304254992131	0.0130228446787648	0.000208536960266305	0.721340552896566	0.00509325713486386	0.994906742865136	FALSE	FALSE	FALSE	FALSE	0	4.48037617340586e-06	SIGN	0.749576318683769	NOT_DEG
SOLSEv5.0_07779	1.12877572668544	0.00858362013130286	0.000228875031400798	1.1249355932909	0.00195312199344835	3.60350049742203e-05	1.10742281234026	0.0282592545852656	0.000698454945760703	1.15333608646019	0.00646988843565488	0.993530111564345	TRUE	TRUE	TRUE	TRUE	4	4.5005385177594e-06	SIGN	1.1286175546942	PREVALENT_DEG
SOLSEv5.0_08119	0.729635228078369	0.0109785989201878	0.00031772946185132	0.732798334030583	0.00378141706690147	8.3528881062604e-05	0.728577141328519	0.0249469920607944	0.000567640978882597	0.726464298226138	0.00301420868034974	0.99698579131965	FALSE	FALSE	FALSE	FALSE	0	4.571406011947e-06	SIGN	0.729368750415903	NOT_DEG
SOLSEv5.0_14325	1.2775603937313	0.00539909782461529	0.000128505898016508	1.28132460810666	0.00332670859707022	7.18002235261207e-05	1.34295095482862	0.0203345396319799	0.000413782366004084	1.25414343652557	0.00863777219835982	0.99136222780164	TRUE	TRUE	TRUE	TRUE	4	4.61279982197335e-06	SIGN	1.28899484829804	PREVALENT_DEG
SOLSEv5.0_04095	1.5628900812747	0.003794648314709	8.08615338174864e-05	1.56192436868119	0.00249605460820912	4.87306569175853e-05	1.50525943566236	0.0407315734409491	0.00134573127859587	1.59857616859606	0.00824134611842142	0.991758653881579	TRUE	TRUE	TRUE	TRUE	4	4.64361899624348e-06	SIGN	1.55716251355358	PREVALENT_DEG
SOLSEv5.0_04412	-0.523012617355514	0.0153200671801822	0.00048886827080948	-0.518951901474801	0.0278549248098651	0.00126056338738906	-0.523003969828677	0.0452846835398021	0.00162944033623706	-0.528066013878221	0.000170553060501399	0.999829446939499	FALSE	FALSE	FALSE	FALSE	0	4.78857331352777e-06	SIGN	-0.523258625634303	NOT_DEG
SOLSEv5.0_48017	1.0846415288271	0.00448245032250494	0.000100335882268176	1.08906219526536	0.00541384063091112	0.000132780356623821	1.06408542541919	0.0294255172128245	0.000750560678297938	1.08352829926962	0.00461855840302516	0.995381441596975	TRUE	TRUE	TRUE	TRUE	4	4.79119342347922e-06	SIGN	1.08032936219532	PREVALENT_DEG
SOLSEv5.0_04500	-0.731606748528374	0.00840436790783595	0.000221230943781227	-0.728157659989322	0.00311929627809962	6.62377860883208e-05	-0.734719323570383	0.0193372687567234	0.000384870447614362	-0.730442630822339	0.00669524648914899	0.993304753510851	FALSE	FALSE	FALSE	FALSE	0	4.91021883085381e-06	SIGN	-0.731231590727605	NOT_DEG
SOLSEv5.0_18326	-0.945957275287213	0.00951679806801427	0.00026005719238933	-0.939190665748086	0.00241492946092886	4.63895117815063e-05	-0.937393827072463	0.0226397079057685	0.000498706885783194	-0.954212914092236	0.00658985121103128	0.993410148788969	FALSE	FALSE	FALSE	FALSE	0	4.95308396260498e-06	SIGN	-0.944188670549999	NOT_DEG
SOLSEv5.0_28325	-0.556880176620026	0.00630447910175453	0.000156245954387728	-0.552927092824558	0.0137645187650434	0.000457815412578265	-0.561066565501849	0.0294584649128866	0.000755960315917588	-0.562022527469465	0.0013510773986305	0.99864892260137	FALSE	FALSE	FALSE	FALSE	0	4.98395692583728e-06	SIGN	-0.558224090603974	NOT_DEG
SOLSEv5.0_22416	0.986775461821888	0.00664842937617066	0.000166475874975019	0.989264313303649	0.00300229254914515	6.26130823724375e-05	0.971480533629903	0.0254888000514184	0.000589648812860749	0.982734981401137	0.00679883614327337	0.993201163856727	FALSE	FALSE	FALSE	FALSE	0	4.99038679511598e-06	SIGN	0.982563822539144	NOT_DEG
SOLSEv5.0_20548	0.738451400673485	0.00821531035875298	0.000214488978279884	0.743023955664659	0.00273003871424092	5.50344840334019e-05	0.755325732665442	0.0172950458718647	0.000332248989376552	0.729694971312802	0.00910032703350117	0.990899672966499	FALSE	FALSE	FALSE	FALSE	0	5.07766759870735e-06	SIGN	0.741624015079097	NOT_DEG
SOLSEv5.0_18215	-0.756269422681057	0.00797369858620772	0.000205205954710362	-0.75134927257821	0.00309964101287024	6.54280374563895e-05	-0.74506842256338	0.0222289697239483	0.000481173938769602	-0.763127553920973	0.00660977693421461	0.993390223065785	FALSE	FALSE	FALSE	FALSE	0	5.20203965165155e-06	SIGN	-0.753953667935905	NOT_DEG
SOLSEv5.0_01937	0.80643580413719	0.00420330741360114	9.17922673425364e-05	0.809832538808922	0.00316966420810375	6.75079594940924e-05	0.773598183151984	0.0244423417163142	0.000546292116414539	0.804047238035366	0.0112972264444715	0.988702773555528	FALSE	FALSE	FALSE	FALSE	0	5.26006289848794e-06	SIGN	0.798478441033366	NOT_DEG
SOLSEv5.0_31097	0.812740054391509	0.00447454467344281	9.93559808586256e-05	0.817217849210914	0.00506040167404143	0.000121549570258472	0.81598079449134	0.02113289477361	0.000441714947021661	0.806686695720587	0.0082834726533968	0.991716527346603	FALSE	FALSE	FALSE	FALSE	0	5.60575968317235e-06	SIGN	0.813156348453587	NOT_DEG
SOLSEv5.0_09829	0.65645365273636	0.0062209230052716	0.000153952360025882	0.660491943758896	0.00547560969920105	0.000134641879055641	0.643744366332895	0.02449895019843	0.000551275949160316	0.656377623056715	0.00481580399875892	0.995184196001241	FALSE	FALSE	FALSE	FALSE	0	5.67221262821409e-06	SIGN	0.654266896471216	NOT_DEG
SOLSEv5.0_11939	-0.664372080869207	0.00867975679126515	0.000233142955141067	-0.660178788402058	0.0133050977987471	0.000439587395230609	-0.677913014888831	0.0271940503827106	0.000660079010207255	-0.6679300930898	0.00130415806929285	0.998695841930707	FALSE	FALSE	FALSE	FALSE	0	5.76461714989312e-06	SIGN	-0.667598494312474	NOT_DEG
SOLSEv5.0_02303	-0.433076686909842	0.0551230758901798	0.00320409541471821	-0.428830651525271	0.0896662210690966	0.00711795886542193	-0.427761885775133	0.0995442588534445	0.00694941722936481	-0.43823062820536	8.42266036205075e-06	0.999991577339638	FALSE	FALSE	FALSE	FALSE	0	5.82263008905652e-06	SIGN	-0.431974963103901	NOT_DEG
SOLSEv5.0_08239	0.672771720304855	0.00420330741360114	9.15706559208015e-05	0.676758034889076	0.0100678682893543	0.000290894134250467	0.664831637932251	0.0287373053348259	0.000716636494947398	0.667355649344075	0.0034198511080582	0.996580148891942	FALSE	FALSE	FALSE	FALSE	0	5.84042958148879e-06	SIGN	0.670429260617564	NOT_DEG
SOLSEv5.0_23625	0.64709611675066	0.00661894164596087	0.000165224637462744	0.651254285696394	0.0046356971292273	0.00010856089989013	0.654604779183209	0.0196734261059805	0.000393480974049169	0.643494179308787	0.00691702669155991	0.99308297330844	FALSE	FALSE	FALSE	FALSE	0	5.86020501314245e-06	SIGN	0.649112340234763	NOT_DEG
SOLSEv5.0_07785	0.732323869920724	0.0103907083230195	0.000294357506034968	0.734979927135476	0.00307959431261509	6.49074278363762e-05	0.727978469948142	0.0236422003379369	0.000525186069352646	0.733483044814922	0.00552276231327897	0.994477237686721	FALSE	FALSE	FALSE	FALSE	0	5.86342671002267e-06	SIGN	0.732191327954816	NOT_DEG
SOLSEv5.0_14398	0.971521901732097	0.0085561112754345	0.000227676766623015	0.974733184984311	0.00289565889912131	5.97477642402321e-05	0.951791689286648	0.02869658213513	0.00071198836652875	0.965476716922513	0.0061069314196629	0.993893068580337	FALSE	FALSE	FALSE	FALSE	0	6.05881786045585e-06	SIGN	0.965880873231392	NOT_DEG
SOLSEv5.0_47907	0.739208208261023	0.0233943119797079	0.000886440157385966	0.744216149888248	0.0351991821608414	0.00180680000838269	0.788111112367049	0.0419795051272561	0.00141751738886618	0.736399660940829	0.000128698191282584	0.999871301808717	FALSE	FALSE	FALSE	FALSE	0	6.18591745934324e-06	SIGN	0.751983782864287	NOT_DEG
SOLSEv5.0_13191	0.701488775212454	0.00797369858620772	0.00020532516594382	0.704492819475026	0.00321046861074053	6.86818184392102e-05	0.698915393378303	0.0211467104975136	0.000443024220682742	0.703811402672459	0.00872448937495096	0.991275510625049	FALSE	FALSE	FALSE	FALSE	0	6.50919362034898e-06	SIGN	0.70217709768456	NOT_DEG
SOLSEv5.0_03307	1.05078889136482	0.00808888937386246	0.000209511392656591	1.05117458897957	0.00268114461476847	5.36245892760427e-05	1.03385121106677	0.0276987039573019	0.000676711271085701	1.06335324831497	0.00788233801495153	0.992117661985048	TRUE	TRUE	TRUE	TRUE	4	6.52341660168696e-06	SIGN	1.04979198493153	PREVALENT_DEG
SOLSEv5.0_43527	0.951980439974198	0.0077659550544139	0.0001988631854418	0.954815023775416	0.0041633669740524	9.39422340105496e-05	0.966713667306083	0.0226224149317465	0.000496610974620775	0.945551837635599	0.00664466051399704	0.993355339486003	FALSE	FALSE	FALSE	FALSE	0	6.66999306896949e-06	SIGN	0.954765242172824	NOT_DEG
SOLSEv5.0_11343	0.578372977406092	0.00491409510187806	0.000113639061822368	0.582644442157529	0.00826187344191745	0.000225117030079779	0.583316673994427	0.0238489525740024	0.000530580513925241	0.577637454667226	0.00503008620043022	0.99496991379957	FALSE	FALSE	FALSE	FALSE	0	6.68198083307658e-06	SIGN	0.580492887056319	NOT_DEG
SOLSEv5.0_48564	0.995738367482084	0.00667035809795621	0.000167702578066229	0.999364508953395	0.0108086934214985	0.000322121062756166	1.10847780706875	0.0114423445569376	0.000173089043900635	0.979003428375801	0.00594892920351864	0.994051070796481	FALSE	FALSE	TRUE	FALSE	1	6.72549191909337e-06	SIGN	1.02064602797001	POSSIBLE_DEG
SOLSEv5.0_47465	0.590163914203422	0.00544756483631479	0.000130521483973017	0.594724893614141	0.0118400365785927	0.000368701414390812	0.610918602092493	0.0261351207136387	0.000616179782007685	0.586116156883921	0.0029202519885716	0.997079748011428	FALSE	FALSE	FALSE	FALSE	0	6.74297988343649e-06	SIGN	0.595480891698494	NOT_DEG
SOLSEv5.0_41420	1.65638917595502	0.220982604794166	0.0282935610679443	1.64707072230111	0.0080184831753309	0.000216962660682551	1.76808255513205	0.0143379534855418	0.000240485944091178	1.65612192773633	0.000195628246102642	0.999804371753897	FALSE	TRUE	TRUE	TRUE	3	6.79833199084564e-06	SIGN	1.68191609528113	POSSIBLE_DEG
SOLSEv5.0_21613	-0.69953119825937	0.00790898038544272	0.000203092147280368	-0.696003539277544	0.00487700337410208	0.000115909665937234	-0.698303334405674	0.0213048132075555	0.000447684925782995	-0.699724330649514	0.00606123215480003	0.9939387678452	FALSE	FALSE	FALSE	FALSE	0	6.81091747256326e-06	SIGN	-0.698390600648026	NOT_DEG
SOLSEv5.0_01979	0.700117457728295	0.00839370746655644	0.000220619891003492	0.703906393859198	0.00378095721422696	8.33990689045917e-05	0.707802166583235	0.0209794158882397	0.000434332433648438	0.6980594513243	0.00761172880724059	0.992388271192759	FALSE	FALSE	FALSE	FALSE	0	6.91209321554208e-06	SIGN	0.702471367373757	NOT_DEG
SOLSEv5.0_42888	-1.23747538461049	0.00390744304357742	8.34050588773062e-05	-1.23072957321422	0.0024732038311679	4.79785419951872e-05	-1.11792284646711	0.046086243307978	0.00168613367689857	-1.25001230856309	0.0114041895302411	0.988595810469759	TRUE	TRUE	TRUE	TRUE	4	6.92506157025796e-06	SIGN	-1.20903502821373	PREVALENT_DEG
SOLSEv5.0_41497	0.951671560405375	0.0101721568741321	0.000285616037150617	0.955267181988455	0.0140415662384832	0.000470253279250001	1.09996206523912	0.00942218054188754	0.000127620914330449	0.931530771030204	0.00386861215959766	0.996131387840402	FALSE	FALSE	TRUE	FALSE	1	7.07251193227962e-06	SIGN	0.984607894665789	POSSIBLE_DEG
SOLSEv5.0_12538	-0.596933725331226	0.00971401569295362	0.000268229571637678	-0.592729730449471	0.0112767956363128	0.000342953910139453	-0.599976923440283	0.0271864785038391	0.000658174500947401	-0.603424010349549	0.00179743366897145	0.998202566331029	FALSE	FALSE	FALSE	FALSE	0	7.24161185671643e-06	SIGN	-0.598266097392633	NOT_DEG
SOLSEv5.0_47583	0.924164202804683	0.00858505286488762	0.000229676759905131	0.928124873888389	0.00388625213498115	8.62135746897619e-05	0.922500130755127	0.0264867476105855	0.000629499270722166	0.912687490726954	0.00607238884182271	0.993927611158177	FALSE	FALSE	FALSE	FALSE	0	7.25683876022041e-06	SIGN	0.921869174543788	NOT_DEG
SOLSEv5.0_01083	0.846182438711912	0.00867866682929614	0.000232802859936352	0.849025385535912	0.00311929627809962	6.60967650659194e-05	0.823520034291268	0.0271940503827106	0.000659504853157849	0.844066241301492	0.00738096842925928	0.992619031570741	FALSE	FALSE	FALSE	FALSE	0	7.334537317582e-06	SIGN	0.840698524960146	NOT_DEG
SOLSEv5.0_34212	0.906289306099876	0.00715469083022436	0.000181416843628639	0.910695326722789	0.007034994801351	0.000183672607079799	0.921286723115071	0.0254806982625157	0.000587074793168813	0.898976810917596	0.00437401437653506	0.995625985623465	FALSE	FALSE	FALSE	FALSE	0	7.53627862952291e-06	SIGN	0.909312041713833	NOT_DEG
SOLSEv5.0_42358	0.95607254347641	0.00815907914422885	0.000212144239621451	0.960440767168122	0.00342804100692427	7.45297057424909e-05	0.953291053348143	0.02449895019843	0.000550162960637139	0.942932746889889	0.00826888627253752	0.991731113727462	FALSE	FALSE	FALSE	FALSE	0	7.60055453598311e-06	SIGN	0.953184277720641	NOT_DEG
SOLSEv5.0_00889	0.705507992238785	0.0119318279150746	0.000357480324954938	0.709894150042653	0.00394911726330205	8.79831182431293e-05	0.716951809524105	0.0226167619102342	0.000494578387922778	0.697146029426257	0.00534063339544488	0.994659366604555	FALSE	FALSE	FALSE	FALSE	0	7.62961952565758e-06	SIGN	0.70737499530795	NOT_DEG
SOLSEv5.0_17196	1.05487612987529	0.0100224670595628	0.000279977233237555	1.06043919180555	0.00363249581295028	7.96645336363349e-05	1.09154958200238	0.0223220257058357	0.000486013914542074	1.03153263166092	0.00706895018318088	0.992931049816819	TRUE	TRUE	TRUE	TRUE	4	7.69020288493987e-06	SIGN	1.05959938383603	PREVALENT_DEG
SOLSEv5.0_13744	-1.40788901834857	0.00539909782461529	0.000128586779362838	-1.40047177999796	0.00286332066915389	5.87180541666421e-05	-1.35267562947365	0.0388494902803292	0.0012007855973202	-1.41358053204188	0.00988909644639224	0.990110903553608	TRUE	TRUE	TRUE	TRUE	4	7.91115246238511e-06	SIGN	-1.39365423996552	PREVALENT_DEG
SOLSEv5.0_20158	0.759893628985139	0.0106547474510243	0.000303897535275266	0.761642693353544	0.00440405499706171	0.000101324345164843	0.74146411684346	0.0287793418918192	0.000721588420964932	0.76877528337362	0.00453311433903392	0.995466885660966	FALSE	FALSE	FALSE	FALSE	0	8.11730996803408e-06	SIGN	0.757943930638941	NOT_DEG
SOLSEv5.0_20339	-0.459038272683518	0.0364353045315559	0.00171071858179463	-0.455072603760141	0.0488234981155642	0.00289087518510778	-0.453374860832919	0.0664683688970835	0.00334245508330851	-0.465693681635901	5.27262710978693e-05	0.999947273728902	FALSE	FALSE	FALSE	FALSE	0	8.24412442995158e-06	SIGN	-0.45829485472812	NOT_DEG
SOLSEv5.0_02065	0.458367873843117	0.0333515936932671	0.00150262534439259	0.462701855196486	0.0478942498771114	0.00282069682652313	0.458641191082775	0.0680316148063689	0.00347058334339272	0.455964541049204	5.79783680390022e-05	0.999942021631961	FALSE	FALSE	FALSE	FALSE	0	8.31840689315385e-06	SIGN	0.458918865292895	NOT_DEG
SOLSEv5.0_23047	-0.531722077228106	0.0264182732024699	0.00106819821093004	-0.527557150097107	0.0422481265632839	0.00232364557758221	-0.533426447438211	0.0570272183089702	0.00250803206115192	-0.536795787481111	0.000101873743864056	0.999898126256136	FALSE	FALSE	FALSE	FALSE	0	8.52403767915785e-06	SIGN	-0.532375365561134	NOT_DEG
SOLSEv5.0_14015	1.11665722454629	0.00858362013130286	0.000229024804306055	1.11512499615706	0.00282940289664634	5.75747986500711e-05	1.06285546363203	0.0372448088895876	0.00110912893335555	1.13478278241946	0.00718959075620107	0.992810409243799	TRUE	TRUE	TRUE	TRUE	4	8.54539207255375e-06	SIGN	1.10735511668871	PREVALENT_DEG
SOLSEv5.0_15006	-0.783662866966783	0.0089321162860734	0.000242160734494576	-0.779668285833057	0.00474627280697526	0.000111601022044451	-0.808477644004377	0.0179315987098229	0.000348996272240928	-0.784745397590611	0.0085696236796996	0.9914303763203	FALSE	FALSE	FALSE	FALSE	0	8.55798405219772e-06	SIGN	-0.789138548598707	NOT_DEG
SOLSEv5.0_02430	-0.7166516439642	0.010001543870455	0.000278676353098416	-0.711507880595854	0.00488652149181229	0.000116290520644414	-0.709917640703852	0.0245627757669455	0.00055423459988709	-0.725554980496589	0.00564220252287506	0.994357797477125	FALSE	FALSE	FALSE	FALSE	0	8.84570866363517e-06	SIGN	-0.715908036440123	NOT_DEG
SOLSEv5.0_18107	1.33341838845845	0.0114062839675171	0.000334565810808556	1.32398016285967	0.00224094609892512	4.26224596795749e-05	1.29272664192897	0.0416760168345722	0.00139935611448087	1.37227629699666	0.00653108448303485	0.993468915516965	TRUE	TRUE	TRUE	TRUE	4	9.04961481336197e-06	SIGN	1.33060037256094	PREVALENT_DEG
SOLSEv5.0_43186	0.80376136207472	0.010976492409943	0.000317241937354918	0.804147537265916	0.00336513379800948	7.28425430500487e-05	0.788970300300193	0.0268175561474484	0.000645848293560184	0.818027492640965	0.00703090187395539	0.992969098126045	FALSE	FALSE	FALSE	FALSE	0	9.05756410111375e-06	SIGN	0.803726673070449	NOT_DEG
SOLSEv5.0_00737	0.813097764472064	0.00921577318388338	0.000250841186868826	0.817553845801586	0.00409977204949428	9.23775340751266e-05	0.814512674291417	0.0244423417163142	0.000547082126659432	0.803052585910963	0.00754954057130663	0.992450459428693	FALSE	FALSE	FALSE	FALSE	0	9.06569068495325e-06	SIGN	0.812054217619007	NOT_DEG
SOLSEv5.0_09598	0.838356271446298	0.00991497765793911	0.00027525704231066	0.840348208307668	0.0036335811138308	7.98033258330508e-05	0.811922397042326	0.0293589575152128	0.000743646673378961	0.840549323294709	0.00659744852273925	0.993402551477261	FALSE	FALSE	FALSE	FALSE	0	9.07257821030992e-06	SIGN	0.83279405002275	NOT_DEG
SOLSEv5.0_07550	0.752967009435392	0.00667035809795621	0.000167467711669	0.757135442308709	0.00871738315395101	0.000242494376161364	0.77589166726934	0.0197787236639328	0.00039804239602498	0.74305670118462	0.00607584123514471	0.993924158764855	FALSE	FALSE	FALSE	FALSE	0	9.0831695697029e-06	SIGN	0.757262705049515	NOT_DEG
SOLSEv5.0_03614	-0.768207318725589	0.0099510283321392	0.000276912435143334	-0.763418447465826	0.00398355831391524	8.91286347016702e-05	-0.776181987354748	0.0209226310136825	0.000431046323931368	-0.772555619214618	0.00847237696760228	0.991527623032398	FALSE	FALSE	FALSE	FALSE	0	9.12626141891531e-06	SIGN	-0.770090843190195	NOT_DEG
SOLSEv5.0_02508	0.770170348197198	0.00953375291695951	0.000261544829682365	0.77494538215033	0.0166635023617447	0.000589362320220706	0.759130166071192	0.0354092853124872	0.00102639619296727	0.76772177682275	0.0012668505779948	0.998733149422005	FALSE	FALSE	FALSE	FALSE	0	9.23596430388022e-06	SIGN	0.767991918310368	NOT_DEG
SOLSEv5.0_11116	0.764384492277042	0.0124692061415546	0.000376460883078954	0.768635768141105	0.00394997500207759	8.8127231129615e-05	0.768655822382615	0.024764855576996	0.00056249436070302	0.756760363215484	0.00594663817253338	0.994053361827467	FALSE	FALSE	FALSE	FALSE	0	9.37543698819638e-06	SIGN	0.764609111504062	NOT_DEG
SOLSEv5.0_08760	0.543090494164664	0.00207193934809099	3.83607448210914e-05	0.546969793026614	0.00645731312658664	0.000165116269701003	0.546175512724071	0.0219909805459492	0.000472542668777478	0.537790533943908	0.0253866966939883	0.974613303306012	FALSE	FALSE	FALSE	FALSE	0	9.6117793438362e-06	SIGN	0.543506583464814	NOT_DEG
SOLSEv5.0_42139	-0.593370586744483	0.00815907914422885	0.000211972327301063	-0.589193380297501	0.0110470587247925	0.000332471054377596	-0.596948854708103	0.025167982830152	0.000578244739855386	-0.596917613071728	0.00334162516789938	0.996658374832101	FALSE	FALSE	FALSE	FALSE	0	9.73300107028618e-06	SIGN	-0.594107608705454	NOT_DEG
SOLSEv5.0_49176	1.27415199983393	0.0125146750227983	0.000379178249025406	1.2708632215486	0.00301926428620211	6.3158128205943e-05	1.29236476849562	0.0332432946728796	0.00093052108423999	1.28416930347599	0.00607311944679101	0.993926880553209	TRUE	TRUE	TRUE	TRUE	4	9.78529399009149e-06	SIGN	1.28038732333854	PREVALENT_DEG
SOLSEv5.0_29569	1.14540442029124	0.0114451515854724	0.000337473266147278	1.15240776206302	0.00367509110721042	8.08313022409329e-05	1.20644517763691	0.02113289477361	0.000441733641919864	1.11521330983644	0.00866033506745911	0.991339664932541	TRUE	TRUE	TRUE	TRUE	4	9.86103360647144e-06	SIGN	1.1548676674569	PREVALENT_DEG
SOLSEv5.0_09999	1.45589651209254	0.109767102320786	0.00915697555580505	1.45917436607138	0.00142767730440722	2.45785136744052e-05	1.38364643689506	0.0142189179502832	0.000237589438835075	1.44890866000773	0.00348678332234509	0.996513216677655	FALSE	TRUE	TRUE	TRUE	3	9.93858904854765e-06	SIGN	1.43690649376668	POSSIBLE_DEG
SOLSEv5.0_16056	0.729196825262357	0.0103539190417479	0.000292573673946675	0.733849622645798	0.00292342391923727	6.05085080182276e-05	0.738339610184316	0.0206688548199768	0.000421893457352606	0.719258302040107	0.0127717084387147	0.987228291561285	FALSE	FALSE	FALSE	FALSE	0	1.01776162556426e-05	SIGN	0.730161090033145	NOT_DEG
SOLSEv5.0_06686	0.688843140746452	0.00853847124738701	0.000226901571003551	0.692082609919563	0.00445034685439506	0.00010295273744621	0.679651312388893	0.0247630735596181	0.000561105119424241	0.692164639529482	0.00862661146660371	0.991373388533396	FALSE	FALSE	FALSE	FALSE	0	1.0314804651098e-05	SIGN	0.688185425646097	NOT_DEG
SOLSEv5.0_49643	-0.84940548530452	0.00895940484456042	0.000243221433714519	-0.84475494475545	0.00681816187611952	0.000176285270191767	-0.874565720417743	0.0202290068701935	0.000410228231850112	-0.856924653755182	0.00658862167713126	0.993411378322869	FALSE	FALSE	FALSE	FALSE	0	1.03409562503475e-05	SIGN	-0.856412701058224	NOT_DEG
SOLSEv5.0_43978	1.21880991954491	0.01829988071663	0.000620137096627761	1.21181089367209	0.0032105775690969	6.87857531655623e-05	1.17788238564854	0.046086243307978	0.00169010141295897	1.24272555186993	0.00301948170920596	0.996980518290794	TRUE	TRUE	TRUE	TRUE	4	1.03777590971873e-05	SIGN	1.21280718768387	PREVALENT_DEG
SOLSEv5.0_08434	-0.368709828387978	0.114757407871395	0.00972282611916982	-0.364764279178392	0.17607831730698	0.021542415098857	-0.370485912086178	0.16429691446863	0.0175168930929717	-0.373368240425775	2.5260821245876e-06	0.999997473917875	FALSE	FALSE	FALSE	FALSE	0	1.06036131250061e-05	SIGN	-0.369332065019581	NOT_DEG
SOLSEv5.0_41473	-0.424283059971427	0.0373101588387662	0.00176515721746329	-0.420329542163657	0.0776193680874774	0.00571355581415463	-0.426544495958689	0.087204220514811	0.00553874713039102	-0.428854604131504	3.38770200954963e-05	0.999966122979905	FALSE	FALSE	FALSE	FALSE	0	1.07847130821648e-05	SIGN	-0.425002925556319	NOT_DEG
SOLSEv5.0_08297	0.867242548259752	0.00841526428925759	0.000222421926992053	0.87009214076215	0.0046356971292273	0.000108517199005346	0.814053940511761	0.0367072470352618	0.00108034240775953	0.873972728806434	0.00616194865984865	0.993838051340151	FALSE	FALSE	FALSE	FALSE	0	1.10707121280535e-05	SIGN	0.856340339585024	NOT_DEG
SOLSEv5.0_15179	-1.06620640500793	0.0102353228498091	0.000288489330377472	-1.06104602509352	0.00648948802055107	0.000166965845777019	-1.14406032624357	0.0185172825706188	0.00036508329508831	-1.06420562922237	0.00727034219247924	0.992729657807521	TRUE	TRUE	TRUE	TRUE	4	1.1196508178415e-05	SIGN	-1.08387959639185	PREVALENT_DEG
SOLSEv5.0_11047	-0.930229484790741	0.0109785989201878	0.000318089195846713	-0.926335964478089	0.00419676361186297	9.51816509401031e-05	-0.955507235323308	0.0216705470653302	0.000462913993135792	-0.92888517257887	0.00903999427681368	0.990960005723186	FALSE	FALSE	FALSE	FALSE	0	1.12854365863226e-05	SIGN	-0.935239464292752	NOT_DEG
SOLSEv5.0_09463	0.68672580740152	0.0104526963871384	0.000296487914139876	0.690878093926761	0.0069781954415958	0.000181548886026598	0.673792850967255	0.0294546724698234	0.000753168624184858	0.680483773144466	0.00429130988622339	0.995708690113777	FALSE	FALSE	FALSE	FALSE	0	1.1490138409418e-05	SIGN	0.682970131360001	NOT_DEG
SOLSEv5.0_11268	0.837088995098521	0.0100815479137028	0.00028271083792097	0.839152867532072	0.00405395927943612	9.10886764897511e-05	0.800777935016295	0.0329203478762182	0.000915495647985384	0.842785161993312	0.00691529176988148	0.993084708230119	FALSE	FALSE	FALSE	FALSE	0	1.15793547445219e-05	SIGN	0.82995123991005	NOT_DEG
SOLSEv5.0_09158	0.533582362061806	0.0114451515854724	0.000337515359097783	0.537256627632198	0.0199698671652185	0.000779228653271131	0.53914384099062	0.0387402887896639	0.00119166937889026	0.527874294819261	0.00105189027361663	0.998948109726383	FALSE	FALSE	FALSE	FALSE	0	1.15894867987948e-05	SIGN	0.534464281375971	NOT_DEG
SOLSEv5.0_44742	1.32586876621274	0.00883565505135727	0.000238596229092593	1.3231801295421	0.0031814467503157	6.78595876360893e-05	1.23597210798317	0.0497408583063575	0.00194355653398974	1.33912311314884	0.0067212402664113	0.993278759733589	TRUE	TRUE	TRUE	TRUE	4	1.16778743424566e-05	SIGN	1.30603602922171	PREVALENT_DEG
SOLSEv5.0_15105	1.12729357538085	0.00657388736178084	0.000163864537060363	1.13047125401047	0.00646778565754006	0.000166137157915776	1.06588875019729	0.0435898056133754	0.00151538994893543	1.14320808951729	0.00509641472831446	0.994903585271686	TRUE	TRUE	TRUE	TRUE	4	1.1728111769754e-05	SIGN	1.11671541727648	PREVALENT_DEG
SOLSEv5.0_01274	0.488194706903585	0.0367916322890037	0.00173259302643153	0.492504173460794	0.0381128690303256	0.00201063807948203	0.492792410966604	0.0570373471012036	0.00252524600761365	0.487117535597074	0.000118806053669762	0.99988119394633	FALSE	FALSE	FALSE	FALSE	0	1.17875126261948e-05	SIGN	0.490152206732014	NOT_DEG
SOLSEv5.0_04824	0.615600164306362	0.0106547474510243	0.000303483406143365	0.619867389333639	0.0090961168761492	0.000256771931185325	0.627176031717757	0.0255440045953522	0.00059342642067507	0.612808722085042	0.00385966605983934	0.996140333940161	FALSE	FALSE	FALSE	FALSE	0	1.18432458870061e-05	SIGN	0.6188630768607	NOT_DEG
SOLSEv5.0_18633	1.50783184657812	0.0109418451937661	0.000315297157205194	1.50698897745151	0.00378584806759439	8.37465679055818e-05	1.44644239772759	0.0498488276566714	0.00195182636977459	1.49027683057092	0.00462941826586205	0.995370581734138	TRUE	TRUE	TRUE	TRUE	4	1.18478004429581e-05	SIGN	1.48788501308203	PREVALENT_DEG
SOLSEv5.0_17871	-1.40339527764667	0.00532184207471678	0.000125760624141984	-1.39281485992405	0.00342043383206333	7.42560716730101e-05	-1.26973746693504	0.0488452451100928	0.00185648721089976	-1.4260627548006	0.0107767465153952	0.989223253484605	TRUE	TRUE	TRUE	TRUE	4	1.18713391085866e-05	SIGN	-1.37300258982659	PREVALENT_DEG
SOLSEv5.0_03432	-0.563010490928209	0.0292809899217801	0.00123577767360013	-0.5588228385685	0.0373183118642121	0.0019451014158789	-0.580401172698192	0.0451510923694848	0.0016203468067659	-0.56780643706444	0.000196157680130149	0.99980384231987	FALSE	FALSE	FALSE	FALSE	0	1.19719329177914e-05	SIGN	-0.567510234814835	NOT_DEG
SOLSEv5.0_48024	1.58130460125613	0.0124901252188486	0.000377814487423892	1.56356165837951	0.00213961353445137	4.03560133717211e-05	1.56675407353171	0.051740678188184	0.00209704595385312	1.64935987224271	0.00707203531050693	0.992927964689493	TRUE	TRUE	FALSE	TRUE	3	1.2077351402854e-05	SIGN	1.59024505135251	POSSIBLE_DEG
SOLSEv5.0_16520	1.84283657018505	0.180782322304078	0.020109945314679	1.87575109370528	0.00275193613602197	5.55630005627398e-05	2.482940033496	0.00255096665006793	1.77604564389678e-05	1.82901620300183	0.00776087541298365	0.992239124587016	FALSE	TRUE	TRUE	TRUE	3	1.21512874449574e-05	SIGN	2.00763597509704	POSSIBLE_DEG
SOLSEv5.0_02054	-1.29770042172693	0.00749170219558538	0.000191035454596977	-1.28642076651364	0.00328850490712916	7.07675349488221e-05	-1.23136372365692	0.0373365538079288	0.00111450663147105	-1.32032651877016	0.0107773363169266	0.989222663683073	TRUE	TRUE	TRUE	TRUE	4	1.22181372080758e-05	SIGN	-1.28395285766691	PREVALENT_DEG
SOLSEv5.0_17771	0.767604234678962	0.0130703768860989	0.000401164422010842	0.772514985464337	0.00473918264871174	0.000111284329420049	0.774159941271108	0.0255440045953522	0.000594159415727836	0.756541765973777	0.00629740774457621	0.993702592255424	FALSE	FALSE	FALSE	FALSE	0	1.22710609271867e-05	SIGN	0.767705231847046	NOT_DEG
SOLSEv5.0_47749	-0.418764952098399	0.0253921293815428	0.000998515796179857	-0.41449988259067	0.0658901616194905	0.00447691942773651	-0.413090945034669	0.0864857060660501	0.00544850553371777	-0.422973724250775	6.97925632714425e-05	0.999930207436729	FALSE	FALSE	FALSE	FALSE	0	1.24112939518404e-05	SIGN	-0.417332375993628	NOT_DEG
SOLSEv5.0_20053	0.707849663586552	0.0173946625004838	0.000581857129698871	0.710641880460182	0.00538004229423395	0.000131781155597869	0.70485895022985	0.0304201621523176	0.00079037162970514	0.706289863194185	0.00356365967806238	0.996436340321938	FALSE	FALSE	FALSE	FALSE	0	1.2459425217306e-05	SIGN	0.707410089367692	NOT_DEG
SOLSEv5.0_00589	-0.847245878791502	0.00971715657994244	0.000268664310569285	-0.843796982932642	0.00552148292319403	0.000136818289466784	-0.875792587063085	0.0201993444316032	0.000408474353359107	-0.844364231276923	0.00939835934041833	0.990601640659582	FALSE	FALSE	FALSE	FALSE	0	1.25013706332898e-05	SIGN	-0.852799920016038	NOT_DEG
SOLSEv5.0_09312	0.718689111374122	0.0130410357012487	0.00039824826015958	0.722361119765883	0.0188413458781497	0.000700225857432734	0.703495822033011	0.042597807619399	0.00145608007530417	0.710940976319336	0.000989902755308303	0.999010097244692	FALSE	FALSE	FALSE	FALSE	0	1.26834034824946e-05	SIGN	0.713871757373088	NOT_DEG
SOLSEv5.0_14326	1.05781988743349	0.0119331048242218	0.00035813845149695	1.05739959787476	0.00340082491590808	7.37227465235303e-05	1.04590345294651	0.032109307680363	0.000866058818859114	1.06708010875646	0.00806595180761183	0.991934048192388	TRUE	TRUE	TRUE	TRUE	4	1.28380375429573e-05	SIGN	1.0570507617528	PREVALENT_DEG
SOLSEv5.0_23234	0.714222076557795	0.0129847050690098	0.00039571309061309	0.718468691607616	0.00835999455477845	0.000228384590848314	0.709049085093246	0.0317462154117947	0.000850844730192111	0.709767585203917	0.00307369939024671	0.996926300609753	FALSE	FALSE	FALSE	FALSE	0	1.29225167412658e-05	SIGN	0.712876859615643	NOT_DEG
SOLSEv5.0_46919	-1.47372332133137	0.0102611423869832	0.000289584564176734	-1.46080707149514	0.00368628915306744	8.11942545819467e-05	-1.39018981676619	0.0516316991535595	0.00208025445576399	-1.48717371122448	0.00544161943535881	0.994558380564641	TRUE	TRUE	FALSE	TRUE	3	1.29587690863591e-05	SIGN	-1.4529734802043	POSSIBLE_DEG
SOLSEv5.0_00906	-0.477115539853829	0.0244938125144041	0.000940382745342067	-0.473081818334036	0.0460476302447501	0.00267810916288473	-0.482091833946664	0.0595281922289106	0.00271276296115799	-0.481416456475492	0.000158916752434402	0.999841083247566	FALSE	FALSE	FALSE	FALSE	0	1.30024158287887e-05	SIGN	-0.478426412152505	NOT_DEG
SOLSEv5.0_11371	0.905983519176281	0.0101757196499275	0.000286080507312982	0.912253218404629	0.00566989216006072	0.000141246653997853	0.960810420557831	0.0163195809961442	0.000305084088154086	0.878277883467569	0.0114318545990433	0.988568145400957	FALSE	FALSE	FALSE	FALSE	0	1.30992470188129e-05	SIGN	0.914331260401578	NOT_DEG
SOLSEv5.0_07521	1.0069881912423	0.00742844979419128	0.000189156500382136	1.01081414852214	0.00419676361186297	9.51733703940557e-05	0.980021603382224	0.0311127947226644	0.000818608510747542	0.995961581849742	0.0111158074807705	0.98888419251923	TRUE	TRUE	FALSE	FALSE	2	1.31178095068526e-05	SIGN	0.998446381249101	POSSIBLE_DEG
SOLSEv5.0_41856	1.00048678298529	0.00865053511975902	0.000231738423808457	1.0053119167371	0.00452141105866122	0.00010488288572419	1.01242798641866	0.0244423417163142	0.000547649543819438	0.980719709211733	0.0114783152413879	0.988521684758612	TRUE	TRUE	TRUE	FALSE	3	1.33145655870184e-05	SIGN	0.999736598838197	POSSIBLE_DEG
SOLSEv5.0_48889	-0.626885094294073	0.0147902864566989	0.000467725196664462	-0.622521731674582	0.00729258112078783	0.000191782490312184	-0.620979748618883	0.0293833516948687	0.000748549239961061	-0.630040856272197	0.00351418498138878	0.996485815018611	FALSE	FALSE	FALSE	FALSE	0	1.3482722068013e-05	SIGN	-0.625106857714934	NOT_DEG
SOLSEv5.0_10761	-0.656053141960754	0.0143400538716998	0.000451117605970525	-0.651704093191226	0.00906542014791742	0.000255618511718549	-0.660775242754885	0.0287105089755213	0.000714151082463361	-0.66200299940623	0.00301985178820308	0.996980148211797	FALSE	FALSE	FALSE	FALSE	0	1.36194136189233e-05	SIGN	-0.657633869328274	NOT_DEG
SOLSEv5.0_02760	0.671632097829981	0.0096568274965094	0.000266304604695661	0.676245722979795	0.0183322322354709	0.000673556809563016	0.669176017870168	0.0389987068208235	0.00122430194519627	0.668393453374098	0.0016465182332327	0.998353481766767	FALSE	FALSE	FALSE	FALSE	0	1.37178969012988e-05	SIGN	0.67136182301351	NOT_DEG
SOLSEv5.0_03052	0.752642804729892	0.0118302932489088	0.000352934398551	0.755785751753123	0.00432418736594368	9.90762888997508e-05	0.737330120181086	0.0293833516948687	0.000748555274355813	0.750731905096666	0.00757064322378842	0.992429356776212	FALSE	FALSE	FALSE	FALSE	0	1.37303872981889e-05	SIGN	0.749122645440192	NOT_DEG
SOLSEv5.0_41555	0.647090328909775	0.00841000229944958	0.000221925854536796	0.651267969460864	0.00772966155834378	0.000206212370444755	0.647300632307234	0.0251669612136393	0.000575702455587272	0.648744858290892	0.00724413878381436	0.992755861216186	FALSE	FALSE	FALSE	FALSE	0	1.42099366751003e-05	SIGN	0.648600947242191	NOT_DEG
SOLSEv5.0_00229	0.7277208191131	0.00454449134137301	0.000103071350439348	0.731375980949987	0.0116996447752079	0.00036173780642989	0.768725630621056	0.0254888000514184	0.000589544900913764	0.723761926652877	0.00880842411586247	0.991191575884138	FALSE	FALSE	FALSE	FALSE	0	1.42967800071004e-05	SIGN	0.737896089334255	NOT_DEG
SOLSEv5.0_41523	1.18207194649961	0.0108850939965005	0.000312913648236615	1.17762127317709	0.00306633977406405	6.44339887331413e-05	1.1327649989011	0.0395799854745552	0.00126640576937475	1.21091276440774	0.00904369704598373	0.990956302954016	TRUE	TRUE	TRUE	TRUE	4	1.43070348945873e-05	SIGN	1.17584274574638	PREVALENT_DEG
SOLSEv5.0_16296	-0.646677071720169	0.0131111065886217	0.000402884086134138	-0.641622540788844	0.00563760426579471	0.000140230923539183	-0.638509767099608	0.0278117290001643	0.00068547504424262	-0.65407737447229	0.00581660386953819	0.994183396130462	FALSE	FALSE	FALSE	FALSE	0	1.43169846215375e-05	SIGN	-0.645221688520227	NOT_DEG
SOLSEv5.0_12046	-0.528163098784501	0.0161091160167025	0.000524431862301504	-0.524210617079475	0.0329355144264358	0.00164891242832436	-0.524345808345053	0.0525484208707541	0.00216871552398315	-0.532453522946537	0.000440743116069342	0.999559256883931	FALSE	FALSE	FALSE	FALSE	0	1.46508599102767e-05	SIGN	-0.527293261788891	NOT_DEG
SOLSEv5.0_47999	-0.865167038208455	0.00685182227036852	0.000173001027885173	-0.860037488508528	0.00506663774527448	0.000122180384249475	-0.831482652783237	0.0317096700481944	0.000847959466778197	-0.868146315002085	0.0111824079336058	0.988817592066394	FALSE	FALSE	FALSE	FALSE	0	1.46728658079959e-05	SIGN	-0.856208373625576	NOT_DEG
SOLSEv5.0_10793	0.739446217556507	0.00801761141207901	0.000206743077741454	0.74376179860531	0.00753963795728562	0.000199472683701724	0.728278540371154	0.0268175561474484	0.000645356091252311	0.734488629370143	0.00764139264700825	0.992358607352992	FALSE	FALSE	FALSE	FALSE	0	1.47511054704093e-05	SIGN	0.736493796475779	NOT_DEG
SOLSEv5.0_49710	0.773797788331353	0.010976492409943	0.000317082301139215	0.777091785793632	0.00503656979659301	0.000120686125280224	0.758511799266843	0.0310313238228508	0.000809196836293208	0.769146276723595	0.00722479230806117	0.992775207691939	FALSE	FALSE	FALSE	FALSE	0	1.47579037085081e-05	SIGN	0.769636912528856	NOT_DEG
SOLSEv5.0_07491	0.793212397493711	0.011587641711273	0.000343205346867085	0.797276611236668	0.00549894654737066	0.000135816279617121	0.786758531578376	0.0287793418918192	0.000721653154573741	0.785940427045882	0.00680837712827342	0.993191622871727	FALSE	FALSE	FALSE	FALSE	0	1.48493133344291e-05	SIGN	0.790796991838659	NOT_DEG
SOLSEv5.0_29430	0.751387681931358	0.00754101235648821	0.000192562918493521	0.75578249761947	0.0176117204360577	0.000635290547573095	0.768550162912664	0.032109307680363	0.000874776191532559	0.747390726671705	0.00294229188976625	0.997057708110234	FALSE	FALSE	FALSE	FALSE	0	1.49115064653519e-05	SIGN	0.755777767283799	NOT_DEG
SOLSEv5.0_04917	-0.53943825975485	0.024936910122139	0.000975256280115169	-0.535103761192649	0.0329140876733659	0.0016433130774378	-0.53015270766835	0.0537354524680482	0.00224131543254178	-0.54503737093202	0.000290041542963526	0.999709958457036	FALSE	FALSE	FALSE	FALSE	0	1.51569990942366e-05	SIGN	-0.537433024886967	NOT_DEG
SOLSEv5.0_09660	0.843286255732818	0.00991497765793911	0.000275288541438186	0.846940549718923	0.00789899423696097	0.000211729742039493	0.827718461744746	0.0297626293450792	0.00076763640989397	0.852512715206575	0.0055185712847392	0.994481428715261	FALSE	FALSE	FALSE	FALSE	0	1.52283635941493e-05	SIGN	0.842614495600765	NOT_DEG
SOLSEv5.0_44163	1.2045014693933	0.0143400538716998	0.000451432825486144	1.20648278497022	0.00416996351802885	9.42230435100035e-05	1.22378465522202	0.0343476014534692	0.000977736109005409	1.19349420877074	0.00637145392436889	0.993628546075631	TRUE	TRUE	TRUE	TRUE	4	1.54507259446763e-05	SIGN	1.20706577958907	PREVALENT_DEG
SOLSEv5.0_09561	0.52194824770248	0.0171685945292465	0.000568761189726847	0.526076338062074	0.0178407934256991	0.000648725328210648	0.525116246118412	0.0382353991642241	0.00115677842972873	0.519168835853789	0.00112159355984875	0.998878406440151	FALSE	FALSE	FALSE	FALSE	0	1.54998220817703e-05	SIGN	0.523077416934189	NOT_DEG
SOLSEv5.0_12327	0.661127052716046	0.00991497765793911	0.000275554138763726	0.665484583073787	0.00487700337410208	0.000115730478126968	0.665133703297005	0.0226224149317465	0.000497565694406906	0.652915028528174	0.012025454776583	0.987974545223417	FALSE	FALSE	FALSE	FALSE	0	1.55189729855251e-05	SIGN	0.661165091903753	NOT_DEG
SOLSEv5.0_12810	-1.05579231655703	0.00871732985591754	0.000235088796701737	-1.04985767048783	0.00487700337410208	0.000115767057170531	-1.01529490107238	0.0391927975897465	0.00124266863558297	-1.05800017493503	0.00806067509872221	0.991939324901278	TRUE	TRUE	TRUE	TRUE	4	1.5793722595517e-05	SIGN	-1.04473626576307	PREVALENT_DEG
SOLSEv5.0_20051	0.807222641445807	0.00564390393210428	0.00013664060805467	0.811196249778338	0.00881873196568009	0.000247267208506363	0.750508931229997	0.0384533988539943	0.0011767599193586	0.801118919985731	0.00702015215692808	0.992979847843072	FALSE	FALSE	FALSE	FALSE	0	1.57984133271566e-05	SIGN	0.792511685609969	NOT_DEG
SOLSEv5.0_48378	0.994978288826463	0.0164572317790473	0.000538711762984357	0.999852241528099	0.00459537011422883	0.000107325647783185	1.01654290878624	0.0278117290001643	0.000686513770060071	0.978208803768488	0.0063999445649775	0.993600055435023	FALSE	FALSE	TRUE	FALSE	1	1.58234400412661e-05	SIGN	0.997395560727321	POSSIBLE_DEG
SOLSEv5.0_09730	-0.845560539021901	0.0106547474510243	0.0003035980485165	-0.841331251304878	0.00537044311673713	0.000131376072952872	-0.830078918816215	0.0287961742930555	0.000723726649407418	-0.848791937765142	0.00821826718069896	0.991781732819301	FALSE	FALSE	FALSE	FALSE	0	1.5903188075868e-05	SIGN	-0.841440661727034	NOT_DEG
SOLSEv5.0_00373	0.84962777478118	0.0130410357012487	0.000398862706427418	0.855009898285336	0.0111969776945127	0.00033949116095103	0.965974841745473	0.010930943263088	0.000157630643831193	0.822608279933389	0.00854526629381924	0.991454733706181	FALSE	FALSE	FALSE	FALSE	0	1.60001437751978e-05	SIGN	0.873305198686345	NOT_DEG
SOLSEv5.0_11519	0.83997343645563	0.0118533385954434	0.000354046428930585	0.843498057976734	0.00525802638501236	0.000127794052460188	0.861167378962095	0.02449895019843	0.000551443733149274	0.833309358976558	0.00904573184937096	0.990954268150629	FALSE	FALSE	FALSE	FALSE	0	1.61707479888841e-05	SIGN	0.844487058092754	NOT_DEG
SOLSEv5.0_09785	0.781152892141829	0.00663779428796666	0.000165932970883201	0.785024010227016	0.0069781954415958	0.000181747993557813	0.750369916623459	0.0311127947226644	0.000817988466433908	0.773096315188824	0.00983600348862013	0.99016399651138	FALSE	FALSE	FALSE	FALSE	0	1.65286990324518e-05	SIGN	0.772410783545282	NOT_DEG
SOLSEv5.0_11424	-0.649689162150493	0.0113395293785789	0.000331795555558305	-0.64582722426429	0.0113523946534654	0.000345971583002221	-0.637790534192272	0.0316315117050342	0.00084224128252006	-0.654782705553584	0.00351137776538391	0.996488622234616	FALSE	FALSE	FALSE	FALSE	0	1.66497072567525e-05	SIGN	-0.64702240654016	NOT_DEG
SOLSEv5.0_13009	1.27354132383927	0.00868425516655658	0.000233574802309433	1.27290243026369	0.00447274986157864	0.000103612547823525	1.27019256174302	0.0329203478762182	0.000913245352282058	1.30201399800469	0.0112551889525475	0.988744811047452	TRUE	TRUE	TRUE	TRUE	4	1.67419427027475e-05	SIGN	1.27966257846267	PREVALENT_DEG
SOLSEv5.0_10342	-0.543650642977463	0.0173711368365035	0.000578951288509339	-0.539432056167033	0.0235905331708996	0.000999450757571441	-0.550703864561467	0.0386191092332029	0.00118305318958639	-0.547524495456893	0.000916207649759304	0.999083792350241	FALSE	FALSE	FALSE	FALSE	0	1.68475496383935e-05	SIGN	-0.545327764790714	NOT_DEG
SOLSEv5.0_21524	1.00048416922427	0.010656390234969	0.000304555526377239	1.00385680398441	0.00770550981515342	0.000205080342876168	1.02362989050086	0.0287793418918192	0.000718858579305606	1.00882222127673	0.0063222510823131	0.993677748917687	TRUE	TRUE	TRUE	TRUE	4	1.72783085983861e-05	SIGN	1.00919827124657	PREVALENT_DEG
SOLSEv5.0_30718	1.12624159877136	0.0200156265372808	0.000712225575627737	1.12276031037394	0.00349778131296503	7.64887144295337e-05	1.09443571634635	0.043521543211963	0.00150465666487062	1.13727088288318	0.00490389000367542	0.995096109996325	TRUE	TRUE	TRUE	TRUE	4	1.72797429657273e-05	SIGN	1.12017712709371	PREVALENT_DEG
SOLSEv5.0_11719	0.585041807793525	0.0129847050690098	0.000395744717918752	0.588564432369556	0.00969002647835252	0.000277645399438126	0.586654436510182	0.0294320866602882	0.000751659670712763	0.585048728359395	0.00413700353379709	0.995862996466203	FALSE	FALSE	FALSE	FALSE	0	1.76478026009998e-05	SIGN	0.586327351258165	NOT_DEG
SOLSEv5.0_02010	-0.507398563443012	0.0130703768860989	0.000401153962590928	-0.5036103294221	0.0280288711033785	0.00127187630124433	-0.502736073524626	0.0485391590644723	0.00183717314602073	-0.512562229161887	0.000879429696540646	0.999120570303459	FALSE	FALSE	FALSE	FALSE	0	1.79560905760854e-05	SIGN	-0.506576798887906	NOT_DEG
SOLSEv5.0_47897	0.843538513251887	0.0157936934600393	0.000507375654811806	0.846026983263712	0.00457391899696797	0.000106452019600461	0.840826346045101	0.0294584649128866	0.000756062376795183	0.841826793074408	0.00741888726915885	0.992581112730841	FALSE	FALSE	FALSE	FALSE	0	1.81007154304722e-05	SIGN	0.843054658908777	NOT_DEG
SOLSEv5.0_22138	1.72105017761128	0.00939130759059724	0.000256291683405025	1.7121768314659	0.00394224733763033	8.77053032802975e-05	1.60933009083656	0.0703880542377753	0.00369197789594862	1.76310321836865	0.00610192824890743	0.993898071751093	TRUE	TRUE	FALSE	TRUE	3	1.8210449992433e-05	SIGN	1.7014150795706	POSSIBLE_DEG
SOLSEv5.0_13616	0.41806800383188	0.0483272086981993	0.0025927282655219	0.42191136046551	0.0863938707961432	0.00672976724912415	0.427299086756709	0.0956892299705575	0.00648345331709749	0.41343105071252	4.00884293636494e-05	0.999959911570636	FALSE	FALSE	FALSE	FALSE	0	1.83210490445947e-05	SIGN	0.420177375441655	NOT_DEG
SOLSEv5.0_02592	-0.415973839340777	0.069587450147216	0.00456821847001815	-0.412104156759932	0.118835457038507	0.0111092104209547	-0.413039386120102	0.125915063325429	0.0105771936907274	-0.419970806465676	1.55589557457869e-05	0.999984441044254	FALSE	FALSE	FALSE	FALSE	0	1.84988569418474e-05	SIGN	-0.415272047171622	NOT_DEG
SOLSEv5.0_43224	-0.896467395792491	0.00808888937386246	0.000209739843373556	-0.890856558421657	0.00513635265216851	0.000124236877064408	-0.847792524479923	0.0343476014534692	0.000976249718928176	-0.909849745430089	0.0114275844727519	0.988572415527248	FALSE	FALSE	FALSE	FALSE	0	1.86017571026005e-05	SIGN	-0.88624155603104	NOT_DEG
SOLSEv5.0_47719	0.727344421748466	0.013622897312964	0.000422513755211905	0.730647330290604	0.0235258328828375	0.000989456372077946	0.778590027653227	0.0323774988306663	0.000887437024800306	0.721952530143464	0.00158782934013224	0.998412170659868	FALSE	FALSE	FALSE	FALSE	0	1.87636386477398e-05	SIGN	0.73963357745894	NOT_DEG
SOLSEv5.0_06880	-0.459462380691196	0.0512572270639194	0.00284354432784224	-0.455367353475226	0.0725647628340308	0.00518073688893868	-0.469082625887706	0.0745901676020701	0.00417340473813918	-0.464125398934355	5.96113300136425e-05	0.999940388669986	FALSE	FALSE	FALSE	FALSE	0	1.88230427517067e-05	SIGN	-0.462009439747121	NOT_DEG
SOLSEv5.0_50624	3.31054218447138	NA	8.26585786860543e-05	3.25559586839124	0.000138017094715204	1.47193774863204e-06	2.85888042925179	0.0367201532265179	0.00108369211128721	3.21044606216238	0.00330080014700285	0.996699199852997	FALSE	TRUE	TRUE	TRUE	3	1.90051844545331e-05	SIGN	3.1588661360692	POSSIBLE_DEG
SOLSEv5.0_11633	0.660092746460883	0.0148829110353634	0.000471720373407945	0.664435820460333	0.00835999455477845	0.000228937360505739	0.673599839281837	0.0277155277984544	0.000677999398341886	0.653990067785012	0.00487111909644522	0.995128880903555	FALSE	FALSE	FALSE	FALSE	0	1.90712428859202e-05	SIGN	0.663029618497016	NOT_DEG
SOLSEv5.0_21267	0.732957620033443	0.0151409996939421	0.000480985127445263	0.736881187137058	0.00843012129368536	0.000231585554915778	0.766200337230809	0.0251669612136393	0.000576628371741981	0.731336390792675	0.00526606356576964	0.99473393643423	FALSE	FALSE	FALSE	FALSE	0	1.91847275955366e-05	SIGN	0.741843883798496	NOT_DEG
SOLSEv5.0_47727	0.587463355608498	0.0244019524082325	0.000935108125378154	0.591567610216351	0.0287240688404122	0.00132459918177454	0.618773149734613	0.0366237459452779	0.00107093076532285	0.57829143132631	0.000666226600722797	0.999333773399277	FALSE	FALSE	FALSE	FALSE	0	1.93622434897126e-05	SIGN	0.594023886721443	NOT_DEG
SOLSEv5.0_30843	0.782364645503053	0.0173982849061877	0.000582601403455536	0.786874048778008	0.00518619430433927	0.000125719954337918	0.791045994656209	0.0287373053348259	0.000716146283615836	0.772659347521748	0.00677427259372931	0.993225727406271	FALSE	FALSE	FALSE	FALSE	0	1.9802939279142e-05	SIGN	0.783236009114755	NOT_DEG
SOLSEv5.0_02937	0.771175608444369	0.0173711368365035	0.000578476118285081	0.773681768509233	0.00499582763137552	0.000119524215618212	0.762174359268564	0.032109307680363	0.000874124115180812	0.770961833950364	0.00642431975022673	0.993575680249773	FALSE	FALSE	FALSE	FALSE	0	2.01213566741804e-05	SIGN	0.769498392543132	NOT_DEG
SOLSEv5.0_19753	-0.794460175632781	0.0113835466145673	0.000333491194424326	-0.788469058563312	0.00549894654737066	0.000135582679119743	-0.784110384729566	0.02658999353466	0.000636020234230273	-0.80443990209478	0.0108317946484033	0.989168205351597	FALSE	FALSE	FALSE	FALSE	0	2.02418972776155e-05	SIGN	-0.79286988025511	NOT_DEG
SOLSEv5.0_31060	-1.09313693155873	0.0124901252188486	0.00037798710013348	-1.08418354000553	0.0056827018958364	0.000141892205317096	-1.07632747044395	0.0325706923933276	0.000896753137194058	-1.10979926673601	0.00782667803003401	0.992173321969966	TRUE	TRUE	TRUE	TRUE	4	2.03028050441348e-05	SIGN	-1.09086180218606	PREVALENT_DEG
SOLSEv5.0_10888	1.34623727378542	0.0119833463783252	0.000360075482107831	1.35333479532758	0.0110470587247925	0.000332384136750843	1.55500586247834	0.014166765241706	0.000235821339825226	1.27860004379516	0.009662603890365	0.990337396109635	TRUE	TRUE	TRUE	TRUE	4	2.03289271874986e-05	SIGN	1.38329449384662	PREVALENT_DEG
SOLSEv5.0_12781	0.635432185004833	0.0116490251213366	0.000345590951256754	0.640121266849983	0.0177753981204449	0.000645222369193656	0.657439708607625	0.0314294460759598	0.000832504487143241	0.632528562331422	0.00279219395985986	0.99720780604014	FALSE	FALSE	FALSE	FALSE	0	2.03763165658188e-05	SIGN	0.641380430698466	NOT_DEG
SOLSEv5.0_47786	-0.659224095419256	0.0116490251213366	0.000345857811961466	-0.653835076153704	0.00735110435325061	0.000194252100856491	-0.629121457554677	0.0329203478762182	0.000914418261057645	-0.669077995572999	0.00645468553770912	0.993545314462291	FALSE	FALSE	FALSE	FALSE	0	2.03996432914884e-05	SIGN	-0.652814656175159	NOT_DEG
SOLSEv5.0_10166	0.530126081243857	0.0144644504854179	0.000456384960878632	0.534427475946896	0.0204448933444885	0.000803587377254176	0.541589915692096	0.0378624005763396	0.00114309725465451	0.525539124163731	0.00162526998627377	0.998374730013726	FALSE	FALSE	FALSE	FALSE	0	2.04011761057168e-05	SIGN	0.532920649261645	NOT_DEG
SOLSEv5.0_06852	0.846768271346768	0.0106547474510243	0.000304072584019289	0.851851596958078	0.00773661688141269	0.000206642762363123	0.876608376532347	0.021445151352067	0.000456063220626888	0.829531648056839	0.0103751155410108	0.989624884458989	FALSE	FALSE	FALSE	FALSE	0	2.05358594465313e-05	SIGN	0.851189973223508	NOT_DEG
SOLSEv5.0_16836	-0.800724627536912	0.0112160475693499	0.000327379083483282	-0.796043628461468	0.00480617406736844	0.000113465801267662	-0.771655074254999	0.032109307680363	0.000875608178426022	-0.806011539823695	0.0107422043070816	0.989257795692918	FALSE	FALSE	FALSE	FALSE	0	2.07738590636732e-05	SIGN	-0.793608717519269	NOT_DEG
SOLSEv5.0_00358	0.835869495033289	0.00787223355015791	0.000201866600598562	0.839623269813524	0.0122970103456994	0.000389158212149098	0.830032734579086	0.0278117290001643	0.000682850517420578	0.825984996039382	0.00693430473385692	0.993065695266143	FALSE	FALSE	FALSE	FALSE	0	2.08450023085727e-05	SIGN	0.83287762386632	NOT_DEG
SOLSEv5.0_12322	-0.738014496817161	0.0108850939965005	0.00031244714470385	-0.733256314547331	0.00894504618615605	0.000251658155621783	-0.71799883144261	0.0302564658035228	0.000783245958013914	-0.748211313412419	0.00634242300892052	0.993657576991079	FALSE	FALSE	FALSE	FALSE	0	2.08595348288451e-05	SIGN	-0.73437023905488	NOT_DEG
SOLSEv5.0_13587	0.770989535976533	0.00953217536273782	0.000261160165908403	0.773874561613897	0.00731609707483971	0.000192863978712664	0.791619746643605	0.0207233017453319	0.000424316472965275	0.773556512013756	0.0130183015225132	0.986981698477487	FALSE	FALSE	FALSE	FALSE	0	2.09809744710451e-05	SIGN	0.777510089061948	NOT_DEG
SOLSEv5.0_03658	-0.747403332136419	0.0140707786443203	0.000439932302717985	-0.743031417627843	0.00939922350966193	0.000266220609549272	-0.7821176677667	0.0214229060615641	0.00045268167634811	-0.7520871629328	0.00668436959289598	0.993315630407104	FALSE	FALSE	FALSE	FALSE	0	2.10977013961975e-05	SIGN	-0.75615989511594	NOT_DEG
SOLSEv5.0_01400	-0.597168123696672	0.0180859953816493	0.000609516569519806	-0.593034429874837	0.0232173191365162	0.00097088322369027	-0.600662499680366	0.0399503127157346	0.00128199047734912	-0.599851252569403	0.00112938188048439	0.998870618119516	FALSE	FALSE	FALSE	FALSE	0	2.11045082326824e-05	SIGN	-0.59767907645532	NOT_DEG
SOLSEv5.0_08246	-0.957146844342855	0.00871089616223423	0.000234603320464155	-0.952615327592094	0.0079334146091258	0.000213678906112677	-0.968363597054124	0.0255848771843669	0.000597330734898533	-0.964349627368127	0.0108340278567727	0.989165972143227	FALSE	FALSE	FALSE	FALSE	0	2.13008379695593e-05	SIGN	-0.9606188490893	NOT_DEG
SOLSEv5.0_01986	1.00237731386473	0.137890318983763	0.0130191322200016	1.0063603053255	0.00457391899696797	0.000106539135121903	1.00777690606603	0.0152863396137736	0.000275671595495197	0.998948439498951	0.00200617752390497	0.997993822476095	FALSE	TRUE	TRUE	FALSE	2	2.14747570389791e-05	SIGN	1.0038657411888	POSSIBLE_DEG
SOLSEv5.0_10172	0.908134256441364	0.0132261757328956	0.0004073673494123	0.907338571340496	0.00486106416341692	0.000115069337454852	0.898711259535829	0.0317096700481944	0.000846734989478373	0.931343593434302	0.00960147117556842	0.990398528824432	FALSE	FALSE	FALSE	FALSE	0	2.16920926801094e-05	SIGN	0.911381920187998	NOT_DEG
SOLSEv5.0_04454	-1.04246602866913	0.012853693370923	0.000390370746312682	-1.03886144243572	0.00596282031474437	0.000149641333890069	-1.03499325184535	0.0323774988306663	0.000885975792152876	-1.03776309989784	0.00799627823479743	0.992003721765203	TRUE	TRUE	TRUE	TRUE	4	2.19419832111848e-05	SIGN	-1.03852095571201	PREVALENT_DEG
SOLSEv5.0_49557	0.801471689577807	0.0153511227244171	0.000490409049143331	0.804604344016102	0.00547560969920105	0.000134488202248454	0.805094642666952	0.0298474070034127	0.000770767559567859	0.799539028759129	0.00797424527511281	0.992025754724887	FALSE	FALSE	FALSE	FALSE	0	2.2093646451329e-05	SIGN	0.802677426254997	NOT_DEG
SOLSEv5.0_08327	0.499655983009605	0.0247169824183931	0.000955313203129316	0.503495165103883	0.0259901016558094	0.00113586963765083	0.502612989612027	0.046086243307978	0.00168318966396488	0.493909061076678	0.000681583743509462	0.999318416256491	FALSE	FALSE	FALSE	FALSE	0	2.22535450945849e-05	SIGN	0.499918299700548	NOT_DEG
SOLSEv5.0_33208	-0.473903216537047	0.0305699301770169	0.00131708423475938	-0.469759778297733	0.0394224991752206	0.0021157396036275	-0.465231369666451	0.0593526568824812	0.00269800857992111	-0.480659707367266	0.00028217451450574	0.999717825485494	FALSE	FALSE	FALSE	FALSE	0	2.22579649236378e-05	SIGN	-0.472388517967124	NOT_DEG
SOLSEv5.0_00693	-0.560095734646631	0.0251019597369015	0.000984408205426084	-0.556042054451911	0.0327923482712734	0.00162825388264274	-0.567296244186409	0.0468381234374658	0.0017327689578277	-0.563456057699417	0.000532557651944265	0.999467442348056	FALSE	FALSE	FALSE	FALSE	0	2.25812395556356e-05	SIGN	-0.561722522746092	NOT_DEG
SOLSEv5.0_01277	0.565541957568354	0.0154377360606394	0.000493728898436751	0.570070160920747	0.0289404556798996	0.00134540743041782	0.572717179719438	0.0525484208707541	0.00216454766703424	0.561989492288112	0.000878430288685839	0.999121569711314	FALSE	FALSE	FALSE	FALSE	0	2.26648532525375e-05	SIGN	0.567579697624163	NOT_DEG
SOLSEv5.0_30997	0.530702755557961	0.046145754752978	0.00241785112827186	0.534256700107057	0.0573270756407208	0.00366106644650067	0.562674825769191	0.0570373471012036	0.0025248136431148	0.522829156915445	0.000136936806685362	0.999863063193315	FALSE	FALSE	FALSE	FALSE	0	2.27006350002281e-05	SIGN	0.537615859587413	NOT_DEG
SOLSEv5.0_15512	1.12964700981432	0.0108248758358378	0.000309758462604197	1.13179932468845	0.00549894654737066	0.000135911809028655	1.15794455277957	0.0308356217676983	0.000803117716219365	1.13036540510258	0.0113251871044681	0.988674812895532	TRUE	TRUE	TRUE	TRUE	4	2.2816444538692e-05	SIGN	1.13743907309623	PREVALENT_DEG
SOLSEv5.0_43170	1.05288646139849	0.0245675127639669	0.000944972018784488	1.05239062565457	0.00528495587250325	0.000128783063445916	1.03359389163228	0.0445619458975636	0.00156535839571808	1.05558327587295	0.00361895846428661	0.996381041535713	TRUE	TRUE	TRUE	TRUE	4	2.29559393184513e-05	SIGN	1.04861356363957	PREVALENT_DEG
SOLSEv5.0_42942	-0.598173250739286	0.0170999683998902	0.000565262904988848	-0.59423018210056	0.0115721038522947	0.000355963319865516	-0.601978616628278	0.0310672200609859	0.00081308240736844	-0.599963498740849	0.00342641047129411	0.996573589528706	FALSE	FALSE	FALSE	FALSE	0	2.3071680680024e-05	SIGN	-0.598586387052243	NOT_DEG
SOLSEv5.0_04163	0.675372759070002	0.0123352685785381	0.00037197536505727	0.679678386978349	0.0101964134766685	0.000296544320549965	0.681735873598433	0.0293589575152128	0.000744217379337494	0.672900867777932	0.00593352060636787	0.994066479393632	FALSE	FALSE	FALSE	FALSE	0	2.38476567111182e-05	SIGN	0.677421971856179	NOT_DEG
SOLSEv5.0_04586	-0.659786624926324	0.0158398921746357	0.000509994379521436	-0.654230514539956	0.00657464146768585	0.000169364794920608	-0.645825024168313	0.0317462154117947	0.000850946056957185	-0.668568335487859	0.00667301485192073	0.993326985148079	FALSE	FALSE	FALSE	FALSE	0	2.39859286937734e-05	SIGN	-0.657102624780613	NOT_DEG
SOLSEv5.0_13948	0.529255561971076	0.0198095304781307	0.000697964745977335	0.533631121407138	0.0213600312622029	0.000855780232853852	0.541891737423487	0.0387577747663563	0.00119575513707827	0.526548337957142	0.00134543862260827	0.998654561377392	FALSE	FALSE	FALSE	FALSE	0	2.39887328709403e-05	SIGN	0.532831689689711	NOT_DEG
SOLSEv5.0_30770	1.11858032142917	0.019186517187122	0.000667219690161716	1.11513164675835	0.00423010608791841	9.61174774874336e-05	1.09222201094125	0.043044682223243	0.00147800500687423	1.13203159754473	0.00640837855884402	0.993591621441156	TRUE	TRUE	TRUE	TRUE	4	2.42835494433692e-05	SIGN	1.11449139416837	PREVALENT_DEG
SOLSEv5.0_24517	-0.543963541822229	0.0121762347607863	0.000366307470777899	-0.539935084078205	0.0199407094642518	0.000777459858222039	-0.5392226444761	0.0384290762090389	0.00117358329509549	-0.547730429675847	0.00241080856991682	0.997589191430083	FALSE	FALSE	FALSE	FALSE	0	2.43805306964502e-05	SIGN	-0.542712925013095	NOT_DEG
SOLSEv5.0_47794	0.453745102316819	0.0711777547750946	0.00471521280493659	0.458271617724947	0.106437329871321	0.0093861493271028	0.464020760718732	0.119311371231682	0.00959052131170203	0.449484725924919	2.49397759923831e-05	0.999975060224008	FALSE	FALSE	FALSE	FALSE	0	2.44247127227433e-05	SIGN	0.456380551671354	NOT_DEG
SOLSEv5.0_48694	0.685866802307355	0.0158509925598832	0.000510919465077532	0.68876437656291	0.00642666692012428	0.000164129251069347	0.67445663967972	0.0328616897271469	0.000909964825192366	0.687741512230753	0.00677839848603068	0.993221601513969	FALSE	FALSE	FALSE	FALSE	0	2.45595168076068e-05	SIGN	0.684207332695185	NOT_DEG
SOLSEv5.0_02929	-0.524013125937045	0.0310927416944751	0.00134963122031745	-0.519779725990419	0.0364964642930214	0.00188725031345286	-0.533576463398751	0.0492920451551817	0.00189574127068261	-0.527798687788036	0.000406043653980559	0.999593956346019	FALSE	FALSE	FALSE	FALSE	0	2.45785245185201e-05	SIGN	-0.526292000778563	NOT_DEG
SOLSEv5.0_05688	0.549990861998385	0.0147423403652071	0.000465680975650477	0.554457622223658	0.0209040248687471	0.000829572049286649	0.555253970301523	0.0395799854745552	0.00126760167411152	0.545890564660065	0.00189676953438722	0.998103230465613	FALSE	FALSE	FALSE	FALSE	0	2.49629254621817e-05	SIGN	0.551398254795908	NOT_DEG
SOLSEv5.0_03273	-0.564104840100726	0.00695510497365502	0.000175857893825673	-0.559748712852608	0.0127380864720207	0.000409566627284819	-0.558796941410835	0.029507326581003	0.000758250235253471	-0.566314291553056	0.00888332276780357	0.991116677232196	FALSE	FALSE	FALSE	FALSE	0	2.50415420565556e-05	SIGN	-0.562241196479306	NOT_DEG
SOLSEv5.0_15345	-0.810590429208027	0.0131939397297278	0.000405901949281432	-0.804416200864128	0.00496125180754762	0.00011853998907239	-0.783428093434622	0.0325706923933276	0.000896345394420956	-0.819185934717869	0.0109669879432285	0.989033012056772	FALSE	FALSE	FALSE	FALSE	0	2.5185566075802e-05	SIGN	-0.804405164556162	NOT_DEG
SOLSEv5.0_17413	-0.838565245275243	0.0106547474510243	0.000304126986550619	-0.832829675897439	0.00513635265216851	0.000124349181268677	-0.787718565661499	0.0389987068208235	0.00122180987197124	-0.849877056247647	0.0109604190463042	0.989039580953696	FALSE	FALSE	FALSE	FALSE	0	2.51950720641362e-05	SIGN	-0.827247635770457	NOT_DEG
SOLSEv5.0_47558	-0.41176112540705	0.0619470937142243	0.00382704450458552	-0.407652026174875	0.109892540133252	0.00983152033155171	-0.404254647106508	0.121262942732689	0.00992839629357951	-0.416175073948088	2.83731752500627e-05	0.99997162682475	FALSE	FALSE	FALSE	FALSE	0	2.52218623301209e-05	SIGN	-0.40996071815913	NOT_DEG
SOLSEv5.0_13329	0.60316211140061	0.0187242775790369	0.000643389651909764	0.606859708233275	0.0111969776945127	0.000338800591840121	0.594786920599703	0.037472038399198	0.00112775431240347	0.600547939464952	0.00298363142232627	0.997016368577674	FALSE	FALSE	FALSE	FALSE	0	2.52381101421309e-05	SIGN	0.601339169924635	NOT_DEG
SOLSEv5.0_07593	-0.652270328350862	0.00429947590915715	9.46987208699823e-05	-0.64835605358512	0.00881873196568009	0.000247261241250016	-0.659343271778773	0.021445151352067	0.000454816845782511	-0.657372535969129	0.0293066324656577	0.970693367534342	FALSE	FALSE	FALSE	FALSE	0	2.55896973007292e-05	SIGN	-0.654335547420971	NOT_DEG
SOLSEv5.0_08895	0.622801803947337	0.0160109340324169	0.000518206112804243	0.626024674585406	0.00840921669005099	0.000230728531607779	0.616890358595729	0.0327581686800454	0.000906008028392739	0.622886424715752	0.00545042452118194	0.994549575478818	FALSE	FALSE	FALSE	FALSE	0	2.57785710515575e-05	SIGN	0.622150815461056	NOT_DEG
SOLSEv5.0_20317	0.629260003593441	0.0190897426123099	0.000660435905862451	0.633365302372002	0.0079334146091258	0.000213907694768036	0.630560640101132	0.032109307680363	0.000870877603531666	0.623116117411899	0.00495766092828576	0.995042339071714	FALSE	FALSE	FALSE	FALSE	0	2.58407031818556e-05	SIGN	0.629075515869618	NOT_DEG
SOLSEv5.0_41245	-0.608722114794245	0.00448245032250494	0.000100675525167993	-0.604820084359285	0.0129198601433898	0.000419499873638975	-0.601592433969448	0.0329881383641492	0.000918686090080424	-0.613393414775256	0.0127392389147259	0.987260761085274	FALSE	FALSE	FALSE	FALSE	0	2.60465571975893e-05	SIGN	-0.607132011974558	NOT_DEG
SOLSEv5.0_42187	1.13176025488899	0.0110560890076284	0.000321126286984695	1.1363669174111	0.0108024627990206	0.00032134925254215	1.22898593819426	0.021445151352067	0.000455668442061015	1.09869505062849	0.00956784429916702	0.990432155700833	TRUE	TRUE	TRUE	TRUE	4	2.61976054377584e-05	SIGN	1.14895204028071	PREVALENT_DEG
SOLSEv5.0_09473	0.575920480902455	0.00924768530483202	0.000252040989792177	0.580450890828978	0.0143590058155416	0.000485767815969303	0.584219649711514	0.0316210796857729	0.000840586946930259	0.574470441428858	0.0058942240240546	0.994105775975945	FALSE	FALSE	FALSE	FALSE	0	2.64157891991952e-05	SIGN	0.578765365717951	NOT_DEG
SOLSEv5.0_47899	0.459734286548115	0.0525512200242628	0.00295297128493906	0.463718432546594	0.0450456618952366	0.00257801384770414	0.46376017392685	0.0653569631925176	0.00321511432374507	0.454495240933128	0.000160583131060599	0.999839416868939	FALSE	FALSE	FALSE	FALSE	0	2.6500980398534e-05	SIGN	0.460427033488671	NOT_DEG
SOLSEv5.0_05335	0.794868130178158	0.00839370746655644	0.000220617809162256	0.799903010059769	0.01912327032634	0.000720776447313868	0.853601342075681	0.0264553319978538	0.000627078188119639	0.790821154887034	0.00590089887009138	0.994099101129909	FALSE	FALSE	FALSE	FALSE	0	2.66920808525688e-05	SIGN	0.80979840930016	NOT_DEG
SOLSEv5.0_00865	-0.43109043494505	0.0656342345989515	0.004157418176466	-0.427094320579678	0.105783479856956	0.00928312888519694	-0.432110543143708	0.108436542873183	0.0080700791474477	-0.435857379036286	3.33048560494653e-05	0.999966695143951	FALSE	FALSE	FALSE	FALSE	0	2.67067327996792e-05	SIGN	-0.43153816942618	NOT_DEG
SOLSEv5.0_13246	-0.688558655580039	0.0156055703819768	0.000499655465994099	-0.68337631688087	0.00791660341397132	0.000212926117280578	-0.686112082903501	0.0295901579460607	0.000762004448835447	-0.697093322444367	0.00690980826036447	0.993090191739636	FALSE	FALSE	FALSE	FALSE	0	2.68723231560373e-05	SIGN	-0.688785094452194	NOT_DEG
SOLSEv5.0_11461	0.617266941887648	0.0118961587695025	0.000355751470973949	0.620876160769729	0.00621588408261333	0.000156975711191033	0.613529742760297	0.0278117290001643	0.000686334054604782	0.614808849090003	0.0123681347005093	0.987631865299491	FALSE	FALSE	FALSE	FALSE	0	2.70289934516698e-05	SIGN	0.616620423626919	NOT_DEG
SOLSEv5.0_23276	-0.654159490351715	0.0108850939965005	0.000313040988438863	-0.65012005629865	0.0103995811183576	0.000303769529802972	-0.63520564996976	0.0332432946728796	0.000931052115114354	-0.660856376618735	0.00678289480533512	0.993217105194665	FALSE	FALSE	FALSE	FALSE	0	2.71087292025335e-05	SIGN	-0.650085393309715	NOT_DEG
SOLSEv5.0_42621	-1.11268257773157	0.0181883360729017	0.000614268351720734	-1.10836202880325	0.00630312487837183	0.000159777303951892	-1.156722703615	0.0310840871812703	0.000814534212301424	-1.10901003588289	0.00716722778274714	0.992832772217253	TRUE	TRUE	TRUE	TRUE	4	2.71229218443223e-05	SIGN	-1.12169433650817	PREVALENT_DEG
SOLSEv5.0_20892	0.573271895131066	0.0114451515854724	0.00033775535084984	0.576917804431718	0.0183393004658852	0.000674396884121607	0.581702249115076	0.0352770303264468	0.00101815410796922	0.567267330846477	0.00347751720964184	0.996522482790358	FALSE	FALSE	FALSE	FALSE	0	2.73083037440797e-05	SIGN	0.574789819881084	NOT_DEG
SOLSEv5.0_13159	0.441589401544796	0.0460703076596893	0.00241059807645606	0.445357910293979	0.0541611366336204	0.00336632400862149	0.448347839156791	0.0670145370814929	0.00338476537808357	0.434836442935845	0.000155590795921534	0.999844409204078	FALSE	FALSE	FALSE	FALSE	0	2.75464142979187e-05	SIGN	0.442532898482853	NOT_DEG
SOLSEv5.0_12217	-0.56060129283611	0.0108850939965005	0.000312990720747125	-0.556322889485897	0.0156612734179196	0.00054667503971535	-0.559119145710562	0.0325934914923281	0.000898412326017209	-0.565720512786966	0.00477284621896434	0.995227153781036	FALSE	FALSE	FALSE	FALSE	0	2.79916798438583e-05	SIGN	-0.560440960204884	NOT_DEG
SOLSEv5.0_41800	0.632944097462276	0.0117504066701231	0.000349288644660204	0.636972586713768	0.0107491866652974	0.000319216990000602	0.617583634438413	0.0329972276286499	0.000921027715069124	0.628609179036673	0.00636453470028298	0.993635465299717	FALSE	FALSE	FALSE	FALSE	0	2.79973557335813e-05	SIGN	0.629027374412783	NOT_DEG
SOLSEv5.0_45417	2.26769396919514	NA	0.000105350257430683	2.26097172338489	0.000859872697564752	1.29257106662634e-05	2.20370400801675	0.0456607342884897	0.00164730646820717	2.20007368359484	0.000677926472657853	0.999322073527342	FALSE	TRUE	TRUE	TRUE	3	2.8077837223955e-05	SIGN	2.23311084604791	POSSIBLE_DEG
SOLSEv5.0_04550	-0.687724465064936	0.0167609326159307	0.000551591568050048	-0.681716603139111	0.00681538030145586	0.000175997668470141	-0.66865360146664	0.0333801110280822	0.000935940326304024	-0.697669576549047	0.007023264957152	0.992976735042848	FALSE	FALSE	FALSE	FALSE	0	2.82221255588387e-05	SIGN	-0.683941061554934	NOT_DEG
SOLSEv5.0_19657	0.960461969528044	0.0930709677231243	0.00707982005027992	0.964148693355563	0.00332670859707022	7.16954570932649e-05	0.957439913997225	0.0146122412248673	0.000250635613275043	0.956402341747189	0.00592230055933418	0.994077699440666	FALSE	FALSE	FALSE	FALSE	0	2.82341757624031e-05	SIGN	0.959613229657005	NOT_DEG
SOLSEv5.0_49743	1.05212875451653	0.017964710078735	0.000604785741494551	1.05938448125742	0.0145895005879127	0.000497720865653023	1.23556241159416	0.0110372864109722	0.000163468781934079	1.00325651809306	0.00928968490073889	0.990710315099261	TRUE	TRUE	TRUE	TRUE	4	2.83044360641086e-05	SIGN	1.08758304136529	PREVALENT_DEG
SOLSEv5.0_06095	1.24261315513167	0.0114177577055583	0.000335311271347246	1.23899765418101	0.00432418736594368	9.90492521220422e-05	1.17989525802156	0.0475901076151485	0.00177950865972916	1.27441415219461	0.0114865033196957	0.988513496680304	TRUE	TRUE	TRUE	TRUE	4	2.84065547817325e-05	SIGN	1.23398005488221	PREVALENT_DEG
SOLSEv5.0_51278	1.18794517678839	0.0130410357012487	0.000398640663787491	1.19409830683736	0.00630501221004575	0.000160224209774573	1.22146352890054	0.0312329820048456	0.000823351182317046	1.15403470894237	0.0107434740023924	0.989256525997608	TRUE	TRUE	TRUE	TRUE	4	2.89358474351608e-05	SIGN	1.18938543036717	PREVALENT_DEG
SOLSEv5.0_05674	0.591017976290102	0.0225091270906463	0.000835970374364308	0.59484350925322	0.0116267189023196	0.000359115087460487	0.592056109096547	0.037449369361726	0.00112588692343554	0.586105727071629	0.00286103668121696	0.997138963318783	FALSE	FALSE	FALSE	FALSE	0	2.93308667484816e-05	SIGN	0.591005830427874	NOT_DEG
SOLSEv5.0_04541	-0.456879265781526	0.0324413296450129	0.00143208715628065	-0.452793841571099	0.060717955431464	0.00395639957699245	-0.462276069221739	0.0711958314077495	0.00376718978808688	-0.461588073512329	0.000201165200386377	0.999798834799614	FALSE	FALSE	FALSE	FALSE	0	2.9480601821829e-05	SIGN	-0.458384312521673	NOT_DEG
SOLSEv5.0_12358	-0.579376256383985	0.00576466320352203	0.000140596506038196	-0.575127218513831	0.010681861485123	0.000315458949813726	-0.577759599637751	0.0260124779384057	0.000611799282724476	-0.584427274422114	0.0176651176516711	0.982334882348329	FALSE	FALSE	FALSE	FALSE	0	2.95543959836145e-05	SIGN	-0.57917258723942	NOT_DEG
SOLSEv5.0_19641	-0.428253640935909	0.0868145671209499	0.00639408868184316	-0.424179072655038	0.131463829383759	0.0132549688413132	-0.445029639136362	0.115922302464762	0.0091713584658345	-0.432861177185657	2.16072057899197e-05	0.99997839279421	FALSE	FALSE	FALSE	FALSE	0	2.98089154124764e-05	SIGN	-0.432580882478241	NOT_DEG
SOLSEv5.0_17174	-0.595923327636485	0.0149589397328263	0.000474665876487505	-0.591928824635534	0.0169459076793769	0.000604387415888408	-0.59082244063847	0.0354092853124872	0.0010264535379676	-0.597367831450884	0.00319166185306952	0.99680833814693	FALSE	FALSE	FALSE	FALSE	0	2.98627350603641e-05	SIGN	-0.594010606090343	NOT_DEG
SOLSEv5.0_47720	0.706664601239835	0.0100781543437927	0.000281893794946713	0.710134812847656	0.019581080113105	0.000755722945408956	0.744372171400509	0.032109307680363	0.000868364810533087	0.701681951851366	0.00460985137355729	0.995390148626443	FALSE	FALSE	FALSE	FALSE	0	3.03525679788811e-05	SIGN	0.715713384334842	NOT_DEG
SOLSEv5.0_09108	1.13918882606261	0.145484608504283	0.0142191408271686	1.13668361510612	0.00470521019242108	0.000110337692730277	1.11631947063743	0.0203421037998704	0.000414580045163344	1.13777480783624	0.00210993504134771	0.997890064958652	FALSE	TRUE	TRUE	TRUE	3	3.0500751173912e-05	SIGN	1.1324916799106	POSSIBLE_DEG
SOLSEv5.0_43495	1.28833769080327	0.0200777616484327	0.000715470698380867	1.28259924356052	0.00399820036328066	8.97092964196963e-05	1.26097154646302	0.0496062364309454	0.00191813234155834	1.3052138215161	0.00737944101914068	0.992620558980859	TRUE	TRUE	TRUE	TRUE	4	3.05053722876312e-05	SIGN	1.28428057558573	PREVALENT_DEG
SOLSEv5.0_07930	-0.515311730909091	0.0238985987696732	0.000908971846335968	-0.511253262460409	0.0436164943732044	0.00243525885890404	-0.523053754098182	0.0565281923048851	0.00246513652318528	-0.519689308950138	0.000531151854827883	0.999468848145172	FALSE	FALSE	FALSE	FALSE	0	3.21579212507863e-05	SIGN	-0.517327014104455	NOT_DEG
SOLSEv5.0_08998	-1.21804209550295	0.348118456142875	0.0621447203194527	-1.213226324026	0.0374180929183637	0.00195568401831881	-1.51497215150477	0.0226224149317465	0.000496600360011753	-1.21946307927529	0.000107747205761122	0.999892252794239	FALSE	TRUE	TRUE	TRUE	3	3.25473388322331e-05	SIGN	-1.29142591257726	POSSIBLE_DEG
SOLSEv5.0_11670	0.832836335111842	0.0190530609771299	0.000657802119545636	0.836289057057437	0.00630419155498972	0.000160003849080723	0.826015879376786	0.0352770303264468	0.00101729342495574	0.826063784127148	0.00766657148189009	0.99233342851811	FALSE	FALSE	FALSE	FALSE	0	3.31762143663924e-05	SIGN	0.830301263918303	NOT_DEG
SOLSEv5.0_08295	-0.516820629410947	0.0298945380690975	0.00127718040817711	-0.512742512958527	0.0430783882255264	0.00238918750325368	-0.517180221433327	0.0570373471012036	0.00252416979472701	-0.520104069442471	0.00044292189835915	0.999557078101641	FALSE	FALSE	FALSE	FALSE	0	3.3217805239265e-05	SIGN	-0.516711858311318	NOT_DEG
SOLSEv5.0_01455	3.40155263711442	0.158540197333154	0.0163354032012547	3.28902821949491	0.00047871957358387	6.40975725322129e-06	4.13083883721278	0.0344950463086644	0.000984668241729652	3.37296982287217	0.0128151395955356	0.987184860404464	FALSE	TRUE	TRUE	TRUE	3	3.40838059202614e-05	SIGN	3.54859737917357	POSSIBLE_DEG
SOLSEv5.0_13293	0.957564725118799	0.0186211397567406	0.000638888757501523	0.964404867750219	0.00625870956338011	0.000158255291026321	0.98893634063118	0.0278117290001643	0.000685318294308503	0.93349553618884	0.0106125215131064	0.989387478486894	FALSE	FALSE	FALSE	FALSE	0	3.48024485616789e-05	SIGN	0.961100367422259	NOT_DEG
SOLSEv5.0_00960	0.593697452061134	0.0255592218656594	0.00101000734603166	0.598053883673274	0.0122014435902599	0.000384203182768713	0.602202606237728	0.0366723600205298	0.00107815508272642	0.586944827355736	0.00302047864128074	0.996979521358719	FALSE	FALSE	FALSE	FALSE	0	3.49256635142637e-05	SIGN	0.595224692331968	NOT_DEG
SOLSEv5.0_01887	1.08925621957576	0.00902558330062008	0.000245341226458371	1.09265880733681	0.008100382350527	0.000220460420312454	1.03698387389847	0.051805511298826	0.00210425595696123	1.08283577747172	0.00932156517112648	0.990678434828874	TRUE	TRUE	FALSE	TRUE	3	3.55682738797024e-05	SIGN	1.07543366957069	POSSIBLE_DEG
SOLSEv5.0_41652	0.636317577242236	0.013442105696237	0.000414980843426556	0.640438469115285	0.0142926865035653	0.000481714963331024	0.643547254707876	0.0313955341030886	0.000829623436693535	0.628741895644806	0.00592003016170572	0.994079969838294	FALSE	FALSE	FALSE	FALSE	0	3.59071585921956e-05	SIGN	0.637261299177551	NOT_DEG
SOLSEv5.0_17937	-0.593831615123675	0.0218264377208762	0.000801235536992267	-0.589720328711693	0.0190487099746178	0.000715614600157157	-0.601223271206747	0.0365357612781916	0.00106579138407133	-0.598949911346205	0.00237043143179949	0.997629568568201	FALSE	FALSE	FALSE	FALSE	0	3.61582279163121e-05	SIGN	-0.59593128159708	NOT_DEG
SOLSEv5.0_08547	0.614561483905136	0.0111461447586842	0.000324265394341794	0.618948643102156	0.011626177150383	0.000358730425697757	0.619650666028564	0.0290257617682407	0.000732425336772904	0.613092524972938	0.00958176364286067	0.990418236357139	FALSE	FALSE	FALSE	FALSE	0	3.61858393664827e-05	SIGN	0.616563329502198	NOT_DEG
SOLSEv5.0_15706	0.610557724042205	0.0184570434012703	0.000629605134501461	0.613861485267242	0.0107491866652974	0.000318770661102749	0.599717165991478	0.037845686467985	0.00114139495566283	0.612894025946308	0.00484837862821041	0.99515162137179	FALSE	FALSE	FALSE	FALSE	0	3.64906743230464e-05	SIGN	0.609257600311808	NOT_DEG
SOLSEv5.0_42362	0.846021240875608	0.0161371983689512	0.000525924021049552	0.848629403329199	0.013087449738456	0.000427840614570875	0.873644870837754	0.0273108626821021	0.000665507271281325	0.854037504849573	0.00658845483652448	0.993411545163476	FALSE	FALSE	FALSE	FALSE	0	3.78236032502718e-05	SIGN	0.855583254973033	NOT_DEG
SOLSEv5.0_13788	-0.543144053525581	0.0247169824183931	0.000955547378635796	-0.538901896113646	0.0197723348642236	0.000766515086194941	-0.541867399501562	0.0408910185312633	0.00135876355130942	-0.545601440137215	0.00192882930480787	0.998071170695192	FALSE	FALSE	FALSE	FALSE	0	3.82752526052105e-05	SIGN	-0.542378697319501	NOT_DEG
SOLSEv5.0_08440	0.600318079261148	0.021836913699623	0.000802563958771537	0.604212665960491	0.0124491307502154	0.000396730107454884	0.594963889229152	0.0389987068208235	0.00122370221708099	0.597421508019683	0.00365571590048031	0.99634428409952	FALSE	FALSE	FALSE	FALSE	0	3.84506424499854e-05	SIGN	0.599229035617618	NOT_DEG
SOLSEv5.0_16432	0.77972957330654	0.0167609326159307	0.000551654504478201	0.78286442845022	0.00723284647873964	0.000189295991579407	0.774001848257421	0.0339641236140709	0.000959839310970767	0.778433882463988	0.00945632362826376	0.990543676371736	FALSE	FALSE	FALSE	FALSE	0	3.85985742419323e-05	SIGN	0.778757433119542	NOT_DEG
SOLSEv5.0_04929	-0.628079841225075	0.0167627976376647	0.00055258937945657	-0.624117726339651	0.0156203056179638	0.000544256352586416	-0.636069018298914	0.0317096700481944	0.000847931639553636	-0.629645922373696	0.00479724533403458	0.995202754665965	FALSE	FALSE	FALSE	FALSE	0	3.93378790226395e-05	SIGN	-0.629478127059334	NOT_DEG
SOLSEv5.0_13325	-0.533624457678262	0.0142776080564576	0.000447932979638166	-0.529505071892424	0.0160696058359956	0.000562962551360713	-0.528728919215101	0.0361496290631478	0.00105249086167587	-0.538597209334526	0.00483713992852208	0.995162860071478	FALSE	FALSE	FALSE	FALSE	0	3.95755127912155e-05	SIGN	-0.532613914530078	NOT_DEG
SOLSEv5.0_17512	0.975324601310261	0.0230205973337559	0.000863210565448121	0.977104820796904	0.00634434661596546	0.000161621740198519	0.982693001850717	0.0372448088895876	0.00110829430773631	0.971641262933036	0.0074086726196313	0.992591327380369	FALSE	FALSE	FALSE	FALSE	0	3.97246027622014e-05	SIGN	0.97669092172273	NOT_DEG
SOLSEv5.0_13796	-0.554078873862154	0.0248645947586941	0.000970540987487365	-0.549837877218022	0.0204711430609573	0.000806562647896829	-0.557219366953695	0.0401210212843583	0.00129343231382886	-0.557533516753153	0.00203760966610866	0.997962390333891	FALSE	FALSE	FALSE	FALSE	0	4.08004450244028e-05	SIGN	-0.554667408696756	NOT_DEG
SOLSEv5.0_31224	0.987805667019228	0.0134783215657435	0.000417064316051944	0.990782584404468	0.00878477272274371	0.000245202998242348	1.01116108763766	0.032109307680363	0.000871928716064967	0.977387785415446	0.0109982687301305	0.989001731269869	FALSE	FALSE	TRUE	FALSE	1	4.09657888073159e-05	SIGN	0.9917842811192	POSSIBLE_DEG
SOLSEv5.0_23582	-0.510713567600614	0.0260695496427689	0.00104569499319179	-0.506763583453887	0.0311369084896058	0.00150653648505649	-0.506997109950516	0.0498488276566714	0.00195354077518948	-0.516526485771154	0.00104419047721938	0.998955809522781	FALSE	FALSE	FALSE	FALSE	0	4.13232019651484e-05	SIGN	-0.510250186694043	NOT_DEG
SOLSEv5.0_00687	-0.591673378071276	0.0133052733720364	0.000410280079268081	-0.587395369341617	0.0168561321233476	0.000600118631563214	-0.586919231818194	0.0351573218347753	0.00100944576300857	-0.598237004951659	0.00540997390870956	0.99459002609129	FALSE	FALSE	FALSE	FALSE	0	4.16538328224542e-05	SIGN	-0.591056246045686	NOT_DEG
SOLSEv5.0_21452	-0.882912704900743	0.0160109340324169	0.00051951530095873	-0.875575438313903	0.00859679084124967	0.000238323642423327	-0.823736118563191	0.0435898056133754	0.0015126421707231	-0.900892604836283	0.00713458811014034	0.99286541188986	FALSE	FALSE	FALSE	FALSE	0	4.17751464640145e-05	SIGN	-0.87077921665353	NOT_DEG
SOLSEv5.0_15817	-0.636228142996573	0.01829988071663	0.000619411413854405	-0.632422322788574	0.00843012129368536	0.000231835672148251	-0.634911918046579	0.0314638100523832	0.000834414786034277	-0.637130714722674	0.00887732928361151	0.991122670716388	FALSE	FALSE	FALSE	FALSE	0	4.20059510979971e-05	SIGN	-0.6351732746386	NOT_DEG
SOLSEv5.0_02645	-0.76612555509127	0.013853157432735	0.000431143679143567	-0.760016088065358	0.00847564047460332	0.000233600333889881	-0.714578095447957	0.0404204698772238	0.00132205582010186	-0.778980600811624	0.00916201429206931	0.990837985707931	FALSE	FALSE	FALSE	FALSE	0	4.23248123260449e-05	SIGN	-0.754925084854053	NOT_DEG
SOLSEv5.0_10057	-0.562650793444673	0.00445598753167171	9.8784337873533e-05	-0.55874494236176	0.0143167127997838	0.000482977810834822	-0.568631490842936	0.0315501156388799	0.000837702048198369	-0.56709032950491	0.0218455218692166	0.978154478130783	FALSE	FALSE	FALSE	FALSE	0	4.27197501311977e-05	SIGN	-0.56427938903857	NOT_DEG
SOLSEv5.0_21957	0.725363415627121	0.0208349189024756	0.000750659996271416	0.730414839533437	0.0116241110431064	0.000358298811860682	0.771278771845607	0.02658999353466	0.000636489100170535	0.714332183031508	0.00687613021547484	0.993123869784525	FALSE	FALSE	FALSE	FALSE	0	4.29717371684182e-05	SIGN	0.735347302509418	NOT_DEG
SOLSEv5.0_45963	0.887313950139578	0.0176532584460648	0.000593036187322138	0.891170337121983	0.0108652421593509	0.000325279884893381	0.952481735236274	0.026950141050884	0.000650747100282429	0.88460232430938	0.00858002040244432	0.991419979597556	FALSE	FALSE	FALSE	FALSE	0	4.30295065718024e-05	SIGN	0.903892086701803	NOT_DEG
SOLSEv5.0_07075	0.747288954768469	0.0247169824183931	0.000955319580676739	0.748322647863309	0.00733787319395432	0.000193670250443302	0.735421545794894	0.0391624580119541	0.00123935751169196	0.752556864410574	0.00624587069487259	0.993754129305127	FALSE	FALSE	FALSE	FALSE	0	4.30390019869381e-05	SIGN	0.745897503209312	NOT_DEG
SOLSEv5.0_19268	-0.610325427183406	0.0111461447586842	0.000324904774297429	-0.606205975135026	0.0177203791703056	0.00064042131119621	-0.614585389167451	0.0329972276286499	0.000920419106757849	-0.615984137752042	0.00684337732490159	0.993156622675098	FALSE	FALSE	FALSE	FALSE	0	4.32308763756484e-05	SIGN	-0.611775232309481	NOT_DEG
SOLSEv5.0_45301	1.44575477453208	0.013763998283418	0.000427382942186213	1.43848850598235	0.00483922385500332	0.000114399196800135	1.36602814738886	0.0653750162193951	0.00321920077335925	1.48672762932355	0.0105692264942461	0.989430773505754	TRUE	TRUE	FALSE	TRUE	3	4.43767584875548e-05	SIGN	1.43424976430671	POSSIBLE_DEG
SOLSEv5.0_43054	0.750719605438957	0.0202260270104802	0.000722101650213528	0.751092310091015	0.00634434661596546	0.000161826113879178	0.734878992955259	0.037427067915757	0.00112148645429691	0.762507359015586	0.00961214517451436	0.990387854825486	FALSE	FALSE	FALSE	FALSE	0	4.44900196835737e-05	SIGN	0.749799566875204	NOT_DEG
SOLSEv5.0_08417	0.719768985750537	0.0206423351792698	0.000739448090767597	0.721423521338728	0.00881221983927983	0.000246247986268049	0.714180748449817	0.0353962252539441	0.00102383461128849	0.730134473150853	0.00728365661215158	0.992716343387848	FALSE	FALSE	FALSE	FALSE	0	4.50783952100032e-05	SIGN	0.721376932172484	NOT_DEG
SOLSEv5.0_25298	-0.518139863859544	0.0152615881016286	0.000486455605273601	-0.513963614498156	0.0285603929100981	0.0013096619933141	-0.524241032095743	0.0435898056133754	0.00151603520266779	-0.522188833899016	0.00249711026436394	0.997502889735636	FALSE	FALSE	FALSE	FALSE	0	4.55160450594284e-05	SIGN	-0.519633336088115	NOT_DEG
SOLSEv5.0_50512	1.38439746002721	0.0184893949329476	0.000631719889908746	1.37456141640696	0.00572635779901785	0.000143525914643569	1.39953499468315	0.045764079289335	0.00165506107459643	1.43470409012011	0.00985325742731669	0.990146742572683	TRUE	TRUE	TRUE	TRUE	4	4.57540938890041e-05	SIGN	1.39829949030936	PREVALENT_DEG
SOLSEv5.0_14604	-0.785327076481916	0.0184984801414126	0.000633432297243774	-0.781944240334425	0.0113830579283628	0.000347739056764344	-0.799662843121562	0.0316315117050342	0.000842866320315163	-0.78381361840712	0.00721870648209477	0.992781293517905	FALSE	FALSE	FALSE	FALSE	0	4.60242068644689e-05	SIGN	-0.787686944586256	NOT_DEG
SOLSEv5.0_02756	-0.427999129635015	0.0481345725447807	0.00257722175898743	-0.423843063531522	0.0869233360571668	0.00678784994512371	-0.432283280975816	0.0901023157862811	0.00584094920707784	-0.432053942188834	0.000130315632838496	0.999869684367162	FALSE	FALSE	FALSE	FALSE	0	4.68571293260769e-05	SIGN	-0.429044854082797	NOT_DEG
SOLSEv5.0_37543	0.875125754263013	0.0208359080842553	0.000751441853765671	0.882298258066505	0.0128783861652219	0.000417060553854267	0.974757178924716	0.0195177826885434	0.000389750336291367	0.842237240535901	0.00954938262814187	0.990450617371858	FALSE	FALSE	FALSE	FALSE	0	4.75589887998194e-05	SIGN	0.893604607947534	NOT_DEG
SOLSEv5.0_21072	0.970436123002888	0.0160109340324169	0.00051893638697353	0.969588715418315	0.007270630592701	0.000190745047670785	0.95448457751703	0.0391927975897465	0.001244038102688	0.995159297846163	0.0111023613949514	0.988897638605049	FALSE	FALSE	FALSE	FALSE	0	4.80659556687139e-05	SIGN	0.972417178446099	NOT_DEG
SOLSEv5.0_04710	-0.45423682710137	0.0427995549678421	0.00216894815126053	-0.450452473215854	0.0688410927170661	0.00479724314576346	-0.453518744089044	0.0798327711747317	0.00465369044918687	-0.459196068046432	0.000215737930621462	0.999784262069379	FALSE	FALSE	FALSE	FALSE	0	4.81382824690216e-05	SIGN	-0.454351028113175	NOT_DEG
SOLSEv5.0_32252	0.472934803429542	0.0571143946198258	0.00339552664812373	0.477207258151203	0.0842205543666317	0.00644201018716253	0.469188335911894	0.0988585710441451	0.0068702624137771	0.467613555448291	0.000107480537845817	0.999892519462154	FALSE	FALSE	FALSE	FALSE	0	4.84264104223946e-05	SIGN	0.471735988235232	NOT_DEG
SOLSEv5.0_24764	1.0351412355378	0.0202260270104802	0.000722927260098104	1.03268160222932	0.00503656979659301	0.000120817744416517	0.996778192105761	0.0458153899784578	0.00166158539559203	1.05153326177839	0.0109677519536591	0.989032248046341	TRUE	TRUE	FALSE	TRUE	3	4.84883283888643e-05	SIGN	1.02903357291282	POSSIBLE_DEG
SOLSEv5.0_12702	-0.60407255297391	0.0141884365677143	0.000444569779866716	-0.599654075131468	0.0114713873652087	0.000351776143450337	-0.596941802863844	0.032109307680363	0.000875457022220046	-0.611826094390006	0.00979966391360276	0.990200336086397	FALSE	FALSE	FALSE	FALSE	0	4.85086093811745e-05	SIGN	-0.603123631339807	NOT_DEG
SOLSEv5.0_11754	-0.650299679409859	0.0181612005360938	0.000612701486462301	-0.64689973098573	0.00784179096111427	0.000209948262701436	-0.652328394928472	0.0302279583768263	0.000781551378014086	-0.649619719716366	0.011934507182684	0.988065492817316	FALSE	FALSE	FALSE	FALSE	0	4.86371385294496e-05	SIGN	-0.649786881260107	NOT_DEG
SOLSEv5.0_17769	-1.51087106281523	0.0159684421358208	0.000515617594187219	-1.49201959823389	0.00615530840614536	0.000155251140849326	-1.36261320990998	0.0694185524303847	0.00361163645037984	-1.53981832307016	0.00758263289289973	0.9924173671071	TRUE	TRUE	FALSE	TRUE	3	4.89208716801301e-05	SIGN	-1.47633054850731	POSSIBLE_DEG
SOLSEv5.0_20923	-0.54416453076726	0.00964549513162902	0.000265301205540115	-0.54012588251871	0.0146936668381997	0.000501739501832889	-0.53588893941953	0.0340675143624685	0.000964917413665284	-0.551272046783743	0.0109315051362374	0.989068494863763	FALSE	FALSE	FALSE	FALSE	0	4.97402077992493e-05	SIGN	-0.542862849872311	NOT_DEG
SOLSEv5.0_19721	0.856637297412469	0.0257391415472422	0.00102183537953417	0.861693055491862	0.00801200500405948	0.000216386856826151	0.870358954479831	0.0351573218347753	0.00101033860767513	0.843168896463296	0.00732458448560791	0.992675415514392	FALSE	FALSE	FALSE	FALSE	0	4.99942671492649e-05	SIGN	0.857964550961864	NOT_DEG
SOLSEv5.0_19823	-0.562409984518298	0.0228309641224553	0.000852829151913218	-0.558463479957321	0.030097238747447	0.0014277591342265	-0.560320152116477	0.0477254967757916	0.00179405048112121	-0.568864613839265	0.0016304084021761	0.998369591597824	FALSE	FALSE	FALSE	FALSE	0	5.02789587810847e-05	SIGN	-0.56251455760784	NOT_DEG
SOLSEv5.0_47271	-1.25347738218761	0.095057246452248	0.00728538455009708	-1.24938880298263	0.00238588222842681	4.57560248877067e-05	-1.40919569557935	0.00637718463743572	6.88192652098351e-05	-1.2557183145521	0.0369947471349523	0.963005252865048	FALSE	TRUE	TRUE	TRUE	3	5.03083973845145e-05	SIGN	-1.29194504882542	POSSIBLE_DEG
SOLSEv5.0_10941	-0.688714312280702	0.0172440508962916	0.000573113646291763	-0.685010521398694	0.010079462923994	0.000291548122172553	-0.679106453070459	0.0343476014534692	0.000978285430175711	-0.690977943472098	0.0090923803405133	0.990907619659487	FALSE	FALSE	FALSE	FALSE	0	5.09141155035505e-05	SIGN	-0.685952307555488	NOT_DEG
SOLSEv5.0_08252	-0.446238231842855	0.0478641828529373	0.00253360297459499	-0.442160085627701	0.0816836081265601	0.00618074961329806	-0.454820958385019	0.0841437922719359	0.00514731322072382	-0.450824022290623	0.000167545931926361	0.999832454068074	FALSE	FALSE	FALSE	FALSE	0	5.15668544894183e-05	SIGN	-0.44851082453655	NOT_DEG
SOLSEv5.0_05927	0.752660095311822	0.0156916010831174	0.00050353393633956	0.756040397921971	0.00805045318812427	0.000218337237957609	0.717451917230049	0.0424268669528612	0.00144470739078068	0.751448910305768	0.0105136176439496	0.98948638235605	FALSE	FALSE	FALSE	FALSE	0	5.25215258380122e-05	SIGN	0.744400330192402	NOT_DEG
SOLSEv5.0_06576	-0.408738060827301	0.0530877550438403	0.00301354099794022	-0.404842526623497	0.102866997196746	0.00885797936201751	-0.410025793372398	0.110128272592055	0.00833655584164676	-0.413262192495492	9.4530315775887e-05	0.999905469684224	FALSE	FALSE	FALSE	FALSE	0	5.29110886797161e-05	SIGN	-0.409217143329672	NOT_DEG
SOLSEv5.0_19408	1.33321637085665	0.0136064697929486	0.000421516953330726	1.33724346194487	0.00809940802104444	0.000220177584419671	1.34609395439537	0.0467786811968467	0.00172612874697058	1.29589258686264	0.0110846188943124	0.988915381105688	TRUE	TRUE	TRUE	TRUE	4	5.31371733450462e-05	SIGN	1.32811159351488	PREVALENT_DEG
SOLSEv5.0_45243	1.23088782991212	0.00843653633623724	0.000223286310166869	1.23322458509505	0.010829814450946	0.000323876535844298	1.16501263520577	0.0568732484068868	0.00249458281249233	1.20926122909021	0.0110044477921352	0.988995552207865	TRUE	TRUE	FALSE	TRUE	3	5.31670903204723e-05	SIGN	1.20959656982579	POSSIBLE_DEG
SOLSEv5.0_12889	-0.728232702706217	0.0197600741419064	0.000694242272516661	-0.722194137030559	0.00861553631422905	0.00023938861621865	-0.705820987440707	0.0387577747663563	0.00119588690772485	-0.737177879329149	0.00866802738095362	0.991331972619046	FALSE	FALSE	FALSE	FALSE	0	5.31761000368496e-05	SIGN	-0.723356426626658	NOT_DEG
SOLSEv5.0_02897	0.742732432818569	0.0212124180707116	0.000767732546725098	0.74409301412098	0.00717840289953294	0.000187643937941524	0.723063070390548	0.0393468620697439	0.00125390962069154	0.747954706484436	0.00954720921946861	0.990452790780531	FALSE	FALSE	FALSE	FALSE	0	5.31816540721785e-05	SIGN	0.739460805953633	NOT_DEG
SOLSEv5.0_02731	0.530575658929499	0.0226146292249672	0.000841508479505084	0.534627065216999	0.0269893276062218	0.00119149694644385	0.525769905322517	0.0479753122794094	0.00180824066979261	0.525313511185536	0.00198004552078934	0.998019954479211	FALSE	FALSE	FALSE	FALSE	0	5.37826115821048e-05	SIGN	0.529071535163638	NOT_DEG
SOLSEv5.0_19733	1.52072439007447	0.0129638718908082	0.000394181191723235	1.52378047084775	0.0132811458158191	0.000437535137006477	1.66020460452387	0.0341780646720242	0.000970211842488867	1.45978415869615	0.00993114393509176	0.990068856064908	TRUE	TRUE	TRUE	TRUE	4	5.41381593974212e-05	SIGN	1.54112340603556	PREVALENT_DEG
SOLSEv5.0_49827	-0.886968011442455	0.0192528058841604	0.000672282993233164	-0.881843861145182	0.0132609398380686	0.000435722936222488	-0.931756477060964	0.0287961742930555	0.000724483640715818	-0.895311893397177	0.00797204051270517	0.992027959487295	FALSE	FALSE	FALSE	FALSE	0	5.42684172448062e-05	SIGN	-0.898970060761445	NOT_DEG
SOLSEv5.0_16013	0.973985774801937	0.0189919943958568	0.000654333450641581	0.976323367186655	0.0122593219704761	0.000386801607790267	1.05894779440316	0.0260044114886536	0.000610629239044938	0.968775372637348	0.00978714162681826	0.990212858373182	FALSE	FALSE	TRUE	FALSE	1	5.47658018861485e-05	SIGN	0.994508077257275	POSSIBLE_DEG
SOLSEv5.0_48090	0.946435844901783	0.213824284690685	0.0267999555837311	0.956658002254415	0.0162343763842515	0.000570276204516571	1.07746581316057	0.0127869558263388	0.000203950306543712	0.940637049807975	0.00133555187955003	0.99866444812045	FALSE	FALSE	TRUE	FALSE	1	5.47847365696431e-05	SIGN	0.980299177531185	POSSIBLE_DEG
SOLSEv5.0_18389	-0.836563038993537	0.0194873766718508	0.000681869744588434	-0.830357574145935	0.0103900162851177	0.000303161334690292	-0.827937942909504	0.0372214604307183	0.00110489983493192	-0.848187117518005	0.00790457675659217	0.992095423243408	FALSE	FALSE	FALSE	FALSE	0	5.50075521630086e-05	SIGN	-0.835761418391745	NOT_DEG
SOLSEv5.0_10830	-0.529447705565481	0.0236081134163261	0.000895386867269155	-0.525386199122752	0.0283574792016385	0.00129587012143315	-0.52442188512043	0.0475901076151485	0.00177810940801928	-0.53661779011198	0.0018774384054594	0.998122561594541	FALSE	FALSE	FALSE	FALSE	0	5.51941352986995e-05	SIGN	-0.528968394980161	NOT_DEG
SOLSEv5.0_05192	-1.01101437500072	0.0160109340324169	0.000519196648452577	-1.00455661479472	0.0094527310803973	0.000268334433973112	-0.968578570276042	0.0475901076151485	0.00178167338550969	-1.02319575021476	0.00837338875246163	0.991626611247538	TRUE	TRUE	FALSE	TRUE	3	5.55735694577301e-05	SIGN	-1.00183632757156	POSSIBLE_DEG
SOLSEv5.0_20982	0.648217632780647	0.0220117140399024	0.000811978563895834	0.650542813955034	0.0109475233536774	0.000328436094157605	0.633799431624168	0.0402768047286929	0.00130322773241168	0.654956491434076	0.00626609586461546	0.993733904135385	FALSE	FALSE	FALSE	FALSE	0	5.59608485475152e-05	SIGN	0.646879092448481	NOT_DEG
SOLSEv5.0_11870	0.675908739189648	0.0264572230620414	0.00107261573333683	0.677534034748753	0.0089265250559865	0.000250854591908479	0.6663085958183	0.0402768047286929	0.00130738703996751	0.680138429256019	0.00650316855940858	0.993496831440591	FALSE	FALSE	FALSE	FALSE	0	5.67569965813807e-05	SIGN	0.67497244975318	NOT_DEG
SOLSEv5.0_12635	-0.57213475977701	0.012207122188297	0.000367673868646864	-0.568300073269308	0.019581080113105	0.000756487268950048	-0.566705485286084	0.0389987068208235	0.00121774730179881	-0.57825233217716	0.00664229857228904	0.993357701427711	FALSE	FALSE	FALSE	FALSE	0	5.68017219893693e-05	SIGN	-0.571348162627391	NOT_DEG
SOLSEv5.0_12058	0.561086579327148	0.0151416093342312	0.000481546776333976	0.565431417283222	0.0213107833530664	0.000852458310651474	0.568780971116966	0.0391469769823765	0.00123762872259863	0.556556313202716	0.00491020362968431	0.995089796370316	FALSE	FALSE	FALSE	FALSE	0	5.68833335169473e-05	SIGN	0.562963820232513	NOT_DEG
SOLSEv5.0_38945	1.10317875075269	0.0193866618532753	0.000677651384886351	1.10561062581808	0.0069781954415958	0.000181415957734039	1.10000581749642	0.0405334446108055	0.00132892333987767	1.09226666763088	0.0114004719636569	0.988599528036343	TRUE	TRUE	TRUE	TRUE	4	5.72558953705592e-05	SIGN	1.10026546542452	PREVALENT_DEG
SOLSEv5.0_47464	0.541114571859701	0.00953217536273782	0.000261093277782635	0.545470755585571	0.0195176577472379	0.00075103074053943	0.557915529573448	0.0366625220084018	0.00107322487603315	0.536384332033687	0.00921508256302961	0.99078491743697	FALSE	FALSE	FALSE	FALSE	0	5.75147598248182e-05	SIGN	0.545221297263102	NOT_DEG
SOLSEv5.0_10878	0.425140001140684	0.0409791751258509	0.00203893291828328	0.429616289054194	0.0651437183683175	0.00440352487213919	0.436029678565074	0.076274696453312	0.00431636663542024	0.421694947967967	0.000312881157297773	0.999687118842702	FALSE	FALSE	FALSE	FALSE	0	5.81622450439009e-05	SIGN	0.42812022918198	NOT_DEG
SOLSEv5.0_03436	0.60479394570294	0.0226365882698407	0.000843136301147278	0.608007282141734	0.0144028514344914	0.000488618523933505	0.612543868535425	0.0366237459452779	0.0010705942785987	0.604297121459704	0.00535258011575579	0.994647419884244	FALSE	FALSE	FALSE	FALSE	0	5.83170009725197e-05	SIGN	0.607410554459951	NOT_DEG
SOLSEv5.0_19976	-0.678863980260652	0.0190854996186539	0.000659605584557017	-0.674799483830719	0.00969002647835252	0.000276937784144328	-0.688746718979918	0.0304201621523176	0.000790311744498015	-0.682207351686391	0.011387222981831	0.988612777018169	FALSE	FALSE	FALSE	FALSE	0	5.84311168926439e-05	SIGN	-0.68115438368942	NOT_DEG
SOLSEv5.0_12477	0.957286997472709	0.0216574334749569	0.000791928929801983	0.957723739657377	0.00688752359087841	0.000178732534083999	0.954943808712633	0.0389987068208235	0.00122070165026023	0.961757001947581	0.0111011384850327	0.988898861514967	FALSE	FALSE	FALSE	FALSE	0	5.88211679111194e-05	SIGN	0.957927886947575	NOT_DEG
SOLSEv5.0_38441	0.726687076958665	0.0260252487343	0.00103984683057046	0.730594732316139	0.00872672740782252	0.000243030479410229	0.734846522706669	0.0356746485867845	0.0010375328982327	0.720182497562437	0.00811919020576224	0.991880809794238	FALSE	FALSE	FALSE	FALSE	0	5.97311360271924e-05	SIGN	0.728077707385977	NOT_DEG
SOLSEv5.0_00408	0.561818007092803	0.0110249966981994	0.00031982835490085	0.565980852779938	0.021974207869776	0.000892904297756019	0.547298233861359	0.0491944963323213	0.00188844343337149	0.556753956283386	0.005567034620374	0.994432965379626	FALSE	FALSE	FALSE	FALSE	0	6.01565771759075e-05	SIGN	0.557962762504371	NOT_DEG
SOLSEv5.0_10331	-0.556241882433825	0.0159684421358208	0.000515848965207019	-0.552487410071347	0.0298966786263246	0.00141351428424092	-0.546751949359605	0.051740678188184	0.00209684431946124	-0.560928180654548	0.0026954343794322	0.997304565620568	FALSE	FALSE	FALSE	FALSE	0	6.03309173953555e-05	SIGN	-0.554102355629831	NOT_DEG
SOLSEv5.0_32331	0.924419501957687	0.0164652524575968	0.000540076136216652	0.927636134578828	0.00805253888069228	0.000218648639502325	0.891896776455949	0.0458015916638328	0.00165963550919613	0.917157030534579	0.0111028556005265	0.988897144399474	FALSE	FALSE	FALSE	FALSE	0	6.0964875506686e-05	SIGN	0.915277360881761	NOT_DEG
SOLSEv5.0_17979	1.0274824855274	0.0199746170051468	0.000707502908749023	1.02993229382546	0.0106170993963185	0.00031213564497066	1.06627424808148	0.0372214604307183	0.00110414494364237	1.01866541289437	0.00858521871550266	0.991414781284497	TRUE	TRUE	TRUE	TRUE	4	6.12231698961768e-05	SIGN	1.03558861008218	PREVALENT_DEG
SOLSEv5.0_41675	-0.660319313394528	0.01829988071663	0.000620657081822526	-0.656211253598793	0.00966080598540088	0.00027546397648173	-0.661761646721174	0.032109307680363	0.000873665403190003	-0.664431517378611	0.0119920751150213	0.988007924884979	FALSE	FALSE	FALSE	FALSE	0	6.14526141115523e-05	SIGN	-0.660680932773276	NOT_DEG
SOLSEv5.0_21761	-0.474522310314935	0.041487439442674	0.00207868088891558	-0.470558132469492	0.06157152973828	0.00404709222653905	-0.480300552111978	0.0707362832197258	0.00371377239347844	-0.480091672505219	0.000383039230634541	0.999616960769365	FALSE	FALSE	FALSE	FALSE	0	6.23031655069053e-05	SIGN	-0.476368166850406	NOT_DEG
SOLSEv5.0_11378	0.593411220091903	0.0206423351792698	0.000740677992805387	0.596215822574379	0.0107321641702842	0.000317899479837527	0.588015827655919	0.037412442348761	0.00111885686317856	0.598185733625863	0.00838766717175066	0.991612332828249	FALSE	FALSE	FALSE	FALSE	0	6.25322438719291e-05	SIGN	0.593957150987016	NOT_DEG
SOLSEv5.0_17070	-0.703273526446789	0.0195070232942108	0.000683954437541449	-0.69820910690098	0.0101574216806267	0.000295088866825383	-0.705144563274889	0.0323774988306663	0.000888360121718651	-0.711097556127758	0.0108714527767582	0.989128547223242	FALSE	FALSE	FALSE	FALSE	0	6.26999261595914e-05	SIGN	-0.704431188187604	NOT_DEG
SOLSEv5.0_42365	0.916468476510585	0.0198799657766881	0.00070130242425463	0.9207539953657	0.0173863332117377	0.00062339680144621	0.977633151159852	0.0336491768561447	0.000946341972188233	0.919032554338157	0.0061302452579306	0.993869754742069	FALSE	FALSE	FALSE	FALSE	0	6.3856504062417e-05	SIGN	0.933472044343574	NOT_DEG
SOLSEv5.0_05877	-0.565666479340373	0.0217363033204074	0.000795591361415958	-0.561609948709597	0.0181065270106699	0.000661825965926888	-0.564271536024824	0.0388494902803292	0.00120117573353213	-0.56838876624546	0.00467247187540221	0.995327528124598	FALSE	FALSE	FALSE	FALSE	0	6.39635258742043e-05	SIGN	-0.564984182580064	NOT_DEG
SOLSEv5.0_17363	-0.697669917339331	0.0173711368365035	0.000580378038108399	-0.691927687877188	0.00985281509623229	0.000283003754262037	-0.670476857961628	0.0384290762090389	0.00117107734542062	-0.709946648564882	0.0108962316297516	0.989103768370248	FALSE	FALSE	FALSE	FALSE	0	6.41313179160775e-05	SIGN	-0.692505277935757	NOT_DEG
SOLSEv5.0_23589	0.942508840287628	0.022050903105105	0.000815003653193481	0.949917647406804	0.0110341736147526	0.000331384878015133	0.99478407974111	0.02869658213513	0.000710615460522196	0.911012284887947	0.0102909897289925	0.989709010271008	FALSE	FALSE	FALSE	FALSE	0	6.42696781032337e-05	SIGN	0.949555713080872	NOT_DEG
SOLSEv5.0_41975	0.572084493277175	0.0289481992581333	0.00120887803101301	0.576198766948505	0.020167167264402	0.00078948023374364	0.577223809986138	0.043521543211963	0.00150677452684856	0.569441295377669	0.00283665535476352	0.997163344645236	FALSE	FALSE	FALSE	FALSE	0	6.44323343225503e-05	SIGN	0.573737091397372	NOT_DEG
SOLSEv5.0_00825	0.63292612108702	0.0247169824183931	0.000954465271238285	0.636599207141927	0.0180496547146398	0.000658023897182161	0.631804448286625	0.0408892817982799	0.00135611783045658	0.637471970166844	0.00399602355159479	0.996003976448405	FALSE	FALSE	FALSE	FALSE	0	6.50409884057561e-05	SIGN	0.634700436670604	NOT_DEG
SOLSEv5.0_21820	1.36076200322682	0.0213145616669361	0.000773643067802503	1.36490262050515	0.00764636197678287	0.000203022174705555	1.4277726922468	0.0407315734409491	0.00134544188289625	1.32928244959049	0.0111472508435244	0.988852749156476	TRUE	TRUE	TRUE	TRUE	4	6.58566110962972e-05	SIGN	1.37067994139231	PREVALENT_DEG
SOLSEv5.0_00877	0.520572018276321	0.0164652524575968	0.000540153687098297	0.524946059435621	0.0215004188508114	0.0008648068723498	0.52332390524171	0.0407411654244772	0.00134845701042938	0.517610118948667	0.00518221688625675	0.994817783113743	FALSE	FALSE	FALSE	FALSE	0	6.64036583893058e-05	SIGN	0.52161302547558	NOT_DEG
SOLSEv5.0_19426	-0.612461775960557	0.0195398101021417	0.000685803807037422	-0.607153212443166	0.0123398928362313	0.000392077357118142	-0.587321777200538	0.040986978705042	0.00136714059163626	-0.621750922512474	0.00758750961455679	0.992412490385443	FALSE	FALSE	FALSE	FALSE	0	6.65829132172314e-05	SIGN	-0.607171922029183	NOT_DEG
SOLSEv5.0_03338	1.38021392441755	0.0175687306394787	0.000589567388052129	1.37183902967484	0.00562591005095445	0.000139583957718545	1.29994559086214	0.0696475338415616	0.00363016197465274	1.42262580122748	0.010943601611682	0.989056398388318	TRUE	TRUE	FALSE	TRUE	3	6.68403787389301e-05	SIGN	1.3686560865455	POSSIBLE_DEG
SOLSEv5.0_10770	1.04201206451627	0.0200156265372808	0.000712539674022533	1.03953094189511	0.00835999455477845	0.000229113430312293	1.02443710956286	0.0466567288414374	0.00171923858179768	1.07805567961741	0.00980346341971117	0.990196536580289	TRUE	TRUE	TRUE	TRUE	4	6.77223496452582e-05	SIGN	1.04600894889791	PREVALENT_DEG
SOLSEv5.0_13172	0.567257501329118	0.0161091160167025	0.000524161830048192	0.570791866328841	0.0234921473962299	0.000986552726187443	0.581852971360057	0.0391927975897465	0.00124622719261351	0.560748073096302	0.00520623075897142	0.994793769241029	FALSE	FALSE	FALSE	FALSE	0	6.82222963080744e-05	SIGN	0.570162603028579	NOT_DEG
SOLSEv5.0_17538	-0.784043862868536	0.0227929952793141	0.000850594552003628	-0.778319667775936	0.0130870221627319	0.000427412477354957	-0.788469864885233	0.0365357612781916	0.00106604550455687	-0.793869219954175	0.00715801434621621	0.992841985653784	FALSE	FALSE	FALSE	FALSE	0	6.88011425447325e-05	SIGN	-0.78617565387097	NOT_DEG
SOLSEv5.0_10061	1.06551760719285	0.0230973469914435	0.000869675945553387	1.05899461617334	0.00646778565754006	0.000166202789769376	1.03729970512915	0.0489303469578896	0.00186281867750059	1.10254106558471	0.0106899485152336	0.989310051484766	TRUE	TRUE	TRUE	TRUE	4	6.88955263123597e-05	SIGN	1.06608824852001	PREVALENT_DEG
SOLSEv5.0_19847	1.04699146043095	0.0212124180707116	0.000768819106351985	1.04954978620307	0.00731609707483971	0.000192786956882614	1.02541668557209	0.0448655508043986	0.00160300031197715	1.03740413442663	0.0112815856861099	0.98871841431389	TRUE	TRUE	TRUE	TRUE	4	6.91959632440783e-05	SIGN	1.03984051665818	PREVALENT_DEG
SOLSEv5.0_01592	0.546465096791551	0.011772197268636	0.000350357994779619	0.550718998989386	0.0243248940514239	0.00103922931008647	0.537779413008584	0.0496062364309454	0.00191994769312466	0.541312262650252	0.00553872613533579	0.994461273864664	FALSE	FALSE	FALSE	FALSE	0	6.92886617618351e-05	SIGN	0.544068942859943	NOT_DEG
SOLSEv5.0_41271	0.598195312737619	0.0245359430451003	0.000942878980280519	0.602406654159918	0.0159459656986358	0.000557621826544907	0.613369998012486	0.0366723600205298	0.00107774285262316	0.594427243003627	0.00550306391401656	0.994496936085983	FALSE	FALSE	FALSE	FALSE	0	6.94927937407597e-05	SIGN	0.602099801978412	NOT_DEG
SOLSEv5.0_48713	1.2252456234731	0.0184984801414126	0.000632711395720754	1.22923322686543	0.00784179096111427	0.000209710499256796	1.21437498102202	0.0490572209981762	0.00187589393928207	1.19975067975996	0.0111018130258056	0.988898186974194	TRUE	TRUE	TRUE	TRUE	4	6.95260918793973e-05	SIGN	1.21715112778013	PREVALENT_DEG
SOLSEv5.0_08851	0.78440000989701	0.00963690015614561	0.000264719662623153	0.788487673001516	0.0164764144214845	0.000580864130685583	0.756880603845965	0.0390075498436087	0.00122581401293406	0.77718106731347	0.0128318610416894	0.987168138958311	FALSE	FALSE	FALSE	FALSE	0	6.98704115682698e-05	SIGN	0.77673733851449	NOT_DEG
SOLSEv5.0_20183	0.825072907875709	0.0216574334749569	0.000791777626971436	0.824537764753723	0.00847564047460332	0.00023368741868672	0.811075169711987	0.0390968977097255	0.00123019360854049	0.845556554269353	0.0111108604714325	0.988889139528567	FALSE	FALSE	FALSE	FALSE	0	7.00613713097727e-05	SIGN	0.826560599152693	NOT_DEG
SOLSEv5.0_22280	-1.03649033124564	0.0207195359311281	0.000745760819811753	-1.03076161456423	0.0147222831975375	0.000503182564427372	-1.1290389545282	0.0310672200609859	0.000812539394643574	-1.04416328895052	0.00843755783943267	0.991562442160567	TRUE	TRUE	TRUE	TRUE	4	7.02225365401038e-05	SIGN	-1.06011354732215	PREVALENT_DEG
SOLSEv5.0_42343	0.69538644152469	0.0231275219681076	0.000873017984183993	0.701396390781692	0.01191170590127	0.000372441071883753	0.739301144771525	0.0262923744424942	0.000622383495774728	0.676677496843415	0.0112630035719598	0.98873699642804	FALSE	FALSE	FALSE	FALSE	0	7.13989218179344e-05	SIGN	0.70319036848033	NOT_DEG
SOLSEv5.0_10994	-0.836142625078956	0.0213145616669361	0.000774047902380676	-0.830073239701253	0.010681861485123	0.000316068297433535	-0.789068175826232	0.0507388015220685	0.00201195348926079	-0.846571295020446	0.00709009884157674	0.992909901158423	FALSE	FALSE	FALSE	FALSE	0	7.16346344393185e-05	SIGN	-0.825463833906722	NOT_DEG
SOLSEv5.0_25216	0.825818853193511	0.0172440508962916	0.000572924651023852	0.829259453593093	0.00986356527297396	0.000283742549863392	0.792454357880546	0.0439857884637561	0.00153537531806459	0.822781803188728	0.0110822809471632	0.988917719052837	FALSE	FALSE	FALSE	FALSE	0	7.23619241721551e-05	SIGN	0.81757861696397	NOT_DEG
SOLSEv5.0_41737	0.720886346254078	0.0163945289440496	0.00053607209103636	0.724127029313526	0.0287240688404122	0.0013240790342291	0.79239870439037	0.0347873323710684	0.000994112507708306	0.715739496003417	0.0050785309041127	0.994921469095887	FALSE	FALSE	FALSE	FALSE	0	7.2567651457853e-05	SIGN	0.738287893990348	NOT_DEG
SOLSEv5.0_19459	0.640558951332423	0.0173711368365035	0.000580320311968168	0.645285746248842	0.027812504237519	0.00125722480109987	0.682480260522071	0.0351573218347753	0.00101136129459194	0.637066046896866	0.00505105444020992	0.99494894555979	FALSE	FALSE	FALSE	FALSE	0	7.44393299003982e-05	SIGN	0.651347751250051	NOT_DEG
SOLSEv5.0_06711	-0.861689782027531	0.0231669331358665	0.000876165080992587	-0.855906890182137	0.0103068156641488	0.000300407520069656	-0.859247754356744	0.0389987068208235	0.00121238201927795	-0.867759022261228	0.0092505194350978	0.990749480564902	FALSE	FALSE	FALSE	FALSE	0	7.46869910617456e-05	SIGN	-0.86115086220691	NOT_DEG
SOLSEv5.0_13561	1.32353321274674	0.0144372619697117	0.000455010047036253	1.32304503148522	0.00801200500405948	0.0002165338230155	1.21478266170243	0.0693475953046129	0.00360575015302633	1.32401573165877	0.010845853687326	0.989154146312674	TRUE	TRUE	FALSE	TRUE	3	7.53030729290724e-05	SIGN	1.29634415939829	POSSIBLE_DEG
SOLSEv5.0_18396	0.946509659846589	0.0223041529220365	0.000827559001046836	0.947846047147493	0.00847564047460332	0.000234160389073347	0.935708269210311	0.0416949149922792	0.00140262966033079	0.948664170562573	0.0110822973364467	0.988917702663553	FALSE	FALSE	FALSE	FALSE	0	7.55545368382029e-05	SIGN	0.944682036691742	NOT_DEG
SOLSEv5.0_04579	0.760421645635205	0.0221174404321328	0.00081904711005033	0.765760333691836	0.0140415662384832	0.00047090166871909	0.829677043819341	0.0251669612136393	0.000576051995186134	0.741133911037814	0.0112246741588918	0.988775325841108	FALSE	FALSE	FALSE	FALSE	0	7.58261576662877e-05	SIGN	0.774248233546049	NOT_DEG
SOLSEv5.0_08734	0.726115040036978	0.0195070232942108	0.000683436521188157	0.730385704695579	0.0129776444036602	0.00042302809202002	0.722011790416718	0.0390968977097255	0.0012310963391619	0.722082994904454	0.00893474360848745	0.991065256391513	FALSE	FALSE	FALSE	FALSE	0	7.63270246000891e-05	SIGN	0.725148882513432	NOT_DEG
SOLSEv5.0_43999	1.04923280483321	0.0236687657545121	0.000898534907950104	1.05340846004464	0.00847564047460332	0.000234036373075921	1.07355505437222	0.0387577747663563	0.00119429564447657	1.03345720378371	0.0113766171294355	0.988623382870565	TRUE	TRUE	TRUE	TRUE	4	7.63428512112741e-05	SIGN	1.05241338075844	PREVALENT_DEG
SOLSEv5.0_10305	-0.482233376311386	0.0199380972049701	0.000704781245659533	-0.477830465965319	0.0300343859345907	0.00142287653862724	-0.476700920528857	0.0496345202794482	0.00192261314668327	-0.48612262648145	0.00298367157793178	0.997016328422068	FALSE	FALSE	FALSE	FALSE	0	7.6505477333159e-05	SIGN	-0.480721847321753	NOT_DEG
SOLSEv5.0_02989	-0.647943133272133	0.0204946099215059	0.000733261059794583	-0.642908960320762	0.0137784164773895	0.000458713697718716	-0.639214888170491	0.0384126939570319	0.00116578921816493	-0.657396991372331	0.00825556144113337	0.991744438558867	FALSE	FALSE	FALSE	FALSE	0	7.71232983799578e-05	SIGN	-0.646865993283929	NOT_DEG
SOLSEv5.0_10653	-0.51400345992477	0.0254706178659583	0.00100339657718208	-0.509768276193435	0.0313566111119511	0.00151925604014042	-0.51574983552696	0.0476316188020476	0.00178473485431895	-0.519125363034493	0.00237049995844929	0.997629500041551	FALSE	FALSE	FALSE	FALSE	0	7.75716096819246e-05	SIGN	-0.514661733669915	NOT_DEG
SOLSEv5.0_41705	-0.733245746682016	0.0100815479137028	0.00028256715484542	-0.729393977366951	0.0246133574803006	0.00105644234131605	-0.749052289768594	0.0424479990058214	0.00144784082128248	-0.737691466097763	0.00858056918584849	0.991419430814152	FALSE	FALSE	FALSE	FALSE	0	7.77146591624869e-05	SIGN	-0.737345869978831	NOT_DEG
SOLSEv5.0_42561	0.720402358726017	0.0266970881361748	0.00108876420208263	0.722897357819439	0.00969002647835252	0.000277830437336225	0.716852004007832	0.0395799854745552	0.00126506091054602	0.719583706937354	0.00887791134770965	0.99112208865229	FALSE	FALSE	FALSE	FALSE	0	7.80860786896081e-05	SIGN	0.719933856872661	NOT_DEG
SOLSEv5.0_02748	0.950646786395865	0.0119318279150746	0.000357672801551372	0.954671110205356	0.0121130202020454	0.000379885534992469	0.878852180068193	0.0552536841287072	0.00235004442436235	0.946417460589231	0.0114292958341903	0.98857070416581	FALSE	FALSE	FALSE	FALSE	0	7.83489202600686e-05	SIGN	0.932646884314662	NOT_DEG
SOLSEv5.0_42197	0.6737476881318	0.0251066809439166	0.000985492526127518	0.678448954762439	0.0143906990576323	0.000487750836758257	0.714795963942604	0.0314294460759598	0.00083250882513935	0.660715691163555	0.00809232402374549	0.991907675976255	FALSE	FALSE	FALSE	FALSE	0	7.87888746928415e-05	SIGN	0.6819270745001	NOT_DEG
SOLSEv5.0_12521	-0.605037599754431	0.0156238658353032	0.000500800799462659	-0.601239100024192	0.0195176577472379	0.000745839571438677	-0.593483396770309	0.0395799854745552	0.00126352889501429	-0.609237597218261	0.00764438937955347	0.992355610620447	FALSE	FALSE	FALSE	FALSE	0	7.90523317521625e-05	SIGN	-0.602249423441798	NOT_DEG
SOLSEv5.0_43627	-0.727261451884322	0.024936910122139	0.000974746050524947	-0.721327183744798	0.0114133272229313	0.000349634505895678	-0.717498130132646	0.0404204698772238	0.00131811198591962	-0.737474487855758	0.008061662299374	0.991938337700626	FALSE	FALSE	FALSE	FALSE	0	7.93911004390428e-05	SIGN	-0.725890313404381	NOT_DEG
SOLSEv5.0_20830	0.740483267472265	0.0231669331358665	0.000875702970765831	0.746245416410868	0.0145227975453635	0.000493606904133686	0.790626878817107	0.0254806982625157	0.000587375361106849	0.720465290521508	0.010818123119603	0.989181876880397	FALSE	FALSE	FALSE	FALSE	0	7.93912825416997e-05	SIGN	0.749455213305437	NOT_DEG
SOLSEv5.0_01628	-0.488484396731886	0.0399211441672484	0.0019703587558516	-0.48448397809112	0.051748536477642	0.00314431437821047	-0.495786608538316	0.0603386620501221	0.00278406814358296	-0.493791704252417	0.000746964510177972	0.999253035489822	FALSE	FALSE	FALSE	FALSE	0	7.96508381267511e-05	SIGN	-0.490636671903435	NOT_DEG
SOLSEv5.0_22245	1.00444480081915	0.0141884365677143	0.000444627247215459	1.00814711731516	0.0121258115339069	0.000380670433926253	0.967972281678146	0.0490572209981762	0.00187696383388066	1.00887493370957	0.0110503921029547	0.988949607897045	TRUE	TRUE	FALSE	TRUE	3	7.97614899826809e-05	SIGN	0.997359783380507	POSSIBLE_DEG
SOLSEv5.0_45344	-0.83880253793912	0.0166801265193515	0.000547800158235273	-0.833470821092807	0.012645424015512	0.000404186153222161	-0.769398874923154	0.0552536841287072	0.00235360165945884	-0.852478187922778	0.00808102483540385	0.991918975164596	FALSE	FALSE	FALSE	FALSE	0	8.0406958726809e-05	SIGN	-0.823537605469465	NOT_DEG
SOLSEv5.0_21539	1.84893645625337	0.0138955795412791	0.00043296161453022	1.84151375674132	0.00835999455477845	0.000229047279687317	2.44967482710931	0.0735008561395512	0.00401476241959762	1.92110298581987	0.0110867202766051	0.988913279723395	TRUE	TRUE	FALSE	TRUE	3	8.0747065718635e-05	SIGN	2.01530700648097	POSSIBLE_DEG
SOLSEv5.0_01003	-0.556686304345382	0.0163945289440496	0.000535626718485106	-0.552763834052946	0.0231394559018067	0.000964418602572216	-0.562912704889294	0.0386885305082367	0.00118885291064584	-0.562316684770643	0.00645347104116689	0.993546528958833	FALSE	FALSE	FALSE	FALSE	0	8.07854231249518e-05	SIGN	-0.558669882014566	NOT_DEG
SOLSEv5.0_20260	0.541394035615488	0.0324413296450129	0.00143256784801594	0.54579110946467	0.0214095062267927	0.00085911750041372	0.55116104595565	0.0435066433041631	0.00150075132762232	0.533954990327498	0.00315168419599654	0.996848315804003	FALSE	FALSE	FALSE	FALSE	0	8.11515286398063e-05	SIGN	0.543075295340826	NOT_DEG
SOLSEv5.0_00508	0.567663406558002	0.0275901177202033	0.00113830727074257	0.571985186987515	0.0190487099746178	0.000715579550740661	0.580172254766609	0.0395799854745552	0.00126705970238101	0.561596949155156	0.00458487762166337	0.995415122378337	FALSE	FALSE	FALSE	FALSE	0	8.12471696994636e-05	SIGN	0.57035444936682	NOT_DEG
SOLSEv5.0_17528	-0.635929525288962	0.0238812214811396	0.000907455626082984	-0.632586317271324	0.0118643494310168	0.000370100533114259	-0.636320898892742	0.0366723600205298	0.00107767015400663	-0.635861471807289	0.00917932368392538	0.990820676316075	FALSE	FALSE	FALSE	FALSE	0	8.1251422936806e-05	SIGN	-0.635174553315079	NOT_DEG
SOLSEv5.0_16205	2.12993614462357	NA	3.21076972923155e-05	2.11542285366722	0.00036195790661254	4.52461701673956e-06	1.99395768073929	0.0449376746583952	0.00160699934694093	2.16025360996098	0.00588824365017493	0.994111756349825	FALSE	TRUE	TRUE	TRUE	3	8.15309018789937e-05	SIGN	2.09989257224776	POSSIBLE_DEG
SOLSEv5.0_09060	-0.602512754168175	0.0254873579498747	0.00100562518507091	-0.597536127759247	0.0132609398380686	0.000435794664876054	-0.596129388963544	0.0400268730828715	0.0012869806972435	-0.609728977197162	0.00709035818916948	0.992909641810831	FALSE	FALSE	FALSE	FALSE	0	8.16340657084356e-05	SIGN	-0.601476812022032	NOT_DEG
SOLSEv5.0_41132	-0.511005035939133	0.0365280599763084	0.00171638187411061	-0.506828015257031	0.0276990352906361	0.00124737261364522	-0.506297475064047	0.0525484208707541	0.00216853033284676	-0.515372303555972	0.00181023776429601	0.998189762235704	FALSE	FALSE	FALSE	FALSE	0	8.1862354534031e-05	SIGN	-0.509875707454046	NOT_DEG
SOLSEv5.0_00707	-0.783075963368269	0.0262674982774348	0.00105927953084993	-0.77779646913282	0.00948680303620818	0.00026960185849283	-0.77932151089957	0.0384290762090389	0.00117122613196482	-0.78760079666349	0.0100703396091015	0.989929660390898	FALSE	FALSE	FALSE	FALSE	0	8.19958179652963e-05	SIGN	-0.781948685016037	NOT_DEG
SOLSEv5.0_06901	-0.680286719055512	0.0184984801414126	0.000634017817324397	-0.676492390137107	0.0136442335954928	0.000452519282511361	-0.692978590439412	0.032109307680363	0.000869989511179903	-0.682952962306263	0.0119058884480776	0.988094111551922	FALSE	FALSE	FALSE	FALSE	0	8.20325353046687e-05	SIGN	-0.683177665484573	NOT_DEG
SOLSEv5.0_22362	0.864216305839807	0.02694291263984	0.00110099073569434	0.870244870472863	0.0227178881949827	0.000939658845876213	0.995321467684189	0.0163318217259137	0.000307006617462348	0.830875932160989	0.009683213924636	0.990316786075364	FALSE	FALSE	FALSE	FALSE	0	8.22495791908055e-05	SIGN	0.890164644039462	NOT_DEG
SOLSEv5.0_19717	0.826288475086136	0.0167627976376647	0.000552916575613822	0.829666130636367	0.010681861485123	0.000315391214089286	0.778626476058895	0.0491919318506771	0.00188605151907372	0.821575959560191	0.0110654224236191	0.988934577576381	FALSE	FALSE	FALSE	FALSE	0	8.27186024410774e-05	SIGN	0.814039260335397	NOT_DEG
SOLSEv5.0_06617	-0.531455456313698	0.0321987316517995	0.00141954869505642	-0.527211184367432	0.0294051798311454	0.00138097050126333	-0.531427862207124	0.0495428174672409	0.00191278956011374	-0.538179868603291	0.00211086569882768	0.997889134301172	FALSE	FALSE	FALSE	FALSE	0	8.38033417113979e-05	SIGN	-0.532068592872886	NOT_DEG
SOLSEv5.0_12955	0.968171590736292	0.0259089921872438	0.00102997569399902	0.976180036627572	0.0152873464764813	0.000528300970040747	1.06457039140688	0.0255440045953522	0.000591973648137343	0.92797883778939	0.00990383251420546	0.990096167485795	FALSE	FALSE	TRUE	FALSE	1	8.46316440253146e-05	SIGN	0.984225214140033	POSSIBLE_DEG
SOLSEv5.0_01405	0.597197105766356	0.0260695496427689	0.00104432599358944	0.601307691538773	0.0132880179747026	0.000438332760091419	0.598318196926658	0.0402768047286929	0.00130776295615807	0.592283608120702	0.00718365946006838	0.992816340539932	FALSE	FALSE	FALSE	FALSE	0	8.4650894074789e-05	SIGN	0.597276650588122	NOT_DEG
SOLSEv5.0_10000	0.987938752942642	0.0198095304781307	0.000698108229728551	0.989780635951709	0.0102687080509335	0.000298971847427414	0.955989286471063	0.051805511298826	0.00210336612919558	0.992592429623589	0.0095404981106082	0.990459501889392	FALSE	FALSE	FALSE	FALSE	0	8.48673067108177e-05	SIGN	0.981575276247251	NOT_DEG
SOLSEv5.0_01610	-0.485842878800597	0.0305699481345642	0.00131817984220383	-0.481819739569025	0.0516484683991162	0.0031316961123044	-0.494509708061827	0.0609765029119278	0.00285016281530799	-0.490622212006131	0.00106121663447356	0.998938783365526	FALSE	FALSE	FALSE	FALSE	0	8.60015678896627e-05	SIGN	-0.488198634609395	NOT_DEG
SOLSEv5.0_04621	1.54445656262875	0.0200156265372808	0.000712036591234046	1.5428161331486	0.00906542014791742	0.000255378046918754	1.46371646779196	0.0747191164410846	0.00418655482735827	1.52534981647923	0.00755297744843964	0.99244702255156	TRUE	TRUE	FALSE	TRUE	3	8.61633359895002e-05	SIGN	1.51908474501213	POSSIBLE_DEG
SOLSEv5.0_05973	-0.552206736053006	0.00965137254165023	0.000265808519609234	-0.548246474381751	0.0197723348642236	0.000764814914824767	-0.557446914989367	0.0366723600205298	0.00107627153017917	-0.557429070999199	0.0146360766383887	0.985363923361611	FALSE	FALSE	FALSE	FALSE	0	8.61802988580203e-05	SIGN	-0.553832299105831	NOT_DEG
SOLSEv5.0_16919	-0.866295400291505	0.0248645947586941	0.000970153110805236	-0.860469018646308	0.010829814450946	0.000323239194147603	-0.855916980735896	0.0431148022653049	0.00148177712143173	-0.874249279836401	0.00887377251271249	0.991126227487288	FALSE	FALSE	FALSE	FALSE	0	8.65952796095521e-05	SIGN	-0.864232669877527	NOT_DEG
SOLSEv5.0_11780	-1.02910115542222	0.0183357166637725	0.000623842519539571	-1.02218794191974	0.0111969776945127	0.000339817766671025	-1.01593769631203	0.0406528419086354	0.00133541092759782	-1.04390810864726	0.0124036559021845	0.987596344097815	TRUE	TRUE	TRUE	TRUE	4	8.69420712369572e-05	SIGN	-1.02778372557531	PREVALENT_DEG
SOLSEv5.0_22248	1.2225140025442	0.0341711239846887	0.0015498261179699	1.21689351952917	0.00791660341397132	0.000212953349848907	1.19947227281574	0.0617568963463316	0.00290032071198317	1.23835480574329	0.00621037807348257	0.993789621926517	TRUE	TRUE	FALSE	TRUE	3	8.71012771455414e-05	SIGN	1.2193086501581	POSSIBLE_DEG
SOLSEv5.0_14269	-0.662478785523854	0.0214748359649015	0.000782175638432235	-0.657488090852269	0.0123398928362313	0.000391767848118423	-0.666018028222303	0.0341780646720242	0.000969365412953151	-0.670095689110832	0.011842841915335	0.988157158084665	FALSE	FALSE	FALSE	FALSE	0	8.95254812688427e-05	SIGN	-0.664020148427314	NOT_DEG
SOLSEv5.0_21823	-0.773266345055333	0.0247660606034521	0.000963252697347934	-0.767729394055161	0.0156612734179196	0.000546549151297505	-0.777826156913007	0.0372744135082378	0.00111119014920599	-0.783315033853797	0.00743174439836558	0.992568255601634	FALSE	FALSE	FALSE	FALSE	0	8.96516226950123e-05	SIGN	-0.775534232469325	NOT_DEG
SOLSEv5.0_23225	-0.510196648398719	0.0310470098982401	0.00134653423776122	-0.506013590567299	0.0360126719332953	0.00185995381484028	-0.508113719589017	0.0525484208707541	0.00216313988045959	-0.511852126803997	0.00186565649373915	0.998134343506261	FALSE	FALSE	FALSE	FALSE	0	9.11426018042652e-05	SIGN	-0.509044021339758	NOT_DEG
SOLSEv5.0_21356	-0.530579604143742	0.0142831656105364	0.000448618875454496	-0.526432276148471	0.0235861252442021	0.00099572426582378	-0.529665995972104	0.0414256504550064	0.00138570564039817	-0.535765702449811	0.00785862603665388	0.992141373963346	FALSE	FALSE	FALSE	FALSE	0	9.11825313686339e-05	SIGN	-0.530610894678532	NOT_DEG
SOLSEv5.0_02018	0.605506839446497	0.0211916060129481	0.000765787925903037	0.609664841294517	0.0207701007677324	0.000822285390690631	0.588424867109142	0.0466381029333575	0.00171651361471865	0.601228890663839	0.00534630613713094	0.994653693862869	FALSE	FALSE	FALSE	FALSE	0	9.12345392313215e-05	SIGN	0.601206359628499	NOT_DEG
SOLSEv5.0_32529	1.21310139292344	0.0356265041736824	0.0016497768747429	1.21197245130926	0.0100900777577186	0.000292493788603128	1.19895498349681	0.0596486198179828	0.00272478124027428	1.21013475070288	0.00519066914844524	0.994809330851555	TRUE	TRUE	FALSE	TRUE	3	9.22968813853066e-05	SIGN	1.2085408946081	POSSIBLE_DEG
SOLSEv5.0_09740	0.966481142572967	0.0213446302579683	0.000775904294528969	0.966499048320883	0.0115301842105433	0.000354308961310089	0.924613796473813	0.0518951894345108	0.00211743492020119	0.985459164123135	0.00872110120745884	0.991278898792541	FALSE	FALSE	FALSE	FALSE	0	9.2355075460691e-05	SIGN	0.960763287872699	NOT_DEG
SOLSEv5.0_16268	0.846953676419567	0.0247169824183931	0.000956492413200694	0.849044904113595	0.0109475233536774	0.000328105783951223	0.817563724251018	0.0489650506876288	0.00186629004949373	0.848831684694327	0.00849265928694609	0.991507340713054	FALSE	FALSE	FALSE	FALSE	0	9.31332902807382e-05	SIGN	0.840598497369627	NOT_DEG
SOLSEv5.0_49551	1.35596830507904	0.0187242775790369	0.000644439178907474	1.35199772167495	0.00791660341397132	0.000212928168898993	1.28327826680172	0.0672464952137502	0.00340136787467905	1.37482744769762	0.0112915794331387	0.988708420566861	TRUE	TRUE	FALSE	TRUE	3	9.3155768865314e-05	SIGN	1.34151793531333	POSSIBLE_DEG
SOLSEv5.0_48377	0.937890597179789	0.0255914759982244	0.00101460367917894	0.942607637139662	0.00985281509623229	0.000283121494584604	0.943735708554733	0.0404204698772238	0.0013178009647556	0.922255645347244	0.0111031030783567	0.988896896921643	FALSE	FALSE	FALSE	FALSE	0	9.35694416999205e-05	SIGN	0.936622397055357	NOT_DEG
SOLSEv5.0_20415	0.830453343771863	0.0247169824183931	0.000956917770728562	0.832780116812907	0.0117091184352954	0.000362401273132661	0.833363335416378	0.0408910185312633	0.00135756297087555	0.834744006528777	0.0095662642104305	0.99043373578957	FALSE	FALSE	FALSE	FALSE	0	9.36029519224954e-05	SIGN	0.832835200632481	NOT_DEG
SOLSEv5.0_00834	-1.17913833889981	0.0192371098042715	0.000671045947616948	-1.16887267127129	0.00950744182955889	0.000270489262469491	-1.13193504043458	0.050925361876379	0.0020257976479828	-1.19869863276142	0.0121746109882525	0.987825389011748	TRUE	TRUE	FALSE	TRUE	3	9.37279563858256e-05	SIGN	-1.16966117084177	POSSIBLE_DEG
SOLSEv5.0_02171	-0.441017762615292	0.0510102497614895	0.0028134961336561	-0.437045762595839	0.0912181479864212	0.00735830435195378	-0.448971485039767	0.0945151060724302	0.00636165658395457	-0.44534521052779	0.000258745068714705	0.999741254931285	FALSE	FALSE	FALSE	FALSE	0	9.39987605884938e-05	SIGN	-0.443095055194672	NOT_DEG
SOLSEv5.0_04991	0.480450334628572	0.0260252487343	0.00104018972808104	0.48454659756848	0.0349597898282335	0.00178748461340699	0.488374751866029	0.0511467299343741	0.00205095848430054	0.474628748436514	0.00249152079522241	0.997508479204778	FALSE	FALSE	FALSE	FALSE	0	9.54617731065509e-05	SIGN	0.482000108124899	NOT_DEG
SOLSEv5.0_20758	1.25088631770009	0.0254706178659583	0.00100342667618918	1.25933238835044	0.0147458107867994	0.000504453351705123	1.37603096356464	0.0319592706861348	0.000857668329435813	1.1976019342607	0.00977745821747955	0.99022254178252	TRUE	TRUE	TRUE	TRUE	4	9.64243181452162e-05	SIGN	1.27096290096897	PREVALENT_DEG
SOLSEv5.0_12906	0.787716709464699	0.0244019524082325	0.000934431679051729	0.791240764304632	0.0119060363708612	0.000371887018514511	0.790009858532239	0.0402768047286929	0.0013070978116479	0.784789785838313	0.0100680110780514	0.989931988921949	FALSE	FALSE	FALSE	FALSE	0	9.6728535425114e-05	SIGN	0.788439279534971	NOT_DEG
SOLSEv5.0_14294	0.493460045530722	0.0199746170051468	0.000707246221809948	0.497354147322699	0.0250840368151792	0.0010835694247514	0.499911232455696	0.0424268669528612	0.00144225411405789	0.48656887985818	0.00558117506857325	0.994418824931427	FALSE	FALSE	FALSE	FALSE	0	9.72904952662671e-05	SIGN	0.494323576291824	NOT_DEG
SOLSEv5.0_15106	0.91685615834475	0.0192371098042715	0.000670917787150047	0.919084865292031	0.010829814450946	0.000323741575572495	0.851699341937277	0.0600747179590946	0.00275287798996072	0.919608284549223	0.00954344829038856	0.990456551709611	FALSE	FALSE	FALSE	FALSE	0	9.78303028853383e-05	SIGN	0.90181216253082	NOT_DEG
SOLSEv5.0_43223	-0.876087147448552	0.0197613912012476	0.000694996281055265	-0.871525170018063	0.015552405161566	0.000540906144895756	-0.836234902766819	0.0554390050481864	0.00236851345976302	-0.884903158220899	0.00708585019533159	0.992914149804668	FALSE	FALSE	FALSE	FALSE	0	9.87001212705974e-05	SIGN	-0.867187594613583	NOT_DEG
SOLSEv5.0_14283	0.703159123063311	0.0271147804827874	0.00110995609525915	0.708158864662273	0.0107491866652974	0.000319424231105866	0.713434944667831	0.0371528133712794	0.00110051056411651	0.692394378642007	0.0111583241977142	0.988841675802286	FALSE	FALSE	FALSE	FALSE	0	9.87656760590791e-05	SIGN	0.704286827758856	NOT_DEG
SOLSEv5.0_50662	1.30995806592745	0.0260695496427689	0.00104541837562382	1.30666944329021	0.0106170993963185	0.000312139160706981	1.39754139560633	0.0454547308568381	0.0016369974909042	1.32535360273602	0.0096051834349008	0.990394816565099	TRUE	TRUE	TRUE	TRUE	4	9.8775381902971e-05	SIGN	1.33488062689	PREVALENT_DEG
SOLSEv5.0_08205	0.633080850041326	0.0298101911519633	0.00126726942544876	0.637725770480457	0.0127101279790513	0.000407058752327603	0.644671727140831	0.0384290762090389	0.00117137716764855	0.623893691626932	0.00831602437149137	0.991683975628509	FALSE	FALSE	FALSE	FALSE	0	9.89378669071435e-05	SIGN	0.634843009822387	NOT_DEG
SOLSEv5.0_12492	0.575255872967326	0.0199380972049701	0.000704724743296587	0.578690458140108	0.0123074465123043	0.000390245779667589	0.574539383611993	0.0369018653325169	0.00109074154943418	0.574021115819507	0.0136602640643669	0.986339735935633	FALSE	FALSE	FALSE	FALSE	0	0.000100693053800892	SIGN	0.575626707634733	NOT_DEG
SOLSEv5.0_49188	-0.91813516417442	0.0171379122290541	0.000567130968399325	-0.91243348864684	0.0117191590579518	0.000363082905083541	-0.7966997759697	0.0828148782996657	0.00501622447120353	-0.932528554690848	0.00744566553605996	0.99255433446394	FALSE	FALSE	FALSE	FALSE	0	0.000100789975889959	SIGN	-0.889949245870452	NOT_DEG
SOLSEv5.0_18515	-1.35704599923027	0.0206423351792698	0.000740764266514874	-1.34377985935518	0.0118031514921197	0.000366805745917959	-1.27895440852002	0.0684709819011391	0.00352322627460218	-1.38307296857772	0.00744911098524637	0.992550889014754	TRUE	TRUE	FALSE	TRUE	3	0.000101077464970086	SIGN	-1.34071330892079	POSSIBLE_DEG
SOLSEv5.0_17224	0.77328323823059	0.0273920713161521	0.00112719325056438	0.774400448402622	0.0110548178210766	0.000333054418357067	0.768966147628531	0.0416949149922792	0.00140147949942638	0.780930622137662	0.00984495153417864	0.990155048465821	FALSE	FALSE	FALSE	FALSE	0	0.000101097662087967	SIGN	0.774395114099852	NOT_DEG
SOLSEv5.0_08233	0.456618460421781	0.0317695747775859	0.00139493942687917	0.460783318670646	0.0576610200277981	0.00369151693142934	0.461586233593259	0.0748218969181818	0.00420294525237421	0.451868778230724	0.000908192630212135	0.999091807369788	FALSE	FALSE	FALSE	FALSE	0	0.000101218022956246	SIGN	0.457714197729102	NOT_DEG
SOLSEv5.0_07132	0.52973711130319	0.0172084884821615	0.000570699102302182	0.533721866021648	0.0274357613181737	0.00123204358715429	0.536137966254764	0.0447073072268065	0.00159168709864734	0.52340216472803	0.0059066946370715	0.994093305362929	FALSE	FALSE	FALSE	FALSE	0	0.000101349114958895	SIGN	0.530749777076908	NOT_DEG
SOLSEv5.0_03317	0.893554526203341	0.0265111852291125	0.00107915317830949	0.896616358985265	0.0121379368877256	0.000381435214073595	0.893207481667723	0.0450834000970176	0.00161649078483246	0.88795843626493	0.00860956245373534	0.991390437546265	FALSE	FALSE	FALSE	FALSE	0	0.000101500899806593	SIGN	0.892834200780315	NOT_DEG
SOLSEv5.0_06477	-1.21985634153853	0.0218177296445302	0.000799611991498492	-1.21334330504673	0.0128783861652219	0.000417338125674458	-1.26562401742541	0.0393176670663937	0.00125173496214412	-1.22307334489066	0.0113392146761954	0.988660785323805	TRUE	TRUE	TRUE	TRUE	4	0.000101745682955554	SIGN	-1.23047425222533	PREVALENT_DEG
SOLSEv5.0_10920	0.538715883805919	0.0329531874391507	0.00146486519542531	0.542754795069853	0.0235905331708996	0.000997689811765401	0.543582542197663	0.0468381234374658	0.00173175747423874	0.531454542291143	0.00345892931185521	0.996541070688145	FALSE	FALSE	FALSE	FALSE	0	0.000102197201246099	SIGN	0.539126940841145	NOT_DEG
SOLSEv5.0_09349	0.857199385308044	0.0251019597369015	0.000983832164098215	0.859141382862341	0.0124385431786593	0.000395999064455561	0.848339900173272	0.0460827604333175	0.00167427021395387	0.864983213464482	0.00876084873977812	0.991239151260222	FALSE	FALSE	FALSE	FALSE	0	0.000102271937852106	SIGN	0.857415970452035	NOT_DEG
SOLSEv5.0_43862	-0.688934711186269	0.0242637370419296	0.000925466655313197	-0.68582065411521	0.015415077254462	0.000535642103401982	-0.691416129759579	0.0386604369010492	0.00118565836977563	-0.685915186448621	0.00874884759000571	0.991251152409994	FALSE	FALSE	FALSE	FALSE	0	0.000102574800719443	SIGN	-0.68802167037742	NOT_DEG
SOLSEv5.0_11227	-0.509071487538498	0.0191471507305848	0.000664479229923954	-0.505019227154219	0.0247988855528494	0.00106732758479304	-0.504546128045977	0.0440874166134359	0.00154134337095216	-0.515454673193128	0.00609222312270197	0.993907776877298	FALSE	FALSE	FALSE	FALSE	0	0.000103259003528219	SIGN	-0.508522878982955	NOT_DEG
SOLSEv5.0_29118	1.56324577053344	0.0206728745458196	0.000743340951364618	1.56678481691798	0.0128282633241067	0.000413683987697863	1.78575771367754	0.0376488733268579	0.00113426777452352	1.5044571096827	0.0129114429185455	0.987088557081454	TRUE	TRUE	TRUE	TRUE	4	0.000104177157618948	SIGN	1.60506135270291	PREVALENT_DEG
SOLSEv5.0_03257	0.804354490805086	0.0292809899217801	0.0012349298603083	0.809027454918548	0.0128323331334983	0.000414221329667655	0.845866592581669	0.0340675143624685	0.000964614363388953	0.791284211514867	0.010113683984748	0.989886316015252	FALSE	FALSE	FALSE	FALSE	0	0.000104542349019955	SIGN	0.812633187455043	NOT_DEG
SOLSEv5.0_06651	0.759020110809386	0.0265111852291125	0.00107630637836446	0.759090930554674	0.0100431943071192	0.000289863388338008	0.743120388209455	0.0439857884637561	0.00153519107861999	0.772372295273127	0.011085298608204	0.988914701391796	FALSE	FALSE	FALSE	FALSE	0	0.00010478434597253	SIGN	0.758400931211661	NOT_DEG
SOLSEv5.0_04769	-0.570949887951211	0.0255592218656594	0.00101057878875754	-0.566698760297987	0.0193541411638466	0.000734990645166491	-0.569541942860185	0.0414716715473396	0.00138855750172744	-0.576463052766056	0.00636470965752689	0.993635290342473	FALSE	FALSE	FALSE	FALSE	0	0.00010528031863119	SIGN	-0.57091341096886	NOT_DEG
SOLSEv5.0_51305	2.06163726276795	NA	3.42954657358593e-05	2.04637899132387	0.000340133630188003	4.18722054948363e-06	1.94112816686936	0.042095643274776	0.00142410337861121	2.10103304505649	0.0091426776262632	0.990857322373737	FALSE	TRUE	TRUE	TRUE	3	0.000105501772879151	SIGN	2.03754436650442	POSSIBLE_DEG
SOLSEv5.0_16426	-0.698562847816837	0.0257391415472422	0.00102230169672271	-0.692263441671598	0.0122970103456994	0.000388940750811027	-0.658665715217336	0.0515541940135357	0.00207528512880842	-0.711717412080551	0.0080640469029557	0.991935953097044	FALSE	FALSE	FALSE	FALSE	0	0.000105952803843733	SIGN	-0.69030235419658	NOT_DEG
SOLSEv5.0_22162	-0.645180829425974	0.0241026366528664	0.000917595543370712	-0.639555513990206	0.0122428696909697	0.000385895066685838	-0.630613642772995	0.0406528419086354	0.00133414718583975	-0.655407872028356	0.0109746510329924	0.989025348967008	FALSE	FALSE	FALSE	FALSE	0	0.000105996748897809	SIGN	-0.642689464554383	NOT_DEG
SOLSEv5.0_00447	-0.789516764758359	0.0289481992581333	0.00121071775253821	-0.783574427746859	0.0127395779957429	0.000410017748082866	-0.760003423579787	0.0500854692536204	0.0019701964708456	-0.798175132647799	0.00712821275303543	0.992871787246965	FALSE	FALSE	FALSE	FALSE	0	0.000106004702299041	SIGN	-0.782817437183201	NOT_DEG
SOLSEv5.0_29379	-0.703605013565055	0.0289642137200737	0.00121263397459946	-0.698851019160377	0.0118643494310168	0.00037020945406445	-0.695779795765539	0.0415145111487421	0.00139261944421237	-0.708234591730827	0.00923287787869931	0.990767122121301	FALSE	FALSE	FALSE	FALSE	0	0.000106039608862535	SIGN	-0.701617605055449	NOT_DEG
SOLSEv5.0_14927	-0.710232522622309	0.0269219605256126	0.00109917036742348	-0.704576244773774	0.012751086479509	0.000410791671766202	-0.681002481551649	0.0497384450876865	0.00192978681849121	-0.719409707327679	0.00774608965238721	0.992253910347613	FALSE	FALSE	FALSE	FALSE	0	0.000106399167523916	SIGN	-0.703805239068853	NOT_DEG
SOLSEv5.0_19444	0.690611241742467	0.0130703768860989	0.000401031488176823	0.695268252264354	0.0253947216089156	0.00110261584377456	0.684157128249586	0.0475024571812003	0.00177087548844754	0.684867679596762	0.00839239694240079	0.991607603057599	FALSE	FALSE	FALSE	FALSE	0	0.000106440529502106	SIGN	0.688726075463292	NOT_DEG
SOLSEv5.0_09057	0.79005333230704	0.0160654563099171	0.000521859783435813	0.79390467056824	0.0195176577472379	0.000748520907198215	0.717017468707929	0.0644904641897113	0.00311645744541565	0.784255876280227	0.00661621015870972	0.99338378984129	FALSE	FALSE	FALSE	FALSE	0	0.000107411603244987	SIGN	0.771307836965859	NOT_DEG
SOLSEv5.0_16081	-0.666929615085322	0.0226031945484787	0.000840273474010488	-0.661867758651396	0.0129105274204104	0.000418788271968122	-0.646759730239375	0.043521543211963	0.00150404520698649	-0.676505051980347	0.0106779054959105	0.989322094504089	FALSE	FALSE	FALSE	FALSE	0	0.000108614819531569	SIGN	-0.66301553898911	NOT_DEG
SOLSEv5.0_08024	-0.67634497145839	0.0290074529557683	0.00121859975349603	-0.67104992081768	0.0137831623173649	0.00045930788696431	-0.671903240485582	0.0421239747928105	0.00142639491845651	-0.684312437215278	0.0080781285884749	0.991921871411525	FALSE	FALSE	FALSE	FALSE	0	0.000108902164332045	SIGN	-0.675902642494232	NOT_DEG
SOLSEv5.0_13297	0.696463447795352	0.0265111852291125	0.00107788054211733	0.699411363841924	0.0112646514339761	0.000342228088756512	0.69453087949225	0.0404204698772238	0.00132084834873461	0.69676629947155	0.0113118668263482	0.988688133173652	FALSE	FALSE	FALSE	FALSE	0	0.000109229480445632	SIGN	0.696792997650269	NOT_DEG
SOLSEv5.0_09900	0.759479462332118	0.0265111852291125	0.00107699723981755	0.761828854183425	0.0105346394260081	0.000308714709594718	0.745679989052653	0.0439485934468274	0.00153129533798402	0.759758083327659	0.0111602502916968	0.988839749708303	FALSE	FALSE	FALSE	FALSE	0	0.000109516514244914	SIGN	0.756686597223964	NOT_DEG
SOLSEv5.0_50091	-0.571224483979096	0.0309967499853834	0.00134160728407466	-0.567096507509356	0.0292972634162493	0.00137312089368224	-0.588042420125737	0.042095643274776	0.00142283068908605	-0.575672789909699	0.00363479927105737	0.996365200728943	FALSE	FALSE	FALSE	FALSE	0	0.000110808925920849	SIGN	-0.575509050380972	NOT_DEG
SOLSEv5.0_44560	-0.554215625019002	0.022057784792583	0.000816047979755686	-0.549787297068419	0.017736206574685	0.000642969493465267	-0.551835273839275	0.0391469769823765	0.00123744635547521	-0.560495330712718	0.00907457831418357	0.990925421685816	FALSE	FALSE	FALSE	FALSE	0	0.000110827087053366	SIGN	-0.554083381659854	NOT_DEG
SOLSEv5.0_13080	-0.542637196488285	0.0202260270104802	0.000722247582185859	-0.538598558664404	0.0184637631986689	0.000681311050655017	-0.537980455119977	0.0391927975897465	0.00124449476896564	-0.545339834843239	0.00952001546297343	0.990479984537027	FALSE	FALSE	FALSE	FALSE	0	0.000111064010597255	SIGN	-0.541139011278976	NOT_DEG
SOLSEv5.0_04279	-0.703933195566338	0.0230205973337559	0.000862618718761648	-0.698660149202983	0.0153199607675339	0.000530386768252347	-0.694234101829965	0.04091027167282	0.0013606979818391	-0.713392511938685	0.00966540321717047	0.99033459678283	FALSE	FALSE	FALSE	FALSE	0	0.000111138055504092	SIGN	-0.702554989634493	NOT_DEG
SOLSEv5.0_19501	-0.582234274538927	0.0260695496427689	0.00104537869501408	-0.577635600561126	0.0208238065928815	0.000825070598888816	-0.581275630573932	0.0418129096934828	0.00140792227329554	-0.589686646232877	0.00626575289332509	0.993734247106675	FALSE	FALSE	FALSE	FALSE	0	0.000112952481904023	SIGN	-0.582708037976715	NOT_DEG
SOLSEv5.0_14153	-0.722679877901052	0.0265111852291125	0.00107955080601321	-0.718117998419471	0.0188758626963596	0.000703685757660419	-0.746048374985319	0.0356448454104942	0.0010355380893963	-0.726087265815484	0.0079884274115426	0.992011572588457	FALSE	FALSE	FALSE	FALSE	0	0.00011312729578246	SIGN	-0.728233379280332	NOT_DEG
SOLSEv5.0_00634	0.689010661246017	0.0309967499853834	0.00134324430493209	0.695464979540234	0.0190487099746178	0.000715200608865098	0.744629124527038	0.0278117290001643	0.000684173636950152	0.66622891118889	0.00871828994603108	0.991281710053969	FALSE	FALSE	FALSE	FALSE	0	0.000113566646852397	SIGN	0.698833419125545	NOT_DEG
SOLSEv5.0_41496	1.14478181167823	0.0183357166637725	0.000623574301293668	1.14769942707347	0.023401540119975	0.000980525938126109	1.27931171892219	0.0255504089466418	0.000595116965243469	1.11013521919337	0.013076125110458	0.986923874889542	TRUE	TRUE	TRUE	TRUE	4	0.000113691053642497	SIGN	1.17048204421682	PREVALENT_DEG
SOLSEv5.0_03243	0.733321072180796	0.0279922255363939	0.00115589986546315	0.738344683445756	0.0122014435902599	0.000383889324733923	0.743517518757376	0.0386604369010492	0.00118676615696755	0.720666070476508	0.010970678296779	0.989029321703221	FALSE	FALSE	FALSE	FALSE	0	0.000114670269693838	SIGN	0.733962336215109	NOT_DEG
SOLSEv5.0_19760	0.792582569971609	0.0263421687969899	0.00106417758051016	0.795431948284685	0.0122838020069394	0.000387962733090462	0.774251160254231	0.0488452451100928	0.00185403151352927	0.789227812471214	0.00920532786542005	0.99079467213458	FALSE	FALSE	FALSE	FALSE	0	0.000115082827778453	SIGN	0.787873372745435	NOT_DEG
SOLSEv5.0_00004	0.630246151017997	0.0192058421777369	0.000668579564385082	0.634323463209556	0.0330978538476925	0.00166332453274267	0.62254258157264	0.0570077544786664	0.00250228663761228	0.62544063795	0.0040455776562881	0.995954422343712	FALSE	FALSE	FALSE	FALSE	0	0.000115804380350723	SIGN	0.628138208437548	NOT_DEG
SOLSEv5.0_44491	-1.33071040855748	0.0360878009676053	0.00168228963133353	-1.32184745265096	0.0104475568614067	0.000305604360509398	-1.31916362669152	0.0629599041093971	0.00299082120843957	-1.33099235441149	0.00617713010239507	0.993822869897605	TRUE	TRUE	FALSE	TRUE	3	0.00011582154612283	SIGN	-1.32567846057786	POSSIBLE_DEG
SOLSEv5.0_41337	-0.249345610605785	0.314706736989016	0.0510682225750452	-0.245114069667482	0.410505021697414	0.0981475818514498	-0.247033419562845	0.377234789812809	0.0884022791406009	-0.253644914683499	3.03312228855379e-06	0.999996966877711	FALSE	FALSE	FALSE	FALSE	0	0.000116591438117312	SIGN	-0.248784503629903	NOT_DEG
SOLSEv5.0_16150	-0.949188781529144	0.0302814259252844	0.00130045269260113	-0.93977966391129	0.0111969776945127	0.000339215099483704	-0.903960813352181	0.0546428671193901	0.00229472719603249	-0.964072336195982	0.00816114263197831	0.991838857368022	FALSE	FALSE	FALSE	FALSE	0	0.000118781869853736	SIGN	-0.939250398747149	NOT_DEG
SOLSEv5.0_31595	0.725576355787288	0.0283608730433997	0.0011751855207798	0.730268571292514	0.0149176870484458	0.000510805322523445	0.740986545228961	0.0391469769823765	0.00123443502193657	0.716279939357831	0.00918662992961095	0.990813370070389	FALSE	FALSE	FALSE	FALSE	0	0.000119393390788138	SIGN	0.728277852916649	NOT_DEG
SOLSEv5.0_09767	-1.19528739637342	0.0230428205179766	0.000864869131969037	-1.18360227205938	0.00885444152616633	0.000248548676657791	-1.10407509903257	0.0680687179280703	0.00347905111295659	-1.21274929153418	0.0109649184746715	0.989035081525328	TRUE	TRUE	FALSE	TRUE	3	0.000119477961000772	SIGN	-1.17392851474989	POSSIBLE_DEG
SOLSEv5.0_00607	-0.541806797165155	0.0117971304348646	0.000351522545727646	-0.53784237747725	0.0236435828677559	0.0010033875953562	-0.551877276214791	0.0384533988539943	0.00117555538646028	-0.546394045457346	0.0142255210082214	0.985774478991779	FALSE	FALSE	FALSE	FALSE	0	0.000119668625949923	SIGN	-0.544480124078635	NOT_DEG
SOLSEv5.0_12790	-0.701829080541884	0.025942310474852	0.00103315841444149	-0.698621772556487	0.0168412833226721	0.000597991072123742	-0.717650208041634	0.0373365538079288	0.00111540576583705	-0.698555870277244	0.00941488629237452	0.990585113707625	FALSE	FALSE	FALSE	FALSE	0	0.000120313452689421	SIGN	-0.704164232854312	NOT_DEG
SOLSEv5.0_29142	-0.494782020778768	0.0127089154841247	0.000385518638172539	-0.490759018762897	0.0259901016558094	0.0011347589102693	-0.493633117113205	0.0447073072268065	0.00158207218522468	-0.499992608522641	0.0104598541359929	0.989540145864007	FALSE	FALSE	FALSE	FALSE	0	0.000120880933165266	SIGN	-0.494791691294378	NOT_DEG
SOLSEv5.0_10714	-0.454116436560732	0.0449173186926733	0.00232292128759474	-0.450238782744783	0.0668564787415511	0.00461239671054721	-0.443201044210269	0.0843361759836683	0.00518653467334848	-0.460582148228769	0.000619056201444312	0.999380943798556	FALSE	FALSE	FALSE	FALSE	0	0.000122371816431287	SIGN	-0.452034602936138	NOT_DEG
SOLSEv5.0_02239	0.801991552173215	0.0230973469914435	0.000871051729173768	0.803933935091563	0.0139547261123282	0.000466741980270708	0.785922945459121	0.0450827577503446	0.00161504103843128	0.810674780307401	0.0108452384045263	0.989154761595474	FALSE	FALSE	FALSE	FALSE	0	0.000122889393883624	SIGN	0.800630803257825	NOT_DEG
SOLSEv5.0_18889	-1.07114306668516	0.0351222317685083	0.00161384654963814	-1.06130966134145	0.0115888129224603	0.00035684404486072	-1.05330891781438	0.0552536841287072	0.00235247929629367	-1.08363526193588	0.00705414591451192	0.992945854085488	TRUE	TRUE	FALSE	TRUE	3	0.000123563726149959	SIGN	-1.06734922694422	POSSIBLE_DEG
SOLSEv5.0_20772	-0.631397500976735	0.0271250834799806	0.00111134931240949	-0.627195490899013	0.0140951079351824	0.000474609792810979	-0.639917753663784	0.0384290762090389	0.00117008901424257	-0.635445759934384	0.0109551143432237	0.989044885656776	FALSE	FALSE	FALSE	FALSE	0	0.000125041988933565	SIGN	-0.633489126368479	NOT_DEG
SOLSEv5.0_17336	1.17677655366338	0.0255914759982244	0.00101436948339923	1.17356738907674	0.00856846536893266	0.000237267229906519	1.10981890739131	0.0666255078606888	0.00335246550518989	1.19095270125391	0.0110899782397157	0.988910021760284	TRUE	TRUE	FALSE	TRUE	3	0.000125718323617143	SIGN	1.16277888784633	POSSIBLE_DEG
SOLSEv5.0_02007	0.560139298387031	0.0303958316171056	0.0013074061232055	0.564284192463523	0.027315719554533	0.00121455064951799	0.548434874970909	0.0535331244876363	0.00222440559676782	0.55960097781299	0.0036926504910153	0.996307349508985	FALSE	FALSE	FALSE	FALSE	0	0.000127060519911441	SIGN	0.558114835908613	NOT_DEG
SOLSEv5.0_10631	-0.594671089884014	0.0283425284726331	0.00117239525771403	-0.590293243857456	0.0220627314075993	0.00089719959045429	-0.606144820503189	0.0404204698772238	0.00132319670456635	-0.600873599457529	0.00651939044235961	0.99348060955764	FALSE	FALSE	FALSE	FALSE	0	0.000127473966321319	SIGN	-0.597995688425547	NOT_DEG
SOLSEv5.0_01169	-0.58838003651848	0.0284326643598109	0.00118019690541583	-0.583961627243741	0.0287240688404122	0.00132325162701459	-0.592884884715426	0.0447073072268065	0.00157977716546234	-0.594342195010904	0.00454535354347807	0.995454646456522	FALSE	FALSE	FALSE	FALSE	0	0.000128223868085514	SIGN	-0.589892185872138	NOT_DEG
SOLSEv5.0_11276	0.85111832505484	0.0320423235958448	0.00140921042101917	0.85277191874371	0.0105878204870978	0.000310608234170059	0.849713523870185	0.0447073072268065	0.00158891275384771	0.851654574425037	0.0110952063083283	0.988904793691672	FALSE	FALSE	FALSE	FALSE	0	0.00012969451565798	SIGN	0.851314585523443	NOT_DEG
SOLSEv5.0_11919	0.797205297150227	0.0302581274619688	0.00129714843392223	0.798209209012107	0.0145895005879127	0.000497334572737907	0.789112875478393	0.0461379643312273	0.0016937257072763	0.810476589172488	0.00846707190033213	0.991532928099668	FALSE	FALSE	FALSE	FALSE	0	0.000132325404507758	SIGN	0.798750992703304	NOT_DEG
SOLSEv5.0_03864	0.516138504540844	0.0410711813695329	0.00205146924957462	0.519568228113222	0.0260445904531738	0.00114072322501321	0.515927253661971	0.0547674583329148	0.00230689221307983	0.51536862939428	0.00295176605316538	0.997048233946835	FALSE	FALSE	FALSE	FALSE	0	0.000132621955342252	SIGN	0.516750653927579	NOT_DEG
SOLSEv5.0_48520	0.695646334259831	0.0296692789588513	0.00125611795960912	0.698977414315687	0.0127067203779501	0.000406547495240595	0.698446767999822	0.0414950245965819	0.00139065258545461	0.691753362067001	0.0110854090800465	0.988914590919953	FALSE	FALSE	FALSE	FALSE	0	0.000132930174759419	SIGN	0.696205969660585	NOT_DEG
SOLSEv5.0_07766	-0.425831650360448	0.0715792418123271	0.00475537187743954	-0.421766369538081	0.1010108439997	0.00862455321722807	-0.426700662309769	0.102700921932001	0.00732904772165775	-0.431307294107553	0.000235085986217021	0.999764914013783	FALSE	FALSE	FALSE	FALSE	0	0.000133652190965127	SIGN	-0.426401494078963	NOT_DEG
SOLSEv5.0_41432	-0.478729741860327	0.0213953270283069	0.000778513439608904	-0.474777685028956	0.0332542723106145	0.00167329007164395	-0.47589972897186	0.0516316991535595	0.00208167298717158	-0.484487693829743	0.00475719710352129	0.995242802896479	FALSE	FALSE	FALSE	FALSE	0	0.000133772843674735	SIGN	-0.478473712422721	NOT_DEG
SOLSEv5.0_41448	-0.519801993150047	0.0230973469914435	0.000871015972812036	-0.515888924913665	0.0372375518239229	0.0019379686369125	-0.517499615547711	0.0547968594161711	0.00231192406792223	-0.525500629252753	0.00377273025265867	0.996227269747341	FALSE	FALSE	FALSE	FALSE	0	0.00013568627680055	SIGN	-0.519672790716044	NOT_DEG
SOLSEv5.0_18208	-0.782750998918046	0.0291563539362509	0.00122792367826866	-0.778030913313754	0.0175128662508062	0.000629596381560044	-0.818874438433846	0.0372448088895876	0.00110864304541384	-0.787811858677024	0.00943579508160608	0.990564204918394	FALSE	FALSE	FALSE	FALSE	0	0.000136709762777419	SIGN	-0.791867052335668	NOT_DEG
SOLSEv5.0_09226	-0.595350555841531	0.0329780518556224	0.00147044175059988	-0.5915665206616	0.0407400530565118	0.00221240960299295	-0.591695361281873	0.0590805998781805	0.00267740811498954	-0.601002893136875	0.00227359629000379	0.997726403709996	FALSE	FALSE	FALSE	FALSE	0	0.000137348785389547	SIGN	-0.59490383273047	NOT_DEG
SOLSEv5.0_39974	2.87215719407204	NA	0.0866124919797489	2.66958845037848	0.00167778867872283	3.02025019192393e-05	4.07580924422721	0.00807384302384678	9.81324696951276e-05	2.75993151710466	0.0133353697106676	0.986664630289332	FALSE	TRUE	TRUE	TRUE	3	0.000137457156557803	SIGN	3.0943716014456	POSSIBLE_DEG
SOLSEv5.0_47590	0.653357188616405	0.0264534581220738	0.00107151569142846	0.656687345345918	0.012953444656291	0.000421410206230171	0.633439722019046	0.0490220803983754	0.00187251656827239	0.652240505673605	0.0109060054969495	0.98909399450305	FALSE	FALSE	FALSE	FALSE	0	0.000139049744777451	SIGN	0.648931190413743	NOT_DEG
SOLSEv5.0_20536	0.698357911075329	0.02974112402469	0.00126295773193706	0.702766906485225	0.0143906990576323	0.000487711289535136	0.7148463089808	0.0389987068208235	0.001215822645671	0.690358504560423	0.0110818192843156	0.988918180715684	FALSE	FALSE	FALSE	FALSE	0	0.00014014983897916	SIGN	0.701582407775444	NOT_DEG
SOLSEv5.0_17455	2.61850255472955	0.105669663790461	0.00861342865078038	2.62029526429917	0.00285150515173211	5.82050325284728e-05	2.4454003644666	0.113653353988925	0.00883749765404745	2.60549025237243	0.00544135227224296	0.994558647727757	FALSE	TRUE	FALSE	TRUE	2	0.000141002215914214	SIGN	2.57242210896694	POSSIBLE_DEG
SOLSEv5.0_23624	-0.936344892082576	0.0284326643598109	0.00117924338465068	-0.929970649786063	0.0127293537090643	0.000408480162694743	-0.953756733294565	0.0403102449826637	0.00131012442157016	-0.944481844371744	0.0128007336436307	0.987199266356369	FALSE	FALSE	FALSE	FALSE	0	0.000141258045652984	SIGN	-0.941138529883737	NOT_DEG
SOLSEv5.0_19002	1.43930172866622	0.0227192384312413	0.000847028407955097	1.43785220582702	0.0100900777577186	0.000292197533626309	1.36969363136832	0.0733748755734359	0.00399838223083368	1.43165640676966	0.0111256445740743	0.988874355425926	TRUE	TRUE	FALSE	TRUE	3	0.000141494574702126	SIGN	1.41962599315781	POSSIBLE_DEG
SOLSEv5.0_16210	0.661478837260412	0.0293436509425554	0.00124007979772994	0.666172396401501	0.0143590058155416	0.000484917747548938	0.665913608869691	0.0404204698772238	0.00132123819999279	0.650551569153507	0.0110993020734728	0.988900697926527	FALSE	FALSE	FALSE	FALSE	0	0.000142667344873051	SIGN	0.661029102921278	NOT_DEG
SOLSEv5.0_10817	-0.667122480827415	0.0215900724929992	0.000787146114099033	-0.662292977677095	0.0166635023617447	0.000590096494914154	-0.643699989572024	0.0446545000895955	0.00157166760655482	-0.677681743972925	0.0118913783466135	0.988108621653387	FALSE	FALSE	FALSE	FALSE	0	0.000143906014008221	SIGN	-0.662699298012365	NOT_DEG
SOLSEv5.0_43053	0.723196264602959	0.03253179729954	0.00143772788008138	0.726454458920319	0.0143590058155416	0.00048533328689383	0.715356458628067	0.0479768532039377	0.00181133535467254	0.721193232323946	0.00854866876180793	0.991451331238192	FALSE	FALSE	FALSE	FALSE	0	0.000144244346002485	SIGN	0.721550103618823	NOT_DEG
SOLSEv5.0_00619	0.638481421741499	0.0266970881361748	0.00108903314186316	0.642834249067537	0.0231741257303095	0.000967330353437711	0.65166953676955	0.0409860127093682	0.00136581130361609	0.628652131091353	0.00756101949381383	0.992438980506186	FALSE	FALSE	FALSE	FALSE	0	0.000144331607467152	SIGN	0.640409334667485	NOT_DEG
SOLSEv5.0_49296	-0.675750563783317	0.0312916422856519	0.00136386822797931	-0.669807714447068	0.0174425896571233	0.000626517904390484	-0.654492209461472	0.0497883918914352	0.00194748100819057	-0.687689860344077	0.00712080710181195	0.992879192898188	FALSE	FALSE	FALSE	FALSE	0	0.000145428360066376	SIGN	-0.671935087008984	NOT_DEG
SOLSEv5.0_47780	0.61157001234605	0.0252662286471686	0.000992660010957092	0.61528113379607	0.0217818553424926	0.000882330923079545	0.647625135042325	0.034858261054997	0.000997261251696423	0.602068647109435	0.0101076073274169	0.989892392672583	FALSE	FALSE	FALSE	FALSE	0	0.000145673433784081	SIGN	0.61913623207347	NOT_DEG
SOLSEv5.0_42557	0.599788431078992	0.0230973469914435	0.000868774028833414	0.604171198797437	0.0182700546086373	0.000669758430130939	0.625663441799056	0.0336984779849863	0.000949861964690684	0.593801105252024	0.0136467554671306	0.986353244532869	FALSE	FALSE	FALSE	FALSE	0	0.000145770251018798	SIGN	0.605856044231877	NOT_DEG
SOLSEv5.0_02269	-0.860581522084404	0.029379044368533	0.00124262772721286	-0.854233592993426	0.012841769556451	0.00041533872865258	-0.852116224471368	0.0446783984052511	0.00157510477620968	-0.868981084112169	0.0116060479351051	0.988393952064895	FALSE	FALSE	FALSE	FALSE	0	0.000146736423134335	SIGN	-0.858978105915342	NOT_DEG
SOLSEv5.0_42408	0.671562070622143	0.0289778692235163	0.00121424349944538	0.67562225378355	0.0224559565286074	0.000924560886221659	0.675601744529545	0.0452270405159556	0.00162507231494499	0.674586186302338	0.00665708672024556	0.993342913279754	FALSE	FALSE	FALSE	FALSE	0	0.000146912493614899	SIGN	0.674343063809394	NOT_DEG
SOLSEv5.0_32752	0.567554222817114	0.0285884154636543	0.00118973349934698	0.571420584619897	0.0287240688404122	0.00132407089419832	0.569720443218712	0.0475024571812003	0.00176992562687534	0.558663372159046	0.00505896099781633	0.994941039002184	FALSE	FALSE	FALSE	FALSE	0	0.000147783029713101	SIGN	0.566839655703692	NOT_DEG
SOLSEv5.0_12103	-0.44833562884177	0.0210153260281595	0.000758665161391905	-0.444423120616642	0.0451098993766467	0.00258819100509068	-0.443355727588672	0.0651878517167286	0.00319297056550435	-0.4529600480582	0.00323572870486044	0.99676427129514	FALSE	FALSE	FALSE	FALSE	0	0.000149389219275172	SIGN	-0.447268631276321	NOT_DEG
SOLSEv5.0_28036	1.02719952993033	0.235343916039563	0.0313694353116372	1.03137730715363	0.0106431940670825	0.000313579976469314	1.10061051847908	0.0152863396137736	0.000275226519647613	1.02209141461446	0.00528397144264448	0.994716028557356	FALSE	TRUE	TRUE	TRUE	3	0.00015083018324358	SIGN	1.04531969254437	POSSIBLE_DEG
SOLSEv5.0_09686	0.442991636653735	0.0532727393871219	0.00304264269242883	0.446730200508846	0.073041954393721	0.00524716720382754	0.458065463388053	0.0736532706004744	0.00405805070145973	0.435174742494902	0.000713778929928965	0.999286221070071	FALSE	FALSE	FALSE	FALSE	0	0.000152199338732296	SIGN	0.445740510761384	NOT_DEG
SOLSEv5.0_18805	-0.836630352117382	0.031748625635253	0.00139155623613636	-0.831504869715428	0.0128373634791848	0.000414789965259904	-0.847026411951586	0.040670734501935	0.00134108729682448	-0.840689205126069	0.0123446025624616	0.987655397437538	FALSE	FALSE	FALSE	FALSE	0	0.00015223569332601	SIGN	-0.838962709727616	NOT_DEG
SOLSEv5.0_48849	1.07484272057656	0.0219077551405105	0.000807359073117444	1.07636045953956	0.01453774373216	0.000495035040849525	1.05874480805005	0.0505280490266795	0.00199510423402486	1.09695630900679	0.0127573550351033	0.987242644964897	TRUE	TRUE	FALSE	TRUE	3	0.000152646006720592	SIGN	1.07672607429324	POSSIBLE_DEG
SOLSEv5.0_15819	0.709414037719626	0.0247301402631733	0.00095918463087414	0.712825999973863	0.0152011625554412	0.000524360491959585	0.675070892019813	0.051740678188184	0.00209321532782003	0.705845724730467	0.0107642711036747	0.989235728896325	FALSE	FALSE	FALSE	FALSE	0	0.000155120043528916	SIGN	0.700789163610942	NOT_DEG
SOLSEv5.0_21926	0.549812115327252	0.0373073191892145	0.00176072505299721	0.554223527068492	0.0311369084896058	0.00150664049750332	0.569527769000278	0.0460827604333175	0.00167825972316789	0.541819402107399	0.00392235330164081	0.996077646698359	FALSE	FALSE	FALSE	FALSE	0	0.000155481291596324	SIGN	0.553845703375855	NOT_DEG
SOLSEv5.0_09287	0.589477632981257	0.0191471507305848	0.000664388381198026	0.593164874776832	0.0259901016558094	0.00113557529079162	0.594605719832034	0.0440874166134359	0.001543108414015	0.584385777346988	0.00957561548433761	0.990424384515662	FALSE	FALSE	FALSE	FALSE	0	0.000155551247403174	SIGN	0.590408501234278	NOT_DEG
SOLSEv5.0_48098	0.474194401895129	0.0241977433285758	0.000922082906009765	0.478551029187293	0.0302390789348505	0.0014386573393559	0.478337161674498	0.0505782324663702	0.00199918390931664	0.472882223170024	0.00568376686804073	0.994316233131959	FALSE	FALSE	FALSE	FALSE	0	0.000155712471092857	SIGN	0.475991203981736	NOT_DEG
[truncated: 50,120 more rows]
