# Supplementary material for: An improved de novo assembling and polishing of Solea senegalensis transcriptome shed light on retinoic acid signalling in larvae
Source: Sci Rep. 2020 Nov 26;10:20654. doi: 10.1038/s41598-020-77201-z (PMC7691524; doi:10.1038/s41598-020-77201-z)
Supplement: Supplementary file 2 — Supplementary file 4. [file 41598_2020_77201_MOESM2_ESM.zip › Normalized_counts_DESeq2.tsv]

	ctrl_24h_1	ctrl_24h_2	ctrl_24h_3	ctrl_48h_1	ctrl_48h_2	ctrl_48h_3	trt_DEAB_24h_1	trt_DEAB_24h_2	trt_DEAB_24h_3	trt_DEAB_48h_1	trt_DEAB_48h_2	trt_DEAB_48h_3	trt_TTNPB_24h_1	trt_TTNPB_24h_2	trt_TTNPB_24h_3	trt_TTNPB_48h_1	trt_TTNPB_48h_2	trt_TTNPB_48h_3
SOLSEv5.0_07240	435.086046668994	342.091455634755	449.62512034448	1478.44255244135	1281.82993400386	1465.06480863041	981.243922097005	602.351342068472	821.296799758311	1793.37914171151	678.044777752535	1710.7657727764	802.755050137765	810.512582314163	891.28611762517	861.560287234415	1356.3215058521	1368.08894559725
SOLSEv5.0_07242	73.4811989929857	82.4316760565674	72.796448055773	103.898147085147	53.1634534840312	81.0011793233159	61.5609304737665	65.2227567844842	44.9615036364039	60.8569804186302	77.3946892720015	64.1196103034218	47.6210622963081	51.4222484247656	65.0780339853299	92.0618855310968	99.4856850258261	119.278560646523
SOLSEv5.0_30578	25.138304918653	18.5471271127277	12.8464320098423	22.4644642346264	20.674676354901	10.5653712160847	18.6548274162929	13.4282146320997	26.9769021818423	16.1651354236987	21.8724121855657	19.0994583882533	37.4165489470992	22.0381064677567	25.4653176464334	12.1591169569373	19.8971370051652	14.4580073510938
SOLSEv5.0_48559	568.512434314152	535.805894367688	488.164416374007	411.380501296596	540.495110420984	429.65842945411	559.644822488786	491.088992259646	647.445652364216	402.226604954384	506.430466758097	421.552331569305	680.300889947259	651.348480047031	512.135832667161	449.88732740668	414.523687607609	395.787951236192
SOLSEv5.0_04098	626.523907203351	640.906281339811	599.500160459307	450.693313707193	578.890937937229	459.593647899684	503.680340239908	506.43552326776	533.543176485326	416.489959740001	555.222770864359	480.214953761798	809.558059037238	734.603548925223	506.476873190176	531.527112688974	470.898909122244	562.05503577377
SOLSEv5.0_48557	25.138304918653	37.0942542254553	32.1160800246057	28.080580293283	26.5817267420156	44.0223800670195	11.1928964497757	38.3663275202849	8.99230072728078	31.3793805283562	26.9198919206962	32.7419286655771	23.8105311481541	17.1407494749219	14.147398692463	17.370167081339	28.1876107573174	30.7232656210742
SOLSEv5.0_12160	63.8126201781191	59.7629651410113	64.2321600492115	96.8780020118265	47.2564030969167	121.501768984974	95.1396198230937	86.3242369206409	98.9153080000886	142.633547856165	84.1246622521756	145.974431967365	64.6285845449896	85.7037473746093	70.7369934623151	66.0066349090883	89.5371165232435	66.8682839988086
SOLSEv5.0_12159	54.1440413632526	59.7629651410113	66.3732320508519	75.8175667918642	100.419856580948	107.414607363528	117.525412722645	103.589084304769	89.9230072728078	149.289780089452	67.2997298017405	151.431420078294	102.045133492089	97.9471398566964	79.2254326777929	76.4287351578917	86.2209270223827	83.1335422687891
SOLSEv5.0_12158	249.449333423557	230.808692958389	222.6714881706	391.724095091298	389.865325549562	368.027097360283	382.423962034004	291.584089154165	407.650966303395	521.087894834521	286.023851657397	409.274108319714	258.514338179958	291.392741073672	246.164737248857	239.708305722478	273.585633821022	330.72691815627
SOLSEv5.0_04094	3884.83496781337	3734.1549253625	3943.85462702158	3267.17551712348	3482.20620320405	2861.45470435627	4182.41230673286	3984.34311298158	4442.1965592767	2981.04115019384	3573.61565247242	2867.64725229346	4207.66100432379	4179.89419338452	4462.08954760284	3632.10193670799	3579.82656617931	2962.08425605533
SOLSEv5.0_04096	125.691524593265	166.924144014549	119.900032091861	154.443191613057	168.350936032766	156.719673038589	100.736068047982	155.383626457154	119.89734303041	128.370193070548	154.789378544003	140.517443856435	61.2270800952533	93.0497828638616	118.838149016689	107.695035904302	126.015201032713	106.627804214316
SOLSEv5.0_12156	141.161250697051	152.49860070465	145.592896111546	130.574698363766	132.908633710078	114.458188174251	173.489894971524	134.282146320997	140.879378060732	112.205057646849	146.376912318786	122.782232495914	187.082744735496	159.164102267132	99.0317908472411	201.493938143533	126.015201032713	90.362545944336
SOLSEv5.0_12155	119.890377304345	140.133849296164	132.746464101704	146.019017525072	191.979137581224	121.501768984974	160.431515780119	143.873728201068	194.833182424417	130.27197370863	126.186993378263	126.874973579111	214.294780333386	181.202208734888	175.427743786541	170.227637397122	102.801874526687	99.3988005387696
SOLSEv5.0_04095	36.7405994964928	32.9726704226269	23.5517920180442	42.1208704399246	17.7211511613437	17.6089520268078	91.4086543398351	57.5494912804273	29.9743357576026	24.7231482950685	60.5697568215664	12.2782232495914	37.4165489470992	46.5248914319308	39.6127163388964	116.380119444971	54.7171267642044	66.8682839988086
SOLSEv5.0_36912	172.100702904624	173.106519718791	188.414336144354	185.331829935668	203.793238355453	133.828035403739	154.835067555231	120.853931688897	167.856280242575	146.437109132329	222.089108345744	154.159914133759	190.484249185232	166.510137756384	223.528899340916	352.614391751182	291.824676075757	491.572249937188
SOLSEv5.0_43605	19.3371576297331	35.0334623240411	32.1160800246057	30.8886383226113	17.7211511613437	36.9787992562964	57.8299649905079	42.2029602723133	50.9563707879244	36.1338321235617	26.9198919206962	47.7486459706333	30.6135400476266	44.0762129355134	59.4190745083447	39.9513842870797	29.8457055077478	45.181272972168
SOLSEv5.0_23235	34.8068837335195	35.0334623240411	38.5392960295269	42.1208704399246	32.4887771291302	26.4134280402117	9.32741370814644	44.1212766483276	11.989734303041	17.1160257427398	28.6023851657397	17.7352113605209	17.0075222486815	7.34603548925223	11.3179189539704	22.5812172057407	23.2133265060261	34.3377674588477
SOLSEv5.0_23236	280.38878563113	243.173444366874	295.467936226373	299.058180123464	304.213094936401	251.808013983352	380.558479292375	285.829140026122	530.545742909566	296.677779540822	393.703419340182	346.518745044024	292.529382677321	335.468954009185	260.31213594132	276.18565659329	220.526601807248	225.90636486084
SOLSEv5.0_37146	15.4697261037865	10.3039595070709	14.9875040114827	19.6564062052981	2.95352519355729	15.848056824127	5.59644822488786	11.5098982560855	35.9692029091231	10.4597935094521	8.41246622521756	10.913976221859	13.6060177989452	24.4867849641741	22.6358379079408	8.68508354066951	13.2647580034435	9.0362545944336
SOLSEv5.0_32113	5.80114728891992	8.24316760565674	2.14107200164038	25.2725222639547	11.8141007742292	14.0871616214462	1.86548274162929	7.67326550405697	0	4.75445159520549	6.72997298017405	16.3709643327885	6.80300889947259	2.44867849641741	2.8294797384926	6.94806683253561	3.31618950086087	7.22900367554688
SOLSEv5.0_50744	21.2708733927064	28.8510866197986	17.1285760131231	22.4644642346264	5.90705038711458	31.696113648254	24.2512756411807	51.7945421523846	35.9692029091231	30.4284902093151	37.0148513909573	40.9274108319714	17.0075222486815	22.0381064677567	31.1242771234186	34.740334162678	18.2390422547348	18.0725091888672
SOLSEv5.0_28743	266.852775290316	226.68710915556	231.235776177161	341.179050563389	348.51597283976	299.352184455733	302.208204143945	226.361332369681	296.745924000266	285.267095712329	228.819081325918	327.419286655771	231.302302582068	262.008599116663	220.699419602423	250.130405971282	308.405623580061	309.039907129629
SOLSEv5.0_26230	435.086046668994	385.368085564452	389.67510429855	501.238358235102	599.56561429213	380.353363779048	628.66768392907	502.598890515732	617.471316606613	543.909262491508	647.759899341752	578.440739758529	700.709916645676	675.835265011205	755.471090177525	613.166897971267	580.333162650653	489.764999018301
SOLSEv5.0_48176	29.0057364445996	32.9726704226269	32.1160800246057	28.080580293283	26.5817267420156	22.8916376348501	0	17.2648473841282	11.989734303041	15.2142451046576	20.1899189405221	6.8212351386619	6.80300889947259	17.1407494749219	22.6358379079408	31.2663007464102	13.2647580034435	19.8797601077539
SOLSEv5.0_00240	262.98534376437	222.565525352732	282.62150421653	265.361483771525	342.608922452646	274.699651618202	367.50010010097	272.400925394022	344.70486121243	279.561753798083	321.356209803311	321.962298544841	285.726373777849	320.776883030681	353.684967311575	323.085107712906	288.508486574896	278.316641508555
SOLSEv5.0_00241	19.3371576297331	32.9726704226269	44.962512034448	47.7369864985812	47.2564030969167	49.3050656750618	33.5786893493272	53.7128585283988	47.9589372121642	38.986503080685	40.3798378810443	57.2983751647599	91.8406201428799	68.5629978996875	36.7832366004038	27.7922673301424	51.4009372633435	63.2537821610352
SOLSEv5.0_00242	206.907586638144	152.49860070465	143.451824109906	91.2618859531699	180.165036806995	133.828035403739	208.93406706248	141.955411825054	272.766455394184	135.026425303836	153.10688529896	155.524161161491	258.514338179958	266.905956109498	254.653176464334	92.0618855310968	89.5371165232435	95.7842987009961
SOLSEv5.0_12566	212.708733927064	212.261565845661	231.235776177161	183.927800921004	227.421439903911	184.893996281482	190.279239646187	184.158372097367	251.784420363862	173.06203806548	196.851709670091	145.974431967365	292.529382677321	252.213885130993	203.722541171467	171.964654105256	207.261843803804	204.219353834199
SOLSEv5.0_00244	746.414284507696	820.195176762845	792.196640606942	550.379373748347	759.055974744224	625.117796951677	645.457028603733	679.083997109042	719.384058182462	568.632410786576	802.549277885755	555.248540287078	765.338501190666	768.885047875067	628.144501945358	783.39453536839	693.083605679922	706.635109284707
SOLSEv5.0_00245	427.351183617101	399.793628874352	438.919760336278	388.91603706197	472.564030969167	371.548887765645	470.10165089058	445.049399235304	452.612469939799	355.63297932137	373.51350039966	326.055039628039	564.649738656225	538.70926921183	461.205197374294	475.942578028689	467.582719621383	397.595202155078
SOLSEv5.0_00246	162.432124089758	204.018398240004	171.285760131231	252.725222639547	256.956691839484	235.959957159225	311.535617852091	220.606383241638	314.730525454827	239.624360398357	218.724121855657	261.935429324617	258.514338179958	271.803313102333	274.459534633783	213.65305510047	232.133265060261	193.375848320879
SOLSEv5.0_00248	715.474832300124	906.748436622241	730.10555255937	355.21934071003	534.58806003387	524.746770398873	74.6193096651715	281.992507274094	98.9153080000886	327.106269750137	688.139737222796	212.822536326251	255.112833730222	389.339880930368	302.754332018709	590.585680765526	441.053203614496	762.659887770196
SOLSEv5.0_00249	1038.40536471667	1057.18624542548	987.034192756216	857.861727959797	959.89568790612	753.663146747374	680.90120069469	684.838946237085	623.466183758134	604.766242910138	1204.66516345115	631.646373840092	846.974607984337	763.987690882232	783.765887562451	991.836540344458	887.080691480283	968.686492523282
SOLSEv5.0_10255	96.6857881486654	146.316225000407	128.464320098423	192.351975008989	156.536835258536	149.676092227866	169.758929488265	124.690564440926	155.866545939533	179.718270298767	122.822006888176	178.716360632942	187.082744735496	210.586350691897	200.893061432975	132.013269818177	167.467569793474	162.652582699805
SOLSEv5.0_10254	191.437860534357	218.443941549903	181.991120139432	217.624497272944	141.76920929075	190.176681889524	167.893446746636	191.831637601424	152.869112363773	140.731767218082	200.216696160178	219.643771464913	119.05265574077	110.190532338783	166.939304571064	145.909403483248	172.441854044765	215.06285934752
SOLSEv5.0_10249	1249.18038288076	1199.38088662305	1458.0700331171	1106.37486355535	1157.78187587446	1167.47351937736	1744.22636342338	1296.78187018563	1768.48580969855	1182.90755688713	1433.48424477707	1192.3519022381	1278.96567310085	1376.15731498658	1658.07512675667	1351.39899892818	1353.00531635124	1180.13485003303
SOLSEv5.0_10251	409.947741750341	424.523131691322	453.907264347761	318.714586328762	342.608922452646	265.895175604798	526.066133139459	404.764755339005	377.676630545793	290.972437626576	400.433392320356	271.485158518743	802.755050137765	555.850018686752	534.771670575102	399.513842870797	391.310361101583	403.016954911738
SOLSEv5.0_10250	359.671131913035	323.544328522027	348.994736267382	358.027398739359	434.168203452922	413.810372629983	537.259029589235	437.376133731247	524.550875758045	378.454346978357	363.418540929399	416.095343458376	527.233189709125	553.401340190335	452.716758158817	399.513842870797	439.395108864065	321.690663561836
SOLSEv5.0_31091	25.138304918653	8.24316760565674	17.1285760131231	32.2926673372755	29.5352519355729	31.696113648254	18.6548274162929	15.3465310081139	50.9563707879244	22.8213676569863	15.1424392053916	32.7419286655771	44.2195578465718	34.2814989498437	36.7832366004038	17.370167081339	39.7942740103305	21.6870110266406
SOLSEv5.0_07462	19.3371576297331	10.3039595070709	19.2696480147634	9.82820310264906	2.95352519355729	10.5653712160847	27.9822411244393	17.2648473841282	26.9769021818423	27.5758192521918	26.9198919206962	16.3709643327885	13.6060177989452	12.2433924820871	25.4653176464334	8.68508354066951	16.5809475043044	16.2652582699805
SOLSEv5.0_07459	729.010842640937	645.02786514264	747.234128572493	803.104596387895	782.684176292682	626.878692154358	828.274337283403	719.368641005341	740.366093212784	616.176926738631	703.282176428188	618.003903562768	1017.04983047115	810.512582314163	837.526002593811	710.439833626766	669.870279173896	572.89854128709
SOLSEv5.0_07460	106.354366963532	111.282762676366	124.182176095142	87.0497989091774	135.862158903635	102.131921755485	106.332516272869	57.5494912804273	125.892210181931	96.9908125421919	143.011925828699	124.146479523647	132.658673539715	122.433924820871	121.667628755182	112.906086028704	101.143779776257	110.24230605209
SOLSEv5.0_07458	52.2103256002793	72.1277165494964	53.5268000410096	78.6256248211925	112.233957355177	77.4793889179543	63.4264132153958	93.9975024246979	113.90247587889	101.745264137397	82.4421690071321	79.126327608478	74.8330978941984	71.0116763961049	110.349709801212	72.9547017416239	58.0333162650653	72.2900367554688
SOLSEv5.0_07457	5.80114728891992	12.3647514084851	10.7053600082019	15.4443191613057	17.7211511613437	29.9352184455733	26.11675838281	13.4282146320997	29.9743357576026	17.1160257427398	13.4599459603481	12.2782232495914	20.4090266984178	24.4867849641741	22.6358379079408	13.8961336650712	8.29047375215218	18.0725091888672
SOLSEv5.0_10648	112.155514252452	156.620184507478	162.721472124669	179.715713877011	171.304461226323	162.002358646632	151.104102071972	153.465310081139	137.881944484972	171.160257427398	126.186993378263	147.338678995097	78.2346023439347	112.639210835201	135.815027447645	121.591169569373	155.860906540461	144.580073510938
SOLSEv5.0_10649	112.155514252452	138.07305739475	132.746464101704	151.635133583728	144.722734484307	132.067140201059	138.045722880567	193.749953977439	158.863979515294	185.423612213014	137.964446093568	156.888408189224	78.2346023439347	132.22863880654	116.008669278197	135.487303234444	162.493285542183	159.038080862031
SOLSEv5.0_03199	56.0777571262259	68.0061327466681	72.796448055773	58.9692186158944	32.4887771291302	68.6749129045504	50.3680340239908	65.2227567844842	32.9717693333629	61.8078707376713	74.0297027819145	43.6559048874361	34.0150444973629	53.870926921183	50.9306352928669	78.1657518660256	79.5885480206609	46.9885238910547
SOLSEv5.0_41992	73.4811989929857	88.6140517608099	51.3857280393692	95.4739729971623	62.0240290647031	84.5229697286775	46.6370685407322	128.527197192954	68.940972242486	88.432799670822	80.7596757620886	110.504009246323	20.4090266984178	68.5629978996875	36.7832366004038	72.9547017416239	67.9818847676479	83.1335422687891
SOLSEv5.0_10642	187.570429008411	224.626317254146	224.81256017224	203.584207126302	245.142591065255	184.893996281482	149.238619330343	151.546993705125	113.90247587889	162.602244556028	215.35913536557	130.967714662308	214.294780333386	144.472031288627	183.916183002019	265.763556344487	245.398023063704	243.978874049707
SOLSEv5.0_10643	282.322501394103	251.41661197253	229.094704175521	294.846093079472	389.865325549562	329.287402901306	374.962031067487	312.685569290322	380.674064121553	362.289211554658	255.738973246614	354.704227210419	380.968498370465	367.301774462611	359.343926788561	295.292840382763	346.541802839961	298.196401616309
SOLSEv5.0_10644	145.028682222998	142.194641197579	164.862544126309	214.816439243615	212.653813936125	241.242642767267	130.58379191405	264.727659889965	179.846014545616	252.936824864932	151.424392053916	285.127628796067	122.454160190507	112.639210835201	161.280345094078	232.760238889943	285.192297074035	348.799427345137
SOLSEv5.0_10645	108.288082726505	162.802560211721	134.887536103344	119.342466246453	138.815684097193	105.653712160847	100.736068047982	161.138575585196	83.9281401212873	102.696154456439	137.964446093568	91.4045508580694	187.082744735496	132.22863880654	130.15606797066	137.224319942578	135.963769535296	128.314815240957
SOLSEv5.0_10646	133.426387645158	158.680976408892	139.169680106625	130.574698363766	115.187482548734	132.067140201059	111.928964497757	157.301942833168	116.89990945465	102.696154456439	141.329432583655	91.4045508580694	217.696284783123	144.472031288627	132.985547709152	173.70167081339	127.673295783144	155.423579024258
SOLSEv5.0_10647	69.6137674670391	57.7021732395972	66.3732320508519	25.2725222639547	8.86057558067187	22.8916376348501	33.5786893493272	84.4059205446267	41.9640700606436	18.0669160617808	72.347209536871	30.0134346101123	23.8105311481541	29.3841419570089	48.1011555543743	86.8508354066951	44.7685582616218	77.7117895121289
SOLSEv5.0_48119	25.138304918653	39.1550461268695	34.2571520262461	39.3128124105962	44.3028779033594	36.9787992562964	46.6370685407322	44.1212766483276	26.9769021818423	66.5623223328768	50.4747973513054	57.2983751647599	88.4391156931436	75.9090333889397	56.5895947698521	78.1657518660256	61.3495057659261	59.6392803232617
SOLSEv5.0_48120	533.705550580633	506.954807747889	515.998352395332	513.87461936708	519.820434066083	563.48646485785	395.482341225409	374.071693322777	413.645833454916	488.757623987124	511.477946493228	444.744531040756	493.218145211762	516.671162744074	421.592481035398	505.471862066965	520.641751635157	455.427231559453
SOLSEv5.0_41548	727.077126877963	570.839356691729	702.271616538045	770.811929050619	1027.82676735794	957.926990258344	414.137168641702	892.017114846623	410.648399879156	729.332874704522	598.96759523549	765.342582557865	353.756462772574	335.468954009185	331.049129403635	604.481814430598	693.083605679922	701.213356528047
SOLSEv5.0_06862	324.864248179516	335.909079930512	398.239392305111	313.098470270106	283.5384185815	345.135459725433	305.939169627203	230.197965121709	407.650966303395	274.807302202877	222.089108345744	238.743229853166	445.597082915454	389.339880930368	438.569359466354	165.016587272721	177.416138296057	204.219353834199
SOLSEv5.0_06861	363.538563438982	381.246501761624	428.214400328076	252.725222639547	242.189065871698	234.199061956544	220.126963512256	341.460314930535	230.80238533354	207.294089550959	344.91111523392	173.259372522012	319.741418275212	364.853095966194	418.763001296905	385.617709205726	446.027487865787	424.703965938379
SOLSEv5.0_06860	152.763545274891	146.316225000407	152.016112116467	155.847220627721	177.211511613437	172.567729862716	61.5609304737665	182.240055721353	71.9384058182462	133.124644665754	131.234473113394	136.424702773238	112.249646841298	66.1143194032701	107.520230062719	149.383436899516	144.254243287448	169.881586375352
SOLSEv5.0_06866	44.4754625483861	35.0334623240411	36.3982240278865	30.8886383226113	29.5352519355729	28.1743232428925	22.3857928995514	26.8564292641994	5.99486715152052	19.0178063808219	33.6498649008702	16.3709643327885	37.4165489470992	41.627534439096	16.9768784309556	26.0552506220085	14.9228527538739	23.4942619455274
SOLSEv5.0_06865	92.8183566227187	94.7964274650525	62.0910880475711	115.13037920246	150.629784871422	139.110721011782	149.238619330343	95.9158188007121	161.861413091054	169.258476789315	132.916966358437	169.166631438815	108.848142391561	122.433924820871	113.179189539704	111.16906932057	92.8533060241044	110.24230605209
SOLSEv5.0_29944	27.0720206816263	47.3982137325262	25.6928640196846	46.332957483917	35.4423023226875	29.9352184455733	7.46193096651715	49.8762257763703	11.989734303041	15.2142451046576	35.3323581459137	19.0994583882533	6.80300889947259	2.44867849641741	14.147398692463	46.8994511196153	33.1618950086087	45.181272972168
SOLSEv5.0_30984	94.752072385692	103.039595070709	87.7839520672557	33.6966963519396	50.209928290474	36.9787992562964	55.9644822488786	55.631174904413	44.9615036364039	24.7231482950685	43.7448243711313	20.4637054159857	85.0376112434073	46.5248914319308	62.2485542468373	55.5845346602849	29.8457055077478	36.1450183777344
SOLSEv5.0_13718	498.898666847113	566.717772888901	468.894768359244	360.835456768687	327.841296484859	272.938756415521	395.482341225409	400.928122586977	329.717693333629	277.65997316	471.098108612183	230.557747686772	329.94593162442	364.853095966194	421.592481035398	364.773508708119	374.729413597278	374.100940209551
SOLSEv5.0_13714	143.094966460025	150.437808803235	171.285760131231	131.97872737843	100.419856580948	135.58893060642	87.6776888565765	274.319241770037	95.9178744243283	79.8747867994522	141.329432583655	96.8615389689989	54.4240711957807	51.4222484247656	65.0780339853299	138.961336650712	172.441854044765	139.158320754277
SOLSEv5.0_13716	442.820909720887	403.91521267718	443.201904339559	443.673168633872	398.725901130234	426.136639048749	479.429064598727	425.866235475162	497.573973576203	367.043663149864	381.925966624877	418.82383751384	299.332391576794	430.967415369464	387.638724173487	432.517160325341	426.130350860622	361.450183777344
SOLSEv5.0_40881	52.2103256002793	51.5197975353546	47.1035840360884	56.1611605865661	73.8381298389323	93.3274457420814	52.23351676562	84.4059205446267	77.9332729697667	55.1516385043836	53.8397838413924	60.0268692202247	27.2120355978903	29.3841419570089	42.4421960773891	45.1624344114814	77.9304532702305	83.1335422687891
SOLSEv5.0_13712	290.057364445996	222.565525352732	267.634000205048	303.270267167457	357.376548420432	346.896354928114	414.137168641702	418.192969971105	518.556008606525	382.257908254521	336.498649008702	427.009319680235	380.968498370465	411.377987398125	319.731210449664	305.714940631567	296.798960327048	294.581899778535
SOLSEv5.0_13711	396.411731409528	364.760166550311	331.866160254259	522.298793455064	505.052808098297	581.095416884657	408.540720416814	587.004811060358	488.581672848922	600.962681633973	361.736047684355	581.169233813994	261.915842629695	325.674240023516	415.933521558413	430.780143617208	494.11223562827	542.175275666016
SOLSEv5.0_13713	377.074573779795	426.583923592736	441.060832337919	252.725222639547	360.33007361399	403.245001413899	591.358029096484	293.502405530179	509.563707879244	551.516385043836	444.178216691487	581.169233813994	394.57451616941	359.955738973359	483.841035282235	293.555823674629	261.978970568009	341.57042366959
SOLSEv5.0_48730	373.207142253848	358.577790846068	396.098320303471	513.87461936708	590.705038711458	551.160198439084	507.411305723166	521.782054275874	527.548309333806	603.815352591097	452.590682916705	578.440739758529	513.62717191018	482.38966379423	432.910399989368	420.358043368404	500.744614629992	412.053209506172
SOLSEv5.0_47970	765.75144213743	778.979338734562	772.926992592178	780.640132153268	847.661730550943	746.619565936651	902.893646948575	901.608696726694	1016.12998218273	813.011222780138	784.041852190276	740.786136058682	901.398679180118	839.896724271172	896.945077102155	899.774654813361	880.448312478561	880.131197497832
SOLSEv5.0_45858	25.138304918653	45.337421831112	32.1160800246057	57.5651896012302	85.6522306131614	81.0011793233159	35.4441720909565	74.8143386645555	38.9666364848834	48.495406271096	48.7923041062618	66.8481043588866	47.6210622963081	51.4222484247656	36.7832366004038	36.4773508708119	76.2723585198001	63.2537821610352
SOLSEv5.0_12157	112.155514252452	113.34355457778	104.912528080379	80.0296538358566	76.7916550324896	91.5665505394006	78.3502751484301	115.098982560855	59.9486715152052	96.9908125421919	85.8071554972191	103.682774107661	102.045133492089	51.4222484247656	28.294797384926	88.587852114829	97.8275902753957	104.82055329543
SOLSEv5.0_41217	34.8068837335195	43.2766299296979	47.1035840360884	57.5651896012302	56.1169786775885	54.5877512831042	119.390895464274	88.2425532966552	110.90504230313	55.1516385043836	116.092033908002	62.7553632756894	115.651151291034	105.293175345949	118.838149016689	86.8508354066951	59.6914110154957	41.5667711343945
SOLSEv5.0_34229	13.5360103408131	6.18237570424255	8.56428800656153	5.61611605865661	17.7211511613437	8.8044760134039	7.46193096651715	3.83663275202849	23.9794686060821	9.50890319041097	11.7774527153046	20.4637054159857	6.80300889947259	14.6920709785045	19.8063581694482	3.4740334162678	4.97428425129131	9.0362545944336
SOLSEv5.0_41220	135.360103408131	94.7964274650525	130.605392100063	105.302176099811	94.5128061938333	109.175502566208	55.9644822488786	44.1212766483276	80.930706545527	49.4462965901371	79.0771825170451	38.1989167765066	105.446637941825	142.02335279221	93.3728313702559	125.065202985641	122.699011531852	108.435055133203
SOLSEv5.0_04097	301.659659023836	354.45620704324	263.351856201767	251.321193624883	156.536835258536	207.785633916332	113.794447239387	293.502405530179	134.884510909212	169.258476789315	217.041628610613	229.19350065904	51.0225667460444	129.779960310123	124.497108493675	283.133723425826	227.15898080897	327.112416318496
SOLSEv5.0_42718	133.426387645158	160.741768310306	143.451824109906	110.918292158468	64.9775542582604	42.2614848643387	72.7538269235422	118.935615312883	47.9589372121642	49.4462965901371	141.329432583655	55.9341281370275	57.825575645517	85.7037473746093	87.7138718932707	90.3248688229629	58.0333162650653	83.1335422687891
SOLSEv5.0_12704	123.757808830292	90.6748436622241	126.323248096783	112.322321173132	129.955108516521	91.5665505394006	111.928964497757	117.017298936869	143.876811636492	130.27197370863	129.55197986835	141.881690884167	159.870709137606	134.677317302958	152.791905878601	126.802219693775	142.596148537017	121.08581156541
SOLSEv5.0_12154	166.299555615704	168.984935915963	160.580400123029	108.11023412914	85.6522306131614	151.436987430547	119.390895464274	113.18066618484	89.9230072728078	109.352386689726	149.741898808873	135.060455745506	95.2421245926162	132.22863880654	127.326588232167	194.545871310997	159.177096041322	139.158320754277
SOLSEv5.0_22979	253.316764949503	257.598987676773	222.6714881706	204.988236140966	259.910217033042	279.982337226244	292.880790435798	264.727659889965	380.674064121553	330.909831026302	287.70634490244	346.518745044024	278.923364878376	257.111242123828	285.777453587753	210.179021684202	240.423738812413	240.364372211934
SOLSEv5.0_28470	15.4697261037865	20.6079190141418	23.5517920180442	60.3732476305585	47.2564030969167	54.5877512831042	54.0989995072493	19.1831637601424	65.9435386667257	66.5623223328768	28.6023851657397	69.5765984143513	64.6285845449896	66.1143194032701	39.6127163388964	22.5812172057407	54.7171267642044	34.3377674588477
SOLSEv5.0_42483	77.3486305189323	138.07305739475	83.5018080639749	50.5450445279095	26.5817267420156	42.2614848643387	9.32741370814644	67.1410731604985	14.9871678788013	44.6918449949316	77.3946892720015	23.1921994714504	27.2120355978903	80.8063903817745	65.0780339853299	85.1138186985612	49.7428425129131	61.4465312421485
SOLSEv5.0_22977	491.16380379522	492.52926443799	503.15192038549	261.149396727532	475.517556162724	427.89753425143	507.411305723166	516.027105147831	449.615036364039	307.137573050274	486.240547817575	293.313110962462	588.460269804379	680.73262200404	548.919069267565	453.361360822948	422.814161359761	415.667711343945
SOLSEv5.0_43066	46.4091783113594	70.0669246480822	62.0910880475711	54.7571315719019	59.0705038711458	86.2838649313582	82.0812406316886	67.1410731604985	65.9435386667257	83.6783480756166	89.1721419873061	60.0268692202247	64.6285845449896	75.9090333889397	53.7601150313595	76.4287351578917	51.4009372633435	54.2175275666016
SOLSEv5.0_43065	87.0172093337988	74.1885084509106	74.9375200574134	71.6054797478717	73.8381298389323	47.5441704723811	106.332516272869	42.2029602723133	122.894776606171	106.499715732603	77.3946892720015	77.7620805807456	105.446637941825	58.7682839140178	50.9306352928669	79.9027685741595	66.3237900172174	52.4102766477149
SOLSEv5.0_36124	11.6022945778398	14.4255433098993	40.6803680311673	21.0604352199623	50.209928290474	36.9787992562964	14.9238619330343	42.2029602723133	38.9666364848834	26.6249289331507	42.0623311260878	27.2849405546476	20.4090266984178	26.9354634605915	42.4421960773891	60.7955847846866	33.1618950086087	32.5305165399609
SOLSEv5.0_30295	79.2823462819056	115.404346479194	104.912528080379	80.0296538358566	64.9775542582604	81.0011793233159	87.6776888565765	118.935615312883	74.9358393940065	71.3167739280823	87.4896487422626	70.9408454420837	44.2195578465718	58.7682839140178	70.7369934623151	71.21768503349	79.5885480206609	63.2537821610352
SOLSEv5.0_29184	30.9394522075729	32.9726704226269	34.2571520262461	14.0402901466415	50.209928290474	31.696113648254	29.8477238660686	24.9381128881852	20.9820350303218	23.7722579760274	47.1098108612183	23.1921994714504	20.4090266984178	39.1788559426786	36.7832366004038	24.3182339138746	33.1618950086087	32.5305165399609
SOLSEv5.0_29916	1090.61569031695	970.632985566081	1017.00920077918	880.326192194423	821.080003808927	822.338059651924	1483.05877959528	861.324052830395	1630.60386521358	882.426216070138	891.721419873061	829.462192861287	1367.40478879399	1371.25995799375	1236.48264572127	891.089571272692	822.414996213496	764.467138689082
SOLSEv5.0_07948	56.0777571262259	74.1885084509106	81.3607360623345	73.0095087625359	91.559281000276	86.2838649313582	91.4086543398351	63.30444040847	119.89734303041	69.4149932900001	75.712196026958	102.318527079928	112.249646841298	85.7037473746093	76.3959529393003	67.7436516172222	63.0076005163566	57.832029404375
SOLSEv5.0_42580	177.901850193544	154.559392606064	199.119696152556	169.887510774362	168.350936032766	146.154301822505	130.58379191405	174.566790217296	146.874245212253	135.977315622877	174.979297484525	160.981149272421	142.863186888924	137.125995799375	76.3959529393003	187.597804478461	195.655180550791	271.087637833008
SOLSEv5.0_48908	129.558956119212	162.802560211721	154.157184118108	153.039162598393	159.490360452094	153.197882633228	139.911205622197	184.158372097367	137.881944484972	128.370193070548	139.646939338611	144.610184939632	102.045133492089	132.22863880654	130.15606797066	140.698353358846	145.912338037878	187.954095564219
SOLSEv5.0_12779	90.8846408597454	78.310092253739	111.3357440853	92.665914967834	73.8381298389323	110.936397768889	141.776688363826	82.4876041686124	95.9178744243283	100.794373818356	109.362060927828	113.232503301787	102.045133492089	107.741853842366	121.667628755182	118.117136153105	94.5114007745348	68.6755349176953
SOLSEv5.0_12780	90.8846408597454	105.100386972123	66.3732320508519	103.898147085147	94.5128061938333	91.5665505394006	85.8122061149472	55.631174904413	89.9230072728078	93.1872512660275	94.2196217224367	109.13976221859	153.067700238133	88.1524258710268	124.497108493675	102.4839857799	84.5628322719522	83.1335422687891
SOLSEv5.0_12774	38.6743152594661	28.8510866197986	27.833936021325	47.7369864985812	53.1634534840312	70.4358081072312	85.8122061149472	49.8762257763703	65.9435386667257	76.0712255232878	35.3323581459137	81.8548216639428	91.8406201428799	63.6656409068527	67.9075137238225	45.1624344114814	66.3237900172174	41.5667711343945
SOLSEv5.0_12772	13.5360103408131	12.3647514084851	14.9875040114827	18.252377190634	14.7676259677865	28.1743232428925	18.6548274162929	19.1831637601424	11.989734303041	23.7722579760274	16.8249324504351	13.6424702773238	30.6135400476266	17.1407494749219	36.7832366004038	27.7922673301424	43.1104635111913	30.7232656210742
SOLSEv5.0_12773	19.3371576297331	8.24316760565674	14.9875040114827	8.42417408798491	2.95352519355729	17.6089520268078	22.3857928995514	26.8564292641994	11.989734303041	17.1160257427398	18.5074256954786	21.8279524437181	23.8105311481541	29.3841419570089	36.7832366004038	33.0033174545441	19.8971370051652	37.9522692966211
SOLSEv5.0_12777	63.8126201781191	98.9180112678808	87.7839520672557	54.7571315719019	56.1169786775885	77.4793889179543	70.8883441819129	103.589084304769	47.9589372121642	75.1203352042467	87.4896487422626	73.6693394975485	54.4240711957807	36.7301774462612	39.6127163388964	69.4806683253561	63.0076005163566	104.82055329543
SOLSEv5.0_12778	85.0834935708255	119.525930282023	134.887536103344	99.6860600411548	70.884604645375	93.3274457420814	35.4441720909565	80.5692877925982	23.9794686060821	76.0712255232878	141.329432583655	91.4045508580694	44.2195578465718	53.870926921183	65.0780339853299	161.542553856453	111.092348278839	177.110590050899
SOLSEv5.0_12775	83.1497778078522	61.8237570424255	77.0785920590538	95.4739729971623	106.326906968062	128.545349795697	138.045722880567	109.344033432812	122.894776606171	127.419302751507	84.1246622521756	163.709643327886	142.863186888924	124.882603317288	90.5433516317633	112.906086028704	126.015201032713	104.82055329543
SOLSEv5.0_12776	58.0114728891992	51.5197975353546	55.6678720426499	120.746495261117	115.187482548734	170.806834660036	134.314757397309	101.670767928755	152.869112363773	157.847792960822	92.5371284773932	144.610184939632	163.272213587342	134.677317302958	152.791905878601	112.906086028704	101.143779776257	126.50756432207
SOLSEv5.0_41576	1140.89230015425	1409.5816605673	1209.70568092682	881.730221209087	670.450218937505	554.681988844446	471.96713363221	870.915634710466	554.525211515648	466.887146649179	1132.31795391428	398.360132097855	1013.64832602142	932.946507135033	730.005772531092	1360.08408246884	877.132122977701	928.926972307774
SOLSEv5.0_41577	361.604847676008	379.18570986021	348.994736267382	293.442064064808	318.980720904187	265.895175604798	354.441720909565	281.992507274094	404.653532727635	279.561753798083	317.991223313224	256.478441213687	425.188056217037	416.27534439096	407.445082342935	312.663007464102	301.773244578339	287.352896102988
SOLSEv5.0_18641	319.063100890596	329.726704226269	348.994736267382	214.816439243615	271.724317807271	228.916376348501	223.857928995514	147.710360953097	173.851147394095	163.553134875069	296.118811127658	111.868256274055	323.142922724948	306.084812052176	328.219649665142	406.461909703333	324.986571084365	271.087637833008
SOLSEv5.0_18638	125.691524593265	111.282762676366	160.580400123029	157.251249642385	141.76920929075	163.763253849313	154.835067555231	163.056891961211	167.856280242575	103.64704477548	124.50450013322	190.994583882533	81.636106793671	90.6011043674442	113.179189539704	99.0099523636324	172.441854044765	166.267084537578
SOLSEv5.0_18637	75.414914755959	82.4316760565674	87.7839520672557	51.9490735425736	76.7916550324896	52.8268560804234	89.5431715982058	118.935615312883	80.930706545527	60.8569804186302	77.3946892720015	60.0268692202247	132.658673539715	93.0497828638616	90.5433516317633	53.8475179521509	59.6914110154957	86.7480441065625
SOLSEv5.0_18639	98.6195039116387	70.0669246480822	77.0785920590538	56.1611605865661	109.28043216162	89.8056553367198	218.261480770627	109.344033432812	152.869112363773	130.27197370863	163.201844769221	130.967714662308	149.666195788397	183.650887231306	161.280345094078	126.802219693775	91.195211273674	74.0972876743555
SOLSEv5.0_18636	9.66857881486654	14.4255433098993	23.5517920180442	8.42417408798491	0	24.6525328375309	3.73096548325857	19.1831637601424	2.99743357576026	8.55801287136988	6.72997298017405	6.8212351386619	0	9.79471398566964	5.65895947698521	17.370167081339	9.94856850258262	12.650756432207
SOLSEv5.0_41578	146.962397985971	150.437808803235	149.875040114827	188.139887964996	215.607339129682	181.37220587612	203.337618837592	191.831637601424	236.797252485061	212.999431465206	220.4066151007	226.465006603575	238.105311481541	173.856173245636	206.55202090996	191.071837894729	198.971370051652	231.3281176175
SOLSEv5.0_01018	175.968134430571	86.5532598593957	169.14468812959	224.644642346264	292.398994162172	223.633690740459	212.665032545739	176.48510659331	254.781853939622	253.887715183973	132.916966358437	182.809101716139	217.696284783123	193.445601216975	183.916183002019	151.120453607649	162.493285542183	184.339593726445
SOLSEv5.0_01017	42.5417467854128	22.668710915556	44.962512034448	47.7369864985812	38.3958275162448	28.1743232428925	61.5609304737665	26.8564292641994	65.9435386667257	51.3480772282193	50.4747973513054	54.5698811092952	112.249646841298	36.7301774462612	76.3959529393003	39.9513842870797	31.5038002581783	48.7957748099414
SOLSEv5.0_01016	102.486935437585	86.5532598593957	104.912528080379	112.322321173132	103.373381774505	119.740873782293	166.027964005007	63.30444040847	104.910175151609	119.812180199178	85.8071554972191	114.59675032952	166.673718037078	173.856173245636	118.838149016689	92.0618855310968	140.938053786587	110.24230605209
SOLSEv5.0_01015	63.8126201781191	65.9453408452539	70.6553760541326	63.1813056598868	50.209928290474	58.1095416884657	52.23351676562	59.4678076564415	104.910175151609	65.6114320138357	43.7448243711313	91.4045508580694	71.4315934444622	83.2550688781919	50.9306352928669	59.0585680765527	59.6914110154957	61.4465312421485
SOLSEv5.0_01014	143.094966460025	162.802560211721	143.451824109906	112.322321173132	180.165036806995	177.850415470759	113.794447239387	117.017298936869	116.89990945465	200.637857317672	159.836858279134	248.292959047293	153.067700238133	127.331281813705	192.404622217497	145.909403483248	172.441854044765	195.183099239766
SOLSEv5.0_15012	59.9451886521725	55.641381338183	53.5268000410096	56.1611605865661	56.1169786775885	38.7396944589772	46.6370685407322	55.631174904413	62.9461050909655	69.4149932900001	74.0297027819145	57.2983751647599	95.2421245926162	71.0116763961049	62.2485542468373	59.0585680765527	86.2209270223827	66.8682839988086
SOLSEv5.0_15011	54.1440413632526	59.7629651410113	47.1035840360884	49.1410155132453	53.1634534840312	63.3922272965081	41.0406203158443	74.8143386645555	23.9794686060821	37.0847224426028	40.3798378810443	58.6626221924923	23.8105311481541	22.0381064677567	5.65895947698521	66.0066349090883	56.3752215146348	46.9885238910547
SOLSEv5.0_15010	50.276609837306	37.0942542254553	62.0910880475711	88.4538279238416	79.7451802260469	93.3274457420814	76.4847924068008	78.6509714165839	83.9281401212873	92.2363609469864	42.0623311260878	111.868256274055	115.651151291034	66.1143194032701	73.5664732008077	39.9513842870797	89.5371165232435	70.4827858365821
SOLSEv5.0_15009	25.138304918653	35.0334623240411	27.833936021325	21.0604352199623	38.3958275162448	26.4134280402117	9.32741370814644	24.9381128881852	17.9846014545616	18.0669160617808	20.1899189405221	25.9206935269152	3.40150444973629	14.6920709785045	16.9768784309556	24.3182339138746	16.5809475043044	19.8797601077539
SOLSEv5.0_01020	382.875721068715	385.368085564452	381.110816291988	466.137632868498	316.02719571063	493.050656750618	391.75137574215	523.700370651888	377.676630545793	505.873649729864	358.371061194268	488.400435928192	404.779029518619	467.697592815725	421.592481035398	411.672959827735	441.053203614496	440.96922420836
SOLSEv5.0_01019	690.336527381471	719.21637359355	755.798416579055	623.388882510883	587.751513517901	612.791530532911	738.731165685198	780.754765037797	626.463617333894	643.752745990823	721.789602123667	650.745832228345	585.058765354642	609.720945607935	704.540454884658	684.384583004757	664.895994922605	637.959574367012
SOLSEv5.0_41408	36.7405994964928	41.2158380282837	23.5517920180442	78.6256248211925	67.9310794518177	70.4358081072312	54.0989995072493	93.9975024246979	74.9358393940065	111.254167327808	28.6023851657397	90.040303830337	47.6210622963081	39.1788559426786	33.9537568619112	48.6364678277492	54.7171267642044	81.3262913499024
SOLSEv5.0_17554	148.896113748945	156.620184507478	124.182176095142	134.786785407759	153.583310064979	116.219083376931	128.718309172421	128.527197192954	122.894776606171	85.5801287136988	148.059405563829	79.126327608478	166.673718037078	119.985246324453	82.0549124162855	151.120453607649	101.143779776257	121.08581156541
SOLSEv5.0_17553	30.9394522075729	32.9726704226269	23.5517920180442	37.9087833959321	35.4423023226875	24.6525328375309	18.6548274162929	47.9579094003561	32.9717693333629	38.986503080685	15.1424392053916	40.9274108319714	3.40150444973629	12.2433924820871	14.147398692463	33.0033174545441	28.1876107573174	34.3377674588477
SOLSEv5.0_17552	9.66857881486654	14.4255433098993	12.8464320098423	22.4644642346264	17.7211511613437	29.9352184455733	11.1928964497757	9.59158188007121	2.99743357576026	21.8704773379452	6.72997298017405	23.1921994714504	34.0150444973629	29.3841419570089	25.4653176464334	10.4221002488034	6.63237900172174	10.8435055133203
SOLSEv5.0_17551	32.8731679705462	30.9118785212128	38.5392960295269	22.4644642346264	8.86057558067187	8.8044760134039	33.5786893493272	47.9579094003561	32.9717693333629	11.4106838284932	42.0623311260878	15.0067173050562	20.4090266984178	7.34603548925223	14.147398692463	26.0552506220085	13.2647580034435	27.1087637833008
SOLSEv5.0_17550	65.7463359410924	55.641381338183	40.6803680311673	126.362611319774	59.0705038711458	95.0883409447621	102.601550789611	95.9158188007121	113.90247587889	190.178063808219	74.0297027819145	121.417985468182	47.6210622963081	66.1143194032701	82.0549124162855	57.3215513684188	112.75044302927	104.82055329543
SOLSEv5.0_24600	61.8789044151458	61.8237570424255	81.3607360623345	78.6256248211925	38.3958275162448	54.5877512831042	37.3096548325857	126.60888081694	29.9743357576026	33.2811611664384	74.0297027819145	40.9274108319714	13.6060177989452	22.0381064677567	25.4653176464334	81.6397852822934	71.2980742685087	93.9770477821094
SOLSEv5.0_43299	69.6137674670391	82.4316760565674	77.0785920590538	85.6457698945133	106.326906968062	66.9140177018697	72.7538269235422	80.5692877925982	104.910175151609	69.4149932900001	87.4896487422626	58.6626221924923	78.2346023439347	97.9471398566964	50.9306352928669	114.643102736838	84.5628322719522	83.1335422687891
SOLSEv5.0_43240	127.625240356238	113.34355457778	104.912528080379	155.847220627721	141.76920929075	133.828035403739	175.355377713153	122.772248064912	116.89990945465	141.682657537124	124.50450013322	162.345396300153	136.060177989452	119.985246324453	141.47398692463	144.172386775114	104.459969277117	90.362545944336
SOLSEv5.0_28940	40.6080310224394	41.2158380282837	62.0910880475711	78.6256248211925	94.5128061938333	58.1095416884657	65.291895957025	36.4480111442706	89.9230072728078	58.955199780548	60.5697568215664	66.8481043588866	98.6436290423525	63.6656409068527	76.3959529393003	67.7436516172222	59.6914110154957	57.832029404375
SOLSEv5.0_07837	382.875721068715	443.07025880405	404.662608310032	282.209831947494	410.540001904464	318.722031685221	384.289444775633	383.663275202849	302.740791151786	251.985934545891	314.626236823137	244.200217964096	380.968498370465	367.301774462611	308.413291495694	545.423246354045	396.284645352874	453.619980640567
SOLSEv5.0_07836	73.4811989929857	68.0061327466681	34.2571520262461	40.7168414252604	35.4423023226875	56.348646485785	14.9238619330343	47.9579094003561	38.9666364848834	69.4149932900001	57.2047703314794	94.1330449135342	30.6135400476266	31.8328204534263	28.294797384926	81.6397852822934	34.8199897590392	88.5552950254493
SOLSEv5.0_07839	40.6080310224394	26.7902947183844	53.5268000410096	32.2926673372755	56.1169786775885	33.4570088509348	46.6370685407322	34.5296947682564	35.9692029091231	54.2007481853425	47.1098108612183	61.3911162479571	44.2195578465718	39.1788559426786	67.9075137238225	36.4773508708119	28.1876107573174	36.1450183777344
SOLSEv5.0_05769	7.73486305189323	12.3647514084851	19.2696480147634	7.02014507332076	2.95352519355729	3.52179040536156	11.1928964497757	15.3465310081139	26.9769021818423	2.85267095712329	23.5549054306092	4.09274108319714	57.825575645517	19.5894279713393	2.8294797384926	12.1591169569373	13.2647580034435	7.22900367554688
SOLSEv5.0_05768	504.699814136033	438.948675001221	530.985856406815	374.875746915328	437.121728646479	415.571267832664	138.045722880567	247.462812505837	176.848580969855	383.208798573562	503.06548026801	462.479742401277	265.317347079431	269.354634605915	277.289014372275	482.890644861225	459.292245869231	524.102766477149
SOLSEv5.0_05770	88.9509250967721	131.890681690508	85.6428800656153	99.6860600411548	106.326906968062	119.740873782293	104.46703353124	153.465310081139	167.856280242575	150.240670408493	74.0297027819145	124.146479523647	98.6436290423525	112.639210835201	101.861270585734	97.2729356554985	111.092348278839	97.5915496198829
SOLSEv5.0_07840	81.2160620448789	86.5532598593957	85.6428800656153	82.8377118651849	67.9310794518177	45.7832752697003	184.682791421299	105.507400680783	116.89990945465	78.9238964804111	105.997074437741	53.2056340815628	102.045133492089	73.4603548925223	87.7138718932707	111.16906932057	101.143779776257	104.82055329543
SOLSEv5.0_05767	61.8789044151458	61.8237570424255	70.6553760541326	54.7571315719019	76.7916550324896	29.9352184455733	100.736068047982	101.670767928755	53.9538043636847	46.5936256330138	92.5371284773932	40.9274108319714	122.454160190507	78.3577118853571	132.985547709152	55.5845346602849	76.2723585198001	59.6392803232617
SOLSEv5.0_23730	58.0114728891992	68.0061327466681	59.9500160459307	53.3531025572378	67.9310794518177	40.5005896616579	41.0406203158443	46.0395930243418	59.9486715152052	60.8569804186302	65.617236556697	49.1128929983657	47.6210622963081	44.0762129355134	33.9537568619112	67.7436516172222	54.7171267642044	75.9045385932422
SOLSEv5.0_14766	71.5474832300124	86.5532598593957	89.9250240688961	127.766640334438	129.955108516521	109.175502566208	173.489894971524	95.9158188007121	149.871678788013	164.50402519411	117.774527153046	141.881690884167	166.673718037078	132.22863880654	166.939304571064	95.5359189473646	137.621864285726	106.627804214316
SOLSEv5.0_23435	15.4697261037865	30.9118785212128	27.833936021325	28.080580293283	35.4423023226875	42.2614848643387	13.058379191405	44.1212766483276	17.9846014545616	36.1338321235617	31.9673716558267	35.4704227210419	10.2045133492089	7.34603548925223	28.294797384926	46.8994511196153	38.1361792599	36.1450183777344
SOLSEv5.0_23436	17.4034418667598	22.668710915556	38.5392960295269	37.9087833959321	41.3493527098021	49.3050656750618	50.3680340239908	40.2846438962991	83.9281401212873	61.8078707376713	42.0623311260878	57.2983751647599	95.2421245926162	58.7682839140178	36.7832366004038	48.6364678277492	46.4266530120522	54.2175275666016
SOLSEv5.0_47773	58.0114728891992	61.8237570424255	66.3732320508519	42.1208704399246	44.3028779033594	45.7832752697003	13.058379191405	57.5494912804273	26.9769021818423	35.1829418045206	60.5697568215664	32.7419286655771	6.80300889947259	24.4867849641741	48.1011555543743	55.5845346602849	28.1876107573174	57.832029404375
SOLSEv5.0_23434	75.414914755959	72.1277165494964	134.887536103344	92.665914967834	62.0240290647031	84.5229697286775	95.1396198230937	65.2227567844842	80.930706545527	88.432799670822	99.2671014575672	100.954280052196	81.636106793671	58.7682839140178	84.8843921547781	95.5359189473646	89.5371165232435	119.278560646523
SOLSEv5.0_14466	212.708733927064	216.383149648489	220.530416168959	200.776149096974	186.072087194109	255.329804388713	291.015307694169	218.688066865624	266.771588242663	253.887715183973	206.946669140352	219.643771464913	255.112833730222	271.803313102333	243.335257510364	194.545871310997	238.765644061983	193.375848320879
SOLSEv5.0_14467	15.4697261037865	26.7902947183844	40.6803680311673	33.6966963519396	17.7211511613437	45.7832752697003	29.8477238660686	32.6113783922421	14.9871678788013	11.4106838284932	11.7774527153046	15.0067173050562	17.0075222486815	9.79471398566964	36.7832366004038	43.4254177033475	38.1361792599	41.5667711343945
SOLSEv5.0_14465	454.423204298727	492.52926443799	449.62512034448	331.35084746074	236.282015484583	206.024738713651	365.63461735934	372.153376946763	185.840881697136	170.209367108356	326.403689538441	211.458289298519	309.536904926003	323.225561527098	314.072250972679	336.981241377977	222.184696557678	240.364372211934
SOLSEv5.0_14464	73.4811989929857	70.0669246480822	92.0660960705364	60.3732476305585	62.0240290647031	84.5229697286775	61.5609304737665	55.631174904413	101.912741575849	83.6783480756166	87.4896487422626	105.047021135393	51.0225667460444	75.9090333889397	62.2485542468373	60.7955847846866	41.4523687607609	61.4465312421485
SOLSEv5.0_14463	98.6195039116387	78.310092253739	87.7839520672557	138.998872451751	153.583310064979	165.524149051993	175.355377713153	82.4876041686124	128.889643757691	197.785186360548	95.9021149674802	184.173348743871	142.863186888924	117.536567828036	121.667628755182	123.328186277507	119.382822030991	133.736567997617
SOLSEv5.0_14461	79.2823462819056	43.2766299296979	38.5392960295269	42.1208704399246	70.884604645375	58.1095416884657	87.6776888565765	47.9579094003561	95.9178744243283	76.0712255232878	55.5222770864359	72.3050924698161	44.2195578465718	46.5248914319308	101.861270585734	36.4773508708119	63.0076005163566	59.6392803232617
SOLSEv5.0_14462	193.371576297331	267.902947183844	241.941136185363	356.623369724694	313.073670517073	338.09187891471	356.307203651194	289.665772778151	431.630434909477	390.815921125891	250.691493511483	399.724379125587	261.915842629695	342.814989498437	316.901730711172	224.075155349273	333.277044836518	251.207877725254
SOLSEv5.0_14988	351.936268861142	307.057993310713	402.521536308392	520.8947644404	419.400577485135	487.767971142576	733.13471746031	533.29195253196	815.301932606791	650.408978224111	437.448243711313	683.487760893922	462.604605164136	467.697592815725	520.624271882639	333.507207961709	470.898909122244	462.656235235
SOLSEv5.0_16942	54.1440413632526	41.2158380282837	49.2446560377288	39.3128124105962	44.3028779033594	42.2614848643387	16.7893446746636	57.5494912804273	23.9794686060821	51.3480772282193	30.2848784107832	31.3776816378447	6.80300889947259	9.79471398566964	22.6358379079408	31.2663007464102	36.4780845094696	46.9885238910547
SOLSEv5.0_16943	52.2103256002793	35.0334623240411	64.2321600492115	35.1007253666038	35.4423023226875	26.4134280402117	27.9822411244393	51.7945421523846	35.9692029091231	46.5936256330138	50.4747973513054	35.4704227210419	34.0150444973629	63.6656409068527	31.1242771234186	53.8475179521509	49.7428425129131	28.9160147021875
SOLSEv5.0_16941	42.5417467854128	41.2158380282837	47.1035840360884	65.9893636892151	62.0240290647031	38.7396944589772	26.11675838281	84.4059205446267	41.9640700606436	33.2811611664384	65.617236556697	39.563163804239	37.4165489470992	39.1788559426786	42.4421960773891	55.5845346602849	49.7428425129131	52.4102766477149
SOLSEv5.0_16940	152.763545274891	146.316225000407	169.14468812959	148.8270755544	94.5128061938333	146.154301822505	124.987343689162	195.668270353453	104.910175151609	106.499715732603	185.074256954786	140.517443856435	95.2421245926162	119.985246324453	164.109824832571	204.9679715598	207.261843803804	144.580073510938
SOLSEv5.0_48936	21.2708733927064	22.668710915556	17.1285760131231	18.252377190634	20.674676354901	24.6525328375309	1.86548274162929	9.59158188007121	2.99743357576026	10.4597935094521	26.9198919206962	6.8212351386619	30.6135400476266	7.34603548925223	25.4653176464334	34.740334162678	19.8971370051652	46.9885238910547
SOLSEv5.0_09411	38.6743152594661	10.3039595070709	14.9875040114827	23.8684932492906	23.6282015484583	38.7396944589772	24.2512756411807	21.1014801361567	29.9743357576026	36.1338321235617	30.2848784107832	46.3843989429009	51.0225667460444	29.3841419570089	25.4653176464334	24.3182339138746	31.5038002581783	23.4942619455274
SOLSEv5.0_23643	38.6743152594661	53.5805894367688	21.4107200164038	22.4644642346264	26.5817267420156	14.0871616214462	31.7132066076979	32.6113783922421	26.9769021818423	14.2633547856165	26.9198919206962	9.54972919412666	17.0075222486815	34.2814989498437	25.4653176464334	22.5812172057407	23.2133265060261	25.3015128644141
SOLSEv5.0_23642	268.78649105329	309.118785212128	239.800064183723	313.098470270106	239.235540678141	139.110721011782	18.6548274162929	59.4678076564415	26.9769021818423	54.2007481853425	183.391763709743	50.477140026098	125.855664640243	134.677317302958	67.9075137238225	236.234272306211	245.398023063704	399.402453073965
SOLSEv5.0_23641	114.089230015425	103.039595070709	134.887536103344	99.6860600411548	91.559281000276	70.4358081072312	87.6776888565765	124.690564440926	77.9332729697667	77.0221158423289	99.2671014575672	68.212351386619	108.848142391561	115.087889331618	155.621385617093	121.591169569373	86.2209270223827	97.5915496198829
SOLSEv5.0_44100	15.4697261037865	45.337421831112	32.1160800246057	32.2926673372755	26.5817267420156	35.2179040536156	22.3857928995514	36.4480111442706	20.9820350303218	33.2811611664384	31.9673716558267	43.6559048874361	27.2120355978903	12.2433924820871	2.8294797384926	31.2663007464102	31.5038002581783	34.3377674588477
SOLSEv5.0_00349	266.852775290316	344.152247536169	310.455440237855	235.876874463577	310.120145323516	297.591289253052	468.236168148951	328.032100298435	458.60733709132	314.744695602603	336.498649008702	312.412569350715	360.559471672047	328.122918519933	257.482656202827	283.133723425826	258.662781067148	222.291863023066
SOLSEv5.0_00348	108.288082726505	82.4316760565674	119.900032091861	98.2820310264906	88.6057558067187	103.892816958166	128.718309172421	76.7326550405697	131.887077333451	126.468412432466	127.869486623307	141.881690884167	129.257169089979	122.433924820871	138.644507186138	81.6397852822934	112.75044302927	79.5190404310157
SOLSEv5.0_00347	46.4091783113594	47.3982137325262	44.962512034448	64.585334674551	64.9775542582604	59.8704368911465	61.5609304737665	30.6930620162279	32.9717693333629	64.6605416947946	37.0148513909573	70.9408454420837	40.8180533968355	48.9735699283482	62.2485542468373	31.2663007464102	54.7171267642044	56.0247784854883
SOLSEv5.0_00346	96.6857881486654	90.6748436622241	107.053600082019	94.0699439824982	91.559281000276	142.632511417143	194.010205129446	109.344033432812	161.861413091054	128.370193070548	151.424392053916	114.59675032952	119.05265574077	127.331281813705	118.838149016689	107.695035904302	106.118064027548	112.049556970977
SOLSEv5.0_00353	226.244744267877	241.11265246546	226.953632173881	263.95745475686	194.932662774781	228.916376348501	380.558479292375	318.440518418364	404.653532727635	213.950321784247	262.468946226788	212.822536326251	255.112833730222	276.700670095167	319.731210449664	262.289522928219	237.107549311552	260.244132319688
SOLSEv5.0_00352	125.691524593265	107.161178873538	137.028608104984	85.6457698945133	165.397410839208	114.458188174251	151.104102071972	92.0791860486837	161.861413091054	116.008618923014	129.55197986835	125.510726551379	200.688762534441	178.753530238471	138.644507186138	128.539236401909	84.5628322719522	81.3262913499024
SOLSEv5.0_00351	1073.21224845019	989.180112678808	1061.97171281363	591.096215173608	593.658563905016	533.551246412276	757.385993101491	1638.24218511616	593.491848000531	266.249289331507	812.644237356016	245.564464991828	829.967085735655	930.497828638616	611.167623514402	1064.79124208608	794.227385456179	708.442360203594
SOLSEv5.0_00350	438.953478194941	370.942542254553	387.534032296909	475.965835971147	587.751513517901	514.181399182788	535.393546847605	494.925625011675	620.468750182374	496.364746539453	449.225696426618	481.57920078953	527.233189709125	524.017198233326	509.306352928669	470.731527904287	470.898909122244	419.282213181719
SOLSEv5.0_00355	85.0834935708255	78.310092253739	92.0660960705364	78.6256248211925	129.955108516521	77.4793889179543	5.59644822488786	9.59158188007121	11.989734303041	43.7409546758905	50.4747973513054	25.9206935269152	112.249646841298	34.2814989498437	59.4190745083447	93.7989022392307	66.3237900172174	77.7117895121289
SOLSEv5.0_00354	85.0834935708255	94.7964274650525	77.0785920590538	75.8175667918642	103.373381774505	81.0011793233159	119.390895464274	86.3242369206409	116.89990945465	130.27197370863	94.2196217224367	124.146479523647	98.6436290423525	112.639210835201	135.815027447645	60.7955847846866	79.5885480206609	39.7595202155078
SOLSEv5.0_29323	61.8789044151458	78.310092253739	85.6428800656153	67.3933927038793	73.8381298389323	73.9575985125928	104.46703353124	59.4678076564415	143.876811636492	93.1872512660275	75.712196026958	87.3118097748723	78.2346023439347	85.7037473746093	70.7369934623151	69.4806683253561	58.0333162650653	61.4465312421485
SOLSEv5.0_44742	42.5417467854128	82.4316760565674	44.962512034448	26.6765512786189	20.674676354901	28.1743232428925	83.9467233733179	67.1410731604985	80.930706545527	49.4462965901371	33.6498649008702	65.4838573311542	71.4315934444622	66.1143194032701	76.3959529393003	45.1624344114814	59.6914110154957	88.5552950254493
SOLSEv5.0_44741	88.9509250967721	86.5532598593957	94.2071680721768	57.5651896012302	41.3493527098021	72.196703309912	98.8705853063522	109.344033432812	152.869112363773	63.7096513757535	63.9347433116534	75.0335865252809	142.863186888924	105.293175345949	130.15606797066	55.5845346602849	87.8790217728131	146.387324429824
SOLSEv5.0_32357	270.720206816263	274.085322888086	263.351856201767	190.947945994325	215.607339129682	206.024738713651	414.137168641702	362.561795066692	338.709994060909	169.258476789315	274.246398942092	169.166631438815	370.763985021256	362.404417469777	447.057798681831	231.023222181809	242.081833562844	272.894888751895
SOLSEv5.0_19761	284.256217157076	267.902947183844	289.044720221452	299.058180123464	295.352519355729	352.179040536156	402.944272191926	303.09398741025	350.69972836395	385.110579211644	309.578757088006	362.889709376813	357.157967222311	279.149348591585	353.684967311575	338.718258086111	313.379907831352	294.581899778535
SOLSEv5.0_19762	361.604847676008	234.930276761217	334.0072322559	440.865110604544	416.447052291578	494.811551953299	425.330065091477	368.316744194735	527.548309333806	429.802424206576	333.133662518615	482.943447817262	384.370002820201	457.902878830056	458.375717635802	314.400024172236	426.130350860622	408.438707668399
SOLSEv5.0_19763	862.437230286095	818.134384861431	867.134160664355	914.022888546363	959.89568790612	695.553605058908	1414.035918155	867.079001958438	1462.74758497101	982.269699569453	864.801527952365	1024.54951782702	976.231777074316	869.280866228181	990.317908472411	708.702816918632	689.767416179061	657.839334474766
SOLSEv5.0_19758	514.3683929509	568.778564790315	479.600128367446	491.410155132453	549.355686001656	449.028276683599	108.197999014499	375.990009698792	95.9178744243283	204.441418593836	270.881412452005	210.094042270786	180.279735836024	210.586350691897	181.086703263527	498.52379523443	545.513172891613	1021.096769171
SOLSEv5.0_19759	29.0057364445996	28.8510866197986	66.3732320508519	47.7369864985812	26.5817267420156	98.6101313501237	55.9644822488786	49.8762257763703	59.9486715152052	77.97300616137	40.3798378810443	69.5765984143513	88.4391156931436	80.8063903817745	53.7601150313595	67.7436516172222	53.0590320137739	46.9885238910547
SOLSEv5.0_19760	79.2823462819056	59.7629651410113	89.9250240688961	75.8175667918642	76.7916550324896	88.044760134039	100.736068047982	51.7945421523846	83.9281401212873	76.0712255232878	67.2997298017405	73.6693394975485	125.855664640243	102.844496849531	90.5433516317633	109.432052612436	164.151380292613	146.387324429824
SOLSEv5.0_19764	676.800517040657	612.055194720013	573.807296439623	598.116360246929	632.05439142126	575.812731276615	859.987543891101	581.249861932316	944.191576364482	693.19904258096	629.252473646273	718.958183614964	751.732483391721	746.84694140731	746.982650962047	495.049761818162	570.38459414807	533.139021071582
SOLSEv5.0_25305	17.4034418667598	20.6079190141418	12.8464320098423	21.0604352199623	35.4423023226875	36.9787992562964	14.9238619330343	28.7747456402136	23.9794686060821	23.7722579760274	18.5074256954786	15.0067173050562	10.2045133492089	17.1407494749219	8.48843921547781	12.1591169569373	14.9228527538739	21.6870110266406
SOLSEv5.0_22904	792.823462819056	828.438344368502	721.541264552809	828.37711865185	871.289932099401	607.508844924869	166.027964005007	364.480111442706	206.822916727458	514.431662601234	869.849007687496	440.651789957558	564.649738656225	475.043628304978	430.080920250876	795.553652325327	747.800732444127	993.988005387696
SOLSEv5.0_25955	40.6080310224394	32.9726704226269	44.962512034448	29.4846093079472	32.4887771291302	58.1095416884657	29.8477238660686	28.7747456402136	26.9769021818423	44.6918449949316	28.6023851657397	25.9206935269152	64.6285845449896	39.1788559426786	25.4653176464334	53.8475179521509	44.7685582616218	30.7232656210742
SOLSEv5.0_02780	67.6800517040657	86.5532598593957	77.0785920590538	65.9893636892151	82.6987054196042	70.4358081072312	108.197999014499	92.0791860486837	137.881944484972	81.7765674375344	104.314581192698	99.5900330244637	132.658673539715	85.7037473746093	99.0317908472411	76.4287351578917	76.2723585198001	68.6755349176953
SOLSEv5.0_02779	133.426387645158	136.012265493336	154.157184118108	186.735858950332	132.908633710078	149.676092227866	194.010205129446	159.220259209182	218.812651030499	153.093341365617	164.884338014264	182.809101716139	163.272213587342	144.472031288627	198.063581694482	163.279570564587	140.938053786587	160.845331780918
SOLSEv5.0_22901	36.7405994964928	63.8845489438397	68.5143040524922	75.8175667918642	50.209928290474	73.9575985125928	70.8883441819129	55.631174904413	86.9255736970475	60.8569804186302	52.1572905963489	61.3911162479571	105.446637941825	80.8063903817745	118.838149016689	64.2696182009544	63.0076005163566	46.9885238910547
SOLSEv5.0_02777	4085.9414071626	4603.80910775929	4821.69414769414	2868.43127695886	2442.56533507188	1590.08836802074	5172.98364253801	7270.41906509398	4286.33001333717	1511.91560727534	4218.01056532408	1394.26046234249	6200.94261186926	5044.27770261986	7359.47679981926	4587.46112618163	3624.59512444093	3851.2517081476
SOLSEv5.0_02775	121.824093067318	84.4924679579815	98.4893120754576	78.6256248211925	67.9310794518177	45.7832752697003	102.601550789611	69.0593895365127	86.9255736970475	39.9373933997261	114.409540662959	40.9274108319714	74.8330978941984	117.536567828036	116.008669278197	109.432052612436	122.699011531852	95.7842987009961
SOLSEv5.0_02776	106.354366963532	98.9180112678808	102.771456078738	124.95858230511	215.607339129682	167.285044254674	93.2741370814644	141.955411825054	101.912741575849	168.307586470274	127.869486623307	163.709643327886	68.0300889947259	61.2169624104353	84.8843921547781	116.380119444971	129.331390533574	148.194575348711
SOLSEv5.0_02774	61.8789044151458	68.0061327466681	74.9375200574134	81.4336828505208	85.6522306131614	79.2402841206351	63.4264132153958	70.977705912527	53.9538043636847	94.1381415850686	77.3946892720015	77.7620805807456	57.825575645517	66.1143194032701	70.7369934623151	83.3768019904273	117.724727280561	95.7842987009961
SOLSEv5.0_29690	23.2045891556797	28.8510866197986	29.9750080229654	49.1410155132453	38.3958275162448	36.9787992562964	7.46193096651715	21.1014801361567	8.99230072728078	34.2320514854795	26.9198919206962	23.1921994714504	34.0150444973629	19.5894279713393	28.294797384926	26.0552506220085	21.5552317555957	25.3015128644141
SOLSEv5.0_29691	15.4697261037865	18.5471271127277	32.1160800246057	23.8684932492906	8.86057558067187	15.848056824127	9.32741370814644	13.4282146320997	8.99230072728078	3.80356127616439	15.1424392053916	13.6424702773238	30.6135400476266	19.5894279713393	19.8063581694482	12.1591169569373	18.2390422547348	18.0725091888672
SOLSEv5.0_35415	30.9394522075729	32.9726704226269	12.8464320098423	29.4846093079472	26.5817267420156	22.8916376348501	26.11675838281	24.9381128881852	11.989734303041	25.6740386141096	40.3798378810443	32.7419286655771	10.2045133492089	34.2814989498437	19.8063581694482	24.3182339138746	28.1876107573174	18.0725091888672
SOLSEv5.0_43386	25.138304918653	35.0334623240411	25.6928640196846	33.6966963519396	20.674676354901	22.8916376348501	24.2512756411807	30.6930620162279	14.9871678788013	29.477599890274	13.4599459603481	23.1921994714504	20.4090266984178	24.4867849641741	16.9768784309556	27.7922673301424	21.5552317555957	27.1087637833008
SOLSEv5.0_41710	564.645002788206	572.900148593143	539.550144413376	329.946818446076	469.610505775609	431.419324656791	770.444372292896	414.356337219076	740.366093212784	489.708514306165	560.270250599489	496.585918094586	792.550536788556	749.295619903727	696.05201566918	639.222148593276	555.461741394196	440.96922420836
SOLSEv5.0_22886	371.273426490875	325.605120423441	366.123312280505	224.644642346264	283.5384185815	269.416966010159	617.474787479294	305.012303786265	635.455918061175	350.878527726165	353.323581459137	398.360132097855	408.180533968355	416.27534439096	356.514447050068	303.977923923433	218.868507056818	256.629630481914
SOLSEv5.0_42941	152.763545274891	193.714438732933	173.426832132871	199.37212008231	212.653813936125	221.872795537778	214.530515287368	245.544496129823	287.753623272985	215.852102422329	235.549054306092	207.365548215322	227.900798132332	190.996922720558	246.164737248857	198.019904727265	217.210412306387	224.099113941953
SOLSEv5.0_25640	17.4034418667598	22.668710915556	14.9875040114827	2.8080580293283	11.8141007742292	22.8916376348501	29.8477238660686	19.1831637601424	17.9846014545616	23.7722579760274	16.8249324504351	21.8279524437181	10.2045133492089	24.4867849641741	11.3179189539704	17.370167081339	8.29047375215218	10.8435055133203
SOLSEv5.0_39094	125.691524593265	146.316225000407	104.912528080379	63.1813056598868	79.7451802260469	44.0223800670195	70.8883441819129	90.1608696726694	65.9435386667257	68.464102970959	121.139513643133	53.2056340815628	81.636106793671	88.1524258710268	70.7369934623151	92.0618855310968	96.1694955249653	81.3262913499024
SOLSEv5.0_18593	7.73486305189323	6.18237570424255	10.7053600082019	18.252377190634	8.86057558067187	28.1743232428925	18.6548274162929	17.2648473841282	20.9820350303218	11.4106838284932	15.1424392053916	17.7352113605209	23.8105311481541	12.2433924820871	14.147398692463	10.4221002488034	19.8971370051652	16.2652582699805
SOLSEv5.0_49157	311.328237838702	290.5716580994	306.173296234575	485.794039073796	395.772375936677	449.028276683599	436.522961541253	347.215264058578	458.60733709132	539.154810896302	304.531277352876	478.850706734065	517.028676359917	484.838342290647	379.150284958009	314.400024172236	374.729413597278	401.209703992852
SOLSEv5.0_13947	46.4091783113594	57.7021732395972	55.6678720426499	81.4336828505208	53.1634534840312	95.0883409447621	29.8477238660686	99.7524515527406	56.9512379394449	104.597935094521	42.0623311260878	72.3050924698161	13.6060177989452	24.4867849641741	39.6127163388964	43.4254177033475	71.2980742685087	81.3262913499024
SOLSEv5.0_13948	518.235824476846	626.480738029912	593.076944454386	525.106851484393	457.79640500138	397.962315805856	473.832616373839	462.314246619432	374.679196970032	388.914140487809	551.857784374272	324.690792600306	697.30841219594	568.093411168839	698.881495407673	689.595633129159	658.263615920883	663.261087231426
SOLSEv5.0_13949	13.5360103408131	12.3647514084851	21.4107200164038	16.8483481759698	26.5817267420156	10.5653712160847	83.9467233733179	24.9381128881852	71.9384058182462	26.6249289331507	18.5074256954786	20.4637054159857	40.8180533968355	7.34603548925223	14.147398692463	12.1591169569373	13.2647580034435	14.4580073510938
SOLSEv5.0_13950	181.769281719491	197.836022535762	124.182176095142	124.95858230511	174.25798641988	126.784454593016	169.758929488265	107.425717056798	197.830616000177	96.0399222231508	185.074256954786	105.047021135393	170.075222486815	146.920709785045	183.916183002019	206.704988267934	179.074233046487	113.856807889863
SOLSEv5.0_13951	123.757808830292	117.465138380608	139.169680106625	183.927800921004	112.233957355177	151.436987430547	214.530515287368	147.710360953097	224.807518182019	166.405805832192	119.457020398089	180.080607660674	180.279735836024	200.791636706228	166.939304571064	145.909403483248	172.441854044765	204.219353834199
SOLSEv5.0_13952	632.325054492271	626.480738029912	670.15553651344	471.753748927155	478.471081356281	440.223800670195	386.154927517262	456.55929749139	341.70742763667	379.405237297398	514.842932983315	336.969015849898	496.619649661499	541.157947708248	551.748549006058	614.903914679401	518.983656884726	484.343246261641
SOLSEv5.0_13953	114.089230015425	125.708305986265	100.630384077098	179.715713877011	147.676259677865	225.39458594314	190.279239646187	155.383626457154	185.840881697136	260.543947417261	129.55197986835	275.577899601941	108.848142391561	88.1524258710268	172.598264048049	142.43537006698	167.467569793474	186.146844645332
SOLSEv5.0_48772	65.7463359410924	49.4590056339404	36.3982240278865	46.332957483917	29.5352519355729	28.1743232428925	14.9238619330343	72.8960222885412	14.9871678788013	25.6740386141096	38.6973446360008	35.4704227210419	17.0075222486815	44.0762129355134	19.8063581694482	67.7436516172222	67.9818847676479	68.6755349176953
SOLSEv5.0_48771	237.847038845717	274.085322888086	244.082208187004	227.452700375593	215.607339129682	230.677271551182	229.454377220402	322.277151170393	251.784420363862	178.767379979726	270.881412452005	148.702926022829	282.324869328112	274.25199159875	232.017338556393	309.188974047834	273.585633821022	278.316641508555
SOLSEv5.0_12569	127.625240356238	125.708305986265	92.0660960705364	108.11023412914	79.7451802260469	59.8704368911465	41.0406203158443	155.383626457154	68.940972242486	44.6918449949316	139.646939338611	73.6693394975485	44.2195578465718	53.870926921183	42.4421960773891	102.4839857799	89.5371165232435	139.158320754277
SOLSEv5.0_50786	23.2045891556797	26.7902947183844	32.1160800246057	35.1007253666038	20.674676354901	24.6525328375309	24.2512756411807	32.6113783922421	14.9871678788013	22.8213676569863	43.7448243711313	39.563163804239	27.2120355978903	14.6920709785045	14.147398692463	29.5292840382763	23.2133265060261	36.1450183777344
SOLSEv5.0_12568	131.492671882185	150.437808803235	124.182176095142	157.251249642385	165.397410839208	214.829214727055	212.665032545739	205.259852233524	263.774154666903	208.24497987	156.471871789047	268.756664463279	170.075222486815	156.715423770714	183.916183002019	156.331503732051	169.125664543904	142.772822592051
SOLSEv5.0_12567	160.498408326784	123.647514084851	134.887536103344	262.553425742196	206.74676354901	274.699651618202	216.395998028997	153.465310081139	290.751056848745	296.677779540822	168.249324504351	283.763381768335	129.257169089979	220.381064677567	172.598264048049	126.802219693775	202.287559552513	177.110590050899
SOLSEv5.0_00243	301.659659023836	265.84215528243	312.596512239496	248.513135595555	292.398994162172	250.047118780671	158.566033038489	218.688066865624	200.828049575937	203.490528274795	250.691493511483	165.073890355618	241.506815931277	225.278421670402	206.55202090996	272.711623177023	240.423738812413	247.593375887481
SOLSEv5.0_24497	29.0057364445996	24.7295028169702	14.9875040114827	36.5047543812679	23.6282015484583	24.6525328375309	11.1928964497757	23.0197965121709	44.9615036364039	21.8704773379452	21.8724121855657	16.3709643327885	13.6060177989452	19.5894279713393	16.9768784309556	19.1071837894729	11.606663253013	27.1087637833008
SOLSEv5.0_12572	141.161250697051	105.100386972123	115.617888088581	133.382756393094	109.28043216162	169.045939457355	134.314757397309	147.710360953097	152.869112363773	136.928205941918	112.727047417915	103.682774107661	231.302302582068	178.753530238471	178.257223525034	132.013269818177	109.434253528409	135.543818916504
SOLSEv5.0_10256	226.244744267877	171.045727817377	211.966128162398	189.54391697966	301.259569742844	188.415786686843	367.50010010097	257.054394385908	317.727959030587	288.119766669452	267.516425961918	276.942146629673	319.741418275212	264.45727761308	282.94797384926	237.971289014345	235.449454561122	175.303339132012
SOLSEv5.0_04646	59.9451886521725	57.7021732395972	77.0785920590538	71.6054797478717	64.9775542582604	66.9140177018697	80.2157578900594	63.30444040847	74.9358393940065	62.7587610567124	72.347209536871	38.1989167765066	61.2270800952533	110.190532338783	96.2023111087485	90.3248688229629	46.4266530120522	81.3262913499024
SOLSEv5.0_04645	154.697261037865	166.924144014549	137.028608104984	192.351975008989	141.76920929075	181.37220587612	235.05082544529	201.423219481495	290.751056848745	177.816489660685	186.75675019983	177.352113605209	170.075222486815	200.791636706228	200.893061432975	218.864105224872	258.662781067148	233.135368536387
SOLSEv5.0_45034	204.973870875171	193.714438732933	179.850048137792	129.170669349102	156.536835258536	162.002358646632	238.781790928549	187.995004849396	218.812651030499	175.914709022603	211.994148875482	163.709643327886	210.89327588365	173.856173245636	192.404622217497	180.649737645926	174.099948795196	164.459833618691
SOLSEv5.0_04639	241.714470371663	307.057993310713	269.775072206688	314.50249928477	295.352519355729	281.743232428925	354.441720909565	276.237558146051	374.679196970032	355.63297932137	296.118811127658	369.710944515475	295.930887127057	264.45727761308	299.924852280216	237.971289014345	271.927539070591	296.389150697422
SOLSEv5.0_09525	359.671131913035	408.036796480008	408.944752313313	575.651896012302	629.100866227703	765.989413166139	720.076338268905	537.128585283988	719.384058182462	868.162861284522	474.46309510227	785.80628797385	629.278323201214	614.61830260077	509.306352928669	477.679594736823	613.495057659261	641.574076204785
SOLSEv5.0_04641	44.4754625483861	51.5197975353546	51.3857280393692	78.6256248211925	29.5352519355729	42.2614848643387	24.2512756411807	59.4678076564415	32.9717693333629	47.5445159520549	47.1098108612183	53.2056340815628	23.8105311481541	24.4867849641741	22.6358379079408	39.9513842870797	39.7942740103305	48.7957748099414
SOLSEv5.0_04640	7.73486305189323	14.4255433098993	29.9750080229654	25.2725222639547	0	42.2614848643387	14.9238619330343	11.5098982560855	17.9846014545616	19.0178063808219	16.8249324504351	23.1921994714504	23.8105311481541	14.6920709785045	14.147398692463	20.8442004976068	36.4780845094696	23.4942619455274
SOLSEv5.0_04643	48.3428940743327	55.641381338183	57.8089440442903	54.7571315719019	32.4887771291302	33.4570088509348	39.175137574215	57.5494912804273	44.9615036364039	25.6740386141096	42.0623311260878	30.0134346101123	54.4240711957807	68.5629978996875	67.9075137238225	46.8994511196153	38.1361792599	48.7957748099414
SOLSEv5.0_04642	185.636713245437	123.647514084851	167.00361612795	154.443191613057	129.955108516521	142.632511417143	132.449274655679	130.445513568968	155.866545939533	118.861289880137	159.836858279134	117.325244384985	170.075222486815	132.22863880654	200.893061432975	156.331503732051	130.989485284004	135.543818916504
SOLSEv5.0_04644	280.38878563113	222.565525352732	289.044720221452	169.887510774362	251.04964145237	167.285044254674	350.710755426306	266.64597626598	335.712560485149	176.865599341644	223.771601590787	196.451571993463	472.809118513345	374.647809951864	469.693636589772	274.448639885156	252.030402065426	243.978874049707
SOLSEv5.0_06397	237.847038845717	269.963739085258	254.787568195206	226.048671360928	183.118562000552	239.481747564586	264.898549311359	281.992507274094	263.774154666903	265.298399012466	255.738973246614	218.279524437181	278.923364878376	298.738776562924	234.846818294886	265.763556344487	198.971370051652	243.978874049707
SOLSEv5.0_51005	69.6137674670391	111.282762676366	119.900032091861	78.6256248211925	183.118562000552	109.175502566208	110.063481756128	95.9158188007121	89.9230072728078	78.9238964804111	109.362060927828	75.0335865252809	78.2346023439347	58.7682839140178	87.7138718932707	52.110501244017	26.529516006887	34.3377674588477
SOLSEv5.0_06396	382.875721068715	368.881750353139	447.48404834284	509.662532323087	508.006333291854	491.289761547938	473.832616373839	475.742461251532	476.591938545881	527.744127067809	356.688567949224	566.162516508937	479.612127412817	384.442523937533	509.306352928669	427.30611020094	499.086519879561	455.427231559453
SOLSEv5.0_10252	1421.28108578538	1343.63631972205	1398.12001707117	2056.90250648298	2079.28173626433	2164.14020409468	2240.44477269677	1643.99713424421	2493.86473503254	2285.9403269748	1492.37150835359	2321.94844120051	1996.6831119952	2069.13332947271	1969.31789799085	1457.35701812434	1920.07372099844	1780.14215510342
SOLSEv5.0_45321	17.4034418667598	28.8510866197986	21.4107200164038	11.2322321173132	5.90705038711458	7.04358081072312	24.2512756411807	13.4282146320997	17.9846014545616	5.70534191424658	20.1899189405221	13.6424702773238	6.80300889947259	7.34603548925223	33.9537568619112	12.1591169569373	11.606663253013	18.0725091888672
SOLSEv5.0_12574	94.752072385692	115.404346479194	113.47681608694	99.6860600411548	103.373381774505	70.4358081072312	194.010205129446	201.423219481495	146.874245212253	82.7274577565755	176.661790729569	62.7553632756894	136.060177989452	132.22863880654	183.916183002019	144.172386775114	127.673295783144	168.074335456465
SOLSEv5.0_06398	243.648186134637	274.085322888086	301.891152231294	209.200323184959	165.397410839208	61.6313320938273	145.507653847084	423.947919099148	116.89990945465	56.1025288234247	260.786452981744	54.5698811092952	142.863186888924	132.22863880654	226.358379079408	204.9679715598	139.279959036157	184.339593726445
SOLSEv5.0_15431	59.9451886521725	109.221970774952	96.3482400738172	64.585334674551	73.8381298389323	72.196703309912	97.0051025647229	111.262349808826	92.920440848568	83.6783480756166	116.092033908002	61.3911162479571	40.8180533968355	78.3577118853571	19.8063581694482	97.2729356554985	67.9818847676479	59.6392803232617
SOLSEv5.0_15430	156.630976800838	117.465138380608	134.887536103344	143.210959495743	106.326906968062	117.979978579612	132.449274655679	153.465310081139	143.876811636492	124.566631794384	122.822006888176	120.053738440449	156.469204687869	129.779960310123	166.939304571064	140.698353358846	145.912338037878	122.893062484297
SOLSEv5.0_12573	152.763545274891	150.437808803235	137.028608104984	186.735858950332	230.374965097469	162.002358646632	132.449274655679	180.321739345339	158.863979515294	159.749573598904	161.519351524177	154.159914133759	153.067700238133	203.240315202645	169.768784309556	187.597804478461	180.732327796918	171.688837294238
SOLSEv5.0_15428	203.040155112197	193.714438732933	188.414336144354	214.816439243615	307.166620129958	272.938756415521	289.14982495254	237.871230625766	278.761322545704	223.459224974658	235.549054306092	285.127628796067	323.142922724948	227.727100166819	240.505777771871	208.442004976068	200.629464802083	242.17162313082
SOLSEv5.0_15429	262.98534376437	236.991068662631	280.48043221489	188.139887964996	144.722734484307	123.262664187655	255.571135603212	328.032100298435	206.822916727458	161.651354236987	275.928892187136	148.702926022829	251.711329280486	239.970492648906	268.800575156797	236.234272306211	240.423738812413	224.099113941953
SOLSEv5.0_15432	58.0114728891992	55.641381338183	94.2071680721768	51.9490735425736	53.1634534840312	26.4134280402117	44.7715857991029	72.8960222885412	41.9640700606436	23.7722579760274	68.982223046784	25.9206935269152	20.4090266984178	44.0762129355134	33.9537568619112	62.5326014928205	54.7171267642044	45.181272972168
SOLSEv5.0_23123	127.625240356238	100.978803169295	98.4893120754576	64.585334674551	79.7451802260469	84.5229697286775	67.1573786986543	86.3242369206409	68.940972242486	58.0043094615069	111.044554172872	50.477140026098	108.848142391561	102.844496849531	73.5664732008077	67.7436516172222	74.6142637693696	68.6755349176953
SOLSEv5.0_49071	67.6800517040657	51.5197975353546	70.6553760541326	67.3933927038793	82.6987054196042	68.6749129045504	76.4847924068008	67.1410731604985	62.9461050909655	59.9060900995891	65.617236556697	66.8481043588866	34.0150444973629	53.870926921183	65.0780339853299	59.0585680765527	51.4009372633435	75.9045385932422
SOLSEv5.0_49072	123.757808830292	131.890681690508	109.194672083659	137.594843437087	141.76920929075	132.067140201059	152.969584813602	138.118779073025	179.846014545616	143.584438175206	114.409540662959	151.431420078294	146.264691338661	129.779960310123	164.109824832571	138.961336650712	134.305674784865	135.543818916504
SOLSEv5.0_23130	98.6195039116387	103.039595070709	102.771456078738	65.9893636892151	97.4663313873906	84.5229697286775	108.197999014499	93.9975024246979	110.90504230313	65.6114320138357	131.234473113394	73.6693394975485	146.264691338661	102.844496849531	164.109824832571	147.646420191382	135.963769535296	166.267084537578
SOLSEv5.0_42920	680.667948566604	661.514200353953	691.566256529843	317.310557314098	611.379715066359	473.68080952113	496.21840927339	468.069195747475	431.630434909477	317.597366559726	529.985372188706	342.426003960827	727.921952243567	883.972937206685	495.158954236206	458.57241094735	341.56751858867	412.053209506172
SOLSEv5.0_20929	150.829829511918	105.100386972123	134.887536103344	130.574698363766	180.165036806995	162.002358646632	188.413756904558	143.873728201068	185.840881697136	153.093341365617	124.50450013322	140.517443856435	176.878231386287	178.753530238471	130.15606797066	130.276253110043	102.801874526687	133.736567997617
SOLSEv5.0_11557	261.051628001396	222.565525352732	291.185792223092	285.017889976823	410.540001904464	353.939935738837	404.809754933555	249.381128881852	401.656099151875	354.682089002329	247.326507021396	354.704227210419	367.36248057152	379.545166944699	331.049129403635	211.916038392336	283.534202323605	269.280386914121
SOLSEv5.0_20927	73.4811989929857	59.7629651410113	53.5268000410096	63.1813056598868	64.9775542582604	51.0659608777426	143.642171105455	57.5494912804273	113.90247587889	131.222864027671	74.0297027819145	111.868256274055	44.2195578465718	58.7682839140178	73.5664732008077	50.3734845358831	67.9818847676479	77.7117895121289
SOLSEv5.0_11559	116.022945778398	127.769097887679	74.9375200574134	67.3933927038793	70.884604645375	73.9575985125928	5.59644822488786	15.3465310081139	17.9846014545616	37.0847224426028	79.0771825170451	28.64918758238	51.0225667460444	58.7682839140178	39.6127163388964	137.224319942578	109.434253528409	146.387324429824
SOLSEv5.0_11560	117.956661541372	107.161178873538	192.696480147634	141.806930481079	141.76920929075	140.871616214462	184.682791421299	128.527197192954	194.833182424417	147.38799945137	143.011925828699	160.981149272421	132.658673539715	173.856173245636	192.404622217497	152.857470315783	157.519001290891	160.845331780918
SOLSEv5.0_18857	17.4034418667598	22.668710915556	21.4107200164038	36.5047543812679	53.1634534840312	35.2179040536156	27.9822411244393	17.2648473841282	23.9794686060821	37.0847224426028	8.41246622521756	31.3776816378447	10.2045133492089	39.1788559426786	42.4421960773891	24.3182339138746	31.5038002581783	34.3377674588477
SOLSEv5.0_18858	1.93371576297331	4.12158380282837	6.42321600492115	12.6362611319774	8.86057558067187	5.28268560804234	3.73096548325857	17.2648473841282	5.99486715152052	18.0669160617808	6.72997298017405	17.7352113605209	0	2.44867849641741	0	10.4221002488034	0	16.2652582699805
SOLSEv5.0_18859	5.80114728891992	10.3039595070709	2.14107200164038	7.02014507332076	5.90705038711458	19.3698472294886	3.73096548325857	3.83663275202849	2.99743357576026	7.60712255232878	3.36498649008702	4.09274108319714	40.8180533968355	2.44867849641741	8.48843921547781	5.2110501244017	8.29047375215218	5.42175275666016
SOLSEv5.0_18855	32.8731679705462	16.4863352113135	19.2696480147634	44.9289284692529	38.3958275162448	54.5877512831042	1.86548274162929	28.7747456402136	0	11.4106838284932	10.0949594702611	27.2849405546476	13.6060177989452	7.34603548925223	5.65895947698521	24.3182339138746	23.2133265060261	18.0725091888672
SOLSEv5.0_45189	40.6080310224394	37.0942542254553	55.6678720426499	46.332957483917	17.7211511613437	40.5005896616579	48.5025512823615	40.2846438962991	47.9589372121642	74.1694448852056	50.4747973513054	64.1196103034218	13.6060177989452	17.1407494749219	36.7832366004038	55.5845346602849	24.8714212564565	43.3740220532813
SOLSEv5.0_45188	30.9394522075729	18.5471271127277	21.4107200164038	30.8886383226113	44.3028779033594	15.848056824127	14.9238619330343	24.9381128881852	8.99230072728078	9.50890319041097	23.5549054306092	9.54972919412666	17.0075222486815	19.5894279713393	8.48843921547781	19.1071837894729	11.606663253013	16.2652582699805
SOLSEv5.0_45190	90.8846408597454	90.6748436622241	83.5018080639749	54.7571315719019	62.0240290647031	72.196703309912	24.2512756411807	78.6509714165839	29.9743357576026	62.7587610567124	52.1572905963489	51.8413870538304	10.2045133492089	17.1407494749219	16.9768784309556	60.7955847846866	49.7428425129131	72.2900367554688
SOLSEv5.0_45186	214.642449690037	218.443941549903	231.235776177161	238.684932492906	224.467914710354	235.959957159225	361.903651876082	237.871230625766	299.743357576026	215.852102422329	286.023851657397	251.021453102758	309.536904926003	266.905956109498	305.583811757201	258.815489511951	238.765644061983	204.219353834199
SOLSEv5.0_24010	59.9451886521725	76.2493003523248	51.3857280393692	36.5047543812679	35.4423023226875	44.0223800670195	42.9061030574736	61.3861240324558	32.9717693333629	35.1829418045206	60.5697568215664	30.0134346101123	74.8330978941984	105.293175345949	56.5895947698521	55.5845346602849	48.0847477624826	54.2175275666016
SOLSEv5.0_22673	444.754625483861	426.583923592736	406.803680311673	342.583079578053	469.610505775609	334.570088509348	518.604202172942	404.764755339005	506.566274303484	413.637288782877	516.525426228358	416.095343458376	493.218145211762	524.017198233326	447.057798681831	399.513842870797	394.626550602444	365.064685615117
SOLSEv5.0_30650	129.558956119212	142.194641197579	119.900032091861	165.67542373037	197.886187968339	188.415786686843	328.324962526755	126.60888081694	350.69972836395	262.445728055343	146.376912318786	283.763381768335	241.506815931277	298.738776562924	240.505777771871	116.380119444971	175.758043545626	148.194575348711
SOLSEv5.0_47446	1334.26387645158	1547.65471796205	1415.24859308429	1074.08219621808	1178.45655222936	1165.71262417468	1443.88364202107	1058.91063955986	1519.69882291045	1232.35385347726	1219.80760265655	1180.07367898851	1527.2754979316	1895.27715622708	1485.47686270862	1103.00560966503	998.173039759122	1111.45931511533
SOLSEv5.0_30651	9.66857881486654	8.24316760565674	8.56428800656153	16.8483481759698	20.674676354901	14.0871616214462	3.73096548325857	28.7747456402136	0	11.4106838284932	16.8249324504351	13.6424702773238	0	4.89735699283482	0	13.8961336650712	13.2647580034435	12.650756432207
SOLSEv5.0_22672	829.564062315549	787.222506340218	839.30022464303	810.124741461216	918.546335196318	744.85867073397	718.210855527276	725.123590133384	752.355827515825	782.582732570823	1014.54342676124	862.204121526864	772.141510090139	830.102010285502	715.858373838629	852.875203693746	651.631236919161	659.646585393653
SOLSEv5.0_41991	17.4034418667598	41.2158380282837	29.9750080229654	21.0604352199623	26.5817267420156	52.8268560804234	20.5203101579222	28.7747456402136	38.9666364848834	30.4284902093151	38.6973446360008	50.477140026098	13.6060177989452	17.1407494749219	25.4653176464334	34.740334162678	21.5552317555957	37.9522692966211
SOLSEv5.0_27673	11.6022945778398	32.9726704226269	17.1285760131231	12.6362611319774	20.674676354901	26.4134280402117	3.73096548325857	0	0	2.85267095712329	1.68249324504351	0	17.0075222486815	17.1407494749219	8.48843921547781	12.1591169569373	8.29047375215218	3.61450183777344
SOLSEv5.0_50065	233.97960731977	187.532063028691	207.683984159117	154.443191613057	224.467914710354	151.436987430547	285.418859469281	191.831637601424	341.70742763667	161.651354236987	132.916966358437	106.411268163126	357.157967222311	244.867849641741	362.173406527053	140.698353358846	127.673295783144	113.856807889863
SOLSEv5.0_21730	137.293819171105	111.282762676366	79.2196640606942	89.8578569385057	59.0705038711458	44.0223800670195	54.0989995072493	57.5494912804273	23.9794686060821	17.1160257427398	89.1721419873061	25.9206935269152	51.0225667460444	48.9735699283482	121.667628755182	100.746969071766	46.4266530120522	61.4465312421485
SOLSEv5.0_21912	38.6743152594661	39.1550461268695	36.3982240278865	43.5248994545887	62.0240290647031	58.1095416884657	83.9467233733179	30.6930620162279	77.9332729697667	38.986503080685	52.1572905963489	38.1989167765066	61.2270800952533	68.5629978996875	65.0780339853299	24.3182339138746	41.4523687607609	37.9522692966211
SOLSEv5.0_21913	185.636713245437	218.443941549903	190.555408145994	324.330702387419	280.584893387943	353.939935738837	218.261480770627	395.173173458934	230.80238533354	329.958940707261	228.819081325918	346.518745044024	221.097789232859	195.894279713393	215.040460125438	250.130405971282	238.765644061983	319.883412642949
SOLSEv5.0_21914	7.73486305189323	18.5471271127277	14.9875040114827	16.8483481759698	17.7211511613437	24.6525328375309	9.32741370814644	17.2648473841282	5.99486715152052	6.65623223328768	8.41246622521756	39.563163804239	20.4090266984178	9.79471398566964	19.8063581694482	15.6331503732051	18.2390422547348	34.3377674588477
SOLSEv5.0_21911	158.564692563811	150.437808803235	158.439328121388	144.614988510408	156.536835258536	123.262664187655	59.6954477321372	126.60888081694	38.9666364848834	104.597935094521	146.376912318786	91.4045508580694	105.446637941825	83.2550688781919	130.15606797066	156.331503732051	185.706612048209	206.026604753086
SOLSEv5.0_14857	32.8731679705462	49.4590056339404	23.5517920180442	23.8684932492906	8.86057558067187	31.696113648254	9.32741370814644	24.9381128881852	29.9743357576026	27.5758192521918	18.5074256954786	38.1989167765066	10.2045133492089	14.6920709785045	28.294797384926	29.5292840382763	18.2390422547348	34.3377674588477
SOLSEv5.0_14858	112.155514252452	146.316225000407	132.746464101704	130.574698363766	79.7451802260469	102.131921755485	151.104102071972	115.098982560855	128.889643757691	140.731767218082	129.55197986835	114.59675032952	163.272213587342	173.856173245636	166.939304571064	166.753603980855	137.621864285726	150.001826267598
SOLSEv5.0_41875	179.835565956518	144.255433098993	250.505424191925	228.856729390257	209.700288742568	262.373385199436	350.710755426306	235.952914249752	320.725392606348	219.655663698493	198.534202915134	242.835970936364	384.370002820201	225.278421670402	299.924852280216	258.815489511951	268.611349569731	290.967397940762
SOLSEv5.0_14856	17.4034418667598	12.3647514084851	10.7053600082019	18.252377190634	11.8141007742292	8.8044760134039	3.73096548325857	28.7747456402136	23.9794686060821	19.0178063808219	11.7774527153046	9.54972919412666	13.6060177989452	9.79471398566964	8.48843921547781	15.6331503732051	14.9228527538739	23.4942619455274
SOLSEv5.0_14854	305.527090549782	327.665912324855	312.596512239496	197.968091067645	150.629784871422	151.436987430547	205.203101579222	239.78954700178	113.90247587889	119.812180199178	252.373986756527	90.040303830337	292.529382677321	193.445601216975	277.289014372275	265.763556344487	190.6808962995	151.809077186484
SOLSEv5.0_14855	148.896113748945	129.829889789094	160.580400123029	175.503626833019	203.793238355453	135.58893060642	152.969584813602	145.792044577082	176.848580969855	141.682657537124	153.10688529896	141.881690884167	139.461682439188	186.099565727723	234.846818294886	175.438687521524	198.971370051652	146.387324429824
SOLSEv5.0_14859	98.6195039116387	90.6748436622241	79.2196640606942	84.2417408798491	88.6057558067187	95.0883409447621	63.4264132153958	42.2029602723133	92.920440848568	85.5801287136988	100.949594702611	105.047021135393	54.4240711957807	80.8063903817745	62.2485542468373	34.740334162678	86.2209270223827	86.7480441065625
SOLSEv5.0_14860	32.8731679705462	45.337421831112	27.833936021325	40.7168414252604	67.9310794518177	44.0223800670195	24.2512756411807	53.7128585283988	17.9846014545616	35.1829418045206	45.4273176161748	32.7419286655771	34.0150444973629	26.9354634605915	39.6127163388964	45.1624344114814	49.7428425129131	43.3740220532813
SOLSEv5.0_49309	48.3428940743327	55.641381338183	66.3732320508519	67.3933927038793	56.1169786775885	70.4358081072312	20.5203101579222	95.9158188007121	23.9794686060821	59.9060900995891	68.982223046784	80.4905746362104	6.80300889947259	9.79471398566964	39.6127163388964	64.2696182009544	66.3237900172174	61.4465312421485
SOLSEv5.0_15106	112.155514252452	100.978803169295	74.9375200574134	84.2417408798491	67.9310794518177	68.6749129045504	141.776688363826	97.8341351767264	155.866545939533	77.0221158423289	92.5371284773932	115.960997357252	108.848142391561	83.2550688781919	141.47398692463	97.2729356554985	139.279959036157	186.146844645332
SOLSEv5.0_46421	1.93371576297331	16.4863352113135	4.28214400328076	14.0402901466415	20.674676354901	14.0871616214462	16.7893446746636	1.91831637601424	5.99486715152052	16.1651354236987	13.4599459603481	25.9206935269152	10.2045133492089	14.6920709785045	22.6358379079408	5.2110501244017	6.63237900172174	9.0362545944336
SOLSEv5.0_51219	21.2708733927064	8.24316760565674	14.9875040114827	21.0604352199623	11.8141007742292	17.6089520268078	13.058379191405	11.5098982560855	11.989734303041	11.4106838284932	3.36498649008702	10.913976221859	13.6060177989452	12.2433924820871	25.4653176464334	5.2110501244017	14.9228527538739	10.8435055133203
SOLSEv5.0_48121	30.9394522075729	35.0334623240411	36.3982240278865	36.5047543812679	44.3028779033594	49.3050656750618	41.0406203158443	40.2846438962991	44.9615036364039	56.1025288234247	33.6498649008702	50.477140026098	81.636106793671	41.627534439096	45.2716758158817	17.370167081339	48.0847477624826	50.6030257288282
SOLSEv5.0_31065	46.4091783113594	51.5197975353546	51.3857280393692	53.3531025572378	17.7211511613437	19.3698472294886	14.9238619330343	53.7128585283988	17.9846014545616	29.477599890274	42.0623311260878	12.2782232495914	30.6135400476266	44.0762129355134	45.2716758158817	43.4254177033475	36.4780845094696	25.3015128644141
SOLSEv5.0_49994	108.288082726505	70.0669246480822	92.0660960705364	123.554553290445	121.094532935849	142.632511417143	80.2157578900594	143.873728201068	110.90504230313	134.075534984795	84.1246622521756	140.517443856435	61.2270800952533	83.2550688781919	116.008669278197	83.3768019904273	119.382822030991	86.7480441065625
SOLSEv5.0_06864	462.15806735062	480.164513029505	505.29299238713	429.63287848723	413.493527098021	406.76679181926	503.680340239908	443.13108285929	482.586805697402	378.454346978357	375.195993644703	384.717661820531	581.657260904906	595.028874629431	503.647393451683	427.30611020094	386.336076850292	430.125718695039
SOLSEv5.0_24161	7.73486305189323	12.3647514084851	8.56428800656153	11.2322321173132	2.95352519355729	10.5653712160847	16.7893446746636	9.59158188007121	5.99486715152052	3.80356127616439	10.0949594702611	6.8212351386619	23.8105311481541	7.34603548925223	0	8.68508354066951	9.94856850258262	21.6870110266406
SOLSEv5.0_24162	3358.86428028463	3019.06013557178	3155.94013041792	3361.24546110598	3296.13411600994	2544.49356787373	1227.48764399207	2348.01924424143	1189.98112957682	1702.09367108356	1993.75449537656	2057.28451782043	2687.18851529167	2355.62871355355	2345.63870321037	2789.64883326305	3312.87331136001	3525.94654274799
SOLSEv5.0_46133	44.4754625483861	61.8237570424255	42.8214400328077	23.8684932492906	32.4887771291302	19.3698472294886	54.0989995072493	51.7945421523846	29.9743357576026	19.0178063808219	57.2047703314794	21.8279524437181	61.2270800952533	39.1788559426786	118.838149016689	45.1624344114814	38.1361792599	43.3740220532813
SOLSEv5.0_04618	79.2823462819056	78.310092253739	87.7839520672557	95.4739729971623	91.559281000276	121.501768984974	80.2157578900594	164.975208337225	56.9512379394449	84.6292383946577	94.2196217224367	120.053738440449	91.8406201428799	58.7682839140178	65.0780339853299	105.958019196168	114.4085377797	95.7842987009961
SOLSEv5.0_46134	27.0720206816263	24.7295028169702	36.3982240278865	16.8483481759698	20.674676354901	26.4134280402117	13.058379191405	11.5098982560855	11.989734303041	18.0669160617808	23.5549054306092	12.2782232495914	13.6060177989452	9.79471398566964	8.48843921547781	26.0552506220085	9.94856850258262	12.650756432207
SOLSEv5.0_04615	179.835565956518	224.626317254146	209.825056160757	189.54391697966	177.211511613437	220.111900335098	154.835067555231	272.400925394022	152.869112363773	193.981625084384	217.041628610613	219.643771464913	115.651151291034	100.395818353114	113.179189539704	198.019904727265	189.02280154907	260.244132319688
SOLSEv5.0_04616	110.221798489479	92.7356355636383	79.2196640606942	102.494118070483	100.419856580948	130.306244998378	82.0812406316886	99.7524515527406	59.9486715152052	107.450606051644	72.347209536871	87.3118097748723	105.446637941825	75.9090333889397	93.3728313702559	116.380119444971	122.699011531852	103.013302376543
SOLSEv5.0_04613	765.75144213743	906.748436622241	877.839520672557	429.63287848723	702.938996066635	674.422862626739	389.885893000521	811.447827054025	401.656099151875	234.869908803151	639.347433116534	212.822536326251	1054.46637941825	830.102010285502	647.950860114806	672.22546604782	432.762729862344	625.308817934805
SOLSEv5.0_44129	88.9509250967721	86.5532598593957	81.3607360623345	108.11023412914	59.0705038711458	121.501768984974	121.256378205904	93.9975024246979	59.9486715152052	77.97300616137	121.139513643133	110.504009246323	78.2346023439347	75.9090333889397	84.8843921547781	128.539236401909	111.092348278839	112.049556970977
SOLSEv5.0_43756	48.3428940743327	70.0669246480822	53.5268000410096	64.585334674551	44.3028779033594	42.2614848643387	31.7132066076979	40.2846438962991	50.9563707879244	38.986503080685	42.0623311260878	28.64918758238	71.4315934444622	46.5248914319308	45.2716758158817	59.0585680765527	38.1361792599	43.3740220532813
SOLSEv5.0_42754	7.73486305189323	8.24316760565674	2.14107200164038	7.02014507332076	2.95352519355729	22.8916376348501	5.59644822488786	15.3465310081139	11.989734303041	17.1160257427398	5.04747973513054	21.8279524437181	17.0075222486815	2.44867849641741	5.65895947698521	1.7370167081339	4.97428425129131	5.42175275666016
SOLSEv5.0_43757	36.7405994964928	82.4316760565674	62.0910880475711	40.7168414252604	56.1169786775885	47.5441704723811	41.0406203158443	36.4480111442706	35.9692029091231	46.5936256330138	70.6647162918275	17.7352113605209	34.0150444973629	41.627534439096	50.9306352928669	66.0066349090883	44.7685582616218	66.8682839988086
SOLSEv5.0_35957	56.0777571262259	86.5532598593957	66.3732320508519	37.9087833959321	41.3493527098021	35.2179040536156	61.5609304737665	42.2029602723133	95.9178744243283	46.5936256330138	72.347209536871	51.8413870538304	71.4315934444622	71.0116763961049	79.2254326777929	60.7955847846866	46.4266530120522	32.5305165399609
SOLSEv5.0_44128	36.7405994964928	24.7295028169702	32.1160800246057	39.3128124105962	73.8381298389323	47.5441704723811	24.2512756411807	26.8564292641994	26.9769021818423	38.0356127616439	26.9198919206962	25.9206935269152	71.4315934444622	71.0116763961049	73.5664732008077	149.383436899516	112.75044302927	95.7842987009961
SOLSEv5.0_41947	121.824093067318	117.465138380608	158.439328121388	120.746495261117	121.094532935849	130.306244998378	104.46703353124	122.772248064912	125.892210181931	129.321083389589	102.632087947654	118.689491412717	71.4315934444622	73.4603548925223	87.7138718932707	100.746969071766	77.9304532702305	106.627804214316
SOLSEv5.0_44825	46.4091783113594	65.9453408452539	36.3982240278865	65.9893636892151	44.3028779033594	56.348646485785	35.4441720909565	61.3861240324558	35.9692029091231	52.2989675472604	55.5222770864359	46.3843989429009	34.0150444973629	39.1788559426786	25.4653176464334	48.6364678277492	51.4009372633435	50.6030257288282
SOLSEv5.0_48545	90.8846408597454	96.8572193664667	117.758960090221	141.806930481079	150.629784871422	140.871616214462	229.454377220402	257.054394385908	251.784420363862	189.227173489178	166.566831259308	185.537595771604	98.6436290423525	80.8063903817745	240.505777771871	109.432052612436	175.758043545626	321.690663561836
SOLSEv5.0_29943	32.8731679705462	30.9118785212128	25.6928640196846	12.6362611319774	26.5817267420156	36.9787992562964	33.5786893493272	21.1014801361567	8.99230072728078	35.1829418045206	28.6023851657397	24.5564464991828	34.0150444973629	19.5894279713393	33.9537568619112	31.2663007464102	26.529516006887	27.1087637833008
SOLSEv5.0_38531	11.6022945778398	24.7295028169702	14.9875040114827	19.6564062052981	14.7676259677865	14.0871616214462	0	3.83663275202849	0	1.90178063808219	21.8724121855657	0	3.40150444973629	2.44867849641741	2.8294797384926	15.6331503732051	28.1876107573174	54.2175275666016
SOLSEv5.0_42733	11.6022945778398	16.4863352113135	21.4107200164038	16.8483481759698	35.4423023226875	14.0871616214462	11.1928964497757	24.9381128881852	8.99230072728078	7.60712255232878	18.5074256954786	13.6424702773238	17.0075222486815	2.44867849641741	2.8294797384926	27.7922673301424	11.606663253013	34.3377674588477
SOLSEv5.0_49177	160.498408326784	152.49860070465	141.310752108265	113.726350187796	73.8381298389323	121.501768984974	76.4847924068008	149.628677329111	68.940972242486	93.1872512660275	158.15436503409	84.5833157194075	74.8330978941984	90.6011043674442	107.520230062719	138.961336650712	165.809475043044	155.423579024258
SOLSEv5.0_33808	7.73486305189323	4.12158380282837	17.1285760131231	21.0604352199623	5.90705038711458	31.696113648254	20.5203101579222	19.1831637601424	14.9871678788013	10.4597935094521	20.1899189405221	16.3709643327885	17.0075222486815	19.5894279713393	16.9768784309556	20.8442004976068	8.29047375215218	16.2652582699805
SOLSEv5.0_45218	63.8126201781191	80.3708841551532	57.8089440442903	131.97872737843	127.001583322964	109.175502566208	123.121860947533	78.6509714165839	152.869112363773	195.883405722466	112.727047417915	201.908560104392	149.666195788397	117.536567828036	79.2254326777929	102.4839857799	132.647580034435	92.1697968632227
SOLSEv5.0_49643	177.901850193544	183.410479225862	211.966128162398	235.876874463577	292.398994162172	288.786813239648	339.51785897653	293.502405530179	356.694595515471	267.200179650548	213.676642120526	267.392417435546	217.696284783123	239.970492648906	223.528899340916	138.961336650712	207.261843803804	108.435055133203
SOLSEv5.0_42732	150.829829511918	175.167311620206	167.00361612795	255.533280668876	259.910217033042	304.634870063775	208.93406706248	343.378631306549	200.828049575937	289.070656988494	272.563905697049	326.055039628039	238.105311481541	247.316528138158	268.800575156797	270.974606468889	276.901823321883	309.039907129629
SOLSEv5.0_11946	116.022945778398	74.1885084509106	98.4893120754576	153.039162598393	112.233957355177	112.69729297157	162.296998521748	103.589084304769	128.889643757691	158.798683279863	75.712196026958	147.338678995097	74.8330978941984	129.779960310123	99.0317908472411	92.0618855310968	119.382822030991	130.122066159844
SOLSEv5.0_33643	50.276609837306	30.9118785212128	32.1160800246057	23.8684932492906	17.7211511613437	28.1743232428925	48.5025512823615	23.0197965121709	56.9512379394449	15.2142451046576	42.0623311260878	25.9206935269152	34.0150444973629	31.8328204534263	56.5895947698521	39.9513842870797	21.5552317555957	28.9160147021875
SOLSEv5.0_49339	125.691524593265	156.620184507478	107.053600082019	133.382756393094	221.514389516797	147.915197025186	136.180240138938	118.935615312883	140.879378060732	153.093341365617	139.646939338611	139.153196828703	156.469204687869	127.331281813705	158.450865355586	152.857470315783	129.331390533574	113.856807889863
SOLSEv5.0_03578	148.896113748945	94.7964274650525	81.3607360623345	96.8780020118265	76.7916550324896	130.306244998378	124.987343689162	113.18066618484	170.853713818335	188.276283170137	137.964446093568	175.987866577477	139.461682439188	127.331281813705	118.838149016689	119.854152861239	122.699011531852	103.013302376543
SOLSEv5.0_03579	620.722759914432	632.663113734154	631.616240483913	775.024016094612	705.892521260193	776.554784382224	677.170235211431	627.289454956657	818.299366182551	755.957803637672	583.825156030099	769.435323641062	598.664783153588	658.694515536283	732.835252269584	508.945895483233	691.425510929492	632.537821610352
SOLSEv5.0_03575	21.2708733927064	22.668710915556	19.2696480147634	50.5450445279095	38.3958275162448	38.7396944589772	24.2512756411807	69.0593895365127	35.9692029091231	38.0356127616439	20.1899189405221	24.5564464991828	40.8180533968355	29.3841419570089	19.8063581694482	27.7922673301424	46.4266530120522	32.5305165399609
SOLSEv5.0_03576	7.73486305189323	16.4863352113135	6.42321600492115	23.8684932492906	23.6282015484583	19.3698472294886	27.9822411244393	42.2029602723133	2.99743357576026	13.3124644665754	13.4599459603481	34.1061756933095	23.8105311481541	22.0381064677567	14.147398692463	19.1071837894729	18.2390422547348	12.650756432207
SOLSEv5.0_03577	58.0114728891992	59.7629651410113	40.6803680311673	43.5248994545887	59.0705038711458	47.5441704723811	48.5025512823615	47.9579094003561	11.989734303041	38.0356127616439	53.8397838413924	49.1128929983657	20.4090266984178	14.6920709785045	28.294797384926	33.0033174545441	43.1104635111913	32.5305165399609
SOLSEv5.0_35202	88.9509250967721	117.465138380608	85.6428800656153	108.11023412914	251.04964145237	146.154301822505	136.180240138938	216.769750489609	134.884510909212	136.928205941918	180.026777219656	124.146479523647	132.658673539715	122.433924820871	135.815027447645	182.38675435406	149.228527538739	207.833855671973
SOLSEv5.0_27079	11.6022945778398	30.9118785212128	14.9875040114827	15.4443191613057	32.4887771291302	10.5653712160847	11.1928964497757	17.2648473841282	2.99743357576026	13.3124644665754	15.1424392053916	9.54972919412666	6.80300889947259	12.2433924820871	8.48843921547781	13.8961336650712	16.5809475043044	18.0725091888672
SOLSEv5.0_11808	177.901850193544	152.49860070465	128.464320098423	119.342466246453	174.25798641988	154.958777835909	113.794447239387	174.566790217296	146.874245212253	161.651354236987	180.026777219656	139.153196828703	129.257169089979	139.574674295792	178.257223525034	171.964654105256	182.390422547348	177.110590050899
SOLSEv5.0_11807	150.829829511918	173.106519718791	173.426832132871	98.2820310264906	129.955108516521	123.262664187655	145.507653847084	130.445513568968	152.869112363773	83.6783480756166	159.836858279134	90.040303830337	238.105311481541	225.278421670402	186.745662740512	248.393389263148	174.099948795196	243.978874049707
SOLSEv5.0_11806	127.625240356238	166.924144014549	164.862544126309	99.6860600411548	76.7916550324896	63.3922272965081	50.3680340239908	53.7128585283988	41.9640700606436	52.2989675472604	122.822006888176	25.9206935269152	136.060177989452	107.741853842366	223.528899340916	211.916038392336	253.688496815857	166.267084537578
SOLSEv5.0_11812	377.074573779795	366.820958451725	372.546528285427	353.815311695366	259.910217033042	225.39458594314	186.548274162929	431.621184603205	221.810084606259	215.852102422329	292.753824637571	197.815819021195	326.544427174684	259.559920620245	251.823696725842	361.299475291852	308.405623580061	283.738394265215
SOLSEv5.0_11811	30.9394522075729	32.9726704226269	21.4107200164038	29.4846093079472	23.6282015484583	22.8916376348501	9.32741370814644	28.7747456402136	20.9820350303218	24.7231482950685	18.5074256954786	25.9206935269152	20.4090266984178	7.34603548925223	8.48843921547781	20.8442004976068	18.2390422547348	12.650756432207
SOLSEv5.0_11810	114.089230015425	131.890681690508	141.310752108265	112.322321173132	109.28043216162	162.002358646632	83.9467233733179	143.873728201068	80.930706545527	110.303277008767	114.409540662959	111.868256274055	88.4391156931436	46.5248914319308	93.3728313702559	107.695035904302	97.8275902753957	106.627804214316
SOLSEv5.0_11809	133.426387645158	144.255433098993	119.900032091861	129.170669349102	103.373381774505	137.349825809101	82.0812406316886	155.383626457154	74.9358393940065	117.910399561096	95.9021149674802	130.967714662308	54.4240711957807	51.4222484247656	87.7138718932707	128.539236401909	127.673295783144	106.627804214316
SOLSEv5.0_11814	50.276609837306	53.5805894367688	66.3732320508519	35.1007253666038	26.5817267420156	65.1531224991889	16.7893446746636	93.9975024246979	47.9589372121642	48.495406271096	45.4273176161748	68.212351386619	6.80300889947259	22.0381064677567	22.6358379079408	48.6364678277492	51.4009372633435	66.8682839988086
SOLSEv5.0_11813	59.9451886521725	74.1885084509106	49.2446560377288	82.8377118651849	76.7916550324896	73.9575985125928	44.7715857991029	70.977705912527	47.9589372121642	66.5623223328768	84.1246622521756	72.3050924698161	64.6285845449896	58.7682839140178	59.4190745083447	78.1657518660256	150.88662228917	103.013302376543
SOLSEv5.0_39874	40.6080310224394	20.6079190141418	27.833936021325	29.4846093079472	14.7676259677865	24.6525328375309	1.86548274162929	1.91831637601424	0	1.90178063808219	18.5074256954786	9.54972919412666	0	7.34603548925223	0	19.1071837894729	19.8971370051652	23.4942619455274
SOLSEv5.0_47087	15.4697261037865	26.7902947183844	12.8464320098423	12.6362611319774	17.7211511613437	24.6525328375309	18.6548274162929	5.75494912804273	32.9717693333629	28.5267095712329	20.1899189405221	20.4637054159857	13.6060177989452	19.5894279713393	31.1242771234186	10.4221002488034	21.5552317555957	21.6870110266406
SOLSEv5.0_22454	11.6022945778398	14.4255433098993	12.8464320098423	11.2322321173132	11.8141007742292	22.8916376348501	3.73096548325857	3.83663275202849	0	11.4106838284932	11.7774527153046	16.3709643327885	0	12.2433924820871	5.65895947698521	12.1591169569373	9.94856850258262	27.1087637833008
SOLSEv5.0_26057	9.66857881486654	12.3647514084851	12.8464320098423	16.8483481759698	17.7211511613437	19.3698472294886	26.11675838281	7.67326550405697	17.9846014545616	21.8704773379452	20.1899189405221	19.0994583882533	10.2045133492089	19.5894279713393	14.147398692463	13.8961336650712	23.2133265060261	9.0362545944336
SOLSEv5.0_22453	58.0114728891992	78.310092253739	64.2321600492115	35.1007253666038	41.3493527098021	52.8268560804234	55.9644822488786	49.8762257763703	53.9538043636847	56.1025288234247	48.7923041062618	49.1128929983657	44.2195578465718	24.4867849641741	67.9075137238225	60.7955847846866	46.4266530120522	43.3740220532813
SOLSEv5.0_33774	19.3371576297331	39.1550461268695	29.9750080229654	14.0402901466415	5.90705038711458	14.0871616214462	7.46193096651715	24.9381128881852	2.99743357576026	9.50890319041097	16.8249324504351	10.913976221859	3.40150444973629	2.44867849641741	16.9768784309556	20.8442004976068	19.8971370051652	23.4942619455274
SOLSEv5.0_22452	85.0834935708255	78.310092253739	55.6678720426499	53.3531025572378	85.6522306131614	61.6313320938273	80.2157578900594	88.2425532966552	74.9358393940065	70.3658836090412	77.3946892720015	73.6693394975485	61.2270800952533	63.6656409068527	84.8843921547781	76.4287351578917	43.1104635111913	50.6030257288282
SOLSEv5.0_11721	114.089230015425	96.8572193664667	113.47681608694	74.4135377772	56.1169786775885	81.0011793233159	87.6776888565765	107.425717056798	83.9281401212873	59.9060900995891	84.1246622521756	60.0268692202247	142.863186888924	110.190532338783	96.2023111087485	125.065202985641	137.621864285726	139.158320754277
SOLSEv5.0_11720	83.1497778078522	117.465138380608	109.194672083659	85.6457698945133	103.373381774505	79.2402841206351	59.6954477321372	84.4059205446267	50.9563707879244	45.6427353139727	99.2671014575672	57.2983751647599	122.454160190507	122.433924820871	110.349709801212	128.539236401909	155.860906540461	139.158320754277
SOLSEv5.0_20760	175.968134430571	228.747901056974	205.542912157477	343.987108592717	280.584893387943	364.505306954921	236.916308186919	285.829140026122	236.797252485061	460.230914415891	168.249324504351	448.837272123953	142.863186888924	198.34295820981	152.791905878601	213.65305510047	329.960855335657	301.810903454082
SOLSEv5.0_20761	464.091783113594	488.407680635162	473.176912362525	370.663659871336	280.584893387943	295.830394050371	309.670135110462	431.621184603205	341.70742763667	249.133263588767	360.053554439312	302.862840156588	319.741418275212	355.058381980524	339.537568619112	422.095060076538	311.721813080922	309.039907129629
SOLSEv5.0_11714	48.3428940743327	57.7021732395972	72.796448055773	64.585334674551	29.5352519355729	47.5441704723811	39.175137574215	36.4480111442706	29.9743357576026	35.1829418045206	53.8397838413924	42.2916578597038	57.825575645517	71.0116763961049	36.7832366004038	74.6917184497578	33.1618950086087	39.7595202155078
SOLSEv5.0_11713	52.2103256002793	68.0061327466681	49.2446560377288	43.5248994545887	44.3028779033594	29.9352184455733	26.11675838281	23.0197965121709	23.9794686060821	31.3793805283562	52.1572905963489	25.9206935269152	34.0150444973629	36.7301774462612	53.7601150313595	33.0033174545441	39.7942740103305	19.8797601077539
SOLSEv5.0_11716	129.558956119212	162.802560211721	104.912528080379	80.0296538358566	85.6522306131614	86.2838649313582	167.893446746636	113.18066618484	119.89734303041	95.0890319041097	87.4896487422626	102.318527079928	115.651151291034	159.164102267132	195.23410195599	128.539236401909	132.647580034435	144.580073510938
SOLSEv5.0_11715	187.570429008411	199.896814437176	207.683984159117	213.412410228951	197.886187968339	287.025918036967	136.180240138938	257.054394385908	179.846014545616	190.178063808219	178.344283974612	216.915277409448	156.469204687869	85.7037473746093	152.791905878601	201.493938143533	271.927539070591	258.436881400801
SOLSEv5.0_11717	92.8183566227187	98.9180112678808	126.323248096783	46.332957483917	44.3028779033594	45.7832752697003	111.928964497757	251.299445257866	71.9384058182462	38.986503080685	111.044554172872	30.0134346101123	47.6210622963081	63.6656409068527	149.962426140108	59.0585680765527	46.4266530120522	57.832029404375
SOLSEv5.0_11719	377.074573779795	428.64471549415	353.276880270663	261.149396727532	239.235540678141	301.113079658413	249.974687378324	308.848936538293	254.781853939622	268.151069969589	334.816155763659	256.478441213687	397.976020619146	323.225561527098	381.979764696501	423.832076784672	404.575119105026	386.751696641758
SOLSEv5.0_11718	203.040155112197	185.471271127277	147.733968113186	157.251249642385	159.490360452094	169.045939457355	208.93406706248	306.930620162279	218.812651030499	129.321083389589	203.581682650265	130.967714662308	272.120355978903	257.111242123828	277.289014372275	279.659690009558	222.184696557678	220.48461210418
SOLSEv5.0_16244	65.7463359410924	98.9180112678808	77.0785920590538	49.1410155132453	32.4887771291302	66.9140177018697	35.4441720909565	69.0593895365127	38.9666364848834	30.4284902093151	89.1721419873061	30.0134346101123	27.2120355978903	26.9354634605915	36.7832366004038	50.3734845358831	41.4523687607609	41.5667711343945
SOLSEv5.0_26502	30.9394522075729	18.5471271127277	14.9875040114827	33.6966963519396	26.5817267420156	33.4570088509348	33.5786893493272	38.3663275202849	47.9589372121642	41.8391740378083	31.9673716558267	42.2916578597038	34.0150444973629	29.3841419570089	31.1242771234186	22.5812172057407	18.2390422547348	23.4942619455274
SOLSEv5.0_38578	597.518170758752	680.061327466681	676.578752518361	478.773894000476	537.541585227427	331.048298103987	783.502751484301	634.962720460714	632.458484485415	350.878527726165	900.133886098279	301.498593128856	615.672305402269	536.260590715413	605.508664037417	755.602268038247	586.965541652374	590.971050475957
SOLSEv5.0_38331	1.93371576297331	6.18237570424255	6.42321600492115	9.82820310264906	11.8141007742292	7.04358081072312	11.1928964497757	9.59158188007121	2.99743357576026	6.65623223328768	13.4599459603481	8.18548216639427	27.2120355978903	9.79471398566964	25.4653176464334	5.2110501244017	8.29047375215218	1.80725091888672
SOLSEv5.0_45453	42.5417467854128	43.2766299296979	51.3857280393692	47.7369864985812	67.9310794518177	81.0011793233159	29.8477238660686	63.30444040847	35.9692029091231	69.4149932900001	70.6647162918275	70.9408454420837	30.6135400476266	39.1788559426786	45.2716758158817	62.5326014928205	56.3752215146348	52.4102766477149
SOLSEv5.0_45297	29.0057364445996	43.2766299296979	38.5392960295269	42.1208704399246	41.3493527098021	47.5441704723811	9.32741370814644	40.2846438962991	20.9820350303218	36.1338321235617	30.2848784107832	49.1128929983657	6.80300889947259	4.89735699283482	16.9768784309556	33.0033174545441	31.5038002581783	46.9885238910547
SOLSEv5.0_49807	798.624610107976	814.012801058603	809.325216620065	800.296538358566	1169.59597664869	1206.21321383633	852.525612924584	652.227567844842	1007.13768145545	1163.8897505063	800.866784640712	1087.30488110271	1017.04983047115	1057.82911045232	925.239874487081	748.654201205712	996.514945008692	874.709444741172
SOLSEv5.0_49808	58.0114728891992	22.668710915556	53.5268000410096	148.8270755544	206.74676354901	142.632511417143	57.8299649905079	55.631174904413	95.9178744243283	103.64704477548	84.1246622521756	143.2459379119	74.8330978941984	88.1524258710268	53.7601150313595	132.013269818177	117.724727280561	90.362545944336
SOLSEv5.0_23502	44.4754625483861	51.5197975353546	32.1160800246057	30.8886383226113	47.2564030969167	35.2179040536156	33.5786893493272	61.3861240324558	35.9692029091231	23.7722579760274	50.4747973513054	21.8279524437181	6.80300889947259	31.8328204534263	36.7832366004038	29.5292840382763	41.4523687607609	41.5667711343945
SOLSEv5.0_25814	34.8068837335195	32.9726704226269	19.2696480147634	22.4644642346264	38.3958275162448	24.6525328375309	13.058379191405	34.5296947682564	20.9820350303218	21.8704773379452	15.1424392053916	32.7419286655771	17.0075222486815	22.0381064677567	19.8063581694482	15.6331503732051	26.529516006887	46.9885238910547
SOLSEv5.0_50319	23.2045891556797	35.0334623240411	29.9750080229654	51.9490735425736	11.8141007742292	21.1307424321694	16.7893446746636	28.7747456402136	29.9743357576026	14.2633547856165	37.0148513909573	10.913976221859	17.0075222486815	26.9354634605915	28.294797384926	38.2143675789458	21.5552317555957	37.9522692966211
SOLSEv5.0_50318	19.3371576297331	28.8510866197986	19.2696480147634	11.2322321173132	14.7676259677865	21.1307424321694	14.9238619330343	13.4282146320997	20.9820350303218	19.0178063808219	15.1424392053916	13.6424702773238	30.6135400476266	19.5894279713393	5.65895947698521	13.8961336650712	23.2133265060261	12.650756432207
SOLSEv5.0_05493	25.138304918653	28.8510866197986	29.9750080229654	47.7369864985812	32.4887771291302	21.1307424321694	37.3096548325857	46.0395930243418	41.9640700606436	31.3793805283562	31.9673716558267	43.6559048874361	47.6210622963081	34.2814989498437	22.6358379079408	24.3182339138746	34.8199897590392	45.181272972168
SOLSEv5.0_05492	9.66857881486654	4.12158380282837	10.7053600082019	14.0402901466415	20.674676354901	15.848056824127	5.59644822488786	21.1014801361567	8.99230072728078	9.50890319041097	6.72997298017405	10.913976221859	13.6060177989452	4.89735699283482	2.8294797384926	6.94806683253561	11.606663253013	19.8797601077539
SOLSEv5.0_05489	65.7463359410924	65.9453408452539	44.962512034448	56.1611605865661	53.1634534840312	68.6749129045504	70.8883441819129	84.4059205446267	101.912741575849	43.7409546758905	45.4273176161748	55.9341281370275	54.4240711957807	58.7682839140178	25.4653176464334	62.5326014928205	86.2209270223827	48.7957748099414
SOLSEv5.0_05494	32.8731679705462	37.0942542254553	34.2571520262461	40.7168414252604	41.3493527098021	51.0659608777426	54.0989995072493	26.8564292641994	44.9615036364039	52.2989675472604	58.8872635765229	51.8413870538304	51.0225667460444	34.2814989498437	39.6127163388964	39.9513842870797	34.8199897590392	37.9522692966211
SOLSEv5.0_07741	139.227534934078	158.680976408892	130.605392100063	179.715713877011	115.187482548734	144.393406619824	139.911205622197	140.03709544904	200.828049575937	171.160257427398	149.741898808873	154.159914133759	146.264691338661	176.304851742054	186.745662740512	156.331503732051	169.125664543904	173.496088213125
SOLSEv5.0_25947	46.4091783113594	63.8845489438397	57.8089440442903	64.585334674551	76.7916550324896	72.196703309912	52.23351676562	42.2029602723133	80.930706545527	73.2185545661645	47.1098108612183	62.7553632756894	108.848142391561	83.2550688781919	101.861270585734	36.4773508708119	51.4009372633435	46.9885238910547
SOLSEv5.0_07740	7.73486305189323	26.7902947183844	6.42321600492115	7.02014507332076	14.7676259677865	17.6089520268078	26.11675838281	5.75494912804273	17.9846014545616	15.2142451046576	5.04747973513054	27.2849405546476	3.40150444973629	48.9735699283482	19.8063581694482	8.68508354066951	19.8971370051652	9.0362545944336
SOLSEv5.0_50139	34.8068837335195	28.8510866197986	40.6803680311673	56.1611605865661	50.209928290474	66.9140177018697	70.8883441819129	36.4480111442706	62.9461050909655	80.8256771184933	42.0623311260878	61.3911162479571	64.6285845449896	63.6656409068527	50.9306352928669	33.0033174545441	56.3752215146348	54.2175275666016
SOLSEv5.0_44950	46.4091783113594	24.7295028169702	34.2571520262461	23.8684932492906	35.4423023226875	44.0223800670195	59.6954477321372	32.6113783922421	47.9589372121642	47.5445159520549	45.4273176161748	47.7486459706333	74.8330978941984	66.1143194032701	45.2716758158817	53.8475179521509	48.0847477624826	54.2175275666016
SOLSEv5.0_23615	36.7405994964928	47.3982137325262	36.3982240278865	42.1208704399246	53.1634534840312	49.3050656750618	72.7538269235422	49.8762257763703	56.9512379394449	59.9060900995891	52.1572905963489	40.9274108319714	51.0225667460444	75.9090333889397	59.4190745083447	33.0033174545441	43.1104635111913	52.4102766477149
SOLSEv5.0_16245	108.288082726505	80.3708841551532	49.2446560377288	134.786785407759	186.072087194109	130.306244998378	104.46703353124	120.853931688897	125.892210181931	136.928205941918	99.2671014575672	171.89512549428	98.6436290423525	132.22863880654	141.47398692463	64.2696182009544	154.202811790031	106.627804214316
SOLSEv5.0_08379	1477.35884291161	1424.0072038772	1539.43076917943	1472.8264363827	1544.69367623046	1348.84572525348	677.170235211431	608.106291196515	761.348128243106	1086.86763466397	1519.29140027429	987.714848078243	1000.04230822247	1126.39210835201	1341.17339604549	1471.25315178941	1648.14618192785	1754.840642239
SOLSEv5.0_50030	117.956661541372	127.769097887679	137.028608104984	144.614988510408	106.326906968062	119.740873782293	179.086343196412	109.344033432812	158.863979515294	178.767379979726	134.599459603481	180.080607660674	146.264691338661	142.02335279221	175.427743786541	149.383436899516	139.279959036157	112.049556970977
SOLSEv5.0_08378	1297.52327695509	1430.18957958144	1280.36105698095	1382.96857944419	1332.03986229434	1244.95290829531	1221.89119576718	1574.93774470769	1411.79121418308	1320.78665314808	1287.10733245829	1313.76988770628	1244.95062860348	1280.65885362631	1321.36703787605	1380.92828296645	1394.457685112	1442.1862332716
SOLSEv5.0_08375	288.123648683023	255.538195775359	252.646496193565	327.138760416747	389.865325549562	334.570088509348	373.096548325857	326.113783922421	305.738224727546	352.780308364247	272.563905697049	366.98245046001	289.127878227585	421.172701383795	415.933521558413	277.922673301424	359.806560843405	285.545645184102
SOLSEv5.0_08376	253.316764949503	239.051860564045	171.285760131231	127.766640334438	135.862158903635	96.8492361474429	246.243721895066	439.294450107262	191.835748848657	114.106838284932	286.023851657397	79.126327608478	306.135400476266	244.867849641741	198.063581694482	229.286205473675	247.056117814135	240.364372211934
SOLSEv5.0_08377	1185.36776270264	1055.12545352406	1186.15388890877	1058.63787705677	1036.68734293861	1118.1684537023	1511.04102071972	1012.87104653552	1459.75015139525	1116.34523455425	1164.28532557011	1350.60455745506	1346.99576209557	1288.00488911556	1443.03466663123	1167.27522786598	1057.86445077462	988.566252631036
SOLSEv5.0_49464	100.553219674612	111.282762676366	100.630384077098	46.332957483917	44.3028779033594	51.0659608777426	11.1928964497757	26.8564292641994	11.989734303041	33.2811611664384	77.3946892720015	20.4637054159857	0	12.2433924820871	19.8063581694482	76.4287351578917	59.6914110154957	93.9770477821094
SOLSEv5.0_50529	29.0057364445996	39.1550461268695	32.1160800246057	23.8684932492906	41.3493527098021	31.696113648254	14.9238619330343	42.2029602723133	17.9846014545616	32.3302708473973	11.7774527153046	30.0134346101123	10.2045133492089	12.2433924820871	22.6358379079408	31.2663007464102	24.8714212564565	36.1450183777344
SOLSEv5.0_25356	3.86743152594661	16.4863352113135	2.14107200164038	19.6564062052981	20.674676354901	19.3698472294886	0	11.5098982560855	2.99743357576026	8.55801287136988	3.36498649008702	2.72849405546476	0	0	2.8294797384926	6.94806683253561	13.2647580034435	12.650756432207
SOLSEv5.0_08197	17036.0358717948	17061.296151808	17321.2724932707	9682.18408512399	11551.2370320026	10517.8270456123	18861.8960006137	13017.6949276327	18512.1497638954	10091.7989559832	13083.0674734583	9246.86635397007	18344.3134974278	18044.3118400999	17186.2599316041	13161.3755975306	12109.0659623935	12339.9092741585
SOLSEv5.0_08193	224.311028504904	224.626317254146	203.401840155836	307.482354211449	245.142591065255	346.896354928114	233.185342703661	301.175671034236	212.817783878978	322.351818154932	181.709270464699	346.518745044024	197.287258084705	215.483707684732	234.846818294886	251.867422679416	283.534202323605	280.123892427442
SOLSEv5.0_08194	174.034418667598	181.349687324448	158.439328121388	150.231104569064	129.955108516521	202.50294830829	115.659929981016	178.403422969325	125.892210181931	200.637857317672	149.741898808873	211.458289298519	108.848142391561	100.395818353114	141.47398692463	158.068520440185	155.860906540461	195.183099239766
SOLSEv5.0_08192	268.78649105329	263.781363381016	211.966128162398	147.423046539736	121.094532935849	130.306244998378	166.027964005007	253.21776163388	149.871678788013	85.5801287136988	211.994148875482	84.5833157194075	149.666195788397	178.753530238471	240.505777771871	224.075155349273	160.835190791752	195.183099239766
SOLSEv5.0_08196	535.639266343606	626.480738029912	541.691216415017	360.835456768687	363.283598807547	281.743232428925	389.885893000521	610.024607572529	305.738224727546	426.949753249453	647.759899341752	439.287542929826	244.908320381013	288.944062577254	362.173406527053	482.890644861225	258.662781067148	421.089464100606
SOLSEv5.0_08195	90.8846408597454	107.161178873538	119.900032091861	106.706205114476	141.76920929075	183.133101078801	42.9061030574736	163.056891961211	62.9461050909655	94.1381415850686	65.617236556697	109.13976221859	27.2120355978903	24.4867849641741	19.8063581694482	102.4839857799	94.5114007745348	119.278560646523
SOLSEv5.0_09741	261.051628001396	251.41661197253	254.787568195206	289.229977020815	233.328490291026	221.872795537778	102.601550789611	218.688066865624	95.9178744243283	150.240670408493	178.344283974612	136.424702773238	272.120355978903	237.521814152489	132.985547709152	255.341456095684	217.210412306387	200.604851996426
SOLSEv5.0_30564	11.6022945778398	12.3647514084851	8.56428800656153	9.82820310264906	20.674676354901	3.52179040536156	3.73096548325857	26.8564292641994	14.9871678788013	16.1651354236987	8.41246622521756	16.3709643327885	10.2045133492089	2.44867849641741	5.65895947698521	12.1591169569373	8.29047375215218	10.8435055133203
SOLSEv5.0_09740	129.558956119212	109.221970774952	109.194672083659	63.1813056598868	38.3958275162448	73.9575985125928	7.46193096651715	26.8564292641994	11.989734303041	27.5758192521918	42.0623311260878	19.0994583882533	23.8105311481541	22.0381064677567	19.8063581694482	100.746969071766	99.4856850258261	151.809077186484
SOLSEv5.0_04034	363.538563438982	358.577790846068	423.932256324796	596.712331232264	629.100866227703	559.964674452488	665.977338761656	462.314246619432	761.348128243106	588.601107486439	435.76575046627	560.705528398008	496.619649661499	521.568519736908	563.066467960028	336.981241377977	474.215098623105	439.161973289473
SOLSEv5.0_09743	114.089230015425	103.039595070709	115.617888088581	92.665914967834	88.6057558067187	95.0883409447621	152.969584813602	99.7524515527406	161.861413091054	99.8434834993152	102.632087947654	124.146479523647	129.257169089979	151.818066777879	107.520230062719	92.0618855310968	102.801874526687	88.5552950254493
SOLSEv5.0_09742	25.138304918653	57.7021732395972	44.962512034448	43.5248994545887	44.3028779033594	40.5005896616579	20.5203101579222	72.8960222885412	32.9717693333629	51.3480772282193	47.1098108612183	34.1061756933095	23.8105311481541	12.2433924820871	16.9768784309556	34.740334162678	26.529516006887	54.2175275666016
SOLSEv5.0_04031	233.97960731977	222.565525352732	244.082208187004	213.412410228951	174.25798641988	181.37220587612	257.436618344842	289.665772778151	269.769021818423	258.642166779178	235.549054306092	296.041605017926	190.484249185232	239.970492648906	232.017338556393	243.182339138746	243.739928313274	258.436881400801
SOLSEv5.0_04030	56.0777571262259	68.0061327466681	81.3607360623345	106.706205114476	79.7451802260469	95.0883409447621	54.0989995072493	92.0791860486837	41.9640700606436	86.5310190327398	55.5222770864359	90.040303830337	40.8180533968355	44.0762129355134	45.2716758158817	52.110501244017	67.9818847676479	108.435055133203
SOLSEv5.0_04033	320.996816653569	331.787496127684	301.891152231294	397.340211149955	307.166620129958	357.461726144198	259.302101086471	283.910823650108	311.733091879067	282.414424755206	326.403689538441	286.4918758238	285.726373777849	337.917632505603	336.70808888062	361.299475291852	392.968455852013	395.787951236192
SOLSEv5.0_04028	261.051628001396	239.051860564045	308.314368236215	228.856729390257	206.74676354901	228.916376348501	305.939169627203	278.155874522065	287.753623272985	271.954631245754	309.578757088006	242.835970936364	272.120355978903	264.45727761308	254.653176464334	229.286205473675	217.210412306387	206.026604753086
SOLSEv5.0_04027	133.426387645158	154.559392606064	117.758960090221	143.210959495743	109.28043216162	132.067140201059	74.6193096651715	170.730157465268	83.9281401212873	110.303277008767	104.314581192698	137.78894980097	17.0075222486815	58.7682839140178	84.8843921547781	100.746969071766	84.5628322719522	137.351069835391
SOLSEv5.0_47593	27.0720206816263	16.4863352113135	8.56428800656153	22.4644642346264	11.8141007742292	19.3698472294886	9.32741370814644	80.5692877925982	14.9871678788013	4.75445159520549	15.1424392053916	1.36424702773238	64.6285845449896	41.627534439096	5.65895947698521	26.0552506220085	14.9228527538739	14.4580073510938
SOLSEv5.0_29813	251.38304918653	224.626317254146	263.351856201767	233.068816434249	251.04964145237	253.568909186032	421.599099608219	216.769750489609	359.692029091231	241.526141036439	245.644013776353	324.690792600306	442.195578465718	301.187455059341	314.072250972679	298.766873799031	247.056117814135	242.17162313082
SOLSEv5.0_10723	88.9509250967721	100.978803169295	115.617888088581	112.322321173132	112.233957355177	123.262664187655	91.4086543398351	120.853931688897	35.9692029091231	108.401496370685	94.2196217224367	90.040303830337	88.4391156931436	97.9471398566964	90.5433516317633	100.746969071766	124.357106282283	130.122066159844
SOLSEv5.0_10720	83.1497778078522	78.310092253739	64.2321600492115	44.9289284692529	53.1634534840312	21.1307424321694	11.1928964497757	57.5494912804273	2.99743357576026	4.75445159520549	28.6023851657397	12.2782232495914	27.2120355978903	19.5894279713393	33.9537568619112	38.2143675789458	28.1876107573174	45.181272972168
SOLSEv5.0_10719	363.538563438982	395.672045071523	344.712592264102	377.683804944657	321.934246097745	380.353363779048	470.10165089058	352.970213186621	476.591938545881	435.507766120823	390.338432850095	461.115495373544	329.94593162442	320.776883030681	464.034677112787	310.925990755968	333.277044836518	283.738394265215
SOLSEv5.0_10722	233.97960731977	245.234236268288	239.800064183723	192.351975008989	191.979137581224	207.785633916332	274.225963019505	143.873728201068	290.751056848745	197.785186360548	238.914040796179	260.571182296884	306.135400476266	274.25199159875	155.621385617093	178.912720937792	190.6808962995	153.616328105371
SOLSEv5.0_10721	230.112175793824	247.295028169702	282.62150421653	199.37212008231	191.979137581224	220.111900335098	233.185342703661	249.381128881852	227.80495175778	194.932515403425	210.311655630439	185.537595771604	163.272213587342	173.856173245636	268.800575156797	185.860787770327	193.997085800361	211.448357509746
SOLSEv5.0_10717	133.426387645158	105.100386972123	119.900032091861	209.200323184959	203.793238355453	216.590109929736	175.355377713153	182.240055721353	275.763888969944	273.856411883836	126.186993378263	300.134346101123	190.484249185232	159.164102267132	144.303466663123	145.909403483248	242.081833562844	196.990350158652
SOLSEv5.0_10718	162.432124089758	117.465138380608	126.323248096783	99.6860600411548	124.048058129406	84.5229697286775	78.3502751484301	55.631174904413	59.9486715152052	117.910399561096	114.409540662959	114.59675032952	122.454160190507	107.741853842366	132.985547709152	105.958019196168	84.5628322719522	97.5915496198829
SOLSEv5.0_50936	104.420651200559	125.708305986265	92.0660960705364	106.706205114476	186.072087194109	230.677271551182	154.835067555231	105.507400680783	92.920440848568	154.044231684658	80.7596757620886	106.411268163126	136.060177989452	122.433924820871	152.791905878601	118.117136153105	142.596148537017	92.1697968632227
SOLSEv5.0_39256	21.2708733927064	6.18237570424255	27.833936021325	18.252377190634	14.7676259677865	10.5653712160847	9.32741370814644	21.1014801361567	2.99743357576026	10.4597935094521	23.5549054306092	6.8212351386619	6.80300889947259	14.6920709785045	11.3179189539704	19.1071837894729	29.8457055077478	28.9160147021875
SOLSEv5.0_01768	415.748889039261	391.550461268695	389.67510429855	461.925545824506	339.655397259088	350.418145333475	524.20065039783	364.480111442706	557.522645091408	369.896334106987	333.133662518615	439.287542929826	459.2031007144	342.814989498437	497.988433974698	430.780143617208	414.523687607609	350.606678264024
SOLSEv5.0_12298	143.094966460025	107.161178873538	164.862544126309	112.322321173132	109.28043216162	140.871616214462	91.4086543398351	138.118779073025	119.89734303041	150.240670408493	111.044554172872	139.153196828703	51.0225667460444	80.8063903817745	113.179189539704	116.380119444971	104.459969277117	101.206051457656
SOLSEv5.0_12299	131.492671882185	171.045727817377	194.837552149275	202.180178111638	106.326906968062	158.48056824127	130.58379191405	149.628677329111	122.894776606171	125.517522113425	149.741898808873	141.881690884167	115.651151291034	119.985246324453	124.497108493675	165.016587272721	162.493285542183	153.616328105371
SOLSEv5.0_12297	319.063100890596	331.787496127684	383.251888293628	381.895891988649	342.608922452646	473.68080952113	406.675237675185	400.928122586977	473.594504970121	496.364746539453	331.451169273572	492.493177011389	306.135400476266	335.468954009185	350.855487573083	279.659690009558	371.413224096418	365.064685615117
SOLSEv5.0_12296	483.428940743327	498.711640142233	443.201904339559	457.713458780513	457.79640500138	450.78917188628	477.563581857098	516.027105147831	557.522645091408	498.266527177535	513.160439738271	497.950165122318	564.649738656225	546.055304701082	582.872826129476	578.426563808589	492.454140877839	486.150497180528
SOLSEv5.0_12294	158.564692563811	125.708305986265	156.298256119748	279.401773918166	203.793238355453	271.17786121284	302.208204143945	161.138575585196	338.709994060909	364.19099219274	149.741898808873	347.882992071757	340.150444973629	262.008599116663	299.924852280216	138.961336650712	203.945654302944	189.761346483106
SOLSEv5.0_12295	85.0834935708255	98.9180112678808	85.6428800656153	95.4739729971623	88.6057558067187	130.306244998378	65.291895957025	176.48510659331	65.9435386667257	123.615741475343	95.9021149674802	129.603467634576	37.4165489470992	39.1788559426786	45.2716758158817	97.2729356554985	102.801874526687	115.66405880875
SOLSEv5.0_41676	42.5417467854128	49.4590056339404	42.8214400328077	51.9490735425736	41.3493527098021	22.8916376348501	7.46193096651715	13.4282146320997	8.99230072728078	18.0669160617808	21.8724121855657	16.3709643327885	57.825575645517	26.9354634605915	56.5895947698521	31.2663007464102	61.3495057659261	70.4827858365821
SOLSEv5.0_48345	102.486935437585	148.377016901821	132.746464101704	150.231104569064	168.350936032766	102.131921755485	83.9467233733179	120.853931688897	143.876811636492	132.173754346713	132.916966358437	113.232503301787	98.6436290423525	115.087889331618	65.0780339853299	140.698353358846	111.092348278839	110.24230605209
SOLSEv5.0_41679	52.2103256002793	41.2158380282837	40.6803680311673	39.3128124105962	38.3958275162448	35.2179040536156	7.46193096651715	19.1831637601424	8.99230072728078	18.0669160617808	18.5074256954786	23.1921994714504	17.0075222486815	14.6920709785045	53.7601150313595	33.0033174545441	36.4780845094696	66.8682839988086
SOLSEv5.0_41680	40.6080310224394	70.0669246480822	51.3857280393692	49.1410155132453	29.5352519355729	45.7832752697003	14.9238619330343	19.1831637601424	14.9871678788013	20.9195870189041	40.3798378810443	31.3776816378447	17.0075222486815	34.2814989498437	50.9306352928669	62.5326014928205	67.9818847676479	117.471309727637
SOLSEv5.0_41677	29.0057364445996	39.1550461268695	57.8089440442903	37.9087833959321	38.3958275162448	42.2614848643387	11.1928964497757	23.0197965121709	5.99486715152052	25.6740386141096	25.2373986756527	36.8346697487742	47.6210622963081	26.9354634605915	33.9537568619112	59.0585680765527	58.0333162650653	84.9407931876758
SOLSEv5.0_41678	40.6080310224394	32.9726704226269	32.1160800246057	40.7168414252604	50.209928290474	31.696113648254	7.46193096651715	23.0197965121709	0	28.5267095712329	21.8724121855657	23.1921994714504	23.8105311481541	36.7301774462612	45.2716758158817	52.110501244017	63.0076005163566	61.4465312421485
SOLSEv5.0_13213	235.913323082743	261.720571479601	291.185792223092	296.250122094136	321.934246097745	338.09187891471	199.606653354334	258.972710761923	236.797252485061	250.084153907809	217.041628610613	264.663923380082	183.68124028576	215.483707684732	198.063581694482	217.127088516738	278.559918072313	263.858634157461
SOLSEv5.0_13215	224.311028504904	193.714438732933	199.119696152556	212.008381214287	180.165036806995	193.698472294886	156.70055029686	186.076688473382	137.881944484972	212.999431465206	213.676642120526	236.014735797702	173.476726936551	176.304851742054	161.280345094078	187.597804478461	213.894222805526	206.026604753086
SOLSEv5.0_13214	73.4811989929857	51.5197975353546	59.9500160459307	42.1208704399246	73.8381298389323	52.8268560804234	100.736068047982	107.425717056798	80.930706545527	61.8078707376713	77.3946892720015	79.126327608478	64.6285845449896	48.9735699283482	99.0317908472411	64.2696182009544	81.2466427710914	77.7117895121289
SOLSEv5.0_13210	85.0834935708255	115.404346479194	83.5018080639749	141.806930481079	162.443885645651	147.915197025186	119.390895464274	113.18066618484	119.89734303041	149.289780089452	112.727047417915	150.067173050562	74.8330978941984	119.985246324453	79.2254326777929	88.587852114829	121.040916781422	144.580073510938
SOLSEv5.0_13212	127.625240356238	121.586722183437	89.9250240688961	109.514263143804	70.884604645375	93.3274457420814	100.736068047982	86.3242369206409	74.9358393940065	70.3658836090412	68.982223046784	87.3118097748723	68.0300889947259	100.395818353114	70.7369934623151	125.065202985641	121.040916781422	117.471309727637
SOLSEv5.0_13211	125.691524593265	154.559392606064	102.771456078738	85.6457698945133	88.6057558067187	84.5229697286775	55.9644822488786	74.8143386645555	107.907608727369	88.432799670822	100.949594702611	72.3050924698161	85.0376112434073	85.7037473746093	90.5433516317633	154.594487023917	107.776158777978	110.24230605209
SOLSEv5.0_44002	46.4091783113594	28.8510866197986	53.5268000410096	73.0095087625359	64.9775542582604	56.348646485785	52.23351676562	40.2846438962991	32.9717693333629	75.1203352042467	48.7923041062618	50.477140026098	51.0225667460444	107.741853842366	104.690750324226	46.8994511196153	53.0590320137739	54.2175275666016
SOLSEv5.0_43064	87.0172093337988	72.1277165494964	83.5018080639749	60.3732476305585	76.7916550324896	54.5877512831042	76.4847924068008	61.3861240324558	74.9358393940065	90.3345803089042	55.5222770864359	69.5765984143513	95.2421245926162	73.4603548925223	65.0780339853299	88.587852114829	63.0076005163566	52.4102766477149
SOLSEv5.0_04070	104.420651200559	98.9180112678808	122.041104093502	88.4538279238416	85.6522306131614	89.8056553367198	39.175137574215	59.4678076564415	77.9332729697667	70.3658836090412	114.409540662959	88.6760568026046	74.8330978941984	66.1143194032701	65.0780339853299	86.8508354066951	94.5114007745348	88.5552950254493
SOLSEv5.0_25123	150.829829511918	117.465138380608	100.630384077098	103.898147085147	150.629784871422	93.3274457420814	121.256378205904	122.772248064912	122.894776606171	86.5310190327398	131.234473113394	129.603467634576	85.0376112434073	110.190532338783	93.3728313702559	105.958019196168	79.5885480206609	68.6755349176953
SOLSEv5.0_48053	1156.36202625804	1407.52086866589	1205.42353692354	895.770511355729	1069.17612006774	912.143714988644	1195.77443738437	1024.38094479161	1100.05812230402	959.448331912467	1071.74819709272	937.237708052145	1193.92806185744	1258.62074715855	939.387273179544	932.777972267905	787.595006454457	800.612157066817
SOLSEv5.0_48052	117.956661541372	133.951473591922	98.4893120754576	153.039162598393	124.048058129406	193.698472294886	145.507653847084	195.668270353453	125.892210181931	215.852102422329	134.599459603481	180.080607660674	139.461682439188	132.22863880654	130.15606797066	138.961336650712	147.570432788309	180.725091888672
SOLSEv5.0_48051	193.371576297331	195.775230634347	229.094704175521	119.342466246453	150.629784871422	183.133101078801	126.852826430792	134.282146320997	134.884510909212	153.093341365617	158.15436503409	98.2257859967313	166.673718037078	181.202208734888	152.791905878601	144.172386775114	177.416138296057	177.110590050899
SOLSEv5.0_48050	162.432124089758	189.592854930105	192.696480147634	140.402901466415	189.025612387667	163.763253849313	171.624412229894	149.628677329111	161.861413091054	146.437109132329	114.409540662959	129.603467634576	115.651151291034	159.164102267132	189.575142479004	156.331503732051	154.202811790031	220.48461210418
SOLSEv5.0_44071	65.7463359410924	32.9726704226269	66.3732320508519	33.6966963519396	64.9775542582604	47.5441704723811	82.0812406316886	53.7128585283988	80.930706545527	36.1338321235617	63.9347433116534	50.477140026098	88.4391156931436	80.8063903817745	90.5433516317633	53.8475179521509	61.3495057659261	50.6030257288282
SOLSEv5.0_45547	34.8068837335195	45.337421831112	64.2321600492115	56.1611605865661	62.0240290647031	73.9575985125928	27.9822411244393	23.0197965121709	53.9538043636847	39.9373933997261	50.4747973513054	28.64918758238	51.0225667460444	58.7682839140178	48.1011555543743	29.5292840382763	54.7171267642044	43.3740220532813
SOLSEv5.0_48049	189.504144771384	193.714438732933	181.991120139432	130.574698363766	183.118562000552	200.742053105609	152.969584813602	153.465310081139	170.853713818335	163.553134875069	154.789378544003	117.325244384985	149.666195788397	164.061459259966	169.768784309556	171.964654105256	159.177096041322	173.496088213125
SOLSEv5.0_29952	36.7405994964928	22.668710915556	17.1285760131231	37.9087833959321	32.4887771291302	40.5005896616579	24.2512756411807	32.6113783922421	17.9846014545616	31.3793805283562	26.9198919206962	28.64918758238	88.4391156931436	44.0762129355134	33.9537568619112	27.7922673301424	26.529516006887	21.6870110266406
SOLSEv5.0_06122	2018.79925654413	2293.66138627399	2333.76848178802	1141.47558892196	1317.27223632655	1165.71262417468	1268.52826430792	1991.21239830278	1402.7989134558	790.189855123152	1776.71286676595	712.136948476302	1908.24399630206	1961.39147563035	1768.42483655788	1662.32498968414	1339.74055834779	1859.66119553443
SOLSEv5.0_06121	119.890377304345	82.4316760565674	81.3607360623345	89.8578569385057	106.326906968062	96.8492361474429	136.180240138938	90.1608696726694	95.9178744243283	119.812180199178	112.727047417915	111.868256274055	132.658673539715	115.087889331618	101.861270585734	97.2729356554985	140.938053786587	130.122066159844
SOLSEv5.0_06124	110.221798489479	136.012265493336	128.464320098423	192.351975008989	106.326906968062	198.981157902928	95.1396198230937	161.138575585196	116.89990945465	174.963818703562	85.8071554972191	173.259372522012	74.8330978941984	63.6656409068527	87.7138718932707	116.380119444971	149.228527538739	216.870110266406
SOLSEv5.0_06123	15.4697261037865	4.12158380282837	23.5517920180442	14.0402901466415	35.4423023226875	21.1307424321694	54.0989995072493	11.5098982560855	23.9794686060821	32.3302708473973	31.9673716558267	28.64918758238	51.0225667460444	39.1788559426786	45.2716758158817	24.3182339138746	18.2390422547348	16.2652582699805
SOLSEv5.0_05443	13.5360103408131	10.3039595070709	27.833936021325	25.2725222639547	5.90705038711458	8.8044760134039	1.86548274162929	7.67326550405697	8.99230072728078	11.4106838284932	10.0949594702611	9.54972919412666	20.4090266984178	14.6920709785045	14.147398692463	17.370167081339	18.2390422547348	12.650756432207
SOLSEv5.0_05444	23.2045891556797	20.6079190141418	10.7053600082019	15.4443191613057	29.5352519355729	24.6525328375309	11.1928964497757	36.4480111442706	44.9615036364039	17.1160257427398	18.5074256954786	25.9206935269152	0	7.34603548925223	8.48843921547781	20.8442004976068	31.5038002581783	32.5305165399609
SOLSEv5.0_06126	191.437860534357	189.592854930105	254.787568195206	188.139887964996	203.793238355453	234.199061956544	248.109204636695	255.136078009894	275.763888969944	233.91901848411	196.851709670091	216.915277409448	187.082744735496	235.073135656071	195.23410195599	199.756921435399	208.919938554235	180.725091888672
SOLSEv5.0_06128	143.094966460025	142.194641197579	117.758960090221	148.8270755544	156.536835258536	176.089520268078	190.279239646187	184.158372097367	158.863979515294	179.718270298767	153.10688529896	173.259372522012	146.264691338661	122.433924820871	141.47398692463	130.276253110043	162.493285542183	180.725091888672
SOLSEv5.0_06127	65.7463359410924	61.8237570424255	79.2196640606942	42.1208704399246	35.4423023226875	73.9575985125928	80.2157578900594	97.8341351767264	50.9563707879244	50.3971869091782	48.7923041062618	46.3843989429009	54.4240711957807	73.4603548925223	70.7369934623151	36.4773508708119	33.1618950086087	21.6870110266406
SOLSEv5.0_28981	59.9451886521725	49.4590056339404	59.9500160459307	32.2926673372755	32.4887771291302	45.7832752697003	48.5025512823615	36.4480111442706	50.9563707879244	38.0356127616439	68.982223046784	45.0201519151685	51.0225667460444	46.5248914319308	39.6127163388964	38.2143675789458	41.4523687607609	41.5667711343945
SOLSEv5.0_10398	332.599111231409	333.848288029098	357.559024273944	498.430300205774	540.495110420984	493.050656750618	511.142271206425	402.846438962991	551.527777939888	514.431662601234	346.593608478963	537.513328926557	506.824163010708	453.005521837221	500.817913713191	330.033174545441	397.942740103305	381.329943885098
SOLSEv5.0_10399	251.38304918653	377.124917958796	289.044720221452	133.382756393094	156.536835258536	117.979978579612	160.431515780119	168.811841089253	86.9255736970475	81.7765674375344	259.103959736701	55.9341281370275	255.112833730222	193.445601216975	186.745662740512	368.247542124387	247.056117814135	258.436881400801
SOLSEv5.0_10400	27.0720206816263	55.641381338183	42.8214400328077	49.1410155132453	38.3958275162448	35.2179040536156	22.3857928995514	30.6930620162279	11.989734303041	15.2142451046576	38.6973446360008	24.5564464991828	17.0075222486815	17.1407494749219	42.4421960773891	38.2143675789458	24.8714212564565	32.5305165399609
SOLSEv5.0_10395	460.224351587647	467.79976162102	456.048336349401	548.975344733683	575.937412743672	630.400482559719	257.436618344842	600.433025692458	278.761322545704	459.28002409685	375.195993644703	522.506611621501	214.294780333386	217.932386181149	234.846818294886	453.361360822948	482.505572375257	556.63328301711
SOLSEv5.0_10397	17.4034418667598	28.8510866197986	25.6928640196846	22.4644642346264	14.7676259677865	22.8916376348501	3.73096548325857	32.6113783922421	14.9871678788013	10.4597935094521	15.1424392053916	15.0067173050562	6.80300889947259	14.6920709785045	11.3179189539704	15.6331503732051	33.1618950086087	41.5667711343945
SOLSEv5.0_41572	96.6857881486654	88.6140517608099	98.4893120754576	56.1611605865661	14.7676259677865	28.1743232428925	67.1573786986543	174.566790217296	47.9589372121642	11.4106838284932	70.6647162918275	6.8212351386619	27.2120355978903	36.7301774462612	70.7369934623151	52.110501244017	29.8457055077478	37.9522692966211
SOLSEv5.0_41571	133.426387645158	125.708305986265	126.323248096783	186.735858950332	183.118562000552	195.459367497567	203.337618837592	113.18066618484	170.853713818335	176.865599341644	149.741898808873	196.451571993463	204.090266984178	132.22863880654	206.55202090996	145.909403483248	165.809475043044	159.038080862031
SOLSEv5.0_41569	141.161250697051	173.106519718791	145.592896111546	172.695568803691	165.397410839208	154.958777835909	169.758929488265	136.200462697011	191.835748848657	178.767379979726	158.15436503409	169.166631438815	200.688762534441	144.472031288627	200.893061432975	138.961336650712	165.809475043044	177.110590050899
SOLSEv5.0_07565	23.2045891556797	30.9118785212128	23.5517920180442	33.6966963519396	0	17.6089520268078	5.59644822488786	3.83663275202849	8.99230072728078	20.9195870189041	37.0148513909573	19.0994583882533	0	9.79471398566964	5.65895947698521	29.5292840382763	26.529516006887	57.832029404375
SOLSEv5.0_07561	23.2045891556797	16.4863352113135	23.5517920180442	19.6564062052981	29.5352519355729	21.1307424321694	11.1928964497757	23.0197965121709	32.9717693333629	20.9195870189041	18.5074256954786	31.3776816378447	27.2120355978903	19.5894279713393	11.3179189539704	24.3182339138746	41.4523687607609	32.5305165399609
SOLSEv5.0_07562	83.1497778078522	107.161178873538	79.2196640606942	61.7772766452227	53.1634534840312	49.3050656750618	33.5786893493272	40.2846438962991	59.9486715152052	79.8747867994522	92.5371284773932	77.7620805807456	44.2195578465718	68.5629978996875	53.7601150313595	76.4287351578917	54.7171267642044	70.4827858365821
SOLSEv5.0_07563	13.5360103408131	18.5471271127277	10.7053600082019	11.2322321173132	8.86057558067187	29.9352184455733	9.32741370814644	36.4480111442706	29.9743357576026	22.8213676569863	13.4599459603481	35.4704227210419	13.6060177989452	7.34603548925223	0	13.8961336650712	28.1876107573174	16.2652582699805
SOLSEv5.0_07564	63.8126201781191	59.7629651410113	38.5392960295269	50.5450445279095	47.2564030969167	49.3050656750618	50.3680340239908	49.8762257763703	26.9769021818423	48.495406271096	52.1572905963489	42.2916578597038	61.2270800952533	46.5248914319308	42.4421960773891	55.5845346602849	58.0333162650653	59.6392803232617
SOLSEv5.0_07558	249.449333423557	241.11265246546	259.069712198486	183.927800921004	174.25798641988	177.850415470759	313.40110059372	212.933117737581	236.797252485061	201.588747636713	292.753824637571	177.352113605209	255.112833730222	296.290098066507	294.265892803231	220.601121933005	210.578033304665	231.3281176175
SOLSEv5.0_40834	29.0057364445996	49.4590056339404	36.3982240278865	36.5047543812679	23.6282015484583	33.4570088509348	63.4264132153958	28.7747456402136	32.9717693333629	26.6249289331507	45.4273176161748	34.1061756933095	20.4090266984178	61.2169624104353	39.6127163388964	29.5292840382763	41.4523687607609	37.9522692966211
SOLSEv5.0_07559	7.73486305189323	8.24316760565674	14.9875040114827	18.252377190634	0	28.1743232428925	1.86548274162929	19.1831637601424	0	12.3615741475343	20.1899189405221	4.09274108319714	3.40150444973629	0	2.8294797384926	6.94806683253561	8.29047375215218	7.22900367554688
SOLSEv5.0_30948	46.4091783113594	35.0334623240411	10.7053600082019	30.8886383226113	26.5817267420156	33.4570088509348	16.7893446746636	28.7747456402136	23.9794686060821	25.6740386141096	25.2373986756527	39.563163804239	6.80300889947259	14.6920709785045	14.147398692463	31.2663007464102	24.8714212564565	28.9160147021875
SOLSEv5.0_18465	71.5474832300124	80.3708841551532	66.3732320508519	120.746495261117	132.908633710078	117.979978579612	104.46703353124	111.262349808826	143.876811636492	126.468412432466	75.712196026958	102.318527079928	64.6285845449896	110.190532338783	121.667628755182	78.1657518660256	142.596148537017	101.206051457656
SOLSEv5.0_18466	94.752072385692	82.4316760565674	77.0785920590538	119.342466246453	103.373381774505	114.458188174251	93.2741370814644	95.9158188007121	116.89990945465	109.352386689726	70.6647162918275	148.702926022829	57.825575645517	80.8063903817745	79.2254326777929	95.5359189473646	104.459969277117	86.7480441065625
SOLSEv5.0_29827	104.420651200559	123.647514084851	126.323248096783	143.210959495743	156.536835258536	121.501768984974	91.4086543398351	128.527197192954	56.9512379394449	116.008618923014	132.916966358437	145.974431967365	57.825575645517	68.5629978996875	53.7601150313595	137.224319942578	149.228527538739	142.772822592051
SOLSEv5.0_48319	452.489488535754	550.231437677587	462.471552354323	505.450445279095	670.450218937505	505.376923169384	624.936718445811	479.579094003561	638.453351636935	536.302139939179	731.884561593928	496.585918094586	843.573103534601	830.102010285502	656.439299330284	620.114964803803	547.171267642044	453.619980640567
SOLSEv5.0_06771	5.80114728891992	16.4863352113135	12.8464320098423	14.0402901466415	11.8141007742292	10.5653712160847	3.73096548325857	26.8564292641994	20.9820350303218	11.4106838284932	13.4599459603481	16.3709643327885	0	0	2.8294797384926	29.5292840382763	31.5038002581783	37.9522692966211
SOLSEv5.0_06772	88.9509250967721	80.3708841551532	85.6428800656153	113.726350187796	100.419856580948	139.110721011782	78.3502751484301	80.5692877925982	113.90247587889	122.664851156302	90.8546352323496	126.874973579111	68.0300889947259	61.2169624104353	84.8843921547781	92.0618855310968	91.195211273674	115.66405880875
SOLSEv5.0_06770	203.040155112197	148.377016901821	171.285760131231	200.776149096974	254.003166645927	174.328625065397	253.705652861583	278.155874522065	335.712560485149	332.811611664384	410.528351790617	338.33326287763	153.067700238133	195.894279713393	116.008669278197	184.123771062194	184.048517297778	166.267084537578
SOLSEv5.0_05947	13.5360103408131	12.3647514084851	6.42321600492115	22.4644642346264	8.86057558067187	24.6525328375309	9.32741370814644	36.4480111442706	5.99486715152052	25.6740386141096	18.5074256954786	25.9206935269152	10.2045133492089	9.79471398566964	14.147398692463	10.4221002488034	14.9228527538739	14.4580073510938
SOLSEv5.0_05945	77.3486305189323	80.3708841551532	79.2196640606942	75.8175667918642	103.373381774505	89.8056553367198	136.180240138938	111.262349808826	101.912741575849	76.0712255232878	107.679567682785	106.411268163126	105.446637941825	90.6011043674442	124.497108493675	74.6917184497578	59.6914110154957	77.7117895121289
SOLSEv5.0_13569	56.0777571262259	65.9453408452539	55.6678720426499	37.9087833959321	47.2564030969167	61.6313320938273	48.5025512823615	63.30444040847	29.9743357576026	43.7409546758905	68.982223046784	53.2056340815628	64.6285845449896	44.0762129355134	42.4421960773891	59.0585680765527	59.6914110154957	74.0972876743555
SOLSEv5.0_05944	23.2045891556797	35.0334623240411	21.4107200164038	16.8483481759698	11.8141007742292	12.3262664187655	24.2512756411807	23.0197965121709	17.9846014545616	13.3124644665754	13.4599459603481	12.2782232495914	20.4090266984178	7.34603548925223	16.9768784309556	20.8442004976068	18.2390422547348	10.8435055133203
SOLSEv5.0_42270	218.509881215984	218.443941549903	203.401840155836	241.492990522234	189.025612387667	257.090699591394	291.015307694169	209.096484985552	296.745924000266	304.284902093151	245.644013776353	276.942146629673	244.908320381013	281.598027088002	254.653176464334	203.230954851666	248.714212564565	238.557121293047
SOLSEv5.0_13566	58.0114728891992	92.7356355636383	66.3732320508519	67.3933927038793	88.6057558067187	86.2838649313582	54.0989995072493	70.977705912527	44.9615036364039	56.1025288234247	74.0297027819145	54.5698811092952	68.0300889947259	53.870926921183	45.2716758158817	71.21768503349	69.6399795180783	90.362545944336
SOLSEv5.0_13567	114.089230015425	78.310092253739	115.617888088581	155.847220627721	129.955108516521	128.545349795697	130.58379191405	191.831637601424	101.912741575849	106.499715732603	114.409540662959	91.4045508580694	139.461682439188	100.395818353114	104.690750324226	171.964654105256	149.228527538739	184.339593726445
SOLSEv5.0_13568	85.0834935708255	136.012265493336	104.912528080379	81.4336828505208	121.094532935849	98.6101313501237	46.6370685407322	99.7524515527406	68.940972242486	82.7274577565755	100.949594702611	66.8481043588866	40.8180533968355	53.870926921183	99.0317908472411	114.643102736838	104.459969277117	187.954095564219
SOLSEv5.0_13562	38.6743152594661	49.4590056339404	40.6803680311673	30.8886383226113	47.2564030969167	52.8268560804234	5.59644822488786	17.2648473841282	14.9871678788013	35.1829418045206	55.5222770864359	51.8413870538304	13.6060177989452	39.1788559426786	16.9768784309556	81.6397852822934	28.1876107573174	61.4465312421485
SOLSEv5.0_13564	32.8731679705462	43.2766299296979	38.5392960295269	68.7974217185434	59.0705038711458	51.0659608777426	31.7132066076979	40.2846438962991	56.9512379394449	20.9195870189041	35.3323581459137	35.4704227210419	27.2120355978903	41.627534439096	59.4190745083447	38.2143675789458	54.7171267642044	66.8682839988086
SOLSEv5.0_17097	110.221798489479	107.161178873538	89.9250240688961	61.7772766452227	88.6057558067187	102.131921755485	46.6370685407322	109.344033432812	29.9743357576026	87.481909351781	68.982223046784	77.7620805807456	30.6135400476266	26.9354634605915	70.7369934623151	83.3768019904273	111.092348278839	97.5915496198829
SOLSEv5.0_17098	48.3428940743327	37.0942542254553	42.8214400328077	42.1208704399246	44.3028779033594	33.4570088509348	44.7715857991029	42.2029602723133	53.9538043636847	59.9060900995891	35.3323581459137	46.3843989429009	44.2195578465718	51.4222484247656	53.7601150313595	55.5845346602849	46.4266530120522	65.0610330799219
SOLSEv5.0_17099	394.478015646555	333.848288029098	393.95724830183	454.905400751185	487.331656936953	449.028276683599	434.657478799624	423.947919099148	428.633001333717	461.181804734932	307.896263842963	450.201519151685	302.73389602653	362.404417469777	370.661845742531	291.818806966495	386.336076850292	408.438707668399
SOLSEv5.0_17094	117.956661541372	111.282762676366	117.758960090221	155.847220627721	118.141007742292	112.69729297157	98.8705853063522	115.098982560855	128.889643757691	117.910399561096	109.362060927828	130.967714662308	142.863186888924	193.445601216975	183.916183002019	165.016587272721	157.519001290891	151.809077186484
SOLSEv5.0_17095	52.2103256002793	53.5805894367688	74.9375200574134	60.3732476305585	79.7451802260469	66.9140177018697	22.3857928995514	86.3242369206409	32.9717693333629	53.2498578663014	48.7923041062618	49.1128929983657	13.6060177989452	34.2814989498437	33.9537568619112	59.0585680765527	58.0333162650653	65.0610330799219
SOLSEv5.0_17096	50.276609837306	68.0061327466681	53.5268000410096	39.3128124105962	14.7676259677865	45.7832752697003	22.3857928995514	11.5098982560855	26.9769021818423	25.6740386141096	21.8724121855657	13.6424702773238	47.6210622963081	44.0762129355134	59.4190745083447	39.9513842870797	31.5038002581783	61.4465312421485
SOLSEv5.0_17100	29.0057364445996	20.6079190141418	12.8464320098423	18.252377190634	5.90705038711458	8.8044760134039	5.59644822488786	26.8564292641994	11.989734303041	8.55801287136988	15.1424392053916	17.7352113605209	6.80300889947259	2.44867849641741	14.147398692463	20.8442004976068	13.2647580034435	12.650756432207
SOLSEv5.0_44168	100.553219674612	88.6140517608099	126.323248096783	108.11023412914	124.048058129406	121.501768984974	152.969584813602	76.7326550405697	146.874245212253	149.289780089452	92.5371284773932	124.146479523647	180.279735836024	156.715423770714	124.497108493675	92.0618855310968	121.040916781422	113.856807889863
SOLSEv5.0_44169	102.486935437585	92.7356355636383	89.9250240688961	95.4739729971623	135.862158903635	102.131921755485	156.70055029686	82.4876041686124	134.884510909212	128.370193070548	136.281952848524	118.689491412717	146.264691338661	149.369388281462	127.326588232167	102.4839857799	135.963769535296	81.3262913499024
SOLSEv5.0_48317	52.2103256002793	43.2766299296979	38.5392960295269	26.6765512786189	53.1634534840312	47.5441704723811	54.0989995072493	21.1014801361567	47.9589372121642	33.2811611664384	47.1098108612183	36.8346697487742	51.0225667460444	34.2814989498437	25.4653176464334	48.6364678277492	44.7685582616218	30.7232656210742
SOLSEv5.0_42155	156.630976800838	146.316225000407	141.310752108265	137.594843437087	121.094532935849	100.371026552804	46.6370685407322	115.098982560855	41.9640700606436	72.2676642471234	146.376912318786	81.8548216639428	88.4391156931436	66.1143194032701	39.6127163388964	126.802219693775	82.9047375215218	117.471309727637
SOLSEv5.0_42156	365.472279201955	358.577790846068	342.571520262461	460.521516809842	440.075253840036	505.376923169384	255.571135603212	391.336540706906	230.80238533354	464.985366011097	344.91111523392	461.115495373544	197.287258084705	203.240315202645	209.381500648453	298.766873799031	387.994171600722	415.667711343945
SOLSEv5.0_42508	9.66857881486654	18.5471271127277	27.833936021325	16.8483481759698	11.8141007742292	8.8044760134039	5.59644822488786	28.7747456402136	11.989734303041	18.0669160617808	18.5074256954786	17.7352113605209	10.2045133492089	12.2433924820871	16.9768784309556	13.8961336650712	13.2647580034435	25.3015128644141
SOLSEv5.0_46029	23.2045891556797	14.4255433098993	17.1285760131231	1.40402901466415	8.86057558067187	17.6089520268078	7.46193096651715	1.91831637601424	0	9.50890319041097	20.1899189405221	10.913976221859	10.2045133492089	9.79471398566964	5.65895947698521	13.8961336650712	8.29047375215218	18.0725091888672
SOLSEv5.0_42509	29.0057364445996	26.7902947183844	17.1285760131231	30.8886383226113	32.4887771291302	24.6525328375309	20.5203101579222	17.2648473841282	20.9820350303218	15.2142451046576	30.2848784107832	15.0067173050562	20.4090266984178	4.89735699283482	5.65895947698521	46.8994511196153	29.8457055077478	34.3377674588477
SOLSEv5.0_48609	206.907586638144	199.896814437176	181.991120139432	193.756004023653	271.724317807271	191.937577092205	147.373136588714	168.811841089253	167.856280242575	230.115457207946	159.836858279134	218.279524437181	146.264691338661	193.445601216975	189.575142479004	170.227637397122	165.809475043044	200.604851996426
SOLSEv5.0_28419	1390.34163357781	1399.27770106023	1410.96644908101	1201.84883655251	1397.0174165526	1158.66904336395	1322.62726381516	853.650787326338	1387.811745577	1137.26482157315	1367.86700822038	1156.88147951706	1510.26797568291	1483.89916882895	1366.63871369193	1420.87966725353	1190.51203080905	959.650237928848
SOLSEv5.0_28420	100.553219674612	65.9453408452539	49.2446560377288	46.332957483917	56.1169786775885	66.9140177018697	55.9644822488786	65.2227567844842	26.9769021818423	18.0669160617808	58.8872635765229	34.1061756933095	74.8330978941984	73.4603548925223	48.1011555543743	64.2696182009544	61.3495057659261	50.6030257288282
SOLSEv5.0_43810	224.311028504904	183.410479225862	194.837552149275	283.613860962159	239.235540678141	278.221442023563	190.279239646187	222.524699617652	242.792119636581	192.079844446302	220.4066151007	241.471723908631	193.885753634969	178.753530238471	178.257223525034	177.175704229658	218.868507056818	169.881586375352
SOLSEv5.0_28418	40.6080310224394	32.9726704226269	34.2571520262461	30.8886383226113	32.4887771291302	28.1743232428925	24.2512756411807	51.7945421523846	44.9615036364039	32.3302708473973	37.0148513909573	27.2849405546476	20.4090266984178	9.79471398566964	25.4653176464334	57.3215513684188	24.8714212564565	39.7595202155078
SOLSEv5.0_15708	264.919059527343	206.079190141418	265.492928203407	216.220468258279	186.072087194109	179.61131067344	277.956928502764	241.707863377795	359.692029091231	261.494837736302	287.70634490244	252.38570013049	187.082744735496	198.34295820981	277.289014372275	229.286205473675	180.732327796918	144.580073510938
SOLSEv5.0_15707	110.221798489479	92.7356355636383	119.900032091861	70.2014507332076	103.373381774505	86.2838649313582	31.7132066076979	72.8960222885412	44.9615036364039	74.1694448852056	67.2997298017405	38.1989167765066	85.0376112434073	78.3577118853571	79.2254326777929	119.854152861239	87.8790217728131	101.206051457656
SOLSEv5.0_22727	1960.78778365493	1794.94974613175	1926.96480147634	1404.02901466415	1547.64720142402	1688.69849937087	1315.16533284865	847.895838198295	1273.90926969811	1190.51467943945	1655.57335312282	1255.10726551379	1972.87258084705	1929.55865517692	1607.1444914638	1884.66312832528	1661.4109399313	1568.69379759367
SOLSEv5.0_22728	42.5417467854128	18.5471271127277	47.1035840360884	39.3128124105962	35.4423023226875	54.5877512831042	54.0989995072493	53.7128585283988	59.9486715152052	52.2989675472604	33.6498649008702	58.6626221924923	44.2195578465718	44.0762129355134	42.4421960773891	62.5326014928205	21.5552317555957	34.3377674588477
SOLSEv5.0_22729	498.898666847113	459.556594015363	471.035840360884	537.74311261637	635.007916614818	493.050656750618	899.162681465316	510.272156019789	920.2121077584	652.310758862193	588.872635765229	732.600653892288	598.664783153588	609.720945607935	568.725427437013	601.00778101433	490.796046127409	422.896715019492
SOLSEv5.0_22731	193.371576297331	144.255433098993	179.850048137792	254.129251654211	292.398994162172	198.981157902928	238.781790928549	322.277151170393	299.743357576026	354.682089002329	521.572905963489	412.002602375179	214.294780333386	154.266745274297	172.598264048049	231.023222181809	207.261843803804	186.146844645332
SOLSEv5.0_17972	83.1497778078522	65.9453408452539	68.5143040524922	109.514263143804	135.862158903635	95.0883409447621	67.1573786986543	101.670767928755	95.9178744243283	103.64704477548	70.6647162918275	126.874973579111	102.045133492089	75.9090333889397	96.2023111087485	86.8508354066951	119.382822030991	90.362545944336
SOLSEv5.0_00308	763.817726374456	659.453408452539	687.284112526563	731.499116640023	785.63770148624	869.882230124305	859.987543891101	506.43552326776	920.2121077584	989.876822121782	619.157514176012	916.774002636159	877.588148031964	886.421615703102	769.618488869988	573.215513684187	671.528373924327	522.295515558262
SOLSEv5.0_17969	640.059917544165	645.02786514264	663.732320508519	440.865110604544	531.634534840312	392.679630197814	100.736068047982	49.8762257763703	122.894776606171	149.289780089452	304.531277352876	83.2190686916751	636.081332100687	563.196054176004	458.375717635802	571.478496976054	301.773244578339	220.48461210418
SOLSEv5.0_17968	34.8068837335195	14.4255433098993	21.4107200164038	11.2322321173132	23.6282015484583	14.0871616214462	39.175137574215	13.4282146320997	26.9769021818423	11.4106838284932	20.1899189405221	13.6424702773238	23.8105311481541	12.2433924820871	28.294797384926	12.1591169569373	18.2390422547348	23.4942619455274
SOLSEv5.0_17971	189.504144771384	241.11265246546	184.132192141073	179.715713877011	251.04964145237	221.872795537778	259.302101086471	216.769750489609	287.753623272985	267.200179650548	267.516425961918	283.763381768335	170.075222486815	193.445601216975	285.777453587753	203.230954851666	155.860906540461	140.965571673164
SOLSEv5.0_29514	67.6800517040657	45.337421831112	70.6553760541326	65.9893636892151	76.7916550324896	84.5229697286775	97.0051025647229	38.3663275202849	113.90247587889	97.941702861233	79.0771825170451	94.1330449135342	98.6436290423525	100.395818353114	59.4190745083447	64.2696182009544	67.9818847676479	59.6392803232617
SOLSEv5.0_29513	32.8731679705462	32.9726704226269	32.1160800246057	44.9289284692529	41.3493527098021	38.7396944589772	48.5025512823615	26.8564292641994	44.9615036364039	58.0043094615069	55.5222770864359	62.7553632756894	81.636106793671	46.5248914319308	33.9537568619112	20.8442004976068	29.8457055077478	18.0725091888672
SOLSEv5.0_29512	164.365839852731	197.836022535762	196.978624150915	85.6457698945133	62.0240290647031	56.348646485785	1.86548274162929	5.75494912804273	2.99743357576026	23.7722579760274	87.4896487422626	19.0994583882533	57.825575645517	46.5248914319308	48.1011555543743	166.753603980855	63.0076005163566	30.7232656210742
SOLSEv5.0_29511	19.3371576297331	22.668710915556	21.4107200164038	15.4443191613057	2.95352519355729	8.8044760134039	5.59644822488786	11.5098982560855	17.9846014545616	8.55801287136988	18.5074256954786	12.2782232495914	10.2045133492089	7.34603548925223	2.8294797384926	17.370167081339	24.8714212564565	12.650756432207
SOLSEv5.0_21320	172.100702904624	168.984935915963	145.592896111546	185.331829935668	180.165036806995	193.698472294886	203.337618837592	138.118779073025	185.840881697136	205.392308912877	149.741898808873	200.54431307666	221.097789232859	183.650887231306	198.063581694482	191.071837894729	164.151380292613	155.423579024258
SOLSEv5.0_21319	384.809436831688	366.820958451725	376.828672288707	386.107979032642	381.004749968891	378.592468576368	513.007753948054	395.173173458934	509.563707879244	433.60598548274	392.020926095138	410.638355347446	414.983542867828	435.864772362299	483.841035282235	312.663007464102	361.464655593835	318.076161724063
SOLSEv5.0_21318	23.2045891556797	22.668710915556	19.2696480147634	37.9087833959321	26.5817267420156	29.9352184455733	18.6548274162929	40.2846438962991	8.99230072728078	15.2142451046576	26.9198919206962	17.7352113605209	17.0075222486815	19.5894279713393	16.9768784309556	27.7922673301424	29.8457055077478	32.5305165399609
SOLSEv5.0_21317	79.2823462819056	76.2493003523248	141.310752108265	94.0699439824982	70.884604645375	110.936397768889	115.659929981016	126.60888081694	83.9281401212873	77.0221158423289	87.4896487422626	129.603467634576	57.825575645517	73.4603548925223	116.008669278197	95.5359189473646	117.724727280561	68.6755349176953
SOLSEv5.0_23592	15.4697261037865	28.8510866197986	17.1285760131231	12.6362611319774	14.7676259677865	15.848056824127	11.1928964497757	3.83663275202849	17.9846014545616	8.55801287136988	23.5549054306092	5.45698811092952	17.0075222486815	9.79471398566964	19.8063581694482	20.8442004976068	9.94856850258262	9.0362545944336
SOLSEv5.0_21315	34.8068837335195	43.2766299296979	38.5392960295269	50.5450445279095	59.0705038711458	72.196703309912	33.5786893493272	69.0593895365127	26.9769021818423	60.8569804186302	57.2047703314794	61.3911162479571	17.0075222486815	19.5894279713393	39.6127163388964	48.6364678277492	59.6914110154957	81.3262913499024
SOLSEv5.0_29515	36.7405994964928	55.641381338183	49.2446560377288	80.0296538358566	100.419856580948	66.9140177018697	95.1396198230937	69.0593895365127	80.930706545527	54.2007481853425	42.0623311260878	57.2983751647599	132.658673539715	75.9090333889397	56.5895947698521	55.5845346602849	71.2980742685087	57.832029404375
SOLSEv5.0_00309	98.6195039116387	68.0061327466681	72.796448055773	61.7772766452227	91.559281000276	86.2838649313582	145.507653847084	107.425717056798	173.851147394095	147.38799945137	122.822006888176	132.331961690041	129.257169089979	122.433924820871	99.0317908472411	83.3768019904273	69.6399795180783	59.6392803232617
SOLSEv5.0_10786	350.002553098169	282.328490493743	368.264384282146	506.854474293759	513.913383678969	515.942294385469	503.680340239908	400.928122586977	551.527777939888	527.744127067809	316.30873006818	548.427305148417	557.846729756752	509.325127254821	517.794792144146	331.770191253575	474.215098623105	426.511216857266
SOLSEv5.0_21811	9.66857881486654	32.9726704226269	21.4107200164038	23.8684932492906	5.90705038711458	21.1307424321694	16.7893446746636	17.2648473841282	0	5.70534191424658	13.4599459603481	9.54972919412666	0	0	0	22.5812172057407	14.9228527538739	19.8797601077539
SOLSEv5.0_21810	117.956661541372	74.1885084509106	87.7839520672557	109.514263143804	62.0240290647031	123.262664187655	179.086343196412	103.589084304769	176.848580969855	149.289780089452	143.011925828699	139.153196828703	105.446637941825	142.02335279221	113.179189539704	112.906086028704	117.724727280561	115.66405880875
SOLSEv5.0_21809	104.420651200559	100.978803169295	96.3482400738172	64.585334674551	85.6522306131614	82.7620745259967	70.8883441819129	47.9579094003561	53.9538043636847	33.2811611664384	57.2047703314794	55.9341281370275	64.6285845449896	119.985246324453	161.280345094078	161.542553856453	164.151380292613	164.459833618691
SOLSEv5.0_21807	69.6137674670391	49.4590056339404	72.796448055773	70.2014507332076	47.2564030969167	24.6525328375309	26.11675838281	88.2425532966552	32.9717693333629	33.2811611664384	82.4421690071321	23.1921994714504	6.80300889947259	24.4867849641741	36.7832366004038	83.3768019904273	84.5628322719522	159.038080862031
SOLSEv5.0_21808	71.5474832300124	84.4924679579815	62.0910880475711	64.585334674551	64.9775542582604	70.4358081072312	110.063481756128	70.977705912527	89.9230072728078	35.1829418045206	68.982223046784	53.2056340815628	183.68124028576	134.677317302958	181.086703263527	185.860787770327	190.6808962995	233.135368536387
SOLSEv5.0_21805	106.354366963532	179.288895423034	149.875040114827	81.4336828505208	94.5128061938333	93.3274457420814	74.6193096651715	126.60888081694	89.9230072728078	96.9908125421919	124.50450013322	81.8548216639428	119.05265574077	132.22863880654	130.15606797066	97.2729356554985	101.143779776257	104.82055329543
SOLSEv5.0_21806	19.3371576297331	6.18237570424255	21.4107200164038	14.0402901466415	11.8141007742292	24.6525328375309	14.9238619330343	40.2846438962991	2.99743357576026	16.1651354236987	10.0949594702611	17.7352113605209	0	9.79471398566964	2.8294797384926	12.1591169569373	19.8971370051652	32.5305165399609
SOLSEv5.0_29917	11.6022945778398	12.3647514084851	8.56428800656153	14.0402901466415	8.86057558067187	15.848056824127	13.058379191405	11.5098982560855	23.9794686060821	14.2633547856165	10.0949594702611	24.5564464991828	17.0075222486815	19.5894279713393	14.147398692463	8.68508354066951	16.5809475043044	19.8797601077539
SOLSEv5.0_43647	92.8183566227187	117.465138380608	115.617888088581	87.0497989091774	73.8381298389323	72.196703309912	57.8299649905079	115.098982560855	50.9563707879244	53.2498578663014	75.712196026958	68.212351386619	74.8330978941984	73.4603548925223	59.4190745083447	95.5359189473646	67.9818847676479	75.9045385932422
SOLSEv5.0_43648	94.752072385692	123.647514084851	111.3357440853	109.514263143804	59.0705038711458	56.348646485785	35.4441720909565	107.425717056798	59.9486715152052	56.1025288234247	84.1246622521756	68.212351386619	54.4240711957807	44.0762129355134	67.9075137238225	111.16906932057	69.6399795180783	75.9045385932422
SOLSEv5.0_48508	90.8846408597454	84.4924679579815	98.4893120754576	110.918292158468	67.9310794518177	110.936397768889	117.525412722645	101.670767928755	113.90247587889	140.731767218082	85.8071554972191	145.974431967365	153.067700238133	127.331281813705	110.349709801212	107.695035904302	142.596148537017	140.965571673164
SOLSEv5.0_48509	56.0777571262259	61.8237570424255	59.9500160459307	85.6457698945133	100.419856580948	121.501768984974	80.2157578900594	88.2425532966552	95.9178744243283	121.71396083726	45.4273176161748	136.424702773238	71.4315934444622	110.190532338783	70.7369934623151	76.4287351578917	77.9304532702305	104.82055329543
SOLSEv5.0_48510	100.553219674612	86.5532598593957	62.0910880475711	113.726350187796	106.326906968062	137.349825809101	100.736068047982	93.9975024246979	167.856280242575	151.191560727534	80.7596757620886	163.709643327886	119.05265574077	127.331281813705	147.132946401615	102.4839857799	111.092348278839	144.580073510938
SOLSEv5.0_48512	92.8183566227187	90.6748436622241	115.617888088581	115.13037920246	85.6522306131614	132.067140201059	158.566033038489	93.9975024246979	134.884510909212	133.124644665754	111.044554172872	150.067173050562	125.855664640243	139.574674295792	124.497108493675	92.0618855310968	122.699011531852	148.194575348711
SOLSEv5.0_47599	23.2045891556797	14.4255433098993	27.833936021325	32.2926673372755	14.7676259677865	12.3262664187655	18.6548274162929	21.1014801361567	17.9846014545616	13.3124644665754	20.1899189405221	1.36424702773238	10.2045133492089	31.8328204534263	25.4653176464334	26.0552506220085	21.5552317555957	16.2652582699805
SOLSEv5.0_42418	19.3371576297331	18.5471271127277	25.6928640196846	7.02014507332076	11.8141007742292	8.8044760134039	13.058379191405	28.7747456402136	20.9820350303218	14.2633547856165	13.4599459603481	19.0994583882533	23.8105311481541	17.1407494749219	22.6358379079408	15.6331503732051	11.606663253013	18.0725091888672
SOLSEv5.0_42419	27.0720206816263	43.2766299296979	27.833936021325	21.0604352199623	26.5817267420156	22.8916376348501	39.175137574215	21.1014801361567	26.9769021818423	23.7722579760274	31.9673716558267	19.0994583882533	30.6135400476266	39.1788559426786	39.6127163388964	27.7922673301424	29.8457055077478	37.9522692966211
SOLSEv5.0_10787	54.1440413632526	80.3708841551532	83.5018080639749	134.786785407759	189.025612387667	165.524149051993	106.332516272869	59.4678076564415	101.912741575849	177.816489660685	124.50450013322	196.451571993463	217.696284783123	161.612780763549	132.985547709152	144.172386775114	182.390422547348	260.244132319688
SOLSEv5.0_43846	40.6080310224394	47.3982137325262	40.6803680311673	35.1007253666038	26.5817267420156	36.9787992562964	26.11675838281	49.8762257763703	17.9846014545616	29.477599890274	28.6023851657397	36.8346697487742	13.6060177989452	19.5894279713393	16.9768784309556	36.4773508708119	44.7685582616218	32.5305165399609
SOLSEv5.0_15145	139.227534934078	131.890681690508	145.592896111546	148.8270755544	177.211511613437	177.850415470759	145.507653847084	140.03709544904	155.866545939533	177.816489660685	105.997074437741	178.716360632942	88.4391156931436	139.574674295792	110.349709801212	151.120453607649	167.467569793474	213.255608428633
SOLSEv5.0_15143	117.956661541372	107.161178873538	100.630384077098	65.9893636892151	56.1169786775885	93.3274457420814	72.7538269235422	82.4876041686124	92.920440848568	51.3480772282193	68.982223046784	36.8346697487742	139.461682439188	161.612780763549	155.621385617093	244.91935584688	240.423738812413	318.076161724063
SOLSEv5.0_15144	19.3371576297331	43.2766299296979	25.6928640196846	46.332957483917	62.0240290647031	51.0659608777426	7.46193096651715	78.6509714165839	17.9846014545616	43.7409546758905	31.9673716558267	46.3843989429009	3.40150444973629	17.1407494749219	5.65895947698521	45.1624344114814	43.1104635111913	45.181272972168
SOLSEv5.0_15141	274.58763834221	259.659779578187	248.364352190284	207.796294170294	206.74676354901	225.39458594314	264.898549311359	191.831637601424	221.810084606259	225.36100561274	211.994148875482	203.272807132125	241.506815931277	264.45727761308	254.653176464334	206.704988267934	237.107549311552	263.858634157461
SOLSEv5.0_15142	38.6743152594661	49.4590056339404	53.5268000410096	44.9289284692529	50.209928290474	33.4570088509348	52.23351676562	49.8762257763703	29.9743357576026	36.1338321235617	33.6498649008702	35.4704227210419	30.6135400476266	31.8328204534263	36.7832366004038	45.1624344114814	33.1618950086087	39.7595202155078
SOLSEv5.0_47290	13.5360103408131	8.24316760565674	8.56428800656153	11.2322321173132	2.95352519355729	12.3262664187655	3.73096548325857	3.83663275202849	2.99743357576026	19.968696699863	10.0949594702611	21.8279524437181	0	2.44867849641741	11.3179189539704	1.7370167081339	4.97428425129131	9.0362545944336
SOLSEv5.0_15140	87.0172093337988	82.4316760565674	55.6678720426499	84.2417408798491	88.6057558067187	109.175502566208	87.6776888565765	92.0791860486837	74.9358393940065	127.419302751507	68.982223046784	102.318527079928	27.2120355978903	68.5629978996875	79.2254326777929	57.3215513684188	112.75044302927	88.5552950254493
SOLSEv5.0_15138	98.6195039116387	80.3708841551532	66.3732320508519	150.231104569064	141.76920929075	172.567729862716	110.063481756128	109.344033432812	59.9486715152052	123.615741475343	67.2997298017405	128.239220606844	159.870709137606	117.536567828036	99.0317908472411	119.854152861239	139.279959036157	142.772822592051
SOLSEv5.0_45549	34.8068837335195	26.7902947183844	25.6928640196846	21.0604352199623	14.7676259677865	47.5441704723811	33.5786893493272	21.1014801361567	35.9692029091231	38.0356127616439	42.0623311260878	45.0201519151685	20.4090266984178	34.2814989498437	28.294797384926	19.1071837894729	23.2133265060261	18.0725091888672
SOLSEv5.0_17198	61.8789044151458	68.0061327466681	62.0910880475711	57.5651896012302	88.6057558067187	63.3922272965081	126.852826430792	99.7524515527406	209.820350303218	90.3345803089042	109.362060927828	81.8548216639428	54.4240711957807	68.5629978996875	116.008669278197	72.9547017416239	81.2466427710914	50.6030257288282
SOLSEv5.0_17196	38.6743152594661	49.4590056339404	53.5268000410096	33.6966963519396	50.209928290474	47.5441704723811	59.6954477321372	55.631174904413	77.9332729697667	49.4462965901371	60.5697568215664	47.7486459706333	95.2421245926162	88.1524258710268	76.3959529393003	88.587852114829	76.2723585198001	106.627804214316
SOLSEv5.0_17194	15.4697261037865	26.7902947183844	25.6928640196846	35.1007253666038	50.209928290474	40.5005896616579	41.0406203158443	28.7747456402136	38.9666364848834	37.0847224426028	37.0148513909573	57.2983751647599	44.2195578465718	7.34603548925223	28.294797384926	33.0033174545441	21.5552317555957	36.1450183777344
SOLSEv5.0_17195	71.5474832300124	76.2493003523248	81.3607360623345	88.4538279238416	47.2564030969167	51.0659608777426	89.5431715982058	88.2425532966552	113.90247587889	96.9908125421919	50.4747973513054	96.8615389689989	102.045133492089	71.0116763961049	101.861270585734	76.4287351578917	84.5628322719522	84.9407931876758
SOLSEv5.0_17193	79.2823462819056	53.5805894367688	72.796448055773	74.4135377772	70.884604645375	82.7620745259967	87.6776888565765	78.6509714165839	71.9384058182462	79.8747867994522	99.2671014575672	83.2190686916751	91.8406201428799	97.9471398566964	132.985547709152	83.3768019904273	82.9047375215218	83.1335422687891
SOLSEv5.0_45552	13.5360103408131	24.7295028169702	10.7053600082019	7.02014507332076	29.5352519355729	17.6089520268078	16.7893446746636	15.3465310081139	11.989734303041	12.3615741475343	10.0949594702611	16.3709643327885	0	2.44867849641741	28.294797384926	22.5812172057407	23.2133265060261	19.8797601077539
SOLSEv5.0_48517	375.140858016822	337.969871831926	299.750080229654	224.644642346264	221.514389516797	274.699651618202	384.289444775633	375.990009698792	311.733091879067	241.526141036439	323.038703048354	275.577899601941	380.968498370465	381.993845441116	381.979764696501	255.341456095684	270.269444320161	301.810903454082
SOLSEv5.0_45550	19.3371576297331	18.5471271127277	21.4107200164038	16.8483481759698	17.7211511613437	47.5441704723811	29.8477238660686	28.7747456402136	56.9512379394449	48.495406271096	23.5549054306092	47.7486459706333	40.8180533968355	29.3841419570089	45.2716758158817	24.3182339138746	13.2647580034435	34.3377674588477
SOLSEv5.0_35997	32.8731679705462	37.0942542254553	38.5392960295269	16.8483481759698	32.4887771291302	15.848056824127	20.5203101579222	24.9381128881852	11.989734303041	23.7722579760274	33.6498649008702	21.8279524437181	13.6060177989452	14.6920709785045	39.6127163388964	33.0033174545441	18.2390422547348	27.1087637833008
SOLSEv5.0_28021	137.293819171105	127.769097887679	79.2196640606942	61.7772766452227	67.9310794518177	73.9575985125928	11.1928964497757	34.5296947682564	20.9820350303218	46.5936256330138	99.2671014575672	23.1921994714504	61.2270800952533	122.433924820871	65.0780339853299	97.2729356554985	94.5114007745348	126.50756432207
SOLSEv5.0_20044	384.809436831688	278.206906690915	385.392960295269	311.694441255442	265.817267420156	278.221442023563	270.494997536247	268.564292641994	281.758756121464	241.526141036439	286.023851657397	251.021453102758	255.112833730222	301.187455059341	376.320805219516	258.815489511951	363.122750344265	379.522692966211
SOLSEv5.0_20043	237.847038845717	253.477403873945	261.210784200127	75.8175667918642	106.326906968062	98.6101313501237	214.530515287368	166.893524713239	104.910175151609	62.7587610567124	233.866561061048	60.0268692202247	241.506815931277	210.586350691897	265.971095418305	208.442004976068	142.596148537017	182.532342807559
SOLSEv5.0_40940	649.728496359031	529.623518663445	603.782304462588	588.28815714428	623.193815840589	519.46408479083	735.000200201939	560.148381796159	674.422554546058	715.069519918905	647.759899341752	607.089927340909	755.133987841457	707.668085464632	758.300569916018	613.166897971267	628.417910413135	598.200054151504
SOLSEv5.0_20038	112.155514252452	103.039595070709	137.028608104984	151.635133583728	150.629784871422	147.915197025186	128.718309172421	163.056891961211	155.866545939533	167.356696151233	163.201844769221	189.630336854801	112.249646841298	95.498461360279	113.179189539704	168.490620688988	112.75044302927	150.001826267598
SOLSEv5.0_20041	46.4091783113594	57.7021732395972	55.6678720426499	54.7571315719019	53.1634534840312	75.7184937152736	91.4086543398351	82.4876041686124	74.9358393940065	59.9060900995891	48.7923041062618	69.5765984143513	125.855664640243	93.0497828638616	104.690750324226	62.5326014928205	63.0076005163566	46.9885238910547
SOLSEv5.0_20040	961.056734197734	937.660315143454	967.764544741453	829.781147666514	735.427773195766	663.857491410654	641.726063120475	1118.3784472163	740.366093212784	562.92706887233	938.83123073428	455.658507262615	738.126465592776	812.96126081058	721.517333315614	736.495084248774	764.381679948431	894.589204848926
SOLSEv5.0_40939	21.2708733927064	24.7295028169702	21.4107200164038	8.42417408798491	11.8141007742292	26.4134280402117	37.3096548325857	23.0197965121709	20.9820350303218	15.2142451046576	21.8724121855657	16.3709643327885	10.2045133492089	22.0381064677567	19.8063581694482	31.2663007464102	31.5038002581783	43.3740220532813
SOLSEv5.0_20042	239.78075460869	311.179577113542	325.442944249338	255.533280668876	132.908633710078	207.785633916332	154.835067555231	232.116281497723	191.835748848657	154.995122003699	249.00900026644	154.159914133759	163.272213587342	171.407494749219	200.893061432975	323.085107712906	247.056117814135	345.184925507363
SOLSEv5.0_38669	551.108992447392	546.109853874759	402.521536308392	277.997744903502	321.934246097745	334.570088509348	485.025512823615	360.643478690678	521.553442182285	309.990244007398	407.16336530053	234.650488769969	534.036198608598	604.8235886151	379.150284958009	392.565776038262	271.927539070591	359.642932858457
SOLSEv5.0_07290	104.420651200559	98.9180112678808	89.9250240688961	57.5651896012302	56.1169786775885	29.9352184455733	16.7893446746636	67.1410731604985	23.9794686060821	39.9373933997261	68.982223046784	17.7352113605209	10.2045133492089	31.8328204534263	36.7832366004038	104.221002488034	69.6399795180783	75.9045385932422
SOLSEv5.0_22132	25.138304918653	26.7902947183844	38.5392960295269	36.5047543812679	53.1634534840312	47.5441704723811	26.11675838281	49.8762257763703	5.99486715152052	23.7722579760274	28.6023851657397	45.0201519151685	6.80300889947259	24.4867849641741	16.9768784309556	55.5845346602849	49.7428425129131	41.5667711343945
SOLSEv5.0_22133	162.432124089758	181.349687324448	169.14468812959	130.574698363766	124.048058129406	79.2402841206351	192.144722387817	134.282146320997	167.856280242575	77.0221158423289	166.566831259308	80.4905746362104	136.060177989452	151.818066777879	206.55202090996	206.704988267934	142.596148537017	139.158320754277
SOLSEv5.0_06481	87.0172093337988	98.9180112678808	68.5143040524922	130.574698363766	165.397410839208	114.458188174251	67.1573786986543	86.3242369206409	95.9178744243283	104.597935094521	107.679567682785	114.59675032952	85.0376112434073	97.9471398566964	82.0549124162855	93.7989022392307	116.066632530131	139.158320754277
SOLSEv5.0_22130	69.6137674670391	96.8572193664667	55.6678720426499	64.585334674551	17.7211511613437	31.696113648254	14.9238619330343	49.8762257763703	5.99486715152052	20.9195870189041	72.347209536871	8.18548216639427	13.6060177989452	9.79471398566964	16.9768784309556	52.110501244017	56.3752215146348	54.2175275666016
SOLSEv5.0_06482	5.80114728891992	4.12158380282837	14.9875040114827	23.8684932492906	20.674676354901	8.8044760134039	20.5203101579222	11.5098982560855	29.9743357576026	19.968696699863	28.6023851657397	32.7419286655771	23.8105311481541	12.2433924820871	33.9537568619112	26.0552506220085	11.606663253013	14.4580073510938
SOLSEv5.0_06483	13.5360103408131	22.668710915556	27.833936021325	7.02014507332076	2.95352519355729	3.52179040536156	18.6548274162929	5.75494912804273	8.99230072728078	12.3615741475343	16.8249324504351	4.09274108319714	3.40150444973629	9.79471398566964	5.65895947698521	15.6331503732051	9.94856850258262	14.4580073510938
SOLSEv5.0_20399	100.553219674612	121.586722183437	87.7839520672557	88.4538279238416	144.722734484307	95.0883409447621	110.063481756128	69.0593895365127	152.869112363773	99.8434834993152	105.997074437741	77.7620805807456	122.454160190507	88.1524258710268	67.9075137238225	95.5359189473646	84.5628322719522	72.2900367554688
SOLSEv5.0_19631	135.360103408131	115.404346479194	154.157184118108	123.554553290445	144.722734484307	186.654891484163	177.220860454782	132.363829944983	128.889643757691	111.254167327808	102.632087947654	113.232503301787	173.476726936551	176.304851742054	223.528899340916	125.065202985641	144.254243287448	122.893062484297
SOLSEv5.0_19630	162.432124089758	160.741768310306	188.414336144354	195.160033038317	171.304461226323	265.895175604798	18.6548274162929	19.1831637601424	29.9743357576026	97.941702861233	72.347209536871	50.477140026098	193.885753634969	210.586350691897	166.939304571064	208.442004976068	203.945654302944	148.194575348711
SOLSEv5.0_19629	146.962397985971	103.039595070709	100.630384077098	61.7772766452227	94.5128061938333	128.545349795697	0	9.59158188007121	2.99743357576026	35.1829418045206	55.5222770864359	16.3709643327885	54.4240711957807	48.9735699283482	73.5664732008077	118.117136153105	132.647580034435	79.5190404310157
SOLSEv5.0_19628	100.553219674612	121.586722183437	92.0660960705364	103.898147085147	79.7451802260469	109.175502566208	63.4264132153958	136.200462697011	59.9486715152052	93.1872512660275	132.916966358437	66.8481043588866	95.2421245926162	68.5629978996875	104.690750324226	83.3768019904273	104.459969277117	95.7842987009961
SOLSEv5.0_19627	172.100702904624	123.647514084851	173.426832132871	161.463336686377	109.28043216162	144.393406619824	126.852826430792	159.220259209182	128.889643757691	98.8925931802741	158.15436503409	148.702926022829	125.855664640243	93.0497828638616	101.861270585734	187.597804478461	175.758043545626	180.725091888672
SOLSEv5.0_19626	740.613137218777	706.851622185065	807.184144618424	817.144886534536	1021.91971697082	1114.64666329693	574.56868442182	974.504719015235	575.50724654597	742.645339171097	672.997298017405	888.124815053779	714.315934444622	563.196054176004	636.632941160836	679.173532880356	777.646437951874	869.287691984512
SOLSEv5.0_19632	877.906956389881	700.669246480822	787.914496603661	742.731348757336	764.963025131338	781.837469990266	1141.67543787712	916.955227734808	1180.98882884954	958.497441593426	809.279250865929	938.601955079877	721.118943344094	994.163469545469	950.705192133515	804.238735865996	790.911195955318	728.322120311348
SOLSEv5.0_44719	59.9451886521725	43.2766299296979	34.2571520262461	82.8377118651849	62.0240290647031	110.936397768889	61.5609304737665	38.3663275202849	95.9178744243283	132.173754346713	40.3798378810443	111.868256274055	88.4391156931436	56.3196054176004	67.9075137238225	34.740334162678	64.665695266787	54.2175275666016
SOLSEv5.0_39182	1229.84322525102	1189.07692711598	1267.51462497111	782.044161167932	785.63770148624	765.989413166139	1016.68809418796	1080.01211969602	839.281401212873	480.199611115754	972.48109563515	458.387001318079	1176.92053960876	1290.45356761198	899.774556840648	962.307256306181	790.911195955318	851.215182795645
SOLSEv5.0_01134	65.7463359410924	41.2158380282837	23.5517920180442	50.5450445279095	44.3028779033594	49.3050656750618	59.6954477321372	49.8762257763703	89.9230072728078	50.3971869091782	37.0148513909573	68.212351386619	57.825575645517	36.7301774462612	50.9306352928669	64.2696182009544	59.6914110154957	46.9885238910547
SOLSEv5.0_27598	9.66857881486654	14.4255433098993	14.9875040114827	18.252377190634	17.7211511613437	7.04358081072312	16.7893446746636	19.1831637601424	23.9794686060821	11.4106838284932	10.0949594702611	12.2782232495914	6.80300889947259	26.9354634605915	33.9537568619112	17.370167081339	14.9228527538739	7.22900367554688
SOLSEv5.0_48968	282.322501394103	226.68710915556	306.173296234575	196.564062052981	171.304461226323	186.654891484163	358.172686392823	234.034597873738	353.697161939711	184.472721893973	314.626236823137	218.279524437181	261.915842629695	271.803313102333	285.777453587753	236.234272306211	195.655180550791	193.375848320879
SOLSEv5.0_51082	23.2045891556797	10.3039595070709	12.8464320098423	4.21208704399246	14.7676259677865	22.8916376348501	29.8477238660686	11.5098982560855	8.99230072728078	10.4597935094521	10.0949594702611	12.2782232495914	34.0150444973629	14.6920709785045	19.8063581694482	12.1591169569373	4.97428425129131	25.3015128644141
SOLSEv5.0_16426	83.1497778078522	86.5532598593957	92.0660960705364	151.635133583728	212.653813936125	191.937577092205	115.659929981016	178.403422969325	200.828049575937	167.356696151233	99.2671014575672	169.166631438815	81.636106793671	85.7037473746093	96.2023111087485	105.958019196168	119.382822030991	117.471309727637
SOLSEv5.0_16425	201.106439349224	154.559392606064	186.273264142713	240.08896150757	236.282015484583	225.39458594314	253.705652861583	230.197965121709	350.69972836395	323.302708473973	143.011925828699	279.670640685138	200.688762534441	205.688993699062	240.505777771871	137.224319942578	172.441854044765	200.604851996426
SOLSEv5.0_17724	46.4091783113594	35.0334623240411	36.3982240278865	22.4644642346264	32.4887771291302	29.9352184455733	3.73096548325857	9.59158188007121	5.99486715152052	22.8213676569863	30.2848784107832	20.4637054159857	13.6060177989452	24.4867849641741	11.3179189539704	41.6884009952136	23.2133265060261	25.3015128644141
SOLSEv5.0_16427	81.2160620448789	84.4924679579815	94.2071680721768	95.4739729971623	127.001583322964	103.892816958166	97.0051025647229	115.098982560855	104.910175151609	133.124644665754	144.694419073742	106.411268163126	139.461682439188	171.407494749219	87.7138718932707	112.906086028704	124.357106282283	101.206051457656
SOLSEv5.0_16428	40.6080310224394	16.4863352113135	21.4107200164038	32.2926673372755	47.2564030969167	35.2179040536156	44.7715857991029	28.7747456402136	20.9820350303218	22.8213676569863	21.8724121855657	21.8279524437181	47.6210622963081	44.0762129355134	31.1242771234186	29.5292840382763	34.8199897590392	37.9522692966211
SOLSEv5.0_13904	450.555772772781	434.827091198393	453.907264347761	405.76438523794	437.121728646479	417.332163035345	231.319859962032	448.886031987333	287.753623272985	289.070656988494	297.801304372702	289.220369879264	608.869296502796	501.979091765569	404.615602604442	389.091742621994	442.711298364926	346.99217642625
SOLSEv5.0_13903	54.1440413632526	55.641381338183	77.0785920590538	43.5248994545887	23.6282015484583	52.8268560804234	20.5203101579222	69.0593895365127	20.9820350303218	48.495406271096	55.5222770864359	30.0134346101123	23.8105311481541	2.44867849641741	42.4421960773891	55.5845346602849	33.1618950086087	43.3740220532813
SOLSEv5.0_44110	11.6022945778398	22.668710915556	17.1285760131231	9.82820310264906	17.7211511613437	5.28268560804234	7.46193096651715	7.67326550405697	5.99486715152052	6.65623223328768	10.0949594702611	12.2782232495914	17.0075222486815	19.5894279713393	5.65895947698521	20.8442004976068	13.2647580034435	21.6870110266406
SOLSEv5.0_13905	23.2045891556797	35.0334623240411	17.1285760131231	23.8684932492906	17.7211511613437	24.6525328375309	7.46193096651715	38.3663275202849	11.989734303041	12.3615741475343	30.2848784107832	23.1921994714504	10.2045133492089	9.79471398566964	11.3179189539704	33.0033174545441	21.5552317555957	37.9522692966211
SOLSEv5.0_13900	162.432124089758	168.984935915963	184.132192141073	219.028526287608	159.490360452094	243.003537969948	177.220860454782	224.443015993666	227.80495175778	210.146760508083	166.566831259308	206.001301187589	214.294780333386	173.856173245636	189.575142479004	194.545871310997	223.842791308109	193.375848320879
SOLSEv5.0_13902	276.521354105183	292.632450000814	231.235776177161	254.129251654211	277.631368194385	230.677271551182	443.98489250777	262.809343513951	428.633001333717	330.909831026302	284.341358412353	327.419286655771	302.73389602653	232.624457159654	248.994216987349	276.18565659329	258.662781067148	227.713615779727
SOLSEv5.0_13901	218.509881215984	175.167311620206	211.966128162398	153.039162598393	191.979137581224	253.568909186032	83.9467233733179	115.098982560855	113.90247587889	145.486218813288	171.614310994438	133.696208717773	91.8406201428799	156.715423770714	158.450865355586	201.493938143533	200.629464802083	211.448357509746
SOLSEv5.0_13906	106.354366963532	125.708305986265	100.630384077098	98.2820310264906	32.4887771291302	59.8704368911465	27.9822411244393	76.7326550405697	35.9692029091231	35.1829418045206	102.632087947654	34.1061756933095	34.0150444973629	41.627534439096	48.1011555543743	123.328186277507	94.5114007745348	104.82055329543
SOLSEv5.0_49303	81.2160620448789	90.6748436622241	94.2071680721768	26.6765512786189	38.3958275162448	44.0223800670195	57.8299649905079	28.7747456402136	59.9486715152052	28.5267095712329	40.3798378810443	42.2916578597038	108.848142391561	134.677317302958	65.0780339853299	85.1138186985612	61.3495057659261	63.2537821610352
SOLSEv5.0_49300	208.841302401117	204.018398240004	171.285760131231	286.421918991487	197.886187968339	324.004717293264	227.588894478773	235.952914249752	329.717693333629	305.235792412192	206.946669140352	351.975733154954	204.090266984178	203.240315202645	181.086703263527	152.857470315783	232.133265060261	222.291863023066
SOLSEv5.0_49301	56.0777571262259	51.5197975353546	55.6678720426499	22.4644642346264	41.3493527098021	29.9352184455733	41.0406203158443	49.8762257763703	71.9384058182462	38.0356127616439	40.3798378810443	31.3776816378447	44.2195578465718	29.3841419570089	33.9537568619112	38.2143675789458	36.4780845094696	57.832029404375
SOLSEv5.0_49302	98.6195039116387	82.4316760565674	66.3732320508519	56.1611605865661	32.4887771291302	58.1095416884657	54.0989995072493	21.1014801361567	71.9384058182462	33.2811611664384	40.3798378810443	39.563163804239	98.6436290423525	93.0497828638616	107.520230062719	93.7989022392307	67.9818847676479	61.4465312421485
SOLSEv5.0_16646	92.8183566227187	98.9180112678808	89.9250240688961	94.0699439824982	127.001583322964	89.8056553367198	123.121860947533	80.5692877925982	137.881944484972	86.5310190327398	111.044554172872	95.4972919412666	74.8330978941984	97.9471398566964	90.5433516317633	74.6917184497578	94.5114007745348	92.1697968632227
SOLSEv5.0_16645	85.0834935708255	82.4316760565674	64.2321600492115	63.1813056598868	82.6987054196042	73.9575985125928	100.736068047982	24.9381128881852	86.9255736970475	96.9908125421919	100.949594702611	80.4905746362104	57.825575645517	122.433924820871	101.861270585734	85.1138186985612	71.2980742685087	75.9045385932422
SOLSEv5.0_16644	48.3428940743327	51.5197975353546	53.5268000410096	56.1611605865661	53.1634534840312	68.6749129045504	22.3857928995514	78.6509714165839	23.9794686060821	55.1516385043836	42.0623311260878	45.0201519151685	13.6060177989452	22.0381064677567	39.6127163388964	67.7436516172222	34.8199897590392	70.4827858365821
SOLSEv5.0_29058	924.316134701241	968.572193664666	916.378816702084	756.771638903978	818.12647861537	693.792709856227	815.215958091999	941.893340622993	779.332729697667	629.489391205206	787.406838680364	503.407153233248	918.406201428799	883.972937206685	707.369934623151	653.118282258347	563.752215146348	654.224832636992
SOLSEv5.0_16648	239.78075460869	230.808692958389	246.223280188644	189.54391697966	165.397410839208	149.676092227866	152.969584813602	164.975208337225	176.848580969855	107.450606051644	196.851709670091	96.8615389689989	125.855664640243	186.099565727723	212.210980386945	243.182339138746	170.783759294335	168.074335456465
SOLSEv5.0_16647	222.37731274193	216.383149648489	235.517920180442	213.412410228951	280.584893387943	206.024738713651	221.992446253885	191.831637601424	182.843448121376	177.816489660685	301.166290862789	199.180066048927	187.082744735496	222.829743173984	161.280345094078	257.078472803817	255.346591566287	196.990350158652
SOLSEv5.0_23868	841.166356893389	754.249835917591	832.877008638109	692.186304229427	936.267486357661	855.795068502859	1242.41150592511	930.383442366908	1109.0504230313	792.091635761234	878.261473912713	900.40303830337	1040.86036161931	989.266112552634	809.231205208885	943.200072516709	805.834048709192	766.274389607969
SOLSEv5.0_48826	83.1497778078522	80.3708841551532	81.3607360623345	51.9490735425736	91.559281000276	81.0011793233159	52.23351676562	82.4876041686124	47.9589372121642	51.3480772282193	70.6647162918275	54.5698811092952	71.4315934444622	78.3577118853571	50.9306352928669	64.2696182009544	64.665695266787	46.9885238910547
SOLSEv5.0_51023	7.73486305189323	24.7295028169702	17.1285760131231	40.7168414252604	41.3493527098021	33.4570088509348	44.7715857991029	28.7747456402136	44.9615036364039	58.955199780548	31.9673716558267	51.8413870538304	51.0225667460444	39.1788559426786	42.4421960773891	29.5292840382763	34.8199897590392	23.4942619455274
SOLSEv5.0_48789	135.360103408131	123.647514084851	111.3357440853	181.119742891676	168.350936032766	174.328625065397	225.723411737144	151.546993705125	239.794686060821	222.508334655617	164.884338014264	229.19350065904	173.476726936551	159.164102267132	172.598264048049	159.805537148319	152.5447170396	140.965571673164
SOLSEv5.0_48790	123.757808830292	140.133849296164	164.862544126309	171.291539789027	194.932662774781	170.806834660036	223.857928995514	141.955411825054	203.825483151698	230.115457207946	163.201844769221	195.08732496573	166.673718037078	159.164102267132	164.109824832571	170.227637397122	144.254243287448	157.230829943145
SOLSEv5.0_43753	32.8731679705462	26.7902947183844	25.6928640196846	36.5047543812679	32.4887771291302	54.5877512831042	37.3096548325857	19.1831637601424	38.9666364848834	38.986503080685	37.0148513909573	35.4704227210419	51.0225667460444	48.9735699283482	33.9537568619112	15.6331503732051	16.5809475043044	34.3377674588477
SOLSEv5.0_48787	69.6137674670391	65.9453408452539	47.1035840360884	68.7974217185434	67.9310794518177	68.6749129045504	104.46703353124	42.2029602723133	128.889643757691	91.2854706279453	70.6647162918275	92.7687978858018	102.045133492089	78.3577118853571	70.7369934623151	46.8994511196153	49.7428425129131	45.181272972168
SOLSEv5.0_48788	54.1440413632526	57.7021732395972	68.5143040524922	70.2014507332076	41.3493527098021	73.9575985125928	100.736068047982	51.7945421523846	113.90247587889	83.6783480756166	58.8872635765229	115.960997357252	95.2421245926162	78.3577118853571	45.2716758158817	59.0585680765527	54.7171267642044	39.7595202155078
SOLSEv5.0_43754	224.311028504904	208.139982042833	205.542912157477	261.149396727532	310.120145323516	334.570088509348	276.091445761135	358.725162314663	224.807518182019	330.909831026302	292.753824637571	321.962298544841	329.94593162442	391.788559426786	370.661845742531	309.188974047834	318.354192082644	390.366198479531
SOLSEv5.0_44024	42.5417467854128	16.4863352113135	21.4107200164038	32.2926673372755	29.5352519355729	58.1095416884657	39.175137574215	36.4480111442706	32.9717693333629	63.7096513757535	23.5549054306092	35.4704227210419	30.6135400476266	26.9354634605915	36.7832366004038	27.7922673301424	18.2390422547348	46.9885238910547
SOLSEv5.0_47851	641.993633307138	645.02786514264	661.591248506878	595.3083022176	564.123311969443	387.396944589772	367.50010010097	502.598890515732	470.597071394361	396.521263040138	821.056703581234	341.061756933095	612.270800952533	479.940985297812	628.144501945358	760.813318162649	509.035088382144	529.524519233809
SOLSEv5.0_08800	160.498408326784	125.708305986265	152.016112116467	150.231104569064	177.211511613437	197.220262700247	197.741170612704	251.299445257866	260.776721091143	148.338889770411	127.869486623307	159.616902244688	197.287258084705	259.559920620245	206.55202090996	154.594487023917	167.467569793474	169.881586375352
SOLSEv5.0_11582	394.478015646555	348.273831338997	355.417952272303	515.278648381744	354.423023226875	530.029456006915	520.469684914571	504.517206891746	521.553442182285	555.319946320001	326.403689538441	597.540198146782	377.566993920729	470.146271312143	415.933521558413	382.143675789458	510.693183132574	500.608504531621
SOLSEv5.0_20908	127.625240356238	127.769097887679	152.016112116467	99.6860600411548	112.233957355177	132.067140201059	136.180240138938	120.853931688897	98.9153080000886	176.865599341644	158.15436503409	165.073890355618	85.0376112434073	198.34295820981	101.861270585734	105.958019196168	117.724727280561	148.194575348711
SOLSEv5.0_08794	168.233271378678	150.437808803235	143.451824109906	155.847220627721	135.862158903635	163.763253849313	216.395998028997	138.118779073025	236.797252485061	147.38799945137	151.424392053916	190.994583882533	214.294780333386	252.213885130993	169.768784309556	175.438687521524	149.228527538739	160.845331780918
SOLSEv5.0_08795	166.299555615704	195.775230634347	179.850048137792	179.715713877011	292.398994162172	213.068319524374	240.647273670178	159.220259209182	233.7998189093	208.24497987	173.296804239482	218.279524437181	214.294780333386	198.34295820981	265.971095418305	185.860787770327	192.338991049931	173.496088213125
SOLSEv5.0_08796	127.625240356238	133.951473591922	160.580400123029	143.210959495743	153.583310064979	147.915197025186	192.144722387817	117.017298936869	149.871678788013	162.602244556028	159.836858279134	178.716360632942	210.89327588365	198.34295820981	220.699419602423	125.065202985641	160.835190791752	137.351069835391
SOLSEv5.0_20905	377.074573779795	321.483536620613	370.405456283786	266.765512786189	289.445468968615	304.634870063775	169.758929488265	301.175671034236	146.874245212253	189.227173489178	225.454094835831	218.279524437181	238.105311481541	249.765206634576	268.800575156797	239.708305722478	245.398023063704	274.702139670781
SOLSEv5.0_08798	382.875721068715	537.866686269102	481.741200369086	231.664787419585	79.7451802260469	119.740873782293	124.987343689162	794.182979669896	104.910175151609	88.432799670822	427.353284241052	83.2190686916751	166.673718037078	139.574674295792	237.676298033379	336.981241377977	207.261843803804	202.412102915313
SOLSEv5.0_20904	52.2103256002793	37.0942542254553	42.8214400328077	75.8175667918642	53.1634534840312	44.0223800670195	67.1573786986543	42.2029602723133	65.9435386667257	72.2676642471234	48.7923041062618	69.5765984143513	74.8330978941984	51.4222484247656	59.4190745083447	64.2696182009544	63.0076005163566	45.181272972168
SOLSEv5.0_11580	309.394522075729	358.577790846068	393.95724830183	365.047543812679	354.423023226875	276.460546820882	184.682791421299	291.584089154165	191.835748848657	193.030734765343	218.724121855657	251.021453102758	231.302302582068	230.175778663237	229.187858817901	404.724892995199	293.482770826187	377.715442047324
SOLSEv5.0_20903	69.6137674670391	74.1885084509106	89.9250240688961	102.494118070483	76.7916550324896	84.5229697286775	87.6776888565765	99.7524515527406	83.9281401212873	49.4462965901371	58.8872635765229	90.040303830337	71.4315934444622	105.293175345949	56.5895947698521	126.802219693775	116.066632530131	157.230829943145
SOLSEv5.0_50777	19.3371576297331	20.6079190141418	10.7053600082019	11.2322321173132	5.90705038711458	19.3698472294886	7.46193096651715	13.4282146320997	29.9743357576026	31.3793805283562	25.2373986756527	34.1061756933095	40.8180533968355	19.5894279713393	22.6358379079408	19.1071837894729	13.2647580034435	10.8435055133203
SOLSEv5.0_51065	9.66857881486654	8.24316760565674	6.42321600492115	18.252377190634	20.674676354901	7.04358081072312	18.6548274162929	15.3465310081139	5.99486715152052	28.5267095712329	10.0949594702611	19.0994583882533	13.6060177989452	19.5894279713393	11.3179189539704	15.6331503732051	21.5552317555957	21.6870110266406
SOLSEv5.0_33227	682.601664329577	706.851622185065	721.541264552809	482.985981044468	593.658563905016	480.724390331853	751.789544876603	496.843941387689	662.432820243017	400.324824316302	598.96759523549	369.710944515475	853.77761688381	795.820511335658	591.361265344954	573.215513684187	477.531288123966	489.764999018301
SOLSEv5.0_33226	228.17846003085	232.869484859803	196.978624150915	197.968091067645	283.5384185815	191.937577092205	87.6776888565765	205.259852233524	110.90504230313	202.539637955754	257.421466491657	125.510726551379	166.673718037078	210.586350691897	141.47398692463	243.182339138746	208.919938554235	281.931143346328
SOLSEv5.0_45274	32.8731679705462	28.8510866197986	27.833936021325	25.2725222639547	29.5352519355729	42.2614848643387	14.9238619330343	47.9579094003561	47.9589372121642	12.3615741475343	43.7448243711313	34.1061756933095	20.4090266984178	17.1407494749219	19.8063581694482	41.6884009952136	29.8457055077478	48.7957748099414
SOLSEv5.0_43524	129.558956119212	127.769097887679	130.605392100063	150.231104569064	186.072087194109	197.220262700247	151.104102071972	164.975208337225	206.822916727458	166.405805832192	137.964446093568	237.378982825434	159.870709137606	122.433924820871	118.838149016689	107.695035904302	147.570432788309	168.074335456465
SOLSEv5.0_33230	7.73486305189323	8.24316760565674	2.14107200164038	5.61611605865661	5.90705038711458	21.1307424321694	5.59644822488786	9.59158188007121	20.9820350303218	1.90178063808219	10.0949594702611	1.36424702773238	3.40150444973629	2.44867849641741	11.3179189539704	8.68508354066951	16.5809475043044	12.650756432207
SOLSEv5.0_45058	17.4034418667598	57.7021732395972	23.5517920180442	16.8483481759698	17.7211511613437	31.696113648254	16.7893446746636	32.6113783922421	0	18.0669160617808	35.3323581459137	28.64918758238	3.40150444973629	4.89735699283482	16.9768784309556	48.6364678277492	33.1618950086087	43.3740220532813
SOLSEv5.0_45059	54.1440413632526	49.4590056339404	38.5392960295269	28.080580293283	62.0240290647031	38.7396944589772	55.9644822488786	42.2029602723133	62.9461050909655	58.955199780548	42.0623311260878	49.1128929983657	88.4391156931436	51.4222484247656	76.3959529393003	45.1624344114814	34.8199897590392	36.1450183777344
SOLSEv5.0_20797	611.054181099565	680.061327466681	691.566256529843	554.59146079234	493.238707324068	505.376923169384	641.726063120475	519.86373789986	614.473883030853	531.547688343973	561.952743844533	530.692093787895	659.891863248841	585.234160643761	687.563576453703	583.637613932991	499.086519879561	511.452010044942
SOLSEv5.0_17671	30.9394522075729	20.6079190141418	19.2696480147634	32.2926673372755	41.3493527098021	33.4570088509348	16.7893446746636	38.3663275202849	20.9820350303218	19.0178063808219	16.8249324504351	19.0994583882533	6.80300889947259	9.79471398566964	22.6358379079408	13.8961336650712	26.529516006887	27.1087637833008
SOLSEv5.0_17668	23.2045891556797	4.12158380282837	8.56428800656153	25.2725222639547	8.86057558067187	12.3262664187655	1.86548274162929	7.67326550405697	0	5.70534191424658	5.04747973513054	4.09274108319714	3.40150444973629	4.89735699283482	0	17.370167081339	9.94856850258262	16.2652582699805
SOLSEv5.0_17670	9.66857881486654	8.24316760565674	17.1285760131231	14.0402901466415	23.6282015484583	24.6525328375309	22.3857928995514	24.9381128881852	20.9820350303218	23.7722579760274	20.1899189405221	17.7352113605209	34.0150444973629	29.3841419570089	16.9768784309556	24.3182339138746	26.529516006887	18.0725091888672
SOLSEv5.0_17666	44.4754625483861	32.9726704226269	51.3857280393692	33.6966963519396	44.3028779033594	52.8268560804234	26.11675838281	72.8960222885412	14.9871678788013	38.0356127616439	23.5549054306092	49.1128929983657	23.8105311481541	12.2433924820871	16.9768784309556	60.7955847846866	61.3495057659261	56.0247784854883
SOLSEv5.0_00698	116.022945778398	105.100386972123	104.912528080379	110.918292158468	129.955108516521	91.5665505394006	83.9467233733179	84.4059205446267	80.930706545527	133.124644665754	136.281952848524	133.696208717773	91.8406201428799	119.985246324453	82.0549124162855	121.591169569373	94.5114007745348	84.9407931876758
SOLSEv5.0_00697	9.66857881486654	8.24316760565674	10.7053600082019	14.0402901466415	23.6282015484583	10.5653712160847	20.5203101579222	11.5098982560855	2.99743357576026	22.8213676569863	10.0949594702611	8.18548216639427	13.6060177989452	7.34603548925223	5.65895947698521	3.4740334162678	8.29047375215218	9.0362545944336
SOLSEv5.0_00696	92.8183566227187	72.1277165494964	87.7839520672557	136.190814422423	115.187482548734	119.740873782293	108.197999014499	92.0791860486837	125.892210181931	116.959509242055	99.2671014575672	133.696208717773	105.446637941825	71.0116763961049	99.0317908472411	99.0099523636324	119.382822030991	110.24230605209
SOLSEv5.0_00695	2821.29129817806	2648.11759331723	2980.37222628341	1910.88348895791	2079.28173626433	2162.379308892	3286.9805907508	2438.1801139141	2844.56446339649	2441.88633929754	3104.20003710528	3227.80846761481	2636.16594854563	2703.34106004482	3036.03175940256	3364.60136365537	3191.83239457859	3238.593646645
SOLSEv5.0_00694	245.58190189761	239.051860564045	192.696480147634	188.139887964996	183.118562000552	181.37220587612	195.875687871075	168.811841089253	185.840881697136	166.405805832192	176.661790729569	151.431420078294	170.075222486815	188.548244224141	200.893061432975	182.38675435406	172.441854044765	182.532342807559
SOLSEv5.0_00693	437.019762431967	447.191842606878	344.712592264102	819.952944563865	714.753096840864	898.056553367198	727.538269235422	485.334043131603	851.271135515914	1036.4704477548	452.590682916705	1031.37075296568	741.527970042512	673.386586514788	619.65606272988	446.413293990413	636.708384165287	580.127544962637
SOLSEv5.0_23126	135.360103408131	158.680976408892	122.041104093502	144.614988510408	180.165036806995	125.023559390335	160.431515780119	120.853931688897	134.884510909212	133.124644665754	176.661790729569	148.702926022829	146.264691338661	164.061459259966	147.132946401615	135.487303234444	127.673295783144	150.001826267598
SOLSEv5.0_01013	56.0777571262259	24.7295028169702	72.796448055773	51.9490735425736	56.1169786775885	63.3922272965081	82.0812406316886	86.3242369206409	77.9332729697667	69.4149932900001	62.2522500666099	65.4838573311542	74.8330978941984	71.0116763961049	45.2716758158817	38.2143675789458	48.0847477624826	43.3740220532813
SOLSEv5.0_00699	402.212878698448	414.219172184251	406.803680311673	393.128124105962	372.144174388219	478.963495129172	395.482341225409	331.868733050464	419.640700606436	324.253598793014	498.01800053288	334.240521794433	411.582038418091	453.005521837221	387.638724173487	354.351408459316	383.019887349431	417.474962262832
SOLSEv5.0_48478	36.7405994964928	53.5805894367688	47.1035840360884	37.9087833959321	53.1634534840312	29.9352184455733	48.5025512823615	42.2029602723133	41.9640700606436	65.6114320138357	40.3798378810443	51.8413870538304	40.8180533968355	56.3196054176004	56.5895947698521	43.4254177033475	33.1618950086087	27.1087637833008
SOLSEv5.0_23318	79.2823462819056	55.641381338183	62.0910880475711	70.2014507332076	73.8381298389323	72.196703309912	44.7715857991029	59.4678076564415	62.9461050909655	83.6783480756166	55.5222770864359	51.8413870538304	44.2195578465718	31.8328204534263	42.4421960773891	81.6397852822934	56.3752215146348	70.4827858365821
SOLSEv5.0_23319	137.293819171105	131.890681690508	145.592896111546	203.584207126302	189.025612387667	204.263843510971	235.05082544529	187.995004849396	191.835748848657	246.280592631644	154.789378544003	211.458289298519	170.075222486815	159.164102267132	203.722541171467	137.224319942578	184.048517297778	133.736567997617
SOLSEv5.0_23320	164.365839852731	144.255433098993	143.451824109906	140.402901466415	144.722734484307	121.501768984974	207.068584320851	101.670767928755	170.853713818335	176.865599341644	139.646939338611	169.166631438815	200.688762534441	166.510137756384	186.745662740512	158.068520440185	122.699011531852	184.339593726445
SOLSEv5.0_23321	235.913323082743	199.896814437176	261.210784200127	231.664787419585	245.142591065255	228.916376348501	205.203101579222	258.972710761923	251.784420363862	246.280592631644	301.166290862789	222.372265520378	166.673718037078	166.510137756384	198.063581694482	206.704988267934	193.997085800361	166.267084537578
SOLSEv5.0_46928	19.3371576297331	24.7295028169702	8.56428800656153	8.42417408798491	14.7676259677865	17.6089520268078	9.32741370814644	17.2648473841282	5.99486715152052	22.8213676569863	11.7774527153046	20.4637054159857	37.4165489470992	9.79471398566964	25.4653176464334	15.6331503732051	33.1618950086087	34.3377674588477
SOLSEv5.0_50260	38.6743152594661	26.7902947183844	29.9750080229654	40.7168414252604	38.3958275162448	47.5441704723811	33.5786893493272	28.7747456402136	41.9640700606436	38.986503080685	35.3323581459137	39.563163804239	51.0225667460444	31.8328204534263	33.9537568619112	27.7922673301424	24.8714212564565	30.7232656210742
SOLSEv5.0_50259	36.7405994964928	35.0334623240411	34.2571520262461	21.0604352199623	41.3493527098021	45.7832752697003	33.5786893493272	42.2029602723133	32.9717693333629	55.1516385043836	30.2848784107832	28.64918758238	37.4165489470992	34.2814989498437	42.4421960773891	34.740334162678	36.4780845094696	25.3015128644141
SOLSEv5.0_09128	788.956031293109	713.033997889308	798.619856611863	1065.65802213009	1039.64086813217	894.534762961836	1141.67543787712	882.425532966552	1019.12741575849	985.122370526577	757.12196026958	997.264577272369	938.815228127217	986.817434056216	922.410394748589	670.488449339686	893.713070482005	782.53964787795
SOLSEv5.0_09127	970.7253130126	1005.66644789012	984.893120754576	1026.34520971949	1036.68734293861	1023.08011275753	1244.27698866673	1083.84875244805	1133.02989163738	899.542241812878	910.22884556854	793.991770140245	1401.41983329135	1251.2747116693	1287.41328101413	1108.21665978943	1195.48631506034	1013.86776549545
SOLSEv5.0_15007	29.0057364445996	30.9118785212128	36.3982240278865	89.8578569385057	59.0705038711458	63.3922272965081	74.6193096651715	40.2846438962991	83.9281401212873	88.432799670822	33.6498649008702	69.5765984143513	61.2270800952533	31.8328204534263	50.9306352928669	43.4254177033475	53.0590320137739	37.9522692966211
SOLSEv5.0_09124	61.8789044151458	150.437808803235	109.194672083659	144.614988510408	50.209928290474	98.6101313501237	29.8477238660686	143.873728201068	41.9640700606436	71.3167739280823	67.2997298017405	72.3050924698161	40.8180533968355	22.0381064677567	25.4653176464334	107.695035904302	71.2980742685087	101.206051457656
SOLSEv5.0_09123	58.0114728891992	90.6748436622241	66.3732320508519	80.0296538358566	38.3958275162448	66.9140177018697	41.0406203158443	103.589084304769	62.9461050909655	56.1025288234247	68.982223046784	51.8413870538304	17.0075222486815	29.3841419570089	28.294797384926	52.110501244017	56.3752215146348	84.9407931876758
SOLSEv5.0_09122	48.3428940743327	28.8510866197986	72.796448055773	40.7168414252604	32.4887771291302	42.2614848643387	55.9644822488786	46.0395930243418	56.9512379394449	31.3793805283562	42.0623311260878	34.1061756933095	64.6285845449896	24.4867849641741	31.1242771234186	43.4254177033475	91.195211273674	83.1335422687891
SOLSEv5.0_50257	32.8731679705462	28.8510866197986	36.3982240278865	42.1208704399246	23.6282015484583	28.1743232428925	42.9061030574736	21.1014801361567	62.9461050909655	45.6427353139727	33.6498649008702	45.0201519151685	64.6285845449896	17.1407494749219	42.4421960773891	41.6884009952136	39.7942740103305	32.5305165399609
SOLSEv5.0_09126	65.7463359410924	68.0061327466681	59.9500160459307	65.9893636892151	67.9310794518177	98.6101313501237	63.4264132153958	80.5692877925982	59.9486715152052	63.7096513757535	58.8872635765229	55.9341281370275	61.2270800952533	56.3196054176004	62.2485542468373	55.5845346602849	71.2980742685087	59.6392803232617
SOLSEv5.0_09125	65.7463359410924	84.4924679579815	83.5018080639749	64.585334674551	94.5128061938333	133.828035403739	76.4847924068008	97.8341351767264	86.9255736970475	91.2854706279453	79.0771825170451	98.2257859967313	47.6210622963081	53.870926921183	84.8843921547781	97.2729356554985	91.195211273674	97.5915496198829
SOLSEv5.0_19425	303.593374786809	239.051860564045	304.032224232934	343.987108592717	333.748346871974	294.06949884769	430.926513316365	230.197965121709	383.671497697313	290.021547307535	260.786452981744	317.869557461644	244.908320381013	286.495384080837	356.514447050068	206.704988267934	147.570432788309	177.110590050899
SOLSEv5.0_19426	330.665395468435	269.963739085258	321.160800246057	314.50249928477	366.237124001104	269.416966010159	417.86813412496	189.91332122541	392.663798424594	328.057160069179	312.943743578093	330.147780711236	309.536904926003	288.944062577254	379.150284958009	213.65305510047	202.287559552513	207.833855671973
SOLSEv5.0_19421	44.4754625483861	51.5197975353546	55.6678720426499	46.332957483917	70.884604645375	65.1531224991889	78.3502751484301	30.6930620162279	65.9435386667257	67.5132126519179	58.8872635765229	54.5698811092952	61.2270800952533	53.870926921183	62.2485542468373	50.3734845358831	44.7685582616218	39.7595202155078
SOLSEv5.0_19422	5039.26327830844	5053.06174226758	5067.91742788278	4014.11895292481	4879.22361975665	4152.19088792128	5700.9152584191	3871.16244679674	5800.0339690961	4109.74795889562	4485.526991286	3507.47910829995	7228.19695568962	7157.48724502809	5398.64734104389	4260.90198505246	4453.64249965615	4051.85656014403
SOLSEv5.0_19423	48.3428940743327	55.641381338183	59.9500160459307	29.4846093079472	73.8381298389323	61.6313320938273	55.9644822488786	74.8143386645555	32.9717693333629	38.986503080685	52.1572905963489	30.0134346101123	57.825575645517	105.293175345949	84.8843921547781	64.2696182009544	53.0590320137739	59.6392803232617
SOLSEv5.0_19424	351.936268861142	317.361952817784	381.110816291988	270.977599830181	327.841296484859	269.416966010159	447.715857991029	312.685569290322	416.643267030676	296.677779540822	376.878486889747	293.313110962462	455.801596264663	413.826665894542	393.297683650472	251.867422679416	306.747528829631	303.618154372969
SOLSEv5.0_44644	187.570429008411	150.437808803235	190.555408145994	233.068816434249	159.490360452094	220.111900335098	197.741170612704	149.628677329111	209.820350303218	289.070656988494	203.581682650265	301.498593128856	207.491771433914	227.727100166819	215.040460125438	178.912720937792	189.02280154907	206.026604753086
SOLSEv5.0_40995	42.5417467854128	70.0669246480822	94.2071680721768	98.2820310264906	88.6057558067187	45.7832752697003	52.23351676562	74.8143386645555	65.9435386667257	65.6114320138357	45.4273176161748	84.5833157194075	40.8180533968355	48.9735699283482	22.6358379079408	62.5326014928205	79.5885480206609	63.2537821610352
SOLSEv5.0_19427	328.731679705462	331.787496127684	259.069712198486	290.634006035479	218.56086432324	271.17786121284	292.880790435798	441.212766483276	278.761322545704	277.65997316	277.611385432179	268.756664463279	238.105311481541	203.240315202645	271.63005489529	361.299475291852	286.850391824465	356.028431020684
SOLSEv5.0_44645	21.2708733927064	8.24316760565674	8.56428800656153	22.4644642346264	17.7211511613437	17.6089520268078	13.058379191405	26.8564292641994	17.9846014545616	13.3124644665754	30.2848784107832	5.45698811092952	27.2120355978903	17.1407494749219	5.65895947698521	29.5292840382763	8.29047375215218	19.8797601077539
SOLSEv5.0_21026	67.6800517040657	55.641381338183	53.5268000410096	57.5651896012302	64.9775542582604	63.3922272965081	31.7132066076979	47.9579094003561	53.9538043636847	55.1516385043836	37.0148513909573	70.9408454420837	27.2120355978903	56.3196054176004	36.7832366004038	69.4806683253561	76.2723585198001	46.9885238910547
SOLSEv5.0_21027	23.2045891556797	43.2766299296979	44.962512034448	47.7369864985812	14.7676259677865	29.9352184455733	11.1928964497757	65.2227567844842	20.9820350303218	27.5758192521918	30.2848784107832	30.0134346101123	13.6060177989452	14.6920709785045	31.1242771234186	17.370167081339	28.1876107573174	43.3740220532813
SOLSEv5.0_21028	150.829829511918	168.984935915963	130.605392100063	148.8270755544	141.76920929075	140.871616214462	46.6370685407322	172.648473841282	59.9486715152052	141.682657537124	134.599459603481	143.2459379119	74.8330978941984	61.2169624104353	82.0549124162855	116.380119444971	99.4856850258261	148.194575348711
SOLSEv5.0_21023	52.2103256002793	47.3982137325262	51.3857280393692	75.8175667918642	44.3028779033594	21.1307424321694	33.5786893493272	63.30444040847	14.9871678788013	27.5758192521918	57.2047703314794	30.0134346101123	37.4165489470992	31.8328204534263	36.7832366004038	72.9547017416239	44.7685582616218	52.4102766477149
SOLSEv5.0_21029	210.77501816409	193.714438732933	231.235776177161	206.39226515563	177.211511613437	206.024738713651	236.916308186919	237.871230625766	350.69972836395	229.164566888904	206.946669140352	268.756664463279	207.491771433914	232.624457159654	254.653176464334	158.068520440185	180.732327796918	155.423579024258
SOLSEv5.0_21030	135.360103408131	152.49860070465	145.592896111546	140.402901466415	150.629784871422	162.002358646632	130.58379191405	218.688066865624	116.89990945465	129.321083389589	129.55197986835	174.623619549745	132.658673539715	73.4603548925223	132.985547709152	111.16906932057	152.5447170396	140.965571673164
SOLSEv5.0_50274	270.720206816263	280.267698592329	259.069712198486	146.019017525072	183.118562000552	109.175502566208	162.296998521748	224.443015993666	209.820350303218	89.3836899898631	149.741898808873	70.9408454420837	187.082744735496	222.829743173984	178.257223525034	236.234272306211	180.732327796918	168.074335456465
SOLSEv5.0_21140	216.57616545301	195.775230634347	224.81256017224	216.220468258279	168.350936032766	195.459367497567	229.454377220402	278.155874522065	245.789553212341	213.950321784247	158.15436503409	225.100759575843	173.476726936551	257.111242123828	263.141615679812	222.338138641139	263.637065318439	236.74987037416
SOLSEv5.0_21141	42.5417467854128	43.2766299296979	74.9375200574134	47.7369864985812	53.1634534840312	56.348646485785	59.6954477321372	57.5494912804273	74.9358393940065	65.6114320138357	63.9347433116534	55.9341281370275	44.2195578465718	88.1524258710268	56.5895947698521	55.5845346602849	44.7685582616218	54.2175275666016
SOLSEv5.0_21138	40.6080310224394	45.337421831112	40.6803680311673	40.7168414252604	35.4423023226875	58.1095416884657	46.6370685407322	30.6930620162279	44.9615036364039	71.3167739280823	62.2522500666099	40.9274108319714	57.825575645517	73.4603548925223	33.9537568619112	31.2663007464102	34.8199897590392	48.7957748099414
SOLSEv5.0_21139	34.8068837335195	39.1550461268695	32.1160800246057	35.1007253666038	32.4887771291302	68.6749129045504	44.7715857991029	38.3663275202849	50.9563707879244	67.5132126519179	38.6973446360008	69.5765984143513	51.0225667460444	71.0116763961049	53.7601150313595	41.6884009952136	39.7942740103305	61.4465312421485
SOLSEv5.0_21137	435.086046668994	463.678177818191	511.716208392051	565.823692909653	513.913383678969	473.68080952113	723.807303752163	496.843941387689	704.396890303661	563.877959191371	486.240547817575	581.169233813994	642.884341000159	773.782404867902	684.73409671521	444.676277282279	495.7703303787	504.223006369395
SOLSEv5.0_21136	88.9509250967721	127.769097887679	137.028608104984	124.95858230511	135.862158903635	82.7620745259967	124.987343689162	124.690564440926	122.894776606171	96.9908125421919	116.092033908002	77.7620805807456	78.2346023439347	95.498461360279	99.0317908472411	93.7989022392307	104.459969277117	97.5915496198829
SOLSEv5.0_37878	30.9394522075729	18.5471271127277	36.3982240278865	49.1410155132453	50.209928290474	36.9787992562964	16.7893446746636	38.3663275202849	14.9871678788013	37.0847224426028	47.1098108612183	12.2782232495914	44.2195578465718	22.0381064677567	25.4653176464334	34.740334162678	33.1618950086087	34.3377674588477
SOLSEv5.0_45385	25.138304918653	20.6079190141418	23.5517920180442	18.252377190634	35.4423023226875	28.1743232428925	18.6548274162929	17.2648473841282	17.9846014545616	30.4284902093151	20.1899189405221	38.1989167765066	40.8180533968355	26.9354634605915	19.8063581694482	13.8961336650712	13.2647580034435	12.650756432207
SOLSEv5.0_21142	32.8731679705462	45.337421831112	74.9375200574134	16.8483481759698	11.8141007742292	22.8916376348501	18.6548274162929	32.6113783922421	20.9820350303218	38.0356127616439	47.1098108612183	30.0134346101123	40.8180533968355	56.3196054176004	56.5895947698521	34.740334162678	38.1361792599	32.5305165399609
SOLSEv5.0_43531	112.155514252452	131.890681690508	119.900032091861	105.302176099811	156.536835258536	132.067140201059	152.969584813602	138.118779073025	149.871678788013	149.289780089452	119.457020398089	129.603467634576	125.855664640243	117.536567828036	110.349709801212	125.065202985641	102.801874526687	119.278560646523
SOLSEv5.0_30846	38.6743152594661	28.8510866197986	17.1285760131231	19.6564062052981	26.5817267420156	22.8916376348501	37.3096548325857	17.2648473841282	47.9589372121642	33.2811611664384	37.0148513909573	25.9206935269152	71.4315934444622	12.2433924820871	31.1242771234186	50.3734845358831	21.5552317555957	19.8797601077539
SOLSEv5.0_30844	11.6022945778398	12.3647514084851	21.4107200164038	12.6362611319774	11.8141007742292	22.8916376348501	24.2512756411807	9.59158188007121	26.9769021818423	39.9373933997261	21.8724121855657	23.1921994714504	27.2120355978903	9.79471398566964	31.1242771234186	12.1591169569373	18.2390422547348	16.2652582699805
SOLSEv5.0_19253	59.9451886521725	74.1885084509106	68.5143040524922	70.2014507332076	70.884604645375	52.8268560804234	50.3680340239908	67.1410731604985	86.9255736970475	60.8569804186302	75.712196026958	40.9274108319714	68.0300889947259	56.3196054176004	56.5895947698521	83.3768019904273	69.6399795180783	84.9407931876758
SOLSEv5.0_19256	150.829829511918	185.471271127277	167.00361612795	126.362611319774	79.7451802260469	93.3274457420814	31.7132066076979	76.7326550405697	68.940972242486	77.0221158423289	121.139513643133	121.417985468182	91.8406201428799	80.8063903817745	65.0780339853299	118.117136153105	84.5628322719522	90.362545944336
SOLSEv5.0_19257	582.048444654965	723.337957396379	687.284112526563	659.893636892151	537.541585227427	582.856312087338	483.160030081985	587.004811060358	443.620169212518	454.525572501644	513.160439738271	424.28082562477	459.2031007144	467.697592815725	472.523116328265	672.22546604782	658.263615920883	782.53964787795
SOLSEv5.0_19254	170.166987141651	183.410479225862	188.414336144354	200.776149096974	256.956691839484	227.155481145821	76.4847924068008	151.546993705125	65.9435386667257	225.36100561274	186.75675019983	196.451571993463	153.067700238133	127.331281813705	127.326588232167	201.493938143533	198.971370051652	213.255608428633
SOLSEv5.0_19255	148.896113748945	226.68710915556	246.223280188644	190.947945994325	233.328490291026	239.481747564586	124.987343689162	145.792044577082	92.920440848568	215.852102422329	188.439243444873	216.915277409448	146.264691338661	112.639210835201	130.15606797066	227.549188765541	235.449454561122	256.629630481914
SOLSEv5.0_19258	27.0720206816263	28.8510866197986	29.9750080229654	43.5248994545887	32.4887771291302	33.4570088509348	24.2512756411807	19.1831637601424	23.9794686060821	27.5758192521918	26.9198919206962	36.8346697487742	37.4165489470992	34.2814989498437	36.7832366004038	41.6884009952136	48.0847477624826	37.9522692966211
SOLSEv5.0_19259	61.8789044151458	90.6748436622241	81.3607360623345	84.2417408798491	14.7676259677865	17.6089520268078	13.058379191405	61.3861240324558	8.99230072728078	19.0178063808219	75.712196026958	8.18548216639427	27.2120355978903	19.5894279713393	56.5895947698521	69.4806683253561	48.0847477624826	23.4942619455274
SOLSEv5.0_49440	44.4754625483861	59.7629651410113	27.833936021325	25.2725222639547	29.5352519355729	28.1743232428925	1.86548274162929	30.6930620162279	11.989734303041	35.1829418045206	42.0623311260878	10.913976221859	0	2.44867849641741	16.9768784309556	46.8994511196153	33.1618950086087	37.9522692966211
SOLSEv5.0_44359	42.5417467854128	63.8845489438397	19.2696480147634	70.2014507332076	17.7211511613437	10.5653712160847	0	23.0197965121709	2.99743357576026	2.85267095712329	10.0949594702611	5.45698811092952	3.40150444973629	0	5.65895947698521	34.740334162678	44.7685582616218	110.24230605209
SOLSEv5.0_37508	54.1440413632526	51.5197975353546	74.9375200574134	44.9289284692529	70.884604645375	31.696113648254	26.11675838281	76.7326550405697	44.9615036364039	32.3302708473973	89.1721419873061	28.64918758238	61.2270800952533	41.627534439096	62.2485542468373	76.4287351578917	67.9818847676479	52.4102766477149
SOLSEv5.0_50505	30.9394522075729	24.7295028169702	29.9750080229654	40.7168414252604	26.5817267420156	28.1743232428925	35.4441720909565	19.1831637601424	35.9692029091231	41.8391740378083	28.6023851657397	34.1061756933095	20.4090266984178	34.2814989498437	22.6358379079408	24.3182339138746	18.2390422547348	32.5305165399609
SOLSEv5.0_44963	137.293819171105	142.194641197579	126.323248096783	151.635133583728	129.955108516521	116.219083376931	162.296998521748	120.853931688897	200.828049575937	174.012928384521	129.55197986835	193.723077937998	163.272213587342	183.650887231306	203.722541171467	149.383436899516	139.279959036157	133.736567997617
SOLSEv5.0_42045	36.7405994964928	30.9118785212128	29.9750080229654	35.1007253666038	35.4423023226875	24.6525328375309	50.3680340239908	26.8564292641994	47.9589372121642	22.8213676569863	38.6973446360008	36.8346697487742	20.4090266984178	48.9735699283482	53.7601150313595	33.0033174545441	48.0847477624826	14.4580073510938
SOLSEv5.0_42046	100.553219674612	107.161178873538	128.464320098423	161.463336686377	153.583310064979	209.546529119013	123.121860947533	134.282146320997	140.879378060732	193.981625084384	122.822006888176	171.89512549428	108.848142391561	139.574674295792	116.008669278197	159.805537148319	134.305674784865	175.303339132012
SOLSEv5.0_42047	222.37731274193	179.288895423034	179.850048137792	275.189686874174	301.259569742844	216.590109929736	356.307203651194	172.648473841282	356.694595515471	276.709082840959	233.866561061048	283.763381768335	353.756462772574	225.278421670402	240.505777771871	154.594487023917	238.765644061983	195.183099239766
SOLSEv5.0_30692	5.80114728891992	8.24316760565674	10.7053600082019	9.82820310264906	11.8141007742292	12.3262664187655	9.32741370814644	9.59158188007121	29.9743357576026	8.55801287136988	15.1424392053916	12.2782232495914	20.4090266984178	4.89735699283482	14.147398692463	22.5812172057407	13.2647580034435	14.4580073510938
SOLSEv5.0_30690	73.4811989929857	76.2493003523248	77.0785920590538	46.332957483917	64.9775542582604	52.8268560804234	83.9467233733179	34.5296947682564	77.9332729697667	77.0221158423289	65.617236556697	70.9408454420837	132.658673539715	93.0497828638616	87.7138718932707	88.587852114829	56.3752215146348	59.6392803232617
SOLSEv5.0_33704	38.6743152594661	53.5805894367688	34.2571520262461	46.332957483917	17.7211511613437	40.5005896616579	33.5786893493272	26.8564292641994	29.9743357576026	35.1829418045206	35.3323581459137	24.5564464991828	10.2045133492089	24.4867849641741	33.9537568619112	36.4773508708119	21.5552317555957	23.4942619455274
SOLSEv5.0_33702	10674.1110116127	10650.1725465085	10758.8868082429	9148.65305955161	12079.9180416493	9006.97896171219	11582.7823427762	9179.14385922815	11561.1013017073	7488.26126244864	10360.7934029779	6680.71769480546	16521.1071123692	15789.0789448995	12251.647267673	11063.0594141048	9666.69239500944	9638.06915042288
SOLSEv5.0_03399	75.414914755959	57.7021732395972	87.7839520672557	103.898147085147	91.559281000276	96.8492361474429	85.8122061149472	86.3242369206409	89.9230072728078	125.517522113425	82.4421690071321	98.2257859967313	71.4315934444622	119.985246324453	93.3728313702559	60.7955847846866	79.5885480206609	77.7117895121289
SOLSEv5.0_03398	29.0057364445996	10.3039595070709	14.9875040114827	23.8684932492906	14.7676259677865	15.848056824127	26.11675838281	17.2648473841282	29.9743357576026	28.5267095712329	11.7774527153046	16.3709643327885	10.2045133492089	19.5894279713393	8.48843921547781	22.5812172057407	26.529516006887	23.4942619455274
SOLSEv5.0_39075	11.6022945778398	10.3039595070709	12.8464320098423	28.080580293283	32.4887771291302	22.8916376348501	26.11675838281	7.67326550405697	14.9871678788013	22.8213676569863	10.0949594702611	30.0134346101123	10.2045133492089	4.89735699283482	22.6358379079408	12.1591169569373	21.5552317555957	14.4580073510938
SOLSEv5.0_12416	146.962397985971	214.322357747075	186.273264142713	299.058180123464	416.447052291578	324.004717293264	490.621961048503	287.747456402136	530.545742909566	418.391740378083	237.231547551135	435.194801846629	357.157967222311	391.788559426786	302.754332018709	147.646420191382	198.971370051652	142.772822592051
SOLSEv5.0_12411	116.022945778398	96.8572193664667	109.194672083659	112.322321173132	70.884604645375	109.175502566208	139.911205622197	117.017298936869	62.9461050909655	118.861289880137	122.822006888176	107.775515190858	112.249646841298	102.844496849531	99.0317908472411	112.906086028704	99.4856850258261	104.82055329543
SOLSEv5.0_12412	392.544299883581	410.097588381423	316.878656242777	495.622242176446	490.28518213051	552.921093641765	373.096548325857	546.720167164059	530.545742909566	477.346940158631	402.115885565399	443.380284013023	350.354958322838	374.647809951864	432.910399989368	429.043126909074	497.428425129131	531.331770152696
SOLSEv5.0_12413	123.757808830292	150.437808803235	98.4893120754576	169.887510774362	180.165036806995	154.958777835909	158.566033038489	128.527197192954	197.830616000177	195.883405722466	107.679567682785	200.54431307666	115.651151291034	146.920709785045	132.985547709152	123.328186277507	169.125664543904	144.580073510938
SOLSEv5.0_12414	114.089230015425	115.404346479194	117.758960090221	112.322321173132	100.419856580948	79.2402841206351	121.256378205904	95.9158188007121	122.894776606171	75.1203352042467	111.044554172872	96.8615389689989	78.2346023439347	110.190532338783	172.598264048049	104.221002488034	97.8275902753957	101.206051457656
SOLSEv5.0_12415	108.288082726505	119.525930282023	141.310752108265	101.090089055819	94.5128061938333	103.892816958166	117.525412722645	128.527197192954	119.89734303041	89.3836899898631	124.50450013322	85.9475627471399	98.6436290423525	137.125995799375	121.667628755182	123.328186277507	117.724727280561	112.049556970977
SOLSEv5.0_41756	336.466542757355	373.003334155967	438.919760336278	358.027398739359	280.584893387943	214.829214727055	429.061030574736	468.069195747475	380.674064121553	208.24497987	442.495723446444	163.709643327886	336.748940523893	288.944062577254	339.537568619112	151.120453607649	134.305674784865	140.965571673164
SOLSEv5.0_41755	34.8068837335195	28.8510866197986	62.0910880475711	30.8886383226113	32.4887771291302	28.1743232428925	9.32741370814644	57.5494912804273	20.9820350303218	22.8213676569863	31.9673716558267	32.7419286655771	23.8105311481541	4.89735699283482	22.6358379079408	27.7922673301424	43.1104635111913	43.3740220532813
SOLSEv5.0_31873	38.6743152594661	32.9726704226269	53.5268000410096	37.9087833959321	14.7676259677865	42.2614848643387	37.3096548325857	40.2846438962991	32.9717693333629	21.8704773379452	45.4273176161748	30.0134346101123	37.4165489470992	22.0381064677567	53.7601150313595	31.2663007464102	31.5038002581783	28.9160147021875
SOLSEv5.0_35187	11.6022945778398	14.4255433098993	23.5517920180442	14.0402901466415	5.90705038711458	17.6089520268078	13.058379191405	17.2648473841282	17.9846014545616	13.3124644665754	10.0949594702611	16.3709643327885	10.2045133492089	4.89735699283482	11.3179189539704	22.5812172057407	9.94856850258262	5.42175275666016
SOLSEv5.0_33910	27.0720206816263	22.668710915556	25.6928640196846	12.6362611319774	23.6282015484583	15.848056824127	24.2512756411807	24.9381128881852	8.99230072728078	21.8704773379452	42.0623311260878	9.54972919412666	0	7.34603548925223	14.147398692463	26.0552506220085	14.9228527538739	23.4942619455274
SOLSEv5.0_27265	438.953478194941	375.064126057381	477.459056365805	395.936182135291	567.076837163	459.593647899684	677.170235211431	460.395930243418	629.461050909655	457.378243458768	440.8132302014	433.830554818897	710.914429994885	688.078657493292	582.872826129476	399.513842870797	441.053203614496	381.329943885098
SOLSEv5.0_49502	54.1440413632526	49.4590056339404	68.5143040524922	35.1007253666038	14.7676259677865	38.7396944589772	18.6548274162929	36.4480111442706	29.9743357576026	23.7722579760274	42.0623311260878	27.2849405546476	10.2045133492089	29.3841419570089	22.6358379079408	43.4254177033475	26.529516006887	34.3377674588477
SOLSEv5.0_49500	94.752072385692	74.1885084509106	100.630384077098	81.4336828505208	112.233957355177	112.69729297157	108.197999014499	74.8143386645555	128.889643757691	87.481909351781	102.632087947654	91.4045508580694	125.855664640243	139.574674295792	93.3728313702559	78.1657518660256	87.8790217728131	63.2537821610352
SOLSEv5.0_49501	146.962397985971	162.802560211721	190.555408145994	183.927800921004	200.839713161896	191.937577092205	164.162481263377	166.893524713239	191.835748848657	187.325392851096	205.264175895308	203.272807132125	163.272213587342	132.22863880654	172.598264048049	163.279570564587	180.732327796918	182.532342807559
SOLSEv5.0_49154	92.8183566227187	92.7356355636383	77.0785920590538	80.0296538358566	73.8381298389323	59.8704368911465	143.642171105455	70.977705912527	119.89734303041	114.106838284932	70.6647162918275	115.960997357252	95.2421245926162	80.8063903817745	127.326588232167	72.9547017416239	74.6142637693696	79.5190404310157
SOLSEv5.0_49155	100.553219674612	88.6140517608099	68.5143040524922	88.4538279238416	70.884604645375	112.69729297157	130.58379191405	86.3242369206409	107.907608727369	116.959509242055	102.632087947654	100.954280052196	119.05265574077	83.2550688781919	138.644507186138	104.221002488034	82.9047375215218	79.5190404310157
SOLSEv5.0_09873	251.38304918653	239.051860564045	220.530416168959	153.039162598393	174.25798641988	153.197882633228	87.6776888565765	168.811841089253	89.9230072728078	97.941702861233	161.519351524177	79.126327608478	74.8330978941984	95.498461360279	141.47398692463	163.279570564587	119.382822030991	169.881586375352
SOLSEv5.0_42600	373.207142253848	342.091455634755	370.405456283786	339.775021548725	513.913383678969	366.266202157602	522.3351676562	301.175671034236	596.489281576292	432.655095163699	481.193068082444	429.737813735699	503.422658560971	526.465876729743	441.398839204846	396.03980945453	379.70369784857	296.389150697422
SOLSEv5.0_23335	168.233271378678	187.532063028691	226.953632173881	160.059307671713	106.326906968062	89.8056553367198	83.9467233733179	122.772248064912	116.89990945465	102.696154456439	223.771601590787	84.5833157194075	132.658673539715	122.433924820871	172.598264048049	191.071837894729	152.5447170396	159.038080862031
SOLSEv5.0_33442	11.6022945778398	20.6079190141418	23.5517920180442	9.82820310264906	20.674676354901	8.8044760134039	16.7893446746636	15.3465310081139	8.99230072728078	10.4597935094521	13.4599459603481	10.913976221859	0	12.2433924820871	11.3179189539704	17.370167081339	16.5809475043044	9.0362545944336
SOLSEv5.0_33440	251.38304918653	294.693241902228	239.800064183723	237.280903478242	245.142591065255	276.460546820882	389.885893000521	333.787049426478	419.640700606436	251.985934545891	272.563905697049	246.928712019561	384.370002820201	369.750452959029	308.413291495694	324.82212442104	329.960855335657	280.123892427442
SOLSEv5.0_33441	19.3371576297331	16.4863352113135	4.28214400328076	8.42417408798491	29.5352519355729	22.8916376348501	7.46193096651715	24.9381128881852	23.9794686060821	21.8704773379452	13.4599459603481	25.9206935269152	6.80300889947259	9.79471398566964	11.3179189539704	19.1071837894729	8.29047375215218	23.4942619455274
SOLSEv5.0_26192	19.3371576297331	24.7295028169702	19.2696480147634	16.8483481759698	0	22.8916376348501	5.59644822488786	11.5098982560855	11.989734303041	2.85267095712329	5.04747973513054	1.36424702773238	10.2045133492089	0	14.147398692463	27.7922673301424	18.2390422547348	10.8435055133203
SOLSEv5.0_02622	417.682604802234	509.015599649303	387.534032296909	395.936182135291	351.469498033318	394.440525400495	197.741170612704	343.378631306549	266.771588242663	347.07496645	376.878486889747	274.213652574208	231.302302582068	266.905956109498	195.23410195599	396.03980945453	266.9532548193	253.015128644141
SOLSEv5.0_06697	291.991080208969	272.024530986672	304.032224232934	249.917164610219	162.443885645651	139.110721011782	242.512756411807	207.178168609538	158.863979515294	83.6783480756166	232.184067816005	114.59675032952	244.908320381013	220.381064677567	282.94797384926	258.815489511951	162.493285542183	153.616328105371
SOLSEv5.0_06698	50.276609837306	57.7021732395972	36.3982240278865	65.9893636892151	91.559281000276	56.348646485785	46.6370685407322	61.3861240324558	83.9281401212873	64.6605416947946	42.0623311260878	68.212351386619	30.6135400476266	56.3196054176004	36.7832366004038	55.5845346602849	56.3752215146348	48.7957748099414
SOLSEv5.0_06699	15.4697261037865	18.5471271127277	17.1285760131231	15.4443191613057	14.7676259677865	17.6089520268078	31.7132066076979	51.7945421523846	44.9615036364039	38.986503080685	20.1899189405221	25.9206935269152	44.2195578465718	31.8328204534263	39.6127163388964	17.370167081339	13.2647580034435	30.7232656210742
SOLSEv5.0_06696	32.8731679705462	22.668710915556	32.1160800246057	21.0604352199623	20.674676354901	21.1307424321694	22.3857928995514	36.4480111442706	5.99486715152052	28.5267095712329	35.3323581459137	23.1921994714504	27.2120355978903	14.6920709785045	16.9768784309556	22.5812172057407	24.8714212564565	21.6870110266406
SOLSEv5.0_06700	448.622057009807	537.866686269102	479.600128367446	614.964708422898	525.727484453198	700.836290666951	529.797098622718	648.390935092814	521.553442182285	736.93999725685	528.302878943663	721.686677670429	493.218145211762	477.492306801395	492.329474497713	601.00778101433	651.631236919161	692.177101933614
SOLSEv5.0_41085	4346.99303516399	4309.11586585706	4506.95656345301	2893.70379922282	3511.74145513962	2912.52066523401	4413.73216669489	3805.93969001226	4124.46860024612	2666.29645459124	3778.87982836773	2562.05591808141	4136.22941087933	4312.12283219106	3788.6733698416	3696.37155490894	2999.49340352866	3334.377945346
SOLSEv5.0_46046	19.3371576297331	18.5471271127277	21.4107200164038	32.2926673372755	23.6282015484583	24.6525328375309	9.32741370814644	28.7747456402136	2.99743357576026	21.8704773379452	21.8724121855657	31.3776816378447	0	4.89735699283482	25.4653176464334	17.370167081339	11.606663253013	28.9160147021875
SOLSEv5.0_33067	29.0057364445996	20.6079190141418	25.6928640196846	15.4443191613057	14.7676259677865	14.0871616214462	11.1928964497757	21.1014801361567	8.99230072728078	5.70534191424658	23.5549054306092	6.8212351386619	17.0075222486815	4.89735699283482	8.48843921547781	20.8442004976068	13.2647580034435	10.8435055133203
SOLSEv5.0_04270	32.8731679705462	32.9726704226269	55.6678720426499	60.3732476305585	47.2564030969167	54.5877512831042	33.5786893493272	49.8762257763703	44.9615036364039	37.0847224426028	40.3798378810443	58.6626221924923	27.2120355978903	39.1788559426786	25.4653176464334	38.2143675789458	43.1104635111913	54.2175275666016
SOLSEv5.0_04267	54.1440413632526	41.2158380282837	38.5392960295269	65.9893636892151	44.3028779033594	66.9140177018697	50.3680340239908	61.3861240324558	53.9538043636847	69.4149932900001	58.8872635765229	70.9408454420837	47.6210622963081	51.4222484247656	59.4190745083447	60.7955847846866	81.2466427710914	70.4827858365821
SOLSEv5.0_04266	40.6080310224394	43.2766299296979	38.5392960295269	51.9490735425736	35.4423023226875	49.3050656750618	80.2157578900594	36.4480111442706	50.9563707879244	71.3167739280823	48.7923041062618	57.2983751647599	68.0300889947259	51.4222484247656	39.6127163388964	38.2143675789458	39.7942740103305	39.7595202155078
SOLSEv5.0_04269	23.2045891556797	35.0334623240411	34.2571520262461	26.6765512786189	14.7676259677865	31.696113648254	3.73096548325857	36.4480111442706	14.9871678788013	16.1651354236987	18.5074256954786	17.7352113605209	13.6060177989452	2.44867849641741	14.147398692463	22.5812172057407	28.1876107573174	25.3015128644141
SOLSEv5.0_04268	25.138304918653	10.3039595070709	23.5517920180442	35.1007253666038	29.5352519355729	21.1307424321694	18.6548274162929	42.2029602723133	41.9640700606436	43.7409546758905	30.2848784107832	24.5564464991828	17.0075222486815	22.0381064677567	28.294797384926	8.68508354066951	16.5809475043044	28.9160147021875
SOLSEv5.0_07838	197.239007823277	282.328490493743	231.235776177161	181.119742891676	124.048058129406	184.893996281482	186.548274162929	164.975208337225	176.848580969855	135.026425303836	267.516425961918	110.504009246323	251.711329280486	190.996922720558	229.187858817901	218.864105224872	220.526601807248	211.448357509746
SOLSEv5.0_30410	15.4697261037865	18.5471271127277	21.4107200164038	16.8483481759698	38.3958275162448	17.6089520268078	13.058379191405	24.9381128881852	20.9820350303218	6.65623223328768	26.9198919206962	9.54972919412666	17.0075222486815	17.1407494749219	16.9768784309556	27.7922673301424	33.1618950086087	19.8797601077539
SOLSEv5.0_30411	19.3371576297331	32.9726704226269	32.1160800246057	21.0604352199623	2.95352519355729	15.848056824127	7.46193096651715	15.3465310081139	5.99486715152052	7.60712255232878	23.5549054306092	4.09274108319714	3.40150444973629	4.89735699283482	22.6358379079408	15.6331503732051	11.606663253013	19.8797601077539
SOLSEv5.0_19215	848.901219945282	865.532598593957	854.287728654513	196.564062052981	127.001583322964	191.937577092205	330.190445268384	1150.98982560855	212.817783878978	88.432799670822	526.620385698619	75.0335865252809	350.354958322838	448.108164844386	234.846818294886	378.669642373191	278.559918072313	397.595202155078
SOLSEv5.0_26278	21.2708733927064	26.7902947183844	21.4107200164038	29.4846093079472	35.4423023226875	29.9352184455733	27.9822411244393	21.1014801361567	23.9794686060821	23.7722579760274	18.5074256954786	23.1921994714504	30.6135400476266	34.2814989498437	19.8063581694482	33.0033174545441	39.7942740103305	25.3015128644141
SOLSEv5.0_00728	261.051628001396	218.443941549903	199.119696152556	189.54391697966	236.282015484583	206.024738713651	283.553376727652	253.21776163388	362.689462666991	231.066347526987	233.866561061048	259.206935269152	204.090266984178	203.240315202645	237.676298033379	175.438687521524	230.475170309831	207.833855671973
SOLSEv5.0_00729	489.230088032247	490.468472536576	481.741200369086	421.208704399246	549.355686001656	464.876333507726	966.320060163971	625.371138580643	1022.12484933425	637.096513757535	713.377135898449	657.567067367007	666.694872148313	568.093411168839	585.702305867969	512.419928899501	490.796046127409	543.982526584903
SOLSEv5.0_42537	191.437860534357	265.84215528243	252.646496193565	221.836584316936	189.025612387667	193.698472294886	162.296998521748	141.955411825054	125.892210181931	166.405805832192	250.691493511483	137.78894980097	180.279735836024	181.202208734888	200.893061432975	293.555823674629	258.662781067148	247.593375887481
SOLSEv5.0_00727	353.869984624115	395.672045071523	438.919760336278	394.532153120627	537.541585227427	503.616027966703	555.913857005528	385.581591578863	422.638134182197	527.744127067809	492.970520797749	477.486459706333	551.043720857279	504.427770261986	537.601150313595	458.57241094735	477.531288123966	515.066511882715
SOLSEv5.0_42539	104.420651200559	109.221970774952	147.733968113186	117.938437231789	124.048058129406	139.110721011782	124.987343689162	53.7128585283988	116.89990945465	139.780876899041	87.4896487422626	136.424702773238	129.257169089979	132.22863880654	124.497108493675	105.958019196168	92.8533060241044	128.314815240957
SOLSEv5.0_00732	253.316764949503	300.875617606471	250.505424191925	283.613860962159	316.02719571063	274.699651618202	229.454377220402	331.868733050464	164.858846666814	200.637857317672	247.326507021396	255.114194185955	197.287258084705	200.791636706228	198.063581694482	262.289522928219	306.747528829631	271.087637833008
SOLSEv5.0_00730	359.671131913035	267.902947183844	321.160800246057	331.35084746074	463.703455388495	345.135459725433	401.078789450297	354.888529562635	395.661232000354	319.499147197809	442.495723446444	323.326545572574	353.756462772574	396.68591641962	291.436413064738	330.033174545441	301.773244578339	283.738394265215
SOLSEv5.0_00731	40.6080310224394	47.3982137325262	34.2571520262461	36.5047543812679	62.0240290647031	38.7396944589772	46.6370685407322	26.8564292641994	44.9615036364039	36.1338321235617	42.0623311260878	35.4704227210419	20.4090266984178	61.2169624104353	50.9306352928669	41.6884009952136	21.5552317555957	19.8797601077539
SOLSEv5.0_00733	88.9509250967721	92.7356355636383	109.194672083659	106.706205114476	141.76920929075	128.545349795697	156.70055029686	117.017298936869	197.830616000177	154.044231684658	122.822006888176	140.517443856435	115.651151291034	137.125995799375	93.3728313702559	114.643102736838	96.1694955249653	90.362545944336
SOLSEv5.0_00734	40.6080310224394	49.4590056339404	40.6803680311673	33.6966963519396	59.0705038711458	79.2402841206351	18.6548274162929	34.5296947682564	23.9794686060821	34.2320514854795	48.7923041062618	30.0134346101123	54.4240711957807	41.627534439096	33.9537568619112	52.110501244017	64.665695266787	57.832029404375
SOLSEv5.0_24358	146.962397985971	154.559392606064	119.900032091861	108.11023412914	64.9775542582604	82.7620745259967	139.911205622197	117.017298936869	182.843448121376	119.812180199178	180.026777219656	129.603467634576	166.673718037078	119.985246324453	116.008669278197	152.857470315783	117.724727280561	99.3988005387696
SOLSEv5.0_43654	9.66857881486654	14.4255433098993	10.7053600082019	11.2322321173132	11.8141007742292	15.848056824127	5.59644822488786	23.0197965121709	11.989734303041	20.9195870189041	3.36498649008702	20.4637054159857	6.80300889947259	2.44867849641741	8.48843921547781	17.370167081339	8.29047375215218	21.6870110266406
SOLSEv5.0_46328	38.6743152594661	49.4590056339404	14.9875040114827	36.5047543812679	50.209928290474	40.5005896616579	35.4441720909565	70.977705912527	26.9769021818423	51.3480772282193	21.8724121855657	76.3978335530132	20.4090266984178	22.0381064677567	25.4653176464334	38.2143675789458	36.4780845094696	57.832029404375
SOLSEv5.0_46327	38.6743152594661	28.8510866197986	29.9750080229654	39.3128124105962	20.674676354901	31.696113648254	13.058379191405	26.8564292641994	14.9871678788013	24.7231482950685	48.7923041062618	17.7352113605209	13.6060177989452	17.1407494749219	22.6358379079408	34.740334162678	31.5038002581783	50.6030257288282
SOLSEv5.0_03693	150.829829511918	175.167311620206	177.708976136152	169.887510774362	124.048058129406	162.002358646632	134.314757397309	214.851434113595	155.866545939533	137.879096260959	206.946669140352	135.060455745506	187.082744735496	166.510137756384	138.644507186138	137.224319942578	167.467569793474	177.110590050899
SOLSEv5.0_03692	52.2103256002793	41.2158380282837	49.2446560377288	58.9692186158944	88.6057558067187	51.0659608777426	59.6954477321372	51.7945421523846	71.9384058182462	63.7096513757535	60.5697568215664	66.8481043588866	64.6285845449896	85.7037473746093	70.7369934623151	53.8475179521509	92.8533060241044	68.6755349176953
SOLSEv5.0_01423	930.117281990161	873.775766199614	946.353824725049	911.214830517034	853.568780938057	970.25325667711	869.314957599248	939.975024246979	830.289100485592	910.952925641371	829.469169806451	919.502496691624	887.792661381172	989.266112552634	831.867043116825	903.248688229629	1011.43779776257	992.180754468809
SOLSEv5.0_03691	36.7405994964928	47.3982137325262	49.2446560377288	81.4336828505208	44.3028779033594	58.1095416884657	22.3857928995514	55.631174904413	23.9794686060821	40.8882837187672	52.1572905963489	28.64918758238	13.6060177989452	29.3841419570089	33.9537568619112	66.0066349090883	63.0076005163566	63.2537821610352
SOLSEv5.0_03690	102.486935437585	80.3708841551532	128.464320098423	92.665914967834	82.6987054196042	96.8492361474429	113.794447239387	88.2425532966552	128.889643757691	117.910399561096	100.949594702611	111.868256274055	108.848142391561	110.190532338783	166.939304571064	137.224319942578	117.724727280561	99.3988005387696
SOLSEv5.0_01422	179.835565956518	199.896814437176	224.81256017224	88.4538279238416	115.187482548734	79.2402841206351	138.045722880567	161.138575585196	161.861413091054	68.464102970959	137.964446093568	72.3050924698161	180.279735836024	176.304851742054	195.23410195599	118.117136153105	117.724727280561	139.158320754277
SOLSEv5.0_01421	75.414914755959	76.2493003523248	77.0785920590538	99.6860600411548	127.001583322964	88.044760134039	85.8122061149472	70.977705912527	83.9281401212873	91.2854706279453	90.8546352323496	106.411268163126	68.0300889947259	105.293175345949	127.326588232167	86.8508354066951	101.143779776257	68.6755349176953
SOLSEv5.0_45922	50.276609837306	20.6079190141418	38.5392960295269	74.4135377772	41.3493527098021	52.8268560804234	61.5609304737665	38.3663275202849	59.9486715152052	44.6918449949316	65.617236556697	76.3978335530132	64.6285845449896	78.3577118853571	65.0780339853299	38.2143675789458	54.7171267642044	45.181272972168
SOLSEv5.0_45524	29.0057364445996	20.6079190141418	10.7053600082019	23.8684932492906	5.90705038711458	7.04358081072312	1.86548274162929	9.59158188007121	5.99486715152052	6.65623223328768	11.7774527153046	1.36424702773238	10.2045133492089	4.89735699283482	14.147398692463	26.0552506220085	8.29047375215218	3.61450183777344
SOLSEv5.0_42774	732.878274166883	898.505269016584	781.49128059874	446.4812266632	697.031945679521	790.64194600367	889.83526775717	514.108788771817	1088.06838800097	921.412719150823	698.234696693057	773.528064724259	724.52044779383	582.785482147344	933.728313702559	380.406659081324	353.174181841683	551.211530260449
SOLSEv5.0_08573	317.129385127622	294.693241902228	338.28937625918	238.684932492906	135.862158903635	128.545349795697	214.530515287368	212.933117737581	173.851147394095	98.8925931802741	245.644013776353	88.6760568026046	214.294780333386	161.612780763549	282.94797384926	225.812172057407	192.338991049931	139.158320754277
SOLSEv5.0_08572	106.354366963532	98.9180112678808	107.053600082019	160.059307671713	186.072087194109	147.915197025186	166.027964005007	151.546993705125	179.846014545616	164.50402519411	117.774527153046	212.822536326251	132.658673539715	171.407494749219	101.861270585734	133.75028652631	135.963769535296	103.013302376543
SOLSEv5.0_08577	48.3428940743327	55.641381338183	36.3982240278865	54.7571315719019	23.6282015484583	63.3922272965081	18.6548274162929	65.2227567844842	29.9743357576026	54.2007481853425	26.9198919206962	76.3978335530132	10.2045133492089	31.8328204534263	22.6358379079408	41.6884009952136	36.4780845094696	70.4827858365821
SOLSEv5.0_08576	34.8068837335195	51.5197975353546	29.9750080229654	42.1208704399246	26.5817267420156	68.6749129045504	27.9822411244393	55.631174904413	26.9769021818423	53.2498578663014	38.6973446360008	54.5698811092952	17.0075222486815	14.6920709785045	16.9768784309556	38.2143675789458	44.7685582616218	45.181272972168
SOLSEv5.0_08574	34.8068837335195	41.2158380282837	36.3982240278865	65.9893636892151	59.0705038711458	84.5229697286775	83.9467233733179	57.5494912804273	80.930706545527	75.1203352042467	47.1098108612183	83.2190686916751	112.249646841298	73.4603548925223	48.1011555543743	52.110501244017	61.3495057659261	57.832029404375
SOLSEv5.0_25811	58.0114728891992	57.7021732395972	44.962512034448	85.6457698945133	85.6522306131614	47.5441704723811	97.0051025647229	55.631174904413	86.9255736970475	71.3167739280823	26.9198919206962	79.126327608478	47.6210622963081	78.3577118853571	93.3728313702559	34.740334162678	59.6914110154957	48.7957748099414
SOLSEv5.0_08579	67.6800517040657	123.647514084851	92.0660960705364	64.585334674551	112.233957355177	105.653712160847	65.291895957025	101.670767928755	74.9358393940065	64.6605416947946	79.0771825170451	77.7620805807456	54.4240711957807	44.0762129355134	73.5664732008077	62.5326014928205	63.0076005163566	90.362545944336
SOLSEv5.0_08578	819.895483500682	766.614587326076	779.350208597099	894.366482341065	1287.73698439098	924.46998140741	1240.54602318348	834.467623566196	1441.76554994068	1055.48825413562	987.623534840541	1023.18527079928	1724.5627560163	1491.2452043182	1227.99420650579	1089.10947599996	906.977828485448	849.407931876758
SOLSEv5.0_39554	79.2823462819056	51.5197975353546	70.6553760541326	51.9490735425736	64.9775542582604	77.4793889179543	69.0228614402836	28.7747456402136	110.90504230313	74.1694448852056	58.8872635765229	73.6693394975485	78.2346023439347	73.4603548925223	56.5895947698521	72.9547017416239	64.665695266787	34.3377674588477
SOLSEv5.0_11157	247.515617660583	282.328490493743	205.542912157477	231.664787419585	206.74676354901	169.045939457355	171.624412229894	264.727659889965	218.812651030499	195.883405722466	205.264175895308	190.994583882533	122.454160190507	154.266745274297	183.916183002019	208.442004976068	200.629464802083	242.17162313082
SOLSEv5.0_11158	46.4091783113594	53.5805894367688	79.2196640606942	63.1813056598868	41.3493527098021	35.2179040536156	7.46193096651715	17.2648473841282	23.9794686060821	22.8213676569863	16.8249324504351	21.8279524437181	27.2120355978903	14.6920709785045	31.1242771234186	53.8475179521509	24.8714212564565	41.5667711343945
SOLSEv5.0_11155	351.936268861142	364.760166550311	361.841168277225	262.553425742196	259.910217033042	257.090699591394	369.365582842599	291.584089154165	335.712560485149	228.213676569863	336.498649008702	206.001301187589	363.960976121783	288.944062577254	350.855487573083	389.091742621994	291.824676075757	258.436881400801
SOLSEv5.0_11156	199.172723586251	201.95760633859	175.567904134511	160.059307671713	224.467914710354	218.351005132417	324.593997043496	149.628677329111	350.69972836395	270.052850607672	198.534202915134	249.657206075025	336.748940523893	232.624457159654	246.164737248857	220.601121933005	169.125664543904	200.604851996426
SOLSEv5.0_11153	63.8126201781191	82.4316760565674	57.8089440442903	63.1813056598868	50.209928290474	44.0223800670195	46.6370685407322	70.977705912527	32.9717693333629	59.9060900995891	40.3798378810443	58.6626221924923	37.4165489470992	26.9354634605915	36.7832366004038	52.110501244017	64.665695266787	77.7117895121289
SOLSEv5.0_11154	199.172723586251	239.051860564045	224.81256017224	165.67542373037	165.397410839208	158.48056824127	249.974687378324	203.34153585751	284.756189697225	144.535328494247	233.866561061048	193.723077937998	306.135400476266	286.495384080837	288.606933326246	232.760238889943	198.971370051652	137.351069835391
SOLSEv5.0_45233	9.66857881486654	6.18237570424255	27.833936021325	30.8886383226113	5.90705038711458	19.3698472294886	1.86548274162929	44.1212766483276	0	15.2142451046576	26.9198919206962	24.5564464991828	10.2045133492089	0	16.9768784309556	33.0033174545441	33.1618950086087	41.5667711343945
SOLSEv5.0_11151	504.699814136033	449.252634508292	580.230512444544	539.147141631034	741.33482358288	684.988233842823	783.502751484301	565.903330924202	788.325030424948	734.087326299727	469.41561536714	766.706829585597	680.300889947259	629.310373579274	681.904616976717	599.270764306196	538.880793889892	496.994002693848
SOLSEv5.0_11152	204.973870875171	263.781363381016	184.132192141073	270.977599830181	307.166620129958	239.481747564586	255.571135603212	163.056891961211	293.748490424505	254.838605503014	272.563905697049	264.663923380082	227.900798132332	306.084812052176	260.31213594132	260.552506220085	245.398023063704	195.183099239766
SOLSEv5.0_32651	25.138304918653	10.3039595070709	14.9875040114827	16.8483481759698	35.4423023226875	24.6525328375309	14.9238619330343	21.1014801361567	8.99230072728078	22.8213676569863	11.7774527153046	10.913976221859	0	2.44867849641741	14.147398692463	13.8961336650712	19.8971370051652	18.0725091888672
SOLSEv5.0_50175	17.4034418667598	14.4255433098993	21.4107200164038	22.4644642346264	20.674676354901	12.3262664187655	27.9822411244393	17.2648473841282	11.989734303041	28.5267095712329	20.1899189405221	21.8279524437181	13.6060177989452	17.1407494749219	25.4653176464334	15.6331503732051	14.9228527538739	5.42175275666016
SOLSEv5.0_25150	264.919059527343	304.997201409299	338.28937625918	153.039162598393	156.536835258536	133.828035403739	134.314757397309	216.769750489609	158.863979515294	83.6783480756166	218.724121855657	80.4905746362104	312.938409375739	173.856173245636	96.2023111087485	272.711623177023	187.364706798639	207.833855671973
SOLSEv5.0_45685	29.0057364445996	22.668710915556	19.2696480147634	25.2725222639547	44.3028779033594	22.8916376348501	16.7893446746636	26.8564292641994	11.989734303041	26.6249289331507	37.0148513909573	19.0994583882533	13.6060177989452	29.3841419570089	22.6358379079408	13.8961336650712	31.5038002581783	28.9160147021875
SOLSEv5.0_45686	25.138304918653	26.7902947183844	17.1285760131231	16.8483481759698	35.4423023226875	40.5005896616579	14.9238619330343	17.2648473841282	50.9563707879244	20.9195870189041	23.5549054306092	17.7352113605209	3.40150444973629	17.1407494749219	25.4653176464334	13.8961336650712	14.9228527538739	21.6870110266406
SOLSEv5.0_44625	69.6137674670391	76.2493003523248	49.2446560377288	22.4644642346264	23.6282015484583	28.1743232428925	1.86548274162929	32.6113783922421	35.9692029091231	28.5267095712329	20.1899189405221	21.8279524437181	10.2045133492089	22.0381064677567	22.6358379079408	41.6884009952136	34.8199897590392	43.3740220532813
SOLSEv5.0_32649	29.0057364445996	18.5471271127277	23.5517920180442	28.080580293283	20.674676354901	36.9787992562964	22.3857928995514	23.0197965121709	23.9794686060821	24.7231482950685	13.4599459603481	34.1061756933095	17.0075222486815	12.2433924820871	11.3179189539704	15.6331503732051	26.529516006887	32.5305165399609
SOLSEv5.0_42292	162.432124089758	166.924144014549	190.555408145994	203.584207126302	183.118562000552	260.612489996755	309.670135110462	193.749953977439	404.653532727635	311.89202464548	237.231547551135	283.763381768335	289.127878227585	257.111242123828	305.583811757201	222.338138641139	213.894222805526	191.568597401992
SOLSEv5.0_32407	25.138304918653	12.3647514084851	4.28214400328076	16.8483481759698	11.8141007742292	19.3698472294886	11.1928964497757	24.9381128881852	14.9871678788013	29.477599890274	11.7774527153046	25.9206935269152	20.4090266984178	12.2433924820871	0	17.370167081339	34.8199897590392	30.7232656210742
SOLSEv5.0_48395	30.9394522075729	53.5805894367688	74.9375200574134	33.6966963519396	14.7676259677865	17.6089520268078	16.7893446746636	72.8960222885412	11.989734303041	16.1651354236987	65.617236556697	13.6424702773238	34.0150444973629	36.7301774462612	73.5664732008077	45.1624344114814	33.1618950086087	36.1450183777344
SOLSEv5.0_48396	170.166987141651	160.741768310306	211.966128162398	126.362611319774	165.397410839208	191.937577092205	208.93406706248	161.138575585196	173.851147394095	149.289780089452	139.646939338611	199.180066048927	166.673718037078	178.753530238471	189.575142479004	137.224319942578	152.5447170396	175.303339132012
SOLSEv5.0_46263	11.6022945778398	16.4863352113135	17.1285760131231	12.6362611319774	23.6282015484583	19.3698472294886	7.46193096651715	19.1831637601424	8.99230072728078	11.4106838284932	16.8249324504351	16.3709643327885	3.40150444973629	2.44867849641741	0	15.6331503732051	13.2647580034435	19.8797601077539
SOLSEv5.0_42290	143.094966460025	144.255433098993	134.887536103344	108.11023412914	53.1634534840312	84.5229697286775	89.5431715982058	128.527197192954	80.930706545527	54.2007481853425	90.8546352323496	53.2056340815628	64.6285845449896	44.0762129355134	104.690750324226	144.172386775114	94.5114007745348	84.9407931876758
SOLSEv5.0_50302	119.890377304345	96.8572193664667	119.900032091861	99.6860600411548	115.187482548734	125.023559390335	162.296998521748	99.7524515527406	152.869112363773	136.928205941918	94.2196217224367	113.232503301787	132.658673539715	173.856173245636	121.667628755182	104.221002488034	107.776158777978	115.66405880875
SOLSEv5.0_07694	829.564062315549	797.526465847289	792.196640606942	560.207576850996	599.56561429213	589.899892898061	652.918959570251	600.433025692458	479.589372121642	563.877959191371	711.694642653405	534.784834871093	598.664783153588	741.949584414475	472.523116328265	616.640931387535	552.145551893335	513.259260963828
SOLSEv5.0_07690	216.57616545301	210.200773944247	205.542912157477	143.210959495743	189.025612387667	172.567729862716	27.9822411244393	82.4876041686124	50.9563707879244	52.2989675472604	102.632087947654	69.5765984143513	74.8330978941984	100.395818353114	84.8843921547781	210.179021684202	159.177096041322	229.520866698613
SOLSEv5.0_07691	32.8731679705462	14.4255433098993	19.2696480147634	23.8684932492906	29.5352519355729	49.3050656750618	24.2512756411807	38.3663275202849	11.989734303041	34.2320514854795	30.2848784107832	54.5698811092952	6.80300889947259	9.79471398566964	19.8063581694482	15.6331503732051	21.5552317555957	37.9522692966211
SOLSEv5.0_07692	13.5360103408131	18.5471271127277	17.1285760131231	25.2725222639547	32.4887771291302	47.5441704723811	14.9238619330343	24.9381128881852	17.9846014545616	17.1160257427398	21.8724121855657	23.1921994714504	10.2045133492089	22.0381064677567	19.8063581694482	22.5812172057407	24.8714212564565	18.0725091888672
SOLSEv5.0_05346	61.8789044151458	39.1550461268695	53.5268000410096	40.7168414252604	41.3493527098021	45.7832752697003	67.1573786986543	28.7747456402136	32.9717693333629	38.0356127616439	55.5222770864359	36.8346697487742	51.0225667460444	61.2169624104353	42.4421960773891	36.4773508708119	58.0333162650653	28.9160147021875
SOLSEv5.0_32715	32.8731679705462	26.7902947183844	23.5517920180442	29.4846093079472	32.4887771291302	35.2179040536156	39.175137574215	24.9381128881852	56.9512379394449	38.0356127616439	25.2373986756527	35.4704227210419	51.0225667460444	66.1143194032701	62.2485542468373	29.5292840382763	21.5552317555957	18.0725091888672
SOLSEv5.0_05344	30.9394522075729	10.3039595070709	19.2696480147634	18.252377190634	11.8141007742292	15.848056824127	22.3857928995514	24.9381128881852	14.9871678788013	11.4106838284932	16.8249324504351	9.54972919412666	6.80300889947259	22.0381064677567	11.3179189539704	31.2663007464102	21.5552317555957	32.5305165399609
SOLSEv5.0_05347	15.4697261037865	12.3647514084851	12.8464320098423	4.21208704399246	14.7676259677865	19.3698472294886	7.46193096651715	11.5098982560855	2.99743357576026	7.60712255232878	13.4599459603481	23.1921994714504	6.80300889947259	9.79471398566964	5.65895947698521	12.1591169569373	8.29047375215218	18.0725091888672
SOLSEv5.0_49259	104.420651200559	152.49860070465	147.733968113186	162.867365701042	180.165036806995	125.023559390335	117.525412722645	143.873728201068	107.907608727369	116.008618923014	127.869486623307	98.2257859967313	105.446637941825	124.882603317288	144.303466663123	175.438687521524	149.228527538739	135.543818916504
SOLSEv5.0_40027	17.4034418667598	26.7902947183844	25.6928640196846	7.02014507332076	2.95352519355729	7.04358081072312	11.1928964497757	11.5098982560855	14.9871678788013	13.3124644665754	13.4599459603481	8.18548216639427	27.2120355978903	22.0381064677567	14.147398692463	13.8961336650712	4.97428425129131	12.650756432207
SOLSEv5.0_38099	146.962397985971	105.100386972123	130.605392100063	44.9289284692529	79.7451802260469	58.1095416884657	82.0812406316886	57.5494912804273	65.9435386667257	60.8569804186302	84.1246622521756	46.3843989429009	112.249646841298	97.9471398566964	99.0317908472411	100.746969071766	74.6142637693696	61.4465312421485
SOLSEv5.0_47487	369.339710727902	307.057993310713	338.28937625918	209.200323184959	197.886187968339	176.089520268078	201.472136095963	281.992507274094	173.851147394095	137.879096260959	146.376912318786	137.78894980097	224.499293682595	269.354634605915	186.745662740512	222.338138641139	208.919938554235	198.797601077539
SOLSEv5.0_40335	38.6743152594661	26.7902947183844	34.2571520262461	14.0402901466415	11.8141007742292	10.5653712160847	20.5203101579222	17.2648473841282	11.989734303041	5.70534191424658	28.6023851657397	6.8212351386619	17.0075222486815	22.0381064677567	22.6358379079408	10.4221002488034	21.5552317555957	7.22900367554688
SOLSEv5.0_12070	175.968134430571	138.07305739475	196.978624150915	199.37212008231	129.955108516521	220.111900335098	167.893446746636	172.648473841282	245.789553212341	184.472721893973	180.026777219656	200.54431307666	210.89327588365	190.996922720558	198.063581694482	189.334821186595	203.945654302944	189.761346483106
SOLSEv5.0_12069	94.752072385692	65.9453408452539	62.0910880475711	75.8175667918642	85.6522306131614	54.5877512831042	55.9644822488786	59.4678076564415	53.9538043636847	54.2007481853425	85.8071554972191	54.5698811092952	40.8180533968355	66.1143194032701	79.2254326777929	72.9547017416239	64.665695266787	66.8682839988086
SOLSEv5.0_12068	175.968134430571	129.829889789094	164.862544126309	175.503626833019	162.443885645651	172.567729862716	132.449274655679	143.873728201068	158.863979515294	178.767379979726	168.249324504351	145.974431967365	183.68124028576	146.920709785045	127.326588232167	156.331503732051	165.809475043044	151.809077186484
SOLSEv5.0_12071	746.414284507696	721.277165494964	856.428800656153	384.703950017978	422.354102678693	427.89753425143	100.736068047982	374.071693322777	47.9589372121642	185.423612213014	348.276101724007	136.424702773238	231.302302582068	230.175778663237	110.349709801212	672.22546604782	411.207498106748	421.089464100606
SOLSEv5.0_26641	21.2708733927064	24.7295028169702	49.2446560377288	47.7369864985812	56.1169786775885	21.1307424321694	61.5609304737665	30.6930620162279	29.9743357576026	46.5936256330138	31.9673716558267	49.1128929983657	57.825575645517	51.4222484247656	53.7601150313595	31.2663007464102	39.7942740103305	28.9160147021875
SOLSEv5.0_41968	75.414914755959	61.8237570424255	85.6428800656153	144.614988510408	85.6522306131614	100.371026552804	123.121860947533	82.4876041686124	164.858846666814	172.111147746439	74.0297027819145	141.881690884167	78.2346023439347	110.190532338783	104.690750324226	81.6397852822934	102.801874526687	97.5915496198829
SOLSEv5.0_50722	25.138304918653	35.0334623240411	32.1160800246057	18.252377190634	14.7676259677865	12.3262664187655	5.59644822488786	23.0197965121709	8.99230072728078	13.3124644665754	25.2373986756527	13.6424702773238	10.2045133492089	7.34603548925223	22.6358379079408	26.0552506220085	11.606663253013	9.0362545944336
SOLSEv5.0_10586	139.227534934078	117.465138380608	162.721472124669	131.97872737843	85.6522306131614	121.501768984974	65.291895957025	170.730157465268	116.89990945465	120.763070518219	112.727047417915	126.874973579111	40.8180533968355	53.870926921183	82.0549124162855	107.695035904302	124.357106282283	131.929317078731
SOLSEv5.0_42264	251.38304918653	230.808692958389	218.389344167319	234.472845448913	200.839713161896	227.155481145821	304.073686885574	291.584089154165	347.70229478819	282.414424755206	254.05648000157	260.571182296884	265.317347079431	230.175778663237	226.358379079408	215.390071808604	240.423738812413	249.400626806367
SOLSEv5.0_46374	25.138304918653	39.1550461268695	51.3857280393692	33.6966963519396	59.0705038711458	36.9787992562964	27.9822411244393	28.7747456402136	26.9769021818423	39.9373933997261	33.6498649008702	30.0134346101123	44.2195578465718	26.9354634605915	19.8063581694482	34.740334162678	31.5038002581783	16.2652582699805
SOLSEv5.0_23655	7.73486305189323	10.3039595070709	17.1285760131231	9.82820310264906	17.7211511613437	5.28268560804234	24.2512756411807	11.5098982560855	26.9769021818423	19.0178063808219	18.5074256954786	30.0134346101123	27.2120355978903	17.1407494749219	31.1242771234186	12.1591169569373	14.9228527538739	7.22900367554688
SOLSEv5.0_48056	172.100702904624	166.924144014549	160.580400123029	148.8270755544	159.490360452094	183.133101078801	149.238619330343	222.524699617652	146.874245212253	144.535328494247	136.281952848524	177.352113605209	146.264691338661	110.190532338783	121.667628755182	182.38675435406	197.313275301222	209.641106590859
SOLSEv5.0_48057	114.089230015425	162.802560211721	128.464320098423	92.665914967834	79.7451802260469	110.936397768889	76.4847924068008	136.200462697011	89.9230072728078	100.794373818356	116.092033908002	90.040303830337	61.2270800952533	75.9090333889397	113.179189539704	107.695035904302	71.2980742685087	119.278560646523
SOLSEv5.0_48058	170.166987141651	119.525930282023	158.439328121388	172.695568803691	177.211511613437	195.459367497567	5.59644822488786	17.2648473841282	29.9743357576026	110.303277008767	77.3946892720015	43.6559048874361	221.097789232859	151.818066777879	127.326588232167	175.438687521524	197.313275301222	124.700313403184
SOLSEv5.0_48059	73.4811989929857	72.1277165494964	79.2196640606942	73.0095087625359	47.2564030969167	86.2838649313582	0	17.2648473841282	0	26.6249289331507	40.3798378810443	10.913976221859	71.4315934444622	48.9735699283482	50.9306352928669	102.4839857799	69.6399795180783	74.0972876743555
SOLSEv5.0_50493	9.66857881486654	10.3039595070709	2.14107200164038	9.82820310264906	23.6282015484583	17.6089520268078	35.4441720909565	23.0197965121709	29.9743357576026	15.2142451046576	16.8249324504351	10.913976221859	6.80300889947259	7.34603548925223	25.4653176464334	15.6331503732051	19.8971370051652	28.9160147021875
SOLSEv5.0_01979	305.527090549782	288.510866197986	293.326864224732	227.452700375593	197.886187968339	162.002358646632	167.893446746636	316.52220204235	116.89990945465	132.173754346713	329.768676028528	132.331961690041	231.302302582068	176.304851742054	195.23410195599	331.770191253575	285.192297074035	346.99217642625
SOLSEv5.0_01981	65.7463359410924	53.5805894367688	62.0910880475711	37.9087833959321	70.884604645375	49.3050656750618	46.6370685407322	40.2846438962991	95.9178744243283	65.6114320138357	58.8872635765229	77.7620805807456	47.6210622963081	71.0116763961049	59.4190745083447	43.4254177033475	31.5038002581783	48.7957748099414
SOLSEv5.0_01982	264.919059527343	212.261565845661	239.800064183723	153.039162598393	189.025612387667	139.110721011782	322.728514301867	155.383626457154	308.735658303307	127.419302751507	168.249324504351	148.702926022829	265.317347079431	274.25199159875	325.390169926649	231.023222181809	212.236128055096	267.473135995234
SOLSEv5.0_01983	216.57616545301	232.869484859803	244.082208187004	318.714586328762	357.376548420432	368.027097360283	361.903651876082	278.155874522065	293.748490424505	344.222295492877	218.724121855657	335.604768822165	363.960976121783	296.290098066507	268.800575156797	170.227637397122	286.850391824465	303.618154372969
SOLSEv5.0_24261	63.8126201781191	86.5532598593957	77.0785920590538	73.0095087625359	62.0240290647031	63.3922272965081	20.5203101579222	49.8762257763703	32.9717693333629	39.9373933997261	60.5697568215664	46.3843989429009	13.6060177989452	19.5894279713393	19.8063581694482	72.9547017416239	49.7428425129131	61.4465312421485
SOLSEv5.0_01984	228.17846003085	214.322357747075	220.530416168959	276.593715888838	224.467914710354	216.590109929736	194.010205129446	216.769750489609	194.833182424417	236.771689441233	213.676642120526	240.107476880899	204.090266984178	198.34295820981	192.404622217497	288.344773550228	293.482770826187	233.135368536387
SOLSEv5.0_01985	1558.57490495649	1564.14105317337	1533.00755317451	1197.63674950852	1202.08475377782	1072.3851784326	1727.43701874872	1517.38825342727	1684.55766957727	1113.49256359712	1892.80490067395	1298.76317040123	1605.51010027553	1618.57648613191	1191.21096990539	1525.10066974157	1120.87205129097	1216.27986841076
SOLSEv5.0_01986	1666.86298768299	1805.25370563883	2066.13448158297	1260.81805516841	821.080003808927	653.292120194569	789.099199709188	755.816652149612	632.458484485415	569.583301105617	2442.98019180318	396.995885070122	1282.36717755058	1023.54761150248	1646.7572078027	2553.41456095684	1641.51380292613	1337.36567997617
SOLSEv5.0_24263	23.2045891556797	35.0334623240411	25.6928640196846	30.8886383226113	32.4887771291302	59.8704368911465	61.5609304737665	26.8564292641994	44.9615036364039	51.3480772282193	45.4273176161748	60.0268692202247	47.6210622963081	51.4222484247656	33.9537568619112	19.1071837894729	43.1104635111913	39.7595202155078
SOLSEv5.0_07208	438.953478194941	476.042929226677	550.255504421578	402.956327208612	342.608922452646	276.460546820882	302.208204143945	416.274653595091	209.820350303218	182.570941255891	444.178216691487	180.080607660674	387.771507269937	421.172701383795	506.476873190176	554.108329894715	436.078919363205	359.642932858457
SOLSEv5.0_07207	551.108992447392	461.617385916777	560.96086442978	540.551170645698	510.959858485411	512.420503980107	792.830165192447	546.720167164059	968.171044970564	710.3150683237	568.682716824707	762.6140885024	561.248234206488	531.363233722578	749.81213070054	583.637613932991	492.454140877839	424.703965938379
SOLSEv5.0_47591	5.80114728891992	24.7295028169702	10.7053600082019	19.6564062052981	8.86057558067187	17.6089520268078	22.3857928995514	7.67326550405697	23.9794686060821	18.0669160617808	16.8249324504351	6.8212351386619	20.4090266984178	14.6920709785045	28.294797384926	26.0552506220085	9.94856850258262	19.8797601077539
SOLSEv5.0_07206	50.276609837306	37.0942542254553	57.8089440442903	92.665914967834	64.9775542582604	91.5665505394006	57.8299649905079	67.1410731604985	80.930706545527	88.432799670822	52.1572905963489	85.9475627471399	64.6285845449896	75.9090333889397	104.690750324226	45.1624344114814	48.0847477624826	45.181272972168
SOLSEv5.0_28342	270.720206816263	267.902947183844	261.210784200127	193.756004023653	212.653813936125	251.808013983352	429.061030574736	230.197965121709	374.679196970032	247.231482950685	339.863635498789	319.233804489377	255.112833730222	315.879526037846	328.219649665142	283.133723425826	225.500886058539	234.942619455274
SOLSEv5.0_28341	237.847038845717	224.626317254146	263.351856201767	200.776149096974	274.677843000828	246.525328375309	423.464582349848	201.423219481495	461.60477066708	313.793805283562	338.181142253746	335.604768822165	333.347436074157	367.301774462611	274.459534633783	246.656372555014	218.868507056818	207.833855671973
SOLSEv5.0_10566	554.976423973339	513.137183452132	479.600128367446	612.15665039357	552.309211195213	554.681988844446	468.236168148951	464.232562995447	473.594504970121	441.213108035069	563.635237089576	461.115495373544	598.664783153588	575.439446658091	574.384386913999	585.374630641125	591.939825903666	538.560773828242
SOLSEv5.0_10567	52.2103256002793	63.8845489438397	59.9500160459307	42.1208704399246	41.3493527098021	45.7832752697003	50.3680340239908	72.8960222885412	47.9589372121642	31.3793805283562	48.7923041062618	55.9341281370275	17.0075222486815	34.2814989498437	48.1011555543743	46.8994511196153	46.4266530120522	56.0247784854883
SOLSEv5.0_10562	769.618873663376	700.669246480822	790.055568605301	841.013379783827	921.499860389875	949.12251424494	1397.24657348034	709.77705912527	1504.71165503165	1133.46126029699	844.611609011843	1283.75645309617	1166.71602625955	1185.16039226603	1128.96241565855	840.716086736808	847.286417469953	791.575902472383
SOLSEv5.0_10563	777.353736715269	673.878951762438	668.014464511799	689.378246200098	720.660147227979	885.730286948432	996.167784030039	707.858742749255	1118.04272375858	1042.17578966904	651.124885831839	1016.36403566062	734.724961143039	722.360156443136	772.447968608481	687.858616421025	774.330248451014	791.575902472383
SOLSEv5.0_10564	195.305292060304	164.863352113135	194.837552149275	231.664787419585	292.398994162172	239.481747564586	221.992446253885	195.668270353453	197.830616000177	253.887715183973	201.899189405221	241.471723908631	227.900798132332	188.548244224141	271.63005489529	198.019904727265	247.056117814135	159.038080862031
SOLSEv5.0_10565	350.002553098169	335.909079930512	370.405456283786	277.997744903502	354.423023226875	364.505306954921	389.885893000521	339.541998554521	413.645833454916	385.110579211644	371.831007154616	379.260673709601	319.741418275212	347.712346491272	370.661845742531	366.510525416253	316.696097332213	330.72691815627
SOLSEv5.0_10560	201.106439349224	249.355820071116	143.451824109906	172.695568803691	147.676259677865	190.176681889524	160.431515780119	230.197965121709	131.887077333451	174.963818703562	181.709270464699	200.54431307666	115.651151291034	115.087889331618	158.450865355586	166.753603980855	174.099948795196	164.459833618691
SOLSEv5.0_10561	32.8731679705462	20.6079190141418	49.2446560377288	64.585334674551	76.7916550324896	65.1531224991889	136.180240138938	65.2227567844842	158.863979515294	106.499715732603	82.4421690071321	114.59675032952	54.4240711957807	80.8063903817745	138.644507186138	36.4773508708119	79.5885480206609	88.5552950254493
SOLSEv5.0_46222	42.5417467854128	26.7902947183844	44.962512034448	29.4846093079472	64.9775542582604	47.5441704723811	31.7132066076979	53.7128585283988	26.9769021818423	37.0847224426028	50.4747973513054	27.2849405546476	23.8105311481541	14.6920709785045	33.9537568619112	53.8475179521509	41.4523687607609	34.3377674588477
SOLSEv5.0_30334	59.9451886521725	47.3982137325262	68.5143040524922	56.1611605865661	64.9775542582604	51.0659608777426	85.8122061149472	26.8564292641994	62.9461050909655	99.8434834993152	70.6647162918275	60.0268692202247	81.636106793671	61.2169624104353	45.2716758158817	67.7436516172222	51.4009372633435	34.3377674588477
SOLSEv5.0_00807	748.34800027067	638.845489438397	745.093056570853	640.237230686853	821.080003808927	672.661967424058	1188.31250641786	640.717669588757	1198.9734303041	774.975610018494	854.706568482104	901.767285331103	928.610714778008	793.371832839241	936.557793441052	625.326014928205	644.99885791744	507.837508207168
SOLSEv5.0_06318	23.2045891556797	28.8510866197986	6.42321600492115	39.3128124105962	17.7211511613437	31.696113648254	9.32741370814644	23.0197965121709	20.9820350303218	24.7231482950685	28.6023851657397	42.2916578597038	3.40150444973629	17.1407494749219	11.3179189539704	34.740334162678	19.8971370051652	32.5305165399609
SOLSEv5.0_06319	15.4697261037865	16.4863352113135	17.1285760131231	19.6564062052981	23.6282015484583	21.1307424321694	29.8477238660686	28.7747456402136	26.9769021818423	18.0669160617808	15.1424392053916	16.3709643327885	20.4090266984178	14.6920709785045	28.294797384926	10.4221002488034	36.4780845094696	16.2652582699805
SOLSEv5.0_00804	529.838119054686	636.784697536983	571.666224437982	565.823692909653	534.58806003387	563.48646485785	757.385993101491	581.249861932316	854.268569091674	678.935687795343	595.602608745403	750.335865252809	591.861774254115	634.207730572109	795.083806516422	576.689547100455	616.811247160122	646.995828961446
SOLSEv5.0_00803	61.8789044151458	65.9453408452539	44.962512034448	44.9289284692529	41.3493527098021	42.2614848643387	69.0228614402836	53.7128585283988	32.9717693333629	55.1516385043836	58.8872635765229	50.477140026098	40.8180533968355	58.7682839140178	67.9075137238225	60.7955847846866	66.3237900172174	75.9045385932422
SOLSEv5.0_00806	36.7405994964928	45.337421831112	27.833936021325	58.9692186158944	35.4423023226875	31.696113648254	65.291895957025	36.4480111442706	41.9640700606436	61.8078707376713	42.0623311260878	45.0201519151685	64.6285845449896	53.870926921183	50.9306352928669	39.9513842870797	48.0847477624826	30.7232656210742
SOLSEv5.0_00805	114.089230015425	92.7356355636383	141.310752108265	127.766640334438	79.7451802260469	75.7184937152736	46.6370685407322	93.9975024246979	65.9435386667257	54.2007481853425	132.916966358437	36.8346697487742	78.2346023439347	122.433924820871	82.0549124162855	149.383436899516	76.2723585198001	112.049556970977
SOLSEv5.0_00800	251.38304918653	239.051860564045	248.364352190284	245.705077566227	307.166620129958	292.308603645009	378.692996550745	251.299445257866	434.627868485238	283.365315074247	334.816155763659	327.419286655771	397.976020619146	310.982169045011	328.219649665142	272.711623177023	243.739928313274	271.087637833008
SOLSEv5.0_00799	479.56150921738	496.650848240818	535.268000410096	366.451572827344	481.424606549838	385.636049387091	565.241270713674	508.353839643774	464.60220424284	319.499147197809	484.558054572531	353.339980182686	523.831685259389	580.336803650926	455.546237897309	515.893962315769	422.814161359761	480.728744423867
SOLSEv5.0_00802	763.817726374456	649.149448945468	751.516272575774	956.143758986287	948.081587131891	892.773867759156	878.642371307394	721.286957381355	764.345561818866	993.680383397947	726.837081858797	933.144966968947	795.952041238293	776.231083364319	718.687853577121	670.488449339686	706.348363683366	668.682839988086
SOLSEv5.0_00801	4983.18552118221	5197.31717536657	5130.00851593036	3837.21129707713	4380.07786204546	3745.42409610202	4706.61295713069	4176.17475058301	4717.96044824665	3422.25425822891	4869.13545115592	3339.67672388886	5353.96800388493	5622.16582777437	4040.49706656744	4168.84009952136	3513.50277616209	3287.38942145494
SOLSEv5.0_44054	201.106439349224	185.471271127277	196.978624150915	137.594843437087	144.722734484307	107.414607363528	171.624412229894	151.546993705125	176.848580969855	118.861289880137	174.979297484525	111.868256274055	295.930887127057	237.521814152489	169.768784309556	175.438687521524	159.177096041322	160.845331780918
SOLSEv5.0_13888	13.5360103408131	20.6079190141418	25.6928640196846	12.6362611319774	8.86057558067187	17.6089520268078	3.73096548325857	15.3465310081139	2.99743357576026	16.1651354236987	18.5074256954786	21.8279524437181	3.40150444973629	4.89735699283482	8.48843921547781	17.370167081339	11.606663253013	21.6870110266406
SOLSEv5.0_14649	58.0114728891992	57.7021732395972	57.8089440442903	75.8175667918642	41.3493527098021	31.696113648254	13.058379191405	84.4059205446267	35.9692029091231	35.1829418045206	37.0148513909573	35.4704227210419	6.80300889947259	7.34603548925223	14.147398692463	60.7955847846866	44.7685582616218	52.4102766477149
SOLSEv5.0_23361	23.2045891556797	63.8845489438397	27.833936021325	53.3531025572378	56.1169786775885	31.696113648254	35.4441720909565	74.8143386645555	41.9640700606436	33.2811611664384	50.4747973513054	34.1061756933095	27.2120355978903	46.5248914319308	53.7601150313595	52.110501244017	21.5552317555957	36.1450183777344
SOLSEv5.0_23362	1887.30658466195	2371.97147852773	2078.98091359281	1259.41402615374	1583.08950374671	1415.75974295535	1443.88364202107	1607.54912309994	1474.73731927405	1523.32629110384	1891.12240742891	1199.17313737676	1282.36717755058	1422.68220641852	1604.31501172531	1441.72386775114	1096.00063003452	1630.14032883582
SOLSEv5.0_17541	40.6080310224394	37.0942542254553	44.962512034448	51.9490735425736	32.4887771291302	52.8268560804234	41.0406203158443	38.3663275202849	50.9563707879244	41.8391740378083	47.1098108612183	30.0134346101123	51.0225667460444	51.4222484247656	36.7832366004038	57.3215513684188	64.665695266787	63.2537821610352
SOLSEv5.0_23364	990.062470642333	925.295563734969	1072.67707282183	881.730221209087	1101.66489719687	767.75030836882	1645.35577811703	1202.78436776093	1228.94776606171	759.761364913837	1494.05400159864	694.401737115781	1874.2289518047	1567.15423770714	1431.71674767726	1212.43766227746	900.345449483727	948.806732415528
SOLSEv5.0_17542	23.2045891556797	37.0942542254553	19.2696480147634	43.5248994545887	41.3493527098021	33.4570088509348	74.6193096651715	21.1014801361567	83.9281401212873	51.3480772282193	35.3323581459137	32.7419286655771	17.0075222486815	53.870926921183	62.2485542468373	15.6331503732051	41.4523687607609	30.7232656210742
SOLSEv5.0_40490	36.7405994964928	26.7902947183844	34.2571520262461	51.9490735425736	20.674676354901	47.5441704723811	33.5786893493272	23.0197965121709	29.9743357576026	35.1829418045206	28.6023851657397	40.9274108319714	34.0150444973629	34.2814989498437	5.65895947698521	27.7922673301424	23.2133265060261	39.7595202155078
SOLSEv5.0_24473	42.5417467854128	20.6079190141418	19.2696480147634	37.9087833959321	17.7211511613437	36.9787992562964	1.86548274162929	7.67326550405697	0	2.85267095712329	5.04747973513054	1.36424702773238	10.2045133492089	4.89735699283482	0	22.5812172057407	8.29047375215218	12.650756432207
SOLSEv5.0_17544	11.6022945778398	18.5471271127277	17.1285760131231	8.42417408798491	5.90705038711458	10.5653712160847	27.9822411244393	1.91831637601424	11.989734303041	12.3615741475343	5.04747973513054	8.18548216639427	23.8105311481541	19.5894279713393	33.9537568619112	29.5292840382763	13.2647580034435	18.0725091888672
SOLSEv5.0_36526	30.9394522075729	32.9726704226269	23.5517920180442	30.8886383226113	5.90705038711458	14.0871616214462	3.73096548325857	30.6930620162279	0	14.2633547856165	47.1098108612183	4.09274108319714	17.0075222486815	19.5894279713393	25.4653176464334	38.2143675789458	16.5809475043044	19.8797601077539
SOLSEv5.0_18415	9.66857881486654	6.18237570424255	10.7053600082019	16.8483481759698	8.86057558067187	19.3698472294886	41.0406203158443	44.1212766483276	14.9871678788013	22.8213676569863	15.1424392053916	21.8279524437181	6.80300889947259	7.34603548925223	8.48843921547781	15.6331503732051	13.2647580034435	9.0362545944336
SOLSEv5.0_18416	88.9509250967721	70.0669246480822	81.3607360623345	60.3732476305585	53.1634534840312	66.9140177018697	59.6954477321372	63.30444040847	50.9563707879244	42.7900643568494	72.347209536871	45.0201519151685	71.4315934444622	83.2550688781919	65.0780339853299	100.746969071766	82.9047375215218	95.7842987009961
SOLSEv5.0_18414	162.432124089758	195.775230634347	173.426832132871	182.52377190634	132.908633710078	116.219083376931	182.81730867967	186.076688473382	164.858846666814	113.155947965891	220.4066151007	136.424702773238	156.469204687869	222.829743173984	226.358379079408	187.597804478461	177.416138296057	164.459833618691
SOLSEv5.0_14652	504.699814136033	544.049061973345	578.089440442903	644.449317730846	658.636118163276	674.422862626739	604.416408287889	608.106291196515	602.484148727812	575.288643019864	546.810304639141	523.870858649234	826.565581285919	688.078657493292	636.632941160836	607.955847846865	618.469341910553	619.887065178145
SOLSEv5.0_21289	79.2823462819056	49.4590056339404	113.47681608694	70.2014507332076	85.6522306131614	82.7620745259967	104.46703353124	82.4876041686124	125.892210181931	119.812180199178	111.044554172872	143.2459379119	98.6436290423525	102.844496849531	127.326588232167	88.587852114829	92.8533060241044	66.8682839988086
SOLSEv5.0_21290	110.221798489479	140.133849296164	111.3357440853	133.382756393094	150.629784871422	163.763253849313	195.875687871075	172.648473841282	197.830616000177	191.128954127261	117.774527153046	216.915277409448	125.855664640243	171.407494749219	161.280345094078	152.857470315783	164.151380292613	142.772822592051
SOLSEv5.0_21291	291.991080208969	333.848288029098	336.14830425754	206.39226515563	171.304461226323	130.306244998378	164.162481263377	293.502405530179	149.871678788013	107.450606051644	336.498649008702	117.325244384985	170.075222486815	156.715423770714	237.676298033379	257.078472803817	197.313275301222	171.688837294238
SOLSEv5.0_21292	73.4811989929857	88.6140517608099	83.5018080639749	119.342466246453	109.28043216162	126.784454593016	177.220860454782	118.935615312883	116.89990945465	145.486218813288	127.869486623307	126.874973579111	122.454160190507	134.677317302958	166.939304571064	114.643102736838	117.724727280561	106.627804214316
SOLSEv5.0_21293	65.7463359410924	74.1885084509106	96.3482400738172	88.4538279238416	97.4663313873906	110.936397768889	104.46703353124	86.3242369206409	101.912741575849	96.0399222231508	70.6647162918275	84.5833157194075	102.045133492089	100.395818353114	113.179189539704	74.6917184497578	96.1694955249653	97.5915496198829
SOLSEv5.0_21294	143.094966460025	144.255433098993	115.617888088581	234.472845448913	112.233957355177	250.047118780671	192.144722387817	187.995004849396	257.779287515382	349.927637407124	151.424392053916	353.339980182686	193.885753634969	119.985246324453	164.109824832571	163.279570564587	222.184696557678	186.146844645332
SOLSEv5.0_21295	177.901850193544	189.592854930105	173.426832132871	138.998872451751	124.048058129406	163.763253849313	97.0051025647229	103.589084304769	86.9255736970475	156.896902641781	222.089108345744	141.881690884167	102.045133492089	119.985246324453	104.690750324226	201.493938143533	154.202811790031	211.448357509746
SOLSEv5.0_43489	38.6743152594661	30.9118785212128	47.1035840360884	39.3128124105962	29.5352519355729	29.9352184455733	22.3857928995514	46.0395930243418	29.9743357576026	29.477599890274	37.0148513909573	43.6559048874361	61.2270800952533	44.0762129355134	39.6127163388964	34.740334162678	43.1104635111913	46.9885238910547
SOLSEv5.0_23465	218.509881215984	189.592854930105	171.285760131231	335.562934504732	254.003166645927	431.419324656791	475.698099115468	212.933117737581	488.581672848922	666.574113647809	228.819081325918	627.553632756894	295.930887127057	384.442523937533	348.02600783459	244.91935584688	329.960855335657	332.534169075156
SOLSEv5.0_23464	65.7463359410924	63.8845489438397	53.5268000410096	75.8175667918642	56.1169786775885	68.6749129045504	102.601550789611	49.8762257763703	86.9255736970475	82.7274577565755	45.4273176161748	76.3978335530132	112.249646841298	95.498461360279	107.520230062719	67.7436516172222	79.5885480206609	83.1335422687891
SOLSEv5.0_43106	104.420651200559	129.829889789094	92.0660960705364	87.0497989091774	73.8381298389323	114.458188174251	63.4264132153958	101.670767928755	71.9384058182462	96.9908125421919	80.7596757620886	120.053738440449	78.2346023439347	58.7682839140178	59.4190745083447	79.9027685741595	86.2209270223827	104.82055329543
SOLSEv5.0_37809	11.6022945778398	6.18237570424255	25.6928640196846	8.42417408798491	8.86057558067187	10.5653712160847	11.1928964497757	7.67326550405697	29.9743357576026	19.968696699863	10.0949594702611	6.8212351386619	3.40150444973629	12.2433924820871	14.147398692463	19.1071837894729	9.94856850258262	5.42175275666016
SOLSEv5.0_41210	110.221798489479	100.978803169295	104.912528080379	85.6457698945133	112.233957355177	68.6749129045504	42.9061030574736	70.977705912527	56.9512379394449	93.1872512660275	114.409540662959	70.9408454420837	108.848142391561	117.536567828036	93.3728313702559	121.591169569373	87.8790217728131	110.24230605209
SOLSEv5.0_43105	129.558956119212	119.525930282023	115.617888088581	123.554553290445	82.6987054196042	123.262664187655	78.3502751484301	157.301942833168	80.930706545527	114.106838284932	111.044554172872	118.689491412717	85.0376112434073	73.4603548925223	104.690750324226	111.16906932057	130.989485284004	115.66405880875
SOLSEv5.0_48993	32.8731679705462	43.2766299296979	44.962512034448	42.1208704399246	11.8141007742292	40.5005896616579	31.7132066076979	21.1014801361567	35.9692029091231	45.6427353139727	25.2373986756527	42.2916578597038	54.4240711957807	66.1143194032701	62.2485542468373	27.7922673301424	33.1618950086087	50.6030257288282
SOLSEv5.0_23944	232.045891556797	187.532063028691	203.401840155836	311.694441255442	354.423023226875	371.548887765645	402.944272191926	178.403422969325	431.630434909477	422.195301654247	222.089108345744	447.47302509622	377.566993920729	279.149348591585	370.661845742531	250.130405971282	333.277044836518	301.810903454082
SOLSEv5.0_42114	286.189932920049	302.936409507885	259.069712198486	174.099597818355	218.56086432324	237.720852361905	16.7893446746636	53.7128585283988	17.9846014545616	154.995122003699	245.644013776353	80.4905746362104	78.2346023439347	97.9471398566964	65.0780339853299	224.075155349273	250.372307314996	233.135368536387
SOLSEv5.0_42115	71.5474832300124	78.310092253739	57.8089440442903	70.2014507332076	121.094532935849	59.8704368911465	65.291895957025	157.301942833168	77.9332729697667	74.1694448852056	75.712196026958	72.3050924698161	51.0225667460444	39.1788559426786	99.0317908472411	97.2729356554985	74.6142637693696	110.24230605209
SOLSEv5.0_16987	69.6137674670391	45.337421831112	81.3607360623345	58.9692186158944	62.0240290647031	47.5441704723811	39.175137574215	61.3861240324558	38.9666364848834	38.986503080685	38.6973446360008	47.7486459706333	40.8180533968355	29.3841419570089	45.2716758158817	36.4773508708119	54.7171267642044	56.0247784854883
SOLSEv5.0_16986	15.4697261037865	6.18237570424255	8.56428800656153	11.2322321173132	11.8141007742292	7.04358081072312	20.5203101579222	11.5098982560855	20.9820350303218	17.1160257427398	18.5074256954786	19.0994583882533	3.40150444973629	7.34603548925223	8.48843921547781	13.8961336650712	16.5809475043044	12.650756432207
SOLSEv5.0_18963	7.73486305189323	12.3647514084851	4.28214400328076	9.82820310264906	14.7676259677865	10.5653712160847	7.46193096651715	9.59158188007121	5.99486715152052	6.65623223328768	16.8249324504351	6.8212351386619	23.8105311481541	0	11.3179189539704	8.68508354066951	21.5552317555957	16.2652582699805
SOLSEv5.0_16985	29.0057364445996	37.0942542254553	51.3857280393692	43.5248994545887	23.6282015484583	49.3050656750618	29.8477238660686	42.2029602723133	26.9769021818423	57.0534191424658	47.1098108612183	60.0268692202247	54.4240711957807	26.9354634605915	53.7601150313595	62.5326014928205	49.7428425129131	95.7842987009961
SOLSEv5.0_16988	145.028682222998	191.653646831519	156.298256119748	223.2406133316	215.607339129682	287.025918036967	363.769134617711	295.420721906193	410.648399879156	377.503456659316	222.089108345744	305.591334212053	268.718851529167	262.008599116663	254.653176464334	204.9679715598	288.508486574896	182.532342807559
SOLSEv5.0_48583	143.094966460025	191.653646831519	111.3357440853	154.443191613057	165.397410839208	162.002358646632	166.027964005007	126.60888081694	152.869112363773	168.307586470274	158.15436503409	178.716360632942	173.476726936551	178.753530238471	195.23410195599	149.383436899516	160.835190791752	164.459833618691
SOLSEv5.0_01228	131.492671882185	127.769097887679	141.310752108265	138.998872451751	174.25798641988	149.676092227866	95.1396198230937	101.670767928755	89.9230072728078	115.057728603973	116.092033908002	129.603467634576	173.476726936551	122.433924820871	104.690750324226	125.065202985641	122.699011531852	139.158320754277
SOLSEv5.0_01227	50.276609837306	41.2158380282837	59.9500160459307	68.7974217185434	100.419856580948	52.8268560804234	80.2157578900594	42.2029602723133	41.9640700606436	73.2185545661645	68.982223046784	83.2190686916751	78.2346023439347	97.9471398566964	110.349709801212	67.7436516172222	69.6399795180783	63.2537821610352
SOLSEv5.0_01225	59.9451886521725	59.7629651410113	53.5268000410096	77.2215958065283	118.141007742292	54.5877512831042	184.682791421299	155.383626457154	212.817783878978	110.303277008767	188.439243444873	79.126327608478	68.0300889947259	73.4603548925223	70.7369934623151	72.9547017416239	67.9818847676479	77.7117895121289
SOLSEv5.0_01224	394.478015646555	352.395415141825	436.778688334638	369.259630856672	372.144174388219	392.679630197814	854.391095666214	517.945421523846	893.235205576557	566.730630148494	526.620385698619	608.454174368641	411.582038418091	443.210807851551	514.965312405654	435.991193741609	361.464655593835	307.232656210742
SOLSEv5.0_14713	71.5474832300124	84.4924679579815	100.630384077098	120.746495261117	100.419856580948	70.4358081072312	123.121860947533	90.1608696726694	116.89990945465	68.464102970959	136.281952848524	87.3118097748723	81.636106793671	80.8063903817745	124.497108493675	95.5359189473646	94.5114007745348	88.5552950254493
SOLSEv5.0_14712	63.8126201781191	59.7629651410113	51.3857280393692	42.1208704399246	59.0705038711458	38.7396944589772	50.3680340239908	53.7128585283988	29.9743357576026	21.8704773379452	43.7448243711313	27.2849405546476	51.0225667460444	51.4222484247656	82.0549124162855	57.3215513684188	38.1361792599	46.9885238910547
SOLSEv5.0_14711	54.1440413632526	80.3708841551532	44.962512034448	50.5450445279095	17.7211511613437	38.7396944589772	9.32741370814644	74.8143386645555	11.989734303041	47.5445159520549	30.2848784107832	39.563163804239	10.2045133492089	7.34603548925223	5.65895947698521	41.6884009952136	34.8199897590392	43.3740220532813
SOLSEv5.0_14710	185.636713245437	230.808692958389	252.646496193565	199.37212008231	398.725901130234	250.047118780671	244.378239153437	205.259852233524	236.797252485061	200.637857317672	243.961520531309	219.643771464913	428.589560666773	345.263667994855	316.901730711172	307.451957339701	240.423738812413	233.135368536387
SOLSEv5.0_14709	980.393891827467	1022.15278310144	939.930608720128	643.045288716182	635.007916614818	869.882230124305	186.548274162929	184.158372097367	233.7998189093	461.181804734932	691.504723712883	345.154498016292	775.543014539875	675.835265011205	500.817913713191	830.293986488005	482.505572375257	348.799427345137
SOLSEv5.0_14708	69.6137674670391	80.3708841551532	83.5018080639749	54.7571315719019	41.3493527098021	68.6749129045504	31.7132066076979	99.7524515527406	35.9692029091231	51.3480772282193	82.4421690071321	45.0201519151685	17.0075222486815	46.5248914319308	65.0780339853299	88.587852114829	119.382822030991	61.4465312421485
SOLSEv5.0_01230	226.244744267877	185.471271127277	256.928640196846	185.331829935668	268.770792613714	258.851594794075	279.822411244393	209.096484985552	305.738224727546	272.905521564795	255.738973246614	301.498593128856	207.491771433914	178.753530238471	260.31213594132	234.497255598077	190.6808962995	175.303339132012
SOLSEv5.0_14241	119.890377304345	121.586722183437	107.053600082019	98.2820310264906	106.326906968062	96.8492361474429	41.0406203158443	164.975208337225	50.9563707879244	82.7274577565755	79.0771825170451	79.126327608478	27.2120355978903	26.9354634605915	76.3959529393003	79.9027685741595	121.040916781422	130.122066159844
SOLSEv5.0_14242	52.2103256002793	57.7021732395972	68.5143040524922	61.7772766452227	38.3958275162448	38.7396944589772	52.23351676562	74.8143386645555	62.9461050909655	47.5445159520549	55.5222770864359	35.4704227210419	88.4391156931436	58.7682839140178	73.5664732008077	66.0066349090883	72.9561690189392	77.7117895121289
SOLSEv5.0_14240	56.0777571262259	70.0669246480822	74.9375200574134	33.6966963519396	38.3958275162448	33.4570088509348	87.6776888565765	147.710360953097	98.9153080000886	45.6427353139727	109.362060927828	23.1921994714504	136.060177989452	66.1143194032701	65.0780339853299	41.6884009952136	36.4780845094696	46.9885238910547
SOLSEv5.0_14239	245.58190189761	218.443941549903	241.941136185363	342.583079578053	310.120145323516	375.070678171006	358.172686392823	283.910823650108	371.681763394272	404.128385592466	240.596534041222	384.717661820531	363.960976121783	330.57159701635	348.02600783459	229.286205473675	336.593234337378	272.894888751895
SOLSEv5.0_14237	191.437860534357	164.863352113135	167.00361612795	266.765512786189	254.003166645927	306.395765266456	238.781790928549	180.321739345339	287.753623272985	322.351818154932	196.851709670091	261.935429324617	234.703807031804	330.57159701635	234.846818294886	161.542553856453	230.475170309831	207.833855671973
SOLSEv5.0_14238	23.2045891556797	26.7902947183844	19.2696480147634	11.2322321173132	32.4887771291302	21.1307424321694	16.7893446746636	23.0197965121709	2.99743357576026	19.0178063808219	18.5074256954786	20.4637054159857	10.2045133492089	7.34603548925223	2.8294797384926	20.8442004976068	16.5809475043044	12.650756432207
SOLSEv5.0_14235	61.8789044151458	55.641381338183	57.8089440442903	138.998872451751	132.908633710078	132.067140201059	171.624412229894	82.4876041686124	182.843448121376	208.24497987	95.9021149674802	219.643771464913	102.045133492089	127.331281813705	113.179189539704	72.9547017416239	92.8533060241044	101.206051457656
SOLSEv5.0_14236	77.3486305189323	82.4316760565674	85.6428800656153	197.968091067645	177.211511613437	198.981157902928	231.319859962032	120.853931688897	263.774154666903	332.811611664384	149.741898808873	356.068474238151	163.272213587342	144.472031288627	101.861270585734	111.16906932057	150.88662228917	144.580073510938
SOLSEv5.0_47634	199.172723586251	191.653646831519	220.530416168959	122.150524275781	189.025612387667	163.763253849313	126.852826430792	178.403422969325	119.89734303041	98.8925931802741	181.709270464699	76.3978335530132	176.878231386287	183.650887231306	158.450865355586	149.383436899516	137.621864285726	206.026604753086
SOLSEv5.0_49575	152.763545274891	119.525930282023	158.439328121388	92.665914967834	56.1169786775885	84.5229697286775	33.5786893493272	57.5494912804273	20.9820350303218	31.3793805283562	119.457020398089	36.8346697487742	81.636106793671	90.6011043674442	84.8843921547781	135.487303234444	96.1694955249653	103.013302376543
SOLSEv5.0_47635	237.847038845717	179.288895423034	199.119696152556	141.806930481079	224.467914710354	156.719673038589	106.332516272869	191.831637601424	140.879378060732	112.205057646849	196.851709670091	107.775515190858	190.484249185232	171.407494749219	164.109824832571	187.597804478461	159.177096041322	168.074335456465
SOLSEv5.0_47636	317.129385127622	327.665912324855	316.878656242777	190.947945994325	318.980720904187	267.656070807479	249.974687378324	374.071693322777	227.80495175778	211.097650827124	390.338432850095	178.716360632942	333.347436074157	281.598027088002	257.482656202827	333.507207961709	233.791359810691	327.112416318496
SOLSEv5.0_47637	568.512434314152	504.894015846475	490.305488375648	522.298793455064	546.402160808099	501.855132764022	302.208204143945	602.351342068472	293.748490424505	400.324824316302	449.225696426618	454.294260234882	391.173011719674	335.468954009185	311.242771234186	451.624344114814	429.446540361483	493.379500856074
SOLSEv5.0_49577	69.6137674670391	47.3982137325262	66.3732320508519	77.2215958065283	79.7451802260469	93.3274457420814	100.736068047982	42.2029602723133	95.9178744243283	102.696154456439	68.982223046784	90.040303830337	105.446637941825	90.6011043674442	82.0549124162855	48.6364678277492	96.1694955249653	63.2537821610352
SOLSEv5.0_47638	14398.4475710992	14491.4886507445	14186.7430828692	10676.2366275062	13919.9642372355	11220.4242314819	15321.2097570013	12524.687618997	15149.0292918924	9975.79033706015	13103.2573923989	8577.02106335347	22082.566887688	20463.6061945603	15199.9651551823	12840.0275065258	11013.065332359	11461.5853275796
SOLSEv5.0_47639	259.117912238423	228.747901056974	267.634000205048	446.4812266632	375.097699581776	493.050656750618	468.236168148951	326.113783922421	494.576540000443	506.824540048905	275.928892187136	511.592635399642	442.195578465718	435.864772362299	353.684967311575	343.929308210512	464.266530120522	468.07798799166
SOLSEv5.0_23070	98.6195039116387	96.8572193664667	126.323248096783	65.9893636892151	76.7916550324896	75.7184937152736	82.0812406316886	51.7945421523846	53.9538043636847	53.2498578663014	104.314581192698	64.1196103034218	125.855664640243	105.293175345949	87.7138718932707	78.1657518660256	94.5114007745348	74.0972876743555
SOLSEv5.0_27893	247.515617660583	263.781363381016	259.069712198486	233.068816434249	295.352519355729	272.938756415521	233.185342703661	258.972710761923	206.822916727458	257.691276460137	245.644013776353	274.213652574208	234.703807031804	237.521814152489	226.358379079408	218.864105224872	258.662781067148	225.90636486084
SOLSEv5.0_23068	63.8126201781191	53.5805894367688	74.9375200574134	58.9692186158944	91.559281000276	75.7184937152736	97.0051025647229	59.4678076564415	74.9358393940065	54.2007481853425	92.5371284773932	58.6626221924923	64.6285845449896	71.0116763961049	62.2485542468373	67.7436516172222	64.665695266787	93.9770477821094
SOLSEv5.0_23069	23.2045891556797	12.3647514084851	21.4107200164038	21.0604352199623	32.4887771291302	21.1307424321694	7.46193096651715	24.9381128881852	14.9871678788013	15.2142451046576	10.0949594702611	25.9206935269152	37.4165489470992	4.89735699283482	14.147398692463	13.8961336650712	26.529516006887	28.9160147021875
SOLSEv5.0_27892	307.460806312756	234.930276761217	289.044720221452	315.906528299434	206.74676354901	357.461726144198	578.299649905079	268.564292641994	536.540610061086	555.319946320001	289.388838147484	401.08862615332	527.233189709125	541.157947708248	469.693636589772	265.763556344487	338.251329087809	296.389150697422
SOLSEv5.0_27891	94.752072385692	88.6140517608099	79.2196640606942	130.574698363766	144.722734484307	153.197882633228	195.875687871075	138.118779073025	194.833182424417	131.222864027671	109.362060927828	159.616902244688	176.878231386287	139.574674295792	121.667628755182	105.958019196168	124.357106282283	140.965571673164
SOLSEv5.0_18086	42.5417467854128	74.1885084509106	51.3857280393692	37.9087833959321	32.4887771291302	26.4134280402117	44.7715857991029	40.2846438962991	32.9717693333629	24.7231482950685	57.2047703314794	23.1921994714504	44.2195578465718	53.870926921183	33.9537568619112	62.5326014928205	43.1104635111913	48.7957748099414
SOLSEv5.0_25284	1.93371576297331	2.06079190141418	6.42321600492115	8.42417408798491	8.86057558067187	0	5.59644822488786	3.83663275202849	14.9871678788013	3.80356127616439	1.68249324504351	9.54972919412666	23.8105311481541	4.89735699283482	2.8294797384926	8.68508354066951	14.9228527538739	32.5305165399609
SOLSEv5.0_18083	48.3428940743327	47.3982137325262	44.962512034448	122.150524275781	100.419856580948	95.0883409447621	91.4086543398351	90.1608696726694	86.9255736970475	105.548825413562	43.7448243711313	105.047021135393	125.855664640243	68.5629978996875	62.2485542468373	66.0066349090883	72.9561690189392	70.4827858365821
SOLSEv5.0_18081	61.8789044151458	51.5197975353546	64.2321600492115	49.1410155132453	76.7916550324896	75.7184937152736	100.736068047982	67.1410731604985	74.9358393940065	108.401496370685	74.0297027819145	92.7687978858018	30.6135400476266	88.1524258710268	82.0549124162855	55.5845346602849	69.6399795180783	59.6392803232617
SOLSEv5.0_18085	27.0720206816263	20.6079190141418	27.833936021325	30.8886383226113	41.3493527098021	35.2179040536156	22.3857928995514	24.9381128881852	47.9589372121642	35.1829418045206	33.6498649008702	25.9206935269152	40.8180533968355	44.0762129355134	25.4653176464334	29.5292840382763	23.2133265060261	28.9160147021875
SOLSEv5.0_18084	71.5474832300124	98.9180112678808	79.2196640606942	47.7369864985812	53.1634534840312	51.0659608777426	72.7538269235422	32.6113783922421	59.9486715152052	92.2363609469864	85.8071554972191	81.8548216639428	74.8330978941984	71.0116763961049	53.7601150313595	46.8994511196153	48.0847477624826	63.2537821610352
SOLSEv5.0_42229	50.276609837306	63.8845489438397	38.5392960295269	51.9490735425736	29.5352519355729	44.0223800670195	50.3680340239908	53.7128585283988	47.9589372121642	27.5758192521918	57.2047703314794	23.1921994714504	64.6285845449896	51.4222484247656	59.4190745083447	62.5326014928205	49.7428425129131	46.9885238910547
SOLSEv5.0_44743	9.66857881486654	14.4255433098993	6.42321600492115	18.252377190634	0	12.3262664187655	13.058379191405	17.2648473841282	20.9820350303218	10.4597935094521	10.0949594702611	12.2782232495914	10.2045133492089	9.79471398566964	5.65895947698521	15.6331503732051	16.5809475043044	10.8435055133203
SOLSEv5.0_47030	15.4697261037865	20.6079190141418	12.8464320098423	23.8684932492906	8.86057558067187	8.8044760134039	0	9.59158188007121	0	5.70534191424658	11.7774527153046	4.09274108319714	0	2.44867849641741	14.147398692463	13.8961336650712	11.606663253013	21.6870110266406
SOLSEv5.0_43612	11.6022945778398	22.668710915556	14.9875040114827	29.4846093079472	44.3028779033594	29.9352184455733	5.59644822488786	23.0197965121709	8.99230072728078	23.7722579760274	20.1899189405221	21.8279524437181	0	7.34603548925223	8.48843921547781	10.4221002488034	8.29047375215218	19.8797601077539
SOLSEv5.0_22157	174.034418667598	166.924144014549	194.837552149275	301.866238152793	295.352519355729	294.06949884769	318.997548818608	220.606383241638	302.740791151786	323.302708473973	230.501574570961	298.770099073391	302.73389602653	257.111242123828	240.505777771871	194.545871310997	276.901823321883	233.135368536387
SOLSEv5.0_29894	7.73486305189323	20.6079190141418	17.1285760131231	18.252377190634	20.674676354901	12.3262664187655	18.6548274162929	21.1014801361567	26.9769021818423	29.477599890274	31.9673716558267	40.9274108319714	10.2045133492089	19.5894279713393	28.294797384926	24.3182339138746	24.8714212564565	36.1450183777344
SOLSEv5.0_22158	21.2708733927064	26.7902947183844	21.4107200164038	37.9087833959321	20.674676354901	36.9787992562964	46.6370685407322	36.4480111442706	38.9666364848834	66.5623223328768	20.1899189405221	54.5698811092952	20.4090266984178	29.3841419570089	25.4653176464334	26.0552506220085	44.7685582616218	45.181272972168
SOLSEv5.0_22159	59.9451886521725	72.1277165494964	79.2196640606942	57.5651896012302	17.7211511613437	31.696113648254	11.1928964497757	26.8564292641994	14.9871678788013	16.1651354236987	30.2848784107832	19.0994583882533	13.6060177989452	29.3841419570089	0	55.5845346602849	28.1876107573174	63.2537821610352
SOLSEv5.0_20305	137.293819171105	129.829889789094	104.912528080379	140.402901466415	156.536835258536	149.676092227866	171.624412229894	161.138575585196	221.810084606259	145.486218813288	134.599459603481	145.974431967365	149.666195788397	144.472031288627	164.109824832571	97.2729356554985	154.202811790031	137.351069835391
SOLSEv5.0_15127	67.6800517040657	49.4590056339404	53.5268000410096	67.3933927038793	88.6057558067187	79.2402841206351	87.6776888565765	61.3861240324558	74.9358393940065	86.5310190327398	60.5697568215664	66.8481043588866	105.446637941825	68.5629978996875	73.5664732008077	71.21768503349	67.9818847676479	72.2900367554688
SOLSEv5.0_20301	81.2160620448789	88.6140517608099	59.9500160459307	60.3732476305585	41.3493527098021	61.6313320938273	121.256378205904	82.4876041686124	77.9332729697667	58.955199780548	68.982223046784	45.0201519151685	112.249646841298	68.5629978996875	101.861270585734	71.21768503349	67.9818847676479	90.362545944336
SOLSEv5.0_20302	133.426387645158	152.49860070465	126.323248096783	134.786785407759	165.397410839208	163.763253849313	154.835067555231	103.589084304769	182.843448121376	149.289780089452	126.186993378263	133.696208717773	115.651151291034	151.818066777879	130.15606797066	130.276253110043	160.835190791752	112.049556970977
SOLSEv5.0_15129	56.0777571262259	63.8845489438397	62.0910880475711	78.6256248211925	35.4423023226875	54.5877512831042	67.1573786986543	72.8960222885412	62.9461050909655	57.0534191424658	80.7596757620886	62.7553632756894	37.4165489470992	51.4222484247656	56.5895947698521	86.8508354066951	67.9818847676479	68.6755349176953
SOLSEv5.0_15131	77.3486305189323	123.647514084851	98.4893120754576	141.806930481079	85.6522306131614	117.979978579612	50.3680340239908	170.730157465268	92.920440848568	131.222864027671	63.9347433116534	129.603467634576	23.8105311481541	51.4222484247656	45.2716758158817	102.4839857799	139.279959036157	139.158320754277
SOLSEv5.0_27807	13.5360103408131	26.7902947183844	17.1285760131231	25.2725222639547	2.95352519355729	21.1307424321694	18.6548274162929	21.1014801361567	11.989734303041	9.50890319041097	16.8249324504351	36.8346697487742	10.2045133492089	4.89735699283482	11.3179189539704	19.1071837894729	41.4523687607609	14.4580073510938
SOLSEv5.0_26044	15.4697261037865	8.24316760565674	10.7053600082019	19.6564062052981	17.7211511613437	14.0871616214462	26.11675838281	21.1014801361567	20.9820350303218	12.3615741475343	16.8249324504351	10.913976221859	10.2045133492089	24.4867849641741	8.48843921547781	12.1591169569373	18.2390422547348	7.22900367554688
SOLSEv5.0_29635	29.0057364445996	26.7902947183844	29.9750080229654	18.252377190634	35.4423023226875	22.8916376348501	67.1573786986543	28.7747456402136	47.9589372121642	43.7409546758905	25.2373986756527	38.1989167765066	44.2195578465718	66.1143194032701	45.2716758158817	17.370167081339	18.2390422547348	12.650756432207
SOLSEv5.0_49185	232.045891556797	253.477403873945	196.978624150915	221.836584316936	233.328490291026	248.28622357799	348.845272684677	235.952914249752	413.645833454916	249.133263588767	198.534202915134	301.498593128856	238.105311481541	262.008599116663	274.459534633783	208.442004976068	245.398023063704	227.713615779727
SOLSEv5.0_49186	15.4697261037865	18.5471271127277	21.4107200164038	28.080580293283	17.7211511613437	19.3698472294886	1.86548274162929	5.75494912804273	5.99486715152052	7.60712255232878	8.41246622521756	15.0067173050562	3.40150444973629	9.79471398566964	8.48843921547781	24.3182339138746	13.2647580034435	12.650756432207
SOLSEv5.0_49187	52.2103256002793	30.9118785212128	53.5268000410096	57.5651896012302	41.3493527098021	89.8056553367198	16.7893446746636	9.59158188007121	14.9871678788013	45.6427353139727	16.8249324504351	32.7419286655771	54.4240711957807	80.8063903817745	36.7832366004038	57.3215513684188	66.3237900172174	70.4827858365821
SOLSEv5.0_41132	228.17846003085	255.538195775359	216.248272165679	331.35084746074	342.608922452646	368.027097360283	485.025512823615	295.420721906193	404.653532727635	400.324824316302	284.341358412353	283.763381768335	483.013631862554	492.184377779899	466.86415685128	237.971289014345	242.081833562844	256.629630481914
SOLSEv5.0_28238	9.66857881486654	20.6079190141418	17.1285760131231	21.0604352199623	20.674676354901	45.7832752697003	11.1928964497757	15.3465310081139	8.99230072728078	26.6249289331507	21.8724121855657	20.4637054159857	13.6060177989452	12.2433924820871	2.8294797384926	20.8442004976068	19.8971370051652	21.6870110266406
SOLSEv5.0_16419	98.6195039116387	160.741768310306	152.016112116467	65.9893636892151	35.4423023226875	26.4134280402117	55.9644822488786	93.9975024246979	41.9640700606436	36.1338321235617	117.774527153046	38.1989167765066	91.8406201428799	53.870926921183	93.3728313702559	105.958019196168	43.1104635111913	41.5667711343945
SOLSEv5.0_16413	46.4091783113594	63.8845489438397	55.6678720426499	63.1813056598868	64.9775542582604	68.6749129045504	20.5203101579222	115.098982560855	68.940972242486	70.3658836090412	84.1246622521756	88.6760568026046	71.4315934444622	14.6920709785045	22.6358379079408	52.110501244017	56.3752215146348	77.7117895121289
SOLSEv5.0_16415	9.66857881486654	6.18237570424255	4.28214400328076	16.8483481759698	26.5817267420156	26.4134280402117	7.46193096651715	17.2648473841282	5.99486715152052	6.65623223328768	13.4599459603481	12.2782232495914	6.80300889947259	4.89735699283482	14.147398692463	12.1591169569373	11.606663253013	27.1087637833008
SOLSEv5.0_16414	19.3371576297331	6.18237570424255	14.9875040114827	28.080580293283	35.4423023226875	21.1307424321694	5.59644822488786	24.9381128881852	11.989734303041	11.4106838284932	6.72997298017405	20.4637054159857	3.40150444973629	9.79471398566964	8.48843921547781	10.4221002488034	14.9228527538739	16.2652582699805
SOLSEv5.0_16416	11.6022945778398	24.7295028169702	40.6803680311673	15.4443191613057	20.674676354901	10.5653712160847	5.59644822488786	5.75494912804273	2.99743357576026	7.60712255232878	10.0949594702611	6.8212351386619	6.80300889947259	0	14.147398692463	6.94806683253561	3.31618950086087	16.2652582699805
SOLSEv5.0_16418	32.8731679705462	63.8845489438397	51.3857280393692	22.4644642346264	14.7676259677865	21.1307424321694	20.5203101579222	59.4678076564415	17.9846014545616	8.55801287136988	47.1098108612183	17.7352113605209	51.0225667460444	22.0381064677567	39.6127163388964	60.7955847846866	28.1876107573174	19.8797601077539
SOLSEv5.0_16417	131.492671882185	121.586722183437	111.3357440853	119.342466246453	115.187482548734	82.7620745259967	80.2157578900594	93.9975024246979	74.9358393940065	88.432799670822	109.362060927828	72.3050924698161	68.0300889947259	75.9090333889397	96.2023111087485	130.276253110043	99.4856850258261	106.627804214316
SOLSEv5.0_15317	143.094966460025	94.7964274650525	92.0660960705364	110.918292158468	79.7451802260469	89.8056553367198	197.741170612704	161.138575585196	161.861413091054	115.057728603973	132.916966358437	91.4045508580694	142.863186888924	149.369388281462	147.132946401615	137.224319942578	127.673295783144	133.736567997617
SOLSEv5.0_07453	54.1440413632526	49.4590056339404	44.962512034448	18.252377190634	17.7211511613437	10.5653712160847	14.9238619330343	9.59158188007121	14.9871678788013	13.3124644665754	28.6023851657397	25.9206935269152	17.0075222486815	12.2433924820871	28.294797384926	45.1624344114814	16.5809475043044	41.5667711343945
SOLSEv5.0_15313	112.155514252452	152.49860070465	141.310752108265	99.6860600411548	103.373381774505	137.349825809101	151.104102071972	118.935615312883	215.815217454739	172.111147746439	117.774527153046	185.537595771604	119.05265574077	102.844496849531	149.962426140108	107.695035904302	117.724727280561	104.82055329543
SOLSEv5.0_15314	19.3371576297331	16.4863352113135	23.5517920180442	11.2322321173132	8.86057558067187	26.4134280402117	3.73096548325857	23.0197965121709	5.99486715152052	26.6249289331507	18.5074256954786	13.6424702773238	13.6060177989452	2.44867849641741	8.48843921547781	12.1591169569373	14.9228527538739	19.8797601077539
SOLSEv5.0_33401	90.8846408597454	76.2493003523248	74.9375200574134	46.332957483917	38.3958275162448	61.6313320938273	59.6954477321372	80.5692877925982	38.9666364848834	33.2811611664384	97.5846082125237	31.3776816378447	102.045133492089	110.190532338783	87.7138718932707	60.7955847846866	41.4523687607609	59.6392803232617
SOLSEv5.0_17356	73.4811989929857	105.100386972123	79.2196640606942	157.251249642385	168.350936032766	207.785633916332	121.256378205904	118.935615312883	173.851147394095	169.258476789315	84.1246622521756	192.358830910265	81.636106793671	173.856173245636	104.690750324226	78.1657518660256	160.835190791752	124.700313403184
SOLSEv5.0_17355	237.847038845717	234.930276761217	237.658992182082	304.674296182121	256.956691839484	271.17786121284	360.038169134452	249.381128881852	446.617602788279	321.400927835891	269.198919206962	379.260673709601	292.529382677321	257.111242123828	285.777453587753	239.708305722478	283.534202323605	238.557121293047
SOLSEv5.0_17352	38.6743152594661	26.7902947183844	27.833936021325	36.5047543812679	32.4887771291302	21.1307424321694	39.175137574215	24.9381128881852	47.9589372121642	27.5758192521918	38.6973446360008	39.563163804239	34.0150444973629	24.4867849641741	25.4653176464334	31.2663007464102	26.529516006887	54.2175275666016
SOLSEv5.0_17351	52.2103256002793	74.1885084509106	66.3732320508519	32.2926673372755	59.0705038711458	49.3050656750618	57.8299649905079	40.2846438962991	50.9563707879244	61.8078707376713	68.982223046784	61.3911162479571	68.0300889947259	63.6656409068527	62.2485542468373	46.8994511196153	24.8714212564565	34.3377674588477
SOLSEv5.0_17354	36.7405994964928	20.6079190141418	10.7053600082019	14.0402901466415	8.86057558067187	24.6525328375309	13.058379191405	9.59158188007121	11.989734303041	39.9373933997261	31.9673716558267	43.6559048874361	27.2120355978903	22.0381064677567	33.9537568619112	31.2663007464102	16.5809475043044	37.9522692966211
SOLSEv5.0_17353	162.432124089758	204.018398240004	186.273264142713	245.705077566227	283.5384185815	253.568909186032	240.647273670178	232.116281497723	227.80495175778	312.842914964521	193.486723180004	304.227087184321	132.658673539715	164.061459259966	175.427743786541	133.75028652631	208.919938554235	187.954095564219
SOLSEv5.0_16308	276.521354105183	259.659779578187	239.800064183723	172.695568803691	174.25798641988	213.068319524374	259.302101086471	186.076688473382	227.80495175778	176.865599341644	218.724121855657	190.994583882533	200.688762534441	171.407494749219	183.916183002019	220.601121933005	205.603749053374	155.423579024258
SOLSEv5.0_16307	156.630976800838	144.255433098993	147.733968113186	251.321193624883	271.724317807271	248.28622357799	300.342721402315	220.606383241638	311.733091879067	320.45003751685	158.15436503409	282.399134740603	231.302302582068	286.495384080837	209.381500648453	142.43537006698	198.971370051652	229.520866698613
SOLSEv5.0_16306	19.3371576297331	14.4255433098993	21.4107200164038	8.42417408798491	0	14.0871616214462	20.5203101579222	11.5098982560855	29.9743357576026	19.0178063808219	8.41246622521756	9.54972919412666	23.8105311481541	7.34603548925223	16.9768784309556	6.94806683253561	6.63237900172174	12.650756432207
SOLSEv5.0_00174	199.172723586251	185.471271127277	201.260768154196	210.604352199623	177.211511613437	186.654891484163	218.261480770627	216.769750489609	185.840881697136	207.294089550959	181.709270464699	237.378982825434	153.067700238133	205.688993699062	209.381500648453	198.019904727265	260.320875817578	186.146844645332
SOLSEv5.0_16305	121.824093067318	82.4316760565674	89.9250240688961	63.1813056598868	56.1169786775885	112.69729297157	48.5025512823615	57.5494912804273	74.9358393940065	87.481909351781	111.044554172872	73.6693394975485	156.469204687869	85.7037473746093	127.326588232167	104.221002488034	116.066632530131	79.5190404310157
SOLSEv5.0_00172	763.817726374456	772.796963030319	787.914496603661	650.065433789502	800.405327454026	690.270919450866	716.345372785646	732.796855637441	866.258303394715	657.065210457398	725.154588613754	706.679960365372	826.565581285919	729.706191932388	738.49421174657	665.277399215284	712.980742685087	688.56260009584
SOLSEv5.0_00171	2266.31487420472	2545.07799824652	2310.21668976997	1763.46044241817	1899.11669945734	1560.15314957517	1214.42926480067	2457.36327767424	1040.10945078881	982.269699569453	2411.01282014735	742.150383086414	2013.69063424389	1890.37979923424	1372.29767316891	2417.92725772239	2147.23270180741	2410.87272579488
SOLSEv5.0_00173	1519.90058969702	1393.09532535599	1507.31468915483	1166.74811118591	1447.22734484307	1148.10367214787	1522.2339171695	1402.28927086641	1492.72192072861	1060.24270573082	1298.88478517359	934.50921399668	1588.50257802685	1704.28023350652	1346.83235552248	1441.72386775114	1228.64821006895	1212.66536657299
SOLSEv5.0_00168	266.852775290316	255.538195775359	218.389344167319	265.361483771525	304.213094936401	276.460546820882	238.781790928549	308.848936538293	287.753623272985	241.526141036439	324.721196293398	268.756664463279	333.347436074157	379.545166944699	288.606933326246	251.867422679416	313.379907831352	280.123892427442
SOLSEv5.0_00167	1075.14596421316	1263.26543556689	1151.89673688253	768.003871021291	803.358852647583	702.597185869631	947.665232747678	1246.90564440926	734.371226061264	662.770552371645	1044.82830517202	503.407153233248	860.580625783282	842.345402767589	1066.71386141171	1003.9956573014	785.936911704027	1013.86776549545
SOLSEv5.0_00170	257.18419647545	243.173444366874	246.223280188644	228.856729390257	345.562447646203	251.808013983352	505.545822981537	297.339038282208	554.525211515648	331.860721345343	291.071331392528	364.253956404545	411.582038418091	408.929308901707	299.924852280216	283.133723425826	291.824676075757	209.641106590859
SOLSEv5.0_16309	21.2708733927064	43.2766299296979	34.2571520262461	39.3128124105962	26.5817267420156	44.0223800670195	14.9238619330343	32.6113783922421	2.99743357576026	35.1829418045206	15.1424392053916	35.4704227210419	10.2045133492089	12.2433924820871	2.8294797384926	22.5812172057407	21.5552317555957	16.2652582699805
SOLSEv5.0_27550	299.725943260863	315.30116091637	348.994736267382	303.270267167457	351.469498033318	281.743232428925	128.718309172421	226.361332369681	95.9178744243283	185.423612213014	361.736047684355	170.530878466547	255.112833730222	210.586350691897	189.575142479004	382.143675789458	343.2256133391	406.631456749512
SOLSEv5.0_27547	21.2708733927064	20.6079190141418	27.833936021325	19.6564062052981	14.7676259677865	15.848056824127	7.46193096651715	11.5098982560855	5.99486715152052	6.65623223328768	13.4599459603481	10.913976221859	13.6060177989452	9.79471398566964	5.65895947698521	24.3182339138746	28.1876107573174	34.3377674588477
SOLSEv5.0_27551	17.4034418667598	8.24316760565674	21.4107200164038	8.42417408798491	17.7211511613437	12.3262664187655	14.9238619330343	11.5098982560855	23.9794686060821	24.7231482950685	23.5549054306092	13.6424702773238	17.0075222486815	14.6920709785045	16.9768784309556	13.8961336650712	9.94856850258262	9.0362545944336
SOLSEv5.0_28838	77.3486305189323	57.7021732395972	62.0910880475711	57.5651896012302	79.7451802260469	59.8704368911465	91.4086543398351	72.8960222885412	107.907608727369	81.7765674375344	45.4273176161748	83.2190686916751	74.8330978941984	110.190532338783	130.15606797066	71.21768503349	66.3237900172174	65.0610330799219
SOLSEv5.0_22902	75.414914755959	88.6140517608099	74.9375200574134	143.210959495743	144.722734484307	112.69729297157	182.81730867967	172.648473841282	146.874245212253	136.928205941918	114.409540662959	118.689491412717	129.257169089979	154.266745274297	101.861270585734	109.432052612436	116.066632530131	124.700313403184
SOLSEv5.0_44693	154.697261037865	189.592854930105	188.414336144354	141.806930481079	132.908633710078	190.176681889524	83.9467233733179	118.935615312883	71.9384058182462	96.0399222231508	102.632087947654	96.8615389689989	159.870709137606	137.125995799375	127.326588232167	147.646420191382	179.074233046487	193.375848320879
SOLSEv5.0_29223	29.0057364445996	10.3039595070709	29.9750080229654	26.6765512786189	32.4887771291302	26.4134280402117	22.3857928995514	19.1831637601424	20.9820350303218	14.2633547856165	23.5549054306092	6.8212351386619	17.0075222486815	17.1407494749219	11.3179189539704	20.8442004976068	28.1876107573174	23.4942619455274
SOLSEv5.0_22903	669.065653988764	593.508067607285	665.873392510159	492.814184147117	596.612089098573	464.876333507726	820.812406316886	592.759760188401	776.335296121907	540.105701215343	718.424615633579	585.261974897191	802.755050137765	788.474475846406	704.540454884658	574.952530392321	567.068404647209	506.030257288281
SOLSEv5.0_39548	46.4091783113594	39.1550461268695	34.2571520262461	53.3531025572378	26.5817267420156	56.348646485785	69.0228614402836	59.4678076564415	119.89734303041	64.6605416947946	63.9347433116534	77.7620805807456	47.6210622963081	63.6656409068527	82.0549124162855	50.3734845358831	48.0847477624826	30.7232656210742
SOLSEv5.0_24939	54.1440413632526	39.1550461268695	47.1035840360884	65.9893636892151	41.3493527098021	29.9352184455733	42.9061030574736	53.7128585283988	77.9332729697667	27.5758192521918	52.1572905963489	20.4637054159857	159.870709137606	156.715423770714	155.621385617093	260.552506220085	137.621864285726	151.809077186484
SOLSEv5.0_42849	133.426387645158	144.255433098993	177.708976136152	216.220468258279	206.74676354901	169.045939457355	324.593997043496	174.566790217296	302.740791151786	246.280592631644	191.80422993496	264.663923380082	207.491771433914	215.483707684732	215.040460125438	178.912720937792	160.835190791752	128.314815240957
SOLSEv5.0_42848	168.233271378678	158.680976408892	167.00361612795	185.331829935668	239.235540678141	184.893996281482	304.073686885574	140.03709544904	266.771588242663	232.968128165069	210.311655630439	234.650488769969	197.287258084705	181.202208734888	215.040460125438	149.383436899516	170.783759294335	122.893062484297
SOLSEv5.0_39506	1396.14278086673	1419.88562007437	1533.00755317451	779.236103138604	664.543168550391	544.116617628361	567.106753455303	1139.47992735246	488.581672848922	359.436540597535	1007.81345378106	279.670640685138	863.982130233018	874.178223221015	656.439299330284	1149.90506078464	853.918796471674	927.119721388887
SOLSEv5.0_24338	71.5474832300124	98.9180112678808	111.3357440853	96.8780020118265	85.6522306131614	75.7184937152736	42.9061030574736	109.344033432812	44.9615036364039	53.2498578663014	127.869486623307	61.3911162479571	23.8105311481541	19.5894279713393	48.1011555543743	105.958019196168	84.5628322719522	90.362545944336
SOLSEv5.0_50590	40.6080310224394	26.7902947183844	32.1160800246057	30.8886383226113	44.3028779033594	47.5441704723811	37.3096548325857	69.0593895365127	17.9846014545616	44.6918449949316	20.1899189405221	42.2916578597038	0	14.6920709785045	25.4653176464334	24.3182339138746	31.5038002581783	43.3740220532813
SOLSEv5.0_43726	27.0720206816263	28.8510866197986	19.2696480147634	32.2926673372755	23.6282015484583	36.9787992562964	5.59644822488786	32.6113783922421	11.989734303041	31.3793805283562	26.9198919206962	36.8346697487742	3.40150444973629	9.79471398566964	22.6358379079408	27.7922673301424	19.8971370051652	16.2652582699805
SOLSEv5.0_02604	59.9451886521725	74.1885084509106	72.796448055773	112.322321173132	94.5128061938333	93.3274457420814	93.2741370814644	72.8960222885412	155.866545939533	130.27197370863	70.6647162918275	132.331961690041	125.855664640243	168.958816252801	113.179189539704	53.8475179521509	124.357106282283	117.471309727637
SOLSEv5.0_02605	141.161250697051	133.951473591922	117.758960090221	144.614988510408	165.397410839208	137.349825809101	39.175137574215	170.730157465268	71.9384058182462	93.1872512660275	121.139513643133	77.7620805807456	68.0300889947259	63.6656409068527	93.3728313702559	171.964654105256	162.493285542183	189.761346483106
SOLSEv5.0_02602	19.3371576297331	30.9118785212128	27.833936021325	32.2926673372755	17.7211511613437	33.4570088509348	20.5203101579222	23.0197965121709	23.9794686060821	31.3793805283562	25.2373986756527	30.0134346101123	23.8105311481541	36.7301774462612	16.9768784309556	41.6884009952136	61.3495057659261	30.7232656210742
SOLSEv5.0_02603	25.138304918653	35.0334623240411	21.4107200164038	29.4846093079472	11.8141007742292	38.7396944589772	26.11675838281	42.2029602723133	23.9794686060821	22.8213676569863	16.8249324504351	51.8413870538304	17.0075222486815	17.1407494749219	8.48843921547781	20.8442004976068	31.5038002581783	41.5667711343945
SOLSEv5.0_22930	2115.4850446928	2062.8526933156	1877.72014543862	1360.50411520956	1724.85871303746	1487.95644626526	1733.03346697361	1772.52433143716	1597.63209588022	1388.2998658	1844.01259656769	1429.73088506353	1806.19886280997	1726.31833997427	1717.49420126501	1707.48742409563	1430.93576962147	1617.48957240361
SOLSEv5.0_22929	266.852775290316	265.84215528243	235.517920180442	304.674296182121	307.166620129958	334.570088509348	389.885893000521	270.482609018008	401.656099151875	318.548256878768	233.866561061048	347.882992071757	190.484249185232	308.533490548594	331.049129403635	281.396706717692	286.850391824465	283.738394265215
SOLSEv5.0_36757	30.9394522075729	39.1550461268695	38.5392960295269	28.080580293283	50.209928290474	42.2614848643387	44.7715857991029	32.6113783922421	53.9538043636847	41.8391740378083	33.6498649008702	51.8413870538304	61.2270800952533	34.2814989498437	39.6127163388964	39.9513842870797	38.1361792599	27.1087637833008
SOLSEv5.0_51053	15.4697261037865	37.0942542254553	8.56428800656153	30.8886383226113	32.4887771291302	40.5005896616579	27.9822411244393	36.4480111442706	23.9794686060821	26.6249289331507	20.1899189405221	36.8346697487742	23.8105311481541	7.34603548925223	14.147398692463	20.8442004976068	18.2390422547348	27.1087637833008
SOLSEv5.0_51054	7.73486305189323	20.6079190141418	21.4107200164038	19.6564062052981	26.5817267420156	14.0871616214462	31.7132066076979	15.3465310081139	26.9769021818423	9.50890319041097	26.9198919206962	17.7352113605209	6.80300889947259	7.34603548925223	16.9768784309556	22.5812172057407	16.5809475043044	18.0725091888672
SOLSEv5.0_45177	75.414914755959	90.6748436622241	94.2071680721768	60.3732476305585	106.326906968062	49.3050656750618	98.8705853063522	55.631174904413	77.9332729697667	56.1025288234247	84.1246622521756	46.3843989429009	78.2346023439347	85.7037473746093	130.15606797066	90.3248688229629	91.195211273674	86.7480441065625
SOLSEv5.0_37040	9.66857881486654	18.5471271127277	2.14107200164038	14.0402901466415	23.6282015484583	10.5653712160847	7.46193096651715	9.59158188007121	8.99230072728078	15.2142451046576	15.1424392053916	8.18548216639427	13.6060177989452	7.34603548925223	25.4653176464334	12.1591169569373	8.29047375215218	14.4580073510938
SOLSEv5.0_08477	694.203958907417	634.723905635569	627.334096480632	780.640132153268	897.871658841417	716.684347491078	975.647473872117	659.900833348899	1016.12998218273	904.296693408084	748.709494044363	867.661109637793	938.815228127217	893.767651192355	942.216752918037	646.170215425811	664.895994922605	648.803079880332
SOLSEv5.0_08475	908.846408597454	952.085858453353	1027.71456078738	856.457698945133	1027.82676735794	824.098954854605	826.408854541774	700.185477245199	770.340428970387	810.158551823015	923.688791528888	828.097945833554	1115.6934595135	1158.22492880543	888.456637886678	1071.73930891862	963.353050000083	780.732396959063
SOLSEv5.0_08476	1755.81391277976	1549.71550986347	1631.49686524997	1821.0256320194	1943.4195773607	1789.06952592367	2449.37883975925	1559.59121369958	2796.60552618432	2197.50752730398	1675.76327206334	2297.39199470133	2721.20355978903	2465.81924589233	2631.41615679812	1705.75040738749	1863.69849948381	1599.41706321475
SOLSEv5.0_08472	423.483752091154	416.279964085665	421.791184323155	409.976472281932	416.447052291578	397.962315805856	121.256378205904	170.730157465268	185.840881697136	249.133263588767	274.246398942092	264.663923380082	241.506815931277	313.430847541428	232.017338556393	470.731527904287	394.626550602444	375.908191128438
SOLSEv5.0_08471	30100.2195664425	29531.1479472653	31071.2368878052	21654.3394931652	22931.1696027788	21003.9579775763	5408.0344679833	13485.7641233801	6414.50785212696	14511.5371588862	19505.1441897894	15349.143309017	14123.0464753051	15468.3020618688	13018.4362768045	22084.4304272144	21301.5432587798	26629.8422897958
SOLSEv5.0_08474	199.172723586251	212.261565845661	261.210784200127	162.867365701042	135.862158903635	110.936397768889	147.373136588714	214.851434113595	149.871678788013	117.910399561096	215.35913536557	137.78894980097	129.257169089979	115.087889331618	155.621385617093	203.230954851666	195.655180550791	186.146844645332
SOLSEv5.0_08473	628.457622966325	560.535397184658	689.425184528203	463.32957483917	584.797988324344	522.985875196192	837.60175099155	506.43552326776	788.325030424948	677.033907157261	693.187216957927	673.938031699795	659.891863248841	790.923154342823	645.121380376314	514.156945607635	552.145551893335	464.463486153887
SOLSEv5.0_46385	5.80114728891992	6.18237570424255	14.9875040114827	14.0402901466415	14.7676259677865	22.8916376348501	1.86548274162929	3.83663275202849	5.99486715152052	10.4597935094521	3.36498649008702	16.3709643327885	6.80300889947259	4.89735699283482	8.48843921547781	8.68508354066951	13.2647580034435	18.0725091888672
SOLSEv5.0_45305	32.8731679705462	37.0942542254553	10.7053600082019	29.4846093079472	38.3958275162448	22.8916376348501	24.2512756411807	42.2029602723133	5.99486715152052	28.5267095712329	25.2373986756527	27.2849405546476	3.40150444973629	14.6920709785045	11.3179189539704	13.8961336650712	14.9228527538739	32.5305165399609
SOLSEv5.0_43547	56.0777571262259	78.310092253739	85.6428800656153	74.4135377772	47.2564030969167	119.740873782293	65.291895957025	63.30444040847	98.9153080000886	132.173754346713	67.2997298017405	143.2459379119	44.2195578465718	71.0116763961049	56.5895947698521	66.0066349090883	76.2723585198001	104.82055329543
SOLSEv5.0_09611	247.515617660583	294.693241902228	278.33936021325	360.835456768687	336.701872065531	324.004717293264	175.355377713153	278.155874522065	116.89990945465	168.307586470274	208.629162385395	272.849405546476	241.506815931277	183.650887231306	209.381500648453	555.845346602849	583.649352151513	621.694316097032
SOLSEv5.0_50221	102.486935437585	133.951473591922	124.182176095142	124.95858230511	115.187482548734	119.740873782293	152.969584813602	82.4876041686124	173.851147394095	164.50402519411	105.997074437741	147.338678995097	129.257169089979	149.369388281462	135.815027447645	97.2729356554985	96.1694955249653	106.627804214316
SOLSEv5.0_09605	315.195669364649	340.03066373334	329.725088252619	332.754876475404	339.655397259088	318.722031685221	406.675237675185	354.888529562635	407.650966303395	284.316205393288	343.228621988876	287.856122851532	309.536904926003	350.16102498769	339.537568619112	330.033174545441	329.960855335657	272.894888751895
SOLSEv5.0_09606	106.354366963532	80.3708841551532	139.169680106625	102.494118070483	138.815684097193	109.175502566208	134.314757397309	161.138575585196	149.871678788013	96.0399222231508	116.092033908002	95.4972919412666	142.863186888924	115.087889331618	132.985547709152	142.43537006698	117.724727280561	106.627804214316
SOLSEv5.0_09608	170.166987141651	212.261565845661	218.389344167319	230.260758404921	186.072087194109	200.742053105609	197.741170612704	251.299445257866	179.846014545616	203.490528274795	195.169216425047	208.729795243054	173.476726936551	193.445601216975	192.404622217497	225.812172057407	298.457055077478	346.99217642625
SOLSEv5.0_09609	69.6137674670391	82.4316760565674	109.194672083659	80.0296538358566	47.2564030969167	70.4358081072312	55.9644822488786	82.4876041686124	74.9358393940065	53.2498578663014	85.8071554972191	53.2056340815628	64.6285845449896	61.2169624104353	79.2254326777929	81.6397852822934	91.195211273674	77.7117895121289
SOLSEv5.0_09610	54.1440413632526	57.7021732395972	79.2196640606942	65.9893636892151	100.419856580948	73.9575985125928	69.0228614402836	47.9579094003561	119.89734303041	88.432799670822	55.5222770864359	76.3978335530132	102.045133492089	100.395818353114	130.15606797066	83.3768019904273	64.665695266787	81.3262913499024
SOLSEv5.0_20562	491.16380379522	447.191842606878	498.869776382209	522.298793455064	454.842879807823	431.419324656791	192.144722387817	324.195467546407	176.848580969855	324.253598793014	343.228621988876	328.783533683503	343.551949423366	421.172701383795	345.196528096098	418.62102666027	514.009372633435	496.994002693848
SOLSEv5.0_07060	135.360103408131	166.924144014549	130.605392100063	195.160033038317	171.304461226323	160.241463443951	119.390895464274	145.792044577082	155.866545939533	197.785186360548	141.329432583655	158.252655216956	170.075222486815	168.958816252801	141.47398692463	144.172386775114	152.5447170396	139.158320754277
SOLSEv5.0_45535	40.6080310224394	63.8845489438397	66.3732320508519	39.3128124105962	41.3493527098021	29.9352184455733	29.8477238660686	46.0395930243418	44.9615036364039	32.3302708473973	77.3946892720015	32.7419286655771	34.0150444973629	41.627534439096	42.4421960773891	45.1624344114814	33.1618950086087	52.4102766477149
SOLSEv5.0_45536	52.2103256002793	61.8237570424255	49.2446560377288	43.5248994545887	59.0705038711458	35.2179040536156	39.175137574215	59.4678076564415	38.9666364848834	46.5936256330138	79.0771825170451	35.4704227210419	47.6210622963081	46.5248914319308	53.7601150313595	38.2143675789458	34.8199897590392	54.2175275666016
SOLSEv5.0_11660	293.924795971943	385.368085564452	348.994736267382	377.683804944657	310.120145323516	269.416966010159	287.28434221091	358.725162314663	188.838315272896	228.213676569863	405.480872055486	173.259372522012	316.339913825475	242.419171145324	331.049129403635	375.195608956923	369.755129345987	336.14867091293
SOLSEv5.0_45537	25.138304918653	6.18237570424255	8.56428800656153	7.02014507332076	0	8.8044760134039	1.86548274162929	3.83663275202849	2.99743357576026	0.950890319041097	15.1424392053916	1.36424702773238	27.2120355978903	4.89735699283482	16.9768784309556	8.68508354066951	9.94856850258262	1.80725091888672
SOLSEv5.0_08702	38.6743152594661	51.5197975353546	51.3857280393692	58.9692186158944	35.4423023226875	38.7396944589772	50.3680340239908	97.8341351767264	80.930706545527	50.3971869091782	26.9198919206962	40.9274108319714	37.4165489470992	66.1143194032701	56.5895947698521	36.4773508708119	23.2133265060261	19.8797601077539
SOLSEv5.0_08701	576.247297366045	560.535397184658	458.189408351042	487.198068088461	537.541585227427	596.943473708784	636.129614895587	719.368641005341	710.391757455182	653.261649181234	609.062554705751	620.732397618233	816.36106793671	749.295619903727	696.05201566918	587.111647349259	606.86267865754	607.236308745938
SOLSEv5.0_08697	502.76609837306	556.41381338183	434.637616332998	255.533280668876	369.190649194661	346.896354928114	608.147373771148	310.767252914307	611.476449455093	456.427353139727	462.685642386966	488.400435928192	421.7865517673	543.606626204665	362.173406527053	356.08842516745	263.637065318439	216.870110266406
SOLSEv5.0_11415	143.094966460025	183.410479225862	186.273264142713	203.584207126302	262.863742226599	209.546529119013	248.109204636695	258.972710761923	296.745924000266	221.557444336576	233.866561061048	225.100759575843	146.264691338661	159.164102267132	339.537568619112	203.230954851666	349.857992340822	556.63328301711
SOLSEv5.0_08695	444.754625483861	399.793628874352	430.355472329717	907.002743473042	649.775542582604	882.208496543071	749.924062134973	634.962720460714	845.276268364393	1231.40296315822	524.937892453576	1248.28603037513	486.41513631229	533.811912218995	472.523116328265	482.890644861225	734.535974440683	721.093116635801
SOLSEv5.0_11413	462.15806735062	478.103721128091	458.189408351042	351.007253666038	369.190649194661	424.375743846068	430.926513316365	402.846438962991	428.633001333717	491.610294944247	420.623311260878	492.493177011389	401.377525068883	391.788559426786	449.887278420324	427.30611020094	389.652266351152	395.787951236192
SOLSEv5.0_08700	367.405994964928	414.219172184251	391.81617630019	306.078325196785	378.051224775333	308.156660469137	389.885893000521	356.806845938649	449.615036364039	272.905521564795	454.273176161748	240.107476880899	411.582038418091	391.788559426786	458.375717635802	422.095060076538	353.174181841683	375.908191128438
SOLSEv5.0_21039	58.0114728891992	35.0334623240411	40.6803680311673	138.998872451751	100.419856580948	107.414607363528	80.2157578900594	69.0593895365127	137.881944484972	158.798683279863	50.4747973513054	166.43813738335	122.454160190507	124.882603317288	76.3959529393003	93.7989022392307	84.5628322719522	104.82055329543
SOLSEv5.0_08699	634.258770255245	568.778564790315	608.064448465869	905.598714458378	818.12647861537	794.163736409032	915.95202613998	740.470121141498	1007.13768145545	925.216280426988	637.664939871491	991.80758916144	734.724961143039	808.063903817745	857.332360763259	562.793413435384	754.433111445848	692.177101933614
SOLSEv5.0_08698	411.881457513314	486.346888733747	488.164416374007	265.361483771525	330.794821678417	322.243822090583	580.165132646708	326.113783922421	584.499547273251	441.213108035069	486.240547817575	473.393718623136	418.385047317564	492.184377779899	441.398839204846	399.513842870797	252.030402065426	229.520866698613
SOLSEv5.0_20583	125.691524593265	115.404346479194	147.733968113186	129.170669349102	79.7451802260469	162.002358646632	207.068584320851	107.425717056798	149.871678788013	146.437109132329	164.884338014264	159.616902244688	159.870709137606	144.472031288627	186.745662740512	142.43537006698	157.519001290891	140.965571673164
SOLSEv5.0_45609	79.2823462819056	55.641381338183	47.1035840360884	94.0699439824982	76.7916550324896	47.5441704723811	26.11675838281	95.9158188007121	38.9666364848834	72.2676642471234	62.2522500666099	65.4838573311542	88.4391156931436	29.3841419570089	42.4421960773891	90.3248688229629	53.0590320137739	65.0610330799219
SOLSEv5.0_08610	262.98534376437	226.68710915556	203.401840155836	299.058180123464	336.701872065531	320.482926887902	412.271685900072	278.155874522065	452.612469939799	441.213108035069	319.673716558267	373.803685598672	469.407614063608	394.237237923203	381.979764696501	286.607756842094	268.611349569731	276.509390589668
SOLSEv5.0_08751	386.743152594661	350.334623240411	393.95724830183	320.118615343427	354.423023226875	267.656070807479	511.142271206425	362.561795066692	416.643267030676	317.597366559726	398.750899075312	311.048322322982	466.006109613872	475.043628304978	481.011555543743	444.676277282279	399.600834853735	363.257434696231
SOLSEv5.0_43072	50.276609837306	53.5805894367688	29.9750080229654	53.3531025572378	32.4887771291302	68.6749129045504	11.1928964497757	72.8960222885412	2.99743357576026	32.3302708473973	23.5549054306092	39.563163804239	13.6060177989452	9.79471398566964	14.147398692463	50.3734845358831	53.0590320137739	84.9407931876758
SOLSEv5.0_50255	25.138304918653	14.4255433098993	23.5517920180442	19.6564062052981	23.6282015484583	10.5653712160847	37.3096548325857	15.3465310081139	26.9769021818423	16.1651354236987	25.2373986756527	25.9206935269152	20.4090266984178	31.8328204534263	31.1242771234186	20.8442004976068	33.1618950086087	36.1450183777344
SOLSEv5.0_46995	21.2708733927064	18.5471271127277	14.9875040114827	18.252377190634	41.3493527098021	8.8044760134039	11.1928964497757	28.7747456402136	11.989734303041	23.7722579760274	23.5549054306092	19.0994583882533	23.8105311481541	39.1788559426786	14.147398692463	17.370167081339	28.1876107573174	34.3377674588477
SOLSEv5.0_46069	34.8068837335195	30.9118785212128	27.833936021325	26.6765512786189	17.7211511613437	17.6089520268078	1.86548274162929	49.8762257763703	8.99230072728078	15.2142451046576	33.6498649008702	9.54972919412666	34.0150444973629	19.5894279713393	5.65895947698521	36.4773508708119	19.8971370051652	46.9885238910547
SOLSEv5.0_49876	195.305292060304	181.349687324448	171.285760131231	238.684932492906	262.863742226599	302.873974861094	382.423962034004	211.014801361567	449.615036364039	312.842914964521	201.899189405221	319.233804489377	306.135400476266	271.803313102333	285.777453587753	189.334821186595	270.269444320161	204.219353834199
SOLSEv5.0_20244	98.6195039116387	84.4924679579815	74.9375200574134	78.6256248211925	82.6987054196042	84.5229697286775	55.9644822488786	59.4678076564415	80.930706545527	54.2007481853425	57.2047703314794	66.8481043588866	54.4240711957807	88.1524258710268	65.0780339853299	60.7955847846866	82.9047375215218	68.6755349176953
SOLSEv5.0_44560	239.78075460869	255.538195775359	278.33936021325	369.259630856672	395.772375936677	371.548887765645	261.1675838281	427.784551851176	395.661232000354	793.993416399316	504.747973513054	849.925898277272	139.461682439188	132.22863880654	198.063581694482	232.760238889943	283.534202323605	262.051383238574
SOLSEv5.0_49158	25.138304918653	28.8510866197986	21.4107200164038	43.5248994545887	44.3028779033594	54.5877512831042	46.6370685407322	23.0197965121709	56.9512379394449	59.9060900995891	28.6023851657397	54.5698811092952	20.4090266984178	24.4867849641741	48.1011555543743	13.8961336650712	38.1361792599	28.9160147021875
SOLSEv5.0_04419	75.414914755959	80.3708841551532	64.2321600492115	77.2215958065283	106.326906968062	75.7184937152736	31.7132066076979	82.4876041686124	47.9589372121642	97.941702861233	89.1721419873061	64.1196103034218	68.0300889947259	78.3577118853571	65.0780339853299	78.1657518660256	74.6142637693696	90.362545944336
SOLSEv5.0_09276	216.57616545301	195.775230634347	233.376848178802	217.624497272944	200.839713161896	177.850415470759	240.647273670178	218.688066865624	188.838315272896	189.227173489178	195.169216425047	180.080607660674	258.514338179958	257.111242123828	155.621385617093	229.286205473675	257.004686316718	242.17162313082
SOLSEv5.0_24066	21.2708733927064	18.5471271127277	23.5517920180442	9.82820310264906	11.8141007742292	8.8044760134039	22.3857928995514	15.3465310081139	56.9512379394449	27.5758192521918	18.5074256954786	19.0994583882533	64.6285845449896	29.3841419570089	22.6358379079408	17.370167081339	18.2390422547348	14.4580073510938
SOLSEv5.0_09269	303.593374786809	302.936409507885	274.057216209969	237.280903478242	286.491943775057	260.612489996755	214.530515287368	237.871230625766	176.848580969855	188.276283170137	292.753824637571	199.180066048927	340.150444973629	310.982169045011	217.86993986393	297.029857090897	260.320875817578	303.618154372969
SOLSEv5.0_04414	367.405994964928	426.583923592736	415.367968318234	390.320066076634	410.540001904464	350.418145333475	613.743821996036	354.888529562635	671.425120970298	592.404668762604	413.893338280704	512.956882427375	707.512925545149	673.386586514788	574.384386913999	439.465227157877	467.582719621383	374.100940209551
SOLSEv5.0_09268	690.336527381471	760.432211621834	800.760928613503	520.8947644404	525.727484453198	588.138997695381	807.754027125481	604.269658444486	686.412288849099	484.95406271096	667.949818282274	395.63163804239	697.30841219594	717.462799450301	823.378603901348	604.481814430598	535.564604389031	469.885238910547
SOLSEv5.0_04417	92.8183566227187	76.2493003523248	83.5018080639749	58.9692186158944	97.4663313873906	98.6101313501237	106.332516272869	97.8341351767264	149.871678788013	127.419302751507	52.1572905963489	106.411268163126	64.6285845449896	105.293175345949	82.0549124162855	53.8475179521509	74.6142637693696	54.2175275666016
SOLSEv5.0_04416	34.8068837335195	30.9118785212128	38.5392960295269	53.3531025572378	35.4423023226875	45.7832752697003	72.7538269235422	26.8564292641994	47.9589372121642	54.2007481853425	35.3323581459137	75.0335865252809	71.4315934444622	48.9735699283482	62.2485542468373	31.2663007464102	53.0590320137739	37.9522692966211
SOLSEv5.0_09271	210.77501816409	171.045727817377	162.721472124669	231.664787419585	242.189065871698	204.263843510971	231.319859962032	182.240055721353	341.70742763667	222.508334655617	176.661790729569	215.551030381716	210.89327588365	237.521814152489	240.505777771871	248.393389263148	263.637065318439	213.255608428633
SOLSEv5.0_09272	29.0057364445996	10.3039595070709	23.5517920180442	36.5047543812679	47.2564030969167	24.6525328375309	33.5786893493272	23.0197965121709	11.989734303041	33.2811611664384	26.9198919206962	27.2849405546476	23.8105311481541	17.1407494749219	16.9768784309556	26.0552506220085	34.8199897590392	25.3015128644141
SOLSEv5.0_19274	2382.33781998311	2285.41821866833	2374.44884981918	2504.78776216085	3759.83757139843	2593.79863354879	3917.5137574215	2298.14301846506	4127.46603382188	2442.83722961658	2932.58572611084	2274.19979522988	5663.50490881093	4826.34531643872	3466.11267965344	3067.57150656447	2636.37065318439	2539.18754103584
SOLSEv5.0_19273	1927.91461568439	1720.76123768084	1939.81123348619	1138.66753089263	1500.3907983271	1459.78212302237	2246.04122092166	1904.88816138214	2352.9853569718	1170.54598273959	1605.09855577151	1136.41777410107	2051.10718319098	2074.03068646555	1510.94218035505	1434.7758009186	1157.35013580044	1239.77413035629
SOLSEv5.0_19272	438.953478194941	457.495802113949	421.791184323155	498.430300205774	454.842879807823	637.444063370442	800.292096158964	560.148381796159	809.30706545527	778.779171294659	536.71534516888	758.521347419203	547.642216407543	599.926231622266	732.835252269584	493.312745110028	583.649352151513	536.753522909356
SOLSEv5.0_19271	754.14914755959	741.885084509106	787.914496603661	613.560679408234	826.987054196042	834.66432607069	1053.99774902055	642.635985964771	1091.06582157673	877.671764474933	762.169440004711	740.786136058682	1445.63939113792	1180.26303527319	1058.22542219623	653.118282258347	812.466427710914	657.839334474766
SOLSEv5.0_49662	218.509881215984	247.295028169702	256.928640196846	168.483481759698	144.722734484307	142.632511417143	182.81730867967	138.118779073025	188.838315272896	165.454915513151	250.691493511483	162.345396300153	136.060177989452	149.369388281462	124.497108493675	173.70167081339	140.938053786587	157.230829943145
SOLSEv5.0_19270	348.068837335195	424.523131691322	361.841168277225	196.564062052981	115.187482548734	162.002358646632	227.588894478773	272.400925394022	194.833182424417	106.499715732603	393.703419340182	103.682774107661	268.718851529167	310.982169045011	325.390169926649	349.140358334914	223.842791308109	222.291863023066
SOLSEv5.0_19269	34.8068837335195	59.7629651410113	38.5392960295269	28.080580293283	11.8141007742292	21.1307424321694	14.9238619330343	26.8564292641994	23.9794686060821	7.60712255232878	31.9673716558267	10.913976221859	27.2120355978903	14.6920709785045	14.147398692463	33.0033174545441	19.8971370051652	27.1087637833008
SOLSEv5.0_19276	386.743152594661	385.368085564452	402.521536308392	245.705077566227	248.096116258812	251.808013983352	229.454377220402	258.972710761923	161.861413091054	233.91901848411	326.403689538441	210.094042270786	217.696284783123	266.905956109498	257.482656202827	291.818806966495	223.842791308109	272.894888751895
SOLSEv5.0_19275	448.622057009807	441.009466902635	509.575136390411	313.098470270106	218.56086432324	234.199061956544	402.944272191926	642.635985964771	407.650966303395	271.954631245754	553.540277619315	233.286241742237	472.809118513345	416.27534439096	582.872826129476	453.361360822948	429.446540361483	430.125718695039
SOLSEv5.0_41939	525.97068752874	482.225304930919	488.164416374007	402.956327208612	623.193815840589	494.811551953299	628.66768392907	445.049399235304	635.455918061175	496.364746539453	541.762824904011	503.407153233248	619.073809852005	634.207730572109	582.872826129476	547.160263062179	451.001772117079	417.474962262832
SOLSEv5.0_41940	117.956661541372	105.100386972123	107.053600082019	195.160033038317	147.676259677865	172.567729862716	166.027964005007	138.118779073025	176.848580969855	231.066347526987	131.234473113394	244.200217964096	163.272213587342	132.22863880654	175.427743786541	137.224319942578	147.570432788309	168.074335456465
SOLSEv5.0_12212	17.4034418667598	37.0942542254553	25.6928640196846	42.1208704399246	26.5817267420156	49.3050656750618	20.5203101579222	40.2846438962991	17.9846014545616	21.8704773379452	25.2373986756527	28.64918758238	23.8105311481541	14.6920709785045	16.9768784309556	29.5292840382763	28.1876107573174	34.3377674588477
SOLSEv5.0_41938	30.9394522075729	26.7902947183844	19.2696480147634	26.6765512786189	26.5817267420156	33.4570088509348	13.058379191405	36.4480111442706	17.9846014545616	24.7231482950685	10.0949594702611	39.563163804239	13.6060177989452	12.2433924820871	39.6127163388964	36.4773508708119	21.5552317555957	23.4942619455274
SOLSEv5.0_12210	334.532826994382	327.665912324855	314.737584241136	328.542789431412	327.841296484859	443.745591075557	443.98489250777	374.071693322777	443.620169212518	465.936256330138	319.673716558267	383.353414792799	466.006109613872	352.609703484107	415.933521558413	323.085107712906	397.942740103305	404.824205830625
SOLSEv5.0_12211	674.866801277684	692.426078875166	678.719824520001	884.538279238415	965.802738293234	964.970571069068	1026.01550789611	784.591397789825	1163.00422739498	1151.52817635877	728.519575103841	1049.1059643262	768.740005640402	906.011043674442	851.673401286274	566.267446851652	626.759815662705	600.007305070391
SOLSEv5.0_12207	88.9509250967721	80.3708841551532	85.6428800656153	71.6054797478717	97.4663313873906	91.5665505394006	76.4847924068008	82.4876041686124	92.920440848568	86.5310190327398	62.2522500666099	72.3050924698161	98.6436290423525	97.9471398566964	76.3959529393003	95.5359189473646	104.459969277117	103.013302376543
SOLSEv5.0_12206	106.354366963532	181.349687324448	194.837552149275	151.635133583728	112.233957355177	162.002358646632	235.05082544529	163.056891961211	254.781853939622	185.423612213014	164.884338014264	175.987866577477	173.476726936551	178.753530238471	246.164737248857	171.964654105256	150.88662228917	218.677361185293
SOLSEv5.0_12209	61.8789044151458	61.8237570424255	40.6803680311673	35.1007253666038	47.2564030969167	24.6525328375309	39.175137574215	38.3663275202849	32.9717693333629	30.4284902093151	45.4273176161748	17.7352113605209	61.2270800952533	46.5248914319308	45.2716758158817	15.6331503732051	6.63237900172174	16.2652582699805
SOLSEv5.0_12208	79.2823462819056	111.282762676366	92.0660960705364	71.6054797478717	103.373381774505	79.2402841206351	87.6776888565765	99.7524515527406	53.9538043636847	56.1025288234247	109.362060927828	58.6626221924923	74.8330978941984	83.2550688781919	76.3959529393003	92.0618855310968	84.5628322719522	81.3262913499024
SOLSEv5.0_50739	23.2045891556797	24.7295028169702	12.8464320098423	30.8886383226113	11.8141007742292	35.2179040536156	16.7893446746636	42.2029602723133	8.99230072728078	20.9195870189041	23.5549054306092	13.6424702773238	17.0075222486815	4.89735699283482	5.65895947698521	29.5292840382763	16.5809475043044	30.7232656210742
SOLSEv5.0_25314	21.2708733927064	24.7295028169702	19.2696480147634	7.02014507332076	8.86057558067187	3.52179040536156	7.46193096651715	24.9381128881852	0	1.90178063808219	10.0949594702611	8.18548216639427	3.40150444973629	7.34603548925223	14.147398692463	12.1591169569373	9.94856850258262	7.22900367554688
SOLSEv5.0_49978	36.7405994964928	39.1550461268695	47.1035840360884	32.2926673372755	17.7211511613437	42.2614848643387	39.175137574215	53.7128585283988	20.9820350303218	43.7409546758905	37.0148513909573	45.0201519151685	44.2195578465718	41.627534439096	31.1242771234186	36.4773508708119	28.1876107573174	39.7595202155078
SOLSEv5.0_44967	77.3486305189323	80.3708841551532	92.0660960705364	113.726350187796	106.326906968062	72.196703309912	117.525412722645	124.690564440926	107.907608727369	109.352386689726	68.982223046784	121.417985468182	71.4315934444622	151.818066777879	70.7369934623151	79.9027685741595	101.143779776257	103.013302376543
SOLSEv5.0_44968	29.0057364445996	53.5805894367688	49.2446560377288	29.4846093079472	56.1169786775885	51.0659608777426	27.9822411244393	76.7326550405697	29.9743357576026	34.2320514854795	60.5697568215664	28.64918758238	23.8105311481541	19.5894279713393	39.6127163388964	41.6884009952136	46.4266530120522	52.4102766477149
SOLSEv5.0_41896	17.4034418667598	22.668710915556	25.6928640196846	39.3128124105962	20.674676354901	35.2179040536156	20.5203101579222	28.7747456402136	14.9871678788013	18.0669160617808	18.5074256954786	25.9206935269152	13.6060177989452	4.89735699283482	16.9768784309556	41.6884009952136	33.1618950086087	48.7957748099414
SOLSEv5.0_41895	40.6080310224394	30.9118785212128	44.962512034448	92.665914967834	50.209928290474	109.175502566208	59.6954477321372	70.977705912527	44.9615036364039	70.3658836090412	60.5697568215664	103.682774107661	27.2120355978903	34.2814989498437	45.2716758158817	74.6917184497578	82.9047375215218	121.08581156541
SOLSEv5.0_41439	152.763545274891	105.100386972123	100.630384077098	203.584207126302	132.908633710078	206.024738713651	175.355377713153	184.158372097367	158.863979515294	200.637857317672	144.694419073742	214.186783353984	156.469204687869	134.677317302958	132.985547709152	163.279570564587	200.629464802083	198.797601077539
SOLSEv5.0_42010	96.6857881486654	98.9180112678808	109.194672083659	164.271394715706	132.908633710078	177.850415470759	180.951825938041	128.527197192954	176.848580969855	246.280592631644	117.774527153046	218.279524437181	136.060177989452	156.715423770714	186.745662740512	99.0099523636324	140.938053786587	146.387324429824
SOLSEv5.0_41440	164.365839852731	129.829889789094	167.00361612795	249.917164610219	186.072087194109	302.873974861094	175.355377713153	222.524699617652	194.833182424417	290.021547307535	200.216696160178	300.134346101123	204.090266984178	178.753530238471	198.063581694482	231.023222181809	271.927539070591	292.774648859649
SOLSEv5.0_42011	15.4697261037865	28.8510866197986	21.4107200164038	37.9087833959321	8.86057558067187	26.4134280402117	18.6548274162929	28.7747456402136	20.9820350303218	22.8213676569863	23.5549054306092	19.0994583882533	47.6210622963081	46.5248914319308	36.7832366004038	22.5812172057407	19.8971370051652	21.6870110266406
SOLSEv5.0_42635	193.371576297331	191.653646831519	214.107200164038	259.745367712868	236.282015484583	241.242642767267	298.477238660686	249.381128881852	266.771588242663	246.280592631644	211.994148875482	268.756664463279	204.090266984178	249.765206634576	223.528899340916	217.127088516738	227.15898080897	231.3281176175
SOLSEv5.0_25595	119.890377304345	179.288895423034	147.733968113186	85.6457698945133	62.0240290647031	42.2614848643387	27.9822411244393	55.631174904413	32.9717693333629	29.477599890274	205.264175895308	15.0067173050562	44.2195578465718	58.7682839140178	93.3728313702559	189.334821186595	114.4085377797	92.1697968632227
SOLSEv5.0_41329	110.221798489479	98.9180112678808	100.630384077098	217.624497272944	189.025612387667	206.024738713651	216.395998028997	147.710360953097	245.789553212341	277.65997316	143.011925828699	260.571182296884	214.294780333386	127.331281813705	141.47398692463	95.5359189473646	154.202811790031	133.736567997617
SOLSEv5.0_48013	201.106439349224	150.437808803235	152.016112116467	124.95858230511	147.676259677865	250.047118780671	231.319859962032	122.772248064912	290.751056848745	188.276283170137	169.931817749395	189.630336854801	265.317347079431	244.867849641741	237.676298033379	121.591169569373	162.493285542183	133.736567997617
SOLSEv5.0_26247	56.0777571262259	51.5197975353546	42.8214400328077	56.1611605865661	59.0705038711458	54.5877512831042	33.5786893493272	21.1014801361567	74.9358393940065	48.495406271096	48.7923041062618	53.2056340815628	20.4090266984178	44.0762129355134	70.7369934623151	46.8994511196153	34.8199897590392	52.4102766477149
SOLSEv5.0_48014	233.97960731977	247.295028169702	226.953632173881	188.139887964996	224.467914710354	225.39458594314	317.132066076979	187.995004849396	230.80238533354	239.624360398357	279.293878677223	251.021453102758	146.264691338661	225.278421670402	169.768784309556	163.279570564587	169.125664543904	140.965571673164
SOLSEv5.0_48015	787.022315530136	805.769633452946	830.735936636468	534.935054587042	637.961441808375	454.310962291641	910.355577915092	874.752267462495	815.301932606791	482.101391753836	807.596757620886	463.843989429009	799.353545688029	741.949584414475	789.424847039436	854.61222040188	746.142637693696	688.56260009584
SOLSEv5.0_48016	723.209695352017	793.404882044461	687.284112526563	554.59146079234	646.822017389047	408.527687021941	802.157578900594	744.306753893526	725.378925333983	466.887146649179	738.614534574102	461.115495373544	768.740005640402	680.73262200404	820.549124162855	767.761384995184	586.965541652374	639.766825285899
SOLSEv5.0_02959	88.9509250967721	78.310092253739	89.9250240688961	88.4538279238416	103.373381774505	88.044760134039	113.794447239387	93.9975024246979	104.910175151609	74.1694448852056	109.362060927828	94.1330449135342	125.855664640243	83.2550688781919	107.520230062719	85.1138186985612	91.195211273674	77.7117895121289
SOLSEv5.0_02960	235.913323082743	232.869484859803	224.81256017224	200.776149096974	183.118562000552	234.199061956544	180.951825938041	211.014801361567	194.833182424417	203.490528274795	198.534202915134	160.981149272421	346.953453873102	298.738776562924	226.358379079408	187.597804478461	192.338991049931	206.026604753086
SOLSEv5.0_02961	7.73486305189323	14.4255433098993	36.3982240278865	15.4443191613057	17.7211511613437	5.28268560804234	11.1928964497757	19.1831637601424	2.99743357576026	5.70534191424658	8.41246622521756	8.18548216639427	3.40150444973629	17.1407494749219	0	22.5812172057407	16.5809475043044	16.2652582699805
SOLSEv5.0_02958	23.2045891556797	55.641381338183	27.833936021325	39.3128124105962	14.7676259677865	22.8916376348501	5.59644822488786	63.30444040847	5.99486715152052	10.4597935094521	23.5549054306092	4.09274108319714	3.40150444973629	4.89735699283482	8.48843921547781	29.5292840382763	23.2133265060261	34.3377674588477
SOLSEv5.0_02962	160.498408326784	171.045727817377	177.708976136152	154.443191613057	165.397410839208	132.067140201059	124.987343689162	99.7524515527406	149.871678788013	124.566631794384	141.329432583655	107.775515190858	125.855664640243	168.958816252801	87.7138718932707	156.331503732051	145.912338037878	142.772822592051
SOLSEv5.0_02963	135.360103408131	175.167311620206	211.966128162398	171.291539789027	212.653813936125	154.958777835909	195.875687871075	234.034597873738	215.815217454739	229.164566888904	237.231547551135	260.571182296884	129.257169089979	117.536567828036	121.667628755182	119.854152861239	122.699011531852	180.725091888672
SOLSEv5.0_41330	612.987896862538	678.000535565267	616.62873647243	878.922163179759	1163.68892626157	813.53358363852	979.378439355376	868.997318334452	986.155646425125	750.252461723426	874.896487422626	682.12351386619	1401.41983329135	1288.00488911556	945.04623265653	976.203389971253	756.091206196279	807.841160742364
SOLSEv5.0_33933	21.2708733927064	8.24316760565674	25.6928640196846	12.6362611319774	14.7676259677865	19.3698472294886	33.5786893493272	28.7747456402136	20.9820350303218	20.9195870189041	13.4599459603481	10.913976221859	10.2045133492089	14.6920709785045	14.147398692463	13.8961336650712	16.5809475043044	19.8797601077539
SOLSEv5.0_28302	44.4754625483861	55.641381338183	49.2446560377288	58.9692186158944	64.9775542582604	72.196703309912	59.6954477321372	78.6509714165839	65.9435386667257	71.3167739280823	62.2522500666099	96.8615389689989	54.4240711957807	41.627534439096	39.6127163388964	59.0585680765527	72.9561690189392	75.9045385932422
SOLSEv5.0_46153	23.2045891556797	24.7295028169702	14.9875040114827	35.1007253666038	32.4887771291302	8.8044760134039	14.9238619330343	24.9381128881852	11.989734303041	19.968696699863	10.0949594702611	12.2782232495914	27.2120355978903	29.3841419570089	28.294797384926	15.6331503732051	11.606663253013	27.1087637833008
SOLSEv5.0_46154	3.86743152594661	14.4255433098993	10.7053600082019	14.0402901466415	11.8141007742292	15.848056824127	11.1928964497757	13.4282146320997	17.9846014545616	15.2142451046576	16.8249324504351	16.3709643327885	23.8105311481541	9.79471398566964	19.8063581694482	13.8961336650712	9.94856850258262	10.8435055133203
SOLSEv5.0_44312	42.5417467854128	28.8510866197986	51.3857280393692	84.2417408798491	94.5128061938333	68.6749129045504	76.4847924068008	59.4678076564415	92.920440848568	96.9908125421919	35.3323581459137	92.7687978858018	85.0376112434073	63.6656409068527	84.8843921547781	34.740334162678	63.0076005163566	45.181272972168
SOLSEv5.0_10780	79.2823462819056	49.4590056339404	89.9250240688961	40.7168414252604	62.0240290647031	52.8268560804234	61.5609304737665	65.2227567844842	38.9666364848834	44.6918449949316	67.2997298017405	57.2983751647599	47.6210622963081	53.870926921183	28.294797384926	59.0585680765527	61.3495057659261	74.0972876743555
SOLSEv5.0_10776	23.2045891556797	18.5471271127277	17.1285760131231	16.8483481759698	26.5817267420156	14.0871616214462	44.7715857991029	24.9381128881852	20.9820350303218	25.6740386141096	18.5074256954786	16.3709643327885	57.825575645517	44.0762129355134	45.2716758158817	26.0552506220085	19.8971370051652	28.9160147021875
SOLSEv5.0_10777	21.2708733927064	37.0942542254553	27.833936021325	21.0604352199623	26.5817267420156	33.4570088509348	1.86548274162929	23.0197965121709	5.99486715152052	23.7722579760274	26.9198919206962	30.0134346101123	17.0075222486815	17.1407494749219	16.9768784309556	17.370167081339	21.5552317555957	18.0725091888672
SOLSEv5.0_10778	170.166987141651	164.863352113135	141.310752108265	130.574698363766	141.76920929075	176.089520268078	186.548274162929	205.259852233524	119.89734303041	177.816489660685	159.836858279134	174.623619549745	88.4391156931436	107.741853842366	152.791905878601	154.594487023917	154.202811790031	162.652582699805
SOLSEv5.0_10779	29.0057364445996	24.7295028169702	27.833936021325	30.8886383226113	23.6282015484583	24.6525328375309	14.9238619330343	17.2648473841282	5.99486715152052	30.4284902093151	15.1424392053916	12.2782232495914	3.40150444973629	14.6920709785045	11.3179189539704	13.8961336650712	14.9228527538739	5.42175275666016
SOLSEv5.0_10781	495.031235321167	521.380351057789	588.794800451105	365.047543812679	466.656980582052	427.89753425143	524.20065039783	445.049399235304	476.591938545881	366.092772830822	521.572905963489	390.17464993146	476.210622963081	492.184377779899	602.679184298925	389.091742621994	353.174181841683	368.679187452891
SOLSEv5.0_08047	56.0777571262259	65.9453408452539	66.3732320508519	53.3531025572378	73.8381298389323	36.9787992562964	52.23351676562	69.0593895365127	62.9461050909655	59.9060900995891	62.2522500666099	43.6559048874361	17.0075222486815	34.2814989498437	39.6127163388964	92.0618855310968	71.2980742685087	90.362545944336
SOLSEv5.0_41725	375.140858016822	428.64471549415	411.085824314953	401.552298193947	475.517556162724	390.918734995133	391.75137574215	431.621184603205	500.571407151963	330.909831026302	383.608459869921	413.366849402911	357.157967222311	359.955738973359	390.468203911979	385.617709205726	416.181782358039	399.402453073965
SOLSEv5.0_05381	27.0720206816263	35.0334623240411	38.5392960295269	32.2926673372755	23.6282015484583	31.696113648254	3.73096548325857	40.2846438962991	11.989734303041	29.477599890274	30.2848784107832	24.5564464991828	6.80300889947259	14.6920709785045	25.4653176464334	38.2143675789458	23.2133265060261	27.1087637833008
SOLSEv5.0_44415	199.172723586251	288.510866197986	196.978624150915	258.341338698204	200.839713161896	260.612489996755	277.956928502764	234.034597873738	284.756189697225	273.856411883836	205.264175895308	245.564464991828	306.135400476266	217.932386181149	308.413291495694	277.922673301424	305.0894340792	337.955921831817
SOLSEv5.0_41804	299.725943260863	333.848288029098	301.891152231294	235.876874463577	248.096116258812	262.373385199436	406.675237675185	251.299445257866	458.60733709132	374.650785702192	302.848784107832	377.896426681869	227.900798132332	264.45727761308	316.901730711172	246.656372555014	213.894222805526	220.48461210418
SOLSEv5.0_41803	145.028682222998	133.951473591922	94.2071680721768	119.342466246453	156.536835258536	117.979978579612	272.360480277876	145.792044577082	320.725392606348	208.24497987	153.10688529896	210.094042270786	197.287258084705	220.381064677567	206.55202090996	102.4839857799	122.699011531852	88.5552950254493
SOLSEv5.0_30600	34.8068837335195	53.5805894367688	51.3857280393692	35.1007253666038	38.3958275162448	28.1743232428925	20.5203101579222	34.5296947682564	14.9871678788013	35.1829418045206	48.7923041062618	43.6559048874361	37.4165489470992	34.2814989498437	45.2716758158817	24.3182339138746	38.1361792599	45.181272972168
SOLSEv5.0_12676	92.8183566227187	78.310092253739	96.3482400738172	71.6054797478717	132.908633710078	100.371026552804	164.162481263377	115.098982560855	134.884510909212	126.468412432466	60.5697568215664	144.610184939632	176.878231386287	225.278421670402	172.598264048049	95.5359189473646	89.5371165232435	104.82055329543
SOLSEv5.0_12677	83.1497778078522	51.5197975353546	72.796448055773	54.7571315719019	64.9775542582604	61.6313320938273	61.5609304737665	88.2425532966552	71.9384058182462	45.6427353139727	80.7596757620886	55.9341281370275	112.249646841298	85.7037473746093	99.0317908472411	130.276253110043	122.699011531852	144.580073510938
SOLSEv5.0_12678	13.5360103408131	24.7295028169702	21.4107200164038	21.0604352199623	8.86057558067187	10.5653712160847	9.32741370814644	17.2648473841282	2.99743357576026	4.75445159520549	20.1899189405221	6.8212351386619	13.6060177989452	17.1407494749219	11.3179189539704	29.5292840382763	33.1618950086087	61.4465312421485
SOLSEv5.0_12679	83.1497778078522	115.404346479194	77.0785920590538	110.918292158468	85.6522306131614	116.219083376931	50.3680340239908	101.670767928755	83.9281401212873	72.2676642471234	67.2997298017405	79.126327608478	71.4315934444622	36.7301774462612	59.4190745083447	90.3248688229629	99.4856850258261	117.471309727637
SOLSEv5.0_12674	438.953478194941	401.854420775766	486.023344372367	512.470590352415	425.30762787225	582.856312087338	354.441720909565	460.395930243418	389.666364848834	529.645907705891	353.323581459137	515.685376482839	452.400091814927	433.416093865882	362.173406527053	496.786778526296	580.333162650653	601.814555989278
SOLSEv5.0_12675	433.152330906021	364.760166550311	344.712592264102	384.703950017978	363.283598807547	353.939935738837	266.764032052988	433.539500979219	293.748490424505	290.972437626576	344.91111523392	293.313110962462	312.938409375739	352.609703484107	381.979764696501	366.510525416253	386.336076850292	337.955921831817
SOLSEv5.0_32221	7.73486305189323	2.06079190141418	4.28214400328076	7.02014507332076	0	7.04358081072312	27.9822411244393	5.75494912804273	20.9820350303218	1.90178063808219	10.0949594702611	6.8212351386619	34.0150444973629	17.1407494749219	0	5.2110501244017	6.63237900172174	5.42175275666016
SOLSEv5.0_12680	63.8126201781191	78.310092253739	53.5268000410096	50.5450445279095	23.6282015484583	72.196703309912	18.6548274162929	61.3861240324558	41.9640700606436	43.7409546758905	31.9673716558267	49.1128929983657	44.2195578465718	17.1407494749219	33.9537568619112	59.0585680765527	43.1104635111913	66.8682839988086
SOLSEv5.0_18367	38.6743152594661	41.2158380282837	40.6803680311673	39.3128124105962	59.0705038711458	56.348646485785	65.291895957025	51.7945421523846	50.9563707879244	58.0043094615069	48.7923041062618	73.6693394975485	61.2270800952533	58.7682839140178	39.6127163388964	24.3182339138746	39.7942740103305	23.4942619455274
SOLSEv5.0_33823	21.2708733927064	14.4255433098993	19.2696480147634	22.4644642346264	23.6282015484583	15.848056824127	0	1.91831637601424	0	6.65623223328768	13.4599459603481	24.5564464991828	0	0	5.65895947698521	20.8442004976068	18.2390422547348	27.1087637833008
SOLSEv5.0_47847	1446.41939070403	1403.39928486306	1376.70929705477	1370.33231831221	1710.09108706967	1211.49589944438	1333.82016026494	1175.92793849673	1106.05298945554	1602.25018758425	1694.27069775882	2013.62861293299	2163.35683003228	2181.77254030791	1776.91327577336	1243.70396302387	1220.3577363168	1284.95540332846
SOLSEv5.0_42492	371.273426490875	296.754033803642	383.251888293628	155.847220627721	186.072087194109	147.915197025186	257.436618344842	341.460314930535	173.851147394095	86.5310190327398	314.626236823137	72.3050924698161	503.422658560971	342.814989498437	294.265892803231	288.344773550228	182.390422547348	216.870110266406
SOLSEv5.0_25662	11.6022945778398	16.4863352113135	27.833936021325	19.6564062052981	11.8141007742292	8.8044760134039	3.73096548325857	19.1831637601424	2.99743357576026	0.950890319041097	8.41246622521756	5.45698811092952	6.80300889947259	2.44867849641741	2.8294797384926	19.1071837894729	11.606663253013	16.2652582699805
SOLSEv5.0_47844	241.714470371663	278.206906690915	256.928640196846	206.39226515563	248.096116258812	200.742053105609	194.010205129446	280.074190898079	179.846014545616	214.901212103288	180.026777219656	197.815819021195	187.082744735496	139.574674295792	175.427743786541	192.808854602863	202.287559552513	216.870110266406
SOLSEv5.0_42493	42.5417467854128	49.4590056339404	34.2571520262461	16.8483481759698	11.8141007742292	10.5653712160847	1.86548274162929	24.9381128881852	0	12.3615741475343	37.0148513909573	8.18548216639427	3.40150444973629	14.6920709785045	11.3179189539704	22.5812172057407	29.8457055077478	37.9522692966211
SOLSEv5.0_47845	232.045891556797	245.234236268288	239.800064183723	244.301048551562	215.607339129682	264.134280402117	214.530515287368	237.871230625766	233.7998189093	261.494837736302	227.136588080874	251.021453102758	200.688762534441	142.02335279221	198.063581694482	224.075155349273	218.868507056818	258.436881400801
SOLSEv5.0_36879	9.66857881486654	26.7902947183844	17.1285760131231	16.8483481759698	20.674676354901	7.04358081072312	20.5203101579222	7.67326550405697	17.9846014545616	13.3124644665754	20.1899189405221	4.09274108319714	30.6135400476266	17.1407494749219	19.8063581694482	13.8961336650712	9.94856850258262	7.22900367554688
SOLSEv5.0_23848	17.4034418667598	20.6079190141418	32.1160800246057	32.2926673372755	29.5352519355729	35.2179040536156	18.6548274162929	23.0197965121709	26.9769021818423	46.5936256330138	31.9673716558267	25.9206935269152	37.4165489470992	26.9354634605915	42.4421960773891	26.0552506220085	26.529516006887	34.3377674588477
SOLSEv5.0_46541	32.8731679705462	43.2766299296979	34.2571520262461	12.6362611319774	14.7676259677865	29.9352184455733	9.32741370814644	21.1014801361567	14.9871678788013	19.968696699863	31.9673716558267	13.6424702773238	13.6060177989452	7.34603548925223	22.6358379079408	33.0033174545441	21.5552317555957	36.1450183777344
SOLSEv5.0_40914	30.9394522075729	47.3982137325262	38.5392960295269	36.5047543812679	67.9310794518177	36.9787992562964	42.9061030574736	99.7524515527406	80.930706545527	57.0534191424658	48.7923041062618	38.1989167765066	64.6285845449896	61.2169624104353	56.5895947698521	60.7955847846866	41.4523687607609	41.5667711343945
SOLSEv5.0_30286	193.371576297331	206.079190141418	190.555408145994	158.655278657049	189.025612387667	146.154301822505	162.296998521748	207.178168609538	215.815217454739	170.209367108356	274.246398942092	170.530878466547	163.272213587342	142.02335279221	124.497108493675	156.331503732051	154.202811790031	151.809077186484
SOLSEv5.0_08891	394.478015646555	469.860553522434	449.62512034448	306.078325196785	490.28518213051	387.396944589772	817.081440833628	705.940426373241	683.414855273339	645.654526628905	950.608683449584	605.725680313176	727.921952243567	641.553766061361	563.066467960028	295.292840382763	354.832276592113	343.377674588477
SOLSEv5.0_08892	2720.73807850344	2460.58553028854	2607.82569799799	1470.01837835337	2037.93238355453	1612.98000565559	1261.0663333414	1120.29676359232	1210.96316460714	645.654526628905	1492.37150835359	472.029471595403	2248.39444127569	1682.24212703876	2099.47396596151	2044.4686654736	2014.58512177298	1666.28534721356
SOLSEv5.0_08894	137.293819171105	142.194641197579	173.426832132871	147.423046539736	115.187482548734	116.219083376931	119.390895464274	283.910823650108	98.9153080000886	74.1694448852056	186.75675019983	111.868256274055	61.2270800952533	73.4603548925223	130.15606797066	147.646420191382	96.1694955249653	113.856807889863
SOLSEv5.0_07403	152.763545274891	144.255433098993	137.028608104984	131.97872737843	91.559281000276	162.002358646632	177.220860454782	138.118779073025	188.838315272896	150.240670408493	119.457020398089	155.524161161491	183.68124028576	156.715423770714	192.404622217497	137.224319942578	150.88662228917	155.423579024258
SOLSEv5.0_26331	23.2045891556797	18.5471271127277	21.4107200164038	12.6362611319774	23.6282015484583	26.4134280402117	5.59644822488786	11.5098982560855	11.989734303041	5.70534191424658	18.5074256954786	13.6424702773238	6.80300889947259	9.79471398566964	16.9768784309556	19.1071837894729	19.8971370051652	19.8797601077539
SOLSEv5.0_26334	21.2708733927064	24.7295028169702	36.3982240278865	21.0604352199623	41.3493527098021	36.9787992562964	27.9822411244393	26.8564292641994	29.9743357576026	32.3302708473973	28.6023851657397	20.4637054159857	10.2045133492089	14.6920709785045	19.8063581694482	38.2143675789458	26.529516006887	23.4942619455274
SOLSEv5.0_26335	15.4697261037865	30.9118785212128	10.7053600082019	16.8483481759698	29.5352519355729	22.8916376348501	35.4441720909565	15.3465310081139	44.9615036364039	12.3615741475343	20.1899189405221	19.0994583882533	23.8105311481541	31.8328204534263	39.6127163388964	8.68508354066951	19.8971370051652	34.3377674588477
SOLSEv5.0_43287	11.6022945778398	10.3039595070709	8.56428800656153	21.0604352199623	11.8141007742292	12.3262664187655	24.2512756411807	23.0197965121709	14.9871678788013	31.3793805283562	16.8249324504351	12.2782232495914	34.0150444973629	24.4867849641741	22.6358379079408	8.68508354066951	8.29047375215218	9.0362545944336
SOLSEv5.0_01393	483.428940743327	401.854420775766	475.317984364165	384.703950017978	460.749930194937	408.527687021941	552.182891522269	370.235060570749	530.545742909566	437.409546758905	457.638162651835	510.22838837191	510.225667460444	587.682839140178	478.18207580525	465.520477779886	509.035088382144	357.83568193957
SOLSEv5.0_01395	38.6743152594661	18.5471271127277	40.6803680311673	19.6564062052981	14.7676259677865	10.5653712160847	3.73096548325857	9.59158188007121	0	0.950890319041097	8.41246622521756	4.09274108319714	3.40150444973629	17.1407494749219	16.9768784309556	24.3182339138746	8.29047375215218	23.4942619455274
SOLSEv5.0_01396	293.924795971943	257.598987676773	263.351856201767	249.917164610219	168.350936032766	202.50294830829	274.225963019505	347.215264058578	227.80495175778	202.539637955754	238.914040796179	181.444854688406	180.279735836024	298.738776562924	226.358379079408	234.497255598077	235.449454561122	216.870110266406
SOLSEv5.0_29848	34.8068837335195	43.2766299296979	44.962512034448	54.7571315719019	53.1634534840312	56.348646485785	55.9644822488786	57.5494912804273	95.9178744243283	41.8391740378083	52.1572905963489	60.0268692202247	78.2346023439347	44.0762129355134	45.2716758158817	55.5845346602849	67.9818847676479	39.7595202155078
SOLSEv5.0_29849	444.754625483861	632.663113734154	552.396576423219	290.634006035479	135.862158903635	144.393406619824	242.512756411807	631.126087708686	197.830616000177	98.8925931802741	323.038703048354	73.6693394975485	204.090266984178	195.894279713393	299.924852280216	265.763556344487	162.493285542183	175.303339132012
SOLSEv5.0_41492	67.6800517040657	72.1277165494964	49.2446560377288	75.8175667918642	85.6522306131614	81.0011793233159	31.7132066076979	92.0791860486837	20.9820350303218	59.9060900995891	53.8397838413924	87.3118097748723	37.4165489470992	24.4867849641741	56.5895947698521	93.7989022392307	72.9561690189392	75.9045385932422
SOLSEv5.0_18730	77.3486305189323	68.0061327466681	57.8089440442903	57.5651896012302	26.5817267420156	51.0659608777426	44.7715857991029	53.7128585283988	44.9615036364039	29.477599890274	58.8872635765229	27.2849405546476	81.636106793671	78.3577118853571	110.349709801212	62.5326014928205	59.6914110154957	56.0247784854883
SOLSEv5.0_42167	255.250480712477	210.200773944247	224.81256017224	283.613860962159	271.724317807271	281.743232428925	276.091445761135	310.767252914307	215.815217454739	296.677779540822	238.914040796179	240.107476880899	268.718851529167	308.533490548594	285.777453587753	224.075155349273	257.004686316718	290.967397940762
SOLSEv5.0_47674	647.794780596058	566.717772888901	614.48766447079	797.488480329238	705.892521260193	544.116617628361	253.705652861583	187.995004849396	212.817783878978	414.588179101918	413.893338280704	360.161215321348	540.839207508071	572.990768161674	430.080920250876	646.170215425811	596.914110154957	666.8755890692
SOLSEv5.0_18727	13.5360103408131	14.4255433098993	12.8464320098423	18.252377190634	14.7676259677865	8.8044760134039	24.2512756411807	7.67326550405697	20.9820350303218	19.968696699863	18.5074256954786	23.1921994714504	10.2045133492089	19.5894279713393	8.48843921547781	8.68508354066951	21.5552317555957	5.42175275666016
SOLSEv5.0_18729	112.155514252452	90.6748436622241	122.041104093502	51.9490735425736	91.559281000276	81.0011793233159	124.987343689162	107.425717056798	95.9178744243283	70.3658836090412	63.9347433116534	60.0268692202247	98.6436290423525	164.061459259966	110.349709801212	74.6917184497578	69.6399795180783	99.3988005387696
SOLSEv5.0_17797	23.2045891556797	35.0334623240411	42.8214400328077	21.0604352199623	14.7676259677865	24.6525328375309	59.6954477321372	46.0395930243418	44.9615036364039	37.0847224426028	28.6023851657397	34.1061756933095	6.80300889947259	24.4867849641741	25.4653176464334	22.5812172057407	24.8714212564565	30.7232656210742
SOLSEv5.0_17796	92.8183566227187	61.8237570424255	102.771456078738	78.6256248211925	97.4663313873906	105.653712160847	42.9061030574736	7.67326550405697	32.9717693333629	58.0043094615069	67.2997298017405	47.7486459706333	119.05265574077	102.844496849531	84.8843921547781	93.7989022392307	81.2466427710914	63.2537821610352
SOLSEv5.0_17798	48.3428940743327	37.0942542254553	32.1160800246057	21.0604352199623	26.5817267420156	19.3698472294886	11.1928964497757	23.0197965121709	17.9846014545616	37.0847224426028	30.2848784107832	39.563163804239	34.0150444973629	12.2433924820871	39.6127163388964	31.2663007464102	19.8971370051652	23.4942619455274
SOLSEv5.0_17799	46.4091783113594	72.1277165494964	53.5268000410096	56.1611605865661	88.6057558067187	77.4793889179543	57.8299649905079	69.0593895365127	68.940972242486	65.6114320138357	43.7448243711313	84.5833157194075	37.4165489470992	63.6656409068527	45.2716758158817	52.110501244017	56.3752215146348	70.4827858365821
SOLSEv5.0_48660	2442.28300863529	2328.69484859803	2560.7221139619	1221.50524275781	1464.94849600442	1251.99648910603	1283.45212624095	1137.56161097645	1013.13254860697	755.957803637672	1806.99774517673	602.997186257712	2289.21249467253	1846.30358629873	2634.24563653661	1952.40677994251	2012.92702702255	1805.44366796783
SOLSEv5.0_48659	684.535380092551	741.885084509106	727.96448055773	898.578569385057	1116.43252316466	672.661967424058	1238.68054044185	964.913137135164	1276.90670327387	801.600538951645	853.024075237061	759.885594446935	1510.26797568291	1114.14871586992	1072.3728208887	866.771337358817	838.995943717801	686.755349176953
SOLSEv5.0_34740	61.8789044151458	61.8237570424255	83.5018080639749	47.7369864985812	56.1169786775885	49.3050656750618	39.175137574215	67.1410731604985	35.9692029091231	28.5267095712329	37.0148513909573	31.3776816378447	13.6060177989452	26.9354634605915	11.3179189539704	86.8508354066951	72.9561690189392	63.2537821610352
SOLSEv5.0_46741	15.4697261037865	22.668710915556	14.9875040114827	16.8483481759698	14.7676259677865	21.1307424321694	16.7893446746636	21.1014801361567	11.989734303041	10.4597935094521	18.5074256954786	16.3709643327885	30.6135400476266	22.0381064677567	33.9537568619112	13.8961336650712	9.94856850258262	14.4580073510938
SOLSEv5.0_46742	9.66857881486654	30.9118785212128	17.1285760131231	19.6564062052981	14.7676259677865	14.0871616214462	24.2512756411807	30.6930620162279	5.99486715152052	20.9195870189041	28.6023851657397	13.6424702773238	10.2045133492089	29.3841419570089	22.6358379079408	12.1591169569373	13.2647580034435	19.8797601077539
SOLSEv5.0_46740	13.5360103408131	22.668710915556	25.6928640196846	19.6564062052981	26.5817267420156	24.6525328375309	16.7893446746636	13.4282146320997	5.99486715152052	17.1160257427398	18.5074256954786	19.0994583882533	6.80300889947259	9.79471398566964	8.48843921547781	19.1071837894729	16.5809475043044	19.8797601077539
SOLSEv5.0_46739	44.4754625483861	47.3982137325262	38.5392960295269	42.1208704399246	85.6522306131614	73.9575985125928	93.2741370814644	69.0593895365127	59.9486715152052	84.6292383946577	55.5222770864359	72.3050924698161	68.0300889947259	58.7682839140178	73.5664732008077	52.110501244017	87.8790217728131	57.832029404375
SOLSEv5.0_25995	23.2045891556797	30.9118785212128	36.3982240278865	30.8886383226113	11.8141007742292	10.5653712160847	3.73096548325857	9.59158188007121	8.99230072728078	6.65623223328768	18.5074256954786	5.45698811092952	23.8105311481541	22.0381064677567	2.8294797384926	36.4773508708119	24.8714212564565	18.0725091888672
SOLSEv5.0_24101	96.6857881486654	111.282762676366	132.746464101704	82.8377118651849	138.815684097193	105.653712160847	85.8122061149472	49.8762257763703	56.9512379394449	55.1516385043836	57.2047703314794	58.6626221924923	122.454160190507	166.510137756384	99.0317908472411	102.4839857799	59.6914110154957	70.4827858365821
SOLSEv5.0_10149	1005.53219674612	1057.18624542548	1066.25385681691	1051.61773198345	1143.01424990667	977.296837487833	1147.27188610201	920.791860486837	1324.86564048603	960.399222231508	1123.90548768907	995.900330244637	1200.73107075691	1295.35092460481	1414.7398692463	1118.63876003823	1036.30921901902	927.119721388887
SOLSEv5.0_29093	201.106439349224	175.167311620206	226.953632173881	188.139887964996	153.583310064979	176.089520268078	100.736068047982	182.240055721353	122.894776606171	116.959509242055	174.979297484525	121.417985468182	102.045133492089	129.779960310123	144.303466663123	194.545871310997	185.706612048209	153.616328105371
SOLSEv5.0_29094	226.244744267877	187.532063028691	224.81256017224	197.968091067645	200.839713161896	190.176681889524	132.449274655679	189.91332122541	146.874245212253	155.94601232274	213.676642120526	186.901842799336	115.651151291034	129.779960310123	155.621385617093	194.545871310997	164.151380292613	155.423579024258
SOLSEv5.0_00284	21.2708733927064	22.668710915556	38.5392960295269	33.6966963519396	32.4887771291302	35.2179040536156	35.4441720909565	32.6113783922421	23.9794686060821	34.2320514854795	33.6498649008702	36.8346697487742	10.2045133492089	29.3841419570089	31.1242771234186	20.8442004976068	28.1876107573174	30.7232656210742
SOLSEv5.0_00283	174.034418667598	224.626317254146	194.837552149275	204.988236140966	165.397410839208	191.937577092205	208.93406706248	224.443015993666	239.794686060821	226.311895931781	252.373986756527	252.38570013049	136.060177989452	257.111242123828	217.86993986393	158.068520440185	198.971370051652	164.459833618691
SOLSEv5.0_00278	235.913323082743	177.22810352162	265.492928203407	233.068816434249	183.118562000552	186.654891484163	401.078789450297	232.116281497723	338.709994060909	265.298399012466	344.91111523392	268.756664463279	295.930887127057	249.765206634576	237.676298033379	224.075155349273	210.578033304665	142.772822592051
[truncated: 32,227 more rows]
