# Supplementary material for: An improved de novo assembling and polishing of Solea senegalensis transcriptome shed light on retinoic acid signalling in larvae
Source: Sci Rep. 2020 Nov 26;10:20654. doi: 10.1038/s41598-020-77201-z (PMC7691524; doi:10.1038/s41598-020-77201-z)
Supplement: Supplementary file 2 — Supplementary file 4. [file 41598_2020_77201_MOESM2_ESM.zip › prevalent_DESeq2_normalized_counts.tsv]

	CTRL_24h_1	CTRL_24h_2	CTRL_24h_3	CTRL_48h_1	CTRL_48h_2	CTRL_48h_3	DEAB_24h_1	DEAB_24h_2	DEAB_24h_3	DEAB_48h_1	DEAB_48h_2	DEAB_48h_3	TTNPB_24h_1	TTNPB_24h_2	TTNPB_24h_3	TTNPB_48h_1	TTNPB_48h_2	TTNPB_48h_3
SOLSEv5.0_00008	257.18419647545	226.68710915556	304.032224232934	379.087833959321	330.794821678417	267.656070807479	48.5025512823615	126.60888081694	65.9435386667257	72.2676642471234	149.741898808873	90.040303830337	200.688762534441	183.650887231306	212.210980386945	298.766873799031	324.986571084365	339.763172750703
SOLSEv5.0_06513	170.166987141651	239.051860564045	218.389344167319	169.887510774362	100.419856580948	89.8056553367198	78.3502751484301	149.628677329111	59.9486715152052	58.955199780548	191.80422993496	90.040303830337	61.2270800952533	39.1788559426786	45.2716758158817	168.490620688988	112.75044302927	157.230829943145
SOLSEv5.0_06516	96.6857881486654	88.6140517608099	113.47681608694	65.9893636892151	59.0705038711458	66.9140177018697	52.23351676562	72.8960222885412	38.9666364848834	37.0847224426028	72.347209536871	53.2056340815628	17.0075222486815	41.627534439096	45.2716758158817	81.6397852822934	67.9818847676479	46.9885238910547
SOLSEv5.0_06531	19.3371576297331	32.9726704226269	25.6928640196846	42.1208704399246	11.8141007742292	21.1307424321694	5.59644822488786	30.6930620162279	14.9871678788013	17.1160257427398	31.9673716558267	16.3709643327885	0	7.34603548925223	5.65895947698521	34.740334162678	23.2133265060261	32.5305165399609
SOLSEv5.0_06552	282.322501394103	342.091455634755	321.160800246057	287.825948006151	168.350936032766	195.459367497567	158.566033038489	588.923127436373	158.863979515294	180.669160617808	321.356209803311	158.252655216956	98.6436290423525	154.266745274297	172.598264048049	343.929308210512	376.387508347709	493.379500856074
SOLSEv5.0_06560	25.138304918653	32.9726704226269	23.5517920180442	12.6362611319774	26.5817267420156	1.76089520268078	14.9238619330343	13.4282146320997	2.99743357576026	3.80356127616439	18.5074256954786	9.54972919412666	0	14.6920709785045	5.65895947698521	17.370167081339	19.8971370051652	10.8435055133203
SOLSEv5.0_06573	145.028682222998	142.194641197579	117.758960090221	95.4739729971623	132.908633710078	137.349825809101	35.4441720909565	59.4678076564415	71.9384058182462	48.495406271096	43.7448243711313	49.1128929983657	91.8406201428799	97.9471398566964	84.8843921547781	158.068520440185	177.416138296057	128.314815240957
SOLSEv5.0_00891	56.0777571262259	53.5805894367688	44.962512034448	70.2014507332076	100.419856580948	61.6313320938273	65.291895957025	51.7945421523846	74.9358393940065	83.6783480756166	42.0623311260878	98.2257859967313	163.272213587342	68.5629978996875	138.644507186138	57.3215513684188	41.4523687607609	39.7595202155078
SOLSEv5.0_06586	21.2708733927064	35.0334623240411	23.5517920180442	42.1208704399246	23.6282015484583	45.7832752697003	37.3096548325857	42.2029602723133	20.9820350303218	41.8391740378083	42.0623311260878	31.3776816378447	13.6060177989452	4.89735699283482	8.48843921547781	22.5812172057407	31.5038002581783	50.6030257288282
SOLSEv5.0_06604	110.221798489479	189.592854930105	167.00361612795	134.786785407759	41.3493527098021	82.7620745259967	65.291895957025	128.527197192954	56.9512379394449	96.9908125421919	144.694419073742	98.2257859967313	64.6285845449896	53.870926921183	107.520230062719	128.539236401909	92.8533060241044	104.82055329543
SOLSEv5.0_06611	50.276609837306	80.3708841551532	51.3857280393692	43.5248994545887	11.8141007742292	35.2179040536156	31.7132066076979	82.4876041686124	5.99486715152052	18.0669160617808	43.7448243711313	35.4704227210419	27.2120355978903	36.7301774462612	16.9768784309556	29.5292840382763	24.8714212564565	37.9522692966211
SOLSEv5.0_06623	175.968134430571	201.95760633859	181.991120139432	189.54391697966	165.397410839208	198.981157902928	76.4847924068008	207.178168609538	80.930706545527	103.64704477548	129.55197986835	121.417985468182	71.4315934444622	46.5248914319308	87.7138718932707	163.279570564587	197.313275301222	180.725091888672
SOLSEv5.0_00896	419.616320565208	428.64471549415	466.753696357603	478.773894000476	416.447052291578	420.853953440706	162.296998521748	494.925625011675	197.830616000177	267.200179650548	398.750899075312	371.075191543207	132.658673539715	154.266745274297	234.846818294886	408.198926411467	356.490371342544	430.125718695039
SOLSEv5.0_00898	59.9451886521725	55.641381338183	53.5268000410096	49.1410155132453	44.3028779033594	28.1743232428925	104.46703353124	72.8960222885412	98.9153080000886	70.3658836090412	62.2522500666099	64.1196103034218	78.2346023439347	63.6656409068527	183.916183002019	69.4806683253561	121.040916781422	184.339593726445
SOLSEv5.0_06634	69.6137674670391	47.3982137325262	57.8089440442903	51.9490735425736	35.4423023226875	91.5665505394006	18.6548274162929	74.8143386645555	44.9615036364039	59.9060900995891	37.0148513909573	53.2056340815628	6.80300889947259	29.3841419570089	25.4653176464334	41.6884009952136	61.3495057659261	92.1697968632227
SOLSEv5.0_06638	7.73486305189323	14.4255433098993	12.8464320098423	7.02014507332076	20.674676354901	12.3262664187655	11.1928964497757	9.59158188007121	8.99230072728078	14.2633547856165	10.0949594702611	5.45698811092952	37.4165489470992	36.7301774462612	25.4653176464334	12.1591169569373	14.9228527538739	14.4580073510938
SOLSEv5.0_06651	137.293819171105	166.924144014549	128.464320098423	91.2618859531699	64.9775542582604	96.8492361474429	35.4441720909565	178.403422969325	65.9435386667257	74.1694448852056	75.712196026958	96.8615389689989	40.8180533968355	48.9735699283482	56.5895947698521	142.43537006698	135.963769535296	159.038080862031
SOLSEv5.0_06661	88.9509250967721	65.9453408452539	47.1035840360884	65.9893636892151	20.674676354901	35.2179040536156	18.6548274162929	80.5692877925982	11.989734303041	26.6249289331507	67.2997298017405	19.0994583882533	3.40150444973629	24.4867849641741	11.3179189539704	66.0066349090883	44.7685582616218	39.7595202155078
SOLSEv5.0_00904	342.267690046275	300.875617606471	391.81617630019	328.542789431412	363.283598807547	327.526507698625	882.373336790653	920.791860486837	905.224939879598	606.66802354822	657.854858812013	631.646373840092	414.983542867828	560.747375679587	619.65606272988	340.455274794245	339.909423838239	312.654408967403
SOLSEv5.0_06675	58.0114728891992	55.641381338183	49.2446560377288	30.8886383226113	29.5352519355729	28.1743232428925	20.5203101579222	7.67326550405697	8.99230072728078	15.2142451046576	31.9673716558267	10.913976221859	30.6135400476266	29.3841419570089	11.3179189539704	53.8475179521509	33.1618950086087	23.4942619455274
SOLSEv5.0_06699	15.4697261037865	18.5471271127277	17.1285760131231	15.4443191613057	14.7676259677865	17.6089520268078	31.7132066076979	51.7945421523846	44.9615036364039	38.986503080685	20.1899189405221	25.9206935269152	44.2195578465718	31.8328204534263	39.6127163388964	17.370167081339	13.2647580034435	30.7232656210742
SOLSEv5.0_06704	54.1440413632526	76.2493003523248	85.6428800656153	63.1813056598868	82.6987054196042	31.696113648254	39.175137574215	61.3861240324558	44.9615036364039	38.986503080685	68.982223046784	39.563163804239	27.2120355978903	17.1407494749219	16.9768784309556	59.0585680765527	61.3495057659261	56.0247784854883
SOLSEv5.0_00910	208.841302401117	214.322357747075	233.376848178802	276.593715888838	268.770792613714	299.352184455733	102.601550789611	266.64597626598	161.861413091054	282.414424755206	200.216696160178	282.399134740603	122.454160190507	78.3577118853571	113.179189539704	217.127088516738	240.423738812413	289.160147021875
SOLSEv5.0_06711	38.6743152594661	30.9118785212128	27.833936021325	123.554553290445	118.141007742292	95.0883409447621	106.332516272869	46.0395930243418	164.858846666814	158.798683279863	79.0771825170451	128.239220606844	112.249646841298	119.985246324453	141.47398692463	52.110501244017	74.6142637693696	59.6392803232617
SOLSEv5.0_06713	17.4034418667598	24.7295028169702	19.2696480147634	36.5047543812679	29.5352519355729	22.8916376348501	41.0406203158443	17.2648473841282	41.9640700606436	41.8391740378083	25.2373986756527	23.1921994714504	44.2195578465718	41.627534439096	48.1011555543743	22.5812172057407	33.1618950086087	34.3377674588477
SOLSEv5.0_06719	65.7463359410924	37.0942542254553	25.6928640196846	21.0604352199623	23.6282015484583	1.76089520268078	5.59644822488786	13.4282146320997	0	24.7231482950685	26.9198919206962	6.8212351386619	13.6060177989452	12.2433924820871	2.8294797384926	55.5845346602849	39.7942740103305	88.5552950254493
SOLSEv5.0_06724	446.688341246834	539.927478170516	530.985856406815	351.007253666038	174.25798641988	202.50294830829	166.027964005007	278.155874522065	149.871678788013	135.026425303836	447.543203181574	144.610184939632	265.317347079431	146.920709785045	172.598264048049	373.458592248789	243.739928313274	305.425405291856
SOLSEv5.0_00912	48.3428940743327	65.9453408452539	51.3857280393692	47.7369864985812	44.3028779033594	31.696113648254	16.7893446746636	47.9579094003561	38.9666364848834	54.2007481853425	43.7448243711313	50.477140026098	10.2045133492089	22.0381064677567	33.9537568619112	50.3734845358831	43.1104635111913	63.2537821610352
SOLSEv5.0_06733	32.8731679705462	51.5197975353546	34.2571520262461	33.6966963519396	47.2564030969167	51.0659608777426	7.46193096651715	3.83663275202849	0	23.7722579760274	70.6647162918275	8.18548216639427	13.6060177989452	12.2433924820871	28.294797384926	281.396706717692	298.457055077478	686.755349176953
SOLSEv5.0_06740	150.829829511918	84.4924679579815	117.758960090221	126.362611319774	132.908633710078	91.5665505394006	369.365582842599	437.376133731247	530.545742909566	154.995122003699	183.391763709743	109.13976221859	156.469204687869	146.920709785045	198.063581694482	81.6397852822934	111.092348278839	135.543818916504
SOLSEv5.0_06750	21.2708733927064	26.7902947183844	23.5517920180442	33.6966963519396	20.674676354901	28.1743232428925	7.46193096651715	28.7747456402136	11.989734303041	27.5758192521918	31.9673716558267	25.9206935269152	13.6060177989452	4.89735699283482	2.8294797384926	27.7922673301424	14.9228527538739	27.1087637833008
SOLSEv5.0_06756	21.2708733927064	22.668710915556	17.1285760131231	21.0604352199623	11.8141007742292	21.1307424321694	11.1928964497757	44.1212766483276	5.99486715152052	20.9195870189041	18.5074256954786	31.3776816378447	0	2.44867849641741	11.3179189539704	24.3182339138746	28.1876107573174	28.9160147021875
SOLSEv5.0_06760	85.0834935708255	55.641381338183	111.3357440853	77.2215958065283	109.28043216162	84.5229697286775	35.4441720909565	86.3242369206409	32.9717693333629	59.9060900995891	48.7923041062618	62.7553632756894	27.2120355978903	36.7301774462612	45.2716758158817	86.8508354066951	72.9561690189392	99.3988005387696
SOLSEv5.0_06762	61.8789044151458	88.6140517608099	64.2321600492115	53.3531025572378	29.5352519355729	81.0011793233159	5.59644822488786	13.4282146320997	23.9794686060821	68.464102970959	53.8397838413924	80.4905746362104	13.6060177989452	29.3841419570089	16.9768784309556	67.7436516172222	46.4266530120522	92.1697968632227
SOLSEv5.0_06764	270.720206816263	269.963739085258	310.455440237855	199.37212008231	162.443885645651	176.089520268078	74.6193096651715	95.9158188007121	95.9178744243283	108.401496370685	227.136588080874	115.960997357252	272.120355978903	230.175778663237	217.86993986393	187.597804478461	140.938053786587	150.001826267598
SOLSEv5.0_06789	46.4091783113594	28.8510866197986	38.5392960295269	50.5450445279095	50.209928290474	68.6749129045504	78.3502751484301	59.4678076564415	98.9153080000886	85.5801287136988	37.0148513909573	77.7620805807456	81.636106793671	88.1524258710268	73.5664732008077	45.1624344114814	59.6914110154957	54.2175275666016
SOLSEv5.0_06801	301.659659023836	307.057993310713	282.62150421653	161.463336686377	289.445468968615	193.698472294886	44.7715857991029	157.301942833168	50.9563707879244	167.356696151233	336.498649008702	107.775515190858	112.249646841298	119.985246324453	104.690750324226	338.718258086111	374.729413597278	547.597028422676
SOLSEv5.0_06831	52.2103256002793	47.3982137325262	79.2196640606942	42.1208704399246	32.4887771291302	38.7396944589772	0	1.91831637601424	0	10.4597935094521	3.36498649008702	4.09274108319714	64.6285845449896	75.9090333889397	19.8063581694482	31.2663007464102	31.5038002581783	28.9160147021875
SOLSEv5.0_06836	228.17846003085	261.720571479601	194.837552149275	146.019017525072	209.700288742568	228.916376348501	27.9822411244393	59.4678076564415	47.9589372121642	109.352386689726	227.136588080874	43.6559048874361	88.4391156931436	144.472031288627	113.179189539704	270.974606468889	273.585633821022	383.137194803985
SOLSEv5.0_06841	235.913323082743	323.544328522027	250.505424191925	168.483481759698	206.74676354901	186.654891484163	65.291895957025	59.4678076564415	59.9486715152052	150.240670408493	304.531277352876	80.4905746362104	64.6285845449896	110.190532338783	141.47398692463	307.451957339701	273.585633821022	393.980700317305
SOLSEv5.0_06857	145.028682222998	100.978803169295	100.630384077098	151.635133583728	132.908633710078	165.524149051993	490.621961048503	554.393432668116	335.712560485149	238.673470079315	168.249324504351	242.835970936364	187.082744735496	181.202208734888	169.768784309556	201.493938143533	207.261843803804	189.761346483106
SOLSEv5.0_06872	106.354366963532	96.8572193664667	141.310752108265	105.302176099811	67.9310794518177	117.979978579612	26.11675838281	51.7945421523846	29.9743357576026	94.1381415850686	77.3946892720015	72.3050924698161	57.825575645517	41.627534439096	50.9306352928669	112.906086028704	67.9818847676479	103.013302376543
SOLSEv5.0_06904	34.8068837335195	59.7629651410113	66.3732320508519	39.3128124105962	35.4423023226875	28.1743232428925	9.32741370814644	38.3663275202849	17.9846014545616	22.8213676569863	31.9673716558267	23.1921994714504	6.80300889947259	19.5894279713393	33.9537568619112	48.6364678277492	44.7685582616218	46.9885238910547
SOLSEv5.0_06906	261.051628001396	288.510866197986	284.762576218171	171.291539789027	168.350936032766	163.763253849313	164.162481263377	220.606383241638	110.90504230313	116.008618923014	242.279027286266	94.1330449135342	357.157967222311	266.905956109498	350.855487573083	465.520477779886	351.516087091252	401.209703992852
SOLSEv5.0_06918	23.2045891556797	35.0334623240411	36.3982240278865	33.6966963519396	44.3028779033594	33.4570088509348	11.1928964497757	55.631174904413	23.9794686060821	30.4284902093151	23.5549054306092	35.4704227210419	10.2045133492089	12.2433924820871	2.8294797384926	24.3182339138746	28.1876107573174	32.5305165399609
SOLSEv5.0_06933	90.8846408597454	84.4924679579815	68.5143040524922	61.7772766452227	97.4663313873906	56.348646485785	82.0812406316886	57.5494912804273	68.940972242486	58.955199780548	89.1721419873061	51.8413870538304	234.703807031804	161.612780763549	127.326588232167	149.383436899516	97.8275902753957	146.387324429824
SOLSEv5.0_06945	19.3371576297331	6.18237570424255	6.42321600492115	23.8684932492906	20.674676354901	5.28268560804234	11.1928964497757	19.1831637601424	35.9692029091231	25.6740386141096	15.1424392053916	24.5564464991828	37.4165489470992	24.4867849641741	31.1242771234186	15.6331503732051	11.606663253013	25.3015128644141
SOLSEv5.0_00094	145.028682222998	140.133849296164	167.00361612795	322.926673372755	381.004749968891	191.937577092205	686.497648919578	861.324052830395	806.30963187951	526.793236748768	546.810304639141	488.400435928192	200.688762534441	247.316528138158	192.404622217497	154.594487023917	152.5447170396	121.08581156541
SOLSEv5.0_06962	34.8068837335195	63.8845489438397	40.6803680311673	46.332957483917	35.4423023226875	22.8916376348501	11.1928964497757	65.2227567844842	11.989734303041	23.7722579760274	52.1572905963489	16.3709643327885	27.2120355978903	7.34603548925223	22.6358379079408	27.7922673301424	26.529516006887	36.1450183777344
SOLSEv5.0_06968	67.6800517040657	53.5805894367688	38.5392960295269	80.0296538358566	88.6057558067187	84.5229697286775	147.373136588714	88.2425532966552	131.887077333451	107.450606051644	74.0297027819145	113.232503301787	91.8406201428799	80.8063903817745	79.2254326777929	60.7955847846866	94.5114007745348	72.2900367554688
SOLSEv5.0_06974	81.2160620448789	82.4316760565674	102.771456078738	64.585334674551	23.6282015484583	52.8268560804234	22.3857928995514	63.30444040847	20.9820350303218	36.1338321235617	53.8397838413924	25.9206935269152	85.0376112434073	66.1143194032701	84.8843921547781	99.0099523636324	64.665695266787	50.6030257288282
SOLSEv5.0_06976	106.354366963532	113.34355457778	119.900032091861	129.170669349102	100.419856580948	109.175502566208	52.23351676562	118.935615312883	41.9640700606436	67.5132126519179	112.727047417915	83.2190686916751	54.4240711957807	44.0762129355134	50.9306352928669	69.4806683253561	69.6399795180783	81.3262913499024
SOLSEv5.0_06979	261.051628001396	292.632450000814	336.14830425754	279.401773918166	304.213094936401	243.003537969948	91.4086543398351	237.871230625766	110.90504230313	174.012928384521	279.293878677223	117.325244384985	340.150444973629	274.25199159875	161.280345094078	357.825441875584	310.063718330491	296.389150697422
SOLSEv5.0_06989	32.8731679705462	35.0334623240411	21.4107200164038	21.0604352199623	8.86057558067187	12.3262664187655	3.73096548325857	13.4282146320997	2.99743357576026	12.3615741475343	20.1899189405221	13.6424702773238	13.6060177989452	2.44867849641741	5.65895947698521	20.8442004976068	21.5552317555957	19.8797601077539
SOLSEv5.0_00955	4611.91209469134	4781.03721128091	4528.36728346941	2531.46431343947	2489.8217381688	2283.88107787697	87.6776888565765	205.259852233524	131.887077333451	729.332874704522	3129.43743578093	487.036188900459	1010.24682157168	1008.85554052397	1100.66761827362	2188.64105224872	2026.19178502599	1518.09077186484
SOLSEv5.0_00095	206.907586638144	245.234236268288	226.953632173881	308.886383226113	289.445468968615	313.439346077179	69.0228614402836	354.888529562635	92.920440848568	203.490528274795	190.121736689917	256.478441213687	47.6210622963081	75.9090333889397	65.0780339853299	210.179021684202	266.9532548193	269.280386914121
SOLSEv5.0_06999	168.233271378678	129.829889789094	145.592896111546	115.13037920246	53.1634534840312	88.044760134039	72.7538269235422	76.7326550405697	89.9230072728078	61.8078707376713	188.439243444873	83.2190686916751	54.4240711957807	68.5629978996875	183.916183002019	192.808854602863	207.261843803804	137.351069835391
SOLSEv5.0_07007	94.752072385692	74.1885084509106	111.3357440853	71.6054797478717	85.6522306131614	96.8492361474429	22.3857928995514	17.2648473841282	20.9820350303218	23.7722579760274	23.5549054306092	24.5564464991828	27.2120355978903	68.5629978996875	50.9306352928669	78.1657518660256	53.0590320137739	41.5667711343945
SOLSEv5.0_07015	512.434677187926	430.705507395564	503.15192038549	376.279775929993	375.097699581776	375.070678171006	156.70055029686	422.029602723133	146.874245212253	194.932515403425	331.451169273572	159.616902244688	370.763985021256	357.507060476942	232.017338556393	507.208878775099	426.130350860622	406.631456749512
SOLSEv5.0_07022	67.6800517040657	70.0669246480822	102.771456078738	101.090089055819	106.326906968062	79.2402841206351	44.7715857991029	74.8143386645555	80.930706545527	46.5936256330138	82.4421690071321	120.053738440449	30.6135400476266	22.0381064677567	39.6127163388964	88.587852114829	76.2723585198001	92.1697968632227
SOLSEv5.0_00965	127.625240356238	136.012265493336	94.2071680721768	144.614988510408	121.094532935849	126.784454593016	554.048374263898	195.668270353453	551.527777939888	313.793805283562	151.424392053916	353.339980182686	159.870709137606	198.34295820981	212.210980386945	116.380119444971	99.4856850258261	95.7842987009961
SOLSEv5.0_00966	77.3486305189323	109.221970774952	109.194672083659	110.918292158468	97.4663313873906	49.3050656750618	27.9822411244393	107.425717056798	38.9666364848834	53.2498578663014	85.8071554972191	73.6693394975485	6.80300889947259	41.627534439096	39.6127163388964	83.3768019904273	82.9047375215218	81.3262913499024
SOLSEv5.0_07054	102.486935437585	107.161178873538	57.8089440442903	49.1410155132453	88.6057558067187	110.936397768889	14.9238619330343	30.6930620162279	2.99743357576026	27.5758192521918	28.6023851657397	10.913976221859	37.4165489470992	34.2814989498437	42.4421960773891	107.695035904302	71.2980742685087	86.7480441065625
SOLSEv5.0_00968	29.0057364445996	51.5197975353546	51.3857280393692	43.5248994545887	64.9775542582604	61.6313320938273	16.7893446746636	70.977705912527	23.9794686060821	42.7900643568494	37.0148513909573	38.1989167765066	10.2045133492089	17.1407494749219	16.9768784309556	43.4254177033475	44.7685582616218	43.3740220532813
SOLSEv5.0_07058	27.0720206816263	39.1550461268695	19.2696480147634	16.8483481759698	23.6282015484583	31.696113648254	3.73096548325857	11.5098982560855	11.989734303041	12.3615741475343	18.5074256954786	20.4637054159857	0	9.79471398566964	2.8294797384926	24.3182339138746	18.2390422547348	14.4580073510938
SOLSEv5.0_07062	52.2103256002793	76.2493003523248	64.2321600492115	54.7571315719019	62.0240290647031	72.196703309912	16.7893446746636	21.1014801361567	8.99230072728078	43.7409546758905	65.617236556697	39.563163804239	51.0225667460444	26.9354634605915	36.7832366004038	76.4287351578917	56.3752215146348	79.5190404310157
SOLSEv5.0_07087	87.0172093337988	123.647514084851	128.464320098423	77.2215958065283	32.4887771291302	68.6749129045504	27.9822411244393	67.1410731604985	5.99486715152052	38.0356127616439	68.982223046784	46.3843989429009	44.2195578465718	34.2814989498437	59.4190745083447	125.065202985641	134.305674784865	128.314815240957
SOLSEv5.0_07095	71.5474832300124	49.4590056339404	72.796448055773	53.3531025572378	62.0240290647031	47.5441704723811	7.46193096651715	86.3242369206409	35.9692029091231	42.7900643568494	68.982223046784	34.1061756933095	10.2045133492089	14.6920709785045	14.147398692463	81.6397852822934	71.2980742685087	90.362545944336
SOLSEv5.0_07098	299.725943260863	274.085322888086	231.235776177161	259.745367712868	189.025612387667	198.981157902928	119.390895464274	306.930620162279	113.90247587889	169.258476789315	274.246398942092	156.888408189224	122.454160190507	110.190532338783	127.326588232167	369.984558832521	261.978970568009	269.280386914121
SOLSEv5.0_07109	19.3371576297331	30.9118785212128	29.9750080229654	25.2725222639547	29.5352519355729	26.4134280402117	13.058379191405	11.5098982560855	8.99230072728078	28.5267095712329	25.2373986756527	15.0067173050562	6.80300889947259	2.44867849641741	8.48843921547781	19.1071837894729	14.9228527538739	16.2652582699805
SOLSEv5.0_07122	206.907586638144	168.984935915963	162.721472124669	202.180178111638	194.932662774781	200.742053105609	59.6954477321372	339.541998554521	104.910175151609	158.798683279863	148.059405563829	200.54431307666	74.8330978941984	51.4222484247656	56.5895947698521	201.493938143533	232.133265060261	258.436881400801
SOLSEv5.0_07127	19.3371576297331	45.337421831112	36.3982240278865	22.4644642346264	29.5352519355729	24.6525328375309	16.7893446746636	34.5296947682564	5.99486715152052	28.5267095712329	35.3323581459137	31.3776816378447	3.40150444973629	9.79471398566964	11.3179189539704	31.2663007464102	26.529516006887	28.9160147021875
SOLSEv5.0_07132	1251.11409864373	1405.46007676447	1211.84675292846	895.770511355729	1098.71137200331	848.751487692136	63.4264132153958	349.133580434592	47.9589372121642	460.230914415891	1339.26462305464	180.080607660674	312.938409375739	421.172701383795	200.893061432975	1499.04541911956	1192.17012555948	1438.57173143383
SOLSEv5.0_07134	241.714470371663	222.565525352732	192.696480147634	148.8270755544	109.28043216162	66.9140177018697	72.7538269235422	115.098982560855	50.9563707879244	45.6427353139727	183.391763709743	64.1196103034218	88.4391156931436	95.498461360279	186.745662740512	178.912720937792	137.621864285726	148.194575348711
SOLSEv5.0_00982	32.8731679705462	41.2158380282837	34.2571520262461	29.4846093079472	41.3493527098021	40.5005896616579	22.3857928995514	32.6113783922421	29.9743357576026	23.7722579760274	30.2848784107832	38.1989167765066	6.80300889947259	9.79471398566964	22.6358379079408	24.3182339138746	31.5038002581783	45.181272972168
SOLSEv5.0_07136	75.414914755959	88.6140517608099	62.0910880475711	25.2725222639547	38.3958275162448	54.5877512831042	29.8477238660686	57.5494912804273	26.9769021818423	45.6427353139727	67.2997298017405	68.212351386619	3.40150444973629	22.0381064677567	19.8063581694482	48.6364678277492	29.8457055077478	63.2537821610352
SOLSEv5.0_07152	170.166987141651	138.07305739475	122.041104093502	60.3732476305585	91.559281000276	72.196703309912	29.8477238660686	40.2846438962991	11.989734303041	66.5623223328768	131.234473113394	51.8413870538304	64.6285845449896	58.7682839140178	45.2716758158817	147.646420191382	164.151380292613	213.255608428633
SOLSEv5.0_07153	69.6137674670391	113.34355457778	68.5143040524922	85.6457698945133	14.7676259677865	75.7184937152736	24.2512756411807	99.7524515527406	8.99230072728078	75.1203352042467	62.2522500666099	60.0268692202247	23.8105311481541	9.79471398566964	48.1011555543743	83.3768019904273	79.5885480206609	93.9770477821094
SOLSEv5.0_07159	603.319318047672	568.778564790315	573.807296439623	402.956327208612	416.447052291578	530.029456006915	235.05082544529	140.03709544904	176.848580969855	372.74900506411	533.350358678793	286.4918758238	534.036198608598	318.328204534263	526.283231359624	757.339284746381	998.173039759122	750.009131337989
SOLSEv5.0_00986	999.7310494572	867.593390495371	972.046688744734	1206.06092359651	1137.10719951956	922.709086204729	95.1396198230937	326.113783922421	101.912741575849	151.191560727534	284.341358412353	154.159914133759	649.687349899632	644.002444557779	599.849704560432	1603.26642160759	1197.14440981077	869.287691984512
SOLSEv5.0_07169	71.5474832300124	78.310092253739	87.7839520672557	47.7369864985812	50.209928290474	56.348646485785	22.3857928995514	46.0395930243418	35.9692029091231	37.0847224426028	50.4747973513054	40.9274108319714	17.0075222486815	29.3841419570089	16.9768784309556	88.587852114829	44.7685582616218	30.7232656210742
SOLSEv5.0_07171	152.763545274891	208.139982042833	154.157184118108	124.95858230511	135.862158903635	82.7620745259967	48.5025512823615	47.9579094003561	38.9666364848834	57.0534191424658	117.774527153046	75.0335865252809	139.461682439188	110.190532338783	82.0549124162855	171.964654105256	159.177096041322	144.580073510938
SOLSEv5.0_07181	96.6857881486654	100.978803169295	79.2196640606942	57.5651896012302	20.674676354901	52.8268560804234	27.9822411244393	70.977705912527	44.9615036364039	57.0534191424658	58.8872635765229	66.8481043588866	20.4090266984178	4.89735699283482	28.294797384926	72.9547017416239	66.3237900172174	81.3262913499024
SOLSEv5.0_07185	30.9394522075729	18.5471271127277	23.5517920180442	35.1007253666038	11.8141007742292	26.4134280402117	7.46193096651715	34.5296947682564	23.9794686060821	31.3793805283562	21.8724121855657	19.0994583882533	0	4.89735699283482	2.8294797384926	17.370167081339	28.1876107573174	25.3015128644141
SOLSEv5.0_07189	56.0777571262259	68.0061327466681	55.6678720426499	42.1208704399246	41.3493527098021	38.7396944589772	20.5203101579222	67.1410731604985	29.9743357576026	20.9195870189041	42.0623311260878	32.7419286655771	10.2045133492089	12.2433924820871	14.147398692463	55.5845346602849	63.0076005163566	50.6030257288282
SOLSEv5.0_07195	67.6800517040657	76.2493003523248	68.5143040524922	64.585334674551	44.3028779033594	54.5877512831042	18.6548274162929	59.4678076564415	38.9666364848834	33.2811611664384	68.982223046784	28.64918758238	20.4090266984178	19.5894279713393	22.6358379079408	71.21768503349	36.4780845094696	84.9407931876758
SOLSEv5.0_07197	56.0777571262259	57.7021732395972	47.1035840360884	47.7369864985812	56.1169786775885	33.4570088509348	14.9238619330343	21.1014801361567	11.989734303041	23.7722579760274	62.2522500666099	13.6424702773238	17.0075222486815	36.7301774462612	14.147398692463	46.8994511196153	41.4523687607609	70.4827858365821
SOLSEv5.0_07201	29.0057364445996	20.6079190141418	38.5392960295269	14.0402901466415	29.5352519355729	17.6089520268078	0	24.9381128881852	11.989734303041	10.4597935094521	13.4599459603481	5.45698811092952	3.40150444973629	2.44867849641741	11.3179189539704	22.5812172057407	11.606663253013	39.7595202155078
SOLSEv5.0_07211	27.0720206816263	28.8510866197986	44.962512034448	29.4846093079472	26.5817267420156	42.2614848643387	9.32741370814644	23.0197965121709	17.9846014545616	26.6249289331507	25.2373986756527	30.0134346101123	0	9.79471398566964	11.3179189539704	27.7922673301424	18.2390422547348	50.6030257288282
SOLSEv5.0_07220	21.2708733927064	26.7902947183844	25.6928640196846	39.3128124105962	26.5817267420156	33.4570088509348	9.32741370814644	30.6930620162279	2.99743357576026	20.9195870189041	13.4599459603481	21.8279524437181	3.40150444973629	0	5.65895947698521	29.5292840382763	24.8714212564565	43.3740220532813
SOLSEv5.0_07240	435.086046668994	342.091455634755	449.62512034448	1478.44255244135	1281.82993400386	1465.06480863041	981.243922097005	602.351342068472	821.296799758311	1793.37914171151	678.044777752535	1710.7657727764	802.755050137765	810.512582314163	891.28611762517	861.560287234415	1356.3215058521	1368.08894559725
SOLSEv5.0_07244	61.8789044151458	88.6140517608099	94.2071680721768	63.1813056598868	59.0705038711458	75.7184937152736	31.7132066076979	134.282146320997	35.9692029091231	98.8925931802741	62.2522500666099	77.7620805807456	37.4165489470992	46.5248914319308	31.1242771234186	67.7436516172222	76.2723585198001	92.1697968632227
SOLSEv5.0_01001	340.333974283302	276.146114789501	269.775072206688	329.946818446076	398.725901130234	475.441704723811	124.987343689162	441.212766483276	116.89990945465	331.860721345343	321.356209803311	366.98245046001	95.2421245926162	115.087889331618	158.450865355586	300.503890507165	258.662781067148	370.486438371778
SOLSEv5.0_07247	104.420651200559	65.9453408452539	81.3607360623345	43.5248994545887	35.4423023226875	66.9140177018697	7.46193096651715	13.4282146320997	0	13.3124644665754	65.617236556697	19.0994583882533	6.80300889947259	7.34603548925223	14.147398692463	72.9547017416239	61.3495057659261	46.9885238910547
SOLSEv5.0_07259	177.901850193544	156.620184507478	201.260768154196	209.200323184959	156.536835258536	100.371026552804	44.7715857991029	47.9579094003561	53.9538043636847	64.6605416947946	114.409540662959	95.4972919412666	71.4315934444622	51.4222484247656	158.450865355586	118.117136153105	149.228527538739	285.545645184102
SOLSEv5.0_07268	30.9394522075729	57.7021732395972	44.962512034448	47.7369864985812	17.7211511613437	26.4134280402117	9.32741370814644	38.3663275202849	11.989734303041	8.55801287136988	40.3798378810443	19.0994583882533	13.6060177989452	12.2433924820871	28.294797384926	41.6884009952136	34.8199897590392	43.3740220532813
SOLSEv5.0_07269	29.0057364445996	35.0334623240411	32.1160800246057	39.3128124105962	23.6282015484583	22.8916376348501	3.73096548325857	36.4480111442706	8.99230072728078	20.9195870189041	30.2848784107832	17.7352113605209	3.40150444973629	9.79471398566964	14.147398692463	50.3734845358831	23.2133265060261	28.9160147021875
SOLSEv5.0_07279	104.420651200559	133.951473591922	85.6428800656153	115.13037920246	88.6057558067187	139.110721011782	41.0406203158443	141.955411825054	56.9512379394449	125.517522113425	85.8071554972191	109.13976221859	51.0225667460444	41.627534439096	67.9075137238225	118.117136153105	72.9561690189392	110.24230605209
SOLSEv5.0_07281	727.077126877963	781.040130635976	603.782304462588	680.954072112114	699.985470873078	764.228517963459	279.822411244393	433.539500979219	194.833182424417	450.72201122548	609.062554705751	332.876274766701	459.2031007144	448.108164844386	288.606933326246	981.414440095654	708.006458433796	637.959574367012
SOLSEv5.0_07282	50.276609837306	30.9118785212128	55.6678720426499	39.3128124105962	17.7211511613437	26.4134280402117	5.59644822488786	13.4282146320997	11.989734303041	21.8704773379452	20.1899189405221	16.3709643327885	34.0150444973629	24.4867849641741	5.65895947698521	69.4806683253561	53.0590320137739	48.7957748099414
SOLSEv5.0_07286	30.9394522075729	37.0942542254553	34.2571520262461	28.080580293283	14.7676259677865	33.4570088509348	11.1928964497757	59.4678076564415	20.9820350303218	36.1338321235617	35.3323581459137	42.2916578597038	0	9.79471398566964	2.8294797384926	13.8961336650712	28.1876107573174	45.181272972168
SOLSEv5.0_07287	36.7405994964928	35.0334623240411	44.962512034448	56.1611605865661	100.419856580948	132.067140201059	108.197999014499	65.2227567844842	110.90504230313	115.057728603973	75.712196026958	115.960997357252	44.2195578465718	56.3196054176004	87.7138718932707	39.9513842870797	72.9561690189392	74.0972876743555
SOLSEv5.0_07290	104.420651200559	98.9180112678808	89.9250240688961	57.5651896012302	56.1169786775885	29.9352184455733	16.7893446746636	67.1410731604985	23.9794686060821	39.9373933997261	68.982223046784	17.7352113605209	10.2045133492089	31.8328204534263	36.7832366004038	104.221002488034	69.6399795180783	75.9045385932422
SOLSEv5.0_07291	232.045891556797	290.5716580994	284.762576218171	195.160033038317	162.443885645651	160.241463443951	147.373136588714	272.400925394022	155.866545939533	167.356696151233	218.724121855657	223.73651254811	142.863186888924	93.0497828638616	132.985547709152	227.549188765541	177.416138296057	206.026604753086
SOLSEv5.0_07296	85.0834935708255	113.34355457778	96.3482400738172	91.2618859531699	73.8381298389323	84.5229697286775	31.7132066076979	126.60888081694	62.9461050909655	105.548825413562	107.679567682785	95.4972919412666	51.0225667460444	41.627534439096	48.1011555543743	76.4287351578917	130.989485284004	178.917840969785
SOLSEv5.0_07300	433.152330906021	467.79976162102	415.367968318234	294.846093079472	224.467914710354	253.568909186032	307.804652368832	487.252359507618	290.751056848745	184.472721893973	413.893338280704	166.43813738335	561.248234206488	479.940985297812	543.26010979058	675.699499464088	600.230299655818	518.681013720489
SOLSEv5.0_07323	112.155514252452	144.255433098993	132.746464101704	129.170669349102	64.9775542582604	103.892816958166	42.9061030574736	151.546993705125	59.9486715152052	77.97300616137	126.186993378263	81.8548216639428	30.6135400476266	41.627534439096	73.5664732008077	119.854152861239	91.195211273674	124.700313403184
SOLSEv5.0_07336	42.5417467854128	45.337421831112	36.3982240278865	71.6054797478717	82.6987054196042	88.044760134039	93.2741370814644	84.4059205446267	104.910175151609	91.2854706279453	65.617236556697	77.7620805807456	102.045133492089	90.6011043674442	73.5664732008077	57.3215513684188	66.3237900172174	95.7842987009961
SOLSEv5.0_07337	206.907586638144	191.653646831519	169.14468812959	96.8780020118265	121.094532935849	102.131921755485	11.1928964497757	53.7128585283988	11.989734303041	44.6918449949316	122.822006888176	32.7419286655771	37.4165489470992	63.6656409068527	45.2716758158817	208.442004976068	169.125664543904	191.568597401992
SOLSEv5.0_07341	2082.61187672225	2256.56713204853	2063.99340958133	1582.3406995265	974.663313873906	898.056553367198	654.78444231188	1597.95754121986	560.520078667168	507.775430367946	1502.46646782386	549.791552176149	1153.1100084606	1197.40378474811	967.68207056447	2094.84215000949	1381.19292710855	1433.14997867717
SOLSEv5.0_07352	11.6022945778398	20.6079190141418	25.6928640196846	23.8684932492906	26.5817267420156	29.9352184455733	42.9061030574736	21.1014801361567	29.9743357576026	38.0356127616439	21.8724121855657	30.0134346101123	57.825575645517	34.2814989498437	39.6127163388964	24.3182339138746	28.1876107573174	18.0725091888672
SOLSEv5.0_07366	336.466542757355	337.969871831926	312.596512239496	241.492990522234	180.165036806995	269.416966010159	65.291895957025	86.3242369206409	74.9358393940065	154.995122003699	183.391763709743	69.5765984143513	217.696284783123	291.392741073672	200.893061432975	340.455274794245	257.004686316718	180.725091888672
SOLSEv5.0_07369	1.93371576297331	2.06079190141418	4.28214400328076	12.6362611319774	2.95352519355729	8.8044760134039	26.11675838281	24.9381128881852	38.9666364848834	26.6249289331507	8.41246622521756	21.8279524437181	0	9.79471398566964	25.4653176464334	5.2110501244017	8.29047375215218	12.650756432207
SOLSEv5.0_07380	42.5417467854128	47.3982137325262	40.6803680311673	39.3128124105962	88.6057558067187	68.6749129045504	44.7715857991029	34.5296947682564	38.9666364848834	48.495406271096	60.5697568215664	40.9274108319714	85.0376112434073	58.7682839140178	42.4421960773891	210.179021684202	265.29516006887	336.14867091293
SOLSEv5.0_07383	195.305292060304	226.68710915556	246.223280188644	126.362611319774	150.629784871422	123.262664187655	162.296998521748	364.480111442706	122.894776606171	121.71396083726	259.103959736701	111.868256274055	289.127878227585	254.662563627411	404.615602604442	345.666324918646	278.559918072313	305.425405291856
SOLSEv5.0_07384	125.691524593265	146.316225000407	128.464320098423	109.514263143804	103.373381774505	103.892816958166	67.1573786986543	159.220259209182	56.9512379394449	54.2007481853425	107.679567682785	61.3911162479571	64.6285845449896	58.7682839140178	70.7369934623151	119.854152861239	117.724727280561	117.471309727637
SOLSEv5.0_01025	466.025498876567	432.766299296979	381.110816291988	381.895891988649	481.424606549838	355.700830941518	52.23351676562	155.383626457154	41.9640700606436	370.847224426028	560.270250599489	180.080607660674	187.082744735496	230.175778663237	138.644507186138	524.579045856438	384.677982099861	477.114242586094
SOLSEv5.0_07394	88.9509250967721	55.641381338183	89.9250240688961	89.8578569385057	29.5352519355729	33.4570088509348	52.23351676562	70.977705912527	44.9615036364039	54.2007481853425	97.5846082125237	50.477140026098	13.6060177989452	39.1788559426786	56.5895947698521	102.4839857799	84.5628322719522	84.9407931876758
SOLSEv5.0_07406	38.6743152594661	41.2158380282837	36.3982240278865	21.0604352199623	23.6282015484583	22.8916376348501	5.59644822488786	59.4678076564415	17.9846014545616	13.3124644665754	23.5549054306092	43.6559048874361	13.6060177989452	7.34603548925223	11.3179189539704	38.2143675789458	26.529516006887	37.9522692966211
SOLSEv5.0_07423	23.2045891556797	26.7902947183844	8.56428800656153	25.2725222639547	20.674676354901	28.1743232428925	7.46193096651715	23.0197965121709	2.99743357576026	35.1829418045206	11.7774527153046	19.0994583882533	3.40150444973629	2.44867849641741	0	15.6331503732051	16.5809475043044	28.9160147021875
SOLSEv5.0_01032	44.4754625483861	37.0942542254553	27.833936021325	33.6966963519396	70.884604645375	28.1743232428925	5.59644822488786	0	0	13.3124644665754	11.7774527153046	12.2782232495914	10.2045133492089	9.79471398566964	16.9768784309556	55.5845346602849	74.6142637693696	97.5915496198829
SOLSEv5.0_01036	226.244744267877	236.991068662631	248.364352190284	138.998872451751	153.583310064979	137.349825809101	95.1396198230937	82.4876041686124	83.9281401212873	87.481909351781	121.139513643133	94.1330449135342	115.651151291034	112.639210835201	183.916183002019	178.912720937792	169.125664543904	187.954095564219
SOLSEv5.0_01037	106.354366963532	121.586722183437	143.451824109906	136.190814422423	112.233957355177	73.9575985125928	26.11675838281	149.628677329111	23.9794686060821	46.5936256330138	218.724121855657	8.18548216639427	78.2346023439347	63.6656409068527	42.4421960773891	102.4839857799	109.434253528409	90.362545944336
SOLSEv5.0_01038	282.322501394103	395.672045071523	357.559024273944	240.08896150757	313.073670517073	184.893996281482	130.58379191405	209.096484985552	122.894776606171	110.303277008767	200.216696160178	79.126327608478	227.900798132332	200.791636706228	203.722541171467	323.085107712906	278.559918072313	365.064685615117
SOLSEv5.0_07453	54.1440413632526	49.4590056339404	44.962512034448	18.252377190634	17.7211511613437	10.5653712160847	14.9238619330343	9.59158188007121	14.9871678788013	13.3124644665754	28.6023851657397	25.9206935269152	17.0075222486815	12.2433924820871	28.294797384926	45.1624344114814	16.5809475043044	41.5667711343945
SOLSEv5.0_07479	727.077126877963	797.526465847289	742.951984569213	575.651896012302	561.169786775885	614.552425735592	201.472136095963	247.462812505837	221.810084606259	366.092772830822	543.445318149054	308.319828267518	659.891863248841	666.040551025536	421.592481035398	837.242053320541	472.557003872674	339.763172750703
SOLSEv5.0_07496	36.7405994964928	20.6079190141418	27.833936021325	35.1007253666038	47.2564030969167	38.7396944589772	18.6548274162929	32.6113783922421	17.9846014545616	29.477599890274	28.6023851657397	27.2849405546476	10.2045133492089	7.34603548925223	5.65895947698521	13.8961336650712	24.8714212564565	12.650756432207
SOLSEv5.0_07502	81.2160620448789	96.8572193664667	55.6678720426499	50.5450445279095	56.1169786775885	45.7832752697003	20.5203101579222	59.4678076564415	44.9615036364039	39.9373933997261	72.347209536871	35.4704227210419	34.0150444973629	26.9354634605915	28.294797384926	59.0585680765527	46.4266530120522	65.0610330799219
SOLSEv5.0_07508	398.345447172501	430.705507395564	374.687600287067	454.905400751185	549.355686001656	512.420503980107	830.139820025033	381.744958826834	902.227506303838	628.538500886165	420.623311260878	646.653091145148	853.77761688381	935.395185631451	746.982650962047	349.140358334914	437.737014113635	372.293689290664
SOLSEv5.0_01047	48.3428940743327	59.7629651410113	40.6803680311673	75.8175667918642	59.0705038711458	40.5005896616579	27.9822411244393	67.1410731604985	17.9846014545616	38.0356127616439	47.1098108612183	68.212351386619	13.6060177989452	7.34603548925223	14.147398692463	69.4806683253561	59.6914110154957	50.6030257288282
SOLSEv5.0_07521	158.564692563811	146.316225000407	143.451824109906	61.7772766452227	73.8381298389323	68.6749129045504	41.0406203158443	49.8762257763703	38.9666364848834	40.8882837187672	109.362060927828	83.2190686916751	200.688762534441	119.985246324453	96.2023111087485	187.597804478461	122.699011531852	101.206051457656
SOLSEv5.0_07523	2436.48186134637	2464.70711409136	2637.80070602095	1245.3737360071	1701.230511489	1331.23677322667	1402.84302170522	1097.27696708015	1001.14281430393	748.350681085344	1906.2648466343	562.06977542574	2401.46214151382	1829.16283682381	2685.17627182948	2113.94933379896	2137.28413330483	2080.14580763861
SOLSEv5.0_07526	96.6857881486654	94.7964274650525	66.3732320508519	40.7168414252604	97.4663313873906	54.5877512831042	9.32741370814644	44.1212766483276	11.989734303041	61.8078707376713	112.727047417915	19.0994583882533	40.8180533968355	63.6656409068527	36.7832366004038	57.3215513684188	81.2466427710914	130.122066159844
SOLSEv5.0_07535	59.9451886521725	72.1277165494964	49.2446560377288	53.3531025572378	53.1634534840312	35.2179040536156	41.0406203158443	80.5692877925982	11.989734303041	26.6249289331507	38.6973446360008	31.3776816378447	30.6135400476266	22.0381064677567	36.7832366004038	78.1657518660256	39.7942740103305	52.4102766477149
SOLSEv5.0_07536	419.616320565208	391.550461268695	398.239392305111	290.634006035479	321.934246097745	234.199061956544	35.4441720909565	101.670767928755	26.9769021818423	168.307586470274	418.940818015834	68.212351386619	142.863186888924	190.996922720558	113.179189539704	661.803365799016	477.531288123966	618.079814259258
SOLSEv5.0_07538	121.824093067318	123.647514084851	132.746464101704	78.6256248211925	64.9775542582604	95.0883409447621	31.7132066076979	49.8762257763703	50.9563707879244	60.8569804186302	87.4896487422626	49.1128929983657	74.8330978941984	93.0497828638616	135.815027447645	128.539236401909	101.143779776257	86.7480441065625
SOLSEv5.0_07546	54.1440413632526	86.5532598593957	59.9500160459307	43.5248994545887	26.5817267420156	56.348646485785	16.7893446746636	65.2227567844842	26.9769021818423	50.3971869091782	43.7448243711313	34.1061756933095	37.4165489470992	4.89735699283482	14.147398692463	64.2696182009544	31.5038002581783	103.013302376543
SOLSEv5.0_07550	585.915876180912	533.745102466274	505.29299238713	373.471717900664	508.006333291854	320.482926887902	82.0812406316886	132.363829944983	44.9615036364039	155.94601232274	400.433392320356	84.5833157194075	197.287258084705	156.715423770714	175.427743786541	694.806683253561	527.274130636879	811.455662580137
SOLSEv5.0_07555	102.486935437585	82.4316760565674	117.758960090221	91.2618859531699	53.1634534840312	52.8268560804234	46.6370685407322	49.8762257763703	41.9640700606436	58.0043094615069	92.5371284773932	43.6559048874361	47.6210622963081	66.1143194032701	48.1011555543743	45.1624344114814	39.7942740103305	37.9522692966211
SOLSEv5.0_07562	83.1497778078522	107.161178873538	79.2196640606942	61.7772766452227	53.1634534840312	49.3050656750618	33.5786893493272	40.2846438962991	59.9486715152052	79.8747867994522	92.5371284773932	77.7620805807456	44.2195578465718	68.5629978996875	53.7601150313595	76.4287351578917	54.7171267642044	70.4827858365821
SOLSEv5.0_07565	23.2045891556797	30.9118785212128	23.5517920180442	33.6966963519396	0	17.6089520268078	5.59644822488786	3.83663275202849	8.99230072728078	20.9195870189041	37.0148513909573	19.0994583882533	0	9.79471398566964	5.65895947698521	29.5292840382763	26.529516006887	57.832029404375
SOLSEv5.0_07569	77.3486305189323	74.1885084509106	66.3732320508519	95.4739729971623	94.5128061938333	100.371026552804	26.11675838281	36.4480111442706	11.989734303041	49.4462965901371	124.50450013322	42.2916578597038	30.6135400476266	36.7301774462612	33.9537568619112	246.656372555014	228.8170755594	298.196401616309
SOLSEv5.0_07584	58.0114728891992	55.641381338183	55.6678720426499	49.1410155132453	23.6282015484583	45.7832752697003	16.7893446746636	53.7128585283988	8.99230072728078	21.8704773379452	79.0771825170451	20.4637054159857	17.0075222486815	7.34603548925223	16.9768784309556	53.8475179521509	24.8714212564565	61.4465312421485
SOLSEv5.0_07588	36.7405994964928	43.2766299296979	51.3857280393692	98.2820310264906	67.9310794518177	88.044760134039	57.8299649905079	38.3663275202849	59.9486715152052	72.2676642471234	63.9347433116534	109.13976221859	132.658673539715	95.498461360279	181.086703263527	177.175704229658	255.346591566287	377.715442047324
SOLSEv5.0_07596	13.5360103408131	6.18237570424255	6.42321600492115	33.6966963519396	26.5817267420156	29.9352184455733	14.9238619330343	21.1014801361567	44.9615036364039	45.6427353139727	5.04747973513054	24.5564464991828	30.6135400476266	17.1407494749219	33.9537568619112	22.5812172057407	13.2647580034435	19.8797601077539
SOLSEv5.0_07600	1.93371576297331	0	2.14107200164038	11.2322321173132	14.7676259677865	3.52179040536156	20.5203101579222	9.59158188007121	2.99743357576026	7.60712255232878	5.04747973513054	2.72849405546476	34.0150444973629	2.44867849641741	25.4653176464334	3.4740334162678	9.94856850258262	7.22900367554688
SOLSEv5.0_07614	29.0057364445996	39.1550461268695	49.2446560377288	63.1813056598868	50.209928290474	86.2838649313582	102.601550789611	61.3861240324558	86.9255736970475	79.8747867994522	40.3798378810443	75.0335865252809	88.4391156931436	90.6011043674442	79.2254326777929	52.110501244017	81.2466427710914	72.2900367554688
SOLSEv5.0_07621	59.9451886521725	63.8845489438397	40.6803680311673	21.0604352199623	29.5352519355729	36.9787992562964	0	1.91831637601424	0	6.65623223328768	13.4599459603481	2.72849405546476	17.0075222486815	19.5894279713393	11.3179189539704	38.2143675789458	43.1104635111913	81.3262913499024
SOLSEv5.0_07622	433.152330906021	434.827091198393	458.189408351042	405.76438523794	425.30762787225	301.113079658413	132.449274655679	374.071693322777	116.89990945465	257.691276460137	333.133662518615	357.432721265883	258.514338179958	181.202208734888	325.390169926649	340.455274794245	397.942740103305	578.32029404375
SOLSEv5.0_07623	38.6743152594661	26.7902947183844	27.833936021325	37.9087833959321	44.3028779033594	29.9352184455733	7.46193096651715	53.7128585283988	11.989734303041	23.7722579760274	21.8724121855657	30.0134346101123	6.80300889947259	9.79471398566964	14.147398692463	38.2143675789458	24.8714212564565	34.3377674588477
SOLSEv5.0_07624	114.089230015425	138.07305739475	98.4893120754576	217.624497272944	227.421439903911	116.219083376931	29.8477238660686	126.60888081694	38.9666364848834	63.7096513757535	43.7448243711313	90.040303830337	44.2195578465718	48.9735699283482	56.5895947698521	187.597804478461	223.842791308109	381.329943885098
SOLSEv5.0_07633	54.1440413632526	59.7629651410113	62.0910880475711	30.8886383226113	29.5352519355729	68.6749129045504	35.4441720909565	80.5692877925982	56.9512379394449	60.8569804186302	43.7448243711313	75.0335865252809	27.2120355978903	31.8328204534263	16.9768784309556	33.0033174545441	56.3752215146348	56.0247784854883
SOLSEv5.0_07636	69.6137674670391	115.404346479194	92.0660960705364	77.2215958065283	88.6057558067187	63.3922272965081	74.6193096651715	109.344033432812	35.9692029091231	67.5132126519179	90.8546352323496	77.7620805807456	34.0150444973629	34.2814989498437	48.1011555543743	102.4839857799	89.5371165232435	104.82055329543
SOLSEv5.0_01069	25.138304918653	32.9726704226269	32.1160800246057	44.9289284692529	88.6057558067187	31.696113648254	0	3.83663275202849	5.99486715152052	32.3302708473973	16.8249324504351	16.3709643327885	34.0150444973629	34.2814989498437	16.9768784309556	33.0033174545441	28.1876107573174	27.1087637833008
SOLSEv5.0_07640	185.636713245437	181.349687324448	149.875040114827	143.210959495743	215.607339129682	117.979978579612	33.5786893493272	72.8960222885412	23.9794686060821	80.8256771184933	190.121736689917	36.8346697487742	102.045133492089	80.8063903817745	147.132946401615	208.442004976068	208.919938554235	310.847158048516
SOLSEv5.0_07645	27.0720206816263	26.7902947183844	19.2696480147634	12.6362611319774	5.90705038711458	12.3262664187655	9.32741370814644	17.2648473841282	14.9871678788013	6.65623223328768	18.5074256954786	13.6424702773238	13.6060177989452	4.89735699283482	5.65895947698521	8.68508354066951	8.29047375215218	16.2652582699805
SOLSEv5.0_07646	92.8183566227187	162.802560211721	113.47681608694	75.8175667918642	76.7916550324896	82.7620745259967	39.175137574215	113.18066618484	47.9589372121642	38.0356127616439	102.632087947654	23.1921994714504	54.4240711957807	48.9735699283482	53.7601150313595	107.695035904302	67.9818847676479	92.1697968632227
SOLSEv5.0_07647	114.089230015425	100.978803169295	113.47681608694	70.2014507332076	41.3493527098021	45.7832752697003	41.0406203158443	82.4876041686124	20.9820350303218	35.1829418045206	60.5697568215664	40.9274108319714	30.6135400476266	53.870926921183	33.9537568619112	97.2729356554985	71.2980742685087	74.0972876743555
SOLSEv5.0_07659	2440.34929287231	2716.12372606389	2068.27555358461	1371.73634732688	2380.54130600718	1598.89284403415	527.931615881088	1350.49472871403	638.453351636935	1425.3845882426	3171.49976690702	639.831856006486	1316.38222204795	1207.19849873378	1196.86992938237	2073.99794951188	2236.76981833066	3256.66615583387
SOLSEv5.0_07663	251.38304918653	234.930276761217	274.057216209969	258.341338698204	162.443885645651	151.436987430547	108.197999014499	90.1608696726694	74.9358393940065	95.0890319041097	205.264175895308	80.4905746362104	166.673718037078	168.958816252801	164.109824832571	257.078472803817	230.475170309831	178.917840969785
SOLSEv5.0_07671	42.5417467854128	49.4590056339404	44.962512034448	47.7369864985812	32.4887771291302	40.5005896616579	1.86548274162929	11.5098982560855	11.989734303041	7.60712255232878	11.7774527153046	12.2782232495914	81.636106793671	112.639210835201	158.450865355586	1823.8675435406	1614.98428691924	1612.06781964695
SOLSEv5.0_07674	23.2045891556797	26.7902947183844	23.5517920180442	21.0604352199623	20.674676354901	42.2614848643387	14.9238619330343	32.6113783922421	8.99230072728078	24.7231482950685	30.2848784107832	32.7419286655771	0	2.44867849641741	14.147398692463	31.2663007464102	6.63237900172174	28.9160147021875
SOLSEv5.0_07675	112.155514252452	162.802560211721	162.721472124669	151.635133583728	121.094532935849	96.8492361474429	24.2512756411807	86.3242369206409	11.989734303041	93.1872512660275	129.55197986835	96.8615389689989	30.6135400476266	36.7301774462612	48.1011555543743	116.380119444971	122.699011531852	159.038080862031
SOLSEv5.0_07678	63.8126201781191	57.7021732395972	66.3732320508519	49.1410155132453	17.7211511613437	26.4134280402117	14.9238619330343	53.7128585283988	11.989734303041	15.2142451046576	42.0623311260878	19.0994583882533	20.4090266984178	7.34603548925223	16.9768784309556	43.4254177033475	21.5552317555957	50.6030257288282
SOLSEv5.0_07679	239.78075460869	251.41661197253	314.737584241136	157.251249642385	183.118562000552	117.979978579612	37.3096548325857	166.893524713239	50.9563707879244	37.0847224426028	136.281952848524	32.7419286655771	102.045133492089	73.4603548925223	67.9075137238225	335.244224669843	189.02280154907	263.858634157461
SOLSEv5.0_07690	216.57616545301	210.200773944247	205.542912157477	143.210959495743	189.025612387667	172.567729862716	27.9822411244393	82.4876041686124	50.9563707879244	52.2989675472604	102.632087947654	69.5765984143513	74.8330978941984	100.395818353114	84.8843921547781	210.179021684202	159.177096041322	229.520866698613
SOLSEv5.0_07699	63.8126201781191	76.2493003523248	64.2321600492115	47.7369864985812	26.5817267420156	35.2179040536156	20.5203101579222	55.631174904413	0	26.6249289331507	48.7923041062618	20.4637054159857	37.4165489470992	24.4867849641741	36.7832366004038	46.8994511196153	48.0847477624826	70.4827858365821
SOLSEv5.0_01080	67.6800517040657	82.4316760565674	68.5143040524922	148.8270755544	168.350936032766	137.349825809101	158.566033038489	103.589084304769	140.879378060732	161.651354236987	105.997074437741	150.067173050562	142.863186888924	159.164102267132	149.962426140108	118.117136153105	130.989485284004	97.5915496198829
SOLSEv5.0_07707	181.769281719491	166.924144014549	169.14468812959	195.160033038317	141.76920929075	142.632511417143	54.0989995072493	80.5692877925982	68.940972242486	122.664851156302	159.836858279134	121.417985468182	115.651151291034	134.677317302958	135.815027447645	158.068520440185	179.074233046487	178.917840969785
SOLSEv5.0_07715	27.0720206816263	14.4255433098993	23.5517920180442	23.8684932492906	20.674676354901	29.9352184455733	27.9822411244393	28.7747456402136	41.9640700606436	45.6427353139727	18.5074256954786	49.1128929983657	78.2346023439347	73.4603548925223	39.6127163388964	24.3182339138746	24.8714212564565	30.7232656210742
SOLSEv5.0_01083	87.0172093337988	96.8572193664667	107.053600082019	99.6860600411548	91.559281000276	84.5229697286775	1432.69074557129	803.774561549968	1207.96573103138	225.36100561274	235.549054306092	165.073890355618	435.392569566246	423.621379880212	455.546237897309	138.961336650712	157.519001290891	204.219353834199
SOLSEv5.0_07729	46.4091783113594	53.5805894367688	74.9375200574134	56.1611605865661	67.9310794518177	66.9140177018697	39.175137574215	113.18066618484	17.9846014545616	52.2989675472604	48.7923041062618	47.7486459706333	23.8105311481541	24.4867849641741	22.6358379079408	53.8475179521509	67.9818847676479	88.5552950254493
SOLSEv5.0_07736	79.2823462819056	74.1885084509106	74.9375200574134	36.5047543812679	62.0240290647031	35.2179040536156	50.3680340239908	38.3663275202849	68.940972242486	42.7900643568494	48.7923041062618	51.8413870538304	139.461682439188	88.1524258710268	53.7601150313595	118.117136153105	104.459969277117	75.9045385932422
SOLSEv5.0_00110	44.4754625483861	30.9118785212128	42.8214400328077	37.9087833959321	14.7676259677865	28.1743232428925	13.058379191405	40.2846438962991	14.9871678788013	13.3124644665754	33.6498649008702	20.4637054159857	17.0075222486815	22.0381064677567	2.8294797384926	45.1624344114814	53.0590320137739	21.6870110266406
SOLSEv5.0_07748	104.420651200559	117.465138380608	119.900032091861	81.4336828505208	44.3028779033594	45.7832752697003	24.2512756411807	109.344033432812	17.9846014545616	41.8391740378083	87.4896487422626	40.9274108319714	40.8180533968355	31.8328204534263	45.2716758158817	111.16906932057	82.9047375215218	92.1697968632227
SOLSEv5.0_07751	255.250480712477	296.754033803642	301.891152231294	182.52377190634	141.76920929075	174.328625065397	57.8299649905079	176.48510659331	89.9230072728078	192.079844446302	158.15436503409	192.358830910265	129.257169089979	100.395818353114	155.621385617093	182.38675435406	220.526601807248	363.257434696231
SOLSEv5.0_07752	44.4754625483861	37.0942542254553	38.5392960295269	44.9289284692529	53.1634534840312	77.4793889179543	83.9467233733179	69.0593895365127	107.907608727369	72.2676642471234	40.3798378810443	45.0201519151685	57.825575645517	51.4222484247656	56.5895947698521	48.6364678277492	49.7428425129131	48.7957748099414
SOLSEv5.0_07778	71.5474832300124	55.641381338183	53.5268000410096	50.5450445279095	41.3493527098021	33.4570088509348	82.0812406316886	218.688066865624	86.9255736970475	38.986503080685	70.6647162918275	25.9206935269152	10.2045133492089	29.3841419570089	42.4421960773891	36.4773508708119	59.6914110154957	95.7842987009961
SOLSEv5.0_07779	34.8068837335195	37.0942542254553	51.3857280393692	50.5450445279095	29.5352519355729	31.696113648254	98.8705853063522	40.2846438962991	71.9384058182462	28.5267095712329	35.3323581459137	32.7419286655771	68.0300889947259	100.395818353114	79.2254326777929	86.8508354066951	74.6142637693696	90.362545944336
SOLSEv5.0_07800	224.311028504904	193.714438732933	158.439328121388	165.67542373037	53.1634534840312	128.545349795697	55.9644822488786	130.445513568968	32.9717693333629	55.1516385043836	166.566831259308	40.9274108319714	85.0376112434073	80.8063903817745	65.0780339853299	156.331503732051	150.88662228917	175.303339132012
SOLSEv5.0_07802	40.6080310224394	53.5805894367688	55.6678720426499	58.9692186158944	85.6522306131614	65.1531224991889	119.390895464274	88.2425532966552	149.871678788013	73.2185545661645	100.949594702611	83.2190686916751	61.2270800952533	63.6656409068527	70.7369934623151	78.1657518660256	44.7685582616218	43.3740220532813
SOLSEv5.0_07816	25.138304918653	57.7021732395972	49.2446560377288	28.080580293283	26.5817267420156	26.4134280402117	11.1928964497757	46.0395930243418	8.99230072728078	19.0178063808219	47.1098108612183	16.3709643327885	0	4.89735699283482	16.9768784309556	27.7922673301424	19.8971370051652	30.7232656210742
SOLSEv5.0_07819	36.7405994964928	51.5197975353546	36.3982240278865	29.4846093079472	17.7211511613437	22.8916376348501	14.9238619330343	19.1831637601424	11.989734303041	12.3615741475343	25.2373986756527	16.3709643327885	30.6135400476266	51.4222484247656	65.0780339853299	45.1624344114814	61.3495057659261	104.82055329543
SOLSEv5.0_07845	42.5417467854128	55.641381338183	44.962512034448	64.585334674551	20.674676354901	21.1307424321694	9.32741370814644	32.6113783922421	14.9871678788013	19.968696699863	28.6023851657397	19.0994583882533	23.8105311481541	22.0381064677567	11.3179189539704	50.3734845358831	39.7942740103305	45.181272972168
SOLSEv5.0_07855	73.4811989929857	90.6748436622241	79.2196640606942	57.5651896012302	59.0705038711458	49.3050656750618	37.3096548325857	63.30444040847	29.9743357576026	65.6114320138357	53.8397838413924	60.0268692202247	23.8105311481541	31.8328204534263	31.1242771234186	55.5845346602849	63.0076005163566	65.0610330799219
SOLSEv5.0_07866	69.6137674670391	103.039595070709	55.6678720426499	134.786785407759	100.419856580948	98.6101313501237	169.758929488265	72.8960222885412	209.820350303218	218.704773379452	97.5846082125237	200.54431307666	224.499293682595	129.779960310123	164.109824832571	97.2729356554985	84.5628322719522	106.627804214316
SOLSEv5.0_00113	193.371576297331	189.592854930105	261.210784200127	122.150524275781	180.165036806995	158.48056824127	106.332516272869	78.6509714165839	116.89990945465	132.173754346713	158.15436503409	211.458289298519	340.150444973629	225.278421670402	198.063581694482	189.334821186595	162.493285542183	155.423579024258
SOLSEv5.0_01113	34.8068837335195	51.5197975353546	34.2571520262461	56.1611605865661	20.674676354901	19.3698472294886	5.59644822488786	7.67326550405697	11.989734303041	26.6249289331507	38.6973446360008	27.2849405546476	68.0300889947259	36.7301774462612	48.1011555543743	20.8442004976068	34.8199897590392	14.4580073510938
SOLSEv5.0_07878	38.6743152594661	72.1277165494964	57.8089440442903	92.665914967834	44.3028779033594	91.5665505394006	27.9822411244393	101.670767928755	62.9461050909655	116.008618923014	63.9347433116534	105.047021135393	27.2120355978903	12.2433924820871	39.6127163388964	64.2696182009544	94.5114007745348	86.7480441065625
SOLSEv5.0_01114	21.2708733927064	14.4255433098993	23.5517920180442	14.0402901466415	11.8141007742292	21.1307424321694	9.32741370814644	44.1212766483276	8.99230072728078	19.0178063808219	16.8249324504351	20.4637054159857	3.40150444973629	0	2.8294797384926	12.1591169569373	29.8457055077478	30.7232656210742
SOLSEv5.0_07886	228.17846003085	313.240369014956	323.301872247698	254.129251654211	147.676259677865	179.61131067344	108.197999014499	289.665772778151	101.912741575849	105.548825413562	245.644013776353	102.318527079928	51.0225667460444	68.5629978996875	121.667628755182	291.818806966495	187.364706798639	256.629630481914
SOLSEv5.0_07888	52.2103256002793	16.4863352113135	25.6928640196846	16.8483481759698	44.3028779033594	21.1307424321694	89.5431715982058	67.1410731604985	77.9332729697667	39.9373933997261	80.7596757620886	31.3776816378447	30.6135400476266	44.0762129355134	48.1011555543743	39.9513842870797	39.7942740103305	19.8797601077539
SOLSEv5.0_07891	108.288082726505	129.829889789094	109.194672083659	77.2215958065283	32.4887771291302	63.3922272965081	18.6548274162929	17.2648473841282	11.989734303041	10.4597935094521	97.5846082125237	13.6424702773238	61.2270800952533	34.2814989498437	73.5664732008077	125.065202985641	94.5114007745348	41.5667711343945
SOLSEv5.0_07896	150.829829511918	236.991068662631	137.028608104984	130.574698363766	67.9310794518177	102.131921755485	27.9822411244393	113.18066618484	20.9820350303218	33.2811611664384	114.409540662959	35.4704227210419	119.05265574077	115.087889331618	107.520230062719	144.172386775114	124.357106282283	117.471309727637
SOLSEv5.0_07957	88.9509250967721	98.9180112678808	85.6428800656153	115.13037920246	121.094532935849	154.958777835909	221.992446253885	120.853931688897	221.810084606259	189.227173489178	148.059405563829	177.352113605209	142.863186888924	159.164102267132	274.459534633783	109.432052612436	242.081833562844	312.654408967403
SOLSEv5.0_07979	36.7405994964928	35.0334623240411	32.1160800246057	18.252377190634	20.674676354901	28.1743232428925	9.32741370814644	23.0197965121709	2.99743357576026	22.8213676569863	42.0623311260878	20.4637054159857	20.4090266984178	4.89735699283482	14.147398692463	39.9513842870797	24.8714212564565	32.5305165399609
SOLSEv5.0_07986	309.394522075729	294.693241902228	336.14830425754	234.472845448913	256.956691839484	251.808013983352	67.1573786986543	147.710360953097	65.9435386667257	189.227173489178	260.786452981744	158.252655216956	78.2346023439347	198.34295820981	164.109824832571	343.929308210512	331.618950086087	327.112416318496
SOLSEv5.0_07989	131.492671882185	154.559392606064	175.567904134511	119.342466246453	124.048058129406	151.436987430547	63.4264132153958	42.2029602723133	59.9486715152052	79.8747867994522	55.5222770864359	64.1196103034218	224.499293682595	129.779960310123	99.0317908472411	135.487303234444	152.5447170396	153.616328105371
SOLSEv5.0_08013	98.6195039116387	105.100386972123	115.617888088581	65.9893636892151	26.5817267420156	56.348646485785	29.8477238660686	103.589084304769	29.9743357576026	37.0847224426028	77.3946892720015	32.7419286655771	37.4165489470992	17.1407494749219	25.4653176464334	60.7955847846866	28.1876107573174	52.4102766477149
SOLSEv5.0_08028	40.6080310224394	49.4590056339404	51.3857280393692	50.5450445279095	67.9310794518177	38.7396944589772	13.058379191405	53.7128585283988	8.99230072728078	50.3971869091782	62.2522500666099	36.8346697487742	17.0075222486815	19.5894279713393	11.3179189539704	52.110501244017	26.529516006887	56.0247784854883
SOLSEv5.0_08034	7.73486305189323	4.12158380282837	6.42321600492115	16.8483481759698	2.95352519355729	35.2179040536156	37.3096548325857	11.5098982560855	38.9666364848834	21.8704773379452	8.41246622521756	23.1921994714504	30.6135400476266	22.0381064677567	28.294797384926	22.5812172057407	14.9228527538739	21.6870110266406
SOLSEv5.0_08045	63.8126201781191	76.2493003523248	74.9375200574134	33.6966963519396	26.5817267420156	58.1095416884657	22.3857928995514	17.2648473841282	38.9666364848834	15.2142451046576	53.8397838413924	6.8212351386619	30.6135400476266	39.1788559426786	31.1242771234186	55.5845346602849	49.7428425129131	30.7232656210742
SOLSEv5.0_08047	56.0777571262259	65.9453408452539	66.3732320508519	53.3531025572378	73.8381298389323	36.9787992562964	52.23351676562	69.0593895365127	62.9461050909655	59.9060900995891	62.2522500666099	43.6559048874361	17.0075222486815	34.2814989498437	39.6127163388964	92.0618855310968	71.2980742685087	90.362545944336
SOLSEv5.0_08059	112.155514252452	123.647514084851	104.912528080379	129.170669349102	112.233957355177	172.567729862716	57.8299649905079	126.60888081694	62.9461050909655	138.82998658	104.314581192698	150.067173050562	68.0300889947259	44.0762129355134	56.5895947698521	88.587852114829	94.5114007745348	137.351069835391
SOLSEv5.0_08060	129.558956119212	129.829889789094	107.053600082019	144.614988510408	76.7916550324896	112.69729297157	48.5025512823615	153.465310081139	47.9589372121642	120.763070518219	111.044554172872	152.795667106026	44.2195578465718	44.0762129355134	45.2716758158817	102.4839857799	58.0333162650653	148.194575348711
SOLSEv5.0_08070	110.221798489479	119.525930282023	122.041104093502	99.6860600411548	103.373381774505	86.2838649313582	48.5025512823615	124.690564440926	59.9486715152052	96.0399222231508	95.9021149674802	88.6760568026046	57.825575645517	44.0762129355134	62.2485542468373	93.7989022392307	126.015201032713	90.362545944336
SOLSEv5.0_08082	309.394522075729	300.875617606471	286.903648219811	332.754876475404	165.397410839208	167.285044254674	93.2741370814644	730.878539261426	86.9255736970475	180.669160617808	336.498649008702	260.571182296884	98.6436290423525	66.1143194032701	56.5895947698521	366.510525416253	392.968455852013	923.505219551114
SOLSEv5.0_01154	204.973870875171	191.653646831519	263.351856201767	195.160033038317	304.213094936401	163.763253849313	59.6954477321372	141.955411825054	38.9666364848834	71.3167739280823	158.15436503409	75.0335865252809	78.2346023439347	83.2550688781919	62.2485542468373	225.812172057407	164.151380292613	216.870110266406
SOLSEv5.0_08093	52.2103256002793	84.4924679579815	64.2321600492115	28.080580293283	2.95352519355729	17.6089520268078	7.46193096651715	103.589084304769	23.9794686060821	8.55801287136988	26.9198919206962	2.72849405546476	30.6135400476266	22.0381064677567	5.65895947698521	26.0552506220085	11.606663253013	46.9885238910547
SOLSEv5.0_08094	204.973870875171	239.051860564045	179.850048137792	35.1007253666038	5.90705038711458	22.8916376348501	44.7715857991029	253.21776163388	38.9666364848834	23.7722579760274	136.281952848524	12.2782232495914	47.6210622963081	56.3196054176004	22.6358379079408	74.6917184497578	33.1618950086087	50.6030257288282
SOLSEv5.0_08096	26820.6376324398	28245.2138007828	25632.9140036387	3691.19227955205	4362.35671088412	6793.53369194245	8217.45147687701	27913.4215873832	6123.75679527821	2811.78267340452	12857.6133786225	1769.4283949689	18034.7765925018	20355.8643407179	4462.08954760284	13725.9060276741	10313.3493476773	14232.1009862329
SOLSEv5.0_08097	37312.9793623329	41562.0510677213	37295.3331965738	5098.02935224553	4309.19325740009	7446.82581213702	8607.33736987753	36875.7956961218	6021.84405370236	3135.0853818785	17269.1106671266	1723.043996026	18555.2067733115	22723.7364467536	4861.04619073029	19659.5551026595	14075.566336404	19543.611436841
SOLSEv5.0_08099	94.752072385692	90.6748436622241	85.6428800656153	60.3732476305585	11.8141007742292	29.9352184455733	24.2512756411807	172.648473841282	59.9486715152052	21.8704773379452	68.982223046784	24.5564464991828	64.6285845449896	39.1788559426786	28.294797384926	55.5845346602849	71.2980742685087	70.4827858365821
SOLSEv5.0_08104	856.636082997175	999.484072185879	907.814528695522	311.694441255442	242.189065871698	295.830394050371	298.477238660686	1078.09380332	203.825483151698	196.834296041507	563.635237089576	135.060455745506	363.960976121783	492.184377779899	316.901730711172	590.585680765526	409.549403356318	509.644759126055
SOLSEv5.0_08105	40.6080310224394	80.3708841551532	51.3857280393692	35.1007253666038	14.7676259677865	26.4134280402117	27.9822411244393	95.9158188007121	17.9846014545616	12.3615741475343	35.3323581459137	12.2782232495914	27.2120355978903	19.5894279713393	14.147398692463	24.3182339138746	38.1361792599	27.1087637833008
SOLSEv5.0_08120	669.065653988764	902.626852819413	830.735936636468	501.238358235102	298.306044549286	198.981157902928	490.621961048503	1014.78936291153	386.668931273073	228.213676569863	736.932041329058	137.78894980097	880.9896524817	918.254436156529	1839.16183002019	1287.12938072722	1119.21395654054	1221.70162116742
SOLSEv5.0_01160	65.7463359410924	80.3708841551532	59.9500160459307	35.1007253666038	17.7211511613437	35.2179040536156	7.46193096651715	36.4480111442706	8.99230072728078	18.0669160617808	58.8872635765229	25.9206935269152	20.4090266984178	7.34603548925223	45.2716758158817	55.5845346602849	48.0847477624826	48.7957748099414
SOLSEv5.0_08127	75.414914755959	63.8845489438397	70.6553760541326	56.1611605865661	53.1634534840312	40.5005896616579	33.5786893493272	17.2648473841282	38.9666364848834	45.6427353139727	43.7448243711313	47.7486459706333	125.855664640243	127.331281813705	116.008669278197	53.8475179521509	58.0333162650653	46.9885238910547
SOLSEv5.0_08128	56.0777571262259	76.2493003523248	72.796448055773	110.918292158468	79.7451802260469	100.371026552804	35.4441720909565	107.425717056798	32.9717693333629	127.419302751507	74.0297027819145	120.053738440449	10.2045133492089	31.8328204534263	25.4653176464334	81.6397852822934	77.9304532702305	142.772822592051
SOLSEv5.0_08134	257.18419647545	206.079190141418	224.81256017224	154.443191613057	147.676259677865	207.785633916332	82.0812406316886	63.30444040847	68.940972242486	96.9908125421919	107.679567682785	50.477140026098	268.718851529167	168.958816252801	101.861270585734	225.812172057407	184.048517297778	140.965571673164
SOLSEv5.0_01164	100.553219674612	82.4316760565674	117.758960090221	109.514263143804	224.467914710354	137.349825809101	42.9061030574736	51.7945421523846	44.9615036364039	93.1872512660275	84.1246622521756	66.8481043588866	142.863186888924	117.536567828036	90.5433516317633	100.746969071766	121.040916781422	92.1697968632227
SOLSEv5.0_08141	98.6195039116387	86.5532598593957	77.0785920590538	102.494118070483	103.373381774505	117.979978579612	249.974687378324	126.60888081694	257.779287515382	192.079844446302	100.949594702611	193.723077937998	153.067700238133	181.202208734888	152.791905878601	145.909403483248	129.331390533574	92.1697968632227
SOLSEv5.0_08145	59.9451886521725	53.5805894367688	83.5018080639749	32.2926673372755	14.7676259677865	15.848056824127	18.6548274162929	40.2846438962991	17.9846014545616	17.1160257427398	47.1098108612183	10.913976221859	71.4315934444622	48.9735699283482	50.9306352928669	50.3734845358831	43.1104635111913	45.181272972168
SOLSEv5.0_01166	1450.28682222998	1382.79136584892	1445.22360110726	977.20419420625	989.430939841693	730.771509112524	611.878339254406	690.593895365127	467.599637818601	586.699326848357	1818.77519789204	534.784834871093	1316.38222204795	1045.58571797023	1765.59535681938	2542.99246070803	2435.74118838231	2190.3881136907
SOLSEv5.0_08150	394.478015646555	375.064126057381	413.226896316594	263.95745475686	236.282015484583	262.373385199436	55.9644822488786	67.1410731604985	71.9384058182462	130.27197370863	311.26125033305	79.126327608478	275.52186042864	286.495384080837	217.86993986393	373.458592248789	280.218012822744	146.387324429824
SOLSEv5.0_08159	4644.78526266188	4158.67805705382	5121.44422792379	5074.16085899624	5230.69311778996	3903.90466434329	283.553376727652	817.202776182067	368.684329818512	534.400359301097	1667.35080583812	514.321129455107	2292.61399912226	2093.62011443689	2339.97974373338	5676.57060218159	6357.13527315029	4890.42098650746
SOLSEv5.0_08175	104.420651200559	105.100386972123	102.771456078738	56.1611605865661	26.5817267420156	38.7396944589772	46.6370685407322	74.8143386645555	29.9743357576026	32.3302708473973	82.4421690071321	43.6559048874361	27.2120355978903	48.9735699283482	90.5433516317633	126.802219693775	56.3752215146348	65.0610330799219
SOLSEv5.0_01172	25.138304918653	37.0942542254553	32.1160800246057	44.9289284692529	32.4887771291302	35.2179040536156	18.6548274162929	5.75494912804273	5.99486715152052	17.1160257427398	20.1899189405221	5.45698811092952	6.80300889947259	14.6920709785045	8.48843921547781	34.740334162678	21.5552317555957	52.4102766477149
SOLSEv5.0_08177	15.4697261037865	24.7295028169702	25.6928640196846	84.2417408798491	56.1169786775885	81.0011793233159	74.6193096651715	51.7945421523846	59.9486715152052	75.1203352042467	53.8397838413924	61.3911162479571	37.4165489470992	29.3841419570089	56.5895947698521	50.3734845358831	74.6142637693696	86.7480441065625
SOLSEv5.0_08185	268.78649105329	292.632450000814	276.198288211609	169.887510774362	189.025612387667	200.742053105609	70.8883441819129	201.423219481495	98.9153080000886	129.321083389589	227.136588080874	130.967714662308	115.651151291034	83.2550688781919	113.179189539704	253.60443938755	198.971370051652	243.978874049707
SOLSEv5.0_08195	90.8846408597454	107.161178873538	119.900032091861	106.706205114476	141.76920929075	183.133101078801	42.9061030574736	163.056891961211	62.9461050909655	94.1381415850686	65.617236556697	109.13976221859	27.2120355978903	24.4867849641741	19.8063581694482	102.4839857799	94.5114007745348	119.278560646523
SOLSEv5.0_08200	90.8846408597454	105.100386972123	113.47681608694	64.585334674551	56.1169786775885	63.3922272965081	192.144722387817	86.3242369206409	101.912741575849	100.794373818356	143.011925828699	88.6760568026046	102.045133492089	127.331281813705	192.404622217497	138.961336650712	155.860906540461	151.809077186484
SOLSEv5.0_08201	77.3486305189323	92.7356355636383	124.182176095142	65.9893636892151	67.9310794518177	58.1095416884657	22.3857928995514	63.30444040847	23.9794686060821	44.6918449949316	102.632087947654	36.8346697487742	74.8330978941984	46.5248914319308	70.7369934623151	109.432052612436	84.5628322719522	81.3262913499024
SOLSEv5.0_08202	224.311028504904	189.592854930105	256.928640196846	176.907655847683	103.373381774505	116.219083376931	85.8122061149472	136.200462697011	68.940972242486	102.696154456439	168.249324504351	105.047021135393	98.6436290423525	97.9471398566964	132.985547709152	225.812172057407	167.467569793474	104.82055329543
SOLSEv5.0_08207	1900.84259500276	2209.16891831601	1963.36302550423	1460.19017525072	1594.90360452094	1281.93170755161	440.253927024512	1398.45263811438	614.473883030853	1183.85844720617	1616.87600848681	1225.09383090368	1350.39726654531	1346.77317302958	679.075137238225	1537.2597866985	1736.02520370067	2437.98148957818
SOLSEv5.0_08208	4437.87767602374	4766.61166797101	4562.62443549566	3750.16149816795	4102.44649385108	3514.74682455084	1626.70095070074	2856.37308388521	1912.36262133505	3532.55753523768	3624.09044982372	3425.624286636	3489.94356542944	3778.31091997206	2546.53176464334	3668.5792875788	3921.39408476798	5524.7660590367
SOLSEv5.0_08220	814.094336211762	914.991604227898	770.785920590538	591.096215173608	469.610505775609	625.117796951677	356.307203651194	414.356337219076	359.692029091231	425.04797261137	582.142662785055	338.33326287763	581.657260904906	536.260590715413	506.476873190176	979.67742338752	926.874965490614	912.661714037793
SOLSEv5.0_08227	8914.42966730695	8513.13134474199	8303.0772223614	8692.34362978576	11760.9373207451	7897.6149840233	2624.73421747241	4715.22165224301	2880.53366630561	5577.92261149508	9068.63859078453	4413.33913471425	7252.00748683778	7301.95927631672	7135.94790047835	10135.4924919613	11145.7129123934	12282.0772447541
SOLSEv5.0_01181	187.570429008411	195.775230634347	201.260768154196	148.8270755544	150.629784871422	117.979978579612	76.4847924068008	61.3861240324558	101.912741575849	135.026425303836	166.566831259308	124.146479523647	217.696284783123	210.586350691897	175.427743786541	168.490620688988	175.758043545626	128.314815240957
SOLSEv5.0_08234	1140.89230015425	1114.88841866507	1158.31995288745	1495.29090061732	1984.7689300705	1732.72087943789	2363.56663364431	1699.62830914862	2475.88013357797	1426.33547856165	1657.25584636786	1371.06826287104	2690.59001974141	2656.81616861289	2300.36702739449	1717.90952434443	1465.75575938051	1554.23579024258
SOLSEv5.0_08239	2968.25369616403	3346.72604789663	2569.28640196846	1801.36922581411	2478.00763739457	2084.89991997404	485.025512823615	790.346346917868	530.545742909566	1091.62208625918	2283.14333352405	542.970317037487	1234.74611525427	1919.76394119125	1570.3612548634	3055.41238960753	2903.32390800369	4256.07591397822
SOLSEv5.0_08248	15835.1983829884	17900.0384556836	14272.3859629348	9647.08335975739	14362.9930162691	11065.465453646	3729.10000051695	7951.42137857904	4271.34284545837	9237.89944948426	19346.9898247553	5010.87933286103	8735.0634269228	10171.8104741179	9405.19065074941	13034.5733778368	14559.7300035297	20562.9009550931
SOLSEv5.0_08253	713.54111653715	698.608454579408	796.478784610222	474.561806956483	339.655397259088	382.114258981729	339.51785897653	437.376133731247	218.812651030499	250.084153907809	553.540277619315	212.822536326251	785.747527889084	685.629978996875	645.121380376314	684.384583004757	502.402709380422	464.463486153887
SOLSEv5.0_08256	406.080310224394	484.286096832333	456.048336349401	292.038035050144	635.007916614818	494.811551953299	2863.51600840096	2330.7543968573	2838.56959624497	951.841209360138	842.929115766799	952.244425357201	1312.98071759821	1327.18374505824	1966.48841825236	347.40334162678	288.508486574896	305.425405291856
SOLSEv5.0_08261	18225.2710660234	19688.8058261111	16017.3596442717	7476.45450308661	8340.75514660579	6782.96832072637	1180.85057545134	3936.38520358123	1453.75528424373	7438.8149658585	28627.6225644154	2911.3031571809	5459.41464182675	7368.07359571999	6188.07218808332	15007.8243582769	15783.4039293473	29770.8443868209
SOLSEv5.0_08264	448.622057009807	548.170645776173	475.317984364165	485.794039073796	203.793238355453	232.438166753863	65.291895957025	289.665772778151	74.9358393940065	96.9908125421919	235.549054306092	90.040303830337	129.257169089979	168.958816252801	132.985547709152	470.731527904287	383.019887349431	576.513043124864
SOLSEv5.0_08271	609.120465336592	517.25876725496	571.666224437982	1208.86898162583	2023.16475758674	1204.45231863365	1501.71360701158	1076.17548694399	1612.61926375902	1113.49256359712	1248.40998782229	1005.45005943876	3095.36904926003	2167.08046932941	1875.9450666206	1384.40231638272	1135.79490404485	1143.98983165529
SOLSEv5.0_08273	7425.4685298175	7591.95736480985	7523.7270137643	3613.97068374553	5617.60491814597	5263.31576081285	3820.50865485678	2720.1726211882	4502.14523079191	3211.15660740179	6058.65817540169	3110.48322322982	8129.59563486974	7128.10310307108	8692.16175664928	4952.23463488975	4500.0691526682	5293.4379414192
SOLSEv5.0_08280	233.97960731977	263.781363381016	261.210784200127	212.008381214287	245.142591065255	241.242642767267	61.5609304737665	218.688066865624	68.940972242486	196.834296041507	249.00900026644	264.663923380082	91.8406201428799	124.882603317288	107.520230062719	244.91935584688	270.269444320161	408.438707668399
SOLSEv5.0_08281	189.504144771384	119.525930282023	104.912528080379	92.665914967834	121.094532935849	135.58893060642	82.0812406316886	209.096484985552	77.9332729697667	141.682657537124	124.50450013322	181.444854688406	54.4240711957807	66.1143194032701	70.7369934623151	100.746969071766	139.279959036157	124.700313403184
SOLSEv5.0_08289	61.8789044151458	74.1885084509106	66.3732320508519	70.2014507332076	94.5128061938333	66.9140177018697	24.2512756411807	53.7128585283988	35.9692029091231	28.5267095712329	80.7596757620886	30.0134346101123	27.2120355978903	17.1407494749219	39.6127163388964	102.4839857799	79.5885480206609	84.9407931876758
SOLSEv5.0_08291	44.4754625483861	37.0942542254553	55.6678720426499	29.4846093079472	17.7211511613437	15.848056824127	5.59644822488786	32.6113783922421	14.9871678788013	18.0669160617808	42.0623311260878	31.3776816378447	6.80300889947259	17.1407494749219	8.48843921547781	24.3182339138746	16.5809475043044	36.1450183777344
SOLSEv5.0_08293	792.823462819056	816.073592960017	1059.83064081199	511.066561337751	623.193815840589	491.289761547938	263.033066569729	178.403422969325	176.848580969855	869.113751603563	4174.26574095295	442.016036985291	353.756462772574	237.521814152489	1211.01732807483	1737.0167081339	1853.74993098123	1716.88837294238
SOLSEv5.0_08299	197.239007823277	195.775230634347	233.376848178802	341.179050563389	389.865325549562	334.570088509348	438.388444282883	439.294450107262	500.571407151963	365.141882511781	307.896263842963	425.645072652502	421.7865517673	391.788559426786	387.638724173487	265.763556344487	243.739928313274	271.087637833008
SOLSEv5.0_08302	61.8789044151458	72.1277165494964	49.2446560377288	51.9490735425736	53.1634534840312	42.2614848643387	13.058379191405	70.977705912527	17.9846014545616	42.7900643568494	42.0623311260878	55.9341281370275	13.6060177989452	7.34603548925223	36.7832366004038	52.110501244017	66.3237900172174	79.5190404310157
SOLSEv5.0_08305	605.253033810645	805.769633452946	657.309104503597	339.775021548725	256.956691839484	345.135459725433	322.728514301867	542.883534412031	251.784420363862	210.146760508083	461.003149141922	193.723077937998	333.347436074157	345.263667994855	234.846818294886	451.624344114814	321.670381583505	321.690663561836
SOLSEv5.0_08309	116.022945778398	103.039595070709	149.875040114827	212.008381214287	324.887771291302	272.938756415521	386.154927517262	258.972710761923	329.717693333629	268.151069969589	264.151439471831	260.571182296884	363.960976121783	381.993845441116	348.02600783459	276.18565659329	218.868507056818	211.448357509746
SOLSEv5.0_08310	135.360103408131	129.829889789094	152.016112116467	219.028526287608	194.932662774781	198.981157902928	307.804652368832	216.769750489609	371.681763394272	220.606554017535	242.279027286266	221.008018492645	469.407614063608	421.172701383795	333.878609142127	244.91935584688	233.791359810691	253.015128644141
SOLSEv5.0_08312	241.714470371663	276.146114789501	254.787568195206	219.028526287608	159.490360452094	202.50294830829	100.736068047982	293.502405530179	116.89990945465	191.128954127261	186.75675019983	197.815819021195	122.454160190507	95.498461360279	104.690750324226	246.656372555014	220.526601807248	213.255608428633
SOLSEv5.0_08323	11548.1505364766	12377.1161598936	12613.0551616635	9804.33460939977	9126.39284809203	7103.45124761427	899.162681465316	2747.0290504524	1231.94519963747	3343.3303617485	6482.64647315265	3933.12418095245	4228.07003102221	4843.48606591364	2871.92193456999	10060.8007735116	8630.38317599042	12694.1304542603
SOLSEv5.0_08331	199.172723586251	245.234236268288	207.683984159117	157.251249642385	62.0240290647031	91.5665505394006	52.23351676562	176.48510659331	32.9717693333629	50.3971869091782	148.059405563829	47.7486459706333	115.651151291034	102.844496849531	107.520230062719	260.552506220085	195.655180550791	162.652582699805
SOLSEv5.0_08337	59.9451886521725	82.4316760565674	87.7839520672557	70.2014507332076	41.3493527098021	65.1531224991889	31.7132066076979	57.5494912804273	17.9846014545616	39.9373933997261	70.6647162918275	36.8346697487742	17.0075222486815	36.7301774462612	28.294797384926	57.3215513684188	46.4266530120522	61.4465312421485
SOLSEv5.0_08352	175.968134430571	206.079190141418	158.439328121388	122.150524275781	135.862158903635	89.8056553367198	50.3680340239908	163.056891961211	38.9666364848834	41.8391740378083	158.15436503409	19.0994583882533	64.6285845449896	53.870926921183	53.7601150313595	126.802219693775	104.459969277117	106.627804214316
SOLSEv5.0_01193	88.9509250967721	59.7629651410113	87.7839520672557	130.574698363766	162.443885645651	102.131921755485	35.4441720909565	24.9381128881852	20.9820350303218	35.1829418045206	58.8872635765229	35.4704227210419	64.6285845449896	53.870926921183	56.5895947698521	93.7989022392307	124.357106282283	207.833855671973
SOLSEv5.0_08369	71.5474832300124	76.2493003523248	51.3857280393692	181.119742891676	200.839713161896	190.176681889524	154.835067555231	187.995004849396	176.848580969855	181.62005093685	164.884338014264	124.146479523647	176.878231386287	237.521814152489	141.47398692463	218.864105224872	177.416138296057	168.074335456465
SOLSEv5.0_08379	1477.35884291161	1424.0072038772	1539.43076917943	1472.8264363827	1544.69367623046	1348.84572525348	677.170235211431	608.106291196515	761.348128243106	1086.86763466397	1519.29140027429	987.714848078243	1000.04230822247	1126.39210835201	1341.17339604549	1471.25315178941	1648.14618192785	1754.840642239
SOLSEv5.0_08383	897.244114019614	1038.63911831275	1034.1377767923	1100.75874749669	1095.75784680976	804.729107625117	227.588894478773	861.324052830395	272.766455394184	567.681520467535	577.095183049925	502.042906205516	469.407614063608	453.005521837221	430.080920250876	871.982387483219	1001.48922925998	1633.75483067359
SOLSEv5.0_08405	224.311028504904	224.626317254146	205.542912157477	150.231104569064	150.629784871422	179.61131067344	104.46703353124	105.507400680783	92.920440848568	96.0399222231508	144.694419073742	96.8615389689989	153.067700238133	112.639210835201	101.861270585734	255.341456095684	182.390422547348	262.051383238574
SOLSEv5.0_08406	67.6800517040657	72.1277165494964	74.9375200574134	71.6054797478717	76.7916550324896	72.196703309912	27.9822411244393	15.3465310081139	14.9871678788013	52.2989675472604	57.2047703314794	60.0268692202247	51.0225667460444	56.3196054176004	56.5895947698521	55.5845346602849	86.2209270223827	99.3988005387696
SOLSEv5.0_08407	127.625240356238	82.4316760565674	92.0660960705364	96.8780020118265	106.326906968062	103.892816958166	33.5786893493272	38.3663275202849	11.989734303041	64.6605416947946	80.7596757620886	73.6693394975485	112.249646841298	78.3577118853571	113.179189539704	116.380119444971	130.989485284004	164.459833618691
SOLSEv5.0_08408	61.8789044151458	86.5532598593957	77.0785920590538	65.9893636892151	29.5352519355729	45.7832752697003	3.73096548325857	15.3465310081139	2.99743357576026	16.1651354236987	43.7448243711313	6.8212351386619	6.80300889947259	14.6920709785045	11.3179189539704	57.3215513684188	67.9818847676479	110.24230605209
SOLSEv5.0_08412	717.408548063097	818.134384861431	1057.68956881035	2166.41676962679	2091.09583703856	1942.2674085569	3053.79524804714	1929.82627427033	2976.45154072994	1916.04399286781	2209.11363074213	1897.66761557574	3023.93745581556	2793.94216441226	3120.91615155734	1641.48078918654	1659.75284518087	1528.93427737816
SOLSEv5.0_08420	224.311028504904	201.95760633859	158.439328121388	150.231104569064	233.328490291026	95.0883409447621	955.127163714195	984.096300895307	920.2121077584	195.883405722466	461.003149141922	117.325244384985	275.52186042864	301.187455059341	348.02600783459	201.493938143533	190.6808962995	157.230829943145
SOLSEv5.0_08421	127.625240356238	111.282762676366	134.887536103344	129.170669349102	94.5128061938333	82.7620745259967	470.10165089058	516.027105147831	599.486715152052	119.812180199178	302.848784107832	105.047021135393	231.302302582068	166.510137756384	192.404622217497	111.16906932057	137.621864285726	130.122066159844
SOLSEv5.0_08433	52.2103256002793	43.2766299296979	81.3607360623345	44.9289284692529	29.5352519355729	44.0223800670195	1.86548274162929	63.30444040847	11.989734303041	5.70534191424658	43.7448243711313	23.1921994714504	3.40150444973629	22.0381064677567	19.8063581694482	48.6364678277492	38.1361792599	41.5667711343945
SOLSEv5.0_08437	29.0057364445996	51.5197975353546	47.1035840360884	58.9692186158944	62.0240290647031	47.5441704723811	7.46193096651715	59.4678076564415	14.9871678788013	31.3793805283562	31.9673716558267	35.4704227210419	3.40150444973629	9.79471398566964	33.9537568619112	38.2143675789458	23.2133265060261	48.7957748099414
SOLSEv5.0_08438	1879.57172161005	1836.16558416004	1774.94868935988	1249.5858230511	1692.36993590833	1230.86574667387	175.355377713153	339.541998554521	206.822916727458	311.89202464548	659.537352057057	249.657206075025	1642.92664922263	1493.69388281462	1177.06357121292	2200.80016920565	1450.83290662663	1201.82186105967
SOLSEv5.0_08441	177.901850193544	175.167311620206	181.991120139432	136.190814422423	44.3028779033594	93.3274457420814	52.23351676562	243.626179753809	53.9538043636847	54.2007481853425	183.391763709743	79.126327608478	68.0300889947259	66.1143194032701	62.2485542468373	142.43537006698	97.8275902753957	93.9770477821094
SOLSEv5.0_08442	535.639266343606	620.298362325669	556.678720426499	318.714586328762	233.328490291026	227.155481145821	274.225963019505	602.351342068472	236.797252485061	202.539637955754	494.653014042792	197.815819021195	234.703807031804	259.559920620245	223.528899340916	369.984558832521	248.714212564565	309.039907129629
SOLSEv5.0_08450	2658.8591740883	2569.80750106349	2612.10784200127	1840.6820382247	1199.13122858426	1134.01651052642	798.426613417335	636.881036836729	626.463617333894	660.868771733563	2024.03937378734	442.016036985291	2285.81099022279	1677.34477004593	2124.93928360795	3263.8543945836	2694.40396944946	1933.75848320879
SOLSEv5.0_08471	30100.2195664425	29531.1479472653	31071.2368878052	21654.3394931652	22931.1696027788	21003.9579775763	5408.0344679833	13485.7641233801	6414.50785212696	14511.5371588862	19505.1441897894	15349.143309017	14123.0464753051	15468.3020618688	13018.4362768045	22084.4304272144	21301.5432587798	26629.8422897958
SOLSEv5.0_08472	423.483752091154	416.279964085665	421.791184323155	409.976472281932	416.447052291578	397.962315805856	121.256378205904	170.730157465268	185.840881697136	249.133263588767	274.246398942092	264.663923380082	241.506815931277	313.430847541428	232.017338556393	470.731527904287	394.626550602444	375.908191128438
SOLSEv5.0_01206	106.354366963532	160.741768310306	132.746464101704	53.3531025572378	124.048058129406	82.7620745259967	27.9822411244393	51.7945421523846	29.9743357576026	51.3480772282193	95.9021149674802	31.3776816378447	122.454160190507	71.0116763961049	59.4190745083447	126.802219693775	97.8275902753957	108.435055133203
SOLSEv5.0_08491	38.6743152594661	53.5805894367688	32.1160800246057	42.1208704399246	20.674676354901	29.9352184455733	13.058379191405	40.2846438962991	20.9820350303218	12.3615741475343	35.3323581459137	20.4637054159857	6.80300889947259	12.2433924820871	5.65895947698521	50.3734845358831	19.8971370051652	36.1450183777344
SOLSEv5.0_08498	319.063100890596	296.754033803642	353.276880270663	183.927800921004	301.259569742844	288.786813239648	376.827513809116	283.910823650108	443.620169212518	246.280592631644	240.596534041222	237.378982825434	469.407614063608	484.838342290647	415.933521558413	592.32269747366	595.256015404526	728.322120311348
SOLSEv5.0_08501	342.267690046275	364.760166550311	331.866160254259	325.734731402083	227.421439903911	198.981157902928	143.642171105455	343.378631306549	143.876811636492	167.356696151233	284.341358412353	219.643771464913	112.249646841298	146.920709785045	166.939304571064	297.029857090897	270.269444320161	247.593375887481
SOLSEv5.0_08504	46.4091783113594	30.9118785212128	23.5517920180442	39.3128124105962	17.7211511613437	19.3698472294886	7.46193096651715	26.8564292641994	11.989734303041	12.3615741475343	20.1899189405221	12.2782232495914	6.80300889947259	9.79471398566964	14.147398692463	34.740334162678	23.2133265060261	27.1087637833008
SOLSEv5.0_08510	48.3428940743327	70.0669246480822	64.2321600492115	75.8175667918642	59.0705038711458	81.0011793233159	33.5786893493272	92.0791860486837	11.989734303041	49.4462965901371	42.0623311260878	53.2056340815628	10.2045133492089	29.3841419570089	31.1242771234186	86.8508354066951	89.5371165232435	70.4827858365821
SOLSEv5.0_08513	785.088599767163	1003.60565598871	858.569872657793	481.581952029804	460.749930194937	457.832752697003	246.243721895066	460.395930243418	188.838315272896	258.642166779178	740.297027819145	189.630336854801	442.195578465718	472.59494980856	350.855487573083	701.754750086096	547.171267642044	701.213356528047
SOLSEv5.0_08529	1692.00129260164	1941.26597113216	1963.36302550423	748.347464815993	829.940579389599	672.661967424058	574.56868442182	667.574098852956	467.599637818601	412.686398463836	814.32673060106	289.220369879264	1551.08602907975	930.497828638616	1344.00287578399	1379.19126625832	976.617808003527	650.610330799219
SOLSEv5.0_01213	83.1497778078522	72.1277165494964	102.771456078738	136.190814422423	94.5128061938333	81.0011793233159	61.5609304737665	235.952914249752	68.940972242486	118.861289880137	116.092033908002	80.4905746362104	108.848142391561	102.844496849531	65.0780339853299	250.130405971282	222.184696557678	224.099113941953
SOLSEv5.0_08535	58.0114728891992	68.0061327466681	38.5392960295269	46.332957483917	64.9775542582604	65.1531224991889	13.058379191405	15.3465310081139	35.9692029091231	38.986503080685	43.7448243711313	45.0201519151685	30.6135400476266	36.7301774462612	39.6127163388964	76.4287351578917	44.7685582616218	84.9407931876758
SOLSEv5.0_08543	75.414914755959	84.4924679579815	57.8089440442903	80.0296538358566	62.0240290647031	54.5877512831042	37.3096548325857	93.9975024246979	50.9563707879244	52.2989675472604	62.2522500666099	51.8413870538304	20.4090266984178	19.5894279713393	45.2716758158817	67.7436516172222	58.0333162650653	70.4827858365821
SOLSEv5.0_08544	1620.45380937163	1603.29609930024	1648.62544126309	1304.342954623	1497.43727313355	1271.36633633552	345.114307201418	1030.13589391965	497.573973576203	580.99398493411	837.881636031669	684.852007921654	789.14903233882	741.949584414475	1126.13293592006	1202.01556202866	1314.86913709134	1648.21283802469
SOLSEv5.0_08564	183.702997482464	257.598987676773	149.875040114827	182.52377190634	118.141007742292	135.58893060642	100.736068047982	211.014801361567	143.876811636492	143.584438175206	168.249324504351	163.709643327886	74.8330978941984	102.844496849531	90.5433516317633	163.279570564587	104.459969277117	139.158320754277
SOLSEv5.0_08568	73.4811989929857	100.978803169295	74.9375200574134	71.6054797478717	64.9775542582604	82.7620745259967	39.175137574215	82.4876041686124	47.9589372121642	41.8391740378083	89.1721419873061	81.8548216639428	51.0225667460444	26.9354634605915	33.9537568619112	107.695035904302	97.8275902753957	81.3262913499024
SOLSEv5.0_08569	286.189932920049	294.693241902228	286.903648219811	438.057052575215	505.052808098297	468.398123913088	662.246373278397	299.257354658222	680.417421697579	536.302139939179	444.178216691487	467.936730512206	683.702394396995	663.591872529118	571.554907175506	349.140358334914	381.361792599	419.282213181719
SOLSEv5.0_08586	172.100702904624	150.437808803235	152.016112116467	106.706205114476	124.048058129406	89.8056553367198	37.3096548325857	36.4480111442706	41.9640700606436	104.597935094521	102.632087947654	100.954280052196	61.2270800952533	75.9090333889397	93.3728313702559	135.487303234444	182.390422547348	225.90636486084
SOLSEv5.0_08599	127.625240356238	158.680976408892	132.746464101704	109.514263143804	121.094532935849	149.676092227866	102.601550789611	118.935615312883	131.887077333451	80.8256771184933	112.727047417915	64.1196103034218	136.060177989452	142.02335279221	118.838149016689	441.202243866011	336.593234337378	428.318467776153
SOLSEv5.0_08606	112.155514252452	107.161178873538	128.464320098423	102.494118070483	82.6987054196042	73.9575985125928	54.0989995072493	61.3861240324558	41.9640700606436	58.955199780548	55.5222770864359	55.9341281370275	98.6436290423525	85.7037473746093	45.2716758158817	130.276253110043	106.118064027548	101.206051457656
SOLSEv5.0_08619	620.722759914432	700.669246480822	627.334096480632	355.21934071003	401.679426323792	475.441704723811	41.0406203158443	168.811841089253	68.940972242486	154.044231684658	462.685642386966	125.510726551379	170.075222486815	257.111242123828	263.141615679812	786.868568784657	787.595006454457	1234.35237759963
SOLSEv5.0_08631	848.901219945282	1005.66644789012	892.827024684039	929.467207707668	912.639284809203	878.686706137709	207.068584320851	510.272156019789	266.771588242663	484.95406271096	479.510574837401	466.572483484474	401.377525068883	440.762129355134	384.809244434994	766.024368287051	933.507344492335	1353.63093824615
SOLSEv5.0_08647	63.8126201781191	49.4590056339404	66.3732320508519	43.5248994545887	67.9310794518177	42.2614848643387	9.32741370814644	26.8564292641994	5.99486715152052	21.8704773379452	30.2848784107832	20.4637054159857	74.8330978941984	31.8328204534263	25.4653176464334	39.9513842870797	54.7171267642044	88.5552950254493
SOLSEv5.0_08651	467.95921463954	539.927478170516	477.459056365805	568.631750938981	626.147341034146	637.444063370442	233.185342703661	830.630990814167	254.781853939622	394.619482402055	434.083257221226	552.520046231614	146.264691338661	149.369388281462	189.575142479004	482.890644861225	515.667467383866	674.104592744746
SOLSEv5.0_01225	59.9451886521725	59.7629651410113	53.5268000410096	77.2215958065283	118.141007742292	54.5877512831042	184.682791421299	155.383626457154	212.817783878978	110.303277008767	188.439243444873	79.126327608478	68.0300889947259	73.4603548925223	70.7369934623151	72.9547017416239	67.9818847676479	77.7117895121289
SOLSEv5.0_08654	23.2045891556797	26.7902947183844	14.9875040114827	14.0402901466415	8.86057558067187	5.28268560804234	0	1.91831637601424	0	3.80356127616439	18.5074256954786	1.36424702773238	6.80300889947259	2.44867849641741	0	20.8442004976068	24.8714212564565	50.6030257288282
SOLSEv5.0_08655	42.5417467854128	24.7295028169702	17.1285760131231	12.6362611319774	11.8141007742292	14.0871616214462	0	11.5098982560855	0	9.50890319041097	16.8249324504351	1.36424702773238	0	7.34603548925223	8.48843921547781	76.4287351578917	44.7685582616218	48.7957748099414
SOLSEv5.0_08663	375.140858016822	445.131050705464	396.098320303471	266.765512786189	236.282015484583	193.698472294886	82.0812406316886	126.60888081694	92.920440848568	91.2854706279453	272.563905697049	69.5765984143513	255.112833730222	232.624457159654	282.94797384926	380.406659081324	210.578033304665	146.387324429824
SOLSEv5.0_08664	168.233271378678	206.079190141418	207.683984159117	129.170669349102	118.141007742292	114.458188174251	55.9644822488786	51.7945421523846	35.9692029091231	40.8882837187672	107.679567682785	49.1128929983657	132.658673539715	115.087889331618	121.667628755182	229.286205473675	127.673295783144	93.9770477821094
SOLSEv5.0_08667	154.697261037865	201.95760633859	218.389344167319	138.998872451751	44.3028779033594	73.9575985125928	33.5786893493272	161.138575585196	38.9666364848834	54.2007481853425	154.789378544003	40.9274108319714	57.825575645517	53.870926921183	84.8843921547781	132.013269818177	106.118064027548	122.893062484297
SOLSEv5.0_08681	116.022945778398	117.465138380608	130.605392100063	98.2820310264906	82.6987054196042	68.6749129045504	59.6954477321372	72.8960222885412	59.9486715152052	41.8391740378083	95.9021149674802	39.563163804239	34.0150444973629	61.2169624104353	48.1011555543743	100.746969071766	106.118064027548	92.1697968632227
SOLSEv5.0_08688	88.9509250967721	65.9453408452539	83.5018080639749	94.0699439824982	70.884604645375	91.5665505394006	89.5431715982058	86.3242369206409	131.887077333451	76.0712255232878	89.1721419873061	77.7620805807456	47.6210622963081	22.0381064677567	45.2716758158817	67.7436516172222	89.5371165232435	77.7117895121289
SOLSEv5.0_08703	4056.935670718	4179.28597606796	3611.98846676733	3132.38873171572	3523.55555591385	3076.28391908332	1143.54092061875	2718.25430481218	1094.06325515249	1856.13790276822	3706.53261883086	1099.5831043523	2486.49975275723	2732.72520200183	1799.5491136813	4253.95391821993	3138.77336256481	3206.06313010504
SOLSEv5.0_08708	206.907586638144	255.538195775359	239.800064183723	188.139887964996	295.352519355729	197.220262700247	87.6776888565765	74.8143386645555	89.9230072728078	174.963818703562	173.296804239482	204.637054159857	221.097789232859	173.856173245636	169.768784309556	156.331503732051	177.416138296057	227.713615779727
SOLSEv5.0_08718	110.221798489479	127.769097887679	109.194672083659	143.210959495743	277.631368194385	264.134280402117	210.799549804109	164.975208337225	140.879378060732	143.584438175206	173.296804239482	170.530878466547	336.748940523893	230.175778663237	181.086703263527	166.753603980855	101.143779776257	142.772822592051
SOLSEv5.0_08720	218.509881215984	261.720571479601	205.542912157477	127.766640334438	103.373381774505	121.501768984974	85.8122061149472	255.136078009894	104.910175151609	67.5132126519179	230.501574570961	73.6693394975485	74.8330978941984	44.0762129355134	79.2254326777929	224.075155349273	101.143779776257	142.772822592051
SOLSEv5.0_08744	1160.22945778398	1294.17731408811	1126.20387286284	1436.32168200143	1399.97094174616	966.731466271748	348.845272684677	633.0444040847	377.676630545793	896.689570855755	1754.84045458038	830.826439889019	659.891863248841	749.295619903727	908.262996056126	1615.42553856453	1961.52608975921	3491.60877528914
SOLSEv5.0_08746	79.2823462819056	74.1885084509106	81.3607360623345	50.5450445279095	53.1634534840312	42.2614848643387	20.5203101579222	32.6113783922421	23.9794686060821	25.6740386141096	52.1572905963489	24.5564464991828	30.6135400476266	46.5248914319308	45.2716758158817	90.3248688229629	41.4523687607609	61.4465312421485
SOLSEv5.0_08747	65.7463359410924	68.0061327466681	47.1035840360884	50.5450445279095	32.4887771291302	70.4358081072312	13.058379191405	59.4678076564415	38.9666364848834	69.4149932900001	35.3323581459137	47.7486459706333	27.2120355978903	34.2814989498437	25.4653176464334	46.8994511196153	48.0847477624826	50.6030257288282
SOLSEv5.0_01236	2009.13067772927	1761.97707570913	1807.06476938448	1100.75874749669	1018.96619177727	1470.34749423845	195.875687871075	220.606383241638	266.771588242663	812.060332461097	1436.84923126716	443.380284013023	1486.45744453476	1334.52978054749	772.447968608481	1507.73050266023	819.098806712635	451.81272972168
SOLSEv5.0_01237	23.2045891556797	12.3647514084851	8.56428800656153	53.3531025572378	53.1634534840312	56.348646485785	39.175137574215	82.4876041686124	32.9717693333629	65.6114320138357	23.5549054306092	84.5833157194075	34.0150444973629	36.7301774462612	59.4190745083447	52.110501244017	66.3237900172174	77.7117895121289
SOLSEv5.0_08759	48.3428940743327	39.1550461268695	27.833936021325	28.080580293283	32.4887771291302	21.1307424321694	24.2512756411807	15.3465310081139	20.9820350303218	11.4106838284932	80.7596757620886	5.45698811092952	23.8105311481541	17.1407494749219	19.8063581694482	303.977923923433	245.398023063704	290.967397940762
SOLSEv5.0_08780	108.288082726505	111.282762676366	134.887536103344	63.1813056598868	88.6057558067187	98.6101313501237	61.5609304737665	118.935615312883	74.9358393940065	78.9238964804111	100.949594702611	83.2190686916751	88.4391156931436	31.8328204534263	56.5895947698521	95.5359189473646	97.8275902753957	70.4827858365821
SOLSEv5.0_08797	214.642449690037	329.726704226269	250.505424191925	115.13037920246	41.3493527098021	51.0659608777426	82.0812406316886	383.663275202849	26.9769021818423	51.3480772282193	218.724121855657	42.2916578597038	119.05265574077	58.7682839140178	138.644507186138	132.013269818177	107.776158777978	119.278560646523
SOLSEv5.0_08798	382.875721068715	537.866686269102	481.741200369086	231.664787419585	79.7451802260469	119.740873782293	124.987343689162	794.182979669896	104.910175151609	88.432799670822	427.353284241052	83.2190686916751	166.673718037078	139.574674295792	237.676298033379	336.981241377977	207.261843803804	202.412102915313
SOLSEv5.0_08799	129.558956119212	115.404346479194	104.912528080379	85.6457698945133	150.629784871422	88.044760134039	14.9238619330343	82.4876041686124	5.99486715152052	74.1694448852056	104.314581192698	31.3776816378447	47.6210622963081	80.8063903817745	31.1242771234186	107.695035904302	109.434253528409	110.24230605209
SOLSEv5.0_08804	206.907586638144	187.532063028691	203.401840155836	150.231104569064	183.118562000552	195.459367497567	74.6193096651715	93.9975024246979	89.9230072728078	202.539637955754	238.914040796179	118.689491412717	68.0300889947259	122.433924820871	101.861270585734	208.442004976068	228.8170755594	225.90636486084
SOLSEv5.0_08816	191.437860534357	274.085322888086	186.273264142713	190.947945994325	183.118562000552	109.175502566208	72.7538269235422	212.933117737581	35.9692029091231	110.303277008767	260.786452981744	107.775515190858	71.4315934444622	88.1524258710268	87.7138718932707	232.760238889943	169.125664543904	200.604851996426
SOLSEv5.0_08820	493.097519558193	531.684310564859	481.741200369086	313.098470270106	274.677843000828	419.093058238026	244.378239153437	216.769750489609	275.763888969944	421.244411335206	489.605534307662	368.346697487742	411.582038418091	460.351557326473	387.638724173487	420.358043368404	320.012286833074	328.919667237383
SOLSEv5.0_08825	104.420651200559	107.161178873538	85.6428800656153	81.4336828505208	109.28043216162	73.9575985125928	126.852826430792	182.240055721353	137.881944484972	206.343199231918	232.184067816005	186.901842799336	64.6285845449896	68.5629978996875	135.815027447645	125.065202985641	117.724727280561	121.08581156541
SOLSEv5.0_08835	272.653922579236	243.173444366874	276.198288211609	234.472845448913	183.118562000552	213.068319524374	192.144722387817	264.727659889965	98.9153080000886	152.142451046576	181.709270464699	111.868256274055	292.529382677321	320.776883030681	297.095372541723	451.624344114814	510.693183132574	386.751696641758
SOLSEv5.0_08843	185.636713245437	292.632450000814	265.492928203407	196.564062052981	73.8381298389323	72.196703309912	61.5609304737665	209.096484985552	62.9461050909655	38.986503080685	168.249324504351	34.1061756933095	71.4315934444622	71.0116763961049	104.690750324226	213.65305510047	132.647580034435	139.158320754277
SOLSEv5.0_01248	137.293819171105	156.620184507478	145.592896111546	129.170669349102	159.490360452094	93.3274457420814	85.8122061149472	138.118779073025	89.9230072728078	73.2185545661645	139.646939338611	72.3050924698161	136.060177989452	129.779960310123	175.427743786541	210.179021684202	281.876107573174	283.738394265215
SOLSEv5.0_08847	92.8183566227187	109.221970774952	96.3482400738172	137.594843437087	144.722734484307	93.3274457420814	61.5609304737665	36.4480111442706	26.9769021818423	78.9238964804111	97.5846082125237	111.868256274055	132.658673539715	144.472031288627	291.436413064738	300.503890507165	518.983656884726	793.38315339127
SOLSEv5.0_08849	168.233271378678	230.808692958389	171.285760131231	238.684932492906	248.096116258812	260.612489996755	52.23351676562	237.871230625766	98.9153080000886	208.24497987	136.281952848524	208.729795243054	57.825575645517	71.0116763961049	39.6127163388964	178.912720937792	177.416138296057	234.942619455274
SOLSEv5.0_08855	36.7405994964928	59.7629651410113	34.2571520262461	23.8684932492906	32.4887771291302	33.4570088509348	20.5203101579222	51.7945421523846	26.9769021818423	24.7231482950685	40.3798378810443	39.563163804239	6.80300889947259	4.89735699283482	16.9768784309556	53.8475179521509	39.7942740103305	63.2537821610352
SOLSEv5.0_08871	634.258770255245	581.1433161988	706.553760541326	574.247866997638	555.262736388771	431.419324656791	208.93406706248	201.423219481495	209.820350303218	129.321083389589	299.483797617745	156.888408189224	595.263278703851	482.38966379423	370.661845742531	660.066349090883	484.163667125687	437.354722370586
SOLSEv5.0_08876	141.161250697051	129.829889789094	122.041104093502	265.361483771525	221.514389516797	214.829214727055	291.015307694169	232.116281497723	350.69972836395	293.825108583699	166.566831259308	289.220369879264	187.082744735496	193.445601216975	198.063581694482	166.753603980855	200.629464802083	180.725091888672
SOLSEv5.0_08882	1864.10199550627	2015.45447958307	1984.77374552063	1899.6512568406	1993.62950565117	1597.13194883147	346.979789943047	1348.57641233801	416.643267030676	778.779171294659	1288.78982570333	950.880178329468	840.171599084864	820.307296299832	947.875712395022	1872.50401136835	1862.04040473338	2627.74283606129
SOLSEv5.0_08884	83.1497778078522	115.404346479194	100.630384077098	80.0296538358566	88.6057558067187	59.8704368911465	37.3096548325857	118.935615312883	32.9717693333629	55.1516385043836	84.1246622521756	84.5833157194075	51.0225667460444	24.4867849641741	16.9768784309556	62.5326014928205	86.2209270223827	110.24230605209
SOLSEv5.0_08892	2720.73807850344	2460.58553028854	2607.82569799799	1470.01837835337	2037.93238355453	1612.98000565559	1261.0663333414	1120.29676359232	1210.96316460714	645.654526628905	1492.37150835359	472.029471595403	2248.39444127569	1682.24212703876	2099.47396596151	2044.4686654736	2014.58512177298	1666.28534721356
SOLSEv5.0_08893	5085.6724566198	5065.42649367606	5057.21206787458	2854.39098681222	3476.29915281693	2606.12489996755	2031.51070563429	2445.85337941816	1843.42164909256	1066.89893796411	2850.14355710371	772.163817696527	3520.55710547706	3242.05032925665	3698.13001820983	4358.17492070796	3702.52557771116	3088.5918203774
SOLSEv5.0_08897	79.2823462819056	129.829889789094	98.4893120754576	64.585334674551	82.6987054196042	125.023559390335	18.6548274162929	9.59158188007121	14.9871678788013	27.5758192521918	57.2047703314794	36.8346697487742	30.6135400476266	51.4222484247656	11.3179189539704	132.013269818177	106.118064027548	168.074335456465
SOLSEv5.0_08899	322.930532416542	269.963739085258	224.81256017224	313.098470270106	239.235540678141	311.678450874498	660.380890536768	554.393432668116	641.450785212696	345.173185811918	299.483797617745	316.505310433912	448.998587365191	416.27534439096	444.228318943339	309.188974047834	416.181782358039	471.692489829434
SOLSEv5.0_08900	425.417467854128	333.848288029098	408.944752313313	478.773894000476	398.725901130234	470.159019115768	871.180440340877	769.244866781711	854.268569091674	429.802424206576	430.718270731139	424.28082562477	605.46779205306	494.633056276317	608.33814377591	375.195608956923	568.726499397639	607.236308745938
SOLSEv5.0_08902	152.763545274891	138.07305739475	169.14468812959	179.715713877011	109.28043216162	100.371026552804	69.0228614402836	205.259852233524	62.9461050909655	74.1694448852056	90.8546352323496	91.4045508580694	74.8330978941984	44.0762129355134	50.9306352928669	241.445322430612	162.493285542183	213.255608428633
SOLSEv5.0_08930	280.38878563113	245.234236268288	265.492928203407	176.907655847683	242.189065871698	258.851594794075	128.718309172421	101.670767928755	140.879378060732	151.191560727534	203.581682650265	163.709643327886	207.491771433914	200.791636706228	203.722541171467	227.549188765541	263.637065318439	243.978874049707
SOLSEv5.0_08936	241.714470371663	282.328490493743	222.6714881706	206.39226515563	298.306044549286	137.349825809101	20.5203101579222	103.589084304769	32.9717693333629	76.0712255232878	203.581682650265	35.4704227210419	88.4391156931436	36.7301774462612	28.294797384926	347.40334162678	238.765644061983	323.497914480723
SOLSEv5.0_08937	309.394522075729	319.422744719199	351.135808269023	234.472845448913	318.980720904187	198.981157902928	33.5786893493272	120.853931688897	17.9846014545616	81.7765674375344	243.961520531309	31.3776816378447	95.2421245926162	51.4222484247656	79.2254326777929	389.091742621994	311.721813080922	466.270737072774
SOLSEv5.0_08940	77.3486305189323	94.7964274650525	107.053600082019	102.494118070483	79.7451802260469	72.196703309912	31.7132066076979	115.098982560855	44.9615036364039	58.0043094615069	85.8071554972191	83.2190686916751	20.4090266984178	36.7301774462612	28.294797384926	69.4806683253561	94.5114007745348	104.82055329543
SOLSEv5.0_01261	220.443596978957	269.963739085258	259.069712198486	210.604352199623	191.979137581224	165.524149051993	74.6193096651715	159.220259209182	50.9563707879244	105.548825413562	245.644013776353	100.954280052196	156.469204687869	200.791636706228	164.109824832571	253.60443938755	193.997085800361	243.978874049707
SOLSEv5.0_08957	73.4811989929857	76.2493003523248	81.3607360623345	70.2014507332076	67.9310794518177	61.6313320938273	29.8477238660686	88.2425532966552	53.9538043636847	60.8569804186302	79.0771825170451	46.3843989429009	30.6135400476266	9.79471398566964	33.9537568619112	53.8475179521509	41.4523687607609	56.0247784854883
SOLSEv5.0_08958	146.962397985971	201.95760633859	171.285760131231	160.059307671713	109.28043216162	139.110721011782	67.1573786986543	193.749953977439	56.9512379394449	120.763070518219	121.139513643133	145.974431967365	85.0376112434073	34.2814989498437	62.2485542468373	161.542553856453	155.860906540461	200.604851996426
SOLSEv5.0_08962	1200.83748880642	1244.71830845417	1145.4735208776	857.861727959797	1060.31554448707	931.513562218133	190.279239646187	483.415726755589	185.840881697136	826.323687246714	1741.38050862003	481.57920078953	568.051243105961	707.668085464632	500.817913713191	1273.23324706215	1424.30339061974	1763.87689683344
SOLSEv5.0_08968	44.4754625483861	63.8845489438397	44.962512034448	42.1208704399246	38.3958275162448	22.8916376348501	16.7893446746636	24.9381128881852	20.9820350303218	29.477599890274	43.7448243711313	35.4704227210419	6.80300889947259	22.0381064677567	19.8063581694482	41.6884009952136	29.8457055077478	75.9045385932422
SOLSEv5.0_08971	83.1497778078522	76.2493003523248	89.9250240688961	87.0497989091774	124.048058129406	81.0011793233159	39.175137574215	28.7747456402136	32.9717693333629	74.1694448852056	68.982223046784	92.7687978858018	129.257169089979	85.7037473746093	110.349709801212	118.117136153105	122.699011531852	153.616328105371
SOLSEv5.0_08972	168.233271378678	166.924144014549	154.157184118108	158.655278657049	218.56086432324	140.871616214462	59.6954477321372	115.098982560855	56.9512379394449	68.464102970959	97.5846082125237	102.318527079928	95.2421245926162	173.856173245636	70.7369934623151	138.961336650712	192.338991049931	171.688837294238
SOLSEv5.0_08976	332.599111231409	375.064126057381	312.596512239496	400.148269179283	466.656980582052	466.637228710407	264.898549311359	571.658280052244	254.781853939622	407.931946868631	336.498649008702	422.916578597038	136.060177989452	127.331281813705	217.86993986393	316.13704088037	441.053203614496	413.860460425059
SOLSEv5.0_08992	879.840672152855	1046.88228591841	807.184144618424	732.903145654687	756.102449550667	586.3781024927	41.0406203158443	228.279648745695	44.9615036364039	272.905521564795	839.564129276712	117.325244384985	187.082744735496	301.187455059341	152.791905878601	1038.73599146407	1019.72827151472	1389.77595662389
SOLSEv5.0_08995	386.743152594661	453.37421831112	376.828672288707	359.431427754023	251.04964145237	343.374564522752	550.31740878064	416.274653595091	506.566274303484	306.186682731233	344.91111523392	305.591334212053	966.027263725107	930.497828638616	1010.12426664186	1023.10284109087	969.985429001805	910.854463118907
SOLSEv5.0_09000	299.725943260863	370.942542254553	291.185792223092	234.472845448913	271.724317807271	234.199061956544	5.59644822488786	84.4059205446267	14.9871678788013	61.8078707376713	230.501574570961	40.9274108319714	129.257169089979	78.3577118853571	31.1242771234186	456.835394239216	354.832276592113	410.245958587285
SOLSEv5.0_09018	295.858511734916	309.118785212128	252.646496193565	160.059307671713	189.025612387667	204.263843510971	156.70055029686	312.685569290322	161.861413091054	164.50402519411	255.738973246614	156.888408189224	132.658673539715	129.779960310123	121.667628755182	253.60443938755	195.655180550791	207.833855671973
SOLSEv5.0_09022	916.581271649348	793.404882044461	845.723440647951	638.833201672189	797.451802260469	785.359260395628	87.6776888565765	124.690564440926	119.89734303041	496.364746539453	916.958818548714	203.272807132125	932.012219227744	901.113686681607	565.895947698521	759.076301454515	477.531288123966	285.545645184102
SOLSEv5.0_09033	34.8068837335195	55.641381338183	42.8214400328077	23.8684932492906	29.5352519355729	49.3050656750618	18.6548274162929	67.1410731604985	38.9666364848834	47.5445159520549	21.8724121855657	27.2849405546476	13.6060177989452	12.2433924820871	22.6358379079408	55.5845346602849	48.0847477624826	45.181272972168
SOLSEv5.0_09046	27.0720206816263	37.0942542254553	23.5517920180442	44.9289284692529	11.8141007742292	17.6089520268078	9.32741370814644	21.1014801361567	11.989734303041	14.2633547856165	21.8724121855657	13.6424702773238	3.40150444973629	0	14.147398692463	22.5812172057407	28.1876107573174	23.4942619455274
SOLSEv5.0_09050	117.956661541372	158.680976408892	134.887536103344	123.554553290445	168.350936032766	144.393406619824	85.8122061149472	132.363829944983	74.9358393940065	97.941702861233	136.281952848524	120.053738440449	81.636106793671	22.0381064677567	53.7601150313595	145.909403483248	144.254243287448	169.881586375352
SOLSEv5.0_09051	2241.17656928606	2260.68871585136	2400.14171383887	1756.44029734485	2348.05252887805	1493.2391318733	1794.59439744737	1941.33617252641	1810.4498797592	1328.39377570041	2387.45791471674	1246.92178334739	2581.74187734985	2497.65206634576	2637.07511627511	3425.39694844005	3606.3560821862	4532.58530456789
SOLSEv5.0_09069	73.4811989929857	113.34355457778	68.5143040524922	80.0296538358566	91.559281000276	103.892816958166	70.8883441819129	101.670767928755	86.9255736970475	96.0399222231508	53.8397838413924	102.318527079928	30.6135400476266	34.2814989498437	42.4421960773891	71.21768503349	69.6399795180783	68.6755349176953
SOLSEv5.0_09075	1225.97579372508	1302.42048169376	1209.70568092682	943.50749785431	1045.54791851928	810.011793233159	360.038169134452	830.630990814167	275.763888969944	632.34206216233	1216.44261616646	448.837272123953	680.300889947259	739.500905918058	512.135832667161	1360.08408246884	1061.18064027548	1086.15780225092
SOLSEv5.0_09076	2163.82793876713	2376.09306233055	2427.97564986019	2427.56616635432	2179.70159284528	1764.41699308614	527.931615881088	2106.31138086364	614.473883030853	901.44402245096	1361.1370352402	1156.88147951706	993.239299322998	1072.52118143083	1222.3352470288	1957.61783006691	2266.61552383841	3822.33569344541
SOLSEv5.0_09082	59.9451886521725	86.5532598593957	77.0785920590538	57.5651896012302	41.3493527098021	68.6749129045504	27.9822411244393	80.5692877925982	29.9743357576026	46.5936256330138	50.4747973513054	54.5698811092952	44.2195578465718	22.0381064677567	39.6127163388964	62.5326014928205	51.4009372633435	48.7957748099414
SOLSEv5.0_09083	61.8789044151458	88.6140517608099	92.0660960705364	63.1813056598868	62.0240290647031	54.5877512831042	27.9822411244393	111.262349808826	29.9743357576026	51.3480772282193	63.9347433116534	47.7486459706333	13.6060177989452	34.2814989498437	53.7601150313595	55.5845346602849	82.9047375215218	41.5667711343945
SOLSEv5.0_09108	640.059917544165	824.316760565674	693.707328531484	311.694441255442	129.955108516521	163.763253849313	110.063481756128	508.353839643774	56.9512379394449	94.1381415850686	508.112960003141	38.1989167765066	295.930887127057	205.688993699062	93.3728313702559	630.537065052606	351.516087091252	368.679187452891
SOLSEv5.0_01275	421.550036328181	401.854420775766	449.62512034448	307.482354211449	277.631368194385	234.199061956544	97.0051025647229	134.282146320997	119.89734303041	122.664851156302	286.023851657397	70.9408454420837	224.499293682595	281.598027088002	181.086703263527	380.406659081324	288.508486574896	206.026604753086
SOLSEv5.0_09123	58.0114728891992	90.6748436622241	66.3732320508519	80.0296538358566	38.3958275162448	66.9140177018697	41.0406203158443	103.589084304769	62.9461050909655	56.1025288234247	68.982223046784	51.8413870538304	17.0075222486815	29.3841419570089	28.294797384926	52.110501244017	56.3752215146348	84.9407931876758
SOLSEv5.0_09124	61.8789044151458	150.437808803235	109.194672083659	144.614988510408	50.209928290474	98.6101313501237	29.8477238660686	143.873728201068	41.9640700606436	71.3167739280823	67.2997298017405	72.3050924698161	40.8180533968355	22.0381064677567	25.4653176464334	107.695035904302	71.2980742685087	101.206051457656
SOLSEv5.0_09129	54.1440413632526	68.0061327466681	81.3607360623345	109.514263143804	127.001583322964	132.067140201059	41.0406203158443	109.344033432812	35.9692029091231	92.2363609469864	58.8872635765229	132.331961690041	30.6135400476266	14.6920709785045	42.4421960773891	79.9027685741595	84.5628322719522	126.50756432207
SOLSEv5.0_09136	52.2103256002793	57.7021732395972	72.796448055773	75.8175667918642	70.884604645375	79.2402841206351	26.11675838281	92.0791860486837	59.9486715152052	59.9060900995891	57.2047703314794	58.6626221924923	17.0075222486815	36.7301774462612	31.1242771234186	55.5845346602849	69.6399795180783	75.9045385932422
SOLSEv5.0_09138	61.8789044151458	111.282762676366	72.796448055773	92.665914967834	106.326906968062	102.131921755485	44.7715857991029	118.935615312883	74.9358393940065	64.6605416947946	70.6647162918275	91.4045508580694	27.2120355978903	36.7301774462612	33.9537568619112	83.3768019904273	82.9047375215218	117.471309727637
SOLSEv5.0_09140	146.962397985971	90.6748436622241	117.758960090221	113.726350187796	88.6057558067187	91.5665505394006	39.175137574215	49.8762257763703	44.9615036364039	89.3836899898631	94.2196217224367	100.954280052196	98.6436290423525	78.3577118853571	113.179189539704	171.964654105256	195.655180550791	422.896715019492
SOLSEv5.0_09146	203.040155112197	168.984935915963	184.132192141073	286.421918991487	283.5384185815	267.656070807479	93.2741370814644	168.811841089253	98.9153080000886	122.664851156302	153.10688529896	110.504009246323	149.666195788397	119.985246324453	107.520230062719	198.019904727265	227.15898080897	296.389150697422
SOLSEv5.0_09147	380.942005305741	403.91521267718	357.559024273944	359.431427754023	324.887771291302	179.61131067344	350.710755426306	496.843941387689	407.650966303395	216.80299274137	422.305804505921	175.987866577477	302.73389602653	264.45727761308	314.072250972679	158.068520440185	132.647580034435	121.08581156541
SOLSEv5.0_09151	121.824093067318	115.404346479194	132.746464101704	150.231104569064	121.094532935849	186.654891484163	59.6954477321372	212.933117737581	35.9692029091231	154.044231684658	134.599459603481	139.153196828703	37.4165489470992	29.3841419570089	25.4653176464334	135.487303234444	139.279959036157	159.038080862031
SOLSEv5.0_09160	42.5417467854128	70.0669246480822	44.962512034448	43.5248994545887	53.1634534840312	40.5005896616579	44.7715857991029	46.0395930243418	23.9794686060821	42.7900643568494	43.7448243711313	53.2056340815628	20.4090266984178	24.4867849641741	28.294797384926	60.7955847846866	31.5038002581783	37.9522692966211
SOLSEv5.0_09167	100.553219674612	125.708305986265	66.3732320508519	99.6860600411548	56.1169786775885	123.262664187655	20.5203101579222	92.0791860486837	41.9640700606436	96.9908125421919	68.982223046784	76.3978335530132	20.4090266984178	29.3841419570089	65.0780339853299	128.539236401909	112.75044302927	200.604851996426
SOLSEv5.0_09181	83.1497778078522	94.7964274650525	77.0785920590538	61.7772766452227	79.7451802260469	79.2402841206351	33.5786893493272	38.3663275202849	47.9589372121642	51.3480772282193	70.6647162918275	64.1196103034218	85.0376112434073	97.9471398566964	65.0780339853299	60.7955847846866	66.3237900172174	50.6030257288282
SOLSEv5.0_01282	272.653922579236	333.848288029098	308.314368236215	168.483481759698	289.445468968615	167.285044254674	24.2512756411807	101.670767928755	32.9717693333629	87.481909351781	238.914040796179	40.9274108319714	88.4391156931436	53.870926921183	93.3728313702559	262.289522928219	223.842791308109	336.14867091293
SOLSEv5.0_09195	69.6137674670391	76.2493003523248	83.5018080639749	87.0497989091774	59.0705038711458	93.3274457420814	33.5786893493272	88.2425532966552	38.9666364848834	67.5132126519179	72.347209536871	62.7553632756894	27.2120355978903	12.2433924820871	16.9768784309556	81.6397852822934	66.3237900172174	93.9770477821094
SOLSEv5.0_09212	79.2823462819056	90.6748436622241	109.194672083659	91.2618859531699	38.3958275162448	61.6313320938273	44.7715857991029	80.5692877925982	11.989734303041	50.3971869091782	70.6647162918275	64.1196103034218	44.2195578465718	24.4867849641741	39.6127163388964	132.013269818177	114.4085377797	88.5552950254493
SOLSEv5.0_09213	114.089230015425	140.133849296164	164.862544126309	117.938437231789	64.9775542582604	73.9575985125928	39.175137574215	105.507400680783	29.9743357576026	86.5310190327398	82.4421690071321	96.8615389689989	44.2195578465718	26.9354634605915	70.7369934623151	170.227637397122	92.8533060241044	135.543818916504
SOLSEv5.0_09214	365.472279201955	348.273831338997	374.687600287067	262.553425742196	165.397410839208	198.981157902928	244.378239153437	232.116281497723	230.80238533354	164.50402519411	319.673716558267	166.43813738335	581.657260904906	582.785482147344	616.826582991388	557.582363310982	402.917024354596	386.751696641758
SOLSEv5.0_09220	419.616320565208	500.772432043647	451.766192346121	435.248994545887	295.352519355729	329.287402901306	305.939169627203	615.779556700572	293.748490424505	298.579560178905	521.572905963489	313.776816378447	142.863186888924	217.932386181149	248.994216987349	376.932625665057	253.688496815857	354.221180101797
SOLSEv5.0_09239	71.5474832300124	49.4590056339404	44.962512034448	42.1208704399246	35.4423023226875	29.9352184455733	27.9822411244393	17.2648473841282	8.99230072728078	17.1160257427398	23.5549054306092	23.1921994714504	23.8105311481541	36.7301774462612	28.294797384926	43.4254177033475	49.7428425129131	65.0610330799219
SOLSEv5.0_09246	450.555772772781	436.887883099807	466.753696357603	280.80580293283	256.956691839484	324.004717293264	22.3857928995514	111.262349808826	8.99230072728078	17.1160257427398	80.7596757620886	13.6424702773238	153.067700238133	176.304851742054	16.9768784309556	437.728210449743	182.390422547348	202.412102915313
SOLSEv5.0_09286	2084.54559248522	2367.8498947249	1903.4130094583	1822.42966103407	2244.67914710354	1746.80804105933	207.068584320851	500.680574139717	266.771588242663	949.939428722056	1882.70994120369	450.201519151685	734.724961143039	1033.34232548815	738.49421174657	2230.32945324393	2026.19178502599	3088.5918203774
SOLSEv5.0_09297	73.4811989929857	49.4590056339404	55.6678720426499	35.1007253666038	44.3028779033594	49.3050656750618	3.73096548325857	7.67326550405697	8.99230072728078	42.7900643568494	95.9021149674802	20.4637054159857	20.4090266984178	12.2433924820871	8.48843921547781	46.8994511196153	43.1104635111913	70.4827858365821
SOLSEv5.0_09300	199.172723586251	243.173444366874	265.492928203407	192.351975008989	132.908633710078	132.067140201059	70.8883441819129	95.9158188007121	62.9461050909655	105.548825413562	124.50450013322	81.8548216639428	64.6285845449896	137.125995799375	107.520230062719	185.860787770327	129.331390533574	124.700313403184
SOLSEv5.0_09308	183.702997482464	193.714438732933	192.696480147634	226.048671360928	298.306044549286	271.17786121284	389.885893000521	235.952914249752	305.738224727546	258.642166779178	269.198919206962	249.657206075025	428.589560666773	342.814989498437	398.956643127457	291.818806966495	253.688496815857	339.763172750703
SOLSEv5.0_09316	27.0720206816263	51.5197975353546	25.6928640196846	30.8886383226113	23.6282015484583	33.4570088509348	9.32741370814644	51.7945421523846	23.9794686060821	20.9195870189041	31.9673716558267	39.563163804239	13.6060177989452	7.34603548925223	5.65895947698521	41.6884009952136	23.2133265060261	39.7595202155078
SOLSEv5.0_09325	179.835565956518	210.200773944247	224.81256017224	157.251249642385	141.76920929075	110.936397768889	210.799549804109	293.502405530179	248.786986788102	136.928205941918	196.851709670091	109.13976221859	132.658673539715	129.779960310123	93.3728313702559	76.4287351578917	53.0590320137739	65.0610330799219
SOLSEv5.0_09360	56.0777571262259	61.8237570424255	47.1035840360884	67.3933927038793	94.5128061938333	75.7184937152736	100.736068047982	117.017298936869	149.871678788013	75.1203352042467	67.2997298017405	91.4045508580694	57.825575645517	75.9090333889397	53.7601150313595	53.8475179521509	76.2723585198001	72.2900367554688
SOLSEv5.0_09365	191.437860534357	127.769097887679	158.439328121388	120.746495261117	138.815684097193	98.6101313501237	591.358029096484	291.584089154165	644.448218788456	253.887715183973	272.563905697049	197.815819021195	197.287258084705	257.111242123828	254.653176464334	133.75028652631	162.493285542183	169.881586375352
SOLSEv5.0_09366	286.189932920049	220.504733451318	265.492928203407	224.644642346264	265.817267420156	255.329804388713	1007.36068047982	487.252359507618	1157.00936024346	393.668592083014	413.893338280704	413.366849402911	462.604605164136	453.005521837221	464.034677112787	210.179021684202	273.585633821022	253.015128644141
SOLSEv5.0_09383	30.9394522075729	41.2158380282837	40.6803680311673	46.332957483917	26.5817267420156	17.6089520268078	16.7893446746636	23.0197965121709	26.9769021818423	19.968696699863	23.5549054306092	23.1921994714504	20.4090266984178	17.1407494749219	11.3179189539704	50.3734845358831	41.4523687607609	37.9522692966211
SOLSEv5.0_09386	79.2823462819056	119.525930282023	79.2196640606942	39.3128124105962	23.6282015484583	49.3050656750618	33.5786893493272	55.631174904413	38.9666364848834	24.7231482950685	65.617236556697	20.4637054159857	47.6210622963081	39.1788559426786	53.7601150313595	60.7955847846866	48.0847477624826	68.6755349176953
SOLSEv5.0_09389	38.6743152594661	28.8510866197986	38.5392960295269	16.8483481759698	35.4423023226875	31.696113648254	5.59644822488786	44.1212766483276	11.989734303041	26.6249289331507	37.0148513909573	31.3776816378447	20.4090266984178	4.89735699283482	8.48843921547781	29.5292840382763	38.1361792599	43.3740220532813
SOLSEv5.0_09390	25.138304918653	53.5805894367688	44.962512034448	43.5248994545887	47.2564030969167	82.7620745259967	14.9238619330343	80.5692877925982	26.9769021818423	36.1338321235617	53.8397838413924	45.0201519151685	10.2045133492089	12.2433924820871	22.6358379079408	43.4254177033475	66.3237900172174	77.7117895121289
SOLSEv5.0_09393	69.6137674670391	131.890681690508	96.3482400738172	75.8175667918642	14.7676259677865	22.8916376348501	44.7715857991029	128.527197192954	35.9692029091231	15.2142451046576	65.617236556697	6.8212351386619	61.2270800952533	36.7301774462612	19.8063581694482	43.4254177033475	38.1361792599	32.5305165399609
SOLSEv5.0_09401	73.4811989929857	39.1550461268695	44.962512034448	56.1611605865661	38.3958275162448	68.6749129045504	27.9822411244393	61.3861240324558	26.9769021818423	34.2320514854795	43.7448243711313	60.0268692202247	17.0075222486815	17.1407494749219	25.4653176464334	60.7955847846866	69.6399795180783	86.7480441065625
SOLSEv5.0_09421	29.0057364445996	78.310092253739	59.9500160459307	56.1611605865661	59.0705038711458	82.7620745259967	9.32741370814644	70.977705912527	20.9820350303218	39.9373933997261	45.4273176161748	45.0201519151685	10.2045133492089	14.6920709785045	16.9768784309556	39.9513842870797	46.4266530120522	97.5915496198829
SOLSEv5.0_09423	322.930532416542	337.969871831926	368.264384282146	231.664787419585	215.607339129682	190.176681889524	119.390895464274	176.48510659331	116.89990945465	120.763070518219	201.899189405221	66.8481043588866	173.476726936551	188.548244224141	141.47398692463	345.666324918646	257.004686316718	294.581899778535
SOLSEv5.0_09424	342.267690046275	405.976004578594	359.700096275584	292.038035050144	313.073670517073	288.786813239648	134.314757397309	197.586586729467	110.90504230313	124.566631794384	238.914040796179	110.504009246323	272.120355978903	222.829743173984	149.962426140108	418.62102666027	313.379907831352	375.908191128438
SOLSEv5.0_09435	36.7405994964928	70.0669246480822	51.3857280393692	40.7168414252604	35.4423023226875	28.1743232428925	9.32741370814644	11.5098982560855	26.9769021818423	31.3793805283562	23.5549054306092	36.8346697487742	40.8180533968355	26.9354634605915	25.4653176464334	26.0552506220085	29.8457055077478	23.4942619455274
SOLSEv5.0_09442	83.1497778078522	88.6140517608099	132.746464101704	82.8377118651849	88.6057558067187	86.2838649313582	48.5025512823615	151.546993705125	41.9640700606436	52.2989675472604	87.4896487422626	72.3050924698161	30.6135400476266	46.5248914319308	70.7369934623151	85.1138186985612	89.5371165232435	126.50756432207
SOLSEv5.0_09445	135.360103408131	103.039595070709	94.2071680721768	99.6860600411548	109.28043216162	119.740873782293	14.9238619330343	76.7326550405697	41.9640700606436	58.0043094615069	104.314581192698	85.9475627471399	74.8330978941984	66.1143194032701	90.5433516317633	145.909403483248	130.989485284004	153.616328105371
SOLSEv5.0_09448	32.8731679705462	43.2766299296979	36.3982240278865	43.5248994545887	29.5352519355729	36.9787992562964	9.32741370814644	40.2846438962991	11.989734303041	28.5267095712329	30.2848784107832	9.54972919412666	13.6060177989452	4.89735699283482	19.8063581694482	20.8442004976068	21.5552317555957	39.7595202155078
SOLSEv5.0_09449	92.8183566227187	121.586722183437	87.7839520672557	74.4135377772	59.0705038711458	79.2402841206351	89.5431715982058	80.5692877925982	107.907608727369	48.495406271096	97.5846082125237	61.3911162479571	224.499293682595	156.715423770714	248.994216987349	237.971289014345	232.133265060261	164.459833618691
SOLSEv5.0_09450	67.6800517040657	74.1885084509106	51.3857280393692	36.5047543812679	38.3958275162448	33.4570088509348	41.0406203158443	46.0395930243418	53.9538043636847	27.5758192521918	63.9347433116534	16.3709643327885	105.446637941825	117.536567828036	186.745662740512	165.016587272721	142.596148537017	193.375848320879
SOLSEv5.0_09484	61.8789044151458	51.5197975353546	51.3857280393692	65.9893636892151	47.2564030969167	28.1743232428925	27.9822411244393	67.1410731604985	23.9794686060821	24.7231482950685	75.712196026958	28.64918758238	20.4090266984178	22.0381064677567	19.8063581694482	78.1657518660256	31.5038002581783	36.1450183777344
SOLSEv5.0_09499	218.509881215984	206.079190141418	192.696480147634	120.746495261117	171.304461226323	119.740873782293	151.104102071972	140.03709544904	203.825483151698	122.664851156302	206.946669140352	96.8615389689989	506.824163010708	418.724022887377	424.421960773891	387.35472591386	328.302760585226	303.618154372969
SOLSEv5.0_09506	38.6743152594661	53.5805894367688	40.6803680311673	43.5248994545887	91.559281000276	95.0883409447621	89.5431715982058	93.9975024246979	47.9589372121642	90.3345803089042	55.5222770864359	57.2983751647599	98.6436290423525	80.8063903817745	99.0317908472411	57.3215513684188	66.3237900172174	77.7117895121289
SOLSEv5.0_09508	442.820909720887	453.37421831112	445.3429763412	585.480099114951	463.703455388495	427.89753425143	104.46703353124	400.928122586977	110.90504230313	218.704773379452	297.801304372702	260.571182296884	193.885753634969	247.316528138158	169.768784309556	434.254177033475	469.240814371813	666.8755890692
SOLSEv5.0_09513	195.305292060304	199.896814437176	186.273264142713	137.594843437087	147.676259677865	169.045939457355	83.9467233733179	65.2227567844842	71.9384058182462	116.959509242055	176.661790729569	181.444854688406	183.68124028576	161.612780763549	149.962426140108	185.860787770327	129.331390533574	148.194575348711
SOLSEv5.0_09515	537.572982106579	574.960940494557	481.741200369086	449.289284692529	460.749930194937	385.636049387091	261.1675838281	372.153376946763	278.761322545704	321.400927835891	582.142662785055	349.247239099489	221.097789232859	249.765206634576	206.55202090996	594.059714181794	460.950340619661	525.910017396035
SOLSEv5.0_09523	394.478015646555	451.313426409706	321.160800246057	185.331829935668	298.306044549286	241.242642767267	26.11675838281	90.1608696726694	32.9717693333629	38.986503080685	100.949594702611	35.4704227210419	71.4315934444622	83.2550688781919	59.4190745083447	343.929308210512	238.765644061983	225.90636486084
SOLSEv5.0_09539	556.910139736312	539.927478170516	494.587632378928	348.19919563671	481.424606549838	463.115438305045	138.045722880567	184.158372097367	170.853713818335	409.833727506713	432.400763976183	290.584616906997	251.711329280486	352.609703484107	237.676298033379	514.156945607635	523.957941136018	473.499740748321
SOLSEv5.0_09540	197.239007823277	218.443941549903	171.285760131231	153.039162598393	100.419856580948	102.131921755485	48.5025512823615	93.9975024246979	50.9563707879244	88.432799670822	183.391763709743	103.682774107661	78.2346023439347	61.2169624104353	84.8843921547781	180.649737645926	87.8790217728131	135.543818916504
SOLSEv5.0_09546	2042.00384569981	2277.17505106267	2359.4613458077	2193.09332090541	2070.42116068366	1762.65609788346	522.3351676562	1206.62100051296	524.550875758045	951.841209360138	1226.53757563672	1032.73499999341	1336.79124874636	1280.65885362631	1162.91617252046	1516.4155862009	1682.96617168689	2183.15911001516
SOLSEv5.0_09555	201.106439349224	212.261565845661	222.6714881706	294.846093079472	289.445468968615	336.330983712029	128.718309172421	295.420721906193	98.9153080000886	213.950321784247	181.709270464699	245.564464991828	98.6436290423525	68.5629978996875	118.838149016689	198.019904727265	260.320875817578	247.593375887481
SOLSEv5.0_09557	525.97068752874	614.115986621427	530.985856406815	526.510880499057	440.075253840036	456.071857494322	98.8705853063522	164.975208337225	86.9255736970475	328.057160069179	713.377135898449	244.200217964096	204.090266984178	235.073135656071	127.326588232167	908.45973835403	787.595006454457	1514.47627002707
SOLSEv5.0_09564	143.094966460025	146.316225000407	167.00361612795	136.190814422423	88.6057558067187	116.219083376931	50.3680340239908	109.344033432812	62.9461050909655	91.2854706279453	164.884338014264	98.2257859967313	68.0300889947259	80.8063903817745	82.0549124162855	130.276253110043	116.066632530131	160.845331780918
SOLSEv5.0_09568	42.5417467854128	30.9118785212128	36.3982240278865	71.6054797478717	62.0240290647031	82.7620745259967	91.4086543398351	53.7128585283988	98.9153080000886	102.696154456439	58.8872635765229	88.6760568026046	119.05265574077	83.2550688781919	135.815027447645	62.5326014928205	84.5628322719522	52.4102766477149
SOLSEv5.0_09569	17.4034418667598	16.4863352113135	12.8464320098423	28.080580293283	23.6282015484583	12.3262664187655	37.3096548325857	38.3663275202849	47.9589372121642	15.2142451046576	30.2848784107832	15.0067173050562	30.6135400476266	53.870926921183	28.294797384926	22.5812172057407	14.9228527538739	14.4580073510938
SOLSEv5.0_09574	30.9394522075729	22.668710915556	21.4107200164038	29.4846093079472	14.7676259677865	17.6089520268078	22.3857928995514	24.9381128881852	47.9589372121642	14.2633547856165	10.0949594702611	17.7352113605209	54.4240711957807	46.5248914319308	53.7601150313595	99.0099523636324	63.0076005163566	70.4827858365821
SOLSEv5.0_09575	322.930532416542	282.328490493743	286.903648219811	263.95745475686	259.910217033042	198.981157902928	39.175137574215	157.301942833168	47.9589372121642	155.94601232274	464.368135632009	95.4972919412666	115.651151291034	110.190532338783	70.7369934623151	324.82212442104	237.107549311552	450.005478802793
SOLSEv5.0_01317	58.0114728891992	57.7021732395972	68.5143040524922	68.7974217185434	118.141007742292	75.7184937152736	33.5786893493272	49.8762257763703	23.9794686060821	51.3480772282193	33.6498649008702	58.6626221924923	27.2120355978903	22.0381064677567	28.294797384926	66.0066349090883	69.6399795180783	45.181272972168
SOLSEv5.0_09602	2024.60040383305	2782.06906690915	1905.55408145994	609.348592364242	404.632951517349	672.661967424058	889.83526775717	2583.97215849118	647.445652364216	622.833158971919	1046.51079841706	574.347998675332	996.640803772734	803.16654682491	786.595367300944	924.092888727236	920.242586488892	939.770477821094
SOLSEv5.0_09604	71.5474832300124	55.641381338183	53.5268000410096	61.7772766452227	59.0705038711458	26.4134280402117	11.1928964497757	38.3663275202849	2.99743357576026	22.8213676569863	55.5222770864359	28.64918758238	20.4090266984178	29.3841419570089	11.3179189539704	46.8994511196153	39.7942740103305	43.3740220532813
SOLSEv5.0_09622	175.968134430571	152.49860070465	149.875040114827	105.302176099811	138.815684097193	116.219083376931	14.9238619330343	63.30444040847	26.9769021818423	66.5623223328768	121.139513643133	61.3911162479571	64.6285845449896	58.7682839140178	53.7601150313595	132.013269818177	126.015201032713	148.194575348711
SOLSEv5.0_09625	317.129385127622	327.665912324855	306.173296234575	207.796294170294	256.956691839484	292.308603645009	87.6776888565765	111.262349808826	80.930706545527	185.423612213014	191.80422993496	186.901842799336	139.461682439188	222.829743173984	166.939304571064	422.095060076538	397.942740103305	473.499740748321
SOLSEv5.0_09628	145.028682222998	140.133849296164	149.875040114827	210.604352199623	289.445468968615	133.828035403739	492.487443790132	602.351342068472	554.525211515648	395.570372721096	393.703419340182	375.167932626404	204.090266984178	183.650887231306	149.962426140108	158.068520440185	119.382822030991	121.08581156541
SOLSEv5.0_09635	102.486935437585	123.647514084851	89.9250240688961	77.2215958065283	44.3028779033594	54.5877512831042	29.8477238660686	72.8960222885412	26.9769021818423	52.2989675472604	97.5846082125237	55.9341281370275	17.0075222486815	34.2814989498437	25.4653176464334	57.3215513684188	49.7428425129131	70.4827858365821
SOLSEv5.0_09636	262.98534376437	280.267698592329	267.634000205048	244.301048551562	251.04964145237	216.590109929736	50.3680340239908	128.527197192954	29.9743357576026	95.0890319041097	292.753824637571	81.8548216639428	108.848142391561	102.844496849531	50.9306352928669	408.198926411467	356.490371342544	356.028431020684
SOLSEv5.0_09642	46.4091783113594	61.8237570424255	49.2446560377288	60.3732476305585	14.7676259677865	40.5005896616579	11.1928964497757	70.977705912527	35.9692029091231	45.6427353139727	42.0623311260878	38.1989167765066	30.6135400476266	29.3841419570089	14.147398692463	39.9513842870797	48.0847477624826	86.7480441065625
SOLSEv5.0_09649	320.996816653569	354.45620704324	376.828672288707	290.634006035479	183.118562000552	204.263843510971	108.197999014499	324.195467546407	98.9153080000886	188.276283170137	319.673716558267	236.014735797702	139.461682439188	129.779960310123	113.179189539704	336.981241377977	268.611349569731	336.14867091293
SOLSEv5.0_09666	233.97960731977	216.383149648489	194.837552149275	179.715713877011	183.118562000552	255.329804388713	89.5431715982058	107.425717056798	101.912741575849	248.182373269726	171.614310994438	192.358830910265	85.0376112434073	154.266745274297	138.644507186138	163.279570564587	175.758043545626	271.087637833008
SOLSEv5.0_09678	224.311028504904	226.68710915556	173.426832132871	197.968091067645	206.74676354901	165.524149051993	80.2157578900594	255.136078009894	59.9486715152052	85.5801287136988	181.709270464699	122.782232495914	64.6285845449896	51.4222484247656	45.2716758158817	173.70167081339	167.467569793474	204.219353834199
SOLSEv5.0_09698	3314.38881773625	4088.61113240574	3716.9009948477	2103.2354639669	1036.68734293861	894.534762961836	524.20065039783	1718.81147290876	308.735658303307	374.650785702192	2059.37173193326	148.702926022829	857.179121333546	837.448045774754	1440.20518689274	3006.77592177978	2032.82416402771	1321.10042170619
SOLSEv5.0_09699	1521.83430545999	2081.39982042833	1858.45049742385	1252.39388108042	661.589643356833	427.89753425143	285.418859469281	959.158188007121	149.871678788013	162.602244556028	1140.7304201395	85.9475627471399	462.604605164136	408.929308901707	797.913286254914	1665.79902310041	1074.44539827892	726.514869392461
SOLSEv5.0_09708	38.6743152594661	65.9453408452539	40.6803680311673	74.4135377772	82.6987054196042	73.9575985125928	39.175137574215	84.4059205446267	62.9461050909655	58.955199780548	60.5697568215664	53.2056340815628	17.0075222486815	14.6920709785045	31.1242771234186	69.4806683253561	69.6399795180783	88.5552950254493
SOLSEv5.0_09711	137.293819171105	175.167311620206	169.14468812959	87.0497989091774	121.094532935849	24.6525328375309	0	49.8762257763703	11.989734303041	7.60712255232878	30.2848784107832	10.913976221859	17.0075222486815	19.5894279713393	8.48843921547781	86.8508354066951	63.0076005163566	155.423579024258
SOLSEv5.0_01331	291.991080208969	300.875617606471	226.953632173881	224.644642346264	339.655397259088	188.415786686843	52.23351676562	84.4059205446267	83.9281401212873	106.499715732603	339.863635498789	81.8548216639428	136.060177989452	161.612780763549	90.5433516317633	335.244224669843	310.063718330491	421.089464100606
SOLSEv5.0_09717	23.2045891556797	30.9118785212128	38.5392960295269	18.252377190634	20.674676354901	31.696113648254	27.9822411244393	15.3465310081139	5.99486715152052	27.5758192521918	23.5549054306092	19.0994583882533	0	9.79471398566964	16.9768784309556	17.370167081339	8.29047375215218	25.3015128644141
SOLSEv5.0_09718	116.022945778398	111.282762676366	92.0660960705364	61.7772766452227	67.9310794518177	79.2402841206351	44.7715857991029	120.853931688897	38.9666364848834	49.4462965901371	67.2997298017405	55.9341281370275	27.2120355978903	53.870926921183	48.1011555543743	83.3768019904273	56.3752215146348	75.9045385932422
SOLSEv5.0_09725	30.9394522075729	47.3982137325262	19.2696480147634	33.6966963519396	26.5817267420156	26.4134280402117	16.7893446746636	38.3663275202849	17.9846014545616	30.4284902093151	26.9198919206962	25.9206935269152	6.80300889947259	0	8.48843921547781	19.1071837894729	34.8199897590392	32.5305165399609
SOLSEv5.0_09730	117.956661541372	127.769097887679	154.157184118108	143.210959495743	150.629784871422	207.785633916332	313.40110059372	207.178168609538	356.694595515471	263.396618374384	245.644013776353	272.849405546476	173.476726936551	220.381064677567	169.768784309556	88.587852114829	109.434253528409	83.1335422687891
SOLSEv5.0_09740	129.558956119212	109.221970774952	109.194672083659	63.1813056598868	38.3958275162448	73.9575985125928	7.46193096651715	26.8564292641994	11.989734303041	27.5758192521918	42.0623311260878	19.0994583882533	23.8105311481541	22.0381064677567	19.8063581694482	100.746969071766	99.4856850258261	151.809077186484
SOLSEv5.0_09752	38.6743152594661	30.9118785212128	42.8214400328077	22.4644642346264	8.86057558067187	8.8044760134039	13.058379191405	28.7747456402136	14.9871678788013	9.50890319041097	35.3323581459137	5.45698811092952	3.40150444973629	9.79471398566964	14.147398692463	31.2663007464102	24.8714212564565	21.6870110266406
SOLSEv5.0_09753	386.743152594661	453.37421831112	535.268000410096	272.381628844845	147.676259677865	140.871616214462	156.70055029686	364.480111442706	98.9153080000886	63.7096513757535	361.736047684355	73.6693394975485	377.566993920729	217.932386181149	319.731210449664	554.108329894715	354.832276592113	310.847158048516
SOLSEv5.0_09772	87.0172093337988	80.3708841551532	59.9500160459307	77.2215958065283	88.6057558067187	79.2402841206351	39.175137574215	105.507400680783	74.9358393940065	75.1203352042467	70.6647162918275	73.6693394975485	20.4090266984178	29.3841419570089	39.6127163388964	41.6884009952136	71.2980742685087	70.4827858365821
SOLSEv5.0_09781	247.515617660583	193.714438732933	241.941136185363	147.423046539736	129.955108516521	191.937577092205	20.5203101579222	47.9579094003561	17.9846014545616	137.879096260959	171.614310994438	68.212351386619	88.4391156931436	95.498461360279	84.8843921547781	175.438687521524	203.945654302944	186.146844645332
SOLSEv5.0_01342	87.0172093337988	113.34355457778	92.0660960705364	89.8578569385057	73.8381298389323	44.0223800670195	26.11675838281	34.5296947682564	23.9794686060821	95.0890319041097	90.8546352323496	99.5900330244637	51.0225667460444	53.870926921183	93.3728313702559	64.2696182009544	124.357106282283	298.196401616309
SOLSEv5.0_09806	1703.60358717948	1597.11372359599	2001.90232153376	1274.85834531505	1648.06705800497	1410.4770573473	3617.17103601919	1509.71498792321	3327.15126909389	3043.79991125055	2597.76957034718	3244.1794319476	2830.0517021806	2282.16835866103	2642.73407575209	1288.86639743535	1346.37293734951	1209.05086473522
SOLSEv5.0_09838	711.607400774177	741.885084509106	704.412688539686	967.375991103601	903.778709228531	1038.92816958166	315.26658333535	997.524515527406	242.792119636581	759.761364913837	696.552203448014	890.853309109244	227.900798132332	303.636133555759	413.10404181992	684.384583004757	772.672153700583	836.757175444551
SOLSEv5.0_09839	58.0114728891992	80.3708841551532	81.3607360623345	43.5248994545887	44.3028779033594	31.696113648254	7.46193096651715	44.1212766483276	20.9820350303218	19.0178063808219	53.8397838413924	19.0994583882533	23.8105311481541	24.4867849641741	25.4653176464334	55.5845346602849	61.3495057659261	65.0610330799219
SOLSEv5.0_09849	67.6800517040657	59.7629651410113	79.2196640606942	95.4739729971623	47.2564030969167	36.9787992562964	210.799549804109	230.197965121709	176.848580969855	34.2320514854795	129.55197986835	32.7419286655771	91.8406201428799	68.5629978996875	107.520230062719	72.9547017416239	63.0076005163566	88.5552950254493
SOLSEv5.0_01348	168.233271378678	249.355820071116	141.310752108265	151.635133583728	127.001583322964	133.828035403739	39.175137574215	186.076688473382	56.9512379394449	118.861289880137	111.044554172872	114.59675032952	34.0150444973629	61.2169624104353	84.8843921547781	177.175704229658	147.570432788309	182.532342807559
SOLSEv5.0_09865	272.653922579236	296.754033803642	244.082208187004	174.099597818355	124.048058129406	133.828035403739	97.0051025647229	322.277151170393	113.90247587889	121.71396083726	164.884338014264	113.232503301787	142.863186888924	90.6011043674442	110.349709801212	171.964654105256	167.467569793474	193.375848320879
SOLSEv5.0_09866	261.051628001396	280.267698592329	248.364352190284	185.331829935668	124.048058129406	146.154301822505	80.2157578900594	274.319241770037	107.907608727369	116.959509242055	146.376912318786	102.318527079928	85.0376112434073	75.9090333889397	107.520230062719	171.964654105256	119.382822030991	160.845331780918
SOLSEv5.0_09872	175.968134430571	189.592854930105	201.260768154196	110.918292158468	132.908633710078	123.262664187655	83.9467233733179	132.363829944983	74.9358393940065	76.0712255232878	114.409540662959	84.5833157194075	64.6285845449896	85.7037473746093	79.2254326777929	133.75028652631	117.724727280561	142.772822592051
SOLSEv5.0_09873	251.38304918653	239.051860564045	220.530416168959	153.039162598393	174.25798641988	153.197882633228	87.6776888565765	168.811841089253	89.9230072728078	97.941702861233	161.519351524177	79.126327608478	74.8330978941984	95.498461360279	141.47398692463	163.279570564587	119.382822030991	169.881586375352
SOLSEv5.0_09874	558.843855499286	506.954807747889	473.176912362525	447.885255677864	487.331656936953	403.245001413899	210.799549804109	326.113783922421	224.807518182019	266.249289331507	370.148513909573	256.478441213687	265.317347079431	320.776883030681	401.78612286595	442.939260574145	537.222699139461	695.791603771387
SOLSEv5.0_09875	448.622057009807	490.468472536576	404.662608310032	349.603224651374	395.772375936677	325.765612495944	152.969584813602	306.930620162279	161.861413091054	203.490528274795	304.531277352876	223.73651254811	214.294780333386	257.111242123828	441.398839204846	342.192291502379	439.395108864065	569.284039449317
SOLSEv5.0_09876	162.432124089758	152.49860070465	184.132192141073	244.301048551562	186.072087194109	230.677271551182	85.8122061149472	255.136078009894	107.907608727369	149.289780089452	151.424392053916	207.365548215322	74.8330978941984	83.2550688781919	82.0549124162855	210.179021684202	212.236128055096	278.316641508555
SOLSEv5.0_09879	79.2823462819056	109.221970774952	81.3607360623345	67.3933927038793	56.1169786775885	44.0223800670195	37.3096548325857	51.7945421523846	26.9769021818423	61.8078707376713	62.2522500666099	55.9341281370275	27.2120355978903	34.2814989498437	22.6358379079408	99.0099523636324	49.7428425129131	65.0610330799219
SOLSEv5.0_09884	87.0172093337988	72.1277165494964	68.5143040524922	50.5450445279095	38.3958275162448	68.6749129045504	83.9467233733179	36.4480111442706	86.9255736970475	62.7587610567124	65.617236556697	47.7486459706333	122.454160190507	132.22863880654	67.9075137238225	125.065202985641	91.195211273674	119.278560646523
SOLSEv5.0_09886	65.7463359410924	61.8237570424255	100.630384077098	53.3531025572378	29.5352519355729	54.5877512831042	18.6548274162929	84.4059205446267	17.9846014545616	35.1829418045206	52.1572905963489	21.8279524437181	37.4165489470992	31.8328204534263	33.9537568619112	66.0066349090883	38.1361792599	65.0610330799219
SOLSEv5.0_00142	796.690894345002	799.587257748703	837.159152641389	773.619987079948	699.985470873078	549.399303236403	240.647273670178	448.886031987333	305.738224727546	343.271405173836	741.979521064189	334.240521794433	448.998587365191	553.401340190335	475.352596066757	1014.4177575502	724.5874059381	820.491917174571
SOLSEv5.0_09918	27.0720206816263	22.668710915556	44.962512034448	18.252377190634	20.674676354901	15.848056824127	14.9238619330343	40.2846438962991	8.99230072728078	19.968696699863	38.6973446360008	25.9206935269152	17.0075222486815	4.89735699283482	8.48843921547781	46.8994511196153	39.7942740103305	37.9522692966211
SOLSEv5.0_09923	23.2045891556797	47.3982137325262	38.5392960295269	35.1007253666038	5.90705038711458	10.5653712160847	1.86548274162929	30.6930620162279	0	12.3615741475343	26.9198919206962	10.913976221859	6.80300889947259	7.34603548925223	14.147398692463	26.0552506220085	18.2390422547348	25.3015128644141
SOLSEv5.0_09925	500.832382610086	715.094789790722	657.309104503597	408.572443267268	224.467914710354	241.242642767267	238.781790928549	556.31174904413	200.828049575937	194.932515403425	487.923041062618	227.829253631307	238.105311481541	193.445601216975	299.924852280216	503.734845358831	320.012286833074	368.679187452891
SOLSEv5.0_09931	69.6137674670391	111.282762676366	77.0785920590538	26.6765512786189	17.7211511613437	19.3698472294886	69.0228614402836	90.1608696726694	68.940972242486	30.4284902093151	105.997074437741	13.6424702773238	47.6210622963081	22.0381064677567	48.1011555543743	31.2663007464102	9.94856850258262	23.4942619455274
SOLSEv5.0_09933	63.8126201781191	59.7629651410113	53.5268000410096	43.5248994545887	17.7211511613437	54.5877512831042	5.59644822488786	40.2846438962991	11.989734303041	34.2320514854795	45.4273176161748	43.6559048874361	6.80300889947259	26.9354634605915	19.8063581694482	62.5326014928205	39.7942740103305	90.362545944336
SOLSEv5.0_09938	123.757808830292	136.012265493336	134.887536103344	115.13037920246	112.233957355177	100.371026552804	44.7715857991029	95.9158188007121	26.9769021818423	58.0043094615069	112.727047417915	65.4838573311542	115.651151291034	93.0497828638616	96.2023111087485	165.016587272721	152.5447170396	133.736567997617
SOLSEv5.0_09939	110.221798489479	138.07305739475	128.464320098423	127.766640334438	85.6522306131614	61.6313320938273	26.11675838281	92.0791860486837	50.9563707879244	69.4149932900001	109.362060927828	51.8413870538304	112.249646841298	83.2550688781919	87.7138718932707	159.805537148319	121.040916781422	122.893062484297
SOLSEv5.0_09959	44.4754625483861	49.4590056339404	66.3732320508519	64.585334674551	62.0240290647031	96.8492361474429	20.5203101579222	105.507400680783	11.989734303041	57.0534191424658	48.7923041062618	51.8413870538304	13.6060177989452	9.79471398566964	14.147398692463	81.6397852822934	58.0333162650653	113.856807889863
SOLSEv5.0_09960	135.360103408131	218.443941549903	147.733968113186	127.766640334438	127.001583322964	179.61131067344	80.2157578900594	90.1608696726694	47.9589372121642	144.535328494247	171.614310994438	84.5833157194075	125.855664640243	83.2550688781919	135.815027447645	198.019904727265	177.416138296057	348.799427345137
SOLSEv5.0_09961	106.354366963532	136.012265493336	81.3607360623345	73.0095087625359	112.233957355177	96.8492361474429	50.3680340239908	42.2029602723133	53.9538043636847	81.7765674375344	79.0771825170451	79.126327608478	91.8406201428799	63.6656409068527	73.5664732008077	66.0066349090883	97.8275902753957	164.459833618691
SOLSEv5.0_09962	183.702997482464	247.295028169702	162.721472124669	160.059307671713	127.001583322964	197.220262700247	85.8122061149472	80.5692877925982	65.9435386667257	178.767379979726	173.296804239482	128.239220606844	102.045133492089	132.22863880654	107.520230062719	229.286205473675	218.868507056818	375.908191128438
SOLSEv5.0_09969	90.8846408597454	103.039595070709	72.796448055773	67.3933927038793	59.0705038711458	44.0223800670195	3.73096548325857	24.9381128881852	5.99486715152052	30.4284902093151	20.1899189405221	34.1061756933095	37.4165489470992	24.4867849641741	11.3179189539704	78.1657518660256	66.3237900172174	97.5915496198829
SOLSEv5.0_09977	257.18419647545	309.118785212128	271.916144208329	258.341338698204	301.259569742844	218.351005132417	119.390895464274	130.445513568968	107.907608727369	102.696154456439	185.074256954786	103.682774107661	302.73389602653	266.905956109498	345.196528096098	422.095060076538	343.2256133391	263.858634157461
SOLSEv5.0_09983	199.172723586251	166.924144014549	158.439328121388	228.856729390257	230.374965097469	269.416966010159	85.8122061149472	182.240055721353	41.9640700606436	148.338889770411	151.424392053916	174.623619549745	40.8180533968355	71.0116763961049	82.0549124162855	151.120453607649	192.338991049931	189.761346483106
SOLSEv5.0_09987	71.5474832300124	57.7021732395972	79.2196640606942	105.302176099811	79.7451802260469	95.0883409447621	31.7132066076979	95.9158188007121	26.9769021818423	64.6605416947946	63.9347433116534	60.0268692202247	34.0150444973629	17.1407494749219	33.9537568619112	92.0618855310968	66.3237900172174	74.0972876743555
SOLSEv5.0_09990	355.803700387088	290.5716580994	374.687600287067	256.93730968354	227.421439903911	299.352184455733	126.852826430792	113.18066618484	128.889643757691	142.633547856165	203.581682650265	120.053738440449	363.960976121783	303.636133555759	209.381500648453	336.981241377977	250.372307314996	184.339593726445
SOLSEv5.0_09991	421.550036328181	383.307293663038	357.559024273944	299.058180123464	289.445468968615	315.20024127986	141.776688363826	151.546993705125	116.89990945465	176.865599341644	227.136588080874	114.59675032952	312.938409375739	308.533490548594	243.335257510364	314.400024172236	250.372307314996	200.604851996426
SOLSEv5.0_09992	44.4754625483861	94.7964274650525	79.2196640606942	44.9289284692529	32.4887771291302	49.3050656750618	24.2512756411807	51.7945421523846	17.9846014545616	25.6740386141096	43.7448243711313	47.7486459706333	27.2120355978903	24.4867849641741	16.9768784309556	60.7955847846866	34.8199897590392	61.4465312421485
SOLSEv5.0_09998	30.9394522075729	37.0942542254553	25.6928640196846	58.9692186158944	17.7211511613437	33.4570088509348	13.058379191405	19.1831637601424	17.9846014545616	28.5267095712329	16.8249324504351	21.8279524437181	10.2045133492089	12.2433924820871	2.8294797384926	27.7922673301424	49.7428425129131	50.6030257288282
SOLSEv5.0_09999	516.302108713873	618.237570424255	560.96086442978	471.753748927155	304.213094936401	206.024738713651	61.5609304737665	241.707863377795	56.9512379394449	96.9908125421919	555.222770864359	83.2190686916751	119.05265574077	95.498461360279	99.0317908472411	665.277399215284	552.145551893335	1503.63276451375
SOLSEv5.0_10000	75.414914755959	88.6140517608099	85.6428800656153	68.7974217185434	53.1634534840312	42.2614848643387	20.5203101579222	47.9579094003561	23.9794686060821	51.3480772282193	95.9021149674802	55.9341281370275	13.6060177989452	22.0381064677567	36.7832366004038	133.75028652631	77.9304532702305	119.278560646523
SOLSEv5.0_10002	27.0720206816263	61.8237570424255	36.3982240278865	36.5047543812679	38.3958275162448	36.9787992562964	48.5025512823615	30.6930620162279	53.9538043636847	30.4284902093151	45.4273176161748	43.6559048874361	44.2195578465718	75.9090333889397	76.3959529393003	112.906086028704	76.2723585198001	83.1335422687891
SOLSEv5.0_10005	175.968134430571	142.194641197579	130.605392100063	123.554553290445	82.6987054196042	88.044760134039	52.23351676562	147.710360953097	53.9538043636847	73.2185545661645	134.599459603481	54.5698811092952	61.2270800952533	63.6656409068527	70.7369934623151	135.487303234444	127.673295783144	175.303339132012
SOLSEv5.0_10008	694.203958907417	673.878951762438	670.15553651344	343.987108592717	292.398994162172	320.482926887902	596.954477321372	471.905828499504	464.60220424284	312.842914964521	790.771825170451	345.154498016292	795.952041238293	739.500905918058	970.511550302963	924.092888727236	658.263615920883	748.201880419102
SOLSEv5.0_01363	2177.36394910794	1632.14718592003	1528.72540917123	999.668658440876	1704.18403668256	1623.54537687168	63.4264132153958	72.8960222885412	182.843448121376	881.475325751097	1490.68901510855	379.260673709601	1894.63797850312	1373.70863649017	529.112711098117	1320.13269818177	482.505572375257	178.917840969785
SOLSEv5.0_10022	36.7405994964928	63.8845489438397	21.4107200164038	28.080580293283	8.86057558067187	7.04358081072312	7.46193096651715	23.0197965121709	8.99230072728078	9.50890319041097	23.5549054306092	2.72849405546476	3.40150444973629	4.89735699283482	0	20.8442004976068	9.94856850258262	19.8797601077539
SOLSEv5.0_10033	52.2103256002793	92.7356355636383	62.0910880475711	57.5651896012302	76.7916550324896	61.6313320938273	37.3096548325857	74.8143386645555	29.9743357576026	43.7409546758905	62.2522500666099	51.8413870538304	10.2045133492089	34.2814989498437	36.7832366004038	57.3215513684188	59.6914110154957	52.4102766477149
SOLSEv5.0_10042	303.593374786809	232.869484859803	250.505424191925	387.512008047306	372.144174388219	503.616027966703	720.076338268905	345.296947682564	635.455918061175	739.792668213974	365.101034174442	703.951466309908	496.619649661499	479.940985297812	472.523116328265	354.351408459316	351.516087091252	431.932969613926
SOLSEv5.0_10046	58.0114728891992	65.9453408452539	57.8089440442903	91.2618859531699	38.3958275162448	91.5665505394006	27.9822411244393	124.690564440926	29.9743357576026	99.8434834993152	57.2047703314794	128.239220606844	23.8105311481541	19.5894279713393	22.6358379079408	79.9027685741595	74.6142637693696	97.5915496198829
SOLSEv5.0_10061	44.4754625483861	43.2766299296979	36.3982240278865	43.5248994545887	20.674676354901	36.9787992562964	27.9822411244393	44.1212766483276	38.9666364848834	23.7722579760274	37.0148513909573	27.2849405546476	78.2346023439347	71.0116763961049	73.5664732008077	76.4287351578917	71.2980742685087	72.2900367554688
SOLSEv5.0_10070	181.769281719491	177.22810352162	196.978624150915	161.463336686377	200.839713161896	214.829214727055	42.9061030574736	82.4876041686124	56.9512379394449	56.1025288234247	68.982223046784	98.2257859967313	149.666195788397	146.920709785045	138.644507186138	198.019904727265	207.261843803804	195.183099239766
SOLSEv5.0_10073	52.2103256002793	43.2766299296979	49.2446560377288	81.4336828505208	97.4663313873906	58.1095416884657	29.8477238660686	82.4876041686124	29.9743357576026	56.1025288234247	42.0623311260878	70.9408454420837	17.0075222486815	12.2433924820871	19.8063581694482	55.5845346602849	77.9304532702305	70.4827858365821
SOLSEv5.0_10074	759.95029484851	879.958141903857	678.719824520001	471.753748927155	481.424606549838	463.115438305045	169.758929488265	255.136078009894	170.853713818335	440.262217716028	747.027000799319	296.041605017926	255.112833730222	225.278421670402	223.528899340916	753.865251330113	391.310361101583	887.360201173379
SOLSEv5.0_10075	259.117912238423	183.410479225862	196.978624150915	138.998872451751	165.397410839208	109.175502566208	264.898549311359	107.425717056798	203.825483151698	136.928205941918	174.979297484525	148.702926022829	360.559471672047	308.533490548594	299.924852280216	314.400024172236	298.457055077478	243.978874049707
SOLSEv5.0_10088	46.4091783113594	61.8237570424255	36.3982240278865	43.5248994545887	29.5352519355729	79.2402841206351	27.9822411244393	34.5296947682564	17.9846014545616	42.7900643568494	33.6498649008702	53.2056340815628	20.4090266984178	12.2433924820871	19.8063581694482	27.7922673301424	48.0847477624826	74.0972876743555
SOLSEv5.0_10096	42.5417467854128	59.7629651410113	47.1035840360884	39.3128124105962	26.5817267420156	45.7832752697003	13.058379191405	38.3663275202849	17.9846014545616	31.3793805283562	47.1098108612183	35.4704227210419	20.4090266984178	24.4867849641741	22.6358379079408	41.6884009952136	44.7685582616218	39.7595202155078
SOLSEv5.0_10103	253.316764949503	263.781363381016	220.530416168959	123.554553290445	112.233957355177	100.371026552804	70.8883441819129	90.1608696726694	62.9461050909655	77.0221158423289	178.344283974612	62.7553632756894	214.294780333386	188.548244224141	149.962426140108	171.964654105256	122.699011531852	101.206051457656
SOLSEv5.0_10122	392.544299883581	408.036796480008	441.060832337919	373.471717900664	404.632951517349	274.699651618202	61.5609304737665	157.301942833168	53.9538043636847	192.079844446302	548.492797884185	139.153196828703	204.090266984178	193.445601216975	195.23410195599	1992.35816422959	2170.44602831344	2934.97549227203
SOLSEv5.0_10129	220.443596978957	321.483536620613	267.634000205048	53.3531025572378	64.9775542582604	77.4793889179543	70.8883441819129	132.363829944983	44.9615036364039	29.477599890274	126.186993378263	15.0067173050562	68.0300889947259	88.1524258710268	62.2485542468373	123.328186277507	66.3237900172174	108.435055133203
SOLSEv5.0_10139	566.578718551179	653.271032748296	616.62873647243	421.208704399246	383.958275162448	287.025918036967	283.553376727652	464.232562995447	275.763888969944	224.410115293699	540.080331658967	215.551030381716	244.908320381013	286.495384080837	285.777453587753	562.793413435384	419.4979718589	522.295515558262
SOLSEv5.0_10168	27.0720206816263	16.4863352113135	32.1160800246057	25.2725222639547	20.674676354901	21.1307424321694	13.058379191405	32.6113783922421	14.9871678788013	19.0178063808219	16.8249324504351	19.0994583882533	0	7.34603548925223	11.3179189539704	13.8961336650712	34.8199897590392	34.3377674588477
SOLSEv5.0_10177	228.17846003085	272.024530986672	295.467936226373	231.664787419585	230.374965097469	234.199061956544	97.0051025647229	159.220259209182	104.910175151609	172.111147746439	198.534202915134	166.43813738335	159.870709137606	173.856173245636	152.791905878601	234.497255598077	212.236128055096	325.30516539961
SOLSEv5.0_10180	104.420651200559	131.890681690508	122.041104093502	123.554553290445	106.326906968062	135.58893060642	14.9238619330343	80.5692877925982	29.9743357576026	126.468412432466	99.2671014575672	85.9475627471399	47.6210622963081	26.9354634605915	28.294797384926	116.380119444971	109.434253528409	160.845331780918
SOLSEv5.0_10181	406.080310224394	562.596189086072	423.932256324796	474.561806956483	292.398994162172	292.308603645009	93.2741370814644	435.457817355233	110.90504230313	142.633547856165	504.747973513054	130.967714662308	214.294780333386	164.061459259966	206.55202090996	409.935943119601	324.986571084365	327.112416318496
SOLSEv5.0_10182	156.630976800838	197.836022535762	139.169680106625	219.028526287608	239.235540678141	220.111900335098	83.9467233733179	239.78954700178	101.912741575849	162.602244556028	141.329432583655	160.981149272421	71.4315934444622	73.4603548925223	62.2485542468373	158.068520440185	132.647580034435	178.917840969785
SOLSEv5.0_10191	1129.29000557641	1135.49633767922	1117.63958485628	838.205321754499	1069.17612006774	794.163736409032	557.779339747157	1108.78686533623	425.635567757957	326.155379431096	486.240547817575	372.43943857094	1449.04089558766	1239.03131918721	803.572245731899	1050.89510842101	1021.38636626515	1174.71309727637
SOLSEv5.0_10205	112.155514252452	86.5532598593957	96.3482400738172	74.4135377772	85.6522306131614	66.9140177018697	361.903651876082	429.70286822719	425.635567757957	112.205057646849	257.421466491657	130.967714662308	163.272213587342	119.985246324453	104.690750324226	90.3248688229629	102.801874526687	142.772822592051
SOLSEv5.0_10217	406.080310224394	441.009466902635	432.496544331357	353.815311695366	283.5384185815	288.786813239648	195.875687871075	212.933117737581	197.830616000177	226.311895931781	333.133662518615	233.286241742237	289.127878227585	313.430847541428	305.583811757201	437.728210449743	396.284645352874	395.787951236192
SOLSEv5.0_10219	759.95029484851	748.067460213349	847.864512649591	867.689931062446	767.916550324896	697.314500261589	1600.58419231793	2064.10842059133	1522.69625648621	992.729493078906	1251.77497431237	1036.82774107661	802.755050137765	715.014120953884	1021.44218559583	729.547017416239	673.186468674757	731.936622149121
SOLSEv5.0_10220	800.558325870949	799.587257748703	768.644848588897	894.366482341065	812.219428228255	723.727928301801	1762.88119083968	2171.53413764812	1759.49350897127	1088.76941530206	1251.77497431237	1095.4903632691	775.543014539875	871.729544724598	1063.88438167322	717.387900459301	649.973142168731	764.467138689082
SOLSEv5.0_10224	38.6743152594661	41.2158380282837	40.6803680311673	32.2926673372755	17.7211511613437	19.3698472294886	20.5203101579222	30.6930620162279	11.989734303041	16.1651354236987	33.6498649008702	30.0134346101123	13.6060177989452	2.44867849641741	11.3179189539704	29.5292840382763	29.8457055077478	61.4465312421485
SOLSEv5.0_10226	61.8789044151458	41.2158380282837	40.6803680311673	46.332957483917	32.4887771291302	38.7396944589772	26.11675838281	74.8143386645555	26.9769021818423	38.0356127616439	30.2848784107832	47.7486459706333	20.4090266984178	17.1407494749219	25.4653176464334	46.8994511196153	33.1618950086087	52.4102766477149
SOLSEv5.0_01386	119.890377304345	80.3708841551532	126.323248096783	112.322321173132	106.326906968062	188.415786686843	24.2512756411807	47.9579094003561	32.9717693333629	43.7409546758905	74.0297027819145	43.6559048874361	108.848142391561	176.304851742054	67.9075137238225	126.802219693775	130.989485284004	95.7842987009961
SOLSEv5.0_10242	83.1497778078522	162.802560211721	117.758960090221	120.746495261117	62.0240290647031	59.8704368911465	74.6193096651715	76.7326550405697	53.9538043636847	43.7409546758905	132.916966358437	77.7620805807456	88.4391156931436	36.7301774462612	45.2716758158817	99.0099523636324	89.5371165232435	119.278560646523
SOLSEv5.0_00147	392.544299883581	498.711640142233	355.417952272303	460.521516809842	697.031945679521	438.462905467514	98.8705853063522	218.688066865624	86.9255736970475	462.132695053973	775.629385965059	150.067173050562	231.302302582068	181.202208734888	229.187858817901	552.371313186581	537.222699139461	815.070164417911
SOLSEv5.0_10261	133.426387645158	72.1277165494964	83.5018080639749	50.5450445279095	29.5352519355729	22.8916376348501	16.7893446746636	32.6113783922421	23.9794686060821	20.9195870189041	75.712196026958	13.6424702773238	44.2195578465718	66.1143194032701	101.861270585734	50.3734845358831	41.4523687607609	34.3377674588477
SOLSEv5.0_10267	204.973870875171	253.477403873945	224.81256017224	189.54391697966	212.653813936125	172.567729862716	18.6548274162929	46.0395930243418	11.989734303041	85.5801287136988	243.961520531309	35.4704227210419	61.2270800952533	100.395818353114	39.6127163388964	257.078472803817	157.519001290891	142.772822592051
SOLSEv5.0_10271	106.354366963532	129.829889789094	107.053600082019	110.918292158468	94.5128061938333	86.2838649313582	61.5609304737665	147.710360953097	56.9512379394449	89.3836899898631	92.5371284773932	105.047021135393	47.6210622963081	26.9354634605915	50.9306352928669	118.117136153105	122.699011531852	140.965571673164
SOLSEv5.0_10279	75.414914755959	113.34355457778	79.2196640606942	82.8377118651849	109.28043216162	70.4358081072312	44.7715857991029	107.425717056798	23.9794686060821	71.3167739280823	74.0297027819145	53.2056340815628	17.0075222486815	17.1407494749219	33.9537568619112	92.0618855310968	53.0590320137739	90.362545944336
SOLSEv5.0_10281	2320.45891556797	2592.47621197904	2308.07561776833	1220.10121374315	1334.9933874879	1336.51945883471	283.553376727652	654.145884220857	332.715126909389	778.779171294659	2076.19666438369	463.843989429009	758.535492291193	969.676684581294	642.291900637821	2315.44327194249	1823.90422547348	2445.21049325373
SOLSEv5.0_10298	1844.76483787653	1968.05626585055	1787.79512136972	1214.48509768449	1373.38921500414	1181.5606809988	87.6776888565765	237.871230625766	95.9178744243283	401.275714635343	1229.90256212681	118.689491412717	244.908320381013	301.187455059341	158.450865355586	2320.65432206689	1457.46528562835	2000.6267672076
SOLSEv5.0_10299	63.8126201781191	86.5532598593957	111.3357440853	81.4336828505208	44.3028779033594	79.2402841206351	39.175137574215	65.2227567844842	50.9563707879244	73.2185545661645	80.7596757620886	38.1989167765066	40.8180533968355	46.5248914319308	36.7832366004038	99.0099523636324	76.2723585198001	90.362545944336
SOLSEv5.0_10317	131.492671882185	171.045727817377	156.298256119748	87.0497989091774	67.9310794518177	51.0659608777426	59.6954477321372	209.096484985552	32.9717693333629	23.7722579760274	131.234473113394	25.9206935269152	27.2120355978903	75.9090333889397	82.0549124162855	145.909403483248	77.9304532702305	137.351069835391
SOLSEv5.0_10341	90.8846408597454	133.951473591922	132.746464101704	67.3933927038793	97.4663313873906	58.1095416884657	27.9822411244393	51.7945421523846	20.9820350303218	58.955199780548	87.4896487422626	21.8279524437181	51.0225667460444	56.3196054176004	48.1011555543743	142.43537006698	111.092348278839	126.50756432207
SOLSEv5.0_10344	50.276609837306	65.9453408452539	42.8214400328077	77.2215958065283	38.3958275162448	77.4793889179543	31.7132066076979	78.6509714165839	23.9794686060821	49.4462965901371	58.8872635765229	80.4905746362104	17.0075222486815	19.5894279713393	28.294797384926	62.5326014928205	46.4266530120522	66.8682839988086
SOLSEv5.0_10355	150.829829511918	121.586722183437	137.028608104984	290.634006035479	256.956691839484	278.221442023563	371.231065584228	193.749953977439	380.674064121553	331.860721345343	159.836858279134	362.889709376813	265.317347079431	213.035029188315	220.699419602423	161.542553856453	217.210412306387	242.17162313082
SOLSEv5.0_10360	270.720206816263	274.085322888086	325.442944249338	219.028526287608	203.793238355453	211.307424321694	156.70055029686	97.8341351767264	137.881944484972	175.914709022603	203.581682650265	118.689491412717	316.339913825475	247.316528138158	226.358379079408	265.763556344487	202.287559552513	187.954095564219
SOLSEv5.0_10372	50.276609837306	37.0942542254553	55.6678720426499	53.3531025572378	76.7916550324896	77.4793889179543	18.6548274162929	107.425717056798	14.9871678788013	58.0043094615069	43.7448243711313	68.212351386619	10.2045133492089	2.44867849641741	11.3179189539704	45.1624344114814	69.6399795180783	52.4102766477149
SOLSEv5.0_10378	237.847038845717	208.139982042833	220.530416168959	372.067688886	321.934246097745	498.333342358661	320.863031560237	197.586586729467	245.789553212341	417.440850059042	255.738973246614	403.817120208784	489.816640762026	460.351557326473	410.274562081428	303.977923923433	484.163667125687	437.354722370586
SOLSEv5.0_10380	166.299555615704	142.194641197579	203.401840155836	113.726350187796	56.1169786775885	117.979978579612	167.893446746636	134.282146320997	119.89734303041	68.464102970959	159.836858279134	64.1196103034218	146.264691338661	176.304851742054	217.86993986393	239.708305722478	192.338991049931	196.990350158652
SOLSEv5.0_10384	746.414284507696	750.128252114763	794.337712608582	700.610478317412	711.799571647307	602.226159316827	210.799549804109	481.497410379575	296.745924000266	381.30701793548	555.222770864359	371.075191543207	486.41513631229	428.518736873047	452.716758158817	700.017733377962	759.40739569714	957.842987009961
SOLSEv5.0_10386	34.8068837335195	51.5197975353546	36.3982240278865	25.2725222639547	32.4887771291302	36.9787992562964	7.46193096651715	28.7747456402136	14.9871678788013	33.2811611664384	37.0148513909573	27.2849405546476	10.2045133492089	7.34603548925223	2.8294797384926	24.3182339138746	38.1361792599	37.9522692966211
SOLSEv5.0_10395	460.224351587647	467.79976162102	456.048336349401	548.975344733683	575.937412743672	630.400482559719	257.436618344842	600.433025692458	278.761322545704	459.28002409685	375.195993644703	522.506611621501	214.294780333386	217.932386181149	234.846818294886	453.361360822948	482.505572375257	556.63328301711
SOLSEv5.0_10399	251.38304918653	377.124917958796	289.044720221452	133.382756393094	156.536835258536	117.979978579612	160.431515780119	168.811841089253	86.9255736970475	81.7765674375344	259.103959736701	55.9341281370275	255.112833730222	193.445601216975	186.745662740512	368.247542124387	247.056117814135	258.436881400801
SOLSEv5.0_01398	280.38878563113	272.024530986672	226.953632173881	256.93730968354	186.072087194109	135.58893060642	93.2741370814644	218.688066865624	92.920440848568	76.0712255232878	272.563905697049	79.126327608478	112.249646841298	110.190532338783	166.939304571064	267.500573052621	223.842791308109	204.219353834199
SOLSEv5.0_10411	73.4811989929857	105.100386972123	92.0660960705364	102.494118070483	82.6987054196042	88.044760134039	35.4441720909565	111.262349808826	44.9615036364039	80.8256771184933	90.8546352323496	83.2190686916751	44.2195578465718	24.4867849641741	65.0780339853299	121.591169569373	51.4009372633435	97.5915496198829
SOLSEv5.0_10432	102.486935437585	82.4316760565674	100.630384077098	202.180178111638	177.211511613437	172.567729862716	305.939169627203	140.03709544904	323.722826182108	225.36100561274	116.092033908002	219.643771464913	224.499293682595	249.765206634576	206.55202090996	105.958019196168	155.860906540461	101.206051457656
SOLSEv5.0_01403	305.527090549782	300.875617606471	304.032224232934	217.624497272944	283.5384185815	225.39458594314	29.8477238660686	53.7128585283988	38.9666364848834	50.3971869091782	89.1721419873061	43.6559048874361	299.332391576794	269.354634605915	263.141615679812	309.188974047834	263.637065318439	215.06285934752
SOLSEv5.0_10452	34.8068837335195	32.9726704226269	27.833936021325	32.2926673372755	5.90705038711458	12.3262664187655	27.9822411244393	34.5296947682564	23.9794686060821	16.1651354236987	10.0949594702611	13.6424702773238	6.80300889947259	9.79471398566964	19.8063581694482	22.5812172057407	19.8971370051652	12.650756432207
SOLSEv5.0_10464	121.824093067318	115.404346479194	145.592896111546	133.382756393094	85.6522306131614	84.5229697286775	102.601550789611	141.955411825054	86.9255736970475	105.548825413562	112.727047417915	113.232503301787	61.2270800952533	48.9735699283482	70.7369934623151	144.172386775114	117.724727280561	162.652582699805
SOLSEv5.0_10465	42.5417467854128	39.1550461268695	49.2446560377288	37.9087833959321	50.209928290474	56.348646485785	24.2512756411807	42.2029602723133	20.9820350303218	31.3793805283562	35.3323581459137	46.3843989429009	10.2045133492089	19.5894279713393	28.294797384926	41.6884009952136	53.0590320137739	32.5305165399609
SOLSEv5.0_10475	380.942005305741	309.118785212128	363.982240278865	297.6541511088	191.979137581224	283.504127631606	87.6776888565765	126.60888081694	92.920440848568	146.437109132329	242.279027286266	114.59675032952	306.135400476266	340.36631100202	311.242771234186	361.299475291852	285.192297074035	220.48461210418
SOLSEv5.0_10500	44.4754625483861	68.0061327466681	66.3732320508519	58.9692186158944	11.8141007742292	42.2614848643387	5.59644822488786	11.5098982560855	11.989734303041	19.968696699863	37.0148513909573	21.8279524437181	6.80300889947259	9.79471398566964	16.9768784309556	62.5326014928205	43.1104635111913	27.1087637833008
SOLSEv5.0_10501	185.636713245437	175.167311620206	164.862544126309	172.695568803691	100.419856580948	121.501768984974	55.9644822488786	203.34153585751	53.9538043636847	103.64704477548	191.80422993496	115.960997357252	95.2421245926162	56.3196054176004	73.5664732008077	187.597804478461	134.305674784865	189.761346483106
SOLSEv5.0_10511	116.022945778398	144.255433098993	132.746464101704	133.382756393094	159.490360452094	93.3274457420814	31.7132066076979	130.445513568968	38.9666364848834	76.0712255232878	136.281952848524	81.8548216639428	20.4090266984178	41.627534439096	53.7601150313595	137.224319942578	144.254243287448	110.24230605209
SOLSEv5.0_10522	146.962397985971	218.443941549903	186.273264142713	112.322321173132	35.4423023226875	54.5877512831042	24.2512756411807	103.589084304769	17.9846014545616	25.6740386141096	134.599459603481	25.9206935269152	30.6135400476266	39.1788559426786	33.9537568619112	199.756921435399	127.673295783144	173.496088213125
SOLSEv5.0_10533	75.414914755959	103.039595070709	100.630384077098	102.494118070483	94.5128061938333	81.0011793233159	37.3096548325857	101.670767928755	23.9794686060821	55.1516385043836	97.5846082125237	53.2056340815628	20.4090266984178	29.3841419570089	48.1011555543743	102.4839857799	96.1694955249653	68.6755349176953
SOLSEv5.0_10539	114.089230015425	103.039595070709	100.630384077098	130.574698363766	85.6522306131614	88.044760134039	42.9061030574736	124.690564440926	41.9640700606436	80.8256771184933	122.822006888176	85.9475627471399	44.2195578465718	36.7301774462612	56.5895947698521	140.698353358846	81.2466427710914	126.50756432207
SOLSEv5.0_10540	102.486935437585	115.404346479194	119.900032091861	140.402901466415	73.8381298389323	103.892816958166	22.3857928995514	136.200462697011	59.9486715152052	82.7274577565755	102.632087947654	80.4905746362104	34.0150444973629	41.627534439096	45.2716758158817	140.698353358846	106.118064027548	128.314815240957
SOLSEv5.0_10551	444.754625483861	494.590056339404	402.521536308392	308.886383226113	401.679426323792	260.612489996755	132.449274655679	266.64597626598	128.889643757691	274.807302202877	282.65886516731	335.604768822165	268.718851529167	225.278421670402	481.011555543743	460.309427655484	417.83987710847	666.8755890692
SOLSEv5.0_01415	44.4754625483861	53.5805894367688	40.6803680311673	67.3933927038793	32.4887771291302	47.5441704723811	13.058379191405	76.7326550405697	32.9717693333629	38.0356127616439	45.4273176161748	45.0201519151685	10.2045133492089	14.6920709785045	25.4653176464334	55.5845346602849	46.4266530120522	52.4102766477149
SOLSEv5.0_10561	32.8731679705462	20.6079190141418	49.2446560377288	64.585334674551	76.7916550324896	65.1531224991889	136.180240138938	65.2227567844842	158.863979515294	106.499715732603	82.4421690071321	114.59675032952	54.4240711957807	80.8063903817745	138.644507186138	36.4773508708119	79.5885480206609	88.5552950254493
SOLSEv5.0_10571	199.172723586251	160.741768310306	190.555408145994	140.402901466415	147.676259677865	100.371026552804	24.2512756411807	90.1608696726694	35.9692029091231	19.0178063808219	63.9347433116534	38.1989167765066	68.0300889947259	78.3577118853571	19.8063581694482	213.65305510047	107.776158777978	171.688837294238
SOLSEv5.0_10586	139.227534934078	117.465138380608	162.721472124669	131.97872737843	85.6522306131614	121.501768984974	65.291895957025	170.730157465268	116.89990945465	120.763070518219	112.727047417915	126.874973579111	40.8180533968355	53.870926921183	82.0549124162855	107.695035904302	124.357106282283	131.929317078731
SOLSEv5.0_10587	154.697261037865	181.349687324448	173.426832132871	171.291539789027	85.6522306131614	146.154301822505	83.9467233733179	189.91332122541	71.9384058182462	139.780876899041	141.329432583655	169.166631438815	30.6135400476266	53.870926921183	59.4190745083447	118.117136153105	135.963769535296	186.146844645332
SOLSEv5.0_01419	23.2045891556797	30.9118785212128	44.962512034448	35.1007253666038	38.3958275162448	40.5005896616579	82.0812406316886	32.6113783922421	101.912741575849	82.7274577565755	21.8724121855657	62.7553632756894	88.4391156931436	58.7682839140178	104.690750324226	26.0552506220085	19.8971370051652	45.181272972168
SOLSEv5.0_10598	42.5417467854128	43.2766299296979	36.3982240278865	43.5248994545887	29.5352519355729	31.696113648254	9.32741370814644	46.0395930243418	8.99230072728078	37.0847224426028	26.9198919206962	49.1128929983657	10.2045133492089	14.6920709785045	8.48843921547781	45.1624344114814	46.4266530120522	43.3740220532813
SOLSEv5.0_10609	42.5417467854128	32.9726704226269	44.962512034448	40.7168414252604	35.4423023226875	33.4570088509348	20.5203101579222	55.631174904413	29.9743357576026	27.5758192521918	35.3323581459137	34.1061756933095	10.2045133492089	9.79471398566964	16.9768784309556	29.5292840382763	28.1876107573174	34.3377674588477
SOLSEv5.0_10612	36.7405994964928	59.7629651410113	34.2571520262461	49.1410155132453	41.3493527098021	36.9787992562964	14.9238619330343	46.0395930243418	14.9871678788013	44.6918449949316	25.2373986756527	35.4704227210419	23.8105311481541	9.79471398566964	25.4653176464334	48.6364678277492	58.0333162650653	63.2537821610352
SOLSEv5.0_10615	195.305292060304	278.206906690915	216.248272165679	129.170669349102	132.908633710078	125.023559390335	18.6548274162929	47.9579094003561	26.9769021818423	66.5623223328768	183.391763709743	25.9206935269152	57.825575645517	63.6656409068527	31.1242771234186	234.497255598077	170.783759294335	164.459833618691
SOLSEv5.0_10647	69.6137674670391	57.7021732395972	66.3732320508519	25.2725222639547	8.86057558067187	22.8916376348501	33.5786893493272	84.4059205446267	41.9640700606436	18.0669160617808	72.347209536871	30.0134346101123	23.8105311481541	29.3841419570089	48.1011555543743	86.8508354066951	44.7685582616218	77.7117895121289
SOLSEv5.0_10654	23.2045891556797	35.0334623240411	34.2571520262461	37.9087833959321	35.4423023226875	42.2614848643387	74.6193096651715	61.3861240324558	59.9486715152052	50.3971869091782	53.8397838413924	65.4838573311542	71.4315934444622	68.5629978996875	25.4653176464334	43.4254177033475	41.4523687607609	43.3740220532813
SOLSEv5.0_10673	85.0834935708255	90.6748436622241	79.2196640606942	42.1208704399246	62.0240290647031	61.6313320938273	11.1928964497757	30.6930620162279	11.989734303041	30.4284902093151	70.6647162918275	20.4637054159857	30.6135400476266	26.9354634605915	14.147398692463	69.4806683253561	81.2466427710914	106.627804214316
SOLSEv5.0_10677	317.129385127622	389.489669367281	282.62150421653	303.270267167457	366.237124001104	269.416966010159	14.9238619330343	47.9579094003561	20.9820350303218	106.499715732603	240.596534041222	45.0201519151685	214.294780333386	217.932386181149	118.838149016689	675.699499464088	593.597920654096	822.299168093457
SOLSEv5.0_00153	100.553219674612	98.9180112678808	107.053600082019	77.2215958065283	38.3958275162448	75.7184937152736	11.1928964497757	0	2.99743357576026	13.3124644665754	45.4273176161748	8.18548216639427	173.476726936551	85.7037473746093	90.5433516317633	168.490620688988	82.9047375215218	45.181272972168
SOLSEv5.0_10685	75.414914755959	68.0061327466681	92.0660960705364	127.766640334438	121.094532935849	93.3274457420814	212.665032545739	293.502405530179	113.90247587889	99.8434834993152	97.5846082125237	88.6760568026046	122.454160190507	80.8063903817745	96.2023111087485	112.906086028704	144.254243287448	178.917840969785
SOLSEv5.0_10687	38.6743152594661	55.641381338183	44.962512034448	30.8886383226113	50.209928290474	33.4570088509348	24.2512756411807	51.7945421523846	20.9820350303218	38.986503080685	40.3798378810443	45.0201519151685	10.2045133492089	19.5894279713393	16.9768784309556	48.6364678277492	43.1104635111913	37.9522692966211
SOLSEv5.0_10692	48.3428940743327	45.337421831112	57.8089440442903	33.6966963519396	35.4423023226875	44.0223800670195	14.9238619330343	46.0395930243418	23.9794686060821	26.6249289331507	43.7448243711313	20.4637054159857	23.8105311481541	14.6920709785045	19.8063581694482	53.8475179521509	31.5038002581783	54.2175275666016
SOLSEv5.0_10709	63.8126201781191	103.039595070709	104.912528080379	80.0296538358566	106.326906968062	100.371026552804	27.9822411244393	117.017298936869	56.9512379394449	71.3167739280823	67.2997298017405	95.4972919412666	30.6135400476266	39.1788559426786	33.9537568619112	60.7955847846866	56.3752215146348	84.9407931876758
SOLSEv5.0_10710	170.166987141651	212.261565845661	184.132192141073	151.635133583728	118.141007742292	114.458188174251	76.4847924068008	124.690564440926	71.9384058182462	109.352386689726	171.614310994438	69.5765984143513	112.249646841298	110.190532338783	144.303466663123	267.500573052621	174.099948795196	196.990350158652
SOLSEv5.0_01428	3.86743152594661	10.3039595070709	6.42321600492115	8.42417408798491	11.8141007742292	17.6089520268078	37.3096548325857	15.3465310081139	20.9820350303218	15.2142451046576	18.5074256954786	25.9206935269152	27.2120355978903	29.3841419570089	39.6127163388964	34.740334162678	23.2133265060261	19.8797601077539
SOLSEv5.0_10718	162.432124089758	117.465138380608	126.323248096783	99.6860600411548	124.048058129406	84.5229697286775	78.3502751484301	55.631174904413	59.9486715152052	117.910399561096	114.409540662959	114.59675032952	122.454160190507	107.741853842366	132.985547709152	105.958019196168	84.5628322719522	97.5915496198829
SOLSEv5.0_10720	83.1497778078522	78.310092253739	64.2321600492115	44.9289284692529	53.1634534840312	21.1307424321694	11.1928964497757	57.5494912804273	2.99743357576026	4.75445159520549	28.6023851657397	12.2782232495914	27.2120355978903	19.5894279713393	33.9537568619112	38.2143675789458	28.1876107573174	45.181272972168
SOLSEv5.0_10734	50.276609837306	41.2158380282837	49.2446560377288	68.7974217185434	35.4423023226875	38.7396944589772	14.9238619330343	61.3861240324558	29.9743357576026	38.0356127616439	63.9347433116534	28.64918758238	10.2045133492089	24.4867849641741	22.6358379079408	46.8994511196153	38.1361792599	45.181272972168
SOLSEv5.0_10735	36.7405994964928	51.5197975353546	55.6678720426499	68.7974217185434	20.674676354901	42.2614848643387	18.6548274162929	57.5494912804273	11.989734303041	38.0356127616439	47.1098108612183	38.1989167765066	17.0075222486815	12.2433924820871	31.1242771234186	66.0066349090883	46.4266530120522	61.4465312421485
SOLSEv5.0_10754	54.1440413632526	76.2493003523248	70.6553760541326	56.1611605865661	38.3958275162448	70.4358081072312	24.2512756411807	93.9975024246979	35.9692029091231	49.4462965901371	57.2047703314794	62.7553632756894	27.2120355978903	24.4867849641741	39.6127163388964	50.3734845358831	71.2980742685087	84.9407931876758
SOLSEv5.0_10756	98.6195039116387	144.255433098993	145.592896111546	78.6256248211925	79.7451802260469	61.6313320938273	322.728514301867	234.034597873738	266.771588242663	136.928205941918	230.501574570961	75.0335865252809	190.484249185232	166.510137756384	186.745662740512	81.6397852822934	106.118064027548	77.7117895121289
SOLSEv5.0_10757	59.9451886521725	68.0061327466681	49.2446560377288	57.5651896012302	62.0240290647031	58.1095416884657	39.175137574215	78.6509714165839	32.9717693333629	32.3302708473973	68.982223046784	34.1061756933095	20.4090266984178	26.9354634605915	39.6127163388964	78.1657518660256	59.6914110154957	93.9770477821094
SOLSEv5.0_10770	75.414914755959	92.7356355636383	79.2196640606942	58.9692186158944	23.6282015484583	52.8268560804234	7.46193096651715	93.9975024246979	11.989734303041	19.968696699863	68.982223046784	20.4637054159857	54.4240711957807	41.627534439096	48.1011555543743	86.8508354066951	96.1694955249653	106.627804214316
SOLSEv5.0_10776	23.2045891556797	18.5471271127277	17.1285760131231	16.8483481759698	26.5817267420156	14.0871616214462	44.7715857991029	24.9381128881852	20.9820350303218	25.6740386141096	18.5074256954786	16.3709643327885	57.825575645517	44.0762129355134	45.2716758158817	26.0552506220085	19.8971370051652	28.9160147021875
SOLSEv5.0_01436	96.6857881486654	115.404346479194	104.912528080379	153.039162598393	209.700288742568	207.785633916332	292.880790435798	178.403422969325	341.70742763667	261.494837736302	205.264175895308	261.935429324617	227.900798132332	213.035029188315	232.017338556393	138.961336650712	147.570432788309	128.314815240957
SOLSEv5.0_10787	54.1440413632526	80.3708841551532	83.5018080639749	134.786785407759	189.025612387667	165.524149051993	106.332516272869	59.4678076564415	101.912741575849	177.816489660685	124.50450013322	196.451571993463	217.696284783123	161.612780763549	132.985547709152	144.172386775114	182.390422547348	260.244132319688
SOLSEv5.0_10789	485.3626565063	498.711640142233	501.010848383849	457.713458780513	372.144174388219	496.57244715598	151.104102071972	481.497410379575	143.876811636492	279.561753798083	383.608459869921	383.353414792799	163.272213587342	164.061459259966	147.132946401615	399.513842870797	383.019887349431	547.597028422676
SOLSEv5.0_10798	48.3428940743327	68.0061327466681	55.6678720426499	44.9289284692529	38.3958275162448	31.696113648254	22.3857928995514	32.6113783922421	14.9871678788013	14.2633547856165	55.5222770864359	21.8279524437181	13.6060177989452	7.34603548925223	25.4653176464334	67.7436516172222	48.0847477624826	41.5667711343945
SOLSEv5.0_10801	71.5474832300124	59.7629651410113	53.5268000410096	44.9289284692529	50.209928290474	52.8268560804234	31.7132066076979	61.3861240324558	11.989734303041	61.8078707376713	37.0148513909573	51.8413870538304	6.80300889947259	26.9354634605915	16.9768784309556	43.4254177033475	44.7685582616218	45.181272972168
SOLSEv5.0_10803	87.0172093337988	105.100386972123	94.2071680721768	106.706205114476	103.373381774505	96.8492361474429	44.7715857991029	36.4480111442706	47.9589372121642	86.5310190327398	82.4421690071321	92.7687978858018	125.855664640243	39.1788559426786	76.3959529393003	105.958019196168	99.4856850258261	103.013302376543
SOLSEv5.0_10804	108.288082726505	96.8572193664667	96.3482400738172	109.514263143804	97.4663313873906	96.8492361474429	27.9822411244393	40.2846438962991	32.9717693333629	72.2676642471234	58.8872635765229	70.9408454420837	88.4391156931436	51.4222484247656	79.2254326777929	112.906086028704	91.195211273674	88.5552950254493
SOLSEv5.0_10808	54.1440413632526	76.2493003523248	59.9500160459307	57.5651896012302	73.8381298389323	54.5877512831042	9.32741370814644	88.2425532966552	23.9794686060821	49.4462965901371	62.2522500666099	57.2983751647599	10.2045133492089	26.9354634605915	14.147398692463	67.7436516172222	59.6914110154957	79.5190404310157
SOLSEv5.0_10829	56.0777571262259	41.2158380282837	57.8089440442903	37.9087833959321	56.1169786775885	49.3050656750618	14.9238619330343	53.7128585283988	2.99743357576026	33.2811611664384	30.2848784107832	38.1989167765066	13.6060177989452	22.0381064677567	19.8063581694482	38.2143675789458	44.7685582616218	68.6755349176953
SOLSEv5.0_10835	110.221798489479	131.890681690508	194.837552149275	88.4538279238416	41.3493527098021	36.9787992562964	130.58379191405	103.589084304769	113.90247587889	81.7765674375344	164.884338014264	58.6626221924923	180.279735836024	151.818066777879	246.164737248857	229.286205473675	164.151380292613	184.339593726445
SOLSEv5.0_10836	195.305292060304	181.349687324448	192.696480147634	136.190814422423	124.048058129406	82.7620745259967	156.70055029686	128.527197192954	101.912741575849	59.9060900995891	264.151439471831	55.9341281370275	173.476726936551	159.164102267132	271.63005489529	297.029857090897	255.346591566287	207.833855671973
SOLSEv5.0_10841	85.0834935708255	100.978803169295	104.912528080379	85.6457698945133	106.326906968062	91.5665505394006	22.3857928995514	90.1608696726694	23.9794686060821	55.1516385043836	109.362060927828	57.2983751647599	23.8105311481541	26.9354634605915	48.1011555543743	112.906086028704	114.4085377797	121.08581156541
SOLSEv5.0_01443	44.4754625483861	24.7295028169702	47.1035840360884	32.2926673372755	26.5817267420156	21.1307424321694	70.8883441819129	24.9381128881852	71.9384058182462	36.1338321235617	84.1246622521756	32.7419286655771	129.257169089979	127.331281813705	124.497108493675	53.8475179521509	46.4266530120522	43.3740220532813
SOLSEv5.0_10849	655.529643647951	614.115986621427	541.691216415017	497.02627119111	475.517556162724	510.659608777426	231.319859962032	395.173173458934	212.817783878978	382.257908254521	826.104183316364	255.114194185955	299.332391576794	381.993845441116	458.375717635802	656.592315674615	464.266530120522	574.705792205977
SOLSEv5.0_01445	23.2045891556797	43.2766299296979	25.6928640196846	33.6966963519396	17.7211511613437	29.9352184455733	9.32741370814644	24.9381128881852	0	15.2142451046576	20.1899189405221	16.3709643327885	6.80300889947259	2.44867849641741	2.8294797384926	29.5292840382763	29.8457055077478	37.9522692966211
SOLSEv5.0_10861	146.962397985971	84.4924679579815	137.028608104984	92.665914967834	67.9310794518177	68.6749129045504	41.0406203158443	86.3242369206409	11.989734303041	24.7231482950685	84.1246622521756	47.7486459706333	78.2346023439347	31.8328204534263	53.7601150313595	130.276253110043	101.143779776257	110.24230605209
SOLSEv5.0_10864	85.0834935708255	45.337421831112	77.0785920590538	82.8377118651849	59.0705038711458	72.196703309912	13.058379191405	26.8564292641994	20.9820350303218	67.5132126519179	52.1572905963489	34.1061756933095	78.2346023439347	73.4603548925223	25.4653176464334	57.3215513684188	59.6914110154957	52.4102766477149
SOLSEv5.0_10865	73.4811989929857	72.1277165494964	49.2446560377288	74.4135377772	82.6987054196042	88.044760134039	31.7132066076979	28.7747456402136	29.9743357576026	62.7587610567124	92.5371284773932	55.9341281370275	119.05265574077	58.7682839140178	50.9306352928669	69.4806683253561	69.6399795180783	74.0972876743555
SOLSEv5.0_10866	63.8126201781191	115.404346479194	66.3732320508519	65.9893636892151	79.7451802260469	98.6101313501237	14.9238619330343	118.935615312883	29.9743357576026	66.5623223328768	65.617236556697	77.7620805807456	10.2045133492089	34.2814989498437	31.1242771234186	66.0066349090883	54.7171267642044	65.0610330799219
SOLSEv5.0_10870	218.509881215984	218.443941549903	229.094704175521	220.432555302272	88.6057558067187	128.545349795697	85.8122061149472	155.383626457154	92.920440848568	112.205057646849	196.851709670091	90.040303830337	102.045133492089	105.293175345949	116.008669278197	210.179021684202	164.151380292613	189.761346483106
SOLSEv5.0_10879	46.4091783113594	53.5805894367688	57.8089440442903	51.9490735425736	29.5352519355729	35.2179040536156	16.7893446746636	47.9579094003561	14.9871678788013	21.8704773379452	47.1098108612183	20.4637054159857	13.6060177989452	19.5894279713393	19.8063581694482	43.4254177033475	26.529516006887	54.2175275666016
SOLSEv5.0_10882	379.008289542768	325.605120423441	346.853664265742	220.432555302272	262.863742226599	216.590109929736	494.352926531761	278.155874522065	443.620169212518	289.070656988494	328.086182783485	261.935429324617	942.216732576953	950.087256609955	950.705192133515	877.19343760762	560.436025645487	529.524519233809
SOLSEv5.0_10888	71.5474832300124	98.9180112678808	64.2321600492115	19.6564062052981	47.2564030969167	17.6089520268078	33.5786893493272	155.383626457154	71.9384058182462	20.9195870189041	79.0771825170451	28.64918758238	47.6210622963081	24.4867849641741	25.4653176464334	55.5845346602849	67.9818847676479	83.1335422687891
SOLSEv5.0_10895	185.636713245437	195.775230634347	207.683984159117	209.200323184959	194.932662774781	258.851594794075	54.0989995072493	216.769750489609	62.9461050909655	128.370193070548	143.011925828699	135.060455745506	30.6135400476266	46.5248914319308	62.2485542468373	170.227637397122	185.706612048209	182.532342807559
SOLSEv5.0_10920	373.207142253848	469.860553522434	406.803680311673	231.664787419585	262.863742226599	264.134280402117	102.601550789611	163.056891961211	101.912741575849	135.026425303836	282.65886516731	135.060455745506	234.703807031804	205.688993699062	189.575142479004	373.458592248789	328.302760585226	406.631456749512
SOLSEv5.0_01451	123.757808830292	113.34355457778	124.182176095142	120.746495261117	109.28043216162	82.7620745259967	33.5786893493272	80.5692877925982	35.9692029091231	38.0356127616439	90.8546352323496	55.9341281370275	47.6210622963081	39.1788559426786	65.0780339853299	130.276253110043	72.9561690189392	92.1697968632227
SOLSEv5.0_10946	2656.92545832532	2289.53980247116	2218.15059369944	1543.0278871159	1972.95482929627	2130.68319524374	410.406203158443	364.480111442706	683.414855273339	1197.17091167274	2333.61813087535	587.990468952655	2666.77948859325	2260.13025219327	1335.51443656851	1797.81229291859	973.301618502666	502.415755450508
SOLSEv5.0_10964	46.4091783113594	43.2766299296979	49.2446560377288	40.7168414252604	8.86057558067187	24.6525328375309	20.5203101579222	51.7945421523846	8.99230072728078	24.7231482950685	52.1572905963489	28.64918758238	6.80300889947259	17.1407494749219	22.6358379079408	34.740334162678	44.7685582616218	45.181272972168
SOLSEv5.0_10966	65.7463359410924	94.7964274650525	83.5018080639749	49.1410155132453	14.7676259677865	35.2179040536156	18.6548274162929	76.7326550405697	23.9794686060821	15.2142451046576	99.2671014575672	21.8279524437181	37.4165489470992	26.9354634605915	56.5895947698521	88.587852114829	64.665695266787	56.0247784854883
SOLSEv5.0_10967	71.5474832300124	109.221970774952	119.900032091861	51.9490735425736	38.3958275162448	22.8916376348501	29.8477238660686	95.9158188007121	5.99486715152052	21.8704773379452	95.9021149674802	9.54972919412666	17.0075222486815	19.5894279713393	48.1011555543743	116.380119444971	64.665695266787	59.6392803232617
SOLSEv5.0_10973	48.3428940743327	59.7629651410113	51.3857280393692	61.7772766452227	14.7676259677865	47.5441704723811	7.46193096651715	61.3861240324558	17.9846014545616	44.6918449949316	31.9673716558267	34.1061756933095	37.4165489470992	7.34603548925223	25.4653176464334	38.2143675789458	51.4009372633435	30.7232656210742
SOLSEv5.0_10986	48.3428940743327	70.0669246480822	57.8089440442903	61.7772766452227	47.2564030969167	77.4793889179543	61.5609304737665	78.6509714165839	50.9563707879244	40.8882837187672	55.5222770864359	46.3843989429009	108.848142391561	119.985246324453	110.349709801212	158.068520440185	124.357106282283	142.772822592051
SOLSEv5.0_11000	330.665395468435	346.213039437583	291.185792223092	379.087833959321	313.073670517073	382.114258981729	98.8705853063522	498.762257763703	98.9153080000886	304.284902093151	230.501574570961	301.498593128856	34.0150444973629	68.5629978996875	113.179189539704	262.289522928219	301.773244578339	417.474962262832
SOLSEv5.0_11014	119.890377304345	103.039595070709	85.6428800656153	91.2618859531699	35.4423023226875	52.8268560804234	35.4441720909565	164.975208337225	26.9769021818423	29.477599890274	111.044554172872	34.1061756933095	54.4240711957807	41.627534439096	33.9537568619112	74.6917184497578	67.9818847676479	70.4827858365821
SOLSEv5.0_11015	30.9394522075729	41.2158380282837	21.4107200164038	26.6765512786189	17.7211511613437	15.848056824127	9.32741370814644	23.0197965121709	17.9846014545616	19.0178063808219	35.3323581459137	21.8279524437181	20.4090266984178	4.89735699283482	8.48843921547781	17.370167081339	23.2133265060261	28.9160147021875
SOLSEv5.0_11016	61.8789044151458	105.100386972123	70.6553760541326	77.2215958065283	76.7916550324896	82.7620745259967	48.5025512823615	109.344033432812	23.9794686060821	107.450606051644	65.617236556697	84.5833157194075	17.0075222486815	44.0762129355134	42.4421960773891	48.6364678277492	54.7171267642044	83.1335422687891
SOLSEv5.0_11023	36.7405994964928	51.5197975353546	49.2446560377288	47.7369864985812	53.1634534840312	68.6749129045504	26.11675838281	59.4678076564415	32.9717693333629	58.0043094615069	30.2848784107832	65.4838573311542	10.2045133492089	14.6920709785045	28.294797384926	22.5812172057407	48.0847477624826	34.3377674588477
SOLSEv5.0_11027	48.3428940743327	53.5805894367688	72.796448055773	51.9490735425736	17.7211511613437	42.2614848643387	26.11675838281	67.1410731604985	17.9846014545616	25.6740386141096	42.0623311260878	19.0994583882533	20.4090266984178	19.5894279713393	16.9768784309556	57.3215513684188	49.7428425129131	65.0610330799219
SOLSEv5.0_11028	59.9451886521725	55.641381338183	59.9500160459307	65.9893636892151	32.4887771291302	24.6525328375309	16.7893446746636	44.1212766483276	17.9846014545616	28.5267095712329	48.7923041062618	16.3709643327885	20.4090266984178	17.1407494749219	36.7832366004038	69.4806683253561	43.1104635111913	81.3262913499024
SOLSEv5.0_11029	63.8126201781191	76.2493003523248	57.8089440442903	46.332957483917	14.7676259677865	29.9352184455733	26.11675838281	61.3861240324558	32.9717693333629	21.8704773379452	60.5697568215664	58.6626221924923	3.40150444973629	24.4867849641741	28.294797384926	57.3215513684188	33.1618950086087	46.9885238910547
SOLSEv5.0_11050	108.288082726505	88.6140517608099	81.3607360623345	92.665914967834	100.419856580948	73.9575985125928	37.3096548325857	80.5692877925982	35.9692029091231	55.1516385043836	79.0771825170451	69.5765984143513	34.0150444973629	44.0762129355134	28.294797384926	126.802219693775	135.963769535296	151.809077186484
SOLSEv5.0_11053	32.8731679705462	55.641381338183	40.6803680311673	67.3933927038793	59.0705038711458	47.5441704723811	9.32741370814644	67.1410731604985	5.99486715152052	25.6740386141096	52.1572905963489	21.8279524437181	13.6060177989452	14.6920709785045	16.9768784309556	24.3182339138746	26.529516006887	43.3740220532813
SOLSEv5.0_11056	193.371576297331	302.936409507885	231.235776177161	164.271394715706	200.839713161896	163.763253849313	89.5431715982058	113.18066618484	89.9230072728078	174.012928384521	311.26125033305	165.073890355618	81.636106793671	171.407494749219	93.3728313702559	215.390071808604	227.15898080897	301.810903454082
SOLSEv5.0_11065	42.5417467854128	41.2158380282837	40.6803680311673	12.6362611319774	11.8141007742292	14.0871616214462	9.32741370814644	40.2846438962991	8.99230072728078	13.3124644665754	30.2848784107832	21.8279524437181	20.4090266984178	22.0381064677567	8.48843921547781	26.0552506220085	33.1618950086087	18.0725091888672
SOLSEv5.0_11069	796.690894345002	824.316760565674	676.578752518361	655.681549848159	676.35726932462	521.224979993511	139.911205622197	191.831637601424	101.912741575849	303.33401177411	713.377135898449	206.001301187589	278.923364878376	428.518736873047	263.141615679812	837.242053320541	638.366478915718	746.394629500215
SOLSEv5.0_11083	61.8789044151458	61.8237570424255	49.2446560377288	40.7168414252604	53.1634534840312	51.0659608777426	29.8477238660686	86.3242369206409	53.9538043636847	58.0043094615069	47.1098108612183	47.7486459706333	30.6135400476266	17.1407494749219	36.7832366004038	59.0585680765527	59.6914110154957	97.5915496198829
SOLSEv5.0_11103	108.288082726505	84.4924679579815	77.0785920590538	154.443191613057	106.326906968062	176.089520268078	218.261480770627	168.811841089253	212.817783878978	159.749573598904	104.314581192698	155.524161161491	156.469204687869	149.369388281462	189.575142479004	114.643102736838	175.758043545626	209.641106590859
SOLSEv5.0_11117	222.37731274193	241.11265246546	286.903648219811	258.341338698204	206.74676354901	172.567729862716	158.566033038489	218.688066865624	188.838315272896	116.959509242055	240.596534041222	124.146479523647	363.960976121783	315.879526037846	316.901730711172	665.277399215284	593.597920654096	531.331770152696
SOLSEv5.0_11135	40.6080310224394	35.0334623240411	27.833936021325	19.6564062052981	23.6282015484583	28.1743232428925	7.46193096651715	57.5494912804273	14.9871678788013	22.8213676569863	33.6498649008702	20.4637054159857	3.40150444973629	9.79471398566964	16.9768784309556	27.7922673301424	24.8714212564565	18.0725091888672
SOLSEv5.0_11139	102.486935437585	117.465138380608	74.9375200574134	99.6860600411548	132.908633710078	93.3274457420814	20.5203101579222	26.8564292641994	23.9794686060821	71.3167739280823	82.4421690071321	42.2916578597038	64.6285845449896	58.7682839140178	42.4421960773891	114.643102736838	111.092348278839	103.013302376543
SOLSEv5.0_11150	48.3428940743327	37.0942542254553	44.962512034448	64.585334674551	29.5352519355729	56.348646485785	13.058379191405	61.3861240324558	8.99230072728078	50.3971869091782	35.3323581459137	61.3911162479571	30.6135400476266	12.2433924820871	16.9768784309556	34.740334162678	36.4780845094696	56.0247784854883
SOLSEv5.0_11153	63.8126201781191	82.4316760565674	57.8089440442903	63.1813056598868	50.209928290474	44.0223800670195	46.6370685407322	70.977705912527	32.9717693333629	59.9060900995891	40.3798378810443	58.6626221924923	37.4165489470992	26.9354634605915	36.7832366004038	52.110501244017	64.665695266787	77.7117895121289
SOLSEv5.0_11158	46.4091783113594	53.5805894367688	79.2196640606942	63.1813056598868	41.3493527098021	35.2179040536156	7.46193096651715	17.2648473841282	23.9794686060821	22.8213676569863	16.8249324504351	21.8279524437181	27.2120355978903	14.6920709785045	31.1242771234186	53.8475179521509	24.8714212564565	41.5667711343945
SOLSEv5.0_11161	56.0777571262259	70.0669246480822	59.9500160459307	43.5248994545887	35.4423023226875	79.2402841206351	27.9822411244393	93.9975024246979	29.9743357576026	38.986503080685	48.7923041062618	55.9341281370275	10.2045133492089	14.6920709785045	5.65895947698521	36.4773508708119	48.0847477624826	81.3262913499024
SOLSEv5.0_11165	34.8068837335195	61.8237570424255	36.3982240278865	61.7772766452227	41.3493527098021	56.348646485785	31.7132066076979	65.2227567844842	35.9692029091231	75.1203352042467	26.9198919206962	72.3050924698161	23.8105311481541	17.1407494749219	8.48843921547781	31.2663007464102	51.4009372633435	70.4827858365821
SOLSEv5.0_11173	85.0834935708255	86.5532598593957	96.3482400738172	56.1611605865661	59.0705038711458	29.9352184455733	54.0989995072493	49.8762257763703	68.940972242486	34.2320514854795	201.899189405221	28.64918758238	13.6060177989452	39.1788559426786	14.147398692463	59.0585680765527	39.7942740103305	36.1450183777344
SOLSEv5.0_00159	348.068837335195	329.726704226269	319.019728244417	231.664787419585	274.677843000828	290.547708442329	128.718309172421	86.3242369206409	146.874245212253	113.155947965891	111.044554172872	124.146479523647	513.62717191018	536.260590715413	458.375717635802	706.965800210498	779.304532702305	701.213356528047
SOLSEv5.0_11180	204.973870875171	222.565525352732	201.260768154196	146.019017525072	177.211511613437	176.089520268078	591.358029096484	285.829140026122	488.581672848922	254.838605503014	307.896263842963	236.014735797702	374.165489470992	355.058381980524	333.878609142127	290.081790258362	270.269444320161	314.461659886289
SOLSEv5.0_11187	67.6800517040657	86.5532598593957	55.6678720426499	53.3531025572378	70.884604645375	38.7396944589772	31.7132066076979	67.1410731604985	41.9640700606436	62.7587610567124	72.347209536871	57.2983751647599	34.0150444973629	34.2814989498437	31.1242771234186	66.0066349090883	64.665695266787	93.9770477821094
SOLSEv5.0_11195	65.7463359410924	53.5805894367688	44.962512034448	42.1208704399246	44.3028779033594	70.4358081072312	1.86548274162929	47.9579094003561	20.9820350303218	35.1829418045206	31.9673716558267	34.1061756933095	3.40150444973629	19.5894279713393	25.4653176464334	41.6884009952136	43.1104635111913	56.0247784854883
SOLSEv5.0_11196	154.697261037865	183.410479225862	158.439328121388	127.766640334438	150.629784871422	144.393406619824	100.736068047982	197.586586729467	98.9153080000886	141.682657537124	139.646939338611	159.616902244688	64.6285845449896	71.0116763961049	96.2023111087485	166.753603980855	134.305674784865	211.448357509746
SOLSEv5.0_11198	174.034418667598	152.49860070465	158.439328121388	138.998872451751	109.28043216162	112.69729297157	48.5025512823615	180.321739345339	56.9512379394449	116.008618923014	134.599459603481	105.047021135393	34.0150444973629	63.6656409068527	118.838149016689	138.961336650712	137.621864285726	155.423579024258
SOLSEv5.0_11205	100.553219674612	105.100386972123	102.771456078738	84.2417408798491	73.8381298389323	40.5005896616579	39.175137574215	76.7326550405697	29.9743357576026	42.7900643568494	79.0771825170451	51.8413870538304	30.6135400476266	78.3577118853571	45.2716758158817	81.6397852822934	69.6399795180783	86.7480441065625
SOLSEv5.0_11211	168.233271378678	208.139982042833	147.733968113186	112.322321173132	76.7916550324896	130.306244998378	16.7893446746636	88.2425532966552	32.9717693333629	66.5623223328768	180.026777219656	42.2916578597038	34.0150444973629	53.870926921183	19.8063581694482	196.282888019131	117.724727280561	178.917840969785
SOLSEv5.0_11221	38.6743152594661	41.2158380282837	40.6803680311673	32.2926673372755	26.5817267420156	33.4570088509348	7.46193096651715	21.1014801361567	11.989734303041	18.0669160617808	16.8249324504351	17.7352113605209	37.4165489470992	7.34603548925223	19.8063581694482	15.6331503732051	28.1876107573174	39.7595202155078
SOLSEv5.0_11225	199.172723586251	220.504733451318	226.953632173881	641.641259701517	419.400577485135	630.400482559719	462.639719924063	358.725162314663	539.538043636847	821.569235651508	274.246398942092	773.528064724259	428.589560666773	433.416093865882	413.10404181992	310.925990755968	452.659866867509	395.787951236192
SOLSEv5.0_11230	19.3371576297331	22.668710915556	21.4107200164038	8.42417408798491	5.90705038711458	19.3698472294886	9.32741370814644	19.1831637601424	0	5.70534191424658	8.41246622521756	10.913976221859	0	2.44867849641741	2.8294797384926	8.68508354066951	9.94856850258262	12.650756432207
SOLSEv5.0_11241	44.4754625483861	55.641381338183	47.1035840360884	49.1410155132453	32.4887771291302	58.1095416884657	93.2741370814644	134.282146320997	71.9384058182462	80.8256771184933	74.0297027819145	60.0268692202247	30.6135400476266	58.7682839140178	101.861270585734	83.3768019904273	119.382822030991	148.194575348711
SOLSEv5.0_11246	44.4754625483861	37.0942542254553	25.6928640196846	28.080580293283	38.3958275162448	51.0659608777426	13.058379191405	34.5296947682564	29.9743357576026	37.0847224426028	21.8724121855657	9.54972919412666	0	9.79471398566964	8.48843921547781	15.6331503732051	23.2133265060261	32.5305165399609
SOLSEv5.0_11249	127.625240356238	148.377016901821	156.298256119748	129.170669349102	138.815684097193	126.784454593016	95.1396198230937	180.321739345339	74.9358393940065	141.682657537124	141.329432583655	118.689491412717	57.825575645517	39.1788559426786	62.2485542468373	111.16906932057	116.066632530131	135.543818916504
SOLSEv5.0_11250	106.354366963532	88.6140517608099	74.9375200574134	80.0296538358566	76.7916550324896	73.9575985125928	93.2741370814644	191.831637601424	119.89734303041	56.1025288234247	89.1721419873061	45.0201519151685	193.885753634969	132.22863880654	90.5433516317633	166.753603980855	147.570432788309	169.881586375352
SOLSEv5.0_11263	102.486935437585	109.221970774952	113.47681608694	99.6860600411548	97.4663313873906	38.7396944589772	48.5025512823615	117.017298936869	26.9769021818423	58.0043094615069	95.9021149674802	57.2983751647599	44.2195578465718	34.2814989498437	53.7601150313595	118.117136153105	82.9047375215218	74.0972876743555
SOLSEv5.0_11265	65.7463359410924	92.7356355636383	47.1035840360884	75.8175667918642	67.9310794518177	119.740873782293	44.7715857991029	145.792044577082	32.9717693333629	102.696154456439	60.5697568215664	81.8548216639428	17.0075222486815	14.6920709785045	22.6358379079408	60.7955847846866	63.0076005163566	117.471309727637
SOLSEv5.0_11266	193.371576297331	189.592854930105	156.298256119748	108.11023412914	168.350936032766	110.936397768889	22.3857928995514	78.6509714165839	35.9692029091231	138.82998658	365.101034174442	85.9475627471399	40.8180533968355	75.9090333889397	22.6358379079408	206.704988267934	164.151380292613	233.135368536387
SOLSEv5.0_11284	42.5417467854128	65.9453408452539	42.8214400328077	44.9289284692529	20.674676354901	29.9352184455733	9.32741370814644	70.977705912527	17.9846014545616	15.2142451046576	57.2047703314794	28.64918758238	30.6135400476266	2.44867849641741	19.8063581694482	33.0033174545441	38.1361792599	74.0972876743555
SOLSEv5.0_11285	77.3486305189323	59.7629651410113	57.8089440442903	50.5450445279095	38.3958275162448	51.0659608777426	37.3096548325857	72.8960222885412	32.9717693333629	58.0043094615069	68.982223046784	53.2056340815628	13.6060177989452	14.6920709785045	25.4653176464334	48.6364678277492	39.7942740103305	54.2175275666016
SOLSEv5.0_11302	599.451886521725	494.590056339404	586.653728449465	418.400646369917	466.656980582052	366.266202157602	194.010205129446	201.423219481495	203.825483151698	213.950321784247	381.925966624877	182.809101716139	425.188056217037	418.724022887377	373.491325481024	536.738162813376	452.659866867509	421.089464100606
SOLSEv5.0_11319	11.6022945778398	24.7295028169702	25.6928640196846	21.0604352199623	11.8141007742292	12.3262664187655	9.32741370814644	28.7747456402136	17.9846014545616	11.4106838284932	15.1424392053916	9.54972919412666	0	7.34603548925223	2.8294797384926	22.5812172057407	9.94856850258262	21.6870110266406
SOLSEv5.0_11322	427.351183617101	352.395415141825	372.546528285427	327.138760416747	330.794821678417	392.679630197814	89.5431715982058	113.18066618484	134.884510909212	197.785186360548	185.074256954786	173.259372522012	377.566993920729	291.392741073672	240.505777771871	309.188974047834	245.398023063704	224.099113941953
SOLSEv5.0_11323	36.7405994964928	41.2158380282837	32.1160800246057	30.8886383226113	38.3958275162448	51.0659608777426	7.46193096651715	46.0395930243418	14.9871678788013	49.4462965901371	25.2373986756527	32.7419286655771	6.80300889947259	2.44867849641741	5.65895947698521	15.6331503732051	29.8457055077478	56.0247784854883
SOLSEv5.0_11324	52.2103256002793	59.7629651410113	34.2571520262461	25.2725222639547	35.4423023226875	33.4570088509348	16.7893446746636	32.6113783922421	23.9794686060821	31.3793805283562	40.3798378810443	27.2849405546476	10.2045133492089	7.34603548925223	19.8063581694482	24.3182339138746	33.1618950086087	21.6870110266406
SOLSEv5.0_11326	46.4091783113594	74.1885084509106	83.5018080639749	50.5450445279095	14.7676259677865	75.7184937152736	55.9644822488786	128.527197192954	62.9461050909655	64.6605416947946	79.0771825170451	65.4838573311542	30.6135400476266	17.1407494749219	22.6358379079408	41.6884009952136	41.4523687607609	84.9407931876758
SOLSEv5.0_11327	295.858511734916	329.726704226269	359.700096275584	365.047543812679	351.469498033318	410.288582224622	182.81730867967	450.804348363347	266.771588242663	285.267095712329	361.736047684355	381.989167765066	142.863186888924	142.02335279221	195.23410195599	399.513842870797	369.755129345987	359.642932858457
SOLSEv5.0_01492	30.9394522075729	41.2158380282837	42.8214400328077	47.7369864985812	53.1634534840312	45.7832752697003	0	3.83663275202849	11.989734303041	4.75445159520549	35.3323581459137	15.0067173050562	27.2120355978903	31.8328204534263	8.48843921547781	66.0066349090883	59.6914110154957	57.832029404375
SOLSEv5.0_11356	346.135121572222	284.389282395157	327.584016250978	306.078325196785	330.794821678417	251.808013983352	50.3680340239908	113.18066618484	47.9589372121642	179.718270298767	272.563905697049	115.960997357252	85.0376112434073	164.061459259966	101.861270585734	352.614391751182	306.747528829631	346.99217642625
SOLSEv5.0_11357	135.360103408131	152.49860070465	175.567904134511	137.594843437087	121.094532935849	89.8056553367198	108.197999014499	95.9158188007121	113.90247587889	60.8569804186302	92.5371284773932	87.3118097748723	95.2421245926162	75.9090333889397	169.768784309556	241.445322430612	469.240814371813	623.501567015918
SOLSEv5.0_11361	56.0777571262259	47.3982137325262	40.6803680311673	68.7974217185434	62.0240290647031	73.9575985125928	22.3857928995514	86.3242369206409	62.9461050909655	59.9060900995891	37.0148513909573	83.2190686916751	6.80300889947259	17.1407494749219	36.7832366004038	60.7955847846866	67.9818847676479	90.362545944336
SOLSEv5.0_11374	357.737416150062	350.334623240411	340.430448260821	213.412410228951	313.073670517073	279.982337226244	214.530515287368	107.425717056798	116.89990945465	207.294089550959	257.421466491657	171.89512549428	421.7865517673	379.545166944699	248.994216987349	206.704988267934	164.151380292613	144.580073510938
SOLSEv5.0_11382	224.311028504904	265.84215528243	179.850048137792	179.715713877011	221.514389516797	211.307424321694	192.144722387817	283.910823650108	206.822916727458	240.575250717398	260.786452981744	271.485158518743	336.748940523893	308.533490548594	277.289014372275	663.54038250715	535.564604389031	768.081640526856
SOLSEv5.0_11387	79.2823462819056	74.1885084509106	92.0660960705364	65.9893636892151	62.0240290647031	36.9787992562964	52.23351676562	103.589084304769	89.9230072728078	78.9238964804111	99.2671014575672	65.4838573311542	30.6135400476266	53.870926921183	33.9537568619112	62.5326014928205	53.0590320137739	56.0247784854883
SOLSEv5.0_11392	90.8846408597454	105.100386972123	77.0785920590538	77.2215958065283	53.1634534840312	89.8056553367198	20.5203101579222	46.0395930243418	47.9589372121642	72.2676642471234	35.3323581459137	66.8481043588866	40.8180533968355	46.5248914319308	50.9306352928669	74.6917184497578	66.3237900172174	74.0972876743555
SOLSEv5.0_11406	42.5417467854128	43.2766299296979	40.6803680311673	37.9087833959321	26.5817267420156	49.3050656750618	16.7893446746636	86.3242369206409	14.9871678788013	38.986503080685	25.2373986756527	47.7486459706333	17.0075222486815	7.34603548925223	11.3179189539704	34.740334162678	53.0590320137739	63.2537821610352
SOLSEv5.0_11411	133.426387645158	119.525930282023	115.617888088581	71.6054797478717	67.9310794518177	72.196703309912	61.5609304737665	30.6930620162279	56.9512379394449	62.7587610567124	114.409540662959	39.563163804239	122.454160190507	80.8063903817745	107.520230062719	152.857470315783	114.4085377797	59.6392803232617
SOLSEv5.0_11417	674.866801277684	795.465673945875	764.362704585616	498.430300205774	372.144174388219	332.809193306667	242.512756411807	441.212766483276	209.820350303218	318.548256878768	573.730196559838	204.637054159857	302.73389602653	328.122918519933	311.242771234186	559.319380019116	336.593234337378	393.980700317305
SOLSEv5.0_11418	583.982160417939	618.237570424255	530.985856406815	366.451572827344	561.169786775885	427.89753425143	111.928964497757	109.344033432812	122.894776606171	438.360437077946	879.943967157757	233.286241742237	153.067700238133	303.636133555759	404.615602604442	437.728210449743	401.258929604165	554.826032098223
SOLSEv5.0_11427	172.100702904624	216.383149648489	220.530416168959	158.655278657049	103.373381774505	93.3274457420814	42.9061030574736	109.344033432812	56.9512379394449	47.5445159520549	163.201844769221	69.5765984143513	81.636106793671	48.9735699283482	59.4190745083447	198.019904727265	170.783759294335	142.772822592051
SOLSEv5.0_11428	199.172723586251	241.11265246546	190.555408145994	161.463336686377	85.6522306131614	91.5665505394006	42.9061030574736	126.60888081694	38.9666364848834	55.1516385043836	161.519351524177	51.8413870538304	78.2346023439347	66.1143194032701	79.2254326777929	159.805537148319	119.382822030991	122.893062484297
SOLSEv5.0_11434	116.022945778398	171.045727817377	156.298256119748	129.170669349102	147.676259677865	128.545349795697	69.0228614402836	72.8960222885412	65.9435386667257	124.566631794384	178.344283974612	121.417985468182	57.825575645517	61.2169624104353	79.2254326777929	140.698353358846	190.6808962995	218.677361185293
SOLSEv5.0_11437	17.4034418667598	28.8510866197986	23.5517920180442	25.2725222639547	23.6282015484583	36.9787992562964	1.86548274162929	36.4480111442706	0	24.7231482950685	25.2373986756527	25.9206935269152	0	4.89735699283482	14.147398692463	10.4221002488034	28.1876107573174	28.9160147021875
SOLSEv5.0_01502	92.8183566227187	107.161178873538	107.053600082019	365.047543812679	629.100866227703	258.851594794075	677.170235211431	303.09398741025	884.242904849277	1006.99284786452	543.445318149054	1065.47692865899	115.651151291034	171.407494749219	155.621385617093	95.5359189473646	117.724727280561	84.9407931876758
SOLSEv5.0_11446	121.824093067318	100.978803169295	139.169680106625	144.614988510408	124.048058129406	126.784454593016	69.0228614402836	159.220259209182	71.9384058182462	113.155947965891	148.059405563829	125.510726551379	51.0225667460444	39.1788559426786	62.2485542468373	147.646420191382	107.776158777978	164.459833618691
SOLSEv5.0_11476	489.230088032247	574.960940494557	533.126928408455	370.663659871336	431.214678259365	334.570088509348	451.446823474287	458.477613867404	416.643267030676	251.985934545891	461.003149141922	270.120911491011	993.239299322998	891.318972695937	1247.80056467524	1518.15260290903	1449.1748118762	1279.5336505718
SOLSEv5.0_11480	688.402811618497	653.271032748296	719.400192551169	468.945690897827	543.448635614542	535.312141614957	279.822411244393	197.586586729467	251.784420363862	298.579560178905	482.875561327488	212.822536326251	714.315934444622	546.055304701082	523.453751621132	545.423246354045	449.343677366648	417.474962262832
SOLSEv5.0_11496	29.0057364445996	30.9118785212128	17.1285760131231	29.4846093079472	17.7211511613437	8.8044760134039	3.73096548325857	5.75494912804273	5.99486715152052	9.50890319041097	13.4599459603481	6.8212351386619	13.6060177989452	0	8.48843921547781	27.7922673301424	13.2647580034435	9.0362545944336
SOLSEv5.0_01509	125.691524593265	123.647514084851	175.567904134511	95.4739729971623	115.187482548734	121.501768984974	20.5203101579222	26.8564292641994	20.9820350303218	30.4284902093151	57.2047703314794	19.0994583882533	125.855664640243	112.639210835201	79.2254326777929	119.854152861239	94.5114007745348	66.8682839988086
SOLSEv5.0_11521	189.504144771384	276.146114789501	241.941136185363	181.119742891676	177.211511613437	160.241463443951	152.969584813602	276.237558146051	191.835748848657	209.195870189041	328.086182783485	244.200217964096	54.4240711957807	56.3196054176004	138.644507186138	140.698353358846	119.382822030991	151.809077186484
SOLSEv5.0_11534	67.6800517040657	88.6140517608099	79.2196640606942	39.3128124105962	11.8141007742292	33.4570088509348	7.46193096651715	92.0791860486837	5.99486715152052	18.0669160617808	50.4747973513054	5.45698811092952	27.2120355978903	58.7682839140178	14.147398692463	46.8994511196153	33.1618950086087	36.1450183777344
SOLSEv5.0_11535	88.9509250967721	72.1277165494964	49.2446560377288	68.7974217185434	70.884604645375	52.8268560804234	39.175137574215	67.1410731604985	20.9820350303218	47.5445159520549	72.347209536871	83.2190686916751	6.80300889947259	26.9354634605915	42.4421960773891	71.21768503349	67.9818847676479	65.0610330799219
SOLSEv5.0_11540	531.771834817659	513.137183452132	509.575136390411	381.895891988649	200.839713161896	179.61131067344	229.454377220402	358.725162314663	176.848580969855	161.651354236987	366.783527419486	144.610184939632	248.309824830749	215.483707684732	234.846818294886	297.029857090897	180.732327796918	206.026604753086
SOLSEv5.0_11547	67.6800517040657	53.5805894367688	66.3732320508519	51.9490735425736	64.9775542582604	59.8704368911465	35.4441720909565	69.0593895365127	32.9717693333629	54.2007481853425	58.8872635765229	69.5765984143513	23.8105311481541	26.9354634605915	33.9537568619112	69.4806683253561	56.3752215146348	84.9407931876758
SOLSEv5.0_11555	359.671131913035	391.550461268695	378.969744290348	212.008381214287	159.490360452094	165.524149051993	143.642171105455	122.772248064912	74.9358393940065	52.2989675472604	159.836858279134	20.4637054159857	445.597082915454	384.442523937533	243.335257510364	272.711623177023	160.835190791752	56.0247784854883
SOLSEv5.0_11559	116.022945778398	127.769097887679	74.9375200574134	67.3933927038793	70.884604645375	73.9575985125928	5.59644822488786	15.3465310081139	17.9846014545616	37.0847224426028	79.0771825170451	28.64918758238	51.0225667460444	58.7682839140178	39.6127163388964	137.224319942578	109.434253528409	146.387324429824
SOLSEv5.0_11565	493.097519558193	515.197975353546	501.010848383849	513.87461936708	676.35726932462	618.074216140954	233.185342703661	784.591397789825	341.70742763667	447.869340268357	358.371061194268	574.347998675332	258.514338179958	144.472031288627	209.381500648453	484.627661569359	482.505572375257	643.381327123672
SOLSEv5.0_11571	131.492671882185	136.012265493336	130.605392100063	80.0296538358566	47.2564030969167	72.196703309912	39.175137574215	149.628677329111	26.9769021818423	59.9060900995891	119.457020398089	79.126327608478	54.4240711957807	48.9735699283482	48.1011555543743	66.0066349090883	79.5885480206609	83.1335422687891
SOLSEv5.0_11576	419.616320565208	420.401547888493	453.907264347761	268.169541800853	191.979137581224	243.003537969948	162.296998521748	370.235060570749	179.846014545616	194.932515403425	307.896263842963	182.809101716139	166.673718037078	205.688993699062	175.427743786541	264.026539636353	265.29516006887	253.015128644141
SOLSEv5.0_11581	346.135121572222	300.875617606471	304.032224232934	512.470590352415	345.562447646203	207.785633916332	755.520510359861	924.628493238865	833.286534061352	233.91901848411	651.124885831839	242.835970936364	493.218145211762	494.633056276317	662.098258807269	757.339284746381	795.885480206609	670.490090906973
SOLSEv5.0_11583	88.9509250967721	136.012265493336	98.4893120754576	99.6860600411548	97.4663313873906	98.6101313501237	48.5025512823615	117.017298936869	38.9666364848834	116.959509242055	112.727047417915	121.417985468182	47.6210622963081	51.4222484247656	42.4421960773891	90.3248688229629	76.2723585198001	88.5552950254493
SOLSEv5.0_11597	210.77501816409	292.632450000814	224.81256017224	247.109106580891	224.467914710354	325.765612495944	108.197999014499	306.930620162279	182.843448121376	293.825108583699	196.851709670091	279.670640685138	81.636106793671	112.639210835201	132.985547709152	217.127088516738	212.236128055096	303.618154372969
SOLSEv5.0_11601	388.676868357635	340.03066373334	312.596512239496	324.330702387419	321.934246097745	362.744411752241	52.23351676562	93.9975024246979	53.9538043636847	172.111147746439	306.213770597919	147.338678995097	156.469204687869	149.369388281462	118.838149016689	435.991193741609	341.56751858867	473.499740748321
SOLSEv5.0_11605	290.057364445996	410.097588381423	355.417952272303	204.988236140966	162.443885645651	216.590109929736	184.682791421299	251.299445257866	158.863979515294	222.508334655617	316.30873006818	225.100759575843	146.264691338661	188.548244224141	169.768784309556	281.396706717692	217.210412306387	227.713615779727
SOLSEv5.0_01519	585.915876180912	451.313426409706	573.807296439623	738.519261713344	525.727484453198	454.310962291641	39.175137574215	161.138575585196	38.9666364848834	87.481909351781	240.596534041222	90.040303830337	278.923364878376	374.647809951864	308.413291495694	826.819953071737	565.410309896779	428.318467776153
SOLSEv5.0_11617	92.8183566227187	105.100386972123	109.194672083659	87.0497989091774	73.8381298389323	66.9140177018697	39.175137574215	55.631174904413	44.9615036364039	49.4462965901371	97.5846082125237	38.1989167765066	40.8180533968355	73.4603548925223	67.9075137238225	114.643102736838	106.118064027548	79.5190404310157
SOLSEv5.0_11629	92.8183566227187	88.6140517608099	64.2321600492115	77.2215958065283	62.0240290647031	86.2838649313582	50.3680340239908	78.6509714165839	35.9692029091231	57.0534191424658	70.6647162918275	64.1196103034218	54.4240711957807	22.0381064677567	39.6127163388964	57.3215513684188	82.9047375215218	84.9407931876758
SOLSEv5.0_11633	288.123648683023	350.334623240411	278.33936021325	228.856729390257	224.467914710354	169.045939457355	82.0812406316886	205.259852233524	98.9153080000886	115.057728603973	275.928892187136	115.960997357252	95.2421245926162	149.369388281462	76.3959529393003	343.929308210512	286.850391824465	359.642932858457
SOLSEv5.0_11634	291.991080208969	249.355820071116	261.210784200127	141.806930481079	159.490360452094	163.763253849313	145.507653847084	113.18066618484	65.9435386667257	113.155947965891	174.979297484525	128.239220606844	217.696284783123	220.381064677567	144.303466663123	222.338138641139	174.099948795196	135.543818916504
SOLSEv5.0_11637	133.426387645158	177.22810352162	156.298256119748	110.918292158468	44.3028779033594	66.9140177018697	55.9644822488786	115.098982560855	35.9692029091231	38.986503080685	109.362060927828	39.563163804239	71.4315934444622	58.7682839140178	62.2485542468373	126.802219693775	97.8275902753957	128.314815240957
SOLSEv5.0_01523	261.051628001396	261.720571479601	256.928640196846	245.705077566227	310.120145323516	193.698472294886	929.010405331385	1072.33885419196	842.278834788633	299.530450497946	573.730196559838	190.994583882533	374.165489470992	306.084812052176	447.057798681831	192.808854602863	235.449454561122	386.751696641758
SOLSEv5.0_11647	58.0114728891992	70.0669246480822	62.0910880475711	65.9893636892151	76.7916550324896	102.131921755485	31.7132066076979	72.8960222885412	68.940972242486	68.464102970959	57.2047703314794	87.3118097748723	27.2120355978903	19.5894279713393	36.7832366004038	81.6397852822934	54.7171267642044	70.4827858365821
SOLSEv5.0_11651	108.288082726505	98.9180112678808	126.323248096783	176.907655847683	144.722734484307	126.784454593016	44.7715857991029	199.504903105481	38.9666364848834	126.468412432466	95.9021149674802	120.053738440449	47.6210622963081	46.5248914319308	50.9306352928669	114.643102736838	126.015201032713	169.881586375352
SOLSEv5.0_11658	65.7463359410924	55.641381338183	70.6553760541326	54.7571315719019	56.1169786775885	58.1095416884657	14.9238619330343	21.1014801361567	14.9871678788013	43.7409546758905	84.1246622521756	20.4637054159857	30.6135400476266	31.8328204534263	16.9768784309556	64.2696182009544	43.1104635111913	86.7480441065625
SOLSEv5.0_11663	61.8789044151458	63.8845489438397	57.8089440442903	51.9490735425736	50.209928290474	31.696113648254	31.7132066076979	92.0791860486837	23.9794686060821	26.6249289331507	53.8397838413924	34.1061756933095	20.4090266984178	22.0381064677567	2.8294797384926	67.7436516172222	54.7171267642044	59.6392803232617
SOLSEv5.0_11670	148.896113748945	193.714438732933	184.132192141073	63.1813056598868	67.9310794518177	68.6749129045504	54.0989995072493	111.262349808826	62.9461050909655	48.495406271096	144.694419073742	60.0268692202247	64.6285845449896	61.2169624104353	107.520230062719	128.539236401909	99.4856850258261	130.122066159844
SOLSEv5.0_11672	162.432124089758	199.896814437176	179.850048137792	181.119742891676	118.141007742292	126.784454593016	52.23351676562	140.03709544904	53.9538043636847	129.321083389589	181.709270464699	98.2257859967313	68.0300889947259	58.7682839140178	73.5664732008077	201.493938143533	154.202811790031	187.954095564219
SOLSEv5.0_11677	63.8126201781191	53.5805894367688	38.5392960295269	36.5047543812679	29.5352519355729	56.348646485785	14.9238619330343	30.6930620162279	2.99743357576026	41.8391740378083	33.6498649008702	43.6559048874361	27.2120355978903	24.4867849641741	14.147398692463	76.4287351578917	39.7942740103305	81.3262913499024
SOLSEv5.0_11678	272.653922579236	272.024530986672	222.6714881706	171.291539789027	224.467914710354	221.872795537778	83.9467233733179	115.098982560855	77.9332729697667	135.026425303836	186.75675019983	120.053738440449	210.89327588365	225.278421670402	186.745662740512	260.552506220085	162.493285542183	164.459833618691
SOLSEv5.0_01525	38.6743152594661	26.7902947183844	34.2571520262461	58.9692186158944	32.4887771291302	45.7832752697003	22.3857928995514	53.7128585283988	29.9743357576026	26.6249289331507	37.0148513909573	25.9206935269152	0	7.34603548925223	14.147398692463	41.6884009952136	38.1361792599	50.6030257288282
SOLSEv5.0_11683	32.8731679705462	20.6079190141418	21.4107200164038	14.0402901466415	32.4887771291302	33.4570088509348	9.32741370814644	26.8564292641994	17.9846014545616	18.0669160617808	21.8724121855657	23.1921994714504	3.40150444973629	2.44867849641741	11.3179189539704	12.1591169569373	28.1876107573174	27.1087637833008
SOLSEv5.0_11684	727.077126877963	814.012801058603	824.312720631547	1100.75874749669	1104.61842239043	829.381640462648	199.606653354334	537.128585283988	227.80495175778	537.25303025822	558.587757354446	669.845290616598	384.370002820201	509.325127254821	362.173406527053	856.349237110013	910.294017986309	1100.61580960201
SOLSEv5.0_11685	36.7405994964928	57.7021732395972	27.833936021325	56.1611605865661	29.5352519355729	38.7396944589772	16.7893446746636	38.3663275202849	20.9820350303218	26.6249289331507	25.2373986756527	19.0994583882533	13.6060177989452	7.34603548925223	22.6358379079408	33.0033174545441	31.5038002581783	45.181272972168
SOLSEv5.0_11689	174.034418667598	183.410479225862	192.696480147634	171.291539789027	162.443885645651	100.371026552804	55.9644822488786	74.8143386645555	74.9358393940065	75.1203352042467	126.186993378263	88.6760568026046	125.855664640243	115.087889331618	118.838149016689	152.857470315783	149.228527538739	166.267084537578
SOLSEv5.0_01527	400.279162935475	342.091455634755	342.571520262461	203.584207126302	330.794821678417	403.245001413899	74.6193096651715	95.9158188007121	86.9255736970475	157.847792960822	265.833932716875	110.504009246323	170.075222486815	220.381064677567	82.0549124162855	342.192291502379	321.670381583505	345.184925507363
SOLSEv5.0_11707	268.78649105329	298.814825705057	291.185792223092	192.351975008989	168.350936032766	191.937577092205	104.46703353124	258.972710761923	98.9153080000886	126.468412432466	233.866561061048	115.960997357252	149.666195788397	61.2169624104353	121.667628755182	241.445322430612	147.570432788309	137.351069835391
SOLSEv5.0_11713	52.2103256002793	68.0061327466681	49.2446560377288	43.5248994545887	44.3028779033594	29.9352184455733	26.11675838281	23.0197965121709	23.9794686060821	31.3793805283562	52.1572905963489	25.9206935269152	34.0150444973629	36.7301774462612	53.7601150313595	33.0033174545441	39.7942740103305	19.8797601077539
SOLSEv5.0_11733	442.820909720887	546.109853874759	496.728704380569	306.078325196785	203.793238355453	160.241463443951	221.992446253885	579.331545556301	158.863979515294	111.254167327808	462.685642386966	70.9408454420837	336.748940523893	259.559920620245	447.057798681831	673.962482755954	462.608435370092	446.39097696502
SOLSEv5.0_11735	580.114728891992	741.885084509106	811.466288621705	195.160033038317	64.9775542582604	93.3274457420814	246.243721895066	556.31174904413	113.90247587889	44.6918449949316	264.151439471831	38.1989167765066	442.195578465718	264.45727761308	500.817913713191	335.244224669843	177.416138296057	146.387324429824
SOLSEv5.0_01533	69.6137674670391	59.7629651410113	70.6553760541326	74.4135377772	47.2564030969167	44.0223800670195	18.6548274162929	57.5494912804273	26.9769021818423	24.7231482950685	75.712196026958	25.9206935269152	37.4165489470992	17.1407494749219	14.147398692463	78.1657518660256	51.4009372633435	92.1697968632227
SOLSEv5.0_11746	539.506697869553	616.176778522841	599.500160459307	386.107979032642	292.398994162172	253.568909186032	197.741170612704	354.888529562635	173.851147394095	206.343199231918	486.240547817575	225.100759575843	159.870709137606	149.369388281462	348.02600783459	496.786778526296	323.328476333935	346.99217642625
SOLSEv5.0_11753	44.4754625483861	51.5197975353546	44.962512034448	60.3732476305585	56.1169786775885	63.3922272965081	5.59644822488786	67.1410731604985	17.9846014545616	51.3480772282193	57.2047703314794	39.563163804239	20.4090266984178	7.34603548925223	16.9768784309556	46.8994511196153	51.4009372633435	74.0972876743555
SOLSEv5.0_11759	152.763545274891	136.012265493336	132.746464101704	277.997744903502	171.304461226323	246.525328375309	294.746273177427	168.811841089253	347.70229478819	414.588179101918	173.296804239482	306.955581239785	302.73389602653	310.982169045011	260.31213594132	142.43537006698	190.6808962995	142.772822592051
SOLSEv5.0_11767	34.8068837335195	43.2766299296979	36.3982240278865	22.4644642346264	20.674676354901	29.9352184455733	20.5203101579222	38.3663275202849	41.9640700606436	25.6740386141096	37.0148513909573	23.1921994714504	6.80300889947259	22.0381064677567	14.147398692463	20.8442004976068	29.8457055077478	46.9885238910547
SOLSEv5.0_11771	135.360103408131	152.49860070465	134.887536103344	99.6860600411548	50.209928290474	102.131921755485	26.11675838281	67.1410731604985	8.99230072728078	70.3658836090412	92.5371284773932	73.6693394975485	64.6285845449896	53.870926921183	82.0549124162855	109.432052612436	82.9047375215218	128.314815240957
SOLSEv5.0_11780	81.2160620448789	103.039595070709	81.3607360623345	80.0296538358566	118.141007742292	110.936397768889	154.835067555231	78.6509714165839	143.876811636492	152.142451046576	94.2196217224367	129.603467634576	149.666195788397	95.498461360279	96.2023111087485	39.9513842870797	71.2980742685087	39.7595202155078
SOLSEv5.0_11790	98.6195039116387	109.221970774952	81.3607360623345	40.7168414252604	38.3958275162448	66.9140177018697	7.46193096651715	26.8564292641994	5.99486715152052	38.0356127616439	58.8872635765229	31.3776816378447	27.2120355978903	14.6920709785045	36.7832366004038	92.0618855310968	69.6399795180783	90.362545944336
SOLSEv5.0_11791	81.2160620448789	96.8572193664667	74.9375200574134	68.7974217185434	91.559281000276	82.7620745259967	39.175137574215	113.18066618484	44.9615036364039	75.1203352042467	80.7596757620886	106.411268163126	23.8105311481541	29.3841419570089	50.9306352928669	76.4287351578917	69.6399795180783	97.5915496198829
SOLSEv5.0_11794	222.37731274193	247.295028169702	263.351856201767	148.8270755544	186.072087194109	195.459367497567	117.525412722645	126.60888081694	89.9230072728078	141.682657537124	166.566831259308	87.3118097748723	176.878231386287	166.510137756384	181.086703263527	199.756921435399	152.5447170396	180.725091888672
SOLSEv5.0_11797	46.4091783113594	55.641381338183	51.3857280393692	61.7772766452227	73.8381298389323	77.4793889179543	16.7893446746636	46.0395930243418	41.9640700606436	58.0043094615069	26.9198919206962	36.8346697487742	0	14.6920709785045	19.8063581694482	62.5326014928205	61.3495057659261	74.0972876743555
SOLSEv5.0_01537	220.443596978957	226.68710915556	218.389344167319	160.059307671713	248.096116258812	176.089520268078	14.9238619330343	40.2846438962991	5.99486715152052	69.4149932900001	178.344283974612	45.0201519151685	57.825575645517	58.7682839140178	42.4421960773891	366.510525416253	296.798960327048	309.039907129629
SOLSEv5.0_11800	125.691524593265	158.680976408892	171.285760131231	131.97872737843	85.6522306131614	79.2402841206351	41.0406203158443	141.955411825054	101.912741575849	98.8925931802741	131.234473113394	98.2257859967313	44.2195578465718	46.5248914319308	67.9075137238225	128.539236401909	127.673295783144	101.206051457656
SOLSEv5.0_11804	174.034418667598	179.288895423034	211.966128162398	112.322321173132	132.908633710078	95.0883409447621	82.0812406316886	90.1608696726694	47.9589372121642	38.0356127616439	122.822006888176	43.6559048874361	210.89327588365	190.996922720558	254.653176464334	283.133723425826	288.508486574896	216.870110266406
SOLSEv5.0_11805	114.089230015425	96.8572193664667	92.0660960705364	49.1410155132453	67.9310794518177	31.696113648254	31.7132066076979	30.6930620162279	17.9846014545616	17.1160257427398	100.949594702611	25.9206935269152	44.2195578465718	71.0116763961049	113.179189539704	189.334821186595	139.279959036157	151.809077186484
SOLSEv5.0_11806	127.625240356238	166.924144014549	164.862544126309	99.6860600411548	76.7916550324896	63.3922272965081	50.3680340239908	53.7128585283988	41.9640700606436	52.2989675472604	122.822006888176	25.9206935269152	136.060177989452	107.741853842366	223.528899340916	211.916038392336	253.688496815857	166.267084537578
SOLSEv5.0_11809	133.426387645158	144.255433098993	119.900032091861	129.170669349102	103.373381774505	137.349825809101	82.0812406316886	155.383626457154	74.9358393940065	117.910399561096	95.9021149674802	130.967714662308	54.4240711957807	51.4222484247656	87.7138718932707	128.539236401909	127.673295783144	106.627804214316
SOLSEv5.0_11814	50.276609837306	53.5805894367688	66.3732320508519	35.1007253666038	26.5817267420156	65.1531224991889	16.7893446746636	93.9975024246979	47.9589372121642	48.495406271096	45.4273176161748	68.212351386619	6.80300889947259	22.0381064677567	22.6358379079408	48.6364678277492	51.4009372633435	66.8682839988086
SOLSEv5.0_11815	61.8789044151458	63.8845489438397	70.6553760541326	51.9490735425736	35.4423023226875	42.2614848643387	20.5203101579222	38.3663275202849	20.9820350303218	27.5758192521918	58.8872635765229	23.1921994714504	13.6060177989452	29.3841419570089	39.6127163388964	78.1657518660256	34.8199897590392	56.0247784854883
SOLSEv5.0_11816	307.460806312756	304.997201409299	316.878656242777	334.158905490068	437.121728646479	295.830394050371	498.08389201502	291.584089154165	536.540610061086	407.931946868631	360.053554439312	407.909861291981	704.111421095413	629.310373579274	568.725427437013	323.085107712906	324.986571084365	330.72691815627
SOLSEv5.0_11830	77.3486305189323	98.9180112678808	89.9250240688961	61.7772766452227	41.3493527098021	28.1743232428925	46.6370685407322	88.2425532966552	68.940972242486	25.6740386141096	52.1572905963489	28.64918758238	44.2195578465718	46.5248914319308	39.6127163388964	52.110501244017	29.8457055077478	39.7595202155078
SOLSEv5.0_11834	94.752072385692	105.100386972123	134.887536103344	102.494118070483	82.6987054196042	116.219083376931	41.0406203158443	44.1212766483276	38.9666364848834	114.106838284932	99.2671014575672	61.3911162479571	78.2346023439347	90.6011043674442	76.3959529393003	109.432052612436	97.8275902753957	128.314815240957
SOLSEv5.0_11845	40.6080310224394	45.337421831112	38.5392960295269	53.3531025572378	67.9310794518177	28.1743232428925	14.9238619330343	65.2227567844842	14.9871678788013	38.986503080685	15.1424392053916	31.3776816378447	20.4090266984178	7.34603548925223	8.48843921547781	52.110501244017	43.1104635111913	68.6755349176953
SOLSEv5.0_11849	1021.00192284991	945.90348274911	1361.72179304328	1635.69380208374	1816.41799403773	1713.3510322084	401.078789450297	811.447827054025	536.540610061086	1218.09049869165	992.671014575672	1362.88278070465	459.2031007144	595.028874629431	497.988433974698	967.518306430583	906.977828485448	871.094942903399
SOLSEv5.0_11856	69.6137674670391	82.4316760565674	70.6553760541326	68.7974217185434	67.9310794518177	82.7620745259967	37.3096548325857	105.507400680783	26.9769021818423	64.6605416947946	82.4421690071321	69.5765984143513	37.4165489470992	24.4867849641741	31.1242771234186	81.6397852822934	66.3237900172174	104.82055329543
SOLSEv5.0_11860	90.8846408597454	94.7964274650525	83.5018080639749	44.9289284692529	76.7916550324896	77.4793889179543	29.8477238660686	19.1831637601424	56.9512379394449	65.6114320138357	65.617236556697	46.3843989429009	71.4315934444622	97.9471398566964	104.690750324226	79.9027685741595	82.9047375215218	70.4827858365821
SOLSEv5.0_11865	44.4754625483861	57.7021732395972	64.2321600492115	57.5651896012302	59.0705038711458	49.3050656750618	5.59644822488786	67.1410731604985	32.9717693333629	27.5758192521918	43.7448243711313	36.8346697487742	20.4090266984178	22.0381064677567	33.9537568619112	46.8994511196153	64.665695266787	74.0972876743555
SOLSEv5.0_11866	129.558956119212	82.4316760565674	100.630384077098	53.3531025572378	91.559281000276	63.3922272965081	136.180240138938	130.445513568968	146.874245212253	86.5310190327398	107.679567682785	80.4905746362104	193.885753634969	186.099565727723	164.109824832571	175.438687521524	150.88662228917	137.351069835391
SOLSEv5.0_11877	324.864248179516	342.091455634755	383.251888293628	308.886383226113	259.910217033042	221.872795537778	149.238619330343	214.851434113595	95.9178744243283	195.883405722466	297.801304372702	135.060455745506	268.718851529167	190.996922720558	237.676298033379	324.82212442104	281.876107573174	233.135368536387
SOLSEv5.0_00015	5768.27412094937	6303.96242642599	4995.12097982701	4266.84417556436	6134.47182701849	4062.38523258456	749.924062134973	1943.25448890243	827.291666909832	2354.40442994576	5584.19508029942	991.80758916144	2683.78701084194	3330.20275512768	2775.71962346124	7078.34308564565	7667.03012599034	9829.63774782487
SOLSEv5.0_11890	88.9509250967721	113.34355457778	94.2071680721768	105.302176099811	103.373381774505	109.175502566208	55.9644822488786	174.566790217296	59.9486715152052	93.1872512660275	100.949594702611	113.232503301787	23.8105311481541	44.0762129355134	48.1011555543743	78.1657518660256	96.1694955249653	124.700313403184
SOLSEv5.0_01548	2515.76420762827	2277.17505106267	2149.63628964694	1684.83481759698	1766.20806574726	2121.87871923034	231.319859962032	132.363829944983	329.717693333629	1014.59997041685	1672.39828557325	622.096644645965	2234.78842347674	2066.68465097629	1437.37570715424	2265.06978740661	1298.28818958703	533.139021071582
SOLSEv5.0_11910	69.6137674670391	115.404346479194	89.9250240688961	80.0296538358566	20.674676354901	36.9787992562964	24.2512756411807	72.8960222885412	29.9743357576026	16.1651354236987	74.0297027819145	16.3709643327885	30.6135400476266	14.6920709785045	59.4190745083447	60.7955847846866	43.1104635111913	56.0247784854883
SOLSEv5.0_11919	119.890377304345	214.322357747075	171.285760131231	115.13037920246	70.884604645375	72.196703309912	44.7715857991029	166.893524713239	68.940972242486	59.9060900995891	159.836858279134	73.6693394975485	54.4240711957807	51.4222484247656	65.0780339853299	147.646420191382	139.279959036157	171.688837294238
SOLSEv5.0_11930	56.0777571262259	94.7964274650525	107.053600082019	28.080580293283	32.4887771291302	21.1307424321694	113.794447239387	80.5692877925982	119.89734303041	27.5758192521918	104.314581192698	17.7352113605209	112.249646841298	93.0497828638616	127.326588232167	79.9027685741595	59.6914110154957	65.0610330799219
SOLSEv5.0_11932	83.1497778078522	98.9180112678808	89.9250240688961	73.0095087625359	29.5352519355729	61.6313320938273	31.7132066076979	86.3242369206409	14.9871678788013	37.0847224426028	65.617236556697	35.4704227210419	40.8180533968355	19.5894279713393	56.5895947698521	59.0585680765527	61.3495057659261	54.2175275666016
SOLSEv5.0_11937	56.0777571262259	53.5805894367688	72.796448055773	75.8175667918642	35.4423023226875	38.7396944589772	14.9238619330343	53.7128585283988	32.9717693333629	33.2811611664384	52.1572905963489	34.1061756933095	17.0075222486815	22.0381064677567	28.294797384926	53.8475179521509	49.7428425129131	68.6755349176953
SOLSEv5.0_11939	400.279162935475	373.003334155967	316.878656242777	957.547788000951	762.009499937781	950.883409447621	921.548474364868	533.29195253196	935.199275637201	1345.50980144315	476.145588347314	1128.23229193468	880.9896524817	781.128440357154	647.950860114806	427.30611020094	626.759815662705	645.188578042559
SOLSEv5.0_11945	69.6137674670391	70.0669246480822	79.2196640606942	181.119742891676	150.629784871422	151.436987430547	152.969584813602	134.282146320997	182.843448121376	267.200179650548	70.6647162918275	279.670640685138	129.257169089979	95.498461360279	107.520230062719	104.221002488034	139.279959036157	182.532342807559
SOLSEv5.0_01554	572.379865840099	651.210240846882	633.757312485553	332.754876475404	209.700288742568	241.242642767267	166.027964005007	604.269658444486	131.887077333451	204.441418593836	567.000223579663	208.729795243054	85.0376112434073	122.433924820871	164.109824832571	507.208878775099	329.960855335657	390.366198479531
SOLSEv5.0_11953	40.6080310224394	30.9118785212128	40.6803680311673	21.0604352199623	41.3493527098021	21.1307424321694	26.11675838281	32.6113783922421	29.9743357576026	20.9195870189041	26.9198919206962	10.913976221859	71.4315934444622	71.0116763961049	48.1011555543743	76.4287351578917	54.7171267642044	45.181272972168
SOLSEv5.0_11962	129.558956119212	152.49860070465	124.182176095142	130.574698363766	115.187482548734	146.154301822505	89.5431715982058	174.566790217296	65.9435386667257	122.664851156302	156.471871789047	136.424702773238	68.0300889947259	71.0116763961049	59.4190745083447	177.175704229658	104.459969277117	128.314815240957
SOLSEv5.0_11982	295.858511734916	350.334623240411	336.14830425754	171.291539789027	124.048058129406	116.219083376931	95.1396198230937	226.361332369681	101.912741575849	83.6783480756166	220.4066151007	53.2056340815628	272.120355978903	171.407494749219	169.768784309556	244.91935584688	174.099948795196	225.90636486084
SOLSEv5.0_11991	56.0777571262259	57.7021732395972	29.9750080229654	51.9490735425736	59.0705038711458	52.8268560804234	39.175137574215	76.7326550405697	50.9563707879244	71.3167739280823	26.9198919206962	81.8548216639428	23.8105311481541	17.1407494749219	16.9768784309556	45.1624344114814	43.1104635111913	56.0247784854883
SOLSEv5.0_11999	34.8068837335195	35.0334623240411	27.833936021325	50.5450445279095	67.9310794518177	59.8704368911465	78.3502751484301	80.5692877925982	74.9358393940065	71.3167739280823	48.7923041062618	70.9408454420837	40.8180533968355	34.2814989498437	28.294797384926	53.8475179521509	63.0076005163566	56.0247784854883
SOLSEv5.0_01558	889.509250967721	820.195176762845	899.250240688961	721.670913537374	510.959858485411	619.835111343635	363.769134617711	473.824144875518	290.751056848745	380.356127616439	558.587757354446	272.849405546476	605.46779205306	538.70926921183	628.144501945358	1177.69732811479	971.643523752235	941.577728739981
SOLSEv5.0_12006	253.316764949503	300.875617606471	325.442944249338	300.462209138128	212.653813936125	239.481747564586	210.799549804109	395.173173458934	119.89734303041	217.753883060411	336.498649008702	266.028170407814	119.05265574077	105.293175345949	181.086703263527	283.133723425826	233.791359810691	253.015128644141
SOLSEv5.0_12020	30.9394522075729	32.9726704226269	44.962512034448	44.9289284692529	0	21.1307424321694	18.6548274162929	40.2846438962991	14.9871678788013	29.477599890274	45.4273176161748	40.9274108319714	3.40150444973629	4.89735699283482	19.8063581694482	39.9513842870797	26.529516006887	28.9160147021875
SOLSEv5.0_00169	230.112175793824	302.936409507885	246.223280188644	172.695568803691	256.956691839484	200.742053105609	18.6548274162929	57.5494912804273	14.9871678788013	117.910399561096	186.75675019983	51.8413870538304	85.0376112434073	100.395818353114	82.0549124162855	305.714940631567	261.978970568009	285.545645184102
SOLSEv5.0_12033	193.371576297331	173.106519718791	162.721472124669	127.766640334438	144.722734484307	128.545349795697	13.058379191405	38.3663275202849	20.9820350303218	59.9060900995891	173.296804239482	42.2916578597038	51.0225667460444	68.5629978996875	93.3728313702559	274.448639885156	329.960855335657	610.850810583711
SOLSEv5.0_12034	145.028682222998	103.039595070709	102.771456078738	53.3531025572378	94.5128061938333	72.196703309912	5.59644822488786	17.2648473841282	2.99743357576026	26.6249289331507	112.727047417915	13.6424702773238	57.825575645517	63.6656409068527	50.9306352928669	104.221002488034	59.6914110154957	70.4827858365821
SOLSEv5.0_12039	38.6743152594661	35.0334623240411	27.833936021325	64.585334674551	91.559281000276	66.9140177018697	72.7538269235422	26.8564292641994	47.9589372121642	68.464102970959	53.8397838413924	70.9408454420837	81.636106793671	68.5629978996875	82.0549124162855	39.9513842870797	59.6914110154957	37.9522692966211
SOLSEv5.0_12050	576.247297366045	529.623518663445	603.782304462588	383.299921003313	448.935829420708	623.356901748996	65.291895957025	42.2029602723133	86.9255736970475	296.677779540822	449.225696426618	129.603467634576	636.081332100687	595.028874629431	246.164737248857	415.146993244002	233.791359810691	66.8682839988086
SOLSEv5.0_12065	100.553219674612	125.708305986265	109.194672083659	73.0095087625359	53.1634534840312	58.1095416884657	37.3096548325857	111.262349808826	35.9692029091231	43.7409546758905	87.4896487422626	49.1128929983657	34.0150444973629	29.3841419570089	31.1242771234186	93.7989022392307	86.2209270223827	86.7480441065625
SOLSEv5.0_12066	25.138304918653	30.9118785212128	34.2571520262461	14.0402901466415	50.209928290474	24.6525328375309	5.59644822488786	28.7747456402136	5.99486715152052	26.6249289331507	33.6498649008702	25.9206935269152	0	12.2433924820871	8.48843921547781	6.94806683253561	19.8971370051652	36.1450183777344
SOLSEv5.0_12071	746.414284507696	721.277165494964	856.428800656153	384.703950017978	422.354102678693	427.89753425143	100.736068047982	374.071693322777	47.9589372121642	185.423612213014	348.276101724007	136.424702773238	231.302302582068	230.175778663237	110.349709801212	672.22546604782	411.207498106748	421.089464100606
SOLSEv5.0_12072	58.0114728891992	88.6140517608099	66.3732320508519	57.5651896012302	70.884604645375	58.1095416884657	35.4441720909565	69.0593895365127	29.9743357576026	56.1025288234247	45.4273176161748	55.9341281370275	23.8105311481541	26.9354634605915	48.1011555543743	64.2696182009544	86.2209270223827	66.8682839988086
SOLSEv5.0_12076	235.913323082743	265.84215528243	226.953632173881	230.260758404921	141.76920929075	216.590109929736	78.3502751484301	305.012303786265	119.89734303041	150.240670408493	217.041628610613	182.809101716139	88.4391156931436	66.1143194032701	84.8843921547781	255.341456095684	203.945654302944	256.629630481914
SOLSEv5.0_01566	338.400258520329	313.240369014956	321.160800246057	297.6541511088	410.540001904464	341.613669320071	132.449274655679	189.91332122541	134.884510909212	212.999431465206	168.249324504351	248.292959047293	207.491771433914	198.34295820981	149.962426140108	326.559141129173	374.729413597278	457.23448247834
SOLSEv5.0_12097	40.6080310224394	45.337421831112	47.1035840360884	67.3933927038793	53.1634534840312	79.2402841206351	102.601550789611	24.9381128881852	92.920440848568	67.5132126519179	48.7923041062618	76.3978335530132	142.863186888924	97.9471398566964	99.0317908472411	62.5326014928205	53.0590320137739	56.0247784854883
SOLSEv5.0_12101	21.2708733927064	26.7902947183844	12.8464320098423	14.0402901466415	2.95352519355729	5.28268560804234	11.1928964497757	38.3663275202849	8.99230072728078	5.70534191424658	23.5549054306092	8.18548216639427	0	7.34603548925223	2.8294797384926	22.5812172057407	18.2390422547348	16.2652582699805
SOLSEv5.0_12105	85.0834935708255	107.161178873538	77.0785920590538	65.9893636892151	56.1169786775885	79.2402841206351	50.3680340239908	103.589084304769	20.9820350303218	80.8256771184933	63.9347433116534	84.5833157194075	20.4090266984178	26.9354634605915	33.9537568619112	78.1657518660256	91.195211273674	104.82055329543
SOLSEv5.0_12106	75.414914755959	80.3708841551532	100.630384077098	58.9692186158944	47.2564030969167	65.1531224991889	11.1928964497757	24.9381128881852	11.989734303041	26.6249289331507	62.2522500666099	25.9206935269152	20.4090266984178	17.1407494749219	36.7832366004038	83.3768019904273	69.6399795180783	48.7957748099414
SOLSEv5.0_12108	214.642449690037	234.930276761217	156.298256119748	144.614988510408	85.6522306131614	102.131921755485	124.987343689162	122.772248064912	113.90247587889	52.2989675472604	95.9021149674802	45.0201519151685	306.135400476266	333.020275512768	271.63005489529	376.932625665057	233.791359810691	258.436881400801
SOLSEv5.0_12109	551.108992447392	570.839356691729	575.948368441263	470.349719912491	454.842879807823	584.617207290019	192.144722387817	773.08149953374	170.853713818335	379.405237297398	432.400763976183	504.77140026098	163.272213587342	144.472031288627	127.326588232167	427.30611020094	422.814161359761	630.730570691465
SOLSEv5.0_12115	102.486935437585	90.6748436622241	122.041104093502	148.8270755544	206.74676354901	153.197882633228	238.781790928549	134.282146320997	152.869112363773	212.048541146165	129.55197986835	193.723077937998	272.120355978903	220.381064677567	203.722541171467	144.172386775114	134.305674784865	146.387324429824
SOLSEv5.0_12118	394.478015646555	379.18570986021	408.944752313313	356.623369724694	221.514389516797	255.329804388713	113.794447239387	207.178168609538	134.884510909212	176.865599341644	255.738973246614	132.331961690041	350.354958322838	308.533490548594	299.924852280216	434.254177033475	283.534202323605	200.604851996426
SOLSEv5.0_01570	54.1440413632526	63.8845489438397	62.0910880475711	47.7369864985812	47.2564030969167	36.9787992562964	9.32741370814644	11.5098982560855	17.9846014545616	58.0043094615069	58.8872635765229	47.7486459706333	10.2045133492089	26.9354634605915	16.9768784309556	46.8994511196153	49.7428425129131	54.2175275666016
SOLSEv5.0_12122	201.106439349224	257.598987676773	158.439328121388	543.359228675027	443.028779033594	704.358081072312	346.979789943047	494.925625011675	431.630434909477	871.966422560686	287.70634490244	796.720264195709	384.370002820201	281.598027088002	226.358379079408	357.825441875584	447.685582616218	524.102766477149
SOLSEv5.0_12130	50.276609837306	55.641381338183	32.1160800246057	43.5248994545887	32.4887771291302	61.6313320938273	16.7893446746636	17.2648473841282	44.9615036364039	32.3302708473973	43.7448243711313	20.4637054159857	1017.04983047115	1011.30421902039	1253.45952415222	10746.9223732244	9872.29614406282	9829.63774782487
SOLSEv5.0_12141	212.708733927064	222.565525352732	169.14468812959	127.766640334438	147.676259677865	169.045939457355	134.314757397309	201.423219481495	122.894776606171	148.338889770411	156.471871789047	155.524161161491	74.8330978941984	61.2169624104353	127.326588232167	218.864105224872	172.441854044765	180.725091888672
SOLSEv5.0_01572	259.117912238423	243.173444366874	239.800064183723	207.796294170294	289.445468968615	200.742053105609	611.878339254406	544.801850788045	377.676630545793	249.133263588767	376.878486889747	182.809101716139	431.991065116509	367.301774462611	483.841035282235	356.08842516745	268.611349569731	271.087637833008
SOLSEv5.0_12167	67.6800517040657	55.641381338183	40.6803680311673	68.7974217185434	62.0240290647031	68.6749129045504	26.11675838281	72.8960222885412	26.9769021818423	37.0847224426028	43.7448243711313	58.6626221924923	17.0075222486815	26.9354634605915	14.147398692463	52.110501244017	39.7942740103305	57.832029404375
SOLSEv5.0_12180	121.824093067318	119.525930282023	98.4893120754576	130.574698363766	94.5128061938333	54.5877512831042	494.352926531761	232.116281497723	467.599637818601	129.321083389589	375.195993644703	83.2190686916751	146.264691338661	188.548244224141	350.855487573083	243.182339138746	252.030402065426	249.400626806367
SOLSEv5.0_12183	108.288082726505	119.525930282023	113.47681608694	53.3531025572378	76.7916550324896	52.8268560804234	13.058379191405	51.7945421523846	23.9794686060821	32.3302708473973	58.8872635765229	27.2849405546476	34.0150444973629	51.4222484247656	67.9075137238225	83.3768019904273	49.7428425129131	81.3262913499024
SOLSEv5.0_12204	293.924795971943	292.632450000814	231.235776177161	290.634006035479	386.911800356005	327.526507698625	156.70055029686	377.908326074806	179.846014545616	215.852102422329	218.724121855657	291.948863934729	139.461682439188	161.612780763549	107.520230062719	251.867422679416	230.475170309831	310.847158048516
SOLSEv5.0_01580	193.371576297331	166.924144014549	192.696480147634	400.148269179283	289.445468968615	410.288582224622	363.769134617711	339.541998554521	482.586805697402	485.904953030001	247.326507021396	428.373566707967	336.748940523893	355.058381980524	365.002886265546	281.396706717692	321.670381583505	337.955921831817
SOLSEv5.0_12215	88.9509250967721	82.4316760565674	87.7839520672557	78.6256248211925	73.8381298389323	52.8268560804234	16.7893446746636	115.098982560855	2.99743357576026	30.4284902093151	124.50450013322	25.9206935269152	30.6135400476266	53.870926921183	28.294797384926	112.906086028704	81.2466427710914	92.1697968632227
SOLSEv5.0_12247	71.5474832300124	78.310092253739	64.2321600492115	40.7168414252604	53.1634534840312	42.2614848643387	91.4086543398351	86.3242369206409	89.9230072728078	44.6918449949316	97.5846082125237	32.7419286655771	71.4315934444622	80.8063903817745	90.5433516317633	90.3248688229629	106.118064027548	84.9407931876758
SOLSEv5.0_01583	456.3569200617	451.313426409706	396.098320303471	332.754876475404	292.398994162172	271.17786121284	31.7132066076979	72.8960222885412	62.9461050909655	70.3658836090412	183.391763709743	38.1989167765066	414.983542867828	230.175778663237	322.560690188157	430.780143617208	311.721813080922	224.099113941953
SOLSEv5.0_12275	52.2103256002793	57.7021732395972	40.6803680311673	130.574698363766	94.5128061938333	119.740873782293	132.449274655679	63.30444040847	194.833182424417	214.901212103288	75.712196026958	163.709643327886	125.855664640243	110.190532338783	121.667628755182	55.5845346602849	84.5628322719522	88.5552950254493
SOLSEv5.0_12278	71.5474832300124	61.8237570424255	44.962512034448	43.5248994545887	38.3958275162448	73.9575985125928	20.5203101579222	93.9975024246979	38.9666364848834	42.7900643568494	53.8397838413924	36.8346697487742	20.4090266984178	17.1407494749219	19.8063581694482	46.8994511196153	46.4266530120522	59.6392803232617
SOLSEv5.0_12288	63.8126201781191	65.9453408452539	57.8089440442903	74.4135377772	56.1169786775885	91.5665505394006	27.9822411244393	82.4876041686124	26.9769021818423	53.2498578663014	47.1098108612183	72.3050924698161	34.0150444973629	24.4867849641741	33.9537568619112	57.3215513684188	64.665695266787	63.2537821610352
SOLSEv5.0_12294	158.564692563811	125.708305986265	156.298256119748	279.401773918166	203.793238355453	271.17786121284	302.208204143945	161.138575585196	338.709994060909	364.19099219274	149.741898808873	347.882992071757	340.150444973629	262.008599116663	299.924852280216	138.961336650712	203.945654302944	189.761346483106
SOLSEv5.0_12295	85.0834935708255	98.9180112678808	85.6428800656153	95.4739729971623	88.6057558067187	130.306244998378	65.291895957025	176.48510659331	65.9435386667257	123.615741475343	95.9021149674802	129.603467634576	37.4165489470992	39.1788559426786	45.2716758158817	97.2729356554985	102.801874526687	115.66405880875
SOLSEv5.0_12306	61.8789044151458	65.9453408452539	57.8089440442903	58.9692186158944	85.6522306131614	79.2402841206351	11.1928964497757	76.7326550405697	17.9846014545616	30.4284902093151	30.2848784107832	36.8346697487742	3.40150444973629	12.2433924820871	16.9768784309556	48.6364678277492	61.3495057659261	84.9407931876758
SOLSEv5.0_12307	1092.54940607992	1261.20464366548	961.341328736532	887.346337267744	1207.99180416493	924.46998140741	98.8705853063522	186.076688473382	80.930706545527	307.137573050274	715.059629143493	132.331961690041	374.165489470992	482.38966379423	257.482656202827	1182.90837823919	1144.085377797	1691.58686007797
SOLSEv5.0_12312	79.2823462819056	103.039595070709	109.194672083659	87.0497989091774	59.0705038711458	56.348646485785	20.5203101579222	30.6930620162279	17.9846014545616	40.8882837187672	72.347209536871	46.3843989429009	47.6210622963081	61.2169624104353	56.5895947698521	71.21768503349	51.4009372633435	70.4827858365821
SOLSEv5.0_12321	87.0172093337988	103.039595070709	70.6553760541326	54.7571315719019	56.1169786775885	95.0883409447621	48.5025512823615	109.344033432812	38.9666364848834	73.2185545661645	47.1098108612183	109.13976221859	44.2195578465718	36.7301774462612	28.294797384926	60.7955847846866	51.4009372633435	88.5552950254493
SOLSEv5.0_12326	348.068837335195	251.41661197253	323.301872247698	704.822565361404	658.636118163276	660.335701005293	762.982441326379	452.722664739361	674.422554546058	811.109442142056	464.368135632009	736.693394975485	697.30841219594	658.694515536283	684.73409671521	496.786778526296	656.605521170453	612.658061502598
SOLSEv5.0_12328	114.089230015425	72.1277165494964	107.053600082019	68.7974217185434	67.9310794518177	128.545349795697	7.46193096651715	5.75494912804273	5.99486715152052	55.1516385043836	63.9347433116534	27.2849405546476	37.4165489470992	48.9735699283482	28.294797384926	161.542553856453	121.040916781422	131.929317078731
SOLSEv5.0_12330	29.0057364445996	35.0334623240411	17.1285760131231	25.2725222639547	38.3958275162448	28.1743232428925	7.46193096651715	40.2846438962991	17.9846014545616	9.50890319041097	28.6023851657397	5.45698811092952	3.40150444973629	4.89735699283482	11.3179189539704	36.4773508708119	31.5038002581783	50.6030257288282
SOLSEv5.0_12359	460.224351587647	453.37421831112	396.098320303471	367.855601842008	333.748346871974	288.786813239648	175.355377713153	272.400925394022	164.858846666814	184.472721893973	383.608459869921	210.094042270786	326.544427174684	237.521814152489	288.606933326246	422.095060076538	261.978970568009	247.593375887481
SOLSEv5.0_12362	290.057364445996	232.869484859803	229.094704175521	193.756004023653	180.165036806995	184.893996281482	72.7538269235422	111.262349808826	71.9384058182462	85.5801287136988	126.186993378263	60.0268692202247	163.272213587342	115.087889331618	70.7369934623151	389.091742621994	255.346591566287	234.942619455274
SOLSEv5.0_12363	251.38304918653	267.902947183844	241.941136185363	188.139887964996	135.862158903635	204.263843510971	48.5025512823615	72.8960222885412	53.9538043636847	61.8078707376713	111.044554172872	49.1128929983657	139.461682439188	166.510137756384	107.520230062719	298.766873799031	210.578033304665	150.001826267598
SOLSEv5.0_12380	102.486935437585	109.221970774952	128.464320098423	95.4739729971623	79.7451802260469	98.6101313501237	24.2512756411807	140.03709544904	32.9717693333629	68.464102970959	77.3946892720015	91.4045508580694	40.8180533968355	36.7301774462612	62.2485542468373	125.065202985641	92.8533060241044	124.700313403184
SOLSEv5.0_12381	44.4754625483861	55.641381338183	38.5392960295269	51.9490735425736	32.4887771291302	17.6089520268078	41.0406203158443	28.7747456402136	5.99486715152052	34.2320514854795	30.2848784107832	35.4704227210419	17.0075222486815	19.5894279713393	5.65895947698521	43.4254177033475	34.8199897590392	43.3740220532813
SOLSEv5.0_12391	201.106439349224	253.477403873945	211.966128162398	137.594843437087	41.3493527098021	88.044760134039	55.9644822488786	176.48510659331	44.9615036364039	89.3836899898631	206.946669140352	100.954280052196	74.8330978941984	58.7682839140178	56.5895947698521	166.753603980855	121.040916781422	196.990350158652
SOLSEv5.0_12392	42.5417467854128	53.5805894367688	44.962512034448	37.9087833959321	17.7211511613437	26.4134280402117	27.9822411244393	46.0395930243418	8.99230072728078	12.3615741475343	40.3798378810443	20.4637054159857	27.2120355978903	19.5894279713393	8.48843921547781	39.9513842870797	33.1618950086087	23.4942619455274
SOLSEv5.0_12393	59.9451886521725	105.100386972123	87.7839520672557	84.2417408798491	47.2564030969167	66.9140177018697	108.197999014499	90.1608696726694	68.940972242486	41.8391740378083	105.997074437741	45.0201519151685	122.454160190507	117.536567828036	161.280345094078	244.91935584688	175.758043545626	155.423579024258
SOLSEv5.0_12394	145.028682222998	133.951473591922	158.439328121388	157.251249642385	129.955108516521	105.653712160847	95.1396198230937	153.465310081139	62.9461050909655	92.2363609469864	129.55197986835	113.232503301787	30.6135400476266	90.6011043674442	82.0549124162855	158.068520440185	189.02280154907	187.954095564219
SOLSEv5.0_12395	361.604847676008	381.246501761624	415.367968318234	280.80580293283	357.376548420432	269.416966010159	130.58379191405	251.299445257866	125.892210181931	223.459224974658	255.738973246614	223.73651254811	149.666195788397	190.996922720558	257.482656202827	262.289522928219	323.328476333935	484.343246261641
SOLSEv5.0_12396	373.207142253848	531.684310564859	363.982240278865	311.694441255442	348.51597283976	276.460546820882	102.601550789611	243.626179753809	119.89734303041	220.606554017535	348.276101724007	203.272807132125	187.082744735496	117.536567828036	181.086703263527	411.672959827735	407.891308605887	724.707618473575
SOLSEv5.0_12401	58.0114728891992	68.0061327466681	83.5018080639749	133.382756393094	112.233957355177	146.154301822505	139.911205622197	103.589084304769	143.876811636492	119.812180199178	100.949594702611	122.782232495914	316.339913825475	164.061459259966	116.008669278197	114.643102736838	87.8790217728131	121.08581156541
SOLSEv5.0_12416	146.962397985971	214.322357747075	186.273264142713	299.058180123464	416.447052291578	324.004717293264	490.621961048503	287.747456402136	530.545742909566	418.391740378083	237.231547551135	435.194801846629	357.157967222311	391.788559426786	302.754332018709	147.646420191382	198.971370051652	142.772822592051
SOLSEv5.0_12435	40.6080310224394	45.337421831112	25.6928640196846	60.3732476305585	64.9775542582604	86.2838649313582	87.6776888565765	44.1212766483276	92.920440848568	82.7274577565755	42.0623311260878	62.7553632756894	64.6285845449896	71.0116763961049	90.5433516317633	48.6364678277492	51.4009372633435	65.0610330799219
SOLSEv5.0_01598	386.743152594661	399.793628874352	462.471552354323	321.522644358091	251.04964145237	269.416966010159	33.5786893493272	53.7128585283988	77.9332729697667	106.499715732603	344.91111523392	50.477140026098	333.347436074157	340.36631100202	322.560690188157	468.994511196153	242.081833562844	169.881586375352
SOLSEv5.0_12441	50.276609837306	57.7021732395972	59.9500160459307	42.1208704399246	17.7211511613437	51.0659608777426	20.5203101579222	53.7128585283988	32.9717693333629	32.3302708473973	50.4747973513054	28.64918758238	17.0075222486815	22.0381064677567	16.9768784309556	38.2143675789458	23.2133265060261	41.5667711343945
SOLSEv5.0_12444	208.841302401117	249.355820071116	246.223280188644	196.564062052981	73.8381298389323	107.414607363528	55.9644822488786	193.749953977439	68.940972242486	75.1203352042467	185.074256954786	100.954280052196	64.6285845449896	83.2550688781919	84.8843921547781	199.756921435399	114.4085377797	93.9770477821094
SOLSEv5.0_12445	54.1440413632526	74.1885084509106	55.6678720426499	57.5651896012302	29.5352519355729	54.5877512831042	11.1928964497757	61.3861240324558	23.9794686060821	43.7409546758905	55.5222770864359	39.563163804239	23.8105311481541	26.9354634605915	33.9537568619112	29.5292840382763	59.6914110154957	72.2900367554688
SOLSEv5.0_12449	357.737416150062	451.313426409706	477.459056365805	388.91603706197	295.352519355729	272.938756415521	132.449274655679	78.6509714165839	83.9281401212873	186.374502532055	351.641088214094	125.510726551379	248.309824830749	252.213885130993	305.583811757201	467.25749448802	394.626550602444	339.763172750703
SOLSEv5.0_12453	46.4091783113594	43.2766299296979	64.2321600492115	49.1410155132453	5.90705038711458	47.5441704723811	27.9822411244393	57.5494912804273	29.9743357576026	44.6918449949316	45.4273176161748	54.5698811092952	27.2120355978903	17.1407494749219	31.1242771234186	50.3734845358831	61.3495057659261	54.2175275666016
SOLSEv5.0_12467	87.0172093337988	103.039595070709	72.796448055773	84.2417408798491	70.884604645375	79.2402841206351	33.5786893493272	51.7945421523846	38.9666364848834	58.0043094615069	68.982223046784	58.6626221924923	71.4315934444622	58.7682839140178	82.0549124162855	81.6397852822934	69.6399795180783	79.5190404310157
SOLSEv5.0_12476	44.4754625483861	51.5197975353546	42.8214400328077	43.5248994545887	50.209928290474	54.5877512831042	1.86548274162929	9.59158188007121	2.99743357576026	18.0669160617808	20.1899189405221	13.6424702773238	20.4090266984178	29.3841419570089	14.147398692463	53.8475179521509	53.0590320137739	54.2175275666016
SOLSEv5.0_12477	54.1440413632526	53.5805894367688	66.3732320508519	40.7168414252604	38.3958275162448	56.348646485785	3.73096548325857	28.7747456402136	2.99743357576026	19.968696699863	26.9198919206962	19.0994583882533	30.6135400476266	26.9354634605915	31.1242771234186	76.4287351578917	96.1694955249653	93.9770477821094
SOLSEv5.0_01605	46.4091783113594	22.668710915556	51.3857280393692	33.6966963519396	11.8141007742292	21.1307424321694	57.8299649905079	63.30444040847	38.9666364848834	128.370193070548	70.6647162918275	230.557747686772	68.0300889947259	68.5629978996875	65.0780339853299	140.698353358846	184.048517297778	265.665885076348
SOLSEv5.0_12489	303.593374786809	288.510866197986	241.941136185363	140.402901466415	183.118562000552	241.242642767267	18.6548274162929	57.5494912804273	14.9871678788013	136.928205941918	180.026777219656	47.7486459706333	95.2421245926162	115.087889331618	65.0780339853299	135.487303234444	122.699011531852	164.459833618691
SOLSEv5.0_12495	27.0720206816263	39.1550461268695	25.6928640196846	11.2322321173132	20.674676354901	35.2179040536156	9.32741370814644	23.0197965121709	8.99230072728078	13.3124644665754	15.1424392053916	9.54972919412666	0	7.34603548925223	2.8294797384926	34.740334162678	13.2647580034435	28.9160147021875
SOLSEv5.0_01607	177.901850193544	100.978803169295	119.900032091861	148.8270755544	191.979137581224	162.002358646632	365.63461735934	305.012303786265	365.686896242752	205.392308912877	186.75675019983	208.729795243054	149.666195788397	200.791636706228	181.086703263527	126.802219693775	119.382822030991	177.110590050899
SOLSEv5.0_12500	143.094966460025	127.769097887679	152.016112116467	268.169541800853	212.653813936125	250.047118780671	402.944272191926	270.482609018008	464.60220424284	356.583869640411	166.566831259308	403.817120208784	122.454160190507	269.354634605915	234.846818294886	152.857470315783	253.688496815857	182.532342807559
SOLSEv5.0_12501	245.58190189761	247.295028169702	263.351856201767	196.564062052981	82.6987054196042	132.067140201059	115.659929981016	214.851434113595	92.920440848568	96.0399222231508	166.566831259308	85.9475627471399	108.848142391561	71.0116763961049	141.47398692463	189.334821186595	164.151380292613	184.339593726445
SOLSEv5.0_12512	46.4091783113594	30.9118785212128	44.962512034448	30.8886383226113	23.6282015484583	17.6089520268078	69.0228614402836	40.2846438962991	35.9692029091231	57.0534191424658	143.011925828699	19.0994583882533	64.6285845449896	36.7301774462612	39.6127163388964	66.0066349090883	77.9304532702305	54.2175275666016
SOLSEv5.0_12515	25.138304918653	30.9118785212128	29.9750080229654	15.4443191613057	14.7676259677865	28.1743232428925	37.3096548325857	30.6930620162279	17.9846014545616	26.6249289331507	21.8724121855657	21.8279524437181	47.6210622963081	48.9735699283482	22.6358379079408	59.0585680765527	61.3495057659261	45.181272972168
SOLSEv5.0_12524	71.5474832300124	105.100386972123	72.796448055773	63.1813056598868	62.0240290647031	91.5665505394006	39.175137574215	78.6509714165839	53.9538043636847	52.2989675472604	45.4273176161748	77.7620805807456	20.4090266984178	24.4867849641741	45.2716758158817	62.5326014928205	69.6399795180783	99.3988005387696
SOLSEv5.0_12529	632.325054492271	778.979338734562	678.719824520001	513.87461936708	383.958275162448	440.223800670195	238.781790928549	554.393432668116	317.727959030587	455.476462820686	753.756973779493	343.79025098856	312.938409375739	259.559920620245	348.02600783459	635.748115177008	550.487457142905	731.936622149121
SOLSEv5.0_12537	284.256217157076	280.267698592329	271.916144208329	199.37212008231	165.397410839208	204.263843510971	85.8122061149472	187.995004849396	98.9153080000886	173.06203806548	230.501574570961	167.802384411083	139.461682439188	178.753530238471	138.644507186138	189.334821186595	193.997085800361	285.545645184102
SOLSEv5.0_12543	112.155514252452	131.890681690508	156.298256119748	116.534408217125	124.048058129406	126.784454593016	35.4441720909565	105.507400680783	50.9563707879244	81.7765674375344	99.2671014575672	72.3050924698161	88.4391156931436	88.1524258710268	73.5664732008077	170.227637397122	155.860906540461	238.557121293047
SOLSEv5.0_12546	191.437860534357	162.802560211721	194.837552149275	88.4538279238416	82.6987054196042	103.892816958166	57.8299649905079	69.0593895365127	59.9486715152052	70.3658836090412	218.724121855657	77.7620805807456	57.825575645517	107.741853842366	87.7138718932707	123.328186277507	116.066632530131	90.362545944336
SOLSEv5.0_12555	268.78649105329	280.267698592329	321.160800246057	226.048671360928	127.001583322964	149.676092227866	82.0812406316886	283.910823650108	44.9615036364039	94.1381415850686	203.581682650265	94.1330449135342	132.658673539715	102.844496849531	169.768784309556	257.078472803817	252.030402065426	234.942619455274
SOLSEv5.0_12559	388.676868357635	408.036796480008	391.81617630019	336.966963519396	416.447052291578	387.396944589772	166.027964005007	155.383626457154	179.846014545616	589.55199780548	425.670790996008	653.47432628381	265.317347079431	296.290098066507	251.823696725842	404.724892995199	341.56751858867	431.932969613926
SOLSEv5.0_12560	295.858511734916	292.632450000814	304.032224232934	227.452700375593	262.863742226599	193.698472294886	91.4086543398351	164.975208337225	65.9435386667257	77.0221158423289	198.534202915134	55.9341281370275	207.491771433914	237.521814152489	229.187858817901	309.188974047834	258.662781067148	249.400626806367
SOLSEv5.0_12564	365.472279201955	405.976004578594	417.509040319875	293.442064064808	254.003166645927	230.677271551182	152.969584813602	195.668270353453	140.879378060732	174.012928384521	329.768676028528	133.696208717773	282.324869328112	156.715423770714	234.846818294886	347.40334162678	290.166581325326	253.015128644141
SOLSEv5.0_12569	127.625240356238	125.708305986265	92.0660960705364	108.11023412914	79.7451802260469	59.8704368911465	41.0406203158443	155.383626457154	68.940972242486	44.6918449949316	139.646939338611	73.6693394975485	44.2195578465718	53.870926921183	42.4421960773891	102.4839857799	89.5371165232435	139.158320754277
SOLSEv5.0_12581	73.4811989929857	78.310092253739	70.6553760541326	106.706205114476	44.3028779033594	65.1531224991889	37.3096548325857	143.873728201068	41.9640700606436	58.955199780548	55.5222770864359	64.1196103034218	44.2195578465718	14.6920709785045	31.1242771234186	85.1138186985612	102.801874526687	104.82055329543
SOLSEv5.0_12586	185.636713245437	204.018398240004	211.966128162398	179.715713877011	88.6057558067187	154.958777835909	91.4086543398351	199.504903105481	86.9255736970475	117.910399561096	141.329432583655	129.603467634576	30.6135400476266	73.4603548925223	53.7601150313595	192.808854602863	159.177096041322	191.568597401992
SOLSEv5.0_12636	580.114728891992	696.547662677994	646.603744495396	300.462209138128	274.677843000828	315.20024127986	283.553376727652	656.064200596871	194.833182424417	238.673470079315	706.647162918275	163.709643327886	387.771507269937	381.993845441116	543.26010979058	833.768019904273	557.119836144626	574.705792205977
SOLSEv5.0_12644	38.6743152594661	43.2766299296979	36.3982240278865	23.8684932492906	8.86057558067187	15.848056824127	35.4441720909565	44.1212766483276	38.9666364848834	38.0356127616439	28.6023851657397	35.4704227210419	61.2270800952533	58.7682839140178	50.9306352928669	55.5845346602849	58.0333162650653	68.6755349176953
SOLSEv5.0_12645	61.8789044151458	80.3708841551532	72.796448055773	108.11023412914	76.7916550324896	77.4793889179543	39.175137574215	90.1608696726694	41.9640700606436	61.8078707376713	121.139513643133	51.8413870538304	13.6060177989452	48.9735699283482	33.9537568619112	97.2729356554985	89.5371165232435	95.7842987009961
SOLSEv5.0_12659	748.34800027067	638.845489438397	678.719824520001	401.552298193947	602.519139485687	670.901072221377	171.624412229894	117.017298936869	236.797252485061	339.467843897672	538.397838413924	261.935429324617	884.391156931436	763.987690882232	526.283231359624	618.377948095669	449.343677366648	303.618154372969
SOLSEv5.0_12660	1924.04718415844	1865.01667077984	1888.42550544682	1307.15101265233	1134.153674326	1435.12959018484	244.378239153437	301.175671034236	314.730525454827	618.078707376713	1430.11925828699	422.916578597038	1238.14761970401	1334.52978054749	942.216752918037	1704.01339067936	1064.49682977634	659.646585393653
SOLSEv5.0_12662	27.0720206816263	39.1550461268695	36.3982240278865	33.6966963519396	56.1169786775885	66.9140177018697	0	53.7128585283988	8.99230072728078	31.3793805283562	28.6023851657397	38.1989167765066	6.80300889947259	9.79471398566964	11.3179189539704	27.7922673301424	58.0333162650653	75.9045385932422
SOLSEv5.0_12670	102.486935437585	119.525930282023	113.47681608694	153.039162598393	88.6057558067187	86.2838649313582	35.4441720909565	105.507400680783	38.9666364848834	49.4462965901371	107.679567682785	53.2056340815628	17.0075222486815	31.8328204534263	53.7601150313595	158.068520440185	106.118064027548	97.5915496198829
SOLSEv5.0_12676	92.8183566227187	78.310092253739	96.3482400738172	71.6054797478717	132.908633710078	100.371026552804	164.162481263377	115.098982560855	134.884510909212	126.468412432466	60.5697568215664	144.610184939632	176.878231386287	225.278421670402	172.598264048049	95.5359189473646	89.5371165232435	104.82055329543
SOLSEv5.0_12677	83.1497778078522	51.5197975353546	72.796448055773	54.7571315719019	64.9775542582604	61.6313320938273	61.5609304737665	88.2425532966552	71.9384058182462	45.6427353139727	80.7596757620886	55.9341281370275	112.249646841298	85.7037473746093	99.0317908472411	130.276253110043	122.699011531852	144.580073510938
SOLSEv5.0_12680	63.8126201781191	78.310092253739	53.5268000410096	50.5450445279095	23.6282015484583	72.196703309912	18.6548274162929	61.3861240324558	41.9640700606436	43.7409546758905	31.9673716558267	49.1128929983657	44.2195578465718	17.1407494749219	33.9537568619112	59.0585680765527	43.1104635111913	66.8682839988086
SOLSEv5.0_12687	42.5417467854128	49.4590056339404	47.1035840360884	50.5450445279095	38.3958275162448	31.696113648254	18.6548274162929	76.7326550405697	11.989734303041	36.1338321235617	25.2373986756527	38.1989167765066	10.2045133492089	9.79471398566964	8.48843921547781	34.740334162678	34.8199897590392	46.9885238910547
SOLSEv5.0_12690	25.138304918653	18.5471271127277	12.8464320098423	28.080580293283	47.2564030969167	24.6525328375309	41.0406203158443	23.0197965121709	38.9666364848834	32.3302708473973	35.3323581459137	43.6559048874361	54.4240711957807	36.7301774462612	33.9537568619112	29.5292840382763	41.4523687607609	32.5305165399609
SOLSEv5.0_01622	9.66857881486654	22.668710915556	25.6928640196846	35.1007253666038	23.6282015484583	54.5877512831042	39.175137574215	40.2846438962991	44.9615036364039	36.1338321235617	21.8724121855657	32.7419286655771	34.0150444973629	53.870926921183	50.9306352928669	41.6884009952136	31.5038002581783	45.181272972168
SOLSEv5.0_12697	270.720206816263	335.909079930512	235.517920180442	217.624497272944	221.514389516797	197.220262700247	42.9061030574736	159.220259209182	50.9563707879244	110.303277008767	163.201844769221	46.3843989429009	142.863186888924	168.958816252801	36.7832366004038	81.6397852822934	134.305674784865	184.339593726445
SOLSEv5.0_12701	143.094966460025	136.012265493336	107.053600082019	131.97872737843	135.862158903635	146.154301822505	70.8883441819129	130.445513568968	74.9358393940065	96.0399222231508	127.869486623307	113.232503301787	61.2270800952533	39.1788559426786	84.8843921547781	109.432052612436	135.963769535296	115.66405880875
SOLSEv5.0_12717	156.630976800838	175.167311620206	188.414336144354	299.058180123464	189.025612387667	355.700830941518	395.482341225409	216.769750489609	458.60733709132	424.097082292329	195.169216425047	351.975733154954	401.377525068883	404.031951908873	359.343926788561	154.594487023917	222.184696557678	258.436881400801
SOLSEv5.0_12718	143.094966460025	187.532063028691	158.439328121388	322.926673372755	245.142591065255	405.005896616579	371.231065584228	187.995004849396	392.663798424594	462.132695053973	211.994148875482	454.294260234882	394.57451616941	406.48063040529	331.049129403635	192.808854602863	243.739928313274	254.822379563027
SOLSEv5.0_12719	59.9451886521725	53.5805894367688	40.6803680311673	47.7369864985812	44.3028779033594	24.6525328375309	14.9238619330343	67.1410731604985	5.99486715152052	29.477599890274	33.6498649008702	35.4704227210419	23.8105311481541	26.9354634605915	19.8063581694482	52.110501244017	46.4266530120522	43.3740220532813
SOLSEv5.0_12722	25.138304918653	24.7295028169702	27.833936021325	14.0402901466415	20.674676354901	31.696113648254	13.058379191405	28.7747456402136	5.99486715152052	28.5267095712329	20.1899189405221	20.4637054159857	6.80300889947259	4.89735699283482	11.3179189539704	24.3182339138746	41.4523687607609	32.5305165399609
SOLSEv5.0_12731	402.212878698448	352.395415141825	346.853664265742	186.735858950332	186.072087194109	329.287402901306	97.0051025647229	107.425717056798	131.887077333451	211.097650827124	324.721196293398	163.709643327886	119.05265574077	328.122918519933	155.621385617093	152.857470315783	147.570432788309	106.627804214316
SOLSEv5.0_12745	98.6195039116387	53.5805894367688	64.2321600492115	40.7168414252604	47.2564030969167	59.8704368911465	63.4264132153958	109.344033432812	56.9512379394449	38.986503080685	67.2997298017405	34.1061756933095	64.6285845449896	56.3196054176004	73.5664732008077	140.698353358846	101.143779776257	106.627804214316
SOLSEv5.0_12746	34.8068837335195	32.9726704226269	34.2571520262461	8.42417408798491	41.3493527098021	29.9352184455733	3.73096548325857	11.5098982560855	0	9.50890319041097	23.5549054306092	9.54972919412666	23.8105311481541	17.1407494749219	8.48843921547781	39.9513842870797	53.0590320137739	43.3740220532813
SOLSEv5.0_12752	94.752072385692	90.6748436622241	70.6553760541326	85.6457698945133	82.6987054196042	114.458188174251	41.0406203158443	105.507400680783	47.9589372121642	93.1872512660275	62.2522500666099	114.59675032952	30.6135400476266	41.627534439096	48.1011555543743	86.8508354066951	91.195211273674	92.1697968632227
SOLSEv5.0_12755	67.6800517040657	88.6140517608099	70.6553760541326	56.1611605865661	17.7211511613437	10.5653712160847	14.9238619330343	51.7945421523846	8.99230072728078	16.1651354236987	80.7596757620886	28.64918758238	37.4165489470992	24.4867849641741	28.294797384926	62.5326014928205	46.4266530120522	32.5305165399609
SOLSEv5.0_12774	38.6743152594661	28.8510866197986	27.833936021325	47.7369864985812	53.1634534840312	70.4358081072312	85.8122061149472	49.8762257763703	65.9435386667257	76.0712255232878	35.3323581459137	81.8548216639428	91.8406201428799	63.6656409068527	67.9075137238225	45.1624344114814	66.3237900172174	41.5667711343945
SOLSEv5.0_12776	58.0114728891992	51.5197975353546	55.6678720426499	120.746495261117	115.187482548734	170.806834660036	134.314757397309	101.670767928755	152.869112363773	157.847792960822	92.5371284773932	144.610184939632	163.272213587342	134.677317302958	152.791905878601	112.906086028704	101.143779776257	126.50756432207
SOLSEv5.0_12778	85.0834935708255	119.525930282023	134.887536103344	99.6860600411548	70.884604645375	93.3274457420814	35.4441720909565	80.5692877925982	23.9794686060821	76.0712255232878	141.329432583655	91.4045508580694	44.2195578465718	53.870926921183	65.0780339853299	161.542553856453	111.092348278839	177.110590050899
SOLSEv5.0_12781	1502.49714783026	1747.55153239923	1759.96118534839	1267.83820024173	983.523889454578	804.729107625117	998.033266771669	652.227567844842	809.30706545527	821.569235651508	2074.51417113865	631.646373840092	836.770094635128	756.64165539298	1570.3612548634	1832.55262708127	1563.5833496559	1395.19770938055
SOLSEv5.0_12793	48.3428940743327	41.2158380282837	44.962512034448	37.9087833959321	14.7676259677865	33.4570088509348	24.2512756411807	36.4480111442706	20.9820350303218	33.2811611664384	18.5074256954786	25.9206935269152	17.0075222486815	24.4867849641741	22.6358379079408	45.1624344114814	36.4780845094696	36.1450183777344
SOLSEv5.0_12797	30.9394522075729	22.668710915556	38.5392960295269	22.4644642346264	20.674676354901	24.6525328375309	13.058379191405	63.30444040847	17.9846014545616	14.2633547856165	20.1899189405221	17.7352113605209	30.6135400476266	19.5894279713393	42.4421960773891	66.0066349090883	71.2980742685087	137.351069835391
SOLSEv5.0_12800	63.8126201781191	86.5532598593957	66.3732320508519	105.302176099811	44.3028779033594	75.7184937152736	22.3857928995514	105.507400680783	20.9820350303218	37.0847224426028	48.7923041062618	73.6693394975485	34.0150444973629	26.9354634605915	36.7832366004038	93.7989022392307	72.9561690189392	88.5552950254493
SOLSEv5.0_12805	92.8183566227187	86.5532598593957	130.605392100063	91.2618859531699	100.419856580948	75.7184937152736	29.8477238660686	51.7945421523846	53.9538043636847	65.6114320138357	82.4421690071321	54.5698811092952	57.825575645517	78.3577118853571	84.8843921547781	100.746969071766	91.195211273674	122.893062484297
SOLSEv5.0_12810	129.558956119212	133.951473591922	169.14468812959	151.635133583728	121.094532935849	79.2402841206351	179.086343196412	262.809343513951	158.863979515294	100.794373818356	127.869486623307	57.2983751647599	136.060177989452	159.164102267132	147.132946401615	62.5326014928205	61.3495057659261	46.9885238910547
SOLSEv5.0_01635	83.1497778078522	63.8845489438397	70.6553760541326	53.3531025572378	23.6282015484583	116.219083376931	35.4441720909565	97.8341351767264	29.9743357576026	61.8078707376713	47.1098108612183	73.6693394975485	10.2045133492089	26.9354634605915	22.6358379079408	85.1138186985612	79.5885480206609	88.5552950254493
SOLSEv5.0_12817	21.2708733927064	47.3982137325262	47.1035840360884	49.1410155132453	23.6282015484583	35.2179040536156	14.9238619330343	42.2029602723133	5.99486715152052	26.6249289331507	60.5697568215664	42.2916578597038	13.6060177989452	7.34603548925223	11.3179189539704	52.110501244017	56.3752215146348	57.832029404375
SOLSEv5.0_12820	71.5474832300124	92.7356355636383	77.0785920590538	89.8578569385057	53.1634534840312	72.196703309912	22.3857928995514	82.4876041686124	50.9563707879244	47.5445159520549	85.8071554972191	75.0335865252809	40.8180533968355	26.9354634605915	36.7832366004038	72.9547017416239	82.9047375215218	153.616328105371
SOLSEv5.0_12831	54.1440413632526	92.7356355636383	68.5143040524922	23.8684932492906	56.1169786775885	28.1743232428925	0	19.1831637601424	2.99743357576026	8.55801287136988	65.617236556697	12.2782232495914	10.2045133492089	4.89735699283482	0	95.5359189473646	49.7428425129131	68.6755349176953
SOLSEv5.0_12833	261.051628001396	253.477403873945	252.646496193565	137.594843437087	171.304461226323	237.720852361905	152.969584813602	138.118779073025	89.9230072728078	147.38799945137	230.501574570961	144.610184939632	241.506815931277	195.894279713393	215.040460125438	125.065202985641	109.434253528409	72.2900367554688
SOLSEv5.0_12842	214.642449690037	204.018398240004	162.721472124669	98.2820310264906	109.28043216162	119.740873782293	102.601550789611	53.7128585283988	86.9255736970475	61.8078707376713	62.2522500666099	35.4704227210419	227.900798132332	161.612780763549	181.086703263527	109.432052612436	104.459969277117	48.7957748099414
SOLSEv5.0_12852	77.3486305189323	70.0669246480822	77.0785920590538	61.7772766452227	38.3958275162448	77.4793889179543	31.7132066076979	82.4876041686124	11.989734303041	38.986503080685	60.5697568215664	45.0201519151685	47.6210622963081	31.8328204534263	25.4653176464334	76.4287351578917	59.6914110154957	52.4102766477149
SOLSEv5.0_12855	175.968134430571	173.106519718791	167.00361612795	110.918292158468	153.583310064979	149.676092227866	48.5025512823615	34.5296947682564	32.9717693333629	74.1694448852056	148.059405563829	57.2983751647599	105.446637941825	102.844496849531	84.8843921547781	191.071837894729	184.048517297778	213.255608428633
SOLSEv5.0_12918	52.2103256002793	100.978803169295	83.5018080639749	78.6256248211925	70.884604645375	66.9140177018697	18.6548274162929	44.1212766483276	23.9794686060821	42.7900643568494	63.9347433116534	58.6626221924923	51.0225667460444	61.2169624104353	50.9306352928669	50.3734845358831	72.9561690189392	54.2175275666016
SOLSEv5.0_12919	464.091783113594	509.015599649303	449.62512034448	478.773894000476	440.075253840036	394.440525400495	106.332516272869	385.581591578863	89.9230072728078	206.343199231918	254.05648000157	218.279524437181	183.68124028576	198.34295820981	206.55202090996	366.510525416253	411.207498106748	592.778301394844
SOLSEv5.0_12948	63.8126201781191	78.310092253739	55.6678720426499	42.1208704399246	47.2564030969167	51.0659608777426	13.058379191405	23.0197965121709	11.989734303041	22.8213676569863	30.2848784107832	34.1061756933095	27.2120355978903	12.2433924820871	19.8063581694482	34.740334162678	41.4523687607609	52.4102766477149
SOLSEv5.0_12955	61.8789044151458	76.2493003523248	74.9375200574134	36.5047543812679	67.9310794518177	42.2614848643387	18.6548274162929	28.7747456402136	8.99230072728078	20.9195870189041	80.7596757620886	17.7352113605209	40.8180533968355	41.627534439096	25.4653176464334	95.5359189473646	79.5885480206609	106.627804214316
SOLSEv5.0_12967	59.9451886521725	88.6140517608099	44.962512034448	50.5450445279095	26.5817267420156	45.7832752697003	33.5786893493272	57.5494912804273	14.9871678788013	42.7900643568494	57.2047703314794	51.8413870538304	34.0150444973629	14.6920709785045	19.8063581694482	46.8994511196153	53.0590320137739	46.9885238910547
SOLSEv5.0_12969	297.792227497889	245.234236268288	254.787568195206	161.463336686377	162.443885645651	177.850415470759	54.0989995072493	117.017298936869	62.9461050909655	113.155947965891	228.819081325918	139.153196828703	166.673718037078	159.164102267132	132.985547709152	178.912720937792	145.912338037878	209.641106590859
SOLSEv5.0_12981	589.783307706859	583.204108100214	702.271616538045	492.814184147117	333.748346871974	466.637228710407	132.449274655679	103.589084304769	110.90504230313	160.700463917945	250.691493511483	144.610184939632	581.657260904906	389.339880930368	305.583811757201	514.156945607635	351.516087091252	269.280386914121
SOLSEv5.0_12984	44.4754625483861	20.6079190141418	23.5517920180442	28.080580293283	47.2564030969167	56.348646485785	80.2157578900594	59.4678076564415	71.9384058182462	71.3167739280823	33.6498649008702	85.9475627471399	54.4240711957807	53.870926921183	53.7601150313595	50.3734845358831	48.0847477624826	32.5305165399609
SOLSEv5.0_13002	259.117912238423	208.139982042833	216.248272165679	134.786785407759	147.676259677865	133.828035403739	85.8122061149472	92.0791860486837	110.90504230313	77.0221158423289	137.964446093568	54.5698811092952	282.324869328112	186.099565727723	192.404622217497	178.912720937792	129.331390533574	113.856807889863
SOLSEv5.0_01654	843.100072656362	900.566060917998	875.698448670916	692.186304229427	451.889354614266	489.528866345257	136.180240138938	433.539500979219	182.843448121376	219.655663698493	570.36521006975	212.822536326251	384.370002820201	381.993845441116	350.855487573083	995.310573760726	683.13503717734	724.707618473575
SOLSEv5.0_13009	61.8789044151458	78.310092253739	72.796448055773	56.1611605865661	26.5817267420156	24.6525328375309	72.7538269235422	134.282146320997	59.9486715152052	46.5936256330138	95.9021149674802	31.3776816378447	13.6060177989452	29.3841419570089	56.5895947698521	114.643102736838	79.5885480206609	74.0972876743555
SOLSEv5.0_13010	30.9394522075729	28.8510866197986	38.5392960295269	26.6765512786189	38.3958275162448	22.8916376348501	0	9.59158188007121	8.99230072728078	21.8704773379452	52.1572905963489	10.913976221859	51.0225667460444	19.5894279713393	2.8294797384926	72.9547017416239	74.6142637693696	70.4827858365821
SOLSEv5.0_13011	69.6137674670391	78.310092253739	49.2446560377288	53.3531025572378	79.7451802260469	54.5877512831042	14.9238619330343	32.6113783922421	23.9794686060821	36.1338321235617	42.0623311260878	20.4637054159857	30.6135400476266	39.1788559426786	16.9768784309556	39.9513842870797	59.6914110154957	88.5552950254493
SOLSEv5.0_13012	110.221798489479	140.133849296164	100.630384077098	94.0699439824982	121.094532935849	103.892816958166	85.8122061149472	97.8341351767264	83.9281401212873	80.8256771184933	82.4421690071321	84.5833157194075	149.666195788397	142.02335279221	223.528899340916	220.601121933005	240.423738812413	234.942619455274
SOLSEv5.0_13024	232.045891556797	348.273831338997	246.223280188644	176.907655847683	106.326906968062	151.436987430547	115.659929981016	314.603885666336	122.894776606171	120.763070518219	148.059405563829	113.232503301787	108.848142391561	93.0497828638616	87.7138718932707	182.38675435406	164.151380292613	200.604851996426
SOLSEv5.0_13032	44.4754625483861	70.0669246480822	42.8214400328077	32.2926673372755	23.6282015484583	40.5005896616579	20.5203101579222	76.7326550405697	17.9846014545616	33.2811611664384	28.6023851657397	39.563163804239	40.8180533968355	14.6920709785045	16.9768784309556	59.0585680765527	63.0076005163566	63.2537821610352
SOLSEv5.0_13041	81.2160620448789	63.8845489438397	57.8089440442903	54.7571315719019	17.7211511613437	26.4134280402117	33.5786893493272	65.2227567844842	20.9820350303218	39.9373933997261	42.0623311260878	34.1061756933095	13.6060177989452	17.1407494749219	33.9537568619112	50.3734845358831	56.3752215146348	46.9885238910547
SOLSEv5.0_13047	69.6137674670391	61.8237570424255	68.5143040524922	60.3732476305585	85.6522306131614	84.5229697286775	31.7132066076979	111.262349808826	47.9589372121642	51.3480772282193	67.2997298017405	54.5698811092952	23.8105311481541	34.2814989498437	31.1242771234186	74.6917184497578	72.9561690189392	65.0610330799219
SOLSEv5.0_13048	83.1497778078522	84.4924679579815	68.5143040524922	80.0296538358566	121.094532935849	105.653712160847	117.525412722645	97.8341351767264	116.89990945465	75.1203352042467	102.632087947654	103.682774107661	173.476726936551	215.483707684732	132.985547709152	168.490620688988	164.151380292613	155.423579024258
SOLSEv5.0_13060	96.6857881486654	111.282762676366	70.6553760541326	71.6054797478717	14.7676259677865	40.5005896616579	31.7132066076979	49.8762257763703	20.9820350303218	24.7231482950685	62.2522500666099	27.2849405546476	54.4240711957807	56.3196054176004	56.5895947698521	62.5326014928205	54.7171267642044	63.2537821610352
SOLSEv5.0_01660	127.625240356238	166.924144014549	158.439328121388	99.6860600411548	73.8381298389323	96.8492361474429	39.175137574215	172.648473841282	41.9640700606436	23.7722579760274	122.822006888176	27.2849405546476	30.6135400476266	48.9735699283482	99.0317908472411	147.646420191382	107.776158777978	131.929317078731
SOLSEv5.0_13063	257.18419647545	243.173444366874	316.878656242777	245.705077566227	251.04964145237	322.243822090583	546.586443297381	565.903330924202	650.443085939976	512.529881963151	489.605534307662	570.255257592135	207.491771433914	259.559920620245	322.560690188157	264.026539636353	326.644665834796	522.295515558262
SOLSEv5.0_13065	166.299555615704	158.680976408892	149.875040114827	181.119742891676	242.189065871698	176.089520268078	16.7893446746636	134.282146320997	8.99230072728078	79.8747867994522	173.296804239482	88.6760568026046	23.8105311481541	66.1143194032701	39.6127163388964	269.237589760755	180.732327796918	345.184925507363
SOLSEv5.0_13089	951.388155382867	743.94587641052	862.852016661074	453.501371736521	534.58806003387	572.290940871254	108.197999014499	239.78954700178	176.848580969855	257.691276460137	624.204993911143	188.266089827068	387.771507269937	648.899801550614	240.505777771871	667.014415923418	515.667467383866	413.860460425059
SOLSEv5.0_13104	88.9509250967721	74.1885084509106	104.912528080379	67.3933927038793	62.0240290647031	72.196703309912	42.9061030574736	97.8341351767264	50.9563707879244	53.2498578663014	67.2997298017405	80.4905746362104	17.0075222486815	29.3841419570089	36.7832366004038	81.6397852822934	67.9818847676479	93.9770477821094
SOLSEv5.0_13118	85.0834935708255	96.8572193664667	100.630384077098	80.0296538358566	106.326906968062	63.3922272965081	16.7893446746636	32.6113783922421	20.9820350303218	102.696154456439	109.362060927828	113.232503301787	51.0225667460444	73.4603548925223	84.8843921547781	92.0618855310968	155.860906540461	323.497914480723
SOLSEv5.0_13127	150.829829511918	154.559392606064	169.14468812959	168.483481759698	197.886187968339	170.806834660036	97.0051025647229	163.056891961211	110.90504230313	145.486218813288	146.376912318786	188.266089827068	78.2346023439347	56.3196054176004	99.0317908472411	159.805537148319	175.758043545626	202.412102915313
SOLSEv5.0_13132	90.8846408597454	107.161178873538	96.3482400738172	78.6256248211925	35.4423023226875	54.5877512831042	29.8477238660686	80.5692877925982	50.9563707879244	70.3658836090412	60.5697568215664	65.4838573311542	51.0225667460444	41.627534439096	45.2716758158817	97.2729356554985	66.3237900172174	72.2900367554688
SOLSEv5.0_13135	278.455069868156	356.516998944654	342.571520262461	178.311684862347	100.419856580948	126.784454593016	162.296998521748	178.403422969325	125.892210181931	68.464102970959	237.231547551135	51.8413870538304	190.484249185232	132.22863880654	246.164737248857	246.656372555014	187.364706798639	162.652582699805
SOLSEv5.0_01665	340.333974283302	414.219172184251	398.239392305111	313.098470270106	316.02719571063	230.677271551182	82.0812406316886	140.03709544904	98.9153080000886	134.075534984795	254.05648000157	92.7687978858018	251.711329280486	298.738776562924	367.832366004038	547.160263062179	482.505572375257	462.656235235
SOLSEv5.0_13160	61.8789044151458	41.2158380282837	51.3857280393692	49.1410155132453	62.0240290647031	95.0883409447621	134.314757397309	93.9975024246979	140.879378060732	83.6783480756166	80.7596757620886	85.9475627471399	115.651151291034	102.844496849531	93.3728313702559	48.6364678277492	86.2209270223827	56.0247784854883
SOLSEv5.0_13164	23.2045891556797	41.2158380282837	27.833936021325	36.5047543812679	20.674676354901	35.2179040536156	9.32741370814644	34.5296947682564	20.9820350303218	37.0847224426028	35.3323581459137	47.7486459706333	3.40150444973629	14.6920709785045	8.48843921547781	31.2663007464102	24.8714212564565	41.5667711343945
SOLSEv5.0_13165	27.0720206816263	16.4863352113135	21.4107200164038	19.6564062052981	26.5817267420156	12.3262664187655	9.32741370814644	13.4282146320997	5.99486715152052	14.2633547856165	23.5549054306092	17.7352113605209	3.40150444973629	0	5.65895947698521	10.4221002488034	9.94856850258262	25.3015128644141
SOLSEv5.0_13182	29.0057364445996	8.24316760565674	8.56428800656153	16.8483481759698	32.4887771291302	14.0871616214462	46.6370685407322	26.8564292641994	68.940972242486	40.8882837187672	25.2373986756527	58.6626221924923	47.6210622963081	34.2814989498437	48.1011555543743	24.3182339138746	19.8971370051652	19.8797601077539
SOLSEv5.0_13189	148.896113748945	158.680976408892	171.285760131231	140.402901466415	112.233957355177	110.936397768889	44.7715857991029	164.975208337225	53.9538043636847	82.7274577565755	174.979297484525	102.318527079928	34.0150444973629	48.9735699283482	59.4190745083447	184.123771062194	142.596148537017	133.736567997617
SOLSEv5.0_13219	125.691524593265	177.22810352162	102.771456078738	123.554553290445	180.165036806995	198.981157902928	76.4847924068008	230.197965121709	95.9178744243283	160.700463917945	116.092033908002	171.89512549428	74.8330978941984	44.0762129355134	73.5664732008077	184.123771062194	154.202811790031	204.219353834199
SOLSEv5.0_13223	398.345447172501	408.036796480008	393.95724830183	329.946818446076	375.097699581776	368.027097360283	231.319859962032	166.893524713239	179.846014545616	288.119766669452	311.26125033305	281.03488771287	428.589560666773	421.172701383795	497.988433974698	437.728210449743	406.233213855457	234.942619455274
SOLSEv5.0_13227	150.829829511918	94.7964274650525	154.157184118108	241.492990522234	209.700288742568	281.743232428925	305.939169627203	172.648473841282	455.609903515559	370.847224426028	154.789378544003	341.061756933095	261.915842629695	286.495384080837	280.118494110768	165.016587272721	230.475170309831	204.219353834199
SOLSEv5.0_13243	319.063100890596	323.544328522027	276.198288211609	230.260758404921	342.608922452646	228.916376348501	63.4264132153958	211.014801361567	32.9717693333629	178.767379979726	523.255399208532	84.5833157194075	156.469204687869	119.985246324453	130.15606797066	302.240907215299	268.611349569731	305.425405291856
SOLSEv5.0_13247	135.360103408131	115.404346479194	137.028608104984	44.9289284692529	44.3028779033594	102.131921755485	5.59644822488786	19.1831637601424	17.9846014545616	19.0178063808219	6.72997298017405	10.913976221859	57.825575645517	73.4603548925223	8.48843921547781	138.961336650712	84.5628322719522	97.5915496198829
SOLSEv5.0_13249	34.8068837335195	32.9726704226269	12.8464320098423	21.0604352199623	14.7676259677865	15.848056824127	1.86548274162929	21.1014801361567	0	0	18.5074256954786	9.54972919412666	0	7.34603548925223	2.8294797384926	17.370167081339	14.9228527538739	30.7232656210742
SOLSEv5.0_13255	90.8846408597454	61.8237570424255	59.9500160459307	70.2014507332076	41.3493527098021	61.6313320938273	37.3096548325857	92.0791860486837	35.9692029091231	57.0534191424658	74.0297027819145	70.9408454420837	40.8180533968355	22.0381064677567	33.9537568619112	74.6917184497578	56.3752215146348	97.5915496198829
SOLSEv5.0_13265	212.708733927064	175.167311620206	194.837552149275	169.887510774362	141.76920929075	140.871616214462	44.7715857991029	36.4480111442706	26.9769021818423	54.2007481853425	141.329432583655	31.3776816378447	57.825575645517	102.844496849531	56.5895947698521	137.224319942578	112.75044302927	112.049556970977
SOLSEv5.0_13289	85.0834935708255	82.4316760565674	70.6553760541326	68.7974217185434	41.3493527098021	35.2179040536156	20.5203101579222	76.7326550405697	38.9666364848834	31.3793805283562	67.2997298017405	36.8346697487742	20.4090266984178	17.1407494749219	31.1242771234186	62.5326014928205	58.0333162650653	54.2175275666016
SOLSEv5.0_01679	52.2103256002793	57.7021732395972	47.1035840360884	51.9490735425736	50.209928290474	22.8916376348501	27.9822411244393	32.6113783922421	17.9846014545616	36.1338321235617	82.4421690071321	23.1921994714504	13.6060177989452	12.2433924820871	19.8063581694482	46.8994511196153	39.7942740103305	66.8682839988086
SOLSEv5.0_13303	75.414914755959	55.641381338183	62.0910880475711	202.180178111638	150.629784871422	220.111900335098	126.852826430792	92.0791860486837	158.863979515294	270.052850607672	99.2671014575672	234.650488769969	170.075222486815	110.190532338783	169.768784309556	99.0099523636324	180.732327796918	171.688837294238
SOLSEv5.0_13306	135.360103408131	173.106519718791	196.978624150915	162.867365701042	103.373381774505	109.175502566208	87.6776888565765	205.259852233524	77.9332729697667	85.5801287136988	156.471871789047	99.5900330244637	54.4240711957807	75.9090333889397	79.2254326777929	145.909403483248	127.673295783144	160.845331780918
SOLSEv5.0_13307	131.492671882185	193.714438732933	171.285760131231	130.574698363766	20.674676354901	44.0223800670195	39.175137574215	122.772248064912	11.989734303041	31.3793805283562	191.80422993496	28.64918758238	61.2270800952533	31.8328204534263	45.2716758158817	128.539236401909	61.3495057659261	68.6755349176953
SOLSEv5.0_13308	208.841302401117	187.532063028691	181.991120139432	130.574698363766	129.955108516521	73.9575985125928	82.0812406316886	113.18066618484	92.920440848568	129.321083389589	181.709270464699	115.960997357252	95.2421245926162	105.293175345949	104.690750324226	218.864105224872	179.074233046487	240.364372211934
SOLSEv5.0_13314	322.930532416542	284.389282395157	372.546528285427	214.816439243615	259.910217033042	190.176681889524	156.70055029686	111.262349808826	164.858846666814	229.164566888904	260.786452981744	225.100759575843	295.930887127057	350.16102498769	345.196528096098	262.289522928219	232.133265060261	216.870110266406
SOLSEv5.0_13324	42.5417467854128	55.641381338183	40.6803680311673	51.9490735425736	47.2564030969167	61.6313320938273	33.5786893493272	51.7945421523846	20.9820350303218	70.3658836090412	35.3323581459137	58.6626221924923	3.40150444973629	2.44867849641741	31.1242771234186	48.6364678277492	61.3495057659261	79.5190404310157
SOLSEv5.0_13330	295.858511734916	337.969871831926	282.62150421653	245.705077566227	147.676259677865	207.785633916332	108.197999014499	166.893524713239	74.9358393940065	130.27197370863	223.771601590787	132.331961690041	166.673718037078	166.510137756384	203.722541171467	260.552506220085	207.261843803804	193.375848320879
SOLSEv5.0_13334	164.365839852731	177.22810352162	113.47681608694	130.574698363766	109.28043216162	147.915197025186	61.5609304737665	65.2227567844842	74.9358393940065	95.0890319041097	143.011925828699	75.0335865252809	95.2421245926162	134.677317302958	53.7601150313595	147.646420191382	104.459969277117	99.3988005387696
SOLSEv5.0_13345	197.239007823277	251.41661197253	177.708976136152	151.635133583728	129.955108516521	160.241463443951	102.601550789611	184.158372097367	71.9384058182462	122.664851156302	201.899189405221	114.59675032952	95.2421245926162	90.6011043674442	127.326588232167	234.497255598077	180.732327796918	187.954095564219
SOLSEv5.0_13350	326.797963942489	368.881750353139	391.81617630019	426.824820457902	463.703455388495	457.832752697003	177.220860454782	429.70286822719	173.851147394095	367.994553468905	299.483797617745	399.724379125587	108.848142391561	122.433924820871	127.326588232167	324.82212442104	354.832276592113	480.728744423867
SOLSEv5.0_13352	442.820909720887	368.881750353139	417.509040319875	169.887510774362	301.259569742844	410.288582224622	218.261480770627	115.098982560855	206.822916727458	286.21798603137	200.216696160178	248.292959047293	517.028676359917	565.644732672422	285.777453587753	272.711623177023	225.500886058539	222.291863023066
SOLSEv5.0_13363	110.221798489479	113.34355457778	83.5018080639749	98.2820310264906	112.233957355177	135.58893060642	59.6954477321372	166.893524713239	62.9461050909655	74.1694448852056	121.139513643133	83.2190686916751	54.4240711957807	31.8328204534263	45.2716758158817	88.587852114829	106.118064027548	140.965571673164
SOLSEv5.0_13368	112.155514252452	123.647514084851	130.605392100063	101.090089055819	76.7916550324896	68.6749129045504	33.5786893493272	174.566790217296	56.9512379394449	60.8569804186302	124.50450013322	84.5833157194075	40.8180533968355	29.3841419570089	70.7369934623151	133.75028652631	91.195211273674	84.9407931876758
SOLSEv5.0_01690	58.0114728891992	51.5197975353546	42.8214400328077	77.2215958065283	41.3493527098021	49.3050656750618	42.9061030574736	30.6930620162279	38.9666364848834	34.2320514854795	28.6023851657397	38.1989167765066	20.4090266984178	19.5894279713393	25.4653176464334	59.0585680765527	53.0590320137739	43.3740220532813
SOLSEv5.0_13373	779.287452478243	912.930812326484	888.544880680759	836.801292739834	770.870075518453	551.160198439084	410.406203158443	437.376133731247	344.70486121243	394.619482402055	972.48109563515	306.955581239785	649.687349899632	580.336803650926	687.563576453703	984.888473511922	906.977828485448	692.177101933614
SOLSEv5.0_13374	597.518170758752	647.088657044054	642.321600492115	497.02627119111	478.471081356281	297.591289253052	238.781790928549	289.665772778151	200.828049575937	249.133263588767	614.110034440882	204.637054159857	336.748940523893	369.750452959029	458.375717635802	642.696182009544	625.101720912274	515.066511882715
SOLSEv5.0_13377	5.80114728891992	28.8510866197986	8.56428800656153	9.82820310264906	0	12.3262664187655	1.86548274162929	9.59158188007121	8.99230072728078	4.75445159520549	5.04747973513054	8.18548216639427	47.6210622963081	36.7301774462612	53.7601150313595	781.657518660256	593.597920654096	688.56260009584
SOLSEv5.0_13378	77.3486305189323	47.3982137325262	55.6678720426499	101.090089055819	73.8381298389323	96.8492361474429	102.601550789611	113.18066618484	125.892210181931	125.517522113425	75.712196026958	98.2257859967313	170.075222486815	122.433924820871	124.497108493675	76.4287351578917	82.9047375215218	74.0972876743555
SOLSEv5.0_13380	79.2823462819056	88.6140517608099	77.0785920590538	33.6966963519396	23.6282015484583	31.696113648254	20.5203101579222	24.9381128881852	23.9794686060821	33.2811611664384	62.2522500666099	28.64918758238	57.825575645517	39.1788559426786	96.2023111087485	66.0066349090883	53.0590320137739	66.8682839988086
SOLSEv5.0_13396	56.0777571262259	72.1277165494964	62.0910880475711	134.786785407759	124.048058129406	128.545349795697	162.296998521748	103.589084304769	131.887077333451	193.981625084384	122.822006888176	186.901842799336	139.461682439188	122.433924820871	124.497108493675	83.3768019904273	106.118064027548	115.66405880875
SOLSEv5.0_13405	197.239007823277	210.200773944247	199.119696152556	154.443191613057	79.7451802260469	146.154301822505	91.4086543398351	184.158372097367	119.89734303041	182.570941255891	149.741898808873	169.166631438815	71.4315934444622	56.3196054176004	84.8843921547781	144.172386775114	130.989485284004	178.917840969785
SOLSEv5.0_01693	87.0172093337988	84.4924679579815	81.3607360623345	87.0497989091774	41.3493527098021	47.5441704723811	37.3096548325857	103.589084304769	56.9512379394449	57.0534191424658	53.8397838413924	75.0335865252809	47.6210622963081	39.1788559426786	31.1242771234186	72.9547017416239	64.665695266787	95.7842987009961
SOLSEv5.0_13425	59.9451886521725	94.7964274650525	83.5018080639749	42.1208704399246	35.4423023226875	51.0659608777426	63.4264132153958	57.5494912804273	50.9563707879244	53.2498578663014	90.8546352323496	45.0201519151685	71.4315934444622	58.7682839140178	96.2023111087485	178.912720937792	126.015201032713	139.158320754277
SOLSEv5.0_13426	96.6857881486654	129.829889789094	124.182176095142	64.585334674551	59.0705038711458	73.9575985125928	70.8883441819129	118.935615312883	56.9512379394449	77.97300616137	132.916966358437	73.6693394975485	105.446637941825	63.6656409068527	152.791905878601	283.133723425826	233.791359810691	278.316641508555
SOLSEv5.0_13437	36.7405994964928	10.3039595070709	25.6928640196846	44.9289284692529	35.4423023226875	42.2614848643387	48.5025512823615	38.3663275202849	50.9563707879244	52.2989675472604	23.5549054306092	61.3911162479571	81.636106793671	46.5248914319308	62.2485542468373	36.4773508708119	38.1361792599	39.7595202155078
SOLSEv5.0_13438	58.0114728891992	53.5805894367688	49.2446560377288	58.9692186158944	56.1169786775885	42.2614848643387	16.7893446746636	28.7747456402136	5.99486715152052	38.986503080685	100.949594702611	38.1989167765066	23.8105311481541	41.627534439096	25.4653176464334	104.221002488034	106.118064027548	169.881586375352
SOLSEv5.0_13445	25.138304918653	37.0942542254553	23.5517920180442	35.1007253666038	23.6282015484583	21.1307424321694	7.46193096651715	13.4282146320997	0	10.4597935094521	37.0148513909573	9.54972919412666	3.40150444973629	7.34603548925223	14.147398692463	29.5292840382763	14.9228527538739	30.7232656210742
SOLSEv5.0_13455	293.924795971943	368.881750353139	400.380464306751	240.08896150757	239.235540678141	218.351005132417	173.489894971524	182.240055721353	134.884510909212	186.374502532055	360.053554439312	135.060455745506	251.711329280486	213.035029188315	265.971095418305	371.721575540655	295.140865576618	251.207877725254
SOLSEv5.0_13465	189.504144771384	214.322357747075	265.492928203407	210.604352199623	132.908633710078	153.197882633228	35.4441720909565	63.30444040847	23.9794686060821	49.4462965901371	139.646939338611	40.9274108319714	51.0225667460444	68.5629978996875	67.9075137238225	206.704988267934	137.621864285726	126.50756432207
SOLSEv5.0_13476	63.8126201781191	65.9453408452539	59.9500160459307	50.5450445279095	59.0705038711458	51.0659608777426	52.23351676562	74.8143386645555	44.9615036364039	30.4284902093151	67.2997298017405	32.7419286655771	37.4165489470992	19.5894279713393	19.8063581694482	62.5326014928205	43.1104635111913	50.6030257288282
SOLSEv5.0_13497	25.138304918653	37.0942542254553	40.6803680311673	39.3128124105962	32.4887771291302	35.2179040536156	11.1928964497757	47.9579094003561	8.99230072728078	29.477599890274	28.6023851657397	27.2849405546476	6.80300889947259	2.44867849641741	16.9768784309556	24.3182339138746	21.5552317555957	39.7595202155078
SOLSEv5.0_13502	92.8183566227187	70.0669246480822	51.3857280393692	78.6256248211925	97.4663313873906	91.5665505394006	16.7893446746636	103.589084304769	14.9871678788013	61.8078707376713	50.4747973513054	73.6693394975485	30.6135400476266	22.0381064677567	22.6358379079408	52.110501244017	46.4266530120522	75.9045385932422
SOLSEv5.0_13507	23.2045891556797	30.9118785212128	14.9875040114827	7.02014507332076	8.86057558067187	22.8916376348501	5.59644822488786	17.2648473841282	5.99486715152052	7.60712255232878	10.0949594702611	17.7352113605209	6.80300889947259	2.44867849641741	2.8294797384926	6.94806683253561	23.2133265060261	12.650756432207
SOLSEv5.0_01702	272.653922579236	276.146114789501	304.032224232934	234.472845448913	307.166620129958	243.003537969948	136.180240138938	117.017298936869	89.9230072728078	126.468412432466	213.676642120526	95.4972919412666	261.915842629695	244.867849641741	220.699419602423	340.455274794245	255.346591566287	196.990350158652
SOLSEv5.0_13511	77.3486305189323	68.0061327466681	64.2321600492115	207.796294170294	144.722734484307	146.154301822505	149.238619330343	180.321739345339	182.843448121376	141.682657537124	112.727047417915	137.78894980097	129.257169089979	97.9471398566964	90.5433516317633	107.695035904302	169.125664543904	157.230829943145
SOLSEv5.0_13515	228.17846003085	315.30116091637	231.235776177161	188.139887964996	171.304461226323	207.785633916332	65.291895957025	305.012303786265	86.9255736970475	152.142451046576	169.931817749395	150.067173050562	85.0376112434073	68.5629978996875	79.2254326777929	173.70167081339	195.655180550791	177.110590050899
SOLSEv5.0_13518	195.305292060304	247.295028169702	171.285760131231	185.331829935668	141.76920929075	200.742053105609	119.390895464274	258.972710761923	152.869112363773	135.026425303836	193.486723180004	147.338678995097	78.2346023439347	68.5629978996875	107.520230062719	225.812172057407	223.842791308109	227.713615779727
SOLSEv5.0_13539	127.625240356238	136.012265493336	100.630384077098	103.898147085147	56.1169786775885	72.196703309912	50.3680340239908	42.2029602723133	35.9692029091231	44.6918449949316	97.5846082125237	43.6559048874361	85.0376112434073	61.2169624104353	90.5433516317633	92.0618855310968	56.3752215146348	45.181272972168
SOLSEv5.0_01706	46.4091783113594	53.5805894367688	49.2446560377288	61.7772766452227	20.674676354901	26.4134280402117	22.3857928995514	88.2425532966552	23.9794686060821	21.8704773379452	33.6498649008702	23.1921994714504	6.80300889947259	9.79471398566964	14.147398692463	53.8475179521509	61.3495057659261	79.5190404310157
SOLSEv5.0_13547	92.8183566227187	80.3708841551532	98.4893120754576	95.4739729971623	67.9310794518177	89.8056553367198	16.7893446746636	145.792044577082	26.9769021818423	70.3658836090412	42.0623311260878	94.1330449135342	17.0075222486815	19.5894279713393	16.9768784309556	62.5326014928205	61.3495057659261	148.194575348711
SOLSEv5.0_13548	75.414914755959	70.0669246480822	81.3607360623345	61.7772766452227	50.209928290474	54.5877512831042	46.6370685407322	57.5494912804273	41.9640700606436	46.5936256330138	90.8546352323496	62.7553632756894	27.2120355978903	31.8328204534263	28.294797384926	85.1138186985612	58.0333162650653	61.4465312421485
SOLSEv5.0_13554	90.8846408597454	65.9453408452539	70.6553760541326	58.9692186158944	11.8141007742292	28.1743232428925	9.32741370814644	65.2227567844842	8.99230072728078	16.1651354236987	62.2522500666099	23.1921994714504	30.6135400476266	26.9354634605915	28.294797384926	67.7436516172222	59.6914110154957	43.3740220532813
SOLSEv5.0_13556	148.896113748945	138.07305739475	134.887536103344	133.382756393094	59.0705038711458	75.7184937152736	74.6193096651715	128.527197192954	83.9281401212873	69.4149932900001	146.376912318786	111.868256274055	27.2120355978903	66.1143194032701	90.5433516317633	123.328186277507	79.5885480206609	146.387324429824
SOLSEv5.0_13561	65.7463359410924	76.2493003523248	29.9750080229654	23.8684932492906	23.6282015484583	29.9352184455733	1.86548274162929	5.75494912804273	2.99743357576026	26.6249289331507	37.0148513909573	8.18548216639427	23.8105311481541	24.4867849641741	16.9768784309556	53.8475179521509	43.1104635111913	99.3988005387696
SOLSEv5.0_13562	38.6743152594661	49.4590056339404	40.6803680311673	30.8886383226113	47.2564030969167	52.8268560804234	5.59644822488786	17.2648473841282	14.9871678788013	35.1829418045206	55.5222770864359	51.8413870538304	13.6060177989452	39.1788559426786	16.9768784309556	81.6397852822934	28.1876107573174	61.4465312421485
SOLSEv5.0_13591	367.405994964928	432.766299296979	423.932256324796	372.067688886	508.006333291854	324.004717293264	192.144722387817	182.240055721353	170.853713818335	367.043663149864	590.555129010273	306.955581239785	248.309824830749	291.392741073672	234.846818294886	482.890644861225	431.104635111913	581.934795881524
SOLSEv5.0_13602	30.9394522075729	32.9726704226269	34.2571520262461	53.3531025572378	38.3958275162448	40.5005896616579	22.3857928995514	38.3663275202849	17.9846014545616	35.1829418045206	33.6498649008702	28.64918758238	6.80300889947259	12.2433924820871	16.9768784309556	29.5292840382763	28.1876107573174	36.1450183777344
SOLSEv5.0_01714	690.336527381471	684.182911269509	665.873392510159	605.136505320249	623.193815840589	656.813910599931	270.494997536247	306.930620162279	251.784420363862	383.208798573562	560.270250599489	320.598051517109	683.702394396995	707.668085464632	497.988433974698	630.537065052606	457.6341511188	412.053209506172
SOLSEv5.0_13606	87.0172093337988	119.525930282023	96.3482400738172	91.2618859531699	41.3493527098021	56.348646485785	13.058379191405	80.5692877925982	20.9820350303218	21.8704773379452	74.0297027819145	17.7352113605209	27.2120355978903	36.7301774462612	56.5895947698521	93.7989022392307	41.4523687607609	68.6755349176953
SOLSEv5.0_13607	90.8846408597454	100.978803169295	119.900032091861	64.585334674551	41.3493527098021	40.5005896616579	20.5203101579222	65.2227567844842	17.9846014545616	29.477599890274	65.617236556697	16.3709643327885	13.6060177989452	36.7301774462612	33.9537568619112	74.6917184497578	54.7171267642044	52.4102766477149
SOLSEv5.0_13610	326.797963942489	304.997201409299	291.185792223092	207.796294170294	194.932662774781	228.916376348501	147.373136588714	72.8960222885412	164.858846666814	199.68696699863	264.151439471831	215.551030381716	289.127878227585	318.328204534263	336.70808888062	236.234272306211	228.8170755594	227.713615779727
SOLSEv5.0_13612	119.890377304345	123.647514084851	139.169680106625	77.2215958065283	70.884604645375	28.1743232428925	31.7132066076979	136.200462697011	56.9512379394449	30.4284902093151	72.347209536871	15.0067173050562	37.4165489470992	51.4222484247656	70.7369934623151	90.3248688229629	51.4009372633435	39.7595202155078
SOLSEv5.0_13615	21.2708733927064	53.5805894367688	38.5392960295269	22.4644642346264	20.674676354901	33.4570088509348	14.9238619330343	38.3663275202849	2.99743357576026	14.2633547856165	21.8724121855657	23.1921994714504	6.80300889947259	4.89735699283482	25.4653176464334	17.370167081339	28.1876107573174	28.9160147021875
SOLSEv5.0_13618	63.8126201781191	74.1885084509106	47.1035840360884	40.7168414252604	29.5352519355729	22.8916376348501	35.4441720909565	51.7945421523846	26.9769021818423	44.6918449949316	80.7596757620886	36.8346697487742	27.2120355978903	58.7682839140178	84.8843921547781	74.6917184497578	132.647580034435	233.135368536387
SOLSEv5.0_13634	54.1440413632526	51.5197975353546	74.9375200574134	30.8886383226113	23.6282015484583	31.696113648254	80.2157578900594	44.1212766483276	89.9230072728078	44.6918449949316	55.5222770864359	45.0201519151685	98.6436290423525	75.9090333889397	116.008669278197	78.1657518660256	91.195211273674	110.24230605209
SOLSEv5.0_13654	73.4811989929857	78.310092253739	79.2196640606942	60.3732476305585	67.9310794518177	73.9575985125928	46.6370685407322	57.5494912804273	53.9538043636847	54.2007481853425	50.4747973513054	72.3050924698161	159.870709137606	75.9090333889397	73.5664732008077	178.912720937792	157.519001290891	180.725091888672
SOLSEv5.0_13674	417.682604802234	420.401547888493	391.81617630019	276.593715888838	206.74676354901	225.39458594314	85.8122061149472	97.8341351767264	74.9358393940065	109.352386689726	228.819081325918	76.3978335530132	282.324869328112	237.521814152489	237.676298033379	363.036491999985	222.184696557678	155.423579024258
SOLSEv5.0_01720	36.7405994964928	32.9726704226269	55.6678720426499	30.8886383226113	20.674676354901	17.6089520268078	7.46193096651715	34.5296947682564	20.9820350303218	14.2633547856165	42.0623311260878	23.1921994714504	17.0075222486815	9.79471398566964	11.3179189539704	53.8475179521509	23.2133265060261	45.181272972168
SOLSEv5.0_13679	7.73486305189323	10.3039595070709	17.1285760131231	8.42417408798491	11.8141007742292	15.848056824127	11.1928964497757	7.67326550405697	20.9820350303218	13.3124644665754	16.8249324504351	8.18548216639427	20.4090266984178	22.0381064677567	31.1242771234186	88.587852114829	66.3237900172174	103.013302376543
SOLSEv5.0_13682	44.4754625483861	41.2158380282837	53.5268000410096	88.4538279238416	73.8381298389323	86.2838649313582	100.736068047982	53.7128585283988	95.9178744243283	96.9908125421919	79.0771825170451	81.8548216639428	78.2346023439347	100.395818353114	116.008669278197	46.8994511196153	66.3237900172174	61.4465312421485
SOLSEv5.0_01721	23.2045891556797	12.3647514084851	12.8464320098423	40.7168414252604	23.6282015484583	40.5005896616579	44.7715857991029	44.1212766483276	68.940972242486	59.9060900995891	35.3323581459137	76.3978335530132	74.8330978941984	46.5248914319308	45.2716758158817	29.5292840382763	43.1104635111913	32.5305165399609
SOLSEv5.0_13686	42.5417467854128	74.1885084509106	72.796448055773	50.5450445279095	47.2564030969167	54.5877512831042	24.2512756411807	61.3861240324558	35.9692029091231	54.2007481853425	47.1098108612183	47.7486459706333	23.8105311481541	14.6920709785045	28.294797384926	50.3734845358831	43.1104635111913	61.4465312421485
SOLSEv5.0_13703	38.6743152594661	24.7295028169702	32.1160800246057	30.8886383226113	26.5817267420156	45.7832752697003	7.46193096651715	36.4480111442706	26.9769021818423	17.1160257427398	26.9198919206962	31.3776816378447	0	12.2433924820871	14.147398692463	27.7922673301424	28.1876107573174	41.5667711343945
SOLSEv5.0_13705	77.3486305189323	98.9180112678808	94.2071680721768	115.13037920246	70.884604645375	45.7832752697003	24.2512756411807	117.017298936869	32.9717693333629	31.3793805283562	84.1246622521756	35.4704227210419	13.6060177989452	36.7301774462612	36.7832366004038	105.958019196168	91.195211273674	90.362545944336
SOLSEv5.0_13706	34.8068837335195	35.0334623240411	36.3982240278865	49.1410155132453	76.7916550324896	75.7184937152736	72.7538269235422	30.6930620162279	80.930706545527	54.2007481853425	43.7448243711313	69.5765984143513	91.8406201428799	88.1524258710268	59.4190745083447	33.0033174545441	53.0590320137739	56.0247784854883
SOLSEv5.0_13714	143.094966460025	150.437808803235	171.285760131231	131.97872737843	100.419856580948	135.58893060642	87.6776888565765	274.319241770037	95.9178744243283	79.8747867994522	141.329432583655	96.8615389689989	54.4240711957807	51.4222484247656	65.0780339853299	138.961336650712	172.441854044765	139.158320754277
SOLSEv5.0_13723	1927.91461568439	2058.73110951277	1678.60044928606	895.770511355729	673.403744131062	1165.71262417468	31.7132066076979	84.4059205446267	68.940972242486	534.400359301097	1118.85800795394	188.266089827068	846.974607984337	741.949584414475	387.638724173487	1111.6906932057	455.97605636837	175.303339132012
SOLSEv5.0_13731	388.676868357635	453.37421831112	346.853664265742	247.109106580891	431.214678259365	375.070678171006	98.8705853063522	168.811841089253	95.9178744243283	191.128954127261	348.276101724007	162.345396300153	248.309824830749	271.803313102333	166.939304571064	354.351408459316	305.0894340792	359.642932858457
SOLSEv5.0_13732	17.4034418667598	22.668710915556	34.2571520262461	29.4846093079472	14.7676259677865	15.848056824127	5.59644822488786	32.6113783922421	0	14.2633547856165	15.1424392053916	4.09274108319714	0	4.89735699283482	11.3179189539704	27.7922673301424	26.529516006887	36.1450183777344
SOLSEv5.0_13733	15.4697261037865	16.4863352113135	12.8464320098423	47.7369864985812	41.3493527098021	44.0223800670195	42.9061030574736	28.7747456402136	50.9563707879244	58.0043094615069	13.4599459603481	50.477140026098	47.6210622963081	46.5248914319308	33.9537568619112	38.2143675789458	33.1618950086087	30.7232656210742
SOLSEv5.0_13734	21.2708733927064	22.668710915556	21.4107200164038	16.8483481759698	8.86057558067187	17.6089520268078	9.32741370814644	46.0395930243418	8.99230072728078	15.2142451046576	20.1899189405221	19.0994583882533	0	7.34603548925223	5.65895947698521	24.3182339138746	16.5809475043044	12.650756432207
SOLSEv5.0_13744	63.8126201781191	57.7021732395972	64.2321600492115	47.7369864985812	59.0705038711458	93.3274457420814	13.058379191405	46.0395930243418	29.9743357576026	66.5623223328768	33.6498649008702	50.477140026098	34.0150444973629	34.2814989498437	22.6358379079408	19.1071837894729	33.1618950086087	23.4942619455274
SOLSEv5.0_13749	119.890377304345	129.829889789094	107.053600082019	106.706205114476	44.3028779033594	96.8492361474429	69.0228614402836	113.18066618484	68.940972242486	100.794373818356	87.4896487422626	109.13976221859	34.0150444973629	63.6656409068527	70.7369934623151	119.854152861239	111.092348278839	121.08581156541
SOLSEv5.0_13765	189.504144771384	187.532063028691	190.555408145994	161.463336686377	197.886187968339	227.155481145821	74.6193096651715	111.262349808826	95.9178744243283	124.566631794384	146.376912318786	145.974431967365	149.666195788397	164.061459259966	138.644507186138	206.704988267934	213.894222805526	164.459833618691
SOLSEv5.0_13774	320.996816653569	393.611253170109	282.62150421653	210.604352199623	262.863742226599	234.199061956544	37.3096548325857	122.772248064912	32.9717693333629	94.1381415850686	210.311655630439	57.2983751647599	91.8406201428799	137.125995799375	118.838149016689	354.351408459316	298.457055077478	323.497914480723
SOLSEv5.0_01728	288.123648683023	311.179577113542	284.762576218171	207.796294170294	280.584893387943	169.045939457355	37.3096548325857	88.2425532966552	56.9512379394449	111.254167327808	185.074256954786	53.2056340815628	95.2421245926162	164.061459259966	93.3728313702559	310.925990755968	316.696097332213	361.450183777344
SOLSEv5.0_13781	73.4811989929857	74.1885084509106	59.9500160459307	46.332957483917	67.9310794518177	54.5877512831042	26.11675838281	46.0395930243418	17.9846014545616	23.7722579760274	31.9673716558267	15.0067173050562	71.4315934444622	31.8328204534263	39.6127163388964	62.5326014928205	76.2723585198001	52.4102766477149
SOLSEv5.0_13783	179.835565956518	154.559392606064	220.530416168959	171.291539789027	156.536835258536	116.219083376931	48.5025512823615	72.8960222885412	44.9615036364039	81.7765674375344	139.646939338611	69.5765984143513	200.688762534441	115.087889331618	161.280345094078	199.756921435399	198.971370051652	169.881586375352
SOLSEv5.0_13789	67.6800517040657	28.8510866197986	29.9750080229654	21.0604352199623	32.4887771291302	26.4134280402117	13.058379191405	5.75494912804273	14.9871678788013	29.477599890274	48.7923041062618	9.54972919412666	10.2045133492089	22.0381064677567	8.48843921547781	31.2663007464102	53.0590320137739	104.82055329543
SOLSEv5.0_13790	241.714470371663	214.322357747075	222.6714881706	209.200323184959	236.282015484583	172.567729862716	72.7538269235422	120.853931688897	101.912741575849	97.941702861233	107.679567682785	91.4045508580694	146.264691338661	188.548244224141	147.132946401615	269.237589760755	182.390422547348	198.797601077539
SOLSEv5.0_13791	73.4811989929857	78.310092253739	49.2446560377288	50.5450445279095	44.3028779033594	59.8704368911465	22.3857928995514	36.4480111442706	17.9846014545616	38.0356127616439	42.0623311260878	50.477140026098	47.6210622963081	14.6920709785045	11.3179189539704	60.7955847846866	67.9818847676479	68.6755349176953
SOLSEv5.0_13802	83.1497778078522	100.978803169295	64.2321600492115	61.7772766452227	82.6987054196042	65.1531224991889	13.058379191405	109.344033432812	26.9769021818423	57.0534191424658	50.4747973513054	46.3843989429009	17.0075222486815	17.1407494749219	31.1242771234186	60.7955847846866	51.4009372633435	54.2175275666016
SOLSEv5.0_13817	50.276609837306	59.7629651410113	36.3982240278865	58.9692186158944	38.3958275162448	36.9787992562964	14.9238619330343	70.977705912527	17.9846014545616	10.4597935094521	57.2047703314794	27.2849405546476	10.2045133492089	26.9354634605915	16.9768784309556	60.7955847846866	53.0590320137739	43.3740220532813
SOLSEv5.0_13818	116.022945778398	154.559392606064	143.451824109906	95.4739729971623	91.559281000276	84.5229697286775	76.4847924068008	128.527197192954	41.9640700606436	56.1025288234247	132.916966358437	69.5765984143513	57.825575645517	29.3841419570089	82.0549124162855	126.802219693775	102.801874526687	142.772822592051
SOLSEv5.0_13833	317.129385127622	319.422744719199	267.634000205048	285.017889976823	321.934246097745	267.656070807479	154.835067555231	362.561795066692	278.761322545704	224.410115293699	208.629162385395	274.213652574208	159.870709137606	127.331281813705	152.791905878601	262.289522928219	265.29516006887	294.581899778535
SOLSEv5.0_01732	83.1497778078522	94.7964274650525	100.630384077098	85.6457698945133	132.908633710078	56.348646485785	37.3096548325857	113.18066618484	68.940972242486	67.5132126519179	70.6647162918275	80.4905746362104	40.8180533968355	41.627534439096	50.9306352928669	102.4839857799	132.647580034435	113.856807889863
SOLSEv5.0_13839	88.9509250967721	80.3708841551532	68.5143040524922	51.9490735425736	38.3958275162448	40.5005896616579	35.4441720909565	72.8960222885412	20.9820350303218	30.4284902093151	52.1572905963489	34.1061756933095	23.8105311481541	34.2814989498437	16.9768784309556	64.2696182009544	56.3752215146348	59.6392803232617
SOLSEv5.0_13844	48.3428940743327	37.0942542254553	25.6928640196846	19.6564062052981	17.7211511613437	19.3698472294886	9.32741370814644	21.1014801361567	14.9871678788013	25.6740386141096	15.1424392053916	19.0994583882533	0	14.6920709785045	19.8063581694482	29.5292840382763	23.2133265060261	41.5667711343945
SOLSEv5.0_13849	92.8183566227187	117.465138380608	100.630384077098	75.8175667918642	76.7916550324896	79.2402841206351	46.6370685407322	88.2425532966552	56.9512379394449	64.6605416947946	68.982223046784	42.2916578597038	40.8180533968355	48.9735699283482	39.6127163388964	95.5359189473646	63.0076005163566	81.3262913499024
SOLSEv5.0_13850	87.0172093337988	59.7629651410113	100.630384077098	123.554553290445	138.815684097193	103.892816958166	152.969584813602	118.935615312883	167.856280242575	121.71396083726	105.997074437741	117.325244384985	176.878231386287	127.331281813705	209.381500648453	104.221002488034	84.5628322719522	84.9407931876758
SOLSEv5.0_00191	27.0720206816263	8.24316760565674	8.56428800656153	25.2725222639547	35.4423023226875	33.4570088509348	44.7715857991029	23.0197965121709	29.9743357576026	31.3793805283562	25.2373986756527	19.0994583882533	20.4090266984178	68.5629978996875	31.1242771234186	26.0552506220085	29.8457055077478	25.3015128644141
SOLSEv5.0_13861	168.233271378678	129.829889789094	117.758960090221	204.988236140966	141.76920929075	162.002358646632	72.7538269235422	132.363829944983	104.910175151609	160.700463917945	94.2196217224367	148.702926022829	81.636106793671	56.3196054176004	65.0780339853299	145.909403483248	142.596148537017	224.099113941953
SOLSEv5.0_13867	46.4091783113594	20.6079190141418	40.6803680311673	12.6362611319774	14.7676259677865	17.6089520268078	11.1928964497757	40.2846438962991	11.989734303041	9.50890319041097	35.3323581459137	10.913976221859	40.8180533968355	19.5894279713393	25.4653176464334	53.8475179521509	36.4780845094696	41.5667711343945
SOLSEv5.0_13870	34.8068837335195	30.9118785212128	23.5517920180442	23.8684932492906	56.1169786775885	36.9787992562964	14.9238619330343	28.7747456402136	17.9846014545616	23.7722579760274	37.0148513909573	40.9274108319714	3.40150444973629	0	14.147398692463	34.740334162678	19.8971370051652	32.5305165399609
SOLSEv5.0_13874	121.824093067318	115.404346479194	100.630384077098	122.150524275781	103.373381774505	100.371026552804	83.9467233733179	138.118779073025	71.9384058182462	105.548825413562	95.9021149674802	110.504009246323	23.8105311481541	26.9354634605915	87.7138718932707	85.1138186985612	86.2209270223827	135.543818916504
SOLSEv5.0_13884	452.489488535754	403.91521267718	398.239392305111	325.734731402083	395.772375936677	369.787992562964	197.741170612704	176.48510659331	236.797252485061	311.89202464548	365.101034174442	375.167932626404	476.210622963081	501.979091765569	367.832366004038	375.195608956923	278.559918072313	301.810903454082
SOLSEv5.0_13891	320.996816653569	307.057993310713	316.878656242777	179.715713877011	144.722734484307	170.806834660036	119.390895464274	120.853931688897	92.920440848568	96.9908125421919	237.231547551135	81.8548216639428	326.544427174684	318.328204534263	198.063581694482	272.711623177023	195.655180550791	164.459833618691
SOLSEv5.0_13906	106.354366963532	125.708305986265	100.630384077098	98.2820310264906	32.4887771291302	59.8704368911465	27.9822411244393	76.7326550405697	35.9692029091231	35.1829418045206	102.632087947654	34.1061756933095	34.0150444973629	41.627534439096	48.1011555543743	123.328186277507	94.5114007745348	104.82055329543
SOLSEv5.0_13917	88.9509250967721	88.6140517608099	62.0910880475711	106.706205114476	94.5128061938333	75.7184937152736	20.5203101579222	141.955411825054	32.9717693333629	69.4149932900001	72.347209536871	106.411268163126	27.2120355978903	17.1407494749219	45.2716758158817	79.9027685741595	79.5885480206609	146.387324429824
SOLSEv5.0_13947	46.4091783113594	57.7021732395972	55.6678720426499	81.4336828505208	53.1634534840312	95.0883409447621	29.8477238660686	99.7524515527406	56.9512379394449	104.597935094521	42.0623311260878	72.3050924698161	13.6060177989452	24.4867849641741	39.6127163388964	43.4254177033475	71.2980742685087	81.3262913499024
SOLSEv5.0_13956	266.852775290316	329.726704226269	291.185792223092	112.322321173132	100.419856580948	146.154301822505	136.180240138938	187.995004849396	101.912741575849	126.468412432466	198.534202915134	83.2190686916751	234.703807031804	190.996922720558	200.893061432975	231.023222181809	139.279959036157	155.423579024258
SOLSEv5.0_13963	54.1440413632526	70.0669246480822	42.8214400328077	63.1813056598868	32.4887771291302	51.0659608777426	26.11675838281	47.9579094003561	29.9743357576026	35.1829418045206	47.1098108612183	39.563163804239	13.6060177989452	26.9354634605915	36.7832366004038	53.8475179521509	39.7942740103305	79.5190404310157
SOLSEv5.0_13971	32.8731679705462	39.1550461268695	55.6678720426499	26.6765512786189	26.5817267420156	33.4570088509348	3.73096548325857	34.5296947682564	5.99486715152052	7.60712255232878	40.3798378810443	0	23.8105311481541	7.34603548925223	16.9768784309556	39.9513842870797	18.2390422547348	30.7232656210742
SOLSEv5.0_13978	110.221798489479	105.100386972123	79.2196640606942	57.5651896012302	100.419856580948	65.1531224991889	95.1396198230937	97.8341351767264	122.894776606171	41.8391740378083	75.712196026958	45.0201519151685	217.696284783123	154.266745274297	232.017338556393	171.964654105256	122.699011531852	166.267084537578
SOLSEv5.0_13987	46.4091783113594	74.1885084509106	59.9500160459307	60.3732476305585	14.7676259677865	17.6089520268078	22.3857928995514	44.1212766483276	2.99743357576026	14.2633547856165	48.7923041062618	16.3709643327885	13.6060177989452	36.7301774462612	16.9768784309556	57.3215513684188	46.4266530120522	30.7232656210742
SOLSEv5.0_13988	29.0057364445996	26.7902947183844	27.833936021325	32.2926673372755	23.6282015484583	58.1095416884657	27.9822411244393	67.1410731604985	17.9846014545616	38.0356127616439	42.0623311260878	25.9206935269152	6.80300889947259	7.34603548925223	14.147398692463	60.7955847846866	34.8199897590392	52.4102766477149
SOLSEv5.0_13996	65.7463359410924	94.7964274650525	57.8089440442903	82.8377118651849	76.7916550324896	105.653712160847	29.8477238660686	90.1608696726694	11.989734303041	63.7096513757535	77.3946892720015	85.9475627471399	17.0075222486815	29.3841419570089	36.7832366004038	53.8475179521509	61.3495057659261	90.362545944336
SOLSEv5.0_14002	108.288082726505	100.978803169295	100.630384077098	91.2618859531699	56.1169786775885	56.348646485785	29.8477238660686	117.017298936869	26.9769021818423	69.4149932900001	75.712196026958	79.126327608478	10.2045133492089	29.3841419570089	33.9537568619112	83.3768019904273	59.6914110154957	99.3988005387696
SOLSEv5.0_14010	46.4091783113594	35.0334623240411	32.1160800246057	29.4846093079472	32.4887771291302	21.1307424321694	9.32741370814644	36.4480111442706	8.99230072728078	37.0847224426028	18.5074256954786	42.2916578597038	13.6060177989452	14.6920709785045	14.147398692463	27.7922673301424	49.7428425129131	54.2175275666016
SOLSEv5.0_14011	110.221798489479	92.7356355636383	70.6553760541326	105.302176099811	79.7451802260469	98.6101313501237	18.6548274162929	107.425717056798	26.9769021818423	65.6114320138357	84.1246622521756	83.2190686916751	23.8105311481541	34.2814989498437	39.6127163388964	114.643102736838	101.143779776257	130.122066159844
SOLSEv5.0_14012	114.089230015425	121.586722183437	79.2196640606942	74.4135377772	62.0240290647031	102.131921755485	46.6370685407322	120.853931688897	53.9538043636847	96.9908125421919	95.9021149674802	90.040303830337	23.8105311481541	44.0762129355134	42.4421960773891	69.4806683253561	79.5885480206609	103.013302376543
SOLSEv5.0_14015	61.8789044151458	68.0061327466681	49.2446560377288	50.5450445279095	32.4887771291302	40.5005896616579	87.6776888565765	63.30444040847	83.9281401212873	77.97300616137	85.8071554972191	76.3978335530132	95.2421245926162	115.087889331618	93.3728313702559	71.21768503349	114.4085377797	88.5552950254493
SOLSEv5.0_14034	29.0057364445996	43.2766299296979	27.833936021325	22.4644642346264	23.6282015484583	12.3262664187655	9.32741370814644	42.2029602723133	11.989734303041	21.8704773379452	31.9673716558267	24.5564464991828	3.40150444973629	7.34603548925223	14.147398692463	24.3182339138746	26.529516006887	28.9160147021875
SOLSEv5.0_01751	1908.57745805465	2009.27210387883	2402.28278584051	1107.77889257002	1275.92288361675	1267.84454593016	936.472336297902	1074.25717056798	1001.14281430393	832.979919480001	1653.89085987777	818.548216639428	1911.6455007518	2208.7080037685	1329.85547709152	1785.65317596165	1382.85102185898	1443.99348419049
SOLSEv5.0_14037	61.8789044151458	82.4316760565674	72.796448055773	73.0095087625359	64.9775542582604	56.348646485785	27.9822411244393	124.690564440926	26.9769021818423	41.8391740378083	47.1098108612183	46.3843989429009	20.4090266984178	26.9354634605915	25.4653176464334	86.8508354066951	64.665695266787	66.8682839988086
SOLSEv5.0_14047	67.6800517040657	90.6748436622241	68.5143040524922	56.1611605865661	56.1169786775885	54.5877512831042	20.5203101579222	44.1212766483276	20.9820350303218	43.7409546758905	60.5697568215664	36.8346697487742	13.6060177989452	19.5894279713393	33.9537568619112	100.746969071766	53.0590320137739	61.4465312421485
SOLSEv5.0_14050	71.5474832300124	76.2493003523248	70.6553760541326	49.1410155132453	64.9775542582604	70.4358081072312	44.7715857991029	28.7747456402136	35.9692029091231	23.7722579760274	47.1098108612183	34.1061756933095	119.05265574077	100.395818353114	104.690750324226	71.21768503349	66.3237900172174	65.0610330799219
SOLSEv5.0_14060	63.8126201781191	51.5197975353546	81.3607360623345	57.5651896012302	50.209928290474	56.348646485785	52.23351676562	61.3861240324558	77.9332729697667	76.0712255232878	50.4747973513054	83.2190686916751	23.8105311481541	31.8328204534263	22.6358379079408	34.740334162678	54.7171267642044	34.3377674588477
SOLSEv5.0_14066	61.8789044151458	65.9453408452539	64.2321600492115	49.1410155132453	73.8381298389323	35.2179040536156	42.9061030574736	95.9158188007121	29.9743357576026	36.1338321235617	53.8397838413924	35.4704227210419	13.6060177989452	9.79471398566964	14.147398692463	48.6364678277492	63.0076005163566	79.5190404310157
SOLSEv5.0_14068	278.455069868156	288.510866197986	241.941136185363	301.866238152793	271.724317807271	299.352184455733	87.6776888565765	395.173173458934	86.9255736970475	209.195870189041	223.771601590787	245.564464991828	98.6436290423525	73.4603548925223	65.0780339853299	210.179021684202	213.894222805526	263.858634157461
SOLSEv5.0_14071	40.6080310224394	35.0334623240411	38.5392960295269	35.1007253666038	17.7211511613437	56.348646485785	7.46193096651715	59.4678076564415	14.9871678788013	17.1160257427398	31.9673716558267	31.3776816378447	13.6060177989452	4.89735699283482	2.8294797384926	34.740334162678	28.1876107573174	48.7957748099414
SOLSEv5.0_14090	79.2823462819056	125.708305986265	98.4893120754576	91.2618859531699	135.862158903635	112.69729297157	44.7715857991029	153.465310081139	74.9358393940065	63.7096513757535	72.347209536871	98.2257859967313	27.2120355978903	44.0762129355134	36.7832366004038	95.5359189473646	106.118064027548	124.700313403184
SOLSEv5.0_14092	533.705550580633	521.380351057789	599.500160459307	508.258503308423	487.331656936953	457.832752697003	173.489894971524	517.945421523846	251.784420363862	465.936256330138	519.890412718445	510.22838837191	258.514338179958	264.45727761308	274.459534633783	500.260811942564	563.752215146348	894.589204848926
SOLSEv5.0_14095	38.6743152594661	45.337421831112	34.2571520262461	40.7168414252604	29.5352519355729	28.1743232428925	9.32741370814644	72.8960222885412	26.9769021818423	17.1160257427398	11.7774527153046	34.1061756933095	17.0075222486815	4.89735699283482	2.8294797384926	27.7922673301424	33.1618950086087	43.3740220532813
SOLSEv5.0_14099	272.653922579236	263.781363381016	306.173296234575	214.816439243615	171.304461226323	220.111900335098	61.5609304737665	53.7128585283988	41.9640700606436	82.7274577565755	168.249324504351	68.212351386619	74.8330978941984	139.574674295792	82.0549124162855	382.143675789458	363.122750344265	442.776475127246
SOLSEv5.0_14100	131.492671882185	96.8572193664667	111.3357440853	96.8780020118265	85.6522306131614	98.6101313501237	57.8299649905079	164.975208337225	56.9512379394449	71.3167739280823	102.632087947654	73.6693394975485	20.4090266984178	58.7682839140178	59.4190745083447	121.591169569373	81.2466427710914	110.24230605209
SOLSEv5.0_14104	114.089230015425	125.708305986265	102.771456078738	168.483481759698	85.6522306131614	82.7620745259967	0	38.3663275202849	0	16.1651354236987	43.7448243711313	8.18548216639427	51.0225667460444	48.9735699283482	62.2485542468373	170.227637397122	140.938053786587	88.5552950254493
SOLSEv5.0_14105	133.426387645158	158.680976408892	107.053600082019	153.039162598393	115.187482548734	63.3922272965081	3.73096548325857	32.6113783922421	0	13.3124644665754	42.0623311260878	16.3709643327885	34.0150444973629	56.3196054176004	62.2485542468373	168.490620688988	124.357106282283	119.278560646523
SOLSEv5.0_14110	148.896113748945	199.896814437176	119.900032091861	82.8377118651849	103.373381774505	95.0883409447621	11.1928964497757	24.9381128881852	5.99486715152052	56.1025288234247	70.6647162918275	16.3709643327885	98.6436290423525	105.293175345949	62.2485542468373	52.110501244017	53.0590320137739	97.5915496198829
SOLSEv5.0_14114	516.302108713873	443.07025880405	449.62512034448	377.683804944657	336.701872065531	412.049477427303	145.507653847084	176.48510659331	191.835748848657	246.280592631644	358.371061194268	206.001301187589	411.582038418091	367.301774462611	294.265892803231	446.413293990413	359.806560843405	290.967397940762
SOLSEv5.0_14118	88.9509250967721	88.6140517608099	81.3607360623345	40.7168414252604	41.3493527098021	36.9787992562964	27.9822411244393	38.3663275202849	29.9743357576026	39.9373933997261	80.7596757620886	38.1989167765066	71.4315934444622	63.6656409068527	19.8063581694482	34.740334162678	41.4523687607609	32.5305165399609
SOLSEv5.0_14125	19.3371576297331	26.7902947183844	14.9875040114827	39.3128124105962	47.2564030969167	19.3698472294886	61.5609304737665	69.0593895365127	74.9358393940065	94.1381415850686	28.6023851657397	92.7687978858018	23.8105311481541	31.8328204534263	25.4653176464334	27.7922673301424	152.5447170396	222.291863023066
SOLSEv5.0_14135	112.155514252452	70.0669246480822	83.5018080639749	148.8270755544	153.583310064979	188.415786686843	285.418859469281	145.792044577082	233.7998189093	186.374502532055	114.409540662959	177.352113605209	183.68124028576	166.510137756384	138.644507186138	107.695035904302	144.254243287448	119.278560646523
SOLSEv5.0_14151	143.094966460025	100.978803169295	117.758960090221	165.67542373037	64.9775542582604	105.653712160847	37.3096548325857	21.1014801361567	2.99743357576026	35.1829418045206	80.7596757620886	39.563163804239	71.4315934444622	80.8063903817745	99.0317908472411	95.5359189473646	96.1694955249653	112.049556970977
SOLSEv5.0_14154	59.9451886521725	129.829889789094	102.771456078738	36.5047543812679	8.86057558067187	31.696113648254	14.9238619330343	105.507400680783	2.99743357576026	15.2142451046576	45.4273176161748	4.09274108319714	20.4090266984178	26.9354634605915	14.147398692463	39.9513842870797	23.2133265060261	59.6392803232617
SOLSEv5.0_14166	129.558956119212	138.07305739475	98.4893120754576	109.514263143804	73.8381298389323	77.4793889179543	5.59644822488786	11.5098982560855	11.989734303041	42.7900643568494	82.4421690071321	5.45698811092952	20.4090266984178	39.1788559426786	5.65895947698521	156.331503732051	92.8533060241044	177.110590050899
SOLSEv5.0_14170	69.6137674670391	86.5532598593957	66.3732320508519	75.8175667918642	50.209928290474	54.5877512831042	14.9238619330343	70.977705912527	23.9794686060821	25.6740386141096	67.2997298017405	16.3709643327885	44.2195578465718	39.1788559426786	22.6358379079408	85.1138186985612	54.7171267642044	46.9885238910547
SOLSEv5.0_01765	34.8068837335195	39.1550461268695	40.6803680311673	30.8886383226113	47.2564030969167	17.6089520268078	16.7893446746636	49.8762257763703	23.9794686060821	32.3302708473973	37.0148513909573	34.1061756933095	10.2045133492089	17.1407494749219	16.9768784309556	43.4254177033475	26.529516006887	34.3377674588477
SOLSEv5.0_14173	77.3486305189323	90.6748436622241	94.2071680721768	136.190814422423	177.211511613437	133.828035403739	55.9644822488786	95.9158188007121	59.9486715152052	87.481909351781	82.4421690071321	118.689491412717	44.2195578465718	29.3841419570089	39.6127163388964	88.587852114829	81.2466427710914	144.580073510938
SOLSEv5.0_14176	359.671131913035	441.009466902635	475.317984364165	369.259630856672	265.817267420156	253.568909186032	173.489894971524	385.581591578863	122.894776606171	198.736076679589	388.655939605051	216.915277409448	105.446637941825	176.304851742054	183.916183002019	378.669642373191	305.0894340792	332.534169075156
SOLSEv5.0_14185	77.3486305189323	117.465138380608	59.9500160459307	53.3531025572378	41.3493527098021	52.8268560804234	31.7132066076979	55.631174904413	5.99486715152052	36.1338321235617	72.347209536871	25.9206935269152	44.2195578465718	53.870926921183	25.4653176464334	69.4806683253561	43.1104635111913	72.2900367554688
SOLSEv5.0_14188	117.956661541372	121.586722183437	109.194672083659	113.726350187796	132.908633710078	125.023559390335	123.121860947533	149.628677329111	119.89734303041	67.5132126519179	132.916966358437	64.1196103034218	122.454160190507	149.369388281462	62.2485542468373	55.5845346602849	23.2133265060261	21.6870110266406
SOLSEv5.0_14189	71.5474832300124	68.0061327466681	66.3732320508519	101.090089055819	62.0240290647031	65.1531224991889	11.1928964497757	97.8341351767264	8.99230072728078	47.5445159520549	53.8397838413924	40.9274108319714	27.2120355978903	4.89735699283482	2.8294797384926	69.4806683253561	77.9304532702305	72.2900367554688
SOLSEv5.0_14193	247.515617660583	255.538195775359	271.916144208329	199.37212008231	177.211511613437	206.024738713651	82.0812406316886	145.792044577082	101.912741575849	138.82998658	217.041628610613	150.067173050562	139.461682439188	181.202208734888	158.450865355586	255.341456095684	144.254243287448	171.688837294238
SOLSEv5.0_01767	168.233271378678	131.890681690508	149.875040114827	64.585334674551	85.6522306131614	73.9575985125928	26.11675838281	9.59158188007121	32.9717693333629	40.8882837187672	85.8071554972191	17.7352113605209	91.8406201428799	149.369388281462	107.520230062719	125.065202985641	79.5885480206609	48.7957748099414
SOLSEv5.0_14206	46.4091783113594	51.5197975353546	57.8089440442903	50.5450445279095	23.6282015484583	33.4570088509348	13.058379191405	53.7128585283988	17.9846014545616	6.65623223328768	45.4273176161748	25.9206935269152	10.2045133492089	9.79471398566964	16.9768784309556	41.6884009952136	28.1876107573174	52.4102766477149
SOLSEv5.0_14217	25.138304918653	26.7902947183844	32.1160800246057	15.4443191613057	2.95352519355729	19.3698472294886	5.59644822488786	34.5296947682564	2.99743357576026	3.80356127616439	8.41246622521756	12.2782232495914	3.40150444973629	4.89735699283482	8.48843921547781	27.7922673301424	19.8971370051652	34.3377674588477
SOLSEv5.0_14221	208.841302401117	212.261565845661	226.953632173881	162.867365701042	138.815684097193	257.090699591394	54.0989995072493	387.499907954877	122.894776606171	181.62005093685	149.741898808873	178.716360632942	47.6210622963081	78.3577118853571	59.4190745083447	182.38675435406	233.791359810691	285.545645184102
SOLSEv5.0_14224	83.1497778078522	68.0061327466681	64.2321600492115	57.5651896012302	20.674676354901	36.9787992562964	14.9238619330343	63.30444040847	38.9666364848834	35.1829418045206	74.0297027819145	19.0994583882533	20.4090266984178	22.0381064677567	42.4421960773891	48.6364678277492	33.1618950086087	54.2175275666016
SOLSEv5.0_14225	87.0172093337988	103.039595070709	111.3357440853	81.4336828505208	106.326906968062	98.6101313501237	37.3096548325857	40.2846438962991	35.9692029091231	105.548825413562	104.314581192698	100.954280052196	81.636106793671	73.4603548925223	79.2254326777929	60.7955847846866	86.2209270223827	92.1697968632227
SOLSEv5.0_14228	181.769281719491	208.139982042833	160.580400123029	189.54391697966	121.094532935849	234.199061956544	113.794447239387	232.116281497723	71.9384058182462	203.490528274795	193.486723180004	242.835970936364	95.2421245926162	88.1524258710268	76.3959529393003	178.912720937792	240.423738812413	236.74987037416
SOLSEv5.0_14230	59.9451886521725	113.34355457778	89.9250240688961	29.4846093079472	29.5352519355729	52.8268560804234	33.5786893493272	84.4059205446267	29.9743357576026	27.5758192521918	77.3946892720015	19.0994583882533	57.825575645517	22.0381064677567	16.9768784309556	76.4287351578917	56.3752215146348	57.832029404375
SOLSEv5.0_14231	257.18419647545	263.781363381016	224.81256017224	235.876874463577	141.76920929075	202.50294830829	128.718309172421	322.277151170393	134.884510909212	227.262786250822	218.724121855657	170.530878466547	142.863186888924	122.433924820871	195.23410195599	373.458592248789	397.942740103305	482.535995342754
SOLSEv5.0_14233	156.630976800838	144.255433098993	139.169680106625	131.97872737843	106.326906968062	133.828035403739	91.4086543398351	163.056891961211	92.920440848568	119.812180199178	104.314581192698	129.603467634576	71.4315934444622	63.6656409068527	70.7369934623151	119.854152861239	114.4085377797	137.351069835391
SOLSEv5.0_14236	77.3486305189323	82.4316760565674	85.6428800656153	197.968091067645	177.211511613437	198.981157902928	231.319859962032	120.853931688897	263.774154666903	332.811611664384	149.741898808873	356.068474238151	163.272213587342	144.472031288627	101.861270585734	111.16906932057	150.88662228917	144.580073510938
SOLSEv5.0_14238	23.2045891556797	26.7902947183844	19.2696480147634	11.2322321173132	32.4887771291302	21.1307424321694	16.7893446746636	23.0197965121709	2.99743357576026	19.0178063808219	18.5074256954786	20.4637054159857	10.2045133492089	7.34603548925223	2.8294797384926	20.8442004976068	16.5809475043044	12.650756432207
SOLSEv5.0_14241	119.890377304345	121.586722183437	107.053600082019	98.2820310264906	106.326906968062	96.8492361474429	41.0406203158443	164.975208337225	50.9563707879244	82.7274577565755	79.0771825170451	79.126327608478	27.2120355978903	26.9354634605915	76.3959529393003	79.9027685741595	121.040916781422	130.122066159844
SOLSEv5.0_14249	25.138304918653	53.5805894367688	44.962512034448	15.4443191613057	29.5352519355729	36.9787992562964	0	15.3465310081139	0	17.1160257427398	20.1899189405221	12.2782232495914	3.40150444973629	9.79471398566964	14.147398692463	27.7922673301424	11.606663253013	14.4580073510938
SOLSEv5.0_14257	71.5474832300124	55.641381338183	57.8089440442903	33.6966963519396	41.3493527098021	7.04358081072312	11.1928964497757	30.6930620162279	14.9871678788013	17.1160257427398	38.6973446360008	10.913976221859	20.4090266984178	14.6920709785045	16.9768784309556	38.2143675789458	39.7942740103305	43.3740220532813
SOLSEv5.0_14266	34.8068837335195	49.4590056339404	62.0910880475711	23.8684932492906	50.209928290474	22.8916376348501	20.5203101579222	36.4480111442706	2.99743357576026	18.0669160617808	20.1899189405221	24.5564464991828	13.6060177989452	12.2433924820871	19.8063581694482	41.6884009952136	24.8714212564565	34.3377674588477
SOLSEv5.0_14286	106.354366963532	72.1277165494964	94.2071680721768	67.3933927038793	56.1169786775885	81.0011793233159	145.507653847084	199.504903105481	95.9178744243283	72.2676642471234	90.8546352323496	66.8481043588866	129.257169089979	85.7037473746093	138.644507186138	138.961336650712	132.647580034435	164.459833618691
SOLSEv5.0_14290	32.8731679705462	43.2766299296979	44.962512034448	37.9087833959321	44.3028779033594	29.9352184455733	7.46193096651715	28.7747456402136	14.9871678788013	24.7231482950685	26.9198919206962	39.563163804239	13.6060177989452	2.44867849641741	22.6358379079408	41.6884009952136	36.4780845094696	65.0610330799219
SOLSEv5.0_14292	21.2708733927064	37.0942542254553	29.9750080229654	18.252377190634	11.8141007742292	8.8044760134039	5.59644822488786	13.4282146320997	2.99743357576026	12.3615741475343	30.2848784107832	21.8279524437181	6.80300889947259	7.34603548925223	2.8294797384926	26.0552506220085	31.5038002581783	30.7232656210742
SOLSEv5.0_14300	158.564692563811	150.437808803235	141.310752108265	467.541661883162	357.376548420432	412.049477427303	423.464582349848	308.848936538293	413.645833454916	665.623223328768	228.819081325918	581.169233813994	326.544427174684	342.814989498437	257.482656202827	220.601121933005	369.755129345987	334.341419994043
SOLSEv5.0_01777	54.1440413632526	70.0669246480822	57.8089440442903	49.1410155132453	67.9310794518177	65.1531224991889	33.5786893493272	130.445513568968	47.9589372121642	49.4462965901371	57.2047703314794	81.8548216639428	20.4090266984178	14.6920709785045	22.6358379079408	55.5845346602849	87.8790217728131	90.362545944336
SOLSEv5.0_14308	29.0057364445996	28.8510866197986	40.6803680311673	29.4846093079472	17.7211511613437	19.3698472294886	18.6548274162929	53.7128585283988	0	25.6740386141096	16.8249324504351	34.1061756933095	10.2045133492089	2.44867849641741	16.9768784309556	19.1071837894729	29.8457055077478	27.1087637833008
SOLSEv5.0_01778	131.492671882185	164.863352113135	132.746464101704	123.554553290445	118.141007742292	112.69729297157	50.3680340239908	51.7945421523846	71.9384058182462	50.3971869091782	63.9347433116534	61.3911162479571	105.446637941825	61.2169624104353	62.2485542468373	156.331503732051	137.621864285726	74.0972876743555
SOLSEv5.0_14317	83.1497778078522	115.404346479194	81.3607360623345	96.8780020118265	47.2564030969167	47.5441704723811	37.3096548325857	95.9158188007121	29.9743357576026	38.0356127616439	109.362060927828	34.1061756933095	40.8180533968355	19.5894279713393	53.7601150313595	92.0618855310968	61.3495057659261	65.0610330799219
SOLSEv5.0_14325	30.9394522075729	22.668710915556	21.4107200164038	40.7168414252604	47.2564030969167	21.1307424321694	35.4441720909565	46.0395930243418	47.9589372121642	45.6427353139727	50.4747973513054	40.9274108319714	30.6135400476266	63.6656409068527	59.4190745083447	74.6917184497578	74.6142637693696	113.856807889863
SOLSEv5.0_14326	32.8731679705462	20.6079190141418	55.6678720426499	51.9490735425736	38.3958275162448	33.4570088509348	69.0228614402836	65.2227567844842	62.9461050909655	39.9373933997261	42.0623311260878	45.0201519151685	34.0150444973629	41.627534439096	45.2716758158817	88.587852114829	99.4856850258261	74.0972876743555
SOLSEv5.0_14329	27.0720206816263	61.8237570424255	38.5392960295269	5.61611605865661	14.7676259677865	15.848056824127	0	1.91831637601424	5.99486715152052	9.50890319041097	16.8249324504351	8.18548216639427	17.0075222486815	4.89735699283482	0	24.3182339138746	26.529516006887	32.5305165399609
SOLSEv5.0_14332	44.4754625483861	61.8237570424255	51.3857280393692	35.1007253666038	26.5817267420156	31.696113648254	13.058379191405	61.3861240324558	8.99230072728078	23.7722579760274	30.2848784107832	35.4704227210419	10.2045133492089	17.1407494749219	25.4653176464334	45.1624344114814	39.7942740103305	41.5667711343945
SOLSEv5.0_14335	877.906956389881	1238.53593274992	1263.23248096783	1074.08219621808	103.373381774505	198.981157902928	124.987343689162	469.987512123489	65.9435386667257	112.205057646849	590.555129010273	46.3843989429009	282.324869328112	222.829743173984	223.528899340916	845.92713686121	442.711298364926	175.303339132012
SOLSEv5.0_14340	317.129385127622	226.68710915556	331.866160254259	158.655278657049	159.490360452094	207.785633916332	70.8883441819129	53.7128585283988	65.9435386667257	75.1203352042467	139.646939338611	43.6559048874361	326.544427174684	281.598027088002	135.815027447645	236.234272306211	116.066632530131	75.9045385932422
SOLSEv5.0_14354	79.2823462819056	63.8845489438397	64.2321600492115	51.9490735425736	53.1634534840312	52.8268560804234	11.1928964497757	53.7128585283988	23.9794686060821	61.8078707376713	52.1572905963489	46.3843989429009	17.0075222486815	26.9354634605915	19.8063581694482	59.0585680765527	36.4780845094696	52.4102766477149
SOLSEv5.0_14361	127.625240356238	119.525930282023	104.912528080379	87.0497989091774	94.5128061938333	66.9140177018697	5.59644822488786	69.0593895365127	23.9794686060821	58.955199780548	146.376912318786	20.4637054159857	57.825575645517	44.0762129355134	25.4653176464334	180.649737645926	162.493285542183	258.436881400801
SOLSEv5.0_14362	69.6137674670391	82.4316760565674	89.9250240688961	74.4135377772	97.4663313873906	79.2402841206351	16.7893446746636	80.5692877925982	47.9589372121642	87.481909351781	60.5697568215664	83.2190686916751	20.4090266984178	36.7301774462612	59.4190745083447	67.7436516172222	69.6399795180783	99.3988005387696
SOLSEv5.0_14379	44.4754625483861	37.0942542254553	38.5392960295269	80.0296538358566	76.7916550324896	73.9575985125928	115.659929981016	42.2029602723133	134.884510909212	111.254167327808	38.6973446360008	111.868256274055	71.4315934444622	80.8063903817745	96.2023111087485	50.3734845358831	51.4009372633435	45.181272972168
SOLSEv5.0_14381	123.757808830292	84.4924679579815	107.053600082019	150.231104569064	147.676259677865	213.068319524374	5.59644822488786	15.3465310081139	29.9743357576026	84.6292383946577	68.982223046784	27.2849405546476	193.885753634969	154.266745274297	110.349709801212	149.383436899516	162.493285542183	115.66405880875
SOLSEv5.0_14391	185.636713245437	206.079190141418	184.132192141073	181.119742891676	103.373381774505	163.763253849313	55.9644822488786	241.707863377795	83.9281401212873	164.50402519411	144.694419073742	212.822536326251	64.6285845449896	58.7682839140178	90.5433516317633	158.068520440185	157.519001290891	222.291863023066
SOLSEv5.0_14397	96.6857881486654	74.1885084509106	92.0660960705364	103.898147085147	127.001583322964	119.740873782293	29.8477238660686	191.831637601424	26.9769021818423	78.9238964804111	82.4421690071321	68.212351386619	40.8180533968355	19.5894279713393	31.1242771234186	93.7989022392307	96.1694955249653	121.08581156541
SOLSEv5.0_14398	127.625240356238	125.708305986265	96.3482400738172	56.1611605865661	59.0705038711458	59.8704368911465	67.1573786986543	59.4678076564415	23.9794686060821	36.1338321235617	90.8546352323496	36.8346697487742	142.863186888924	85.7037473746093	110.349709801212	140.698353358846	116.066632530131	88.5552950254493
SOLSEv5.0_14408	25.138304918653	18.5471271127277	25.6928640196846	26.6765512786189	26.5817267420156	19.3698472294886	24.2512756411807	23.0197965121709	17.9846014545616	37.0847224426028	16.8249324504351	17.7352113605209	34.0150444973629	31.8328204534263	25.4653176464334	152.857470315783	67.9818847676479	106.627804214316
SOLSEv5.0_14411	11.6022945778398	16.4863352113135	29.9750080229654	25.2725222639547	35.4423023226875	26.4134280402117	24.2512756411807	26.8564292641994	17.9846014545616	36.1338321235617	20.1899189405221	43.6559048874361	30.6135400476266	53.870926921183	48.1011555543743	20.8442004976068	24.8714212564565	19.8797601077539
SOLSEv5.0_14415	34.8068837335195	45.337421831112	57.8089440442903	28.080580293283	23.6282015484583	15.848056824127	16.7893446746636	57.5494912804273	14.9871678788013	12.3615741475343	47.1098108612183	10.913976221859	3.40150444973629	29.3841419570089	22.6358379079408	22.5812172057407	19.8971370051652	16.2652582699805
SOLSEv5.0_14419	75.414914755959	127.769097887679	113.47681608694	123.554553290445	50.209928290474	112.69729297157	44.7715857991029	86.3242369206409	53.9538043636847	96.0399222231508	72.347209536871	99.5900330244637	44.2195578465718	29.3841419570089	65.0780339853299	97.2729356554985	114.4085377797	144.580073510938
SOLSEv5.0_14423	83.1497778078522	100.978803169295	107.053600082019	158.655278657049	224.467914710354	156.719673038589	235.05082544529	140.03709544904	263.774154666903	195.883405722466	116.092033908002	171.89512549428	193.885753634969	239.970492648906	220.699419602423	102.4839857799	152.5447170396	133.736567997617
SOLSEv5.0_14436	156.630976800838	168.984935915963	154.157184118108	161.463336686377	97.4663313873906	119.740873782293	52.23351676562	195.668270353453	44.9615036364039	106.499715732603	117.774527153046	115.960997357252	64.6285845449896	71.0116763961049	56.5895947698521	161.542553856453	142.596148537017	191.568597401992
SOLSEv5.0_01792	87.0172093337988	84.4924679579815	130.605392100063	61.7772766452227	162.443885645651	98.6101313501237	9.32741370814644	28.7747456402136	20.9820350303218	27.5758192521918	48.7923041062618	28.64918758238	57.825575645517	61.2169624104353	11.3179189539704	166.753603980855	104.459969277117	128.314815240957
SOLSEv5.0_14451	67.6800517040657	74.1885084509106	68.5143040524922	47.7369864985812	23.6282015484583	31.696113648254	27.9822411244393	55.631174904413	32.9717693333629	43.7409546758905	45.4273176161748	43.6559048874361	20.4090266984178	22.0381064677567	16.9768784309556	59.0585680765527	77.9304532702305	59.6392803232617
SOLSEv5.0_01793	15.4697261037865	12.3647514084851	34.2571520262461	25.2725222639547	32.4887771291302	24.6525328375309	41.0406203158443	32.6113783922421	32.9717693333629	26.6249289331507	28.6023851657397	35.4704227210419	51.0225667460444	73.4603548925223	31.1242771234186	24.3182339138746	31.5038002581783	21.6870110266406
SOLSEv5.0_14454	44.4754625483861	51.5197975353546	53.5268000410096	32.2926673372755	2.95352519355729	21.1307424321694	29.8477238660686	32.6113783922421	29.9743357576026	28.5267095712329	31.9673716558267	20.4637054159857	10.2045133492089	14.6920709785045	22.6358379079408	41.6884009952136	23.2133265060261	32.5305165399609
SOLSEv5.0_14455	69.6137674670391	55.641381338183	53.5268000410096	47.7369864985812	11.8141007742292	33.4570088509348	31.7132066076979	49.8762257763703	29.9743357576026	19.968696699863	30.2848784107832	20.4637054159857	30.6135400476266	12.2433924820871	39.6127163388964	69.4806683253561	58.0333162650653	54.2175275666016
SOLSEv5.0_01795	520.16954023982	647.088657044054	460.330480352682	454.905400751185	496.192232517625	447.267381480918	190.279239646187	335.705365802492	194.833182424417	382.257908254521	598.96759523549	396.995885070122	319.741418275212	293.841419570089	294.265892803231	477.679594736823	492.454140877839	543.982526584903
SOLSEv5.0_14472	44.4754625483861	61.8237570424255	44.962512034448	30.8886383226113	47.2564030969167	52.8268560804234	33.5786893493272	74.8143386645555	5.99486715152052	30.4284902093151	37.0148513909573	42.2916578597038	30.6135400476266	9.79471398566964	16.9768784309556	45.1624344114814	43.1104635111913	92.1697968632227
SOLSEv5.0_14481	96.6857881486654	100.978803169295	98.4893120754576	110.918292158468	132.908633710078	137.349825809101	46.6370685407322	170.730157465268	44.9615036364039	108.401496370685	89.1721419873061	88.6760568026046	10.2045133492089	34.2814989498437	31.1242771234186	97.2729356554985	119.382822030991	135.543818916504
SOLSEv5.0_14489	67.6800517040657	107.161178873538	94.2071680721768	74.4135377772	50.209928290474	35.2179040536156	26.11675838281	69.0593895365127	41.9640700606436	8.55801287136988	55.5222770864359	23.1921994714504	40.8180533968355	29.3841419570089	39.6127163388964	100.746969071766	86.2209270223827	63.2537821610352
SOLSEv5.0_14494	112.155514252452	131.890681690508	122.041104093502	57.5651896012302	97.4663313873906	151.436987430547	52.23351676562	47.9579094003561	50.9563707879244	120.763070518219	100.949594702611	125.510726551379	115.651151291034	95.498461360279	127.326588232167	57.3215513684188	109.434253528409	79.5190404310157
SOLSEv5.0_14509	75.414914755959	86.5532598593957	102.771456078738	75.8175667918642	53.1634534840312	72.196703309912	24.2512756411807	34.5296947682564	50.9563707879244	69.4149932900001	95.9021149674802	76.3978335530132	98.6436290423525	51.4222484247656	121.667628755182	55.5845346602849	66.3237900172174	66.8682839988086
SOLSEv5.0_14516	204.973870875171	146.316225000407	156.298256119748	127.766640334438	64.9775542582604	75.7184937152736	104.46703353124	172.648473841282	116.89990945465	67.5132126519179	151.424392053916	90.040303830337	149.666195788397	122.433924820871	181.086703263527	267.500573052621	180.732327796918	171.688837294238
SOLSEv5.0_14519	112.155514252452	107.161178873538	107.053600082019	123.554553290445	124.048058129406	151.436987430547	85.8122061149472	145.792044577082	56.9512379394449	93.1872512660275	74.0297027819145	118.689491412717	17.0075222486815	39.1788559426786	70.7369934623151	83.3768019904273	92.8533060241044	151.809077186484
SOLSEv5.0_14520	65.7463359410924	53.5805894367688	70.6553760541326	113.726350187796	94.5128061938333	102.131921755485	195.875687871075	95.9158188007121	134.884510909212	152.142451046576	105.997074437741	203.272807132125	108.848142391561	117.536567828036	116.008669278197	140.698353358846	124.357106282283	115.66405880875
SOLSEv5.0_14534	42.5417467854128	32.9726704226269	27.833936021325	32.2926673372755	29.5352519355729	49.3050656750618	9.32741370814644	51.7945421523846	23.9794686060821	47.5445159520549	18.5074256954786	40.9274108319714	10.2045133492089	17.1407494749219	2.8294797384926	29.5292840382763	39.7942740103305	57.832029404375
SOLSEv5.0_14541	172.100702904624	113.34355457778	143.451824109906	78.6256248211925	100.419856580948	88.044760134039	46.6370685407322	36.4480111442706	53.9538043636847	75.1203352042467	109.362060927828	53.2056340815628	122.454160190507	149.369388281462	155.621385617093	100.746969071766	71.2980742685087	74.0972876743555
SOLSEv5.0_14560	785.088599767163	855.228639086886	798.619856611863	473.157777941819	664.543168550391	503.616027966703	449.581340732658	249.381128881852	323.722826182108	343.271405173836	738.614534574102	335.604768822165	880.9896524817	651.348480047031	908.262996056126	755.602268038247	601.888394406248	578.32029404375
SOLSEv5.0_14565	58.0114728891992	82.4316760565674	55.6678720426499	53.3531025572378	56.1169786775885	54.5877512831042	24.2512756411807	69.0593895365127	41.9640700606436	45.6427353139727	52.1572905963489	64.1196103034218	37.4165489470992	17.1407494749219	31.1242771234186	36.4773508708119	48.0847477624826	45.181272972168
SOLSEv5.0_14580	77.3486305189323	103.039595070709	134.887536103344	103.898147085147	97.4663313873906	96.8492361474429	26.11675838281	34.5296947682564	23.9794686060821	76.0712255232878	84.1246622521756	58.6626221924923	47.6210622963081	44.0762129355134	70.7369934623151	107.695035904302	77.9304532702305	162.652582699805
SOLSEv5.0_14581	199.172723586251	201.95760633859	196.978624150915	247.109106580891	165.397410839208	278.221442023563	76.4847924068008	90.1608696726694	110.90504230313	195.883405722466	270.881412452005	155.524161161491	207.491771433914	156.715423770714	158.450865355586	262.289522928219	303.43133932877	357.83568193957
SOLSEv5.0_14584	56.0777571262259	37.0942542254553	49.2446560377288	22.4644642346264	47.2564030969167	47.5441704723811	65.291895957025	55.631174904413	14.9871678788013	22.8213676569863	60.5697568215664	25.9206935269152	74.8330978941984	75.9090333889397	82.0549124162855	165.016587272721	84.5628322719522	112.049556970977
SOLSEv5.0_14593	266.852775290316	284.389282395157	241.941136185363	272.381628844845	230.374965097469	287.025918036967	117.525412722645	400.928122586977	158.863979515294	299.530450497946	210.311655630439	300.134346101123	125.855664640243	139.574674295792	127.326588232167	241.445322430612	245.398023063704	278.316641508555
SOLSEv5.0_14595	121.824093067318	115.404346479194	100.630384077098	75.8175667918642	121.094532935849	73.9575985125928	39.175137574215	38.3663275202849	50.9563707879244	63.7096513757535	74.0297027819145	69.5765984143513	57.825575645517	75.9090333889397	84.8843921547781	99.0099523636324	97.8275902753957	86.7480441065625
SOLSEv5.0_14599	63.8126201781191	51.5197975353546	57.8089440442903	88.4538279238416	82.6987054196042	47.5441704723811	3.73096548325857	5.75494912804273	8.99230072728078	34.2320514854795	114.409540662959	2.72849405546476	10.2045133492089	39.1788559426786	25.4653176464334	83.3768019904273	69.6399795180783	61.4465312421485
SOLSEv5.0_14614	206.907586638144	171.045727817377	158.439328121388	68.7974217185434	85.6522306131614	93.3274457420814	46.6370685407322	93.9975024246979	41.9640700606436	74.1694448852056	85.8071554972191	90.040303830337	81.636106793671	90.6011043674442	110.349709801212	112.906086028704	79.5885480206609	97.5915496198829
SOLSEv5.0_14629	104.420651200559	142.194641197579	100.630384077098	78.6256248211925	127.001583322964	81.0011793233159	14.9238619330343	30.6930620162279	20.9820350303218	67.5132126519179	158.15436503409	38.1989167765066	30.6135400476266	75.9090333889397	39.6127163388964	114.643102736838	104.459969277117	104.82055329543
SOLSEv5.0_14643	79.2823462819056	92.7356355636383	94.2071680721768	71.6054797478717	53.1634534840312	81.0011793233159	52.23351676562	90.1608696726694	32.9717693333629	45.6427353139727	77.3946892720015	60.0268692202247	37.4165489470992	39.1788559426786	36.7832366004038	59.0585680765527	66.3237900172174	83.1335422687891
SOLSEv5.0_14647	90.8846408597454	105.100386972123	107.053600082019	129.170669349102	82.6987054196042	77.4793889179543	48.5025512823615	184.158372097367	65.9435386667257	87.481909351781	143.011925828699	39.563163804239	105.446637941825	112.639210835201	73.5664732008077	158.068520440185	311.721813080922	451.81272972168
SOLSEv5.0_14649	58.0114728891992	57.7021732395972	57.8089440442903	75.8175667918642	41.3493527098021	31.696113648254	13.058379191405	84.4059205446267	35.9692029091231	35.1829418045206	37.0148513909573	35.4704227210419	6.80300889947259	7.34603548925223	14.147398692463	60.7955847846866	44.7685582616218	52.4102766477149
SOLSEv5.0_14657	79.2823462819056	86.5532598593957	102.771456078738	349.603224651374	224.467914710354	334.570088509348	264.898549311359	155.383626457154	341.70742763667	484.003172391918	176.661790729569	406.545614264249	306.135400476266	259.559920620245	274.459534633783	149.383436899516	286.850391824465	191.568597401992
SOLSEv5.0_14658	177.901850193544	183.410479225862	162.721472124669	508.258503308423	307.166620129958	480.724390331853	419.73361686659	241.707863377795	533.543176485326	702.707945771371	252.373986756527	624.82513870143	438.794074015982	374.647809951864	441.398839204846	257.078472803817	341.56751858867	359.642932858457
SOLSEv5.0_14659	220.443596978957	204.018398240004	250.505424191925	179.715713877011	153.583310064979	176.089520268078	309.670135110462	203.34153585751	338.709994060909	154.044231684658	208.629162385395	145.974431967365	193.885753634969	164.061459259966	189.575142479004	57.3215513684188	44.7685582616218	50.6030257288282
SOLSEv5.0_14662	100.553219674612	94.7964274650525	102.771456078738	101.090089055819	53.1634534840312	52.8268560804234	37.3096548325857	86.3242369206409	17.9846014545616	69.4149932900001	67.2997298017405	42.2916578597038	30.6135400476266	26.9354634605915	62.2485542468373	83.3768019904273	89.5371165232435	75.9045385932422
SOLSEv5.0_14675	85.0834935708255	63.8845489438397	47.1035840360884	165.67542373037	168.350936032766	139.110721011782	158.566033038489	115.098982560855	191.835748848657	199.68696699863	77.3946892720015	155.524161161491	149.666195788397	156.715423770714	121.667628755182	81.6397852822934	160.835190791752	144.580073510938
SOLSEv5.0_14684	85.0834935708255	88.6140517608099	107.053600082019	150.231104569064	88.6057558067187	139.110721011782	27.9822411244393	178.403422969325	38.9666364848834	73.2185545661645	87.4896487422626	79.126327608478	27.2120355978903	19.5894279713393	31.1242771234186	111.16906932057	112.75044302927	135.543818916504
SOLSEv5.0_14691	69.6137674670391	100.978803169295	113.47681608694	87.0497989091774	70.884604645375	110.936397768889	24.2512756411807	170.730157465268	35.9692029091231	105.548825413562	67.2997298017405	103.682774107661	57.825575645517	31.8328204534263	25.4653176464334	66.0066349090883	72.9561690189392	121.08581156541
SOLSEv5.0_14702	38.6743152594661	51.5197975353546	70.6553760541326	36.5047543812679	38.3958275162448	31.696113648254	0	0	0	0.950890319041097	11.7774527153046	2.72849405546476	13.6060177989452	29.3841419570089	8.48843921547781	78.1657518660256	81.2466427710914	74.0972876743555
SOLSEv5.0_14703	628.457622966325	694.48687077658	668.014464511799	436.653023560551	227.421439903911	299.352184455733	285.418859469281	563.985014548187	227.80495175778	238.673470079315	667.949818282274	227.829253631307	401.377525068883	359.955738973359	475.352596066757	689.595633129159	588.623636402805	847.600680957872
SOLSEv5.0_14705	7.73486305189323	0	14.9875040114827	15.4443191613057	5.90705038711458	24.6525328375309	3.73096548325857	32.6113783922421	5.99486715152052	26.6249289331507	15.1424392053916	32.7419286655771	34.0150444973629	22.0381064677567	33.9537568619112	15.6331503732051	16.5809475043044	19.8797601077539
SOLSEv5.0_14709	980.393891827467	1022.15278310144	939.930608720128	643.045288716182	635.007916614818	869.882230124305	186.548274162929	184.158372097367	233.7998189093	461.181804734932	691.504723712883	345.154498016292	775.543014539875	675.835265011205	500.817913713191	830.293986488005	482.505572375257	348.799427345137
SOLSEv5.0_14711	54.1440413632526	80.3708841551532	44.962512034448	50.5450445279095	17.7211511613437	38.7396944589772	9.32741370814644	74.8143386645555	11.989734303041	47.5445159520549	30.2848784107832	39.563163804239	10.2045133492089	7.34603548925223	5.65895947698521	41.6884009952136	34.8199897590392	43.3740220532813
SOLSEv5.0_14715	359.671131913035	379.18570986021	406.803680311673	223.2406133316	180.165036806995	200.742053105609	138.045722880567	295.420721906193	113.90247587889	141.682657537124	314.626236823137	95.4972919412666	210.89327588365	173.856173245636	277.289014372275	319.611074296638	261.978970568009	249.400626806367
SOLSEv5.0_14735	61.8789044151458	51.5197975353546	44.962512034448	39.3128124105962	23.6282015484583	42.2614848643387	33.5786893493272	47.9579094003561	29.9743357576026	78.9238964804111	52.1572905963489	79.126327608478	13.6060177989452	26.9354634605915	16.9768784309556	41.6884009952136	29.8457055077478	52.4102766477149
SOLSEv5.0_14739	58.0114728891992	105.100386972123	70.6553760541326	65.9893636892151	44.3028779033594	51.0659608777426	5.59644822488786	26.8564292641994	5.99486715152052	38.986503080685	48.7923041062618	12.2782232495914	23.8105311481541	26.9354634605915	42.4421960773891	41.6884009952136	28.1876107573174	28.9160147021875
SOLSEv5.0_14746	199.172723586251	197.836022535762	177.708976136152	127.766640334438	91.559281000276	135.58893060642	87.6776888565765	193.749953977439	119.89734303041	87.481909351781	124.50450013322	61.3911162479571	197.287258084705	149.369388281462	234.846818294886	297.029857090897	273.585633821022	198.797601077539
SOLSEv5.0_14749	21.2708733927064	32.9726704226269	40.6803680311673	23.8684932492906	0	12.3262664187655	3.73096548325857	28.7747456402136	2.99743357576026	11.4106838284932	26.9198919206962	20.4637054159857	3.40150444973629	0	8.48843921547781	27.7922673301424	21.5552317555957	32.5305165399609
SOLSEv5.0_14752	1270.45125627346	1269.44781127114	1385.27358506133	828.37711865185	1051.4549689064	1049.49354079775	33.5786893493272	117.017298936869	41.9640700606436	213.950321784247	504.747973513054	136.424702773238	1190.5265574077	935.395185631451	891.28611762517	1624.1106221052	1271.75867358014	1080.73604949426
SOLSEv5.0_14755	48.3428940743327	92.7356355636383	51.3857280393692	53.3531025572378	56.1169786775885	75.7184937152736	22.3857928995514	80.5692877925982	11.989734303041	40.8882837187672	47.1098108612183	47.7486459706333	37.4165489470992	19.5894279713393	25.4653176464334	52.110501244017	82.9047375215218	84.9407931876758
SOLSEv5.0_14768	92.8183566227187	94.7964274650525	94.2071680721768	74.4135377772	62.0240290647031	59.8704368911465	24.2512756411807	67.1410731604985	38.9666364848834	46.5936256330138	89.1721419873061	36.8346697487742	64.6285845449896	34.2814989498437	59.4190745083447	78.1657518660256	54.7171267642044	81.3262913499024
SOLSEv5.0_01819	164.365839852731	113.34355457778	128.464320098423	136.190814422423	177.211511613437	109.175502566208	44.7715857991029	105.507400680783	65.9435386667257	98.8925931802741	97.5846082125237	98.2257859967313	71.4315934444622	58.7682839140178	62.2485542468373	116.380119444971	99.4856850258261	104.82055329543
SOLSEv5.0_14777	79.2823462819056	115.404346479194	117.758960090221	61.7772766452227	79.7451802260469	45.7832752697003	22.3857928995514	28.7747456402136	14.9871678788013	12.3615741475343	35.3323581459137	27.2849405546476	34.0150444973629	22.0381064677567	42.4421960773891	64.2696182009544	66.3237900172174	84.9407931876758
SOLSEv5.0_14778	295.858511734916	263.781363381016	224.81256017224	140.402901466415	159.490360452094	158.48056824127	154.835067555231	126.60888081694	95.9178744243283	101.745264137397	174.979297484525	91.4045508580694	170.075222486815	222.829743173984	248.994216987349	218.864105224872	233.791359810691	178.917840969785
SOLSEv5.0_14792	148.896113748945	146.316225000407	149.875040114827	143.210959495743	159.490360452094	181.37220587612	59.6954477321372	201.423219481495	71.9384058182462	144.535328494247	163.201844769221	165.073890355618	54.4240711957807	44.0762129355134	56.5895947698521	178.912720937792	155.860906540461	236.74987037416
SOLSEv5.0_14796	317.129385127622	226.68710915556	244.082208187004	223.2406133316	230.374965097469	283.504127631606	95.1396198230937	88.2425532966552	131.887077333451	224.410115293699	201.899189405221	145.974431967365	57.825575645517	200.791636706228	175.427743786541	229.286205473675	266.9532548193	247.593375887481
SOLSEv5.0_14799	40.6080310224394	74.1885084509106	59.9500160459307	60.3732476305585	38.3958275162448	89.8056553367198	31.7132066076979	78.6509714165839	38.9666364848834	34.2320514854795	31.9673716558267	53.2056340815628	6.80300889947259	14.6920709785045	45.2716758158817	59.0585680765527	24.8714212564565	92.1697968632227
SOLSEv5.0_14802	34.8068837335195	30.9118785212128	27.833936021325	39.3128124105962	11.8141007742292	17.6089520268078	20.5203101579222	42.2029602723133	23.9794686060821	23.7722579760274	20.1899189405221	25.9206935269152	6.80300889947259	2.44867849641741	11.3179189539704	22.5812172057407	31.5038002581783	39.7595202155078
SOLSEv5.0_14810	85.0834935708255	90.6748436622241	94.2071680721768	78.6256248211925	47.2564030969167	31.696113648254	39.175137574215	78.6509714165839	44.9615036364039	40.8882837187672	112.727047417915	30.0134346101123	40.8180533968355	17.1407494749219	31.1242771234186	74.6917184497578	54.7171267642044	88.5552950254493
SOLSEv5.0_14813	30.9394522075729	37.0942542254553	34.2571520262461	23.8684932492906	35.4423023226875	17.6089520268078	9.32741370814644	53.7128585283988	14.9871678788013	26.6249289331507	30.2848784107832	13.6424702773238	6.80300889947259	7.34603548925223	11.3179189539704	36.4773508708119	24.8714212564565	39.7595202155078
SOLSEv5.0_14824	79.2823462819056	65.9453408452539	72.796448055773	94.0699439824982	67.9310794518177	73.9575985125928	50.3680340239908	80.5692877925982	77.9332729697667	53.2498578663014	55.5222770864359	70.9408454420837	30.6135400476266	14.6920709785045	22.6358379079408	100.746969071766	76.2723585198001	135.543818916504
SOLSEv5.0_14844	117.956661541372	117.465138380608	137.028608104984	105.302176099811	165.397410839208	151.436987430547	59.6954477321372	128.527197192954	62.9461050909655	97.941702861233	82.4421690071321	118.689491412717	30.6135400476266	63.6656409068527	87.7138718932707	112.906086028704	111.092348278839	126.50756432207
SOLSEv5.0_14850	46.4091783113594	49.4590056339404	27.833936021325	42.1208704399246	11.8141007742292	14.0871616214462	5.59644822488786	53.7128585283988	14.9871678788013	11.4106838284932	26.9198919206962	10.913976221859	3.40150444973629	12.2433924820871	8.48843921547781	26.0552506220085	21.5552317555957	25.3015128644141
SOLSEv5.0_14861	123.757808830292	119.525930282023	115.617888088581	87.0497989091774	56.1169786775885	73.9575985125928	63.4264132153958	113.18066618484	62.9461050909655	71.3167739280823	90.8546352323496	54.5698811092952	51.0225667460444	63.6656409068527	59.4190745083447	111.16906932057	76.2723585198001	63.2537821610352
SOLSEv5.0_14873	71.5474832300124	53.5805894367688	53.5268000410096	51.9490735425736	29.5352519355729	44.0223800670195	22.3857928995514	84.4059205446267	8.99230072728078	28.5267095712329	31.9673716558267	25.9206935269152	23.8105311481541	17.1407494749219	33.9537568619112	64.2696182009544	74.6142637693696	72.2900367554688
SOLSEv5.0_14890	48.3428940743327	80.3708841551532	68.5143040524922	60.3732476305585	76.7916550324896	72.196703309912	31.7132066076979	93.9975024246979	41.9640700606436	49.4462965901371	60.5697568215664	75.0335865252809	13.6060177989452	26.9354634605915	19.8063581694482	69.4806683253561	67.9818847676479	74.0972876743555
SOLSEv5.0_14892	201.106439349224	214.322357747075	226.953632173881	133.382756393094	168.350936032766	116.219083376931	1.86548274162929	38.3663275202849	11.989734303041	35.1829418045206	121.139513643133	15.0067173050562	44.2195578465718	48.9735699283482	36.7832366004038	349.140358334914	281.876107573174	392.173449398418
SOLSEv5.0_14913	170.166987141651	191.653646831519	226.953632173881	158.655278657049	183.118562000552	154.958777835909	85.8122061149472	105.507400680783	77.9332729697667	160.700463917945	161.519351524177	125.510726551379	183.68124028576	208.13767219548	215.040460125438	175.438687521524	174.099948795196	137.351069835391
SOLSEv5.0_14914	270.720206816263	389.489669367281	344.712592264102	115.13037920246	121.094532935849	98.6101313501237	83.9467233733179	161.138575585196	83.9281401212873	90.3345803089042	198.534202915134	94.1330449135342	153.067700238133	146.920709785045	56.5895947698521	126.802219693775	67.9818847676479	86.7480441065625
SOLSEv5.0_14938	388.676868357635	465.738969719606	385.392960295269	432.440936516559	366.237124001104	457.832752697003	231.319859962032	466.150879371461	305.738224727546	527.744127067809	324.721196293398	489.764682955924	210.89327588365	144.472031288627	220.699419602423	404.724892995199	399.600834853735	430.125718695039
SOLSEv5.0_14943	96.6857881486654	115.404346479194	141.310752108265	99.6860600411548	94.5128061938333	103.892816958166	145.507653847084	147.710360953097	122.894776606171	88.432799670822	112.727047417915	99.5900330244637	163.272213587342	200.791636706228	172.598264048049	225.812172057407	258.662781067148	225.90636486084
SOLSEv5.0_14945	63.8126201781191	90.6748436622241	96.3482400738172	80.0296538358566	62.0240290647031	105.653712160847	29.8477238660686	132.363829944983	53.9538043636847	60.8569804186302	65.617236556697	69.5765984143513	27.2120355978903	39.1788559426786	45.2716758158817	88.587852114829	63.0076005163566	70.4827858365821
SOLSEv5.0_14951	79.2823462819056	76.2493003523248	83.5018080639749	50.5450445279095	56.1169786775885	38.7396944589772	27.9822411244393	23.0197965121709	35.9692029091231	55.1516385043836	79.0771825170451	87.3118097748723	44.2195578465718	80.8063903817745	56.5895947698521	48.6364678277492	41.4523687607609	52.4102766477149
SOLSEv5.0_14953	87.0172093337988	84.4924679579815	85.6428800656153	58.9692186158944	82.6987054196042	68.6749129045504	33.5786893493272	28.7747456402136	53.9538043636847	81.7765674375344	82.4421690071321	79.126327608478	71.4315934444622	95.498461360279	73.5664732008077	69.4806683253561	61.3495057659261	54.2175275666016
SOLSEv5.0_14954	42.5417467854128	51.5197975353546	55.6678720426499	57.5651896012302	76.7916550324896	73.9575985125928	26.11675838281	80.5692877925982	29.9743357576026	51.3480772282193	57.2047703314794	64.1196103034218	6.80300889947259	22.0381064677567	8.48843921547781	46.8994511196153	63.0076005163566	88.5552950254493
SOLSEv5.0_14955	92.8183566227187	68.0061327466681	57.8089440442903	108.11023412914	73.8381298389323	126.784454593016	268.629514794617	92.0791860486837	245.789553212341	228.213676569863	100.949594702611	216.915277409448	112.249646841298	164.061459259966	178.257223525034	86.8508354066951	122.699011531852	112.049556970977
SOLSEv5.0_14957	69.6137674670391	65.9453408452539	68.5143040524922	73.0095087625359	56.1169786775885	42.2614848643387	22.3857928995514	61.3861240324558	20.9820350303218	26.6249289331507	72.347209536871	21.8279524437181	27.2120355978903	22.0381064677567	42.4421960773891	59.0585680765527	48.0847477624826	74.0972876743555
SOLSEv5.0_14962	131.492671882185	138.07305739475	147.733968113186	64.585334674551	85.6522306131614	79.2402841206351	13.058379191405	24.9381128881852	14.9871678788013	58.0043094615069	102.632087947654	62.7553632756894	6.80300889947259	22.0381064677567	19.8063581694482	107.695035904302	77.9304532702305	92.1697968632227
SOLSEv5.0_14972	413.815173276288	403.91521267718	419.650112321515	279.401773918166	336.701872065531	264.134280402117	268.629514794617	151.546993705125	173.851147394095	206.343199231918	309.578757088006	195.08732496573	425.188056217037	257.111242123828	331.049129403635	418.62102666027	306.747528829631	274.702139670781
SOLSEv5.0_14973	106.354366963532	191.653646831519	160.580400123029	115.13037920246	38.3958275162448	59.8704368911465	50.3680340239908	53.7128585283988	29.9743357576026	33.2811611664384	122.822006888176	34.1061756933095	81.636106793671	53.870926921183	90.5433516317633	159.805537148319	101.143779776257	101.206051457656
SOLSEv5.0_14974	110.221798489479	115.404346479194	119.900032091861	147.423046539736	171.304461226323	126.784454593016	42.9061030574736	195.668270353453	41.9640700606436	102.696154456439	112.727047417915	120.053738440449	44.2195578465718	31.8328204534263	45.2716758158817	116.380119444971	157.519001290891	177.110590050899
SOLSEv5.0_15001	56.0777571262259	76.2493003523248	51.3857280393692	22.4644642346264	17.7211511613437	12.3262664187655	11.1928964497757	30.6930620162279	5.99486715152052	13.3124644665754	52.1572905963489	9.54972919412666	17.0075222486815	14.6920709785045	22.6358379079408	50.3734845358831	31.5038002581783	50.6030257288282
SOLSEv5.0_15004	90.8846408597454	103.039595070709	128.464320098423	78.6256248211925	79.7451802260469	72.196703309912	67.1573786986543	138.118779073025	38.9666364848834	83.6783480756166	109.362060927828	90.040303830337	51.0225667460444	56.3196054176004	42.4421960773891	90.3248688229629	87.8790217728131	81.3262913499024
SOLSEv5.0_15011	54.1440413632526	59.7629651410113	47.1035840360884	49.1410155132453	53.1634534840312	63.3922272965081	41.0406203158443	74.8143386645555	23.9794686060821	37.0847224426028	40.3798378810443	58.6626221924923	23.8105311481541	22.0381064677567	5.65895947698521	66.0066349090883	56.3752215146348	46.9885238910547
SOLSEv5.0_15028	56.0777571262259	43.2766299296979	53.5268000410096	26.6765512786189	41.3493527098021	21.1307424321694	7.46193096651715	24.9381128881852	20.9820350303218	15.2142451046576	38.6973446360008	9.54972919412666	37.4165489470992	31.8328204534263	8.48843921547781	46.8994511196153	33.1618950086087	39.7595202155078
SOLSEv5.0_15034	117.956661541372	129.829889789094	107.053600082019	88.4538279238416	59.0705038711458	102.131921755485	22.3857928995514	126.60888081694	29.9743357576026	61.8078707376713	90.8546352323496	75.0335865252809	30.6135400476266	31.8328204534263	31.1242771234186	126.802219693775	87.8790217728131	130.122066159844
SOLSEv5.0_01846	77.3486305189323	115.404346479194	109.194672083659	112.322321173132	53.1634534840312	47.5441704723811	22.3857928995514	82.4876041686124	11.989734303041	38.0356127616439	90.8546352323496	35.4704227210419	10.2045133492089	22.0381064677567	19.8063581694482	104.221002488034	66.3237900172174	86.7480441065625
SOLSEv5.0_15045	106.354366963532	90.6748436622241	109.194672083659	105.302176099811	100.419856580948	93.3274457420814	50.3680340239908	47.9579094003561	47.9589372121642	68.464102970959	63.9347433116534	43.6559048874361	34.0150444973629	63.6656409068527	82.0549124162855	132.013269818177	104.459969277117	97.5915496198829
SOLSEv5.0_15051	466.025498876567	434.827091198393	462.471552354323	321.522644358091	230.374965097469	241.242642767267	195.875687871075	251.299445257866	179.846014545616	155.94601232274	316.30873006818	111.868256274055	346.953453873102	342.814989498437	359.343926788561	451.624344114814	329.960855335657	251.207877725254
SOLSEv5.0_15053	29.0057364445996	37.0942542254553	34.2571520262461	22.4644642346264	14.7676259677865	14.0871616214462	14.9238619330343	23.0197965121709	11.989734303041	9.50890319041097	42.0623311260878	4.09274108319714	6.80300889947259	2.44867849641741	22.6358379079408	22.5812172057407	9.94856850258262	21.6870110266406
[truncated: 3,499 more rows]
