# Supplementary material for: An improved de novo assembling and polishing of Solea senegalensis transcriptome shed light on retinoic acid signalling in larvae
Source: Sci Rep. 2020 Nov 26;10:20654. doi: 10.1038/s41598-020-77201-z (PMC7691524; doi:10.1038/s41598-020-77201-z)
Supplement: Supplementary file 3 — Supplementary file 5. [file 41598_2020_77201_MOESM3_ESM.zip]

Archive with 50 entries (46 files):
- CTRL_vs_DEAB_24/
- __MACOSX/._CTRL_vs_DEAB_24
- CTRL_vs_DEAB_24/hunter_results_table_annotated.tsv
- __MACOSX/CTRL_vs_DEAB_24/._hunter_results_table_annotated.tsv
- CTRL_vs_DEAB_24/.DS_Store
- __MACOSX/CTRL_vs_DEAB_24/._.DS_Store
- CTRL_vs_DEAB_24/DEG_report.html
- __MACOSX/CTRL_vs_DEAB_24/._DEG_report.html
- CTRL_vs_DEAB_24/Normalized_counts_DESeq2.tsv
- __MACOSX/CTRL_vs_DEAB_24/._Normalized_counts_DESeq2.tsv
- CTRL_vs_DEAB_24/functional_report.html
- __MACOSX/CTRL_vs_DEAB_24/._functional_report.html
- v4.0_counts.tsv
- __MACOSX/._v4.0_counts.tsv
- CTRL_vs_DEAB_48/
- __MACOSX/._CTRL_vs_DEAB_48
- CTRL_vs_DEAB_48/hunter_results_table_annotated.tsv
- __MACOSX/CTRL_vs_DEAB_48/._hunter_results_table_annotated.tsv
- CTRL_vs_DEAB_48/.DS_Store
- __MACOSX/CTRL_vs_DEAB_48/._.DS_Store
- CTRL_vs_DEAB_48/DEG_report.html
- __MACOSX/CTRL_vs_DEAB_48/._DEG_report.html
- CTRL_vs_DEAB_48/Normalized_counts_DESeq2.tsv
- __MACOSX/CTRL_vs_DEAB_48/._Normalized_counts_DESeq2.tsv
- CTRL_vs_DEAB_48/functional_report.html
- __MACOSX/CTRL_vs_DEAB_48/._functional_report.html
- CTRL_vs_TTNPB_24/
- __MACOSX/._CTRL_vs_TTNPB_24
- CTRL_vs_TTNPB_24/hunter_results_table_annotated.tsv
- __MACOSX/CTRL_vs_TTNPB_24/._hunter_results_table_annotated.tsv
- CTRL_vs_TTNPB_24/.DS_Store
- __MACOSX/CTRL_vs_TTNPB_24/._.DS_Store
- CTRL_vs_TTNPB_24/DEG_report.html
- __MACOSX/CTRL_vs_TTNPB_24/._DEG_report.html
- CTRL_vs_TTNPB_24/Normalized_counts_DESeq2_ttnpb_24h.tsv
- __MACOSX/CTRL_vs_TTNPB_24/._Normalized_counts_DESeq2_ttnpb_24h.tsv
- CTRL_vs_TTNPB_24/functional_report.html
- __MACOSX/CTRL_vs_TTNPB_24/._functional_report.html
- CTRL_vs_TTNPB_48/
- __MACOSX/._CTRL_vs_TTNPB_48
- CTRL_vs_TTNPB_48/hunter_results_table_annotated.tsv
- __MACOSX/CTRL_vs_TTNPB_48/._hunter_results_table_annotated.tsv
- CTRL_vs_TTNPB_48/.DS_Store
- __MACOSX/CTRL_vs_TTNPB_48/._.DS_Store
- CTRL_vs_TTNPB_48/DEG_report.html
- __MACOSX/CTRL_vs_TTNPB_48/._DEG_report.html
- CTRL_vs_TTNPB_48/Normalized_counts_DESeq2_TTNPB48.tsv
- __MACOSX/CTRL_vs_TTNPB_48/._Normalized_counts_DESeq2_TTNPB48.tsv
- CTRL_vs_TTNPB_48/functional_report.html
- __MACOSX/CTRL_vs_TTNPB_48/._functional_report.html
