# Supplementary material for: An improved de novo assembling and polishing of Solea senegalensis transcriptome shed light on retinoic acid signalling in larvae
Source: Sci Rep. 2020 Nov 26;10:20654. doi: 10.1038/s41598-020-77201-z (PMC7691524; doi:10.1038/s41598-020-77201-z)
Supplement: Supplementary file 3 — Supplementary file 5. [file 41598_2020_77201_MOESM3_ESM.zip › CTRL_vs_DEAB_24/hunter_results_table_annotated.tsv]

	input_IDs	entrezgene	Symbol	logFC_DESeq2	FDR_DESeq2	pvalue_DESeq2	logFC_edgeR	FDR_edgeR	pvalue_edgeR	logFC_limma	FDR_limma	pvalue_limma	logFC_NOISeq	FDR_NOISeq	pvalue_NOISeq	DESeq2_DEG	edgeR_DEG	limma_DEG	NOISeq_DEG	DEG_counts	combined_FDR	FDR_labeling	mean_logFCs	genes_tag
solea_v4.0_unigene4401	ENSDARG00000078731	556241	si:dkey-85k7.12	-5.62300432210333	9.34787471313452e-95	2.61117465694619e-99	-5.614553332538	3.0970901896844e-86	4.32494091563245e-91	-5.62245446337738	2.02450879458738e-06	2.82713139866971e-10	-5.64001880997679	1.765254609154e-14	0.999999999999982	TRUE	TRUE	TRUE	TRUE	4	1.66954694470495e-192	SIGN	-5.62500773199887	PREVALENT_DEG
solea_v4.0_unigene21987	NA	NA	NA	-4.50383252783211	1.47008405497555e-100	2.05321869715435e-105	-4.50156506590291	2.45872227075881e-71	6.86698022834467e-76	-4.4918369396175	3.48307194890868e-07	8.34246015930241e-12	-4.51872827293029	2.91544566266566e-13	0.999999999999708	TRUE	TRUE	TRUE	TRUE	4	5.11196438945014e-183	SIGN	-4.5039907015707	PREVALENT_DEG
solea_v4.0_unigene414037	NA	NA	NA	-4.7524380154887	1.4089804078719e-87	5.90363164794997e-92	-4.74960253044328	1.45679320054046e-64	1.22060594934265e-68	-4.74631202131411	6.48916482873596e-07	4.53090687664848e-11	-4.77545171994544	1.66533453693773e-15	0.999999999999998	TRUE	TRUE	TRUE	TRUE	4	2.30012440068291e-165	SIGN	-4.75595107179788	PREVALENT_DEG
solea_v4.0_unigene414038	NA	NA	NA	-4.57224354156449	9.96055439383481e-86	5.56463324562344e-90	-4.56913719403255	2.30939023866809e-64	2.25746846399618e-68	-4.5648726537113	6.48916482873596e-07	4.32216163583805e-11	-4.58658846365809	1.22124532708767e-15	0.999999999999999	TRUE	TRUE	TRUE	TRUE	4	1.82790169315755e-163	SIGN	-4.57321046324161	PREVALENT_DEG
solea_v4.0_unigene571269	ENSDARG00000098204	555303	si:dkeyp-118h9.7	-4.12848393310731	8.81133402572793e-81	6.15325215835971e-85	-4.12675599092365	2.46908734201291e-54	5.17194667367596e-58	-4.16660535460379	3.48307194890868e-07	1.12661072805727e-11	-4.12622774401569	3.99680288865056e-15	0.999999999999996	TRUE	TRUE	TRUE	TRUE	4	2.29276570391728e-148	SIGN	-4.13701825566261	PREVALENT_DEG
solea_v4.0_unigene63317	ENSDARG00000098204	555303	si:dkeyp-118h9.7	-4.16640123594963	1.60114189564081e-77	1.34175775832692e-81	-4.16466066695539	3.42380388614246e-52	8.60612623244859e-56	-4.21311792393312	3.48307194890868e-07	1.45918389145734e-11	-4.16323452637893	0	1	TRUE	TRUE	TRUE	TRUE	4	1.48826477438552e-144	SIGN	-4.17685358830427	PREVALENT_DEG
solea_v4.0_unigene100387	ENSDARG00000097539	110437733	LOC110437733	-5.00656731010217	1.42730052762066e-56	2.19281076604803e-60	-4.99668123365602	4.69765926629532e-67	1.96801812580449e-71	-5.07393075472969	1.70211324896886e-05	1.28353743114535e-08	-4.97998189071083	0	1	TRUE	TRUE	TRUE	TRUE	4	7.59151317506281e-137	SIGN	-5.01429029729968	PREVALENT_DEG
solea_v4.0_unigene5627	ENSDARG00000096562	335618	wu:fj29h11	-4.45220100591906	2.98012605554476e-61	2.91357175223304e-65	-4.44767365368378	4.91959063598409e-55	9.61796800778903e-59	-4.51858298102407	3.06179272269534e-06	6.84103945861268e-10	-4.43157730664855	3.10862446895044e-15	0.999999999999997	TRUE	TRUE	TRUE	TRUE	4	7.03088557502171e-129	SIGN	-4.46250873681887	PREVALENT_DEG
solea_v4.0_unigene280563	NA	NA	NA	-4.9288477227346	9.33494206884185e-52	1.95567160201438e-55	-4.91184275275196	3.98576835307537e-65	2.78296910562447e-69	-4.8947634790796	3.96655141992515e-05	4.98519240040865e-08	-4.98351749178905	1.73194791841524e-14	0.999999999999983	TRUE	TRUE	TRUE	TRUE	4	1.25214700690249e-127	SIGN	-4.9297428615888	PREVALENT_DEG
solea_v4.0_unigene51489	ENSDARG00000062096	768158	pm20d1.2	3.41602568906969	8.08039497014668e-59	1.01570629102809e-62	3.41522722298482	1.06905823412069e-53	2.38862334114385e-57	3.41078610523379	1.1832675963773e-06	1.48713983625132e-10	3.41224836989888	3.33066907387547e-15	0.999999999999997	TRUE	TRUE	TRUE	TRUE	4	1.58969918748676e-125	SIGN	3.41357184679679	PREVALENT_DEG
solea_v4.0_unigene2191	ENSDARG00000062096	768158	pm20d1.2	3.5370794698459	5.29433501941682e-61	5.91554074153753e-65	3.53680091807206	8.19237517629767e-51	2.63126140280472e-54	3.54316711120979	1.14297029638417e-06	1.07866991424726e-10	3.53312423766583	7.21644966006352e-15	0.999999999999993	TRUE	TRUE	TRUE	TRUE	4	1.63198795668326e-124	SIGN	3.53754293419839	PREVALENT_DEG
solea_v4.0_unigene100391	ENSDARG00000097539	110437733	LOC110437733	-4.39728691585126	4.41398957699654e-52	8.6308264190773e-56	-4.38892749290166	1.29321528459557e-58	1.62532293832707e-62	-4.4146344703527	8.44063744260964e-06	4.08308526203214e-09	-4.40216940661553	0	1	TRUE	TRUE	TRUE	TRUE	4	2.4304376289012e-124	SIGN	-4.40075457143029	PREVALENT_DEG
solea_v4.0_unigene280879	NA	NA	NA	-5.70431708618007	2.10904226091792e-53	3.53475706797792e-57	-5.68779980380533	3.38123303421682e-60	3.77738643677344e-64	-5.91399092273286	6.56378323275681e-05	1.2557440341959e-07	-5.7142486852415	1.40998324127395e-14	0.999999999999986	TRUE	TRUE	TRUE	TRUE	4	2.99237244792981e-124	SIGN	-5.75508912448994	PREVALENT_DEG
solea_v4.0_unigene38217	NA	NA	NA	-3.74136408904934	7.12620766144572e-58	9.95294300401642e-62	-3.73851077095281	5.17449559223691e-46	2.45681958017114e-49	-3.79613243708385	1.14297029638417e-06	1.11727301699333e-10	-3.72882304267997	1.16573417585641e-14	0.999999999999988	TRUE	TRUE	TRUE	TRUE	4	1.84868377068231e-116	SIGN	-3.75120758494149	PREVALENT_DEG
solea_v4.0_unigene4042	ENSDARG00000096562	335618	wu:fj29h11	-4.43590220748295	8.44802540382076e-51	2.00584410208177e-54	-4.42794858052458	4.29630410045563e-51	1.31990909384197e-54	-4.44431904618504	1.10522506144719e-05	6.67367223377894e-09	-4.44943497763586	0	1	TRUE	TRUE	TRUE	TRUE	4	1.63685889963504e-115	SIGN	-4.43940120295711	PREVALENT_DEG
solea_v4.0_unigene326627	NA	NA	NA	-4.74298022369575	9.70560159959411e-44	4.47331461035218e-47	-4.73174232353159	1.61630292157334e-57	2.25709107886236e-61	-4.76949253770032	4.67750255048014e-05	6.85850813853394e-08	-4.69665546910444	0	1	TRUE	TRUE	TRUE	TRUE	4	2.90198770285975e-114	SIGN	-4.73521763850802	PREVALENT_DEG
solea_v4.0_unigene110989	NA	NA	NA	-5.39480959241765	2.71043238186004e-50	6.81403132354931e-54	-5.38041911156968	4.17657754472112e-51	1.22480279903845e-54	-5.52142666858778	6.589906449393e-05	1.2791467622757e-07	-5.42255267384927	3.33066907387547e-16	1	TRUE	TRUE	TRUE	TRUE	4	8.74480530316284e-114	SIGN	-5.4298020116061	PREVALENT_DEG
solea_v4.0_unigene2837	NA	NA	NA	-3.55992442494267	1.73321401840987e-52	3.14694091248877e-56	-3.55653159010374	5.8411342476376e-48	2.36549215446851e-51	-3.58163476807356	2.31960759907966e-06	3.88706761471246e-10	-3.5528658349489	4.77395900588817e-15	0.999999999999995	TRUE	TRUE	TRUE	TRUE	4	3.88151420677588e-113	SIGN	-3.56273915451722	PREVALENT_DEG
solea_v4.0_unigene69090	ENSDARG00000089661	100538089	LOC100538089	-3.85081185376659	2.21512895819788e-48	6.18759747537782e-52	-3.84634533568784	4.67218927189893e-52	1.23965362611478e-55	-3.8701074352086	5.53786713744003e-06	1.70134167048849e-09	-3.84180189364738	5.99520433297585e-15	0.999999999999994	TRUE	TRUE	TRUE	TRUE	4	1.17518261200171e-112	SIGN	-3.8522666295776	PREVALENT_DEG
solea_v4.0_unigene110988	NA	NA	NA	-5.12950092791842	3.4442807659701e-47	1.10641849212017e-50	-5.11424104269332	1.03857801642467e-51	2.90065079297492e-55	-5.1855739674638	8.02283044958583e-05	1.85978195032991e-07	-5.16193100078517	4.44089209850063e-16	1	TRUE	TRUE	TRUE	TRUE	4	4.18856124205413e-111	SIGN	-5.14781173471518	PREVALENT_DEG
solea_v4.0_unigene100389	ENSDARG00000097539	110437733	LOC110437733	-4.69480503979674	4.13463730546483e-48	1.21268988972977e-51	-4.68537123175109	2.7687055587922e-50	9.27928130303208e-54	-4.77214110779192	2.04797116806711e-05	1.77313521044771e-08	-4.70534435710357	4.44089209850063e-15	0.999999999999996	TRUE	TRUE	TRUE	TRUE	4	3.34248187899468e-110	SIGN	-4.71441543411083	PREVALENT_DEG
solea_v4.0_unigene671147	NA	NA	NA	-5.05021043487869	9.42438956845655e-41	5.52835042214521e-44	-5.03258956782108	1.75128816061349e-57	2.69015078435251e-61	-5.06429810725681	0.000117415748582877	3.53891404430434e-07	-5.01150003083595	1.88737914186277e-15	0.999999999999998	TRUE	TRUE	TRUE	TRUE	4	1.15780621603325e-109	SIGN	-5.03964953519813	PREVALENT_DEG
solea_v4.0_unigene69762	ENSDARG00000022183	436894	gsto1	3.56429167799116	2.86358273832089e-46	9.99868272713615e-50	3.56121815458835	2.92411688962946e-49	1.10251579416276e-52	3.55140773198489	5.30403205215828e-06	1.55543461940125e-09	3.56089540409334	1.99840144432528e-15	0.999999999999998	TRUE	TRUE	TRUE	TRUE	4	2.70998101215766e-108	SIGN	3.55945324216443	PREVALENT_DEG
solea_v4.0_unigene44672	ENSDARG00000091058	101243556	sting1	-3.65659376871989	1.8257875925809e-44	7.39505302935042e-48	-3.6519186099467	1.2218581431539e-49	4.43629545063558e-53	-3.65310130297856	6.68463303000019e-06	2.42704173690832e-09	-3.64802728310514	0	1	TRUE	TRUE	TRUE	TRUE	4	5.01934215135016e-108	SIGN	-3.65241024118757	PREVALENT_DEG
solea_v4.0_unigene23141	ENSDARG00000095040	NA	NA	-5.34028664607582	2.16359516498483e-40	1.31294500510352e-43	-5.32044725923503	1.13577234771301e-55	2.06186852677966e-59	-5.34724765498743	0.000219107893884929	1.02359313311607e-06	-5.29116000825814	1.77635683940025e-15	0.999999999999998	TRUE	TRUE	TRUE	TRUE	4	2.84201113896832e-107	SIGN	-5.32478539213911	PREVALENT_DEG
solea_v4.0_unigene324430	NA	NA	NA	-4.13121173605522	7.37260350180228e-44	3.29506434527959e-47	-4.12624498989907	9.49612265889723e-50	3.31522226605824e-53	-4.17591597449017	1.35977670207834e-05	9.30443491158203e-09	-4.09856221626263	0	1	TRUE	TRUE	TRUE	TRUE	4	3.13701724970265e-107	SIGN	-4.13298372917677	PREVALENT_DEG
solea_v4.0_unigene95838	NA	NA	NA	-6.48058023789158	3.47406124336496e-40	2.23196996040152e-43	-6.44235381280652	7.38561983102817e-57	1.23764052468005e-60	-6.49756559065178	0.0015305567161453	1.98132394339714e-05	-6.40635109725253	5.44009282066327e-15	0.999999999999995	TRUE	TRUE	TRUE	TRUE	4	6.28979078368026e-107	SIGN	-6.4567126846506	PREVALENT_DEG
solea_v4.0_unigene326626	NA	NA	NA	-4.4608649004371	2.16359516498483e-40	1.3296021908034e-43	-4.44208896237696	3.14837341355192e-52	7.47414439748397e-56	-4.43402735196066	6.62753173473508e-05	1.3092640964075e-07	-4.52223547009616	0	1	TRUE	TRUE	TRUE	TRUE	4	1.4226531315994e-105	SIGN	-4.46480417121772	PREVALENT_DEG
solea_v4.0_unigene562626	NA	NA	NA	-3.36542978422625	2.37420939887887e-44	9.94794368166679e-48	-3.36189736983301	7.20358123337365e-45	3.72200119585009e-48	-3.36293136485493	5.24295275740602e-06	1.39109205963852e-09	-3.36091909718592	0	1	TRUE	TRUE	TRUE	TRUE	4	2.65493284232103e-103	SIGN	-3.36279440402502	PREVALENT_DEG
solea_v4.0_unigene43436	ENSDARG00000062096	768158	pm20d1.2	3.77834101482433	8.25732152819993e-49	2.19121927730553e-52	3.77741912869944	1.88341103353105e-42	1.15724180247683e-45	3.74432389529179	8.00522259759179e-06	3.35415194115048e-09	3.77589407871424	3.41948691584548e-14	0.999999999999966	TRUE	TRUE	TRUE	TRUE	4	1.11579383659319e-102	SIGN	3.76899452938245	PREVALENT_DEG
solea_v4.0_unigene44683	NA	NA	NA	-3.44510967375378	1.14458777428089e-51	2.55777376618309e-55	-3.443668106747	3.21894788178976e-38	2.56221239019713e-41	-3.49291860893105	1.1832675963773e-06	1.43657422708249e-10	-3.44205374611028	2.96429547574917e-14	0.99999999999997	TRUE	TRUE	TRUE	TRUE	4	3.34230042307298e-102	SIGN	-3.45593753388553	PREVALENT_DEG
solea_v4.0_unigene30311	NA	NA	NA	-3.72906713079509	6.09989647220031e-48	1.87429604307891e-51	-3.72593461994472	2.54798110553344e-40	1.81464930012855e-43	-3.80569353412166	2.46602480129368e-06	4.5016884146351e-10	-3.70963910857832	8.88178419700125e-16	0.999999999999999	TRUE	TRUE	TRUE	TRUE	4	8.70212154160308e-102	SIGN	-3.74258359835995	PREVALENT_DEG
solea_v4.0_unigene3315	ENSDARG00000089661	100538089	LOC100538089	-3.59119506858981	6.33888057208893e-44	2.74452572989507e-47	-3.58754089380378	3.0876310712753e-44	1.6384580464804e-47	-3.61471894582221	6.22579710889075e-06	1.99962761492092e-09	-3.58862832598583	5.55111512312578e-16	0.999999999999999	TRUE	TRUE	TRUE	TRUE	4	1.71481193491513e-101	SIGN	-3.59552080855041	PREVALENT_DEG
solea_v4.0_unigene414039	NA	NA	NA	-4.8492644226024	1.13975908376904e-46	3.8204748684279e-50	-4.83902728846182	1.07999030746814e-42	6.48506957423964e-46	-4.94490039523211	6.10166133366087e-05	1.10768883309023e-07	-4.9155812960089	4.32986979603811e-15	0.999999999999996	TRUE	TRUE	TRUE	TRUE	4	8.08865169452225e-101	SIGN	-4.88719335057631	PREVALENT_DEG
solea_v4.0_unigene695743	NA	NA	NA	-4.13480446092973	8.90736779636928e-40	6.22031578399788e-43	-4.12602936518121	1.4078069362233e-48	5.5046214515085e-52	-4.15334322331009	3.1353246658614e-05	3.37131684501226e-08	-4.12061508130859	3.33066907387547e-15	0.999999999999997	TRUE	TRUE	TRUE	TRUE	4	3.20209747594593e-100	SIGN	-4.13369803268241	PREVALENT_DEG
solea_v4.0_unigene28297	ENSDARG00000040445	791754	si:ch211-219a4.3	-3.22368051523659	2.92585477396224e-45	1.14420499826733e-48	-3.22090983625562	9.97881808641865e-41	6.68877626236692e-44	-3.22455079367329	3.06179272269534e-06	6.42666637999213e-10	-3.22938827329304	8.43769498715119e-15	0.999999999999992	TRUE	TRUE	TRUE	TRUE	4	1.75430953597058e-98	SIGN	-3.22463235461463	PREVALENT_DEG
solea_v4.0_unigene23505	ENSDARG00000100280	100536767	znfx1	-3.09543004232873	3.12348249925545e-46	1.1342413299158e-49	-3.09365350478565	1.99959947804604e-37	1.75917842643347e-40	-3.11792122947551	2.13466525699142e-06	3.27905569430326e-10	-3.09096141803155	4.44089209850063e-16	1	TRUE	TRUE	TRUE	TRUE	4	1.34201846582501e-97	SIGN	-3.09949154865536	PREVALENT_DEG
solea_v4.0_unigene280867	NA	NA	NA	-3.6913207377532	1.16144758649878e-45	4.37982162257391e-49	-3.68816117932649	2.48386367115259e-36	2.32396126193581e-39	-3.77501967867925	2.46602480129368e-06	4.82116285687914e-10	-3.67695802002855	0	1	TRUE	TRUE	TRUE	TRUE	4	1.73257905197179e-96	SIGN	-3.70786490394687	PREVALENT_DEG
solea_v4.0_unigene24279	ENSDARG00000090444	567858	ponzr1	-3.72071308291382	6.93996392472118e-39	4.94333943436054e-42	-3.71475471122742	4.28750834837431e-45	2.15542941686183e-48	-3.72684990944306	1.39474654818418e-05	9.73849007250511e-09	-3.71831375196975	1.99840144432528e-15	0.999999999999998	TRUE	TRUE	TRUE	TRUE	4	1.8181460964959e-96	SIGN	-3.72015786388851	PREVALENT_DEG
solea_v4.0_unigene100390	ENSDARG00000097539	110437733	LOC110437733	-4.06798557605199	7.60254571752224e-41	4.35347385324392e-44	-4.06448097650664	1.00805839901319e-43	5.63082473963519e-47	-4.17491358510686	1.54288446721074e-05	1.12037414180922e-08	-4.03412186614872	7.66053886991358e-15	0.999999999999992	TRUE	TRUE	TRUE	TRUE	4	1.98353203281363e-96	SIGN	-4.08537550095355	PREVALENT_DEG
solea_v4.0_unigene22751	ENSDARG00000091058	101243556	sting1	-3.28695117112414	7.42176768064521e-38	5.59750072982641e-41	-3.2831896111798	8.09442610951398e-44	4.40835942286057e-47	-3.28518134884583	8.00522259759179e-06	3.43738465775531e-09	-3.28034560746447	5.55111512312578e-15	0.999999999999994	TRUE	TRUE	TRUE	TRUE	4	5.43337600348895e-94	SIGN	-3.28391693465356	PREVALENT_DEG
solea_v4.0_unigene100388	ENSDARG00000097539	110437733	LOC110437733	-4.79955529781218	8.03542568144478e-42	4.15244277452837e-45	-4.78857922970137	4.31881195414244e-40	3.13612933410706e-43	-4.92171741180015	4.7618512863517e-05	7.04868365246865e-08	-4.82504120215411	1.66533453693773e-15	0.999999999999998	TRUE	TRUE	TRUE	TRUE	4	5.59888024867742e-94	SIGN	-4.83372328536695	PREVALENT_DEG
solea_v4.0_unigene21876	NA	NA	NA	-3.53096292676887	4.3592918813924e-40	2.86158631301335e-43	-3.52596709954636	3.8124907221051e-41	2.39578386391188e-44	-3.49916272936063	1.28744344901747e-05	8.3228052953313e-09	-3.53481535848456	5.44009282066327e-15	0.999999999999995	TRUE	TRUE	TRUE	TRUE	4	2.3239352998232e-93	SIGN	-3.5227270285401	PREVALENT_DEG
solea_v4.0_unigene562987	NA	NA	NA	-3.94760897197111	4.24568481900501e-38	3.14279941629444e-41	-3.94452273788688	2.62989570848075e-43	1.54246082608841e-46	-4.03535640981212	1.92474025911815e-05	1.53205131643254e-08	-3.9089294027441	5.77315972805081e-15	0.999999999999994	TRUE	TRUE	TRUE	TRUE	4	2.47498973028614e-93	SIGN	-3.95910438060355	PREVALENT_DEG
solea_v4.0_unigene25622	NA	NA	NA	-4.68965780490788	2.7501059071916e-40	1.72844265735027e-43	-4.68305952948954	2.08807530508255e-40	1.45794952177249e-43	-4.91371096106403	3.70243918362588e-05	4.6015512825402e-08	-4.61330947995907	1.77635683940025e-15	0.999999999999998	TRUE	TRUE	TRUE	TRUE	4	7.42436678134865e-93	SIGN	-4.72493444385513	PREVALENT_DEG
solea_v4.0_unigene21834	ENSDARG00000040505	492462	yif1b	-3.00321094693552	8.84856528668769e-40	6.05566696528857e-43	-3.0005274723553	4.4212512137066e-38	3.58096034625028e-41	-3.01260043848663	4.81177779630926e-06	1.20949588512172e-09	-2.99693109844602	0	1	TRUE	TRUE	TRUE	TRUE	4	4.01652377132941e-92	SIGN	-3.00331748905587	PREVALENT_DEG
solea_v4.0_unigene46071	NA	NA	NA	-3.42696855268317	6.49603025829491e-41	3.62911786940874e-44	-3.42463530989588	8.64326427732819e-37	7.84544306697852e-40	-3.48280745432011	5.30403205215828e-06	1.52745679591364e-09	-3.41017612600958	0	1	TRUE	TRUE	TRUE	TRUE	4	6.3155441166345e-92	SIGN	-3.43614686072718	PREVALENT_DEG
solea_v4.0_unigene440480	NA	NA	NA	-4.88628977219427	2.4202906916395e-42	1.1831195157388e-45	-4.87583554640767	1.79723232423271e-37	1.50585029261224e-40	-4.97448703952583	0.000117415748582877	3.55496362353655e-07	-4.94605551407313	1.77635683940025e-15	0.999999999999998	TRUE	TRUE	TRUE	TRUE	4	1.70982134760471e-91	SIGN	-4.92066696805023	PREVALENT_DEG
solea_v4.0_unigene280564	NA	NA	NA	-4.27270294092716	3.73724140566766e-38	2.71423557723877e-41	-4.26088090327181	4.0216916038113e-41	2.5834075377087e-44	-4.30683548158221	4.41862920101261e-05	6.29381620588307e-08	-4.31165045761459	3.44169137633799e-15	0.999999999999997	TRUE	TRUE	TRUE	TRUE	4	4.25468348536748e-91	SIGN	-4.28801744584894	PREVALENT_DEG
solea_v4.0_unigene571524	ENSDARG00000096562	335618	wu:fj29h11	-5.03799092583244	4.04846084635093e-36	3.10989464307185e-39	-5.02667056795213	1.83736582190959e-43	1.05197596283052e-46	-5.31773407431846	0.00028852182172036	1.66380324908312e-06	-4.96327009492153	2.66453525910038e-15	0.999999999999997	TRUE	TRUE	TRUE	TRUE	4	1.05142309932217e-90	SIGN	-5.08641641575614	PREVALENT_DEG
solea_v4.0_unigene95837	NA	NA	NA	-7.10525702606151	3.45943703622755e-12	2.04380210104087e-14	-7.17605689035129	8.49855001472756e-67	4.74713029729231e-71	-7.77270457431404	0.00202096487683141	2.96893597322531e-05	-6.98429348203578	1.11022302462516e-16	1	TRUE	TRUE	TRUE	TRUE	4	1.21052794937872e-90	SIGN	-7.25957799319065	PREVALENT_DEG
solea_v4.0_unigene60475	NA	NA	NA	-3.53825583188133	3.96928893441504e-42	1.99575974020505e-45	-3.53561327293693	7.79430497677627e-35	7.72791025486825e-38	-3.61308992084075	3.73675052585665e-06	8.87093407897823e-10	-3.5228014705549	1.26565424807268e-14	0.999999999999987	TRUE	TRUE	TRUE	TRUE	4	2.57440588896594e-89	SIGN	-3.55244012405348	PREVALENT_DEG
solea_v4.0_unigene3060	NA	NA	NA	-5.12878440830557	3.32848594195222e-31	3.10862294940806e-34	-5.11114367817305	1.94302654329119e-45	9.49670842273311e-49	-5.28178707123184	0.000399089462771895	2.72524434150896e-06	-5.00967454490974	9.99200722162641e-16	0.999999999999999	TRUE	TRUE	TRUE	TRUE	4	4.36186618168541e-88	SIGN	-5.13284742565505	PREVALENT_DEG
solea_v4.0_unigene280871	ENSDARG00000096562	335618	wu:fj29h11	-4.72282086109362	2.43806832305329e-41	1.32801665664434e-44	-4.71592534150137	1.75826385319074e-34	1.81694630828257e-37	-5.01521779264981	2.63841655829686e-05	2.61594156736597e-08	-4.70092641485929	3.79696274421804e-14	0.999999999999962	TRUE	TRUE	TRUE	TRUE	4	6.98389062103195e-87	SIGN	-4.78872260252602	PREVALENT_DEG
solea_v4.0_unigene431414	NA	NA	NA	-5.07581661992244	1.031442725781e-28	1.10924859125319e-31	-5.04691752296027	1.39277485886907e-46	6.02932839337261e-50	-5.09945942707345	0.000563171561388192	4.50631622225156e-06	-5.06967936394437	4.44089209850063e-15	0.999999999999996	TRUE	TRUE	TRUE	TRUE	4	5.67033540260609e-86	SIGN	-5.07296823347513	PREVALENT_DEG
solea_v4.0_unigene69100	ENSDARG00000076563	436896	rarres3l	-4.29693854348797	1.25970762239577e-41	6.68569248886705e-45	-4.29089681086549	4.10823040468273e-32	4.8190385978683e-35	-4.47760802102848	6.46208542766279e-06	2.16575967412243e-09	-4.26080738315905	2.52020626589911e-14	0.999999999999975	TRUE	TRUE	TRUE	TRUE	4	1.31414644792231e-85	SIGN	-4.33156268963525	PREVALENT_DEG
solea_v4.0_unigene37468	ENSDARG00000021688	360142	mxa	-3.65473231699949	3.62249186088935e-32	3.18743260710386e-35	-3.64923932618356	4.99166325489946e-40	3.69443028221856e-43	-3.66613436117104	3.47297206810155e-05	4.26467651976509e-08	-3.63497619180238	5.55111512312578e-15	0.999999999999994	TRUE	TRUE	TRUE	TRUE	4	5.1525604962428e-84	SIGN	-3.65127054903912	PREVALENT_DEG
solea_v4.0_unigene46365	ENSDARG00000076483	559844	dhrs13b.2	-3.40496494070064	3.94143668994666e-33	3.24787727072799e-36	-3.39651152493788	1.84776074881056e-37	1.57398974553057e-40	-3.38907960355935	2.02594901145868e-05	1.72088545021047e-08	-3.43129811180378	1.22124532708767e-15	0.999999999999999	TRUE	TRUE	TRUE	TRUE	4	2.60039869411957e-83	SIGN	-3.40546354525041	PREVALENT_DEG
solea_v4.0_unigene7819	NA	NA	NA	-4.61866258819784	1.82771343194392e-32	1.55715190643136e-35	-4.60309269225489	1.54716908968256e-38	1.20990740151129e-41	-4.7792018012442	0.00015975362444363	6.29109371499841e-07	-4.63841360507194	6.77236045021345e-15	0.999999999999993	TRUE	TRUE	TRUE	TRUE	4	4.23498626195793e-82	SIGN	-4.65984267169222	PREVALENT_DEG
solea_v4.0_unigene103896	NA	NA	NA	-4.46867682636962	1.47779664537455e-42	7.01756811446174e-46	-4.46754182037322	3.8711671568408e-27	6.54114266132855e-30	-4.54378694606092	8.41247966922609e-06	3.75924241607645e-09	-4.49205313014701	3.35287353436797e-14	0.999999999999966	TRUE	TRUE	TRUE	TRUE	4	2.17907065057716e-81	SIGN	-4.49301468073769	PREVALENT_DEG
solea_v4.0_unigene46572	ENSDARG00000113458	100535316	LOC100535316	-2.71099486292427	8.13599465148056e-34	6.59070224145411e-37	-2.70816591124594	7.85753857127353e-35	7.90033203647108e-38	-2.70367497010257	6.90416694130463e-06	2.60316306961633e-09	-2.71089319603366	5.32907051820075e-15	0.999999999999995	TRUE	TRUE	TRUE	TRUE	4	3.15854215133896e-81	SIGN	-2.70843223507661	PREVALENT_DEG
solea_v4.0_unigene32376	ENSDARG00000062096	768158	pm20d1.2	3.25372463006063	2.95472334461394e-34	2.35225674440977e-37	3.25229600253095	6.11142244639351e-33	6.91279455603791e-36	3.22288283583557	2.10389532596315e-05	1.90969412355264e-08	3.25290106817097	0	1	TRUE	TRUE	TRUE	TRUE	4	5.61460614192621e-81	SIGN	3.24545113414953	PREVALENT_DEG
solea_v4.0_unigene550184	NA	NA	NA	-3.60534636509316	9.1289872206674e-33	7.65009613598017e-36	-3.60093331642909	4.0169932365919e-34	4.31934756622785e-37	-3.59793993629733	4.38407193146881e-05	6.18337194635316e-08	-3.59502518403572	0	1	TRUE	TRUE	TRUE	TRUE	4	2.32488052939576e-80	SIGN	-3.59981120046382	PREVALENT_DEG
solea_v4.0_unigene280869	NA	NA	NA	-4.51150636833137	7.63772102195184e-29	8.1071914086557e-32	-4.49444596225691	7.41038972845433e-39	5.5880609598734e-42	-4.48915295870621	0.000408617903540276	2.84166619135676e-06	-4.48810219305816	0	1	TRUE	TRUE	TRUE	TRUE	4	3.32607496885535e-80	SIGN	-4.49580187058816	PREVALENT_DEG
solea_v4.0_unigene6403	NA	NA	NA	-4.47997985985756	8.84856528668769e-40	6.02703431986577e-43	-4.47782873923033	4.65521555760015e-26	8.77606619572713e-29	-4.56800655140392	8.44063744260964e-06	4.125433745166e-09	-4.50662214200775	1.11022302462516e-16	1	TRUE	TRUE	TRUE	TRUE	4	4.96950737042487e-80	SIGN	-4.50810932312489	PREVALENT_DEG
solea_v4.0_unigene3575	ENSDARG00000079166	565980	ace	-4.90708216984086	2.43012999720308e-29	2.51162194713652e-32	-4.88248602886309	2.18137548298659e-37	1.94956054896162e-40	-5.14020472297014	0.000618564445511858	5.15686320305236e-06	-4.96215814941538	0	1	TRUE	TRUE	TRUE	TRUE	4	4.52893368810008e-79	SIGN	-4.97298276777237	PREVALENT_DEG
solea_v4.0_unigene511960	ENSDARG00000100280	100536767	znfx1	-3.52222674529013	1.01444752848908e-30	1.00132288369293e-33	-3.51232529622903	8.72443746585125e-35	8.89378487651363e-38	-3.50126478434068	4.03580826835269e-05	5.18495127340382e-08	-3.55185249516322	3.44169137633799e-15	0.999999999999997	TRUE	TRUE	TRUE	TRUE	4	1.44821678488758e-77	SIGN	-3.52191733025577	PREVALENT_DEG
solea_v4.0_unigene29388	ENSDARG00000097539	110437733	LOC110437733	-5.70544363263791	3.12713048362242e-26	4.10550797442013e-29	-5.66108767976908	1.9012668331567e-40	1.30096459746793e-43	-5.54048024049386	0.00293382148206776	5.3248553906508e-05	-5.66206350425503	1.11022302462516e-15	0.999999999999999	TRUE	TRUE	TRUE	TRUE	4	2.26520922935514e-77	SIGN	-5.64226876428897	PREVALENT_DEG
solea_v4.0_unigene430170	NA	NA	NA	-3.04914869816128	7.54843016300192e-31	7.2744267552219e-34	-3.04653896980567	7.7386677726992e-33	8.86148243766701e-36	-3.07903650934017	1.28744344901747e-05	8.53187445104675e-09	-3.03564730739755	6.55031584528842e-15	0.999999999999993	TRUE	TRUE	TRUE	TRUE	4	5.47492609139158e-76	SIGN	-3.05259287117616	PREVALENT_DEG
solea_v4.0_unigene280868	NA	NA	NA	-5.31603502101976	1.48560197258899e-25	2.05414314845612e-28	-5.28215322873703	1.06308699866582e-38	8.16503071171907e-42	-5.27404964211296	0.00174764006165984	2.43561622892965e-05	-5.22735671243016	3.33066907387547e-16	1	TRUE	TRUE	TRUE	TRUE	4	1.01156617048143e-75	SIGN	-5.27489865107498	PREVALENT_DEG
solea_v4.0_unigene430485	NA	NA	NA	-3.00501462104241	6.22157396817084e-32	5.56126110648101e-35	-3.00213798487516	4.56776548146384e-30	6.12352305851876e-33	-3.03156437158078	1.10522506144719e-05	6.85479729335151e-09	-3.00251371730867	1.55431223447522e-15	0.999999999999998	TRUE	TRUE	TRUE	TRUE	4	5.22979820079301e-75	SIGN	-3.01030767370176	PREVALENT_DEG
solea_v4.0_unigene95861	NA	NA	NA	-6.87907517185892	3.02800783907575e-16	1.01498887048448e-18	-6.74508284629987	2.54356359658067e-47	1.06559011168021e-50	-6.71273828626166	0.00112831347083031	1.26416543923346e-05	-6.78902711514058	7.7715611723761e-16	0.999999999999999	TRUE	TRUE	TRUE	TRUE	4	7.19703190801021e-75	SIGN	-6.78148085489026	PREVALENT_DEG
solea_v4.0_unigene46256	ENSDARG00000021688	360142	mxa	-3.85120319409097	2.2153889916934e-28	2.5062711536078e-31	-3.8384527519059	4.30400875567557e-33	4.80827678332699e-36	-3.89174120297577	0.000100615510838983	2.70835194325785e-07	-3.87355011241911	0	1	TRUE	TRUE	TRUE	TRUE	4	1.1267100287306e-74	SIGN	-3.86373681534794	PREVALENT_DEG
solea_v4.0_unigene44884	NA	NA	NA	-3.35616047154211	9.17762771070007e-28	1.07671996494198e-30	-3.34713750519631	2.26822343947848e-34	2.37560058596406e-37	-3.34285798974416	4.35928091347076e-05	5.95896681127756e-08	-3.37110083605083	5.99520433297585e-15	0.999999999999994	TRUE	TRUE	TRUE	TRUE	4	5.6043184725447e-74	SIGN	-3.35431420063335	PREVALENT_DEG
solea_v4.0_unigene562986	NA	NA	NA	-3.86025752787846	1.14509967044379e-28	1.2474723710473e-31	-3.85698724808172	3.09694998869957e-31	3.80577571575985e-34	-4.02398827477014	7.37943529824494e-05	1.62994709949721e-07	-3.81817440084861	0	1	TRUE	TRUE	TRUE	TRUE	4	2.9117259394064e-73	SIGN	-3.88985186289473	PREVALENT_DEG
solea_v4.0_unigene22398	ENSDARG00000061222	100001302	uba7	-3.64295522536606	2.53679260573151e-26	3.25961144327852e-29	-3.63839365299707	1.49968737234917e-33	1.65445192592633e-36	-3.7306973600427	8.48616621437675e-05	2.06199262854567e-07	-3.61285344637	0	1	TRUE	TRUE	TRUE	TRUE	4	3.57965980290522e-73	SIGN	-3.65622492119396	PREVALENT_DEG
solea_v4.0_unigene3720	NA	NA	NA	-3.01958406274433	1.56134053492537e-30	1.57008503630814e-33	-3.01688486165167	2.38648578473121e-29	3.36594140843252e-32	-3.05012988569086	1.43609601414463e-05	1.02277470634515e-08	-3.01321984615872	4.88498130835069e-15	0.999999999999995	TRUE	TRUE	TRUE	TRUE	4	2.52584563629526e-72	SIGN	-3.0249546640614	PREVALENT_DEG
solea_v4.0_unigene46258	ENSDARG00000021688	360142	mxa	-3.62730530117331	1.76408854699955e-29	1.79860701868695e-32	-3.62373760339751	1.79912243383253e-30	2.3616465407102e-33	-3.73763026274022	3.35211183727925e-05	4.02571733006586e-08	-3.59234198348674	2.77555756156289e-15	0.999999999999997	TRUE	TRUE	TRUE	TRUE	4	2.84753659601623e-72	SIGN	-3.64525378769944	PREVALENT_DEG
solea_v4.0_unigene22540	ENSDARG00000089432	563681	si:ch211-212k18.15	-3.94345860844847	2.86738633865217e-35	2.2426798553684e-38	-3.94166033143194	3.50623621989169e-25	7.24651529875673e-28	-4.07363129470123	7.68010835967827e-06	3.00297492069532e-09	-3.94969811281976	5.67323965583455e-14	0.999999999999943	TRUE	TRUE	TRUE	TRUE	4	4.19643129386536e-72	SIGN	-3.97711208685035	PREVALENT_DEG
solea_v4.0_unigene30296	ENSDARG00000006266	30768	stat1a	-2.65209291520631	1.01444752848908e-30	1.00596062127578e-33	-2.64994501790836	1.28426618195995e-28	1.95482493832753e-31	-2.63241706652539	1.10522506144719e-05	6.25920795486314e-09	-2.65880812496726	3.44169137633799e-15	0.999999999999997	TRUE	TRUE	TRUE	TRUE	4	4.73766007704544e-72	SIGN	-2.64831578115183	PREVALENT_DEG
solea_v4.0_unigene20235	NA	NA	NA	2.41994387996689	3.32848594195222e-31	3.11468816758333e-34	2.42045912684715	8.3470557004258e-28	1.32881489994211e-30	2.42689707498105	6.48112598016001e-06	2.26264696975283e-09	2.41718020020135	3.44169137633799e-15	0.999999999999997	TRUE	TRUE	TRUE	TRUE	4	5.90242996025052e-72	SIGN	2.42112007049911	PREVALENT_DEG
solea_v4.0_unigene19840	ENSDARG00000099377	101885359	si:cabz01030277.1	-3.79597252316795	3.89726896347786e-25	5.55205288167072e-28	-3.7793147283862	7.36266709841575e-35	7.19713303852957e-38	-3.73719332944013	0.000197509460070168	8.58195425610687e-07	-3.81816924229088	1.11022302462516e-15	0.999999999999999	TRUE	TRUE	TRUE	TRUE	4	5.99116787055518e-72	SIGN	-3.78266245582129	PREVALENT_DEG
solea_v4.0_unigene327622	ENSDARG00000076483	559844	dhrs13b.2	-3.56950802030342	2.86418880519483e-26	3.72029719525579e-29	-3.56429621767655	6.61006253190186e-34	7.19990053747166e-37	-3.62222912058718	6.96867199686442e-05	1.45130588535679e-07	-3.53715389211963	5.88418203051333e-15	0.999999999999994	TRUE	TRUE	TRUE	TRUE	4	7.36595372841419e-72	SIGN	-3.5732968126717	PREVALENT_DEG
solea_v4.0_unigene56070	ENSDARG00000040505	492462	yif1b	-2.65761760645983	1.84011753157973e-28	2.03032563296693e-31	-2.65617516604924	3.98413978136126e-29	5.84184718674671e-32	-2.68899651161993	1.03360698637916e-05	5.62919598782117e-09	-2.64699413211191	0	1	TRUE	TRUE	TRUE	TRUE	4	7.9715895495057e-72	SIGN	-2.66244585406023	PREVALENT_DEG
solea_v4.0_unigene323514	ENSDARG00000040505	492462	yif1b	-2.93967359680818	6.0586632988951e-31	5.75411813467879e-34	-2.93800439411478	1.38262921656267e-28	2.12385440332207e-31	-3.00635240271663	8.00522259759179e-06	3.46546432796181e-09	-2.92584761845902	1.99840144432528e-14	0.99999999999998	TRUE	TRUE	TRUE	TRUE	4	1.25989649426806e-71	SIGN	-2.95246950302465	PREVALENT_DEG
solea_v4.0_unigene562832	NA	NA	NA	-5.46005020683468	2.76706195775808e-25	3.90331230510993e-28	-5.42408025436022	2.70297236713458e-34	2.86867616118179e-37	-5.54489221850711	0.00459125688601143	0.000105276411211154	-5.41747143854569	0	1	TRUE	TRUE	TRUE	TRUE	4	3.52146945625912e-71	SIGN	-5.46162352956192	PREVALENT_DEG
solea_v4.0_unigene95857	NA	NA	NA	-5.65465930492713	4.47782740031923e-22	7.94262601210271e-25	-5.60815714617168	1.87728816323159e-37	1.62535771708363e-40	-6.12092034457271	0.00585478504611215	0.00015558798970467	-5.48894997784054	0	1	TRUE	TRUE	TRUE	TRUE	4	5.01635809602848e-71	SIGN	-5.71817169337802	PREVALENT_DEG
solea_v4.0_unigene6576	ENSDARG00000051804	NA	NA	-3.40199186007947	4.30117600801718e-24	6.54797112912013e-27	-3.39012353482322	1.2626682384332e-32	1.46350319494422e-35	-3.35861471240174	0.000106075043120977	2.94755141702258e-07	-3.41615177818659	1.11022302462516e-16	1	TRUE	TRUE	TRUE	TRUE	4	5.62980696001786e-70	SIGN	-3.39172047137275	PREVALENT_DEG
solea_v4.0_unigene414728	NA	NA	NA	2.68313090303249	4.62027912224317e-25	6.64658374545799e-28	2.68065257241946	2.21094803623019e-30	2.93311078678772e-33	2.66749863495465	2.47981886709752e-05	2.32017684814319e-08	2.68058941509852	0	1	TRUE	TRUE	TRUE	TRUE	4	2.41292371624497e-69	SIGN	2.67796788137628	PREVALENT_DEG
solea_v4.0_unigene19615	NA	NA	NA	-4.139006712655	1.52182347391962e-27	1.82791405965288e-30	-4.13024894675742	1.30725977269543e-29	1.82552684359088e-32	-4.38053146420171	0.000169959439393366	6.90660478473253e-07	-4.10356892494202	9.99200722162641e-16	0.999999999999999	TRUE	TRUE	TRUE	TRUE	4	2.88939109070973e-69	SIGN	-4.18833901213904	PREVALENT_DEG
solea_v4.0_unigene3757	ENSDARG00000103551	563001	rnf213b	-2.94723112612092	2.75785884275328e-31	2.50367777174211e-34	-2.94582024294614	6.32050568926866e-26	1.22685419747011e-28	-3.01271985271584	8.44063744260964e-06	3.94668835294005e-09	-2.94382929848936	4.57411886145564e-14	0.999999999999954	TRUE	TRUE	TRUE	TRUE	4	5.6868658314448e-69	SIGN	-2.96240013006806	PREVALENT_DEG
solea_v4.0_unigene563912	NA	NA	NA	-5.56267661875166	7.9834245764272e-21	1.52757603733366e-23	-5.50470330357823	2.2854450881908e-36	2.10640100294083e-39	-6.11795330197095	0.00363129639881311	7.22608206718151e-05	-5.56107349297172	0	1	TRUE	TRUE	TRUE	TRUE	4	6.20617067790876e-69	SIGN	-5.68660167931814	PREVALENT_DEG
solea_v4.0_unigene509568	NA	NA	NA	-2.72181150675456	6.00350687929668e-26	8.13335615430073e-29	-2.7188577212806	4.78173300211298e-29	7.07811336718302e-32	-2.71255514488859	2.49922575513998e-05	2.37323490224156e-08	-2.71854710864453	0	1	TRUE	TRUE	TRUE	TRUE	4	6.71109870892808e-69	SIGN	-2.71794287039207	PREVALENT_DEG
solea_v4.0_unigene326600	ENSDARG00000021688	360142	mxa	-3.90823642619297	5.18963960164104e-25	7.53812928351888e-28	-3.89934844072339	6.44620505435772e-31	8.2816766513184e-34	-3.99800506427925	0.000224616667228038	1.10338134826177e-06	-3.86917564398001	0	1	TRUE	TRUE	TRUE	TRUE	4	7.02311748416233e-69	SIGN	-3.9186913937939	PREVALENT_DEG
solea_v4.0_unigene19613	ENSDARG00000074052	100148091	si:ch211-281g13.5	-5.17733524404953	2.09977280431773e-21	3.90047043917176e-24	-5.14149935352825	1.1930536413907e-35	1.13290947653355e-38	-5.26514078499441	0.0019582584168729	2.83306203027556e-05	-5.0461062899179	8.88178419700125e-16	0.999999999999999	TRUE	TRUE	TRUE	TRUE	4	3.56308388307436e-68	SIGN	-5.15752041812252	PREVALENT_DEG
solea_v4.0_unigene414371	NA	NA	NA	-5.72948919815095	4.96674282183933e-19	1.25557682475023e-21	-5.6540673336257	4.90661584615684e-38	4.04259649383122e-41	-6.08572622312862	0.00283646556827082	5.09260248684821e-05	-5.78318533942392	6.66133814775094e-16	0.999999999999999	TRUE	TRUE	TRUE	TRUE	4	3.7617738234308e-68	SIGN	-5.8131170235823	PREVALENT_DEG
solea_v4.0_unigene510817	NA	NA	NA	-5.06433303365664	6.93963006702971e-26	9.49850900946817e-29	-5.04146924982924	1.85746829125744e-31	2.2566644510459e-34	-5.36036406863496	0.00267720030269891	4.67998634601051e-05	-5.0185299553795	3.88578058618805e-15	0.999999999999996	TRUE	TRUE	TRUE	TRUE	4	1.07496111827953e-67	SIGN	-5.12117407687508	PREVALENT_DEG
solea_v4.0_unigene92600	ENSDARG00000042620	564619	gstr	2.28443421445613	2.33974238051004e-27	2.87570118974963e-30	2.28419389016549	9.55308428477515e-26	1.86766066173512e-28	2.27291906084523	1.03360698637916e-05	5.50874379272289e-09	2.28284217443369	0	1	TRUE	TRUE	TRUE	TRUE	4	2.03253468824059e-67	SIGN	2.28109733497513	PREVALENT_DEG
solea_v4.0_unigene37507	NA	NA	NA	-6.39283163335267	1.65763937588318e-10	1.3034413450219e-12	-6.36077473202526	2.13982876690653e-46	9.86096205947711e-50	-6.9746994799201	0.00533137878079553	0.000133116956571183	-6.32979086028266	1.66533453693773e-15	0.999999999999998	TRUE	TRUE	TRUE	TRUE	4	2.48644941261457e-67	SIGN	-6.51452417639517	PREVALENT_DEG
solea_v4.0_unigene59659	NA	NA	NA	-4.77389186780129	9.20081058605356e-28	1.09229025519149e-30	-4.75813399833765	2.0214915173674e-26	3.58510574927608e-29	-5.09029336924598	0.000344999416988801	2.15353636913831e-06	-4.804191952577	0	1	TRUE	TRUE	TRUE	TRUE	4	5.54304349803757e-67	SIGN	-4.85662779699048	PREVALENT_DEG
solea_v4.0_unigene6381	ENSDARG00000058445	678514	zgc:136472	-3.53199632302303	2.44757579523036e-22	4.23887761852212e-25	-3.52183634645101	7.83993367333056e-31	1.01817320432864e-33	-3.52549854603158	0.000173047580174069	7.05626217160008e-07	-3.52006724016077	0	1	TRUE	TRUE	TRUE	TRUE	4	2.78463693809503e-66	SIGN	-3.5248496139166	PREVALENT_DEG
solea_v4.0_unigene324311	NA	NA	NA	-3.28998846894172	2.39869575770119e-26	3.04866428233367e-29	-3.28653055234143	1.92588840422104e-27	3.11971868300015e-30	-3.31906935743066	5.64779292506721e-05	9.54312168598146e-08	-3.27650356057673	1.77635683940025e-15	0.999999999999998	TRUE	TRUE	TRUE	TRUE	4	3.48623435493718e-66	SIGN	-3.29302298482264	PREVALENT_DEG
solea_v4.0_unigene441086	ENSDARG00000006266	30768	stat1a	-3.50580537603148	5.89703457002107e-24	9.05981651562617e-27	-3.49368251220595	9.74426728917517e-30	1.34713372661408e-32	-3.51140489080298	0.000122873931429872	3.77306561549799e-07	-3.5300057443702	1.4432899320127e-15	0.999999999999999	TRUE	TRUE	TRUE	TRUE	4	7.55633416899584e-66	SIGN	-3.51022463085265	PREVALENT_DEG
solea_v4.0_unigene562753	NA	NA	NA	-3.67045032071053	6.09636256054258e-25	9.02546727492721e-28	-3.6659722459032	3.04891137959382e-28	4.76858084784957e-31	-3.75114226803028	0.000134135249824413	4.27552370141506e-07	-3.62600912643688	4.44089209850063e-16	1	TRUE	TRUE	TRUE	TRUE	4	8.19759207507316e-66	SIGN	-3.67839349027022	PREVALENT_DEG
solea_v4.0_unigene2904	ENSDARG00000100370	NA	NA	-5.48647814697374	6.18393847046102e-09	6.53813799374153e-11	-5.39733458678983	1.74677268374632e-46	7.80571510681222e-50	-6.02606054565099	0.00217486300781016	3.38560152465391e-05	-5.48224099245243	5.32907051820075e-15	0.999999999999995	TRUE	TRUE	TRUE	TRUE	4	9.24843914630883e-66	SIGN	-5.59802856796675	PREVALENT_DEG
solea_v4.0_unigene332403	NA	NA	NA	-3.55923557741087	2.72820071718725e-23	4.38194782715587e-26	-3.54739469163225	6.19085662646188e-30	8.47233555918537e-33	-3.57343948200153	0.000156763884846292	5.86418900131215e-07	-3.57371299694751	9.99200722162641e-16	0.999999999999999	TRUE	TRUE	TRUE	TRUE	4	1.92779812726272e-65	SIGN	-3.56344568699804	PREVALENT_DEG
solea_v4.0_unigene20739	NA	NA	NA	-4.95562309547283	2.36277190052191e-22	4.05900841861191e-25	-4.917662473151	3.6333463697979e-31	4.51567975020266e-34	-4.83241873528825	0.00407324844057666	8.71985736545736e-05	-5.02736168612489	0	1	TRUE	TRUE	TRUE	TRUE	4	2.80902928073098e-65	SIGN	-4.93326649750924	PREVALENT_DEG
solea_v4.0_unigene281593	ENSDARG00000076924	100318899	als2b	-4.13723594501158	7.84435222836968e-22	1.42427378830439e-24	-4.11290372402218	1.7995779669357e-31	2.16120241804874e-34	-4.09907325421453	0.000735588897247123	6.76429630194949e-06	-4.16160326549325	8.88178419700125e-16	0.999999999999999	TRUE	TRUE	TRUE	TRUE	4	6.56766417327745e-65	SIGN	-4.12770404718538	PREVALENT_DEG
solea_v4.0_unigene22502	NA	NA	NA	-3.46365920220719	4.89370230636816e-28	5.60459767765177e-31	-3.46015097973757	1.21120262603559e-23	2.84153108747353e-26	-3.58968439435735	2.02594901145868e-05	1.7257769822508e-08	-3.44005206993457	2.88657986402541e-15	0.999999999999997	TRUE	TRUE	TRUE	TRUE	4	2.40846549587697e-64	SIGN	-3.48838666155917	PREVALENT_DEG
solea_v4.0_unigene327171	NA	NA	NA	-2.92966414284694	7.14736422070615e-24	1.10805657690524e-26	-2.92907062350719	5.53493600571825e-28	8.73408418721075e-31	-2.98150948701122	3.1353246658614e-05	3.33209459858179e-08	-2.9048474061723	3.10862446895044e-15	0.999999999999997	TRUE	TRUE	TRUE	TRUE	4	2.6737516680475e-64	SIGN	-2.93627291488441	PREVALENT_DEG
solea_v4.0_unigene75171	ENSDARG00000042620	564619	gstr	2.36306651943138	1.64939942514788e-26	2.0502597639375e-29	2.36255203001252	2.87929911246537e-26	5.18683962446631e-29	2.3489113359801	1.28744344901747e-05	8.62970053803081e-09	2.36226941484503	8.17124146124115e-14	0.999999999999918	TRUE	TRUE	TRUE	TRUE	4	3.44778546707508e-64	SIGN	2.35919982506726	PREVALENT_DEG
solea_v4.0_unigene413685	ENSDARG00000042620	564619	gstr	2.3037001788164	8.97193013151114e-24	1.40345001289019e-26	2.30277541844678	3.2525986743419e-26	5.95015258118683e-29	2.29643424415584	1.83540335228641e-05	1.43531053942241e-08	2.30166850151063	0	1	TRUE	TRUE	TRUE	TRUE	4	4.0903066594244e-64	SIGN	2.30114458573241	PREVALENT_DEG
solea_v4.0_unigene51404	NA	NA	NA	-4.29613011508892	2.01810380876917e-32	1.74754446491835e-35	-4.29517231807384	7.09358758025542e-20	2.28825405814691e-22	-4.41797296791589	2.09898921995618e-05	1.87592948020103e-08	-4.31575506823921	2.8199664825479e-14	0.999999999999972	TRUE	TRUE	TRUE	TRUE	4	5.79004178940181e-64	SIGN	-4.33125761732947	PREVALENT_DEG
solea_v4.0_unigene46257	ENSDARG00000004953	360143	mxb	-3.26415182652658	8.22264572007236e-23	1.36663199302869e-25	-3.25747173608234	1.65093458280798e-28	2.55905234871785e-31	-3.26507182169993	0.000106075043120977	2.926800098863e-07	-3.25252953224931	9.99200722162641e-16	0.999999999999999	TRUE	TRUE	TRUE	TRUE	4	9.73438324510789e-64	SIGN	-3.25980622913954	PREVALENT_DEG
solea_v4.0_unigene34140	NA	NA	NA	-3.18249255894041	1.68088674088708e-27	2.04244677240152e-30	-3.18023435333864	1.51140074470213e-23	3.56691419989749e-26	-3.31301970323544	1.10522506144719e-05	6.94527688383234e-09	-3.16404745786643	7.7715611723761e-15	0.999999999999992	TRUE	TRUE	TRUE	TRUE	4	1.46477969937387e-63	SIGN	-3.20994851834523	PREVALENT_DEG
solea_v4.0_unigene281405	NA	NA	NA	-4.24190707739049	4.14802871719185e-21	7.87904727074528e-24	-4.22347252856616	6.16212446186479e-31	7.83065669640687e-34	-4.24121772717416	0.00073100222066664	6.69651524587789e-06	-4.18664163974053	1.4432899320127e-15	0.999999999999999	TRUE	TRUE	TRUE	TRUE	4	1.80303663961845e-63	SIGN	-4.22330974321784	PREVALENT_DEG
solea_v4.0_unigene323614	NA	NA	NA	-4.86050471999382	1.75751814709968e-20	3.63290947877419e-23	-4.82653363177687	5.59918222528092e-32	6.64614563816336e-35	-4.90554065722294	0.00210662699959245	3.17310503129446e-05	-4.78942619626594	1.55431223447522e-15	0.999999999999998	TRUE	TRUE	TRUE	TRUE	4	2.1470889598191e-63	SIGN	-4.84550130131489	PREVALENT_DEG
solea_v4.0_unigene517154	NA	NA	NA	-3.9029012580378	5.82719610643161e-26	7.81310948780618e-29	-3.89458587799594	2.52361583954063e-24	5.63857749373691e-27	-3.97607898963004	0.000134135249824413	4.33491487387517e-07	-3.92166232725153	1.11022302462516e-15	0.999999999999999	TRUE	TRUE	TRUE	TRUE	4	1.40704794850843e-62	SIGN	-3.92380711322883	PREVALENT_DEG
solea_v4.0_unigene66271	ENSDARG00000103551	563001	rnf213b	-2.91409908400578	6.15779694681031e-28	7.1383280015818e-31	-2.91295641357735	7.04231575460238e-22	1.92751555355686e-24	-2.96665634802552	1.10522506144719e-05	6.74131313725871e-09	-2.91770881291613	5.32907051820075e-15	0.999999999999995	TRUE	TRUE	TRUE	TRUE	4	1.63620279863572e-62	SIGN	-2.9278551646312	PREVALENT_DEG
solea_v4.0_unigene48709	ENSDARG00000053136	30400	b2m	-2.9315243927137	1.9029069570718e-28	2.12618271995061e-31	-2.93055964538265	5.71924130252895e-22	1.5494104352613e-24	-2.99036461296569	9.0194631658034e-06	4.66024489784563e-09	-2.93597553941568	4.39648317751562e-14	0.999999999999956	TRUE	TRUE	TRUE	TRUE	4	2.7369464152561e-62	SIGN	-2.94710604761943	PREVALENT_DEG
solea_v4.0_unigene13461	NA	NA	NA	-3.17843674686717	2.27750666796851e-25	3.18091966084514e-28	-3.17533677103239	2.25661253508298e-24	5.01049285125254e-27	-3.25294892901499	3.25629834630727e-05	3.58336724784205e-08	-3.1811082286489	5.6621374255883e-15	0.999999999999994	TRUE	TRUE	TRUE	TRUE	4	5.9192320556882e-62	SIGN	-3.19695766889086	PREVALENT_DEG
solea_v4.0_unigene24773	NA	NA	NA	-3.25208082679386	3.20077042439944e-22	5.63271936024705e-25	-3.249405498676	3.81432882509114e-26	7.03102087574404e-29	-3.31782783361237	8.83382974371876e-05	2.17114095083718e-07	-3.21880631465981	0	1	TRUE	TRUE	TRUE	TRUE	4	7.44581421138418e-62	SIGN	-3.25953011843551	PREVALENT_DEG
solea_v4.0_unigene508456	NA	NA	NA	-2.93851317443407	1.44473250086866e-22	2.46172942507544e-25	-2.93823055967987	2.3527552893794e-25	4.73113757395103e-28	-3.01273744310987	4.35928091347076e-05	5.78399985769739e-08	-2.91431499455365	0	1	TRUE	TRUE	TRUE	TRUE	4	1.01671333454368e-61	SIGN	-2.95094904294437	PREVALENT_DEG
solea_v4.0_unigene18667	NA	NA	NA	-2.64395905617582	9.51033454957624e-24	1.50095365033327e-26	-2.63998642765019	5.42960097187343e-24	1.25106013176807e-26	-2.62457357052361	3.25629834630727e-05	3.86517748130315e-08	-2.65699003357041	0	1	TRUE	TRUE	TRUE	TRUE	4	1.15091359494088e-61	SIGN	-2.64137727198001	PREVALENT_DEG
solea_v4.0_unigene19517	ENSDARG00000069710	557188	vwa10.2	-2.05513140601201	4.06261399004569e-26	5.3904150763885e-29	-2.05385162606465	5.70365956856282e-21	1.63280297661692e-23	-2.05527351239285	9.0194631658034e-06	4.57272786873682e-09	-2.05930621005659	0	1	TRUE	TRUE	TRUE	TRUE	4	1.42449615505277e-61	SIGN	-2.05589068863152	PREVALENT_DEG
solea_v4.0_unigene563165	ENSDARG00000061177	556024	mov10b.1	-2.91957084336135	5.87241270195149e-22	1.04983145833013e-24	-2.91183621010743	4.03590390349184e-27	6.87585918483458e-30	-2.90645725221251	6.04709724968455e-05	1.07244986832836e-07	-2.93339076113445	1.66533453693773e-15	0.999999999999998	TRUE	TRUE	TRUE	TRUE	4	1.46446484780227e-61	SIGN	-2.91781376670394	PREVALENT_DEG
solea_v4.0_unigene3281	ENSDARG00000076563	436896	rarres3l	-4.22298769176139	7.49731141083899e-29	7.85343867669833e-32	-4.21668039720583	5.69759809866552e-20	1.79815273048234e-22	-4.45626610860131	5.43120261573387e-05	8.4725971557685e-08	-4.19584431200229	1.33226762955019e-15	0.999999999999999	TRUE	TRUE	TRUE	TRUE	4	1.88701251749474e-61	SIGN	-4.27294462739271	PREVALENT_DEG
solea_v4.0_unigene281737	NA	NA	NA	-4.16855835865331	1.98403550715288e-24	2.99272105437941e-27	-4.16092516349729	3.61266435113628e-25	7.516924847358e-28	-4.5269127974153	0.000289130961044344	1.67963245069749e-06	-4.13346637338217	1.55431223447522e-15	0.999999999999998	TRUE	TRUE	TRUE	TRUE	4	1.96494762430309e-61	SIGN	-4.24746567323702	PREVALENT_DEG
solea_v4.0_unigene22207	ENSDARG00000043781	436816	psmb10	-2.69557820382484	1.24450160901654e-20	2.46818012095629e-23	-2.68891928082134	5.08057565719758e-27	8.72658575387939e-30	-2.67519758051961	5.45716506792556e-05	8.61136227727395e-08	-2.70179402935507	0	1	TRUE	TRUE	TRUE	TRUE	4	2.32895253883293e-61	SIGN	-2.69037227363022	PREVALENT_DEG
solea_v4.0_unigene692568	ENSDARG00000053136	30400	b2m	-2.97098331081537	6.62006870492489e-25	9.8932576073264e-28	-2.96936565681853	1.95391103664622e-22	5.07509360167849e-25	-3.03872417766857	3.25629834630727e-05	3.69566491113701e-08	-2.96719540968464	1.11022302462516e-16	1	TRUE	TRUE	TRUE	TRUE	4	2.83196311374595e-61	SIGN	-2.98656713874678	PREVALENT_DEG
solea_v4.0_unigene56479	ENSDARG00000086654	100149559	cbln11	-3.26596269242964	1.0547050480453e-20	2.03283979706772e-23	-3.26011455441704	3.33583702677477e-27	5.5900075857139e-30	-3.31316226607131	0.000141780423108885	4.83759303787129e-07	-3.25205378362042	0	1	TRUE	TRUE	TRUE	TRUE	4	3.34282786137224e-61	SIGN	-3.2728233241346	PREVALENT_DEG
solea_v4.0_unigene41748	ENSDARG00000027658	405815	irf10	-4.39549867690488	1.61487915419347e-19	3.79963231246589e-22	-4.37107893192735	2.58949536588232e-29	3.6884307683284e-32	-4.40780555455694	0.00135573899099597	1.6701960611255e-05	-4.34544954763257	0	1	TRUE	TRUE	TRUE	TRUE	4	3.78971880701419e-61	SIGN	-4.37995817775543	PREVALENT_DEG
solea_v4.0_unigene2667	ENSDARG00000006266	30768	stat1a	-2.60969865071698	2.74033731575716e-23	4.43971464165465e-26	-2.60880645160171	2.93522717400146e-23	7.05011973087908e-26	-2.67581477224628	2.01674842460685e-05	1.66161369992744e-08	-2.59611147769239	0	1	TRUE	TRUE	TRUE	TRUE	4	1.06222439440198e-60	SIGN	-2.62260783806434	PREVALENT_DEG
solea_v4.0_unigene414729	NA	NA	NA	2.64645550720091	3.13904620767368e-21	5.91867537306312e-24	2.64475673465456	1.70818772430485e-26	2.98175486018861e-29	2.65459750206257	4.37953768893437e-05	6.11581858530145e-08	2.6406821855956	1.22124532708767e-15	0.999999999999999	TRUE	TRUE	TRUE	TRUE	4	1.67605923045198e-60	SIGN	2.64662298237841	PREVALENT_DEG
solea_v4.0_unigene281157	ENSDARG00000021688	360142	mxa	-3.13297143382581	6.71294071306336e-23	1.10633808313171e-25	-3.13052320911852	6.52230952755798e-24	1.51194439544006e-26	-3.19973223363946	6.10166133366087e-05	1.10433839043885e-07	-3.10767796637885	0	1	TRUE	TRUE	TRUE	TRUE	4	1.73224349140329e-60	SIGN	-3.14272621074066	PREVALENT_DEG
solea_v4.0_unigene509049	ENSDARG00000087390	573653	hbbe1.3	-2.06950316207951	5.3963370568003e-25	7.91373330582874e-28	-2.06765921377298	1.14353750957074e-22	2.84247558586219e-25	-2.06772334599587	1.10522506144719e-05	6.90074315035648e-09	-2.07104668886333	7.43849426498855e-15	0.999999999999993	TRUE	TRUE	TRUE	TRUE	4	2.9316319086444e-60	SIGN	-2.06898310267792	PREVALENT_DEG
solea_v4.0_unigene5258	ENSDARG00000056045	568219	si:ch73-139e5.4	-3.7586344869089	1.30700798366145e-20	2.62865612155544e-23	-3.74765961138821	2.81683240187447e-27	4.68095316049521e-30	-3.84661563270155	0.000411703325706599	2.8918694711691e-06	-3.73711506303792	5.55111512312578e-16	0.999999999999999	TRUE	TRUE	TRUE	TRUE	4	4.81355429323949e-60	SIGN	-3.77250619850915	PREVALENT_DEG
solea_v4.0_unigene2025	ENSDARG00000094212	NA	NA	-2.75725873394993	1.41784050089686e-20	2.87136513959754e-23	-2.74964708851811	5.16405717239615e-26	9.95168118685475e-29	-2.72255242960176	6.96867199686442e-05	1.40486239804072e-07	-2.76720886006838	8.88178419700125e-16	0.999999999999999	TRUE	TRUE	TRUE	TRUE	4	2.50672343252659e-59	SIGN	-2.74916677803455	PREVALENT_DEG
solea_v4.0_unigene5096	ENSDARG00000097539	110437733	LOC110437733	-3.94717834460353	1.28202740049567e-20	2.56050948017264e-23	-3.93790487287118	5.03358570571737e-26	9.62995729204412e-29	-4.09974950438231	0.000675406283334215	5.84767344878108e-06	-3.89103086137637	0	1	TRUE	TRUE	TRUE	TRUE	4	2.67309836023395e-59	SIGN	-3.96896589580834	PREVALENT_DEG
solea_v4.0_unigene59549	ENSDARG00000068586	100536704	cdhr2	-4.0728440491327	9.88312146039405e-20	2.23615647786119e-22	-4.05425928030674	8.89285739712235e-27	1.53988872677443e-29	-4.02825512667825	0.00112692604571677	1.26053311355835e-05	-4.03604241652437	0	1	TRUE	TRUE	TRUE	TRUE	4	5.97466427389324e-59	SIGN	-4.04785021816051	PREVALENT_DEG
solea_v4.0_unigene572183	NA	NA	NA	-5.33411132145669	3.49877272010371e-18	9.87097710109009e-21	-5.27658357412546	5.82126980550139e-29	8.69816881983869e-32	-5.87892493042655	0.00570143753066936	0.000147494902782258	-5.33121559172359	0	1	TRUE	TRUE	TRUE	TRUE	4	6.98235588899981e-59	SIGN	-5.45520885443307	PREVALENT_DEG
solea_v4.0_unigene24175	ENSDARG00000041060	327284	lgals9l3	-3.4015683304913	1.03802572144185e-21	1.89920766363891e-24	-3.39738284016927	4.65853436527201e-24	1.06038416637249e-26	-3.57566548315215	9.63061069815149e-05	2.47455993361245e-07	-3.38906346384937	4.44089209850063e-16	1	TRUE	TRUE	TRUE	TRUE	4	1.10940906892413e-58	SIGN	-3.44092002941552	PREVALENT_DEG
solea_v4.0_unigene3754	ENSDARG00000031954	431715	rbck1	-2.25459742747993	1.27534646621347e-21	2.35123023422363e-24	-2.25146083598212	2.17550090304159e-24	4.80001595699724e-27	-2.24632738870563	2.5369911732005e-05	2.47995227096823e-08	-2.26001593371612	4.10782519111308e-15	0.999999999999996	TRUE	TRUE	TRUE	TRUE	4	1.54052314835192e-58	SIGN	-2.25310039647095	PREVALENT_DEG
solea_v4.0_unigene65802	NA	NA	NA	-3.73189454888858	3.70058565651529e-20	7.95947137674207e-23	-3.7238838067619	1.81762935985809e-26	3.19817482672979e-29	-3.80872795822344	0.00035764893524219	2.32739008270996e-06	-3.67444999637316	1.66533453693773e-15	0.999999999999998	TRUE	TRUE	TRUE	TRUE	4	2.12029843765267e-58	SIGN	-3.73473907756177	PREVALENT_DEG
solea_v4.0_unigene280870	NA	NA	NA	-4.37162909097211	9.80304151040295e-20	2.20434598692003e-22	-4.34724286034049	2.40299188312443e-26	4.29525151570908e-29	-4.29755554707251	0.00255414703002126	4.33003001598354e-05	-4.34326538467357	0	1	TRUE	TRUE	TRUE	TRUE	4	3.49858599010221e-58	SIGN	-4.33992322076467	PREVALENT_DEG
solea_v4.0_unigene44790	NA	NA	NA	-3.43630838180697	2.40429243377745e-20	5.03699583886113e-23	-3.43079322254156	3.10727436480811e-26	5.6409114289213e-29	-3.47807065534457	0.000224477800045511	1.09715444792527e-06	-3.39943611996018	4.21884749357559e-15	0.999999999999996	TRUE	TRUE	TRUE	TRUE	4	3.70122940557579e-58	SIGN	-3.43615209491332	PREVALENT_DEG
solea_v4.0_unigene1604	ENSDARG00000004954	791524	grna	-2.18720780554811	1.4564071115257e-20	2.96981016889555e-23	-2.18364028742653	1.53812244146601e-23	3.65145671064406e-26	-2.17745041321948	2.9326549389591e-05	2.94862666673726e-08	-2.19507925126184	0	1	TRUE	TRUE	TRUE	TRUE	4	3.81316927222728e-58	SIGN	-2.18584443936399	PREVALENT_DEG
solea_v4.0_unigene28110	ENSDARG00000110017	100007371	c1ql4l	-6.0914111096108	1.86370783980214e-16	6.09097381965811e-19	-5.99974801777521	5.22870442423003e-30	7.08259082740277e-33	-6.17431033276978	0.00805477148442793	0.000254829677996476	-6.04884862176115	0	1	TRUE	TRUE	TRUE	TRUE	4	4.53932938987176e-58	SIGN	-6.07857952047924	PREVALENT_DEG
solea_v4.0_unigene692369	NA	NA	NA	-3.30583292083043	2.12521108045901e-26	2.67139202001859e-29	-3.30484819664471	1.3061119381656e-19	4.35917823239183e-22	-3.40558983402716	1.70211324896886e-05	1.27959674162376e-08	-3.31141171305348	3.51940698806175e-14	0.999999999999965	TRUE	TRUE	TRUE	TRUE	4	8.54725319423936e-58	SIGN	-3.33192066613895	PREVALENT_DEG
solea_v4.0_unigene429554	ENSDARG00000023157	559705	cbln10	-4.87888577401287	2.32999609911977e-19	5.66236010624227e-22	-4.8382991702367	1.62418096491361e-27	2.60830625562164e-30	-4.73477482717084	0.00576180639317074	0.000150703300857545	-4.93205018328857	8.88178419700125e-16	0.999999999999999	TRUE	TRUE	TRUE	TRUE	4	9.92360461093607e-58	SIGN	-4.84600248867724	PREVALENT_DEG
solea_v4.0_unigene65614	NA	NA	NA	-7.28164816199005	1.3609723512151e-09	1.25644593381637e-11	-7.02721346160166	2.69109235724909e-35	2.59300897430788e-38	-6.8907978966648	0.000931609337221166	9.34827334804211e-06	-6.78171978034718	0	1	TRUE	TRUE	TRUE	TRUE	4	1.91433457031009e-57	SIGN	-6.99534482515092	PREVALENT_DEG
solea_v4.0_unigene670442	ENSDARG00000053136	30400	b2m	-2.57619954783103	4.93278565432162e-23	8.06067014281804e-26	-2.57468460717419	1.05187592600472e-21	2.90841269863055e-24	-2.597535308708	3.00073664012413e-05	3.05898302931241e-08	-2.57822803489277	2.66453525910038e-15	0.999999999999997	TRUE	TRUE	TRUE	TRUE	4	2.09258629696561e-57	SIGN	-2.5816618746515	PREVALENT_DEG
solea_v4.0_unigene3314	ENSDARG00000089661	100538089	LOC100538089	-3.35134861294977	1.56024578299112e-23	2.4842249090209e-26	-3.34748232966915	1.33114918410664e-19	4.46132948171476e-22	-3.53949156903031	2.19657283485749e-05	2.02449109203455e-08	-3.32545423349076	2.22044604925031e-16	1	TRUE	TRUE	TRUE	TRUE	4	5.01553633044183e-57	SIGN	-3.390944186285	PREVALENT_DEG
solea_v4.0_unigene512964	ENSDARG00000052779	100009638	zgc:153932	-5.32362899896799	4.56864939272048e-05	1.14345447726296e-06	-5.35159653714556	4.33266628602939e-41	2.84367149062116e-44	-6.51303170407077	0.00317029119355472	6.00459622887804e-05	-5.28806974105733	1.77635683940025e-15	0.999999999999998	TRUE	TRUE	TRUE	TRUE	4	5.50828666408616e-57	SIGN	-5.61908174531041	PREVALENT_DEG
solea_v4.0_unigene326532	NA	NA	NA	-3.09208820042575	1.15077486985107e-20	2.25014988727706e-23	-3.08791052634879	1.49872709818476e-22	3.78815255929957e-25	-3.1902905086404	6.99011557040193e-05	1.47911383678611e-07	-3.0901188690605	0	1	TRUE	TRUE	TRUE	TRUE	4	6.58857974037455e-57	SIGN	-3.11510202611886	PREVALENT_DEG
solea_v4.0_unigene574427	NA	NA	NA	-4.10739957218494	6.57418097672231e-19	1.68029598002791e-21	-4.08342071936477	3.85092874654181e-26	7.15226257910991e-29	-4.15225538549955	0.00139251332915901	1.73650943016198e-05	-4.12843565742962	7.7715611723761e-16	0.999999999999999	TRUE	TRUE	TRUE	TRUE	4	1.32855031096483e-56	SIGN	-4.11787783361972	PREVALENT_DEG
solea_v4.0_unigene39237	ENSDARG00000110369	108190403	LOC108190403	-2.70355795223909	1.00341922596217e-19	2.29759751530885e-22	-2.69907808962302	4.54614090170016e-23	1.10463415290578e-25	-2.73688868715737	5.61700912219122e-05	9.25578936487312e-08	-2.70949051771019	0	1	TRUE	TRUE	TRUE	TRUE	4	1.3783540879055e-56	SIGN	-2.71225381168242	PREVALENT_DEG
solea_v4.0_unigene92390	ENSDARG00000094212	NA	NA	-2.85616770941244	1.23980603084125e-18	3.25540208380223e-21	-2.85260286731583	6.69724755821912e-25	1.42156350907598e-27	-2.87938380120917	9.63295704579321e-05	2.4886147932855e-07	-2.84227398342787	4.44089209850063e-16	1	TRUE	TRUE	TRUE	TRUE	4	1.71305556139016e-56	SIGN	-2.85760709034133	PREVALENT_DEG
solea_v4.0_unigene697053	ENSDARG00000001656	64280	psmb13a	-3.27248260104187	3.9051285035364e-19	9.7629576129976e-22	-3.26730661950653	3.32025515036438e-25	6.76940723297305e-28	-3.32285378646982	0.000210383757564507	9.46007121013426e-07	-3.24448152164061	1.4432899320127e-15	0.999999999999999	TRUE	TRUE	TRUE	TRUE	4	1.8946233846799e-56	SIGN	-3.27678113216471	PREVALENT_DEG
solea_v4.0_unigene27789	ENSDARG00000109773	100008541	tdo2a	-2.50188010748051	1.49273863216674e-18	3.96123325900753e-21	-2.4946931268784	5.02501486471187e-24	1.15082032930142e-26	-2.48202149558353	6.34572475420628e-05	1.17858035513118e-07	-2.51520544016137	0	1	TRUE	TRUE	TRUE	TRUE	4	2.52735895774751e-56	SIGN	-2.49845004252595	PREVALENT_DEG
solea_v4.0_unigene33751	ENSDARG00000042620	564619	gstr	1.98625176005076	2.63783579805657e-22	4.60522458074933e-25	1.98639486301975	2.67617258722874e-21	7.54904151124432e-24	1.9791079353754	1.75062852011748e-05	1.3445687558506e-08	1.98453244036229	4.9960036108132e-15	0.999999999999995	TRUE	TRUE	TRUE	TRUE	4	2.94310551237495e-56	SIGN	1.98407174970205	PREVALENT_DEG
solea_v4.0_unigene7388	ENSDARG00000110448	100000781	si:dkey-61p9.11	-3.28825198583505	1.91117491943468e-18	5.12500990979564e-21	-3.27231790391422	2.69885478337544e-25	5.46479463188715e-28	-3.24815514478914	0.000328543283157071	2.03246298615532e-06	-3.31705946723052	6.66133814775094e-16	0.999999999999999	TRUE	TRUE	TRUE	TRUE	4	5.31265074174291e-56	SIGN	-3.28144612544223	PREVALENT_DEG
solea_v4.0_unigene49228	ENSDARG00000042620	564619	gstr	2.78012844632303	2.44378340486949e-20	5.15386100553489e-23	2.77743844984892	3.40597677126383e-22	9.13207010309531e-25	2.73692053656489	0.000130038607707869	4.06767883348173e-07	2.78015138496544	0	1	TRUE	TRUE	TRUE	TRUE	4	5.64790985977154e-56	SIGN	2.76865970442557	PREVALENT_DEG
solea_v4.0_unigene19614	NA	NA	NA	-4.85134830970283	5.10277686031057e-18	1.45388410383295e-20	-4.80338232478672	9.84349707527053e-26	1.93818333698247e-28	-5.36010440979201	0.00930756388930839	0.00031990182082701	-4.93161419135386	0	1	TRUE	TRUE	TRUE	TRUE	4	2.3645082963406e-55	SIGN	-4.98661230890885	PREVALENT_DEG
solea_v4.0_unigene94901	ENSDARG00000006266	30768	stat1a	-3.16775587435634	1.07867143454385e-19	2.50086534915683e-22	-3.16083769381053	3.25595827171399e-22	8.68437410832806e-25	-3.21836305572366	0.000141780423108885	4.85074761369598e-07	-3.17151740964153	0	1	TRUE	TRUE	TRUE	TRUE	4	2.51504207807678e-55	SIGN	-3.17961850838302	PREVALENT_DEG
solea_v4.0_unigene326602	ENSDARG00000021688	360142	mxa	-3.45364735718149	2.64011870034019e-19	6.48976789144923e-22	-3.44424654918931	9.50672857710489e-23	2.3497988523217e-25	-3.60637187725445	0.000285604926239734	1.63920715939856e-06	-3.44436774083417	0	1	TRUE	TRUE	TRUE	TRUE	4	3.59236326872503e-55	SIGN	-3.48715838111486	PREVALENT_DEG
solea_v4.0_unigene280880	NA	NA	NA	-5.62515467412723	5.20753240335449e-13	2.75653958975873e-15	-5.60581704066184	5.46082183664695e-31	6.86320297860949e-34	-6.00786219634765	6.96867199686442e-05	1.45602252317054e-07	-5.63679352399119	5.59552404411079e-14	0.999999999999944	TRUE	TRUE	TRUE	TRUE	4	4.96966065772272e-55	SIGN	-5.71890685878197	PREVALENT_DEG
solea_v4.0_unigene193241	NA	NA	NA	-3.42951599858202	1.21100341864091e-22	2.04655670687511e-25	-3.4254767892631	8.00950236008358e-20	2.59489533241082e-22	-3.63934060913691	3.25629834630727e-05	3.85933766449605e-08	-3.3932703193164	4.77395900588817e-15	0.999999999999995	TRUE	TRUE	TRUE	TRUE	4	6.71300866250097e-55	SIGN	-3.47190092907461	PREVALENT_DEG
solea_v4.0_unigene29731	ENSDARG00000001303	30666	psmb8a	-3.04609841813	1.54359208457309e-20	3.16915091596593e-23	-3.04359949264365	2.32293945848159e-20	6.97433296430025e-23	-3.17743092469957	6.62753173473508e-05	1.31093747113555e-07	-3.03712856231592	1.11022302462516e-16	1	TRUE	TRUE	TRUE	TRUE	4	1.16046497641051e-54	SIGN	-3.07606434944728	PREVALENT_DEG
solea_v4.0_unigene56213	ENSDARG00000036787	368771	tap2a	-3.43325587238374	4.39585450396708e-19	1.10511852220572e-21	-3.43002499263682	3.65181678098269e-23	8.82229162281811e-26	-3.64020896809736	0.000230581909284796	1.16758279667307e-06	-3.40046935888045	8.88178419700125e-16	0.999999999999999	TRUE	TRUE	TRUE	TRUE	4	1.43913511687973e-54	SIGN	-3.47598979799959	PREVALENT_DEG
solea_v4.0_unigene45984	NA	NA	NA	-3.06393837385385	4.33171476772804e-20	9.43794611329172e-23	-3.05408040930416	1.74040437891807e-21	4.86078586487383e-24	-3.04219467007049	0.000141674156862536	4.80754365557829e-07	-3.09988184446672	3.33066907387547e-16	1	TRUE	TRUE	TRUE	TRUE	4	1.55457253101975e-54	SIGN	-3.0650238244238	PREVALENT_DEG
solea_v4.0_unigene51647	NA	NA	NA	-3.51016029663717	1.27495409634874e-17	3.79286334337464e-20	-3.49323906493094	3.91847617548567e-24	8.86458791270323e-27	-3.43964872578982	0.000763472654490086	7.17521430626767e-06	-3.51885604720579	0	1	TRUE	TRUE	TRUE	TRUE	4	1.84351556516326e-54	SIGN	-3.49047603364093	PREVALENT_DEG
solea_v4.0_unigene413683	ENSDARG00000042620	564619	gstr	2.48373757547748	1.00341922596217e-19	2.2983666400061e-22	2.48221863063448	8.64251517677552e-21	2.49825532969213e-23	2.48549246126361	6.17213382781825e-05	1.12910142639881e-07	2.48258811255275	0	1	TRUE	TRUE	TRUE	TRUE	4	2.56797145813169e-54	SIGN	2.48350919498208	PREVALENT_DEG
solea_v4.0_unigene95860	NA	NA	NA	-4.58422512740915	1.52249996876793e-18	4.06147423895132e-21	-4.57167845469097	4.6015906547378e-23	1.12453339558597e-25	-5.0923896180573	0.00155594979314919	2.04026931401632e-05	-4.42103812942942	1.11022302462516e-16	1	TRUE	TRUE	TRUE	TRUE	4	5.14908915689059e-54	SIGN	-4.66733283239671	PREVALENT_DEG
solea_v4.0_unigene92601	ENSDARG00000042620	564619	gstr	2.01649921270177	6.19196900404688e-22	1.11560776201071e-24	2.01654752677004	2.79241593046814e-20	8.50086123225883e-23	2.00813297517952	1.96928591237805e-05	1.59500883840143e-08	2.01544043182071	5.7065463465733e-14	0.999999999999943	TRUE	TRUE	TRUE	TRUE	4	8.18142986850131e-54	SIGN	2.01415503661801	PREVALENT_DEG
solea_v4.0_unigene584288	NA	NA	NA	-2.89568465016476	6.41431917812906e-18	1.85444499207072e-20	-2.88597472737549	1.78595759743919e-22	4.56403072659366e-25	-2.89396723419395	0.000156430250013856	5.61410058002527e-07	-2.90719331837796	0	1	TRUE	TRUE	TRUE	TRUE	4	8.37268679140931e-54	SIGN	-2.89570498252804	PREVALENT_DEG
solea_v4.0_unigene24736	ENSDARG00000042726	563649	grb7	-3.45157735894415	1.28960145154329e-17	3.85444923295388e-20	-3.43602075343662	1.40489507583905e-24	3.06051713211691e-27	-3.41828006798637	0.000564314878301336	4.53910584976357e-06	-3.45876773771719	2.77555756156289e-15	0.999999999999997	TRUE	TRUE	TRUE	TRUE	4	1.18489938965631e-53	SIGN	-3.44116147952108	PREVALENT_DEG
solea_v4.0_unigene281592	ENSDARG00000076924	100318899	als2b	-4.06403255461401	1.1212059079575e-17	3.31981804895305e-20	-4.04745533573522	1.99906356865714e-24	4.38280938806272e-27	-4.17617546060708	0.00161060314743291	2.14293296247586e-05	-4.0044340027768	8.88178419700125e-16	0.999999999999999	TRUE	TRUE	TRUE	TRUE	4	1.33517829965233e-53	SIGN	-4.07302433843328	PREVALENT_DEG
solea_v4.0_unigene509850	NA	NA	NA	-4.81513138491772	2.48414218778983e-20	5.27367159519062e-23	-4.78321188406289	1.4154721887447e-22	3.55795271573866e-25	-5.2681552711382	0.016136955007622	0.000784200578501948	-4.89997092638231	6.66133814775094e-16	0.999999999999999	TRUE	TRUE	TRUE	TRUE	4	1.568262071955e-53	SIGN	-4.94161736662528	PREVALENT_DEG
solea_v4.0_unigene46979	ENSDARG00000092604	100149225	si:ch211-15j1.4	-4.77957275813214	2.08954834046339e-16	6.88743429865444e-19	-4.73602591520539	3.47970304026133e-25	7.1430854198913e-28	-4.86692138883362	0.00515808802104374	0.000126197042492231	-4.79102544269908	0	1	TRUE	TRUE	TRUE	TRUE	4	1.72393416587797e-53	SIGN	-4.79338637621756	PREVALENT_DEG
solea_v4.0_unigene69740	ENSDARG00000001656	64280	psmb13a	-2.84849760848978	1.23283299771161e-18	3.21987416824357e-21	-2.84714963606298	4.66718357356329e-21	1.32957051949017e-23	-2.95624633981225	8.28553528177718e-05	1.96696131532205e-07	-2.83381273175909	0	1	TRUE	TRUE	TRUE	TRUE	4	2.17975179844193e-53	SIGN	-2.87142657903102	PREVALENT_DEG
solea_v4.0_unigene413312	ENSDARG00000022767	321166	apobb.1	-2.60169590779193	9.80304151040295e-20	2.19101896376498e-22	-2.59817311485677	1.43427292336939e-19	4.86703421838796e-22	-2.60522191300393	5.93839914582501e-05	1.02829422438528e-07	-2.6113633110185	0	1	TRUE	TRUE	TRUE	TRUE	4	3.77031548575485e-53	SIGN	-2.60411356166778	PREVALENT_DEG
solea_v4.0_unigene282260	NA	NA	NA	-2.91358778554839	2.75247369016965e-20	5.88176475364121e-23	-2.91097412831462	2.53507751966138e-19	8.67328574664207e-22	-3.02699351185601	5.09171875665666e-05	7.67917365897108e-08	-2.89526924368422	3.33066907387547e-16	1	TRUE	TRUE	TRUE	TRUE	4	4.7868620724753e-53	SIGN	-2.93670616735081	PREVALENT_DEG
solea_v4.0_unigene4864	ENSDARG00000100792	555481	zgc:154142	-3.95475825739359	7.90975103506648e-19	2.05479642526064e-21	-3.93215263919152	1.34473562257321e-22	3.36136959140628e-25	-4.06990666005597	0.00204922758966863	3.03048738648105e-05	-4.02317824046539	5.55111512312578e-16	0.999999999999999	TRUE	TRUE	TRUE	TRUE	4	4.89209755850208e-53	SIGN	-3.99499894927662	PREVALENT_DEG
solea_v4.0_unigene20023	ENSDARG00000062278	555344	si:dkey-202e17.1	-3.04485050195459	2.06649677542603e-17	6.2630735103486e-20	-3.03475843455472	3.13287424224485e-22	8.31233216068315e-25	-3.06383268424552	0.000204924863856619	9.15183232060835e-07	-3.06025440369196	0	1	TRUE	TRUE	TRUE	TRUE	4	5.92924297975876e-53	SIGN	-3.0509240061117	PREVALENT_DEG
solea_v4.0_unigene3679	NA	NA	NA	-2.01433638668275	7.16133479193123e-19	1.84036872262929e-21	-2.01189959478757	3.01681424549228e-21	8.55206384352651e-24	-2.01047099381458	3.25629834630727e-05	3.71261271513888e-08	-2.01798727253542	2.33146835171283e-15	0.999999999999998	TRUE	TRUE	TRUE	TRUE	4	6.58670279011423e-53	SIGN	-2.01367356195508	PREVALENT_DEG
solea_v4.0_unigene46433	ENSDARG00000028850	767728	btr16	-3.05909976756919	3.46558670630002e-17	1.0745404946977e-19	-3.04914185341368	1.87432456236553e-22	4.84220142490747e-25	-3.07169619272894	0.000230581909284796	1.164894869823e-06	-3.06889601562589	0	1	TRUE	TRUE	TRUE	TRUE	4	6.67567900587096e-53	SIGN	-3.06220845733442	PREVALENT_DEG
solea_v4.0_unigene547274	ENSDARG00000040298	322543	apoa4b.1	-2.80614315822842	1.66003157541987e-19	3.96465592252403e-22	-2.80071201614146	5.68225786276757e-20	1.78537637078998e-22	-2.82907570446595	6.96867199686442e-05	1.455385553885e-07	-2.82411798328279	4.44089209850063e-16	1	TRUE	TRUE	TRUE	TRUE	4	1.15721776066578e-52	SIGN	-2.81501221552966	PREVALENT_DEG
solea_v4.0_unigene570814	NA	NA	NA	-1.81080070869699	1.20261730180433e-20	2.36831575237658e-23	-1.80937844465974	1.7116388738068e-17	6.91792523870628e-20	-1.80442882392978	2.09898921995618e-05	1.85630931621278e-08	-1.81567862571355	0	1	TRUE	TRUE	TRUE	TRUE	4	1.88044689008389e-52	SIGN	-1.81007165075002	PREVALENT_DEG
solea_v4.0_unigene7884	NA	NA	NA	-4.9012153501054	1.21226865256204e-15	4.40215435503471e-18	-4.85225531376656	8.50512267739393e-25	1.81718163614198e-27	-4.79578550173988	0.00533137878079553	0.000133110863293462	-4.83659135075662	0	1	TRUE	TRUE	TRUE	TRUE	4	2.37941052894134e-52	SIGN	-4.84646187909212	PREVALENT_DEG
solea_v4.0_unigene94134	NA	NA	NA	2.20342888908911	1.95909497840255e-18	5.28087446516979e-21	2.20333006750169	5.16369548086969e-20	1.60802135488611e-22	2.19716656812263	5.72199278565946e-05	9.74840273495956e-08	2.19964766748471	0	1	TRUE	TRUE	TRUE	TRUE	4	2.50268683752767e-52	SIGN	2.20089329804954	PREVALENT_DEG
solea_v4.0_unigene429288	ENSDARG00000100792	555481	zgc:154142	-4.3553661591647	1.59333529616089e-19	3.71635070963098e-22	-4.33656614877043	1.35931320395259e-20	3.98625573006626e-23	-4.57154843303007	0.00300921853585065	5.53854214530256e-05	-4.35011385960623	0	1	TRUE	TRUE	TRUE	TRUE	4	2.8103368984396e-52	SIGN	-4.40339865014286	PREVALENT_DEG
solea_v4.0_unigene562827	ENSDARG00000001656	64280	psmb13a	-3.24712807041086	7.96514048607278e-17	2.54754559604278e-19	-3.23987378698436	2.81429525937358e-22	7.42775874907983e-25	-3.259227360951	0.000408378813649221	2.83430066169059e-06	-3.21696708132011	0	1	TRUE	TRUE	TRUE	TRUE	4	3.91707124868124e-52	SIGN	-3.24079907491658	PREVALENT_DEG
solea_v4.0_unigene546582	ENSDARG00000094929	100004607	apoa4b.3	-2.27697361376301	3.2998280941397e-19	8.20359782618286e-22	-2.27509738024012	6.84799099735044e-19	2.43853889725508e-21	-2.29117209470668	4.35928091347076e-05	5.96578033124054e-08	-2.28011631748849	0	1	TRUE	TRUE	TRUE	TRUE	4	4.20806038747872e-52	SIGN	-2.28083985154958	PREVALENT_DEG
solea_v4.0_unigene37448	ENSDARG00000104374	497282	smchd1	-2.4679796575206	2.41995514768409e-19	5.91477745282359e-22	-2.46627889457805	1.37395089707404e-20	4.04836809499542e-23	-2.51793882748076	4.67410359884719e-05	6.78825267811908e-08	-2.46621235626239	1.13242748511766e-14	0.999999999999989	TRUE	TRUE	TRUE	TRUE	4	6.69871816806694e-52	SIGN	-2.47960243396045	PREVALENT_DEG
solea_v4.0_unigene565612	NA	NA	NA	-4.53201593560727	4.59687041631896e-15	1.79126362959397e-17	-4.48894439109847	1.06111374618646e-24	2.28196504556228e-27	-4.48116133896074	0.00388367710824525	8.0367235728529e-05	-4.50967126888072	0	1	TRUE	TRUE	TRUE	TRUE	4	7.9729287667234e-52	SIGN	-4.5029482336368	PREVALENT_DEG
solea_v4.0_unigene414372	NA	NA	NA	-4.18686681227359	7.13852731573216e-20	1.57528361553329e-22	-4.17180640361627	4.73001114487298e-20	1.45975766375776e-22	-4.41266779850825	0.00146824585614244	1.863755736955e-05	-4.1985970071938	5.55111512312578e-16	0.999999999999999	TRUE	TRUE	TRUE	TRUE	4	1.03686878896908e-51	SIGN	-4.24248450539798	PREVALENT_DEG
solea_v4.0_unigene22416	ENSDARG00000010267	405829	dpydb	-2.49680772250754	2.39521564144272e-18	6.55682713058525e-21	-2.4923939724942	5.72906368664135e-20	1.81608358730287e-22	-2.51394250073025	6.04709724968455e-05	1.06879307656887e-07	-2.50856081218181	3.33066907387547e-16	1	TRUE	TRUE	TRUE	TRUE	4	1.04120982355183e-51	SIGN	-2.50292625197845	PREVALENT_DEG
solea_v4.0_unigene228109	ENSDARG00000042620	564619	gstr	1.96460883015739	6.98133025161286e-20	1.53084379600723e-22	1.96520357609877	1.58872977231225e-17	6.36734317348997e-20	1.9561018505715	3.07479498992211e-05	3.17741697045435e-08	1.96063973666583	0	1	TRUE	TRUE	TRUE	TRUE	4	1.4161770883843e-51	SIGN	1.96163849837338	PREVALENT_DEG
solea_v4.0_unigene324307	NA	NA	NA	-3.06876700678527	2.83996640777865e-19	7.02068540310368e-22	-3.06453152203816	8.33863481204049e-20	2.7364602441412e-22	-3.15324397647524	0.000108562706691721	3.07753518480929e-07	-3.07044268309029	2.1094237467878e-15	0.999999999999998	TRUE	TRUE	TRUE	TRUE	4	2.01175655802021e-51	SIGN	-3.08924629709724	PREVALENT_DEG
solea_v4.0_unigene334267	ENSDARG00000100370	NA	NA	-4.6168831070561	2.3335144446121e-17	7.17011659121864e-20	-4.58277344020152	1.75260955590598e-23	4.1851170794571e-26	-4.91528022204051	0.00417529742763204	9.08408517281207e-05	-4.64284550579968	3.5527136788005e-15	0.999999999999996	TRUE	TRUE	TRUE	TRUE	4	2.24464095254836e-51	SIGN	-4.68944556877445	PREVALENT_DEG
solea_v4.0_unigene37058	ENSDARG00000079166	565980	ace	-3.63781999810984	1.06097840804923e-22	1.77820093808444e-25	-3.63562455819205	1.76953279236046e-16	8.12981830312233e-19	-3.82475626415357	3.25629834630727e-05	3.77628474012632e-08	-3.64765576652343	1.52100554373646e-14	0.999999999999985	TRUE	TRUE	TRUE	TRUE	4	3.40683888343378e-51	SIGN	-3.68646414674472	PREVALENT_DEG
solea_v4.0_unigene281655	ENSDARG00000075785	559981	si:ch73-190m4.1	-4.58465978472544	6.33822205607825e-15	2.50522610912184e-17	-4.54102257480878	8.3550436677932e-24	1.94846012082316e-26	-4.67926215273977	0.00464095235022884	0.000107452855700034	-4.59664903545306	0	1	TRUE	TRUE	TRUE	TRUE	4	9.75066060016756e-51	SIGN	-4.60039838693177	PREVALENT_DEG
solea_v4.0_unigene19622	ENSDARG00000030239	449814	dennd6aa	-1.94684704107645	2.45303468384487e-18	6.74936567155184e-21	-1.94441044808946	5.90491462417149e-20	1.88007336169683e-22	-1.9433807086794	3.47297206810155e-05	4.26786122040129e-08	-1.94998296729441	5.6621374255883e-15	0.999999999999994	TRUE	TRUE	TRUE	TRUE	4	1.01686953070685e-50	SIGN	-1.94615529128493	PREVALENT_DEG
solea_v4.0_unigene49857	ENSDARG00000041787	322617	cx32.3	-3.31945405976357	2.72978900611086e-21	5.10889435353643e-24	-3.31768405635288	8.81721773415626e-16	4.44493171628321e-18	-3.42361808462372	4.35928091347076e-05	5.8748811311209e-08	-3.33141983056339	4.44089209850063e-16	1	TRUE	TRUE	TRUE	TRUE	4	1.64447868058992e-50	SIGN	-3.34804400782589	PREVALENT_DEG
solea_v4.0_unigene686807	ENSDARG00000116968	NA	NA	-8.62192372656602	3.49965734621101e-10	2.93271471351081e-12	-9.19057728190057	3.28962440289316e-29	4.77755813295474e-32	-7.18522871611458	0.000531393525100126	4.21493537574181e-06	-7.153628165993	9.43689570931383e-15	0.999999999999991	TRUE	TRUE	TRUE	TRUE	4	2.02732678262379e-50	SIGN	-8.03783947264354	PREVALENT_DEG
solea_v4.0_unigene325999	ENSDARG00000092584	101886651	si:ch1073-385f13.3	-5.50692760696337	1.25311125130714e-13	6.03812038856639e-16	-5.43313132417404	4.20055337758051e-26	7.8602730428123e-29	-5.69251644330096	0.00522756829955848	0.00012899194505404	-5.19850195300393	2.44249065417534e-15	0.999999999999998	TRUE	TRUE	TRUE	TRUE	4	2.35174217963275e-50	SIGN	-5.45776933186057	PREVALENT_DEG
solea_v4.0_unigene324128	ENSDARG00000016771	30255	tfa	-3.06578058527136	1.64723339031087e-19	3.9110836234144e-22	-3.06299372767579	9.02628019968352e-17	3.9074806059236e-19	-3.19390800168538	5.51172415483402e-05	9.00533062582852e-08	-3.07190453987212	0	1	TRUE	TRUE	TRUE	TRUE	4	3.16109448224201e-50	SIGN	-3.09864671362616	PREVALENT_DEG
solea_v4.0_unigene97094	ENSDARG00000022183	436894	gsto1	3.64026226669954	4.99544886049176e-17	1.57679777995662e-19	3.6291241461748	1.39014826051029e-20	4.11550665030278e-23	3.71026174875907	0.00124225418142264	1.46759815316793e-05	3.62464620322224	0	1	TRUE	TRUE	TRUE	TRUE	4	3.32359816205608e-50	SIGN	3.65107359121391	PREVALENT_DEG
solea_v4.0_unigene330138	ENSDARG00000031647	565200	stat2	-2.2230416068557	1.2917355992853e-16	4.18557045537212e-19	-2.21687389088222	6.09743315504022e-21	1.75404444901311e-23	-2.20505295000596	6.96867199686442e-05	1.45586704580877e-07	-2.2360723959061	1.88737914186277e-15	0.999999999999998	TRUE	TRUE	TRUE	TRUE	4	3.5882385958827e-50	SIGN	-2.2202602109125	PREVALENT_DEG
solea_v4.0_unigene27935	ENSDARG00000109832	445502	tmem230a	-3.46367191995324	1.88798382606016e-15	7.01411608726381e-18	-3.44488537563638	7.00973682324437e-22	1.90880977591489e-24	-3.41232984181325	0.00112376703208122	1.25543028301211e-05	-3.4668544920498	0	1	TRUE	TRUE	TRUE	TRUE	4	5.6567911201898e-50	SIGN	-3.44693540736317	PREVALENT_DEG
solea_v4.0_unigene6269	ENSDARG00000068199	571938	pld3	-3.84444419130594	7.60125021928049e-17	2.42054365283866e-19	-3.83748841970343	2.29894595766459e-21	6.45284370186541e-24	-4.11933436151461	0.00124548231349908	1.47489038101832e-05	-3.76855767155633	7.7715611723761e-16	0.999999999999999	TRUE	TRUE	TRUE	TRUE	4	5.79156791446656e-50	SIGN	-3.89245616102008	PREVALENT_DEG
solea_v4.0_unigene509430	NA	NA	NA	-2.99891749135671	4.15438248463216e-17	1.30551552262215e-19	-2.98643965363125	2.44515042060492e-19	8.33147189816505e-22	-2.98378391329672	0.000214388262223826	9.82674581119647e-07	-3.03946698150688	0	1	TRUE	TRUE	TRUE	TRUE	4	8.20905570056072e-50	SIGN	-3.00215200994789	PREVALENT_DEG
solea_v4.0_unigene442349	NA	NA	NA	-3.69702444296949	4.16731965590442e-16	1.42598823404878e-18	-3.68215061223339	7.27212482080426e-22	2.00057057631398e-24	-3.71825215656118	0.00122460120369452	1.427931860194e-05	-3.64934637914841	7.7715611723761e-16	0.999999999999999	TRUE	TRUE	TRUE	TRUE	4	9.75162816276559e-50	SIGN	-3.68669339772812	PREVALENT_DEG
solea_v4.0_unigene65215	NA	NA	NA	-5.08194999869993	9.79460270899642e-16	3.50202976787816e-18	-5.03692200334976	2.25304624291072e-22	5.88353089546579e-25	-5.53906146269945	0.0152079635696929	0.000718257337106846	-4.92556505171954	0	1	TRUE	TRUE	TRUE	TRUE	4	1.25214924540524e-49	SIGN	-5.14587462911717	PREVALENT_DEG
solea_v4.0_unigene3836	ENSDARG00000043899	83917	psma6l	-2.35980417369632	5.13139085517874e-16	1.77021123371716e-18	-2.35938397236471	8.09930710353507e-20	2.64661061615306e-22	-2.39761991755464	8.36207468579495e-05	1.99680878546423e-07	-2.34701732814671	0	1	TRUE	TRUE	TRUE	TRUE	4	1.29558189430177e-49	SIGN	-2.36595634794059	PREVALENT_DEG
solea_v4.0_unigene562912	NA	NA	NA	-2.52612558760326	2.13372743423349e-18	5.78140926886264e-21	-2.52314324941032	1.66315403176223e-18	6.13144343506812e-21	-2.5693084830214	6.96867199686442e-05	1.45971344718568e-07	-2.52422369526654	1.77635683940025e-15	0.999999999999998	TRUE	TRUE	TRUE	TRUE	4	1.47051796512637e-49	SIGN	-2.53570025382538	PREVALENT_DEG
solea_v4.0_unigene280329	NA	NA	NA	-2.87792092663998	1.56824874275771e-15	5.73864398388973e-18	-2.86938960831198	8.81496177729175e-21	2.56041341946192e-23	-2.86055167955641	0.000289886638310922	1.69531102380068e-06	-2.87930641985143	0	1	TRUE	TRUE	TRUE	TRUE	4	1.48888513128989e-49	SIGN	-2.87179215858995	PREVALENT_DEG
solea_v4.0_unigene571689	NA	NA	NA	-2.9920393213199	1.02912418319211e-16	3.30589201153907e-19	-2.99112189746456	3.11139777681289e-19	1.07754035560619e-21	-3.12967492752204	0.000132076439348799	4.18675488509668e-07	-2.95012224959889	1.11022302462516e-16	1	TRUE	TRUE	TRUE	TRUE	4	1.56924267451449e-49	SIGN	-3.01573959897634	PREVALENT_DEG
solea_v4.0_unigene186014	ENSDARG00000020866	570354	apoa4b.2	-2.3455552002583	2.51144002126881e-18	6.94514063340583e-21	-2.34365550848076	1.59326163250275e-18	5.85152645368278e-21	-2.34077262244965	7.49443704934804e-05	1.70589755487185e-07	-2.34286947733291	1.66533453693773e-15	0.999999999999998	TRUE	TRUE	TRUE	TRUE	4	1.66664896225546e-49	SIGN	-2.34321320213041	PREVALENT_DEG
solea_v4.0_unigene45880	NA	NA	NA	-4.14657124588413	7.22919111788665e-19	1.86790368134894e-21	-4.13338043004564	3.35020115150662e-19	1.16492122151257e-21	-4.63127908460305	0.00151145888131501	1.9481588429741e-05	-4.07839109451612	1.4432899320127e-15	0.999999999999999	TRUE	TRUE	TRUE	TRUE	4	1.76084832645664e-49	SIGN	-4.24740546376224	PREVALENT_DEG
solea_v4.0_unigene22430	ENSDARG00000039354	436865	ska1	-2.36509578798402	9.22734936316273e-16	3.28632255702803e-18	-2.36043170421836	5.39865640349083e-20	1.68872927577426e-22	-2.35131375915762	0.000109068221097668	3.10709636977019e-07	-2.36923530477507	0	1	TRUE	TRUE	TRUE	TRUE	4	2.00406254004827e-49	SIGN	-2.36151913903377	PREVALENT_DEG
solea_v4.0_unigene40617	ENSDARG00000040298	322543	apoa4b.1	-2.54818444484928	2.64487306366254e-18	7.38801677024131e-21	-2.54579224992363	4.66779909164392e-17	1.96854535075613e-19	-2.58519177433789	5.76135778527159e-05	9.8959224631812e-08	-2.55634384929361	0	1	TRUE	TRUE	TRUE	TRUE	4	2.60675911783213e-49	SIGN	-2.5588780796011	PREVALENT_DEG
solea_v4.0_unigene281166	ENSDARG00000056781	100147904	zanl	-3.54163992836946	1.14594088922089e-20	2.22469285327594e-23	-3.53915041178559	3.911099424814e-15	2.18466662466918e-17	-3.76395089433551	5.46905177456992e-05	8.70649214217247e-08	-3.54686499083704	4.44089209850063e-16	1	TRUE	TRUE	TRUE	TRUE	4	3.56581063909995e-49	SIGN	-3.5979015563319	PREVALENT_DEG
solea_v4.0_unigene19560	ENSDARG00000104374	497282	smchd1	-2.44115644889145	2.12039559481071e-17	6.48269226019876e-20	-2.43908336626303	7.67850847978112e-18	2.98090400416024e-20	-2.48929412035756	6.62753173473508e-05	1.31421520225162e-07	-2.44380520671177	0	1	TRUE	TRUE	TRUE	TRUE	4	3.91537924076453e-49	SIGN	-2.45333478555595	PREVALENT_DEG
solea_v4.0_unigene98157	ENSDARG00000021688	360142	mxa	-3.47725805989521	6.85382810926062e-16	2.41227486910945e-18	-3.46012511584666	1.96787446067865e-20	5.85333417294447e-23	-3.51651047042788	0.00100929006752215	1.06552617099113e-05	-3.49934350660474	0	1	TRUE	TRUE	TRUE	TRUE	4	4.91195488050082e-49	SIGN	-3.48830928819362	PREVALENT_DEG
solea_v4.0_unigene98158	ENSDARG00000021688	360142	mxa	-3.93628673669747	8.33154934896731e-15	3.35128453260881e-17	-3.89910167549896	5.19948297462734e-22	1.40134089387387e-24	-3.92832462961196	0.00339130216051955	6.63484754487906e-05	-4.02340493020471	0	1	TRUE	TRUE	TRUE	TRUE	4	5.29133238599452e-49	SIGN	-3.94677949300328	PREVALENT_DEG
solea_v4.0_unigene325088	NA	NA	NA	-9.02975772332358	4.50269724445727e-11	3.14438556715685e-13	-9.59867828700641	2.28852830440895e-27	3.77107024047279e-30	-7.55030556862235	0.00215816664488176	3.32419747144894e-05	-7.55948721135879	7.88258347483861e-15	0.999999999999992	TRUE	TRUE	TRUE	TRUE	4	5.67717505006737e-49	SIGN	-8.43455719757778	PREVALENT_DEG
solea_v4.0_unigene571337	NA	NA	NA	-3.62013244795516	1.9796936362045e-20	4.11981105594311e-23	-3.61581178263841	1.42172368110649e-16	6.41274611084202e-19	-3.83539809624533	7.37943529824494e-05	1.64761543691925e-07	-3.6292692873153	9.99200722162641e-15	0.99999999999999	TRUE	TRUE	TRUE	TRUE	4	6.69383962358681e-49	SIGN	-3.67515290353855	PREVALENT_DEG
solea_v4.0_unigene21810	NA	NA	NA	-2.28567733159311	1.96833754784986e-17	5.93808447514029e-20	-2.28099750831286	1.16235987112286e-18	4.23650225335938e-21	-2.26241958929226	7.45483991964099e-05	1.68647404968837e-07	-2.29918482108957	1.4432899320127e-15	0.999999999999999	TRUE	TRUE	TRUE	TRUE	4	7.90737505273731e-49	SIGN	-2.28206981257195	PREVALENT_DEG
solea_v4.0_unigene38985	NA	NA	NA	-5.01000252515242	1.52809112809585e-09	1.43634035281011e-11	-4.95899624200665	2.04145133906396e-27	3.33542531309151e-30	-5.19371602508377	0.000158520932377738	6.13186681589631e-07	-5.03449182962425	6.43929354282591e-15	0.999999999999994	TRUE	TRUE	TRUE	TRUE	4	1.01652038680565e-48	SIGN	-5.04930165546677	PREVALENT_DEG
solea_v4.0_unigene50693	ENSDARG00000110726	NA	NA	-1.89942554532306	3.68575195493067e-17	1.14795274507959e-19	-1.89819583439857	2.26207053243536e-17	9.25550434301857e-20	-1.90419475301926	4.60701492709117e-05	6.62648425485812e-08	-1.89822105460551	0	1	TRUE	TRUE	TRUE	TRUE	4	1.35175320819203e-48	SIGN	-1.9000092968366	PREVALENT_DEG
solea_v4.0_unigene570940	NA	NA	NA	-2.93223358338966	7.09072095239155e-17	2.24806723025864e-19	-2.92178833516501	3.71980024312167e-19	1.29863156092783e-21	-2.92294495281909	0.000224060625342989	1.06695292075913e-06	-2.96319911327307	8.88178419700125e-16	0.999999999999999	TRUE	TRUE	TRUE	TRUE	4	1.65548405109462e-48	SIGN	-2.93504149616171	PREVALENT_DEG
solea_v4.0_unigene574018	NA	NA	NA	-3.96711981949703	8.53766230651799e-18	2.50409794043042e-20	-3.94821817800536	1.11369985887689e-19	3.67034166589786e-22	-4.06305242696759	0.00214510815591561	3.28851778076034e-05	-3.99980470444882	2.66453525910038e-15	0.999999999999997	TRUE	TRUE	TRUE	TRUE	4	1.71261883199498e-48	SIGN	-3.9945487822297	PREVALENT_DEG
solea_v4.0_unigene49792	ENSDARG00000111745	280649	plk1	-2.33310257547857	3.53282105971985e-15	1.35689854805648e-17	-2.33015027123255	1.41203444192359e-19	4.77185218468803e-22	-2.32805523687221	0.000114957711110535	3.35514057004633e-07	-2.32761353999115	0	1	TRUE	TRUE	TRUE	TRUE	4	1.99861700731271e-48	SIGN	-2.32973040589362	PREVALENT_DEG
solea_v4.0_unigene21924	ENSDARG00000016771	30255	tfa	-2.21855337394195	8.11577665509862e-20	1.80227166323647e-22	-2.21793037799225	1.19096605239946e-15	6.13694279200391e-18	-2.25892128472073	2.5369911732005e-05	2.46728960691557e-08	-2.22222172670333	2.77555756156289e-15	0.999999999999997	TRUE	TRUE	TRUE	TRUE	4	2.13308794500983e-48	SIGN	-2.22940669083957	PREVALENT_DEG
solea_v4.0_unigene326961	ENSDARG00000089463	100148871	dhx58	-3.11604751288788	5.78120216460945e-18	1.65525558142563e-20	-3.11218342225884	1.58872977231225e-17	6.34937274426847e-20	-3.3076586929599	9.75625257957888e-05	2.56133987566098e-07	-3.08661539510467	9.99200722162641e-16	0.999999999999999	TRUE	TRUE	TRUE	TRUE	4	2.7875081501381e-48	SIGN	-3.15562625580282	PREVALENT_DEG
solea_v4.0_unigene329688	NA	NA	NA	-4.23538949939354	5.92922740714539e-16	2.06200872132181e-18	-4.20605823816393	2.67270644493943e-20	8.06178734962878e-23	-4.11465358670499	0.00649715582624677	0.00018318332094948	-4.24105547599887	0	1	TRUE	TRUE	TRUE	TRUE	4	3.53759937732807e-48	SIGN	-4.19928920006533	PREVALENT_DEG
solea_v4.0_unigene570809	ENSDARG00000042620	564619	gstr	1.95957994496842	2.07960766954761e-19	5.02482055380293e-22	1.96000817688017	5.5237072352517e-17	2.35264726539836e-19	1.95931045421273	3.1353246658614e-05	3.32858773018037e-08	1.95570035751105	4.2410519540681e-14	0.999999999999958	TRUE	TRUE	TRUE	TRUE	4	4.69372817584849e-48	SIGN	1.95864973339309	PREVALENT_DEG
solea_v4.0_unigene570842	ENSDARG00000087390	573653	hbbe1.3	-1.82097264372897	1.4248908172577e-18	3.76128667246337e-21	-1.81905646077686	1.11187824143979e-16	4.90648686349635e-19	-1.81491185894959	3.25629834630727e-05	3.75558122771717e-08	-1.82582498549201	3.33066907387547e-15	0.999999999999997	TRUE	TRUE	TRUE	TRUE	4	5.26493368016319e-48	SIGN	-1.82019148723686	PREVALENT_DEG
solea_v4.0_unigene534665	ENSDARG00000040298	322543	apoa4b.1	-2.87476817965293	8.53766230651799e-18	2.49601368525031e-20	-2.87019536490442	1.16624769532402e-17	4.54382218957409e-20	-2.92853521043316	0.000106075043120977	2.977389144996e-07	-2.88426861019098	1.66533453693773e-15	0.999999999999998	TRUE	TRUE	TRUE	TRUE	4	5.38634689659522e-48	SIGN	-2.88944184129537	PREVALENT_DEG
solea_v4.0_unigene508636	NA	NA	NA	-4.1469111017788	3.98544471512301e-20	8.62782903174718e-23	-4.14004643486748	4.16335149364914e-15	2.33719773837027e-17	-4.44962349822876	0.000233856861767832	1.19851233443366e-06	-4.17409342055519	5.55111512312578e-16	0.999999999999999	TRUE	TRUE	TRUE	TRUE	4	6.56361103241996e-48	SIGN	-4.22766861385756	PREVALENT_DEG
solea_v4.0_unigene49507	NA	NA	NA	-2.84593465735911	1.10019930847011e-17	3.24225274217787e-20	-2.8408363365269	3.3864799305781e-16	1.62206761093184e-18	-2.88116641279738	9.04744516107147e-05	2.27427929257695e-07	-2.86968062202947	0	1	TRUE	TRUE	TRUE	TRUE	4	1.12499302555985e-47	SIGN	-2.85940450717821	PREVALENT_DEG
solea_v4.0_unigene183685	ENSDARG00000117188	494042	slc43a2b	-2.53921922823419	7.29264414839471e-16	2.57690605950343e-18	-2.53478773809439	4.69735384135149e-18	1.78422042291245e-20	-2.58853981183648	9.86978486923774e-05	2.60492855786333e-07	-2.54632675496859	0	1	TRUE	TRUE	TRUE	TRUE	4	1.12828272871397e-47	SIGN	-2.55221838328341	PREVALENT_DEG
solea_v4.0_unigene44588	ENSDARG00000113599	81538	hbbe1.1	-1.71580683205727	2.61673892295752e-18	7.27288154399568e-21	-1.71442289007206	5.0329884193494e-15	2.83944605699924e-17	-1.71263325488374	3.25629834630727e-05	3.67234350477774e-08	-1.72021159628477	0	1	TRUE	TRUE	TRUE	TRUE	4	1.42277123121472e-47	SIGN	-1.71576864332446	PREVALENT_DEG
solea_v4.0_unigene49810	ENSDARG00000056781	100147904	zanl	-3.28832968184849	1.61487915419347e-19	3.81170934033571e-22	-3.28620223106968	6.24475435429682e-15	3.56668695839603e-17	-3.45645600879056	5.43120261573387e-05	8.35553627895215e-08	-3.29599016827916	8.88178419700125e-16	0.999999999999999	TRUE	TRUE	TRUE	TRUE	4	1.45289930303168e-47	SIGN	-3.33174452249697	PREVALENT_DEG
solea_v4.0_unigene688379	ENSDARG00000020866	570354	apoa4b.2	-2.52813971294808	1.9367348724189e-17	5.81569571600252e-20	-2.52610907397918	3.34158912796066e-16	1.59589929027028e-18	-2.58380358187365	6.99011557040193e-05	1.48372792445342e-07	-2.53130645494687	0	1	TRUE	TRUE	TRUE	TRUE	4	1.49885359277984e-47	SIGN	-2.54233970593694	PREVALENT_DEG
solea_v4.0_unigene602036	ENSDARG00000075504	334026	si:dkey-40c23.2	-2.30375167846816	9.18414634475971e-15	3.7327149629535e-17	-2.29868757929241	4.13612135131943e-19	1.44975067613626e-21	-2.30285392691635	0.000121758655609519	3.7066592546956e-07	-2.30538035011558	0	1	TRUE	TRUE	TRUE	TRUE	4	1.53160145280112e-47	SIGN	-2.30266838369813	PREVALENT_DEG
solea_v4.0_unigene46458	ENSDARG00000013871	393654	slc5a1	-3.3973326423973	9.89678189652164e-16	3.56620864719142e-18	-3.38493995684613	7.20126495773384e-19	2.57439439907815e-21	-3.51987262352658	0.000660757227205135	5.62567144438624e-06	-3.40873325670259	0	1	TRUE	TRUE	TRUE	TRUE	4	1.55871069633712e-47	SIGN	-3.42771961986815	PREVALENT_DEG
solea_v4.0_unigene324130	ENSDARG00000016771	30255	tfa	-3.25358569697213	1.97607510999925e-19	4.74706237405369e-22	-3.2508642839665	7.84020025926033e-16	3.90860423482187e-18	-3.42384284154162	6.39129049838649e-05	1.20489347476913e-07	-3.25886339633557	6.55031584528842e-15	0.999999999999993	TRUE	TRUE	TRUE	TRUE	4	1.923429369417e-47	SIGN	-3.29678905470395	PREVALENT_DEG
solea_v4.0_unigene44833	ENSDARG00000075504	334026	si:dkey-40c23.2	-2.52650213940592	5.53316413075642e-15	2.17156541396186e-17	-2.51819389069884	2.16277354334653e-20	6.46325287356734e-23	-2.49639746305526	0.000156763884846292	5.9128480988643e-07	-2.53477283968386	4.44089209850063e-15	0.999999999999996	TRUE	TRUE	TRUE	TRUE	4	2.45528248680504e-47	SIGN	-2.51896658321097	PREVALENT_DEG
solea_v4.0_unigene22503	NA	NA	NA	-3.22471570711296	1.01696940114243e-19	2.34360746921747e-22	-3.2217031759275	2.59873766452962e-15	1.40079980241368e-17	-3.45503381392406	4.35928091347076e-05	5.90984449829322e-08	-3.20673443627377	9.88098491916389e-15	0.99999999999999	TRUE	TRUE	TRUE	TRUE	4	3.32903417070573e-47	SIGN	-3.27704678330957	PREVALENT_DEG
solea_v4.0_unigene323615	NA	NA	NA	-3.88588720729603	1.75872201389578e-15	6.50932741633797e-18	-3.86805513213684	7.02987573396081e-20	2.25788495854069e-22	-3.87948698205652	0.00277983960034777	4.94556018830199e-05	-3.83399954881138	3.33066907387547e-16	1	TRUE	TRUE	TRUE	TRUE	4	3.34710199256715e-47	SIGN	-3.86685721757519	PREVALENT_DEG
solea_v4.0_unigene92392	ENSDARG00000094212	NA	NA	-2.38809318082723	9.32717760950112e-15	3.80387416301111e-17	-2.3878017863372	9.88005253415604e-19	3.57343053532525e-21	-2.42460726552121	0.000122873931429872	3.77492876896689e-07	-2.37245391255012	0	1	TRUE	TRUE	TRUE	TRUE	4	3.66724628124701e-47	SIGN	-2.39323903630894	PREVALENT_DEG
solea_v4.0_unigene413257	ENSDARG00000089429	561081	si:dkey-205h13.2	-1.75400117273519	1.15205792566528e-16	3.71688683960222e-19	-1.75209016385359	1.31660901825902e-16	5.90185022847573e-19	-1.74945209928949	4.37953768893437e-05	6.08719791114834e-08	-1.75864708187251	2.22044604925031e-16	1	TRUE	TRUE	TRUE	TRUE	4	4.28579208561449e-47	SIGN	-1.75354762943769	PREVALENT_DEG
solea_v4.0_unigene327228	NA	NA	NA	-2.36448155543693	1.18538351489261e-14	4.90053660537455e-17	-2.3555683274767	7.53029347010513e-19	2.70253515125963e-21	-2.33974289772829	0.000153773680804927	5.36844298299564e-07	-2.38510975797182	0	1	TRUE	TRUE	TRUE	TRUE	4	4.42426795526967e-47	SIGN	-2.36122563465343	PREVALENT_DEG
solea_v4.0_unigene70258	ENSDARG00000042620	564619	gstr	2.00060693585264	7.1688933020259e-18	2.08261261584853e-20	2.00078043124333	9.30159039749788e-16	4.71000907236577e-18	1.97746313781157	5.51172415483402e-05	8.90032108172734e-08	1.99761287597474	5.55111512312578e-16	0.999999999999999	TRUE	TRUE	TRUE	TRUE	4	5.88020453125996e-47	SIGN	1.99411584522057	PREVALENT_DEG
solea_v4.0_unigene601841	ENSDARG00000092584	101886651	si:ch1073-385f13.3	-5.88070555734577	6.73798543858002e-11	4.95004167752774e-13	-5.7499298651635	1.08762811548762e-24	2.35417341014637e-27	-6.21808332880133	0.00255491686535378	4.34106807990213e-05	-5.59148714947352	1.33226762955019e-15	0.999999999999999	TRUE	TRUE	TRUE	TRUE	4	7.15336625498419e-47	SIGN	-5.86005147519603	PREVALENT_DEG
solea_v4.0_unigene20399	ENSDARG00000040628	550497	zgc:110333	-2.35035126193027	1.3401323137229e-14	5.55900637125801e-17	-2.34199342151157	1.24212747633785e-19	4.12828291255981e-22	-2.32647251636923	0.000135411626991365	4.44887779598233e-07	-2.36439369848905	1.4432899320127e-15	0.999999999999999	TRUE	TRUE	TRUE	TRUE	4	9.26753781784008e-47	SIGN	-2.34580272457503	PREVALENT_DEG
solea_v4.0_unigene100171	NA	NA	NA	-3.64246912277532	6.13822818723341e-14	2.81196503500406e-16	-3.61815462273956	2.77719044403464e-20	8.41572861828679e-23	-3.56911683383648	0.00215623452139397	3.31821036527881e-05	-3.6419770972244	0	1	TRUE	TRUE	TRUE	TRUE	4	1.15590980963909e-46	SIGN	-3.61792941914394	PREVALENT_DEG
solea_v4.0_unigene28518	ENSDARG00000111464	557817	enpp7.2	-5.04555157794388	2.48290998481378e-15	9.36305948267045e-18	-4.99846060377886	6.17115661298344e-20	1.97346022116074e-22	-5.09918905180651	0.0126326904521755	0.000529052348360207	-4.88852250943242	2.22044604925031e-16	1	TRUE	TRUE	TRUE	TRUE	4	1.21581284542259e-46	SIGN	-5.00793093574042	PREVALENT_DEG
solea_v4.0_unigene25032	NA	NA	NA	-8.57412211310565	5.78851463840536e-10	5.02864021157856e-12	-9.14214138182317	1.72906448583016e-25	3.45281694559018e-28	-7.11387720037465	0.00105596999911617	1.13771294879431e-05	-7.10638871352528	5.32907051820075e-15	0.999999999999995	TRUE	TRUE	TRUE	TRUE	4	1.58244378501039e-46	SIGN	-7.98413235220719	PREVALENT_DEG
solea_v4.0_unigene26707	ENSDARG00000006848	799852	parp9	-3.19649252139317	1.03949006483851e-14	4.28287502796632e-17	-3.18301751406238	7.82866491331652e-19	2.82054957078014e-21	-3.24912929476506	0.000686534319104329	5.95360720798475e-06	-3.21216499566012	0	1	TRUE	TRUE	TRUE	TRUE	4	1.73848496932704e-46	SIGN	-3.21020108147018	PREVALENT_DEG
solea_v4.0_unigene46368	NA	NA	NA	-2.97749998975611	4.20111112483285e-16	1.44341867443523e-18	-2.97576531478614	1.44845963052965e-17	5.72425744225515e-20	-3.12069544847835	0.000156763884846292	5.6876072911205e-07	-2.93836509352804	6.66133814775094e-16	0.999999999999999	TRUE	TRUE	TRUE	TRUE	4	1.77993293536711e-46	SIGN	-3.00308146163716	PREVALENT_DEG
solea_v4.0_unigene95859	NA	NA	NA	-4.76655176810608	2.82978522695069e-15	1.07106495412455e-17	-4.73447910566009	4.78454062407632e-20	1.48326772593904e-22	-5.35623721322147	0.0108208671883696	0.000405418831675713	-4.55609228871262	4.44089209850063e-16	1	TRUE	TRUE	TRUE	TRUE	4	1.82134826397071e-46	SIGN	-4.85334009392507	PREVALENT_DEG
solea_v4.0_unigene10558	ENSDARG00000103883	NA	NA	-2.05598806266309	1.60868003075849e-14	6.76284150977394e-17	-2.0526516466313	5.4723747235253e-18	2.09388447737178e-20	-2.057771161456	9.04744516107147e-05	2.27881012982217e-07	-2.06057597388221	0	1	TRUE	TRUE	TRUE	TRUE	4	2.45630058743898e-46	SIGN	-2.05674671115815	PREVALENT_DEG
solea_v4.0_unigene688417	ENSDARG00000089661	100538089	LOC100538089	-3.70357816223833	3.38831049082029e-15	1.29666206858302e-17	-3.69338176416195	1.2323028628455e-19	4.07842170778361e-22	-3.9439079329548	0.00172885936053571	2.39495668991959e-05	-3.65140679613661	1.4432899320127e-15	0.999999999999999	TRUE	TRUE	TRUE	TRUE	4	2.8821078446717e-46	SIGN	-3.74806866387292	PREVALENT_DEG
solea_v4.0_unigene562999	NA	NA	NA	-4.90380583425309	2.69727032836002e-05	6.35524943636553e-07	-4.81884068116138	1.15159231605063e-28	1.73679611972446e-31	-5.49241630579614	0.00322785218717258	6.16632005593086e-05	-4.89519781694828	0	1	TRUE	TRUE	TRUE	TRUE	4	3.07408046902064e-46	SIGN	-5.02756515953972	PREVALENT_DEG
solea_v4.0_unigene6104	ENSDARG00000056414	322007	usp1	-2.80081958793998	6.19035743718872e-14	2.8531375497874e-16	-2.78989413920094	4.29697818611829e-19	1.51813361414318e-21	-2.76776611786664	0.000420891088181056	3.03608392549992e-06	-2.80437892257431	0	1	TRUE	TRUE	TRUE	TRUE	4	3.42303879204675e-46	SIGN	-2.79071469189547	PREVALENT_DEG
solea_v4.0_unigene23645	ENSDARG00000008637	406207	mttp	-2.69994593749434	2.34127980678084e-17	7.22667687116531e-20	-2.69762693176022	6.80898151693857e-15	3.90796174202172e-17	-2.74655764250919	7.57248836417325e-05	1.73423836297223e-07	-2.71213466286064	0	1	TRUE	TRUE	TRUE	TRUE	4	3.68389009148955e-46	SIGN	-2.7140662936561	PREVALENT_DEG
solea_v4.0_unigene46612	ENSDARG00000074852	795537	myo15b	-3.41155977897638	4.44594140968347e-15	1.72624158422884e-17	-3.39916519083336	1.37760928824638e-18	5.04026858707656e-21	-3.5735453206804	0.000734638732790909	6.74008724261454e-06	-3.41589083873419	3.33066907387547e-16	1	TRUE	TRUE	TRUE	TRUE	4	4.10757186908579e-46	SIGN	-3.45004028230608	PREVALENT_DEG
solea_v4.0_unigene280562	NA	NA	NA	-4.59695388646899	1.49441704110645e-08	1.69063506933927e-10	-4.5418251483558	3.87114085153028e-25	8.10879943764197e-28	-4.7646729772435	0.000289886638310922	1.69062090038733e-06	-4.62450912996972	1.11022302462516e-15	0.999999999999999	TRUE	TRUE	TRUE	TRUE	4	5.07506588660166e-46	SIGN	-4.6319902855095	PREVALENT_DEG
solea_v4.0_unigene22564	ENSDARG00000095688	100149015	LOC100149015	-3.2571825670098	5.90980954787244e-19	1.50223513975444e-21	-3.2564971212102	6.00909186552796e-13	4.45584105654985e-15	-3.4315297600988	5.09171875665666e-05	7.66869929554585e-08	-3.26357982417861	0	1	TRUE	TRUE	TRUE	TRUE	4	5.46155612061195e-46	SIGN	-3.30219731812435	PREVALENT_DEG
solea_v4.0_unigene323613	NA	NA	NA	-4.87401861712595	1.59413780233512e-15	5.85564382203854e-18	-4.8281319375455	3.02432348462832e-20	9.24908313271335e-23	-5.33455274524048	0.0195567476353673	0.00107857664770532	-4.8138121365216	3.5527136788005e-15	0.999999999999996	TRUE	TRUE	TRUE	TRUE	4	8.9948320282209e-46	SIGN	-4.96262885910838	PREVALENT_DEG
solea_v4.0_unigene46347	NA	NA	NA	-2.13050155602465	6.19910988423671e-16	2.17318200106624e-18	-2.12726470575927	8.38225790202466e-16	4.21395453809367e-18	-2.11936179603349	8.3666337438916e-05	2.00958106961228e-07	-2.14228263429307	0	1	TRUE	TRUE	TRUE	TRUE	4	1.28400806237322e-45	SIGN	-2.12985267302762	PREVALENT_DEG
solea_v4.0_unigene594567	ENSDARG00000016771	30255	tfa	-4.66599109924431	5.3563508930728e-14	2.40889535827238e-16	-4.61768897819167	1.391675140262e-19	4.68361553977298e-22	-5.38403823930698	0.00752948079943517	0.000230794726361684	-4.66836198475208	1.11022302462516e-16	1	TRUE	TRUE	TRUE	TRUE	4	1.6468271555763e-45	SIGN	-4.83402007537376	PREVALENT_DEG
solea_v4.0_unigene602155	NA	NA	NA	-2.95925116010582	3.50470896637683e-14	1.54679259958251e-16	-2.94919598526741	2.48200472073571e-18	9.18490784799558e-21	-2.94366251136368	0.000660757227205135	5.6285701521454e-06	-2.96032173213876	0	1	TRUE	TRUE	TRUE	TRUE	4	1.68541541647059e-45	SIGN	-2.95310784721892	PREVALENT_DEG
solea_v4.0_unigene413684	ENSDARG00000042620	564619	gstr	2.45890808771254	5.79853569076552e-15	2.28381271357963e-17	2.45672569226302	5.30109781744657e-17	2.25043113601977e-19	2.42771522559249	0.000250638449931386	1.34401849984153e-06	2.45592321565301	1.11022302462516e-16	1	TRUE	TRUE	TRUE	TRUE	4	2.24214890177634e-45	SIGN	2.44981805530526	PREVALENT_DEG
solea_v4.0_unigene29638	ENSDARG00000003977	569930	zgc:153896	-3.85836634988702	2.28456966513928e-16	7.5621588379448e-19	-3.83897073996661	6.0675599614927e-18	2.34703827584622e-20	-3.851374877573	0.0040778552391625	8.75472261838014e-05	-3.89569598310993	1.55431223447522e-15	0.999999999999998	TRUE	TRUE	TRUE	TRUE	4	2.30149731685175e-45	SIGN	-3.86110198763414	PREVALENT_DEG
solea_v4.0_unigene32601	ENSDARG00000010267	405829	dpydb	-2.0062045923662	2.00286148231507e-14	8.61578145718574e-17	-2.0033304754598	4.47695551097932e-17	1.86930554082226e-19	-2.0112699936848	9.04744516107147e-05	2.27157525456612e-07	-2.0104246249523	0	1	TRUE	TRUE	TRUE	TRUE	4	2.35783607063537e-45	SIGN	-2.00780742161577	PREVALENT_DEG
solea_v4.0_unigene445279	NA	NA	NA	-3.32073019128267	2.06700955775948e-15	7.70809022363137e-18	-3.31950275113079	1.73569559388711e-17	7.05330844604313e-20	-3.57397822012261	0.000317273089480079	1.92823906199514e-06	-3.25244678699722	8.88178419700125e-16	0.999999999999999	TRUE	TRUE	TRUE	TRUE	4	2.63874629695232e-45	SIGN	-3.36666448738332	PREVALENT_DEG
solea_v4.0_unigene24419	ENSDARG00000058351	100150889	tapbpl	-4.65263941092539	5.77551306325026e-14	2.6216032983091e-16	-4.60359053452029	8.04615426885929e-20	2.61800578780089e-22	-5.36877650048976	0.00709743448551392	0.000211307503464819	-4.65561050554229	3.33066907387547e-16	1	TRUE	TRUE	TRUE	TRUE	4	2.86106714305689e-45	SIGN	-4.82015423786943	PREVALENT_DEG
solea_v4.0_unigene685987	ENSDARG00000101160	550608	apoa4a	-2.45589164884748	4.06595346418209e-17	1.27204790007792e-19	-2.45393771890253	2.24173534164535e-15	1.19271214239196e-17	-2.4917109906893	6.96867199686442e-05	1.43518722291035e-07	-2.46172594914635	1.77635683940025e-15	0.999999999999998	TRUE	TRUE	TRUE	TRUE	4	2.93658742725022e-45	SIGN	-2.46581657689641	PREVALENT_DEG
solea_v4.0_unigene692414	ENSDARG00000020866	570354	apoa4b.2	-2.45035040183889	2.27559437973263e-15	8.54111085318471e-18	-2.44688326576895	5.68420514597987e-16	2.779541748381e-18	-2.49784254347879	0.000100122565952004	2.67049435788756e-07	-2.45893196385445	0	1	TRUE	TRUE	TRUE	TRUE	4	3.71875665979937e-45	SIGN	-2.46350204373527	PREVALENT_DEG
solea_v4.0_unigene65706	ENSDARG00000033144	30647	psme2	-2.51954421002603	7.47830655788061e-16	2.65295585930205e-18	-2.51396851947093	4.49166803833737e-17	1.88172100474963e-19	-2.53801239204582	0.000117415748582877	3.52688471786958e-07	-2.53848923661764	4.21884749357559e-15	0.999999999999996	TRUE	TRUE	TRUE	TRUE	4	4.28723876017522e-45	SIGN	-2.5275035895401	PREVALENT_DEG
solea_v4.0_unigene96404	NA	NA	NA	-3.4407774814573	1.23632429356443e-13	5.93996504121795e-16	-3.41479000130086	5.66538434421374e-19	2.00950652622579e-21	-3.37811092335956	0.00250441303493855	4.21074332365035e-05	-3.49283578703697	0	1	TRUE	TRUE	TRUE	TRUE	4	4.99747009196163e-45	SIGN	-3.43162854828867	PREVALENT_DEG
solea_v4.0_unigene25160	ENSDARG00000040898	NA	NA	-2.15716881992842	1.80478551077925e-14	7.66288349386013e-17	-2.15619149725833	9.60912746105876e-17	4.20005152256862e-19	-2.20306610898012	0.000101830974151591	2.75872210381351e-07	-2.1512997226465	0	1	TRUE	TRUE	TRUE	TRUE	4	5.0303246112679e-45	SIGN	-2.16693153720334	PREVALENT_DEG
solea_v4.0_unigene23672	ENSDARG00000031647	565200	stat2	-2.30423574070787	1.75370237076963e-15	6.4662554767969e-18	-2.30184705235175	1.53870414372674e-15	8.03624283974026e-18	-2.34723818233316	7.73217396071535e-05	1.78160690339063e-07	-2.31177425463813	0	1	TRUE	TRUE	TRUE	TRUE	4	5.9174729054669e-45	SIGN	-2.31627380750773	PREVALENT_DEG
solea_v4.0_unigene24591	ENSDARG00000014232	326020	prkg3	-2.54276337093738	8.4980395905022e-14	4.01170041703061e-16	-2.53302696928487	5.85044043016121e-18	2.25488277995321e-20	-2.50897338281054	0.000265775380976037	1.45859132416677e-06	-2.55990361347287	2.22044604925031e-16	1	TRUE	TRUE	TRUE	TRUE	4	7.44907827749718e-45	SIGN	-2.53616683412641	PREVALENT_DEG
solea_v4.0_unigene19559	ENSDARG00000104374	497282	smchd1	-2.48319022923804	1.00682156798837e-15	3.64204508595076e-18	-2.47932300308228	2.73611342901412e-15	1.48249128677207e-17	-2.51276280938851	0.000109617656802128	3.13805608775818e-07	-2.50224757339115	0	1	TRUE	TRUE	TRUE	TRUE	4	8.48216711981922e-45	SIGN	-2.494380903775	PREVALENT_DEG
solea_v4.0_unigene30216	NA	NA	NA	-3.41930989999267	2.25306785256781e-18	6.13623418275008e-21	-3.41861809753807	2.32404473072483e-12	1.92128820079472e-14	-3.64251281641184	6.10166133366087e-05	1.10745515968686e-07	-3.42585269910958	0	1	TRUE	TRUE	TRUE	TRUE	4	8.96121557162113e-45	SIGN	-3.47657337826304	PREVALENT_DEG
solea_v4.0_unigene414088	NA	NA	NA	-3.55854092871273	2.12039559481071e-17	6.48565811343098e-20	-3.55414713930302	1.20760078318742e-13	8.04392645692499e-16	-3.80325879012753	0.000130564726429725	4.12060161613152e-07	-3.57111820862497	0	1	TRUE	TRUE	TRUE	TRUE	4	9.3659467637373e-45	SIGN	-3.62176626669206	PREVALENT_DEG
solea_v4.0_unigene224561	ENSDARG00000094929	100004607	apoa4b.3	-2.25949348106175	1.75886706349755e-13	8.67163051739041e-16	-2.25565276976267	1.55297497799759e-17	6.15898469140226e-20	-2.27315737074785	0.000154755019502305	5.42431362869413e-07	-2.2606940942822	0	1	TRUE	TRUE	TRUE	TRUE	4	1.17696511889438e-44	SIGN	-2.26224942896362	PREVALENT_DEG
solea_v4.0_unigene27517	ENSDARG00000022767	321166	apobb.1	-2.68612083442885	2.70760682659534e-18	7.60106945831175e-21	-2.68483492985126	5.83196637265095e-14	3.70555048115651e-16	-2.7554723302539	5.51172415483402e-05	8.93182839834264e-08	-2.691379109853	6.77236045021345e-15	0.999999999999993	TRUE	TRUE	TRUE	TRUE	4	1.46941931914905e-44	SIGN	-2.70445180109675	PREVALENT_DEG
solea_v4.0_unigene63608	ENSDARG00000097209	569770	cox8b	-1.8150230067811	6.01399406509445e-14	2.74665296901617e-16	-1.81169467838888	1.44590210748678e-16	6.5419952915196e-19	-1.80215822675276	8.83382974371876e-05	2.16935989158492e-07	-1.82162128571066	0	1	TRUE	TRUE	TRUE	TRUE	4	2.10554133017164e-44	SIGN	-1.81262429940835	PREVALENT_DEG
solea_v4.0_unigene46371	NA	NA	NA	-3.37752190961472	3.4073260415331e-16	1.15165421591225e-18	-3.37170411905246	6.38133717897945e-15	3.6536073779941e-17	-3.68579250360851	0.000156763884846292	5.97633578592903e-07	-3.3218873525228	3.33066907387547e-16	1	TRUE	TRUE	TRUE	TRUE	4	2.7818390010663e-44	SIGN	-3.43922647119962	PREVALENT_DEG
solea_v4.0_unigene18117	ENSDARG00000098805	565211	vwa11	-1.80228962108146	2.91607029584776e-16	9.7339460147155e-19	-1.80041006354173	3.47210606277891e-15	1.92490728518814e-17	-1.80771222328712	5.43120261573387e-05	8.49454954562483e-08	-1.80614375851289	2.55351295663786e-15	0.999999999999997	TRUE	TRUE	TRUE	TRUE	4	3.42149810047015e-44	SIGN	-1.8041389166058	PREVALENT_DEG
solea_v4.0_unigene571961	ENSDARG00000095040	NA	NA	-6.70565057220735	6.39722929402309e-08	8.36297520804147e-10	-6.45021877990057	4.8607107890421e-25	1.02495088555419e-27	-6.31576902422393	0.00159115723232044	2.10555552037991e-05	-6.20268667062729	2.88657986402541e-15	0.999999999999997	TRUE	TRUE	TRUE	TRUE	4	3.4784438927535e-44	SIGN	-6.41858126173978	PREVALENT_DEG
solea_v4.0_unigene281631	ENSDARG00000030239	449814	dennd6aa	-1.86735855094637	1.46124529063857e-14	6.08180416779973e-17	-1.86594148264735	1.52892395262617e-15	7.96381279611173e-18	-1.88440980233254	7.37943529824494e-05	1.65644941939979e-07	-1.8643495186295	1.11022302462516e-16	1	TRUE	TRUE	TRUE	TRUE	4	4.42881414831335e-44	SIGN	-1.87051483863894	PREVALENT_DEG
solea_v4.0_unigene20637	NA	NA	NA	-4.11287494600076	1.92831503851129e-16	6.32905535063553e-19	-4.09390125346563	2.31240591951877e-16	1.08822901114066e-18	-4.43855755465635	0.00217486300781016	3.38711149289857e-05	-4.159965241731	2.22044604925031e-15	0.999999999999998	TRUE	TRUE	TRUE	TRUE	4	5.18786086179431e-44	SIGN	-4.20132474896344	PREVALENT_DEG
solea_v4.0_unigene325405	ENSDARG00000094747	571364	si:ch211-197g15.6	-4.00799460295777	2.1626154800746e-12	1.24140695025162e-14	-3.97438860300672	2.96831077975297e-19	1.01969620418828e-21	-3.92171740773172	0.00449385014770437	0.000101560333184004	-3.98306692148198	0	1	TRUE	TRUE	TRUE	TRUE	4	7.63501037518131e-44	SIGN	-3.97179188379455	PREVALENT_DEG
solea_v4.0_unigene562750	NA	NA	NA	-2.64863780386728	3.76097907364665e-15	1.44978313150529e-17	-2.64306436600717	5.67453222858343e-16	2.7655519449457e-18	-2.67290467620709	0.00017714809701791	7.37189399683524e-07	-2.66343327953774	9.99200722162641e-16	0.999999999999999	TRUE	TRUE	TRUE	TRUE	4	8.96606628711706e-44	SIGN	-2.65701003140482	PREVALENT_DEG
solea_v4.0_unigene440710	ENSDARG00000089429	561081	si:dkey-205h13.2	-1.75356570059242	2.37611404872144e-14	1.02877883085469e-16	-1.75127042280678	2.57189358852449e-15	1.38273848845403e-17	-1.73995624450168	8.18557259809022e-05	1.93179970545629e-07	-1.75886859148941	0	1	TRUE	TRUE	TRUE	TRUE	4	1.3046419656564e-43	SIGN	-1.75091523984757	PREVALENT_DEG
solea_v4.0_unigene280696	NA	NA	NA	-6.21615158664828	6.4772435623372e-07	1.03763996229008e-08	-6.27389771954046	4.93868398166806e-26	9.37943054750531e-29	-6.82756104183123	0.0264630350260803	0.00178674450986033	-6.11286803964432	6.66133814775094e-16	0.999999999999999	TRUE	TRUE	TRUE	TRUE	4	1.32414992546547e-43	SIGN	-6.35761959691607	PREVALENT_DEG
solea_v4.0_unigene20124	ENSDARG00000074656	554157	ctss2.1	-2.76654269383942	2.27559437973263e-15	8.54948935247809e-18	-2.76223245481729	1.01688287198672e-15	5.19730667710012e-18	-2.85811503340131	0.000146554491890636	5.07548023863674e-07	-2.77269196270954	1.66533453693773e-15	0.999999999999998	TRUE	TRUE	TRUE	TRUE	4	1.32612117115355e-43	SIGN	-2.78989553619189	PREVALENT_DEG
solea_v4.0_unigene46092	ENSDARG00000098805	565211	vwa11	-2.04649163051746	1.82761382791252e-16	5.94748560599474e-19	-2.04433950821981	5.75034408906919e-15	3.26824472036191e-17	-2.05539885098157	6.38148655213673e-05	1.19413377738629e-07	-2.05648637842465	9.65894031423886e-15	0.99999999999999	TRUE	TRUE	TRUE	TRUE	4	1.51548487205856e-43	SIGN	-2.05067909203587	PREVALENT_DEG
solea_v4.0_unigene101798	NA	NA	NA	-2.96361726296485	1.57666885346229e-13	7.72930861555699e-16	-2.94909212320278	4.99513588307705e-18	1.90430400234609e-20	-2.96716580104265	0.000690086311971807	6.05873339858387e-06	-2.98818202107367	1.22124532708767e-15	0.999999999999999	TRUE	TRUE	TRUE	TRUE	4	1.55179036589888e-43	SIGN	-2.96701430207099	PREVALENT_DEG
solea_v4.0_unigene38742	ENSDARG00000098618	100144556	erap2	-2.6908682576825	7.57737341424085e-15	3.02675846935416e-17	-2.68189243446984	6.09960288319175e-16	2.9982686983431e-18	-2.68766267745532	0.000229216193458684	1.13631823317739e-06	-2.72185302143204	7.7715611723761e-16	0.999999999999999	TRUE	TRUE	TRUE	TRUE	4	1.91382690055298e-43	SIGN	-2.69556909775992	PREVALENT_DEG
solea_v4.0_unigene224560	ENSDARG00000101160	550608	apoa4a	-2.4445046458629	4.99251946509331e-14	2.23829766937381e-16	-2.44070360895305	9.74677237482497e-16	4.96798200923211e-18	-2.49642422739931	0.000156763884846292	5.90783648600264e-07	-2.44930369861963	0	1	TRUE	TRUE	TRUE	TRUE	4	1.96714505643635e-43	SIGN	-2.45773404520872	PREVALENT_DEG
solea_v4.0_unigene440629	NA	NA	NA	-2.56429202882509	3.43548042785388e-13	1.77054466944801e-15	-2.55443121361339	9.67115173511762e-17	4.24066700855597e-19	-2.57048606242928	0.000306194744982017	1.83512164859641e-06	-2.57726358725815	0	1	TRUE	TRUE	TRUE	TRUE	4	2.60322021069345e-43	SIGN	-2.56661822303148	PREVALENT_DEG
solea_v4.0_unigene430410	ENSDARG00000018846	565316	dgat2	-3.27224455102255	1.42880765023655e-13	6.92462540862418e-16	-3.25495979731068	3.20978907934279e-18	1.2012616579582e-20	-3.20100686064967	0.00186522852600624	2.67242629197375e-05	-3.2774339182705	1.33226762955019e-15	0.999999999999999	TRUE	TRUE	TRUE	TRUE	4	2.62606843461007e-43	SIGN	-3.25141128181335	PREVALENT_DEG
solea_v4.0_unigene24254	ENSDARG00000095448	100535574	ftr30	-2.72167950949576	1.85035358200043e-14	7.88220285911998e-17	-2.71154423698506	1.68146573991627e-16	7.7017282878444e-19	-2.73092784974367	0.000257907306730577	1.39019997762886e-06	-2.75406554333218	1.4432899320127e-15	0.999999999999999	TRUE	TRUE	TRUE	TRUE	4	2.66749796747273e-43	SIGN	-2.72955428488917	PREVALENT_DEG
solea_v4.0_unigene429543	NA	NA	NA	-3.37289143757438	6.23977335154088e-18	1.79526712721885e-20	-3.37054553215905	2.62511730893523e-13	1.84025818891982e-15	-3.62978515441828	0.000100002280617755	2.65332122851187e-07	-3.37436641826697	7.54951656745106e-15	0.999999999999992	TRUE	TRUE	TRUE	TRUE	4	2.84330400601797e-43	SIGN	-3.43689713560467	PREVALENT_DEG
solea_v4.0_unigene440630	NA	NA	NA	-3.38187398042701	1.01035957319489e-14	4.14803561278892e-17	-3.36565506354874	4.05728092146082e-17	1.68840904146812e-19	-3.36466571894476	0.00210662699959245	3.17877513291814e-05	-3.3965407520379	1.55431223447522e-15	0.999999999999998	TRUE	TRUE	TRUE	TRUE	4	3.07931604514604e-43	SIGN	-3.3771838787396	PREVALENT_DEG
solea_v4.0_unigene30503	ENSDARG00000063253	NA	NA	-2.053364545042	9.26092811035784e-14	4.39770884722086e-16	-2.0518246396185	1.29874095852933e-15	6.7285699708753e-18	-2.0915614326908	0.000110120382243527	3.16782554701391e-07	-2.05204967623964	0	1	TRUE	TRUE	TRUE	TRUE	4	3.36514276454677e-43	SIGN	-2.06220007339774	PREVALENT_DEG
solea_v4.0_unigene19761	ENSDARG00000103883	NA	NA	-2.21732315180706	3.30462542769404e-13	1.6984904222006e-15	-2.21284018784988	5.26844042079836e-17	2.22921023251208e-19	-2.22598873270658	0.000156763884846292	5.89128271635309e-07	-2.22212264803152	7.7715611723761e-16	0.999999999999999	TRUE	TRUE	TRUE	TRUE	4	4.80624578743028e-43	SIGN	-2.21956868009876	PREVALENT_DEG
solea_v4.0_unigene47126	ENSDARG00000113057	108179742	LOC108179742	-1.75125932354905	4.2228826916969e-15	1.6337358141874e-17	-1.74943365508024	1.06560209471189e-15	5.47607276712713e-18	-1.74890005937858	6.19856602351101e-05	1.14259281539373e-07	-1.7559684054086	8.65973959207622e-15	0.999999999999991	TRUE	TRUE	TRUE	TRUE	4	5.45403966592668e-43	SIGN	-1.75139036085412	PREVALENT_DEG
solea_v4.0_unigene280697	NA	NA	NA	-6.01694475805014	0.00468974315213812	0.000248397008211604	-6.2134204807987	2.59525764113985e-29	3.73288000331524e-32	-7.06951402544588	0.00520526959389642	0.000128150960676433	-5.78862953010242	3.88578058618805e-15	0.999999999999996	TRUE	TRUE	TRUE	TRUE	4	5.55578566663957e-43	SIGN	-6.27212719859928	PREVALENT_DEG
solea_v4.0_unigene563897	NA	NA	NA	-6.55764111528607	1.66814285115182e-07	2.37348082784787e-09	-6.30157524079332	7.60835495039243e-23	1.86994898934376e-25	-6.16654379148934	0.0018839609902825	2.70452715823266e-05	-6.0536787017923	0	1	TRUE	TRUE	TRUE	TRUE	4	5.97877403712334e-43	SIGN	-6.26985971234026	PREVALENT_DEG
solea_v4.0_unigene69028	ENSDARG00000053136	30400	b2m	-3.04015396904881	3.13859426486962e-14	1.37644184858596e-16	-3.03462059522079	3.00879576340171e-15	1.63864034035284e-17	-3.25656120386008	0.000282438693992834	1.61314656951639e-06	-3.0367614387262	0	1	TRUE	TRUE	TRUE	TRUE	4	6.64936296652858e-43	SIGN	-3.09202430171397	PREVALENT_DEG
solea_v4.0_unigene92391	ENSDARG00000094212	NA	NA	-2.23144740316704	2.94264863777055e-13	1.49600427959675e-15	-2.23042857427988	1.13602056492808e-16	5.04474989033837e-19	-2.2486555891796	0.000160201003243443	6.35052001715251e-07	-2.21941824376031	5.55111512312578e-16	0.999999999999999	TRUE	TRUE	TRUE	TRUE	4	6.67484852576197e-43	SIGN	-2.23248745259671	PREVALENT_DEG
solea_v4.0_unigene281736	NA	NA	NA	-3.30190718680862	6.14594810013144e-14	2.8240854270915e-16	-3.27971981462017	1.7116388738068e-17	6.9089990617986e-20	-3.27646659790115	0.00226439001867011	3.60031622686044e-05	-3.36484277692786	1.55431223447522e-15	0.999999999999998	TRUE	TRUE	TRUE	TRUE	4	8.26361942715238e-43	SIGN	-3.30573409406445	PREVALENT_DEG
solea_v4.0_unigene281404	NA	NA	NA	-4.25023024710379	6.42378813321027e-14	2.96969772216455e-16	-4.23149662519135	1.16387262254677e-16	5.18468602977824e-19	-4.62881090345691	0.00448243308202161	0.000101153635812693	-4.1015275390766	1.11022302462516e-16	1	TRUE	TRUE	TRUE	TRUE	4	8.30314290285185e-43	SIGN	-4.30301632870716	PREVALENT_DEG
solea_v4.0_unigene46240	NA	NA	NA	-3.31772261267941	8.49528048597552e-14	3.99853283394147e-16	-3.30974568746258	9.34455863632945e-17	4.05831271595931e-19	-3.39332744150196	0.00135202615803429	1.65330503895626e-05	-3.26471937163911	5.55111512312578e-16	0.999999999999999	TRUE	TRUE	TRUE	TRUE	4	1.31264272184793e-42	SIGN	-3.32137877832076	PREVALENT_DEG
solea_v4.0_unigene282155	ENSDARG00000098540	100003994	zc3h7ba	-2.05710791135243	2.6430944015049e-13	1.33633175511498e-15	-2.05367357036232	2.3234108716723e-16	1.09665252705661e-18	-2.05225795641477	0.000145715875582636	5.02608871231827e-07	-2.05978607563305	6.66133814775094e-16	0.999999999999999	TRUE	TRUE	TRUE	TRUE	4	1.31324611418625e-42	SIGN	-2.05570637844064	PREVALENT_DEG
solea_v4.0_unigene442348	NA	NA	NA	-4.32848112143337	3.45159271621419e-12	2.02952629719154e-14	-4.2702916025527	2.9883741039241e-19	1.03076163059524e-21	-4.78768124066185	0.0107610883614735	0.000401139431979001	-4.39110428364293	5.55111512312578e-16	0.999999999999999	TRUE	TRUE	TRUE	TRUE	4	1.35624080510353e-42	SIGN	-4.44438956207271	PREVALENT_DEG
solea_v4.0_unigene37509	NA	NA	NA	-2.35238595049627	1.58283327740113e-13	7.78163540894704e-16	-2.34691482463379	4.14797291910728e-16	2.00418744590297e-18	-2.36416617319645	0.00018527203991723	7.78818259541719e-07	-2.36386279623051	5.55111512312578e-16	0.999999999999999	TRUE	TRUE	TRUE	TRUE	4	1.48258378107868e-42	SIGN	-2.35683243613926	PREVALENT_DEG
solea_v4.0_unigene328073	NA	NA	NA	-3.3516785967119	1.17304987189355e-12	6.50429194739785e-15	-3.33509040688442	1.29557583465558e-17	5.08388227256274e-20	-3.30292399629849	0.00218867846490296	3.43232218417264e-05	-3.33133973894161	2.22044604925031e-16	1	TRUE	TRUE	TRUE	TRUE	4	1.61768345972052e-42	SIGN	-3.33025818470911	PREVALENT_DEG
solea_v4.0_unigene282404	ENSDARG00000013250	449661	tars1	-1.99074033967837	2.1497860341468e-13	1.06890295696345e-15	-1.98617762584678	2.36986577981386e-15	1.26419316839672e-17	-1.98124503456721	0.000134135249824413	4.3456749000508e-07	-2.00326478160346	0	1	TRUE	TRUE	TRUE	TRUE	4	1.66052157077784e-42	SIGN	-1.99035694542396	PREVALENT_DEG
solea_v4.0_unigene689431	NA	NA	NA	-4.89295315952899	2.8539174735126e-12	1.66215112844419e-14	-4.8437147559627	2.85689214863436e-18	1.0652006754439e-20	-5.33366105612465	0.00877914362371418	0.000291867755918005	-4.61048887306418	0	1	TRUE	TRUE	TRUE	TRUE	4	1.73707513106101e-42	SIGN	-4.92020446117013	PREVALENT_DEG
solea_v4.0_unigene592126	NA	NA	NA	2.43921935656726	3.18945318276426e-14	1.40320081645098e-16	2.4371001928684	3.19097076616443e-16	1.51950988864973e-18	2.41621193133576	0.000289130961044344	1.67963168732845e-06	2.4353831938335	2.77555756156289e-15	0.999999999999997	TRUE	TRUE	TRUE	TRUE	4	1.78393520715795e-42	SIGN	2.43197866865123	PREVALENT_DEG
solea_v4.0_unigene23698	ENSDARG00000091757	NA	NA	-1.74163596411291	1.96675637250775e-14	8.40552870832512e-17	-1.73929499564272	1.64483899253162e-15	8.65946516107277e-18	-1.74051570381793	7.10704095570233e-05	1.53832055318232e-07	-1.74556907460168	3.77475828372553e-15	0.999999999999996	TRUE	TRUE	TRUE	TRUE	4	1.89244868670951e-42	SIGN	-1.74175393454381	PREVALENT_DEG
solea_v4.0_unigene282249	NA	NA	NA	-8.12918048964802	7.92054432860724e-09	8.55120988563164e-11	-8.69938997897454	2.53033723901342e-22	6.6429744579601e-25	-6.69992746834489	0.00089537906592551	8.84000837326261e-06	-6.66008281714272	5.55111512312578e-15	0.999999999999994	TRUE	TRUE	TRUE	TRUE	4	2.16396258468504e-42	SIGN	-7.54714518852754	PREVALENT_DEG
solea_v4.0_unigene670451	NA	NA	NA	-3.20454343107372	3.95389503952507e-18	1.12102221123701e-20	-3.20414602664281	1.80572314937618e-12	1.46001075756013e-14	-3.39849129283694	6.69315433509962e-05	1.33657459840699e-07	-3.2094876788754	2.25375273998907e-14	0.999999999999977	TRUE	TRUE	TRUE	TRUE	4	2.33459456618445e-42	SIGN	-3.25416710735722	PREVALENT_DEG
solea_v4.0_unigene23123	NA	NA	NA	2.14222909573703	1.80478551077925e-14	7.6416002172197e-17	2.14135853514743	1.39482551546753e-14	8.23922906078433e-17	2.09192476767192	0.000197509460070168	8.60535561260891e-07	2.14206820278105	2.22044604925031e-16	1	TRUE	TRUE	TRUE	TRUE	4	2.39153054185105e-42	SIGN	2.12939515033436	PREVALENT_DEG
solea_v4.0_unigene690964	ENSDARG00000101160	550608	apoa4a	-2.15457871952594	6.44346543045583e-14	2.98779385593561e-16	-2.15247959743542	3.10304704283698e-15	1.69863767740832e-17	-2.16707756828586	0.000156763884846292	5.70758539922861e-07	-2.1529968960759	4.44089209850063e-16	1	TRUE	TRUE	TRUE	TRUE	4	2.99610388746745e-42	SIGN	-2.15678319533078	PREVALENT_DEG
solea_v4.0_unigene44844	NA	NA	NA	-1.97309369540521	5.67706558238245e-14	2.56898734436502e-16	-1.9707227823377	2.52181937046292e-15	1.35229526359134e-17	-1.99173718442487	0.000106075043120977	2.9265394254499e-07	-1.97158468605166	9.99200722162641e-16	0.999999999999999	TRUE	TRUE	TRUE	TRUE	4	3.25839544758258e-42	SIGN	-1.97678458705486	PREVALENT_DEG
solea_v4.0_unigene692462	ENSDARG00000092155	568972	apoc2	-2.44789969871975	4.36574370782503e-14	1.94510013100209e-16	-2.4444324770819	1.88940108428519e-14	1.13981464657339e-16	-2.45802828978703	0.000224203922412321	1.08955404272431e-06	-2.45680806034104	1.11022302462516e-16	1	TRUE	TRUE	TRUE	TRUE	4	4.3723026983763e-42	SIGN	-2.45179213148243	PREVALENT_DEG
solea_v4.0_unigene282634	ENSDARG00000099377	101885359	si:cabz01030277.1	-2.82670173150992	8.58965804942048e-13	4.70278349610027e-15	-2.81570396564021	2.17403309619305e-16	1.02007418003193e-18	-2.76973417437009	0.00102553007798309	1.09083303222245e-05	-2.8328050784454	0	1	TRUE	TRUE	TRUE	TRUE	4	4.52330377507528e-42	SIGN	-2.8112362374914	PREVALENT_DEG
solea_v4.0_unigene44577	ENSDARG00000071592	563130	aqp8a.2	-1.70619240410079	5.98194660370541e-16	2.08869767863567e-18	-1.7046583729205	9.47102129508989e-12	8.51743850584819e-14	-1.71848548724799	3.9959719824827e-05	5.07797026121946e-08	-1.70932057687903	0	1	TRUE	TRUE	TRUE	TRUE	4	5.32250337227603e-42	SIGN	-1.70966421028708	PREVALENT_DEG
solea_v4.0_unigene570802	ENSDARG00000103295	553969	cyp3a65	-3.40587511457681	1.32191679779868e-13	6.38812290728006e-16	-3.39824365597037	1.12664554996453e-16	4.9873849928607e-19	-3.56642118732009	0.00175198679408553	2.44901379818408e-05	-3.354399715437	1.11022302462516e-15	0.999999999999999	TRUE	TRUE	TRUE	TRUE	4	6.1103705187315e-42	SIGN	-3.43123491832607	PREVALENT_DEG
solea_v4.0_unigene414475	ENSDARG00000036834	550522	krt92	1.58802091866967	5.13280815850681e-15	2.00727144845865e-17	1.58871977906504	1.24677618662427e-14	7.31247030278166e-17	1.58894480769886	5.64779292506721e-05	9.54057734768298e-08	1.58421533959019	8.32667268468867e-15	0.999999999999992	TRUE	TRUE	TRUE	TRUE	4	6.34117127479124e-42	SIGN	1.58747521125594	PREVALENT_DEG
solea_v4.0_unigene328198	NA	NA	NA	-6.67263513842213	8.30092149363598e-08	1.10487271937249e-09	-6.42327392044507	1.863192851325e-22	4.78742472620862e-25	-6.28611683946518	0.00259715719492574	4.46881000045791e-05	-6.09485286129244	7.7715611723761e-16	0.999999999999999	TRUE	TRUE	TRUE	TRUE	4	6.57090559913945e-42	SIGN	-6.36921968990621	PREVALENT_DEG
solea_v4.0_unigene4575	ENSDARG00000109751	393293	hsd11b1la	-1.85583501184655	5.92090382289586e-13	3.16723161520288e-15	-1.85252445303722	3.59135943556994e-15	1.99603554720966e-17	-1.84105726055314	0.000135411626991365	4.4626649867284e-07	-1.86191576474486	0	1	TRUE	TRUE	TRUE	TRUE	4	6.72451823413862e-42	SIGN	-1.85283312254544	PREVALENT_DEG
solea_v4.0_unigene36716	ENSDARG00000100315	100004272	slc15a1a	-3.36967017236994	3.15519610481253e-13	1.61287416634504e-15	-3.34763803605296	8.53022289577569e-17	3.6808251288852e-19	-3.34262716295963	0.00304228342295462	5.63338614556322e-05	-3.41474380266584	4.44089209850063e-16	1	TRUE	TRUE	TRUE	TRUE	4	7.6216841427041e-42	SIGN	-3.36866979351209	PREVALENT_DEG
solea_v4.0_unigene324773	NA	NA	NA	-3.94261515587274	1.54870985420322e-13	7.5706147986861e-16	-3.91801837166519	1.26807242704814e-17	4.95824995913252e-20	-3.93980269390666	0.00508253647568053	0.000123354955938176	-3.89717559110043	4.32986979603811e-15	0.999999999999996	TRUE	TRUE	TRUE	TRUE	4	9.01524307995769e-42	SIGN	-3.92440295313626	PREVALENT_DEG
solea_v4.0_unigene94524	ENSDARG00000093629	NA	NA	-2.97379294452985	1.10313454240889e-13	5.26923579245299e-16	-2.96591615918891	2.91784740184564e-16	1.38537650695087e-18	-3.03462408104686	0.000718136358813849	6.50436477579166e-06	-2.96873994410764	1.88737914186277e-15	0.999999999999998	TRUE	TRUE	TRUE	TRUE	4	9.09811282765467e-42	SIGN	-2.98576828221832	PREVALENT_DEG
solea_v4.0_unigene546583	ENSDARG00000020866	570354	apoa4b.2	-2.4066981641226	8.95873627278883e-15	3.61607673687617e-17	-2.40524707372947	4.05749949196674e-13	2.9350436207775e-15	-2.48275572032473	0.000117415748582877	3.52087066674582e-07	-2.40957964073119	0	1	TRUE	TRUE	TRUE	TRUE	4	9.85908625431906e-42	SIGN	-2.426070149727	PREVALENT_DEG
solea_v4.0_unigene36780	ENSDARG00000010267	405829	dpydb	-1.97114503493877	2.72879700810467e-13	1.38347367133898e-15	-1.96762004206116	7.19906300067923e-16	3.56886938310449e-18	-1.95857310560126	0.000138762871633393	4.6312423293368e-07	-1.97764027861678	1.88737914186277e-15	0.999999999999998	TRUE	TRUE	TRUE	TRUE	4	1.06801779058233e-41	SIGN	-1.96874461530449	PREVALENT_DEG
solea_v4.0_unigene282227	NA	NA	NA	-3.77993172180017	1.61124528598734e-12	9.04650351215674e-15	-3.76039735401681	3.97114072087144e-17	1.64701688884069e-19	-3.82245127264843	0.00380646494922352	7.74475552439417e-05	-3.70343993817668	2.22044604925031e-16	1	TRUE	TRUE	TRUE	TRUE	4	1.12107285502753e-41	SIGN	-3.76655507166052	PREVALENT_DEG
solea_v4.0_unigene570746	ENSDARG00000076924	100318899	als2b	-4.69552665325926	9.12831098452038e-13	5.02319100532274e-15	-4.6516656921279	5.51193778596076e-18	2.11671957986204e-20	-5.15358003672262	0.0170959268239414	0.000860167914350799	-4.54358459924606	6.66133814775094e-16	0.999999999999999	TRUE	TRUE	TRUE	TRUE	4	1.1858864775965e-41	SIGN	-4.76108924533896	PREVALENT_DEG
solea_v4.0_unigene43091	ENSDARG00000004979	393425	elovl5	-2.69767671434984	3.76451318227779e-12	2.24506924514674e-14	-2.6878877627156	2.0866666526244e-16	9.76167195404514e-19	-2.66580417254359	0.000722930672678478	6.58219241148397e-06	-2.69583720332177	0	1	TRUE	TRUE	TRUE	TRUE	4	1.30137890343044e-41	SIGN	-2.6868014632327	PREVALENT_DEG
solea_v4.0_unigene562770	NA	NA	NA	-1.75375131370698	8.96061335702174e-15	3.62934939529365e-17	-1.75151084289618	3.72143778728874e-14	2.30738497075297e-16	-1.75017299627981	7.10704095570233e-05	1.52283120307864e-07	-1.76200895155618	3.44169137633799e-15	0.999999999999997	TRUE	TRUE	TRUE	TRUE	4	1.67153860301844e-41	SIGN	-1.75436102610979	PREVALENT_DEG
solea_v4.0_unigene37228	ENSDARG00000071701	559821	zgc:162941	-2.71483225203268	3.93797779319625e-13	2.05151708384503e-15	-2.70904128664359	9.99040695931284e-17	4.39460716685316e-19	-2.71435939290372	0.00050202655145816	3.86282125196825e-06	-2.70010182251859	4.32986979603811e-15	0.999999999999996	TRUE	TRUE	TRUE	TRUE	4	1.75020788139429e-41	SIGN	-2.70958368852465	PREVALENT_DEG
solea_v4.0_unigene440623	ENSDARG00000087390	573653	hbbe1.3	-1.96201968950711	1.21519227557299e-15	4.42974320765024e-18	-1.96059381697159	4.77442023946488e-13	3.49364083993799e-15	-1.98683106699993	6.49669859265785e-05	1.23383746488126e-07	-1.9675273659429	2.33146835171283e-15	0.999999999999998	TRUE	TRUE	TRUE	TRUE	4	1.79716571391234e-41	SIGN	-1.96924298485538	PREVALENT_DEG
solea_v4.0_unigene440631	NA	NA	NA	-2.80497613547293	2.30120828117712e-13	1.15704825657308e-15	-2.79614637597415	1.67263438148735e-16	7.63791988194896e-19	-2.76963179352147	0.000742700063944161	6.90739062403032e-06	-2.80743457910774	3.44169137633799e-15	0.999999999999997	TRUE	TRUE	TRUE	TRUE	4	2.0057063434184e-41	SIGN	-2.79454722101907	PREVALENT_DEG
solea_v4.0_unigene2607	ENSDARG00000079402	30163	tapbp.1	-2.57362592158975	2.93672237849364e-14	1.28380857898645e-16	-2.56566166980153	3.03515493257623e-15	1.65723443462827e-17	-2.59516991423303	0.000224191363740334	1.08636228484703e-06	-2.60555985214187	5.10702591327572e-15	0.999999999999995	TRUE	TRUE	TRUE	TRUE	4	2.0783083255227e-41	SIGN	-2.58500433944154	PREVALENT_DEG
solea_v4.0_unigene22634	ENSDARG00000100660	553517	si:ch73-252i11.1	-1.79302567029407	3.69918663193046e-12	2.20094345619684e-14	-1.78951735462303	3.27701200116711e-15	1.79844395539544e-17	-1.78212088432982	0.000141567937504341	4.77699599697241e-07	-1.79828143247119	0	1	TRUE	TRUE	TRUE	TRUE	4	3.81249065373939e-41	SIGN	-1.79073633542953	PREVALENT_DEG
solea_v4.0_unigene443697	NA	NA	NA	-5.0400118682829	5.18091339348266e-05	1.3162308779096e-06	-5.10678075645892	1.60635206348388e-25	3.18533714585548e-28	-6.07093812055261	0.0110443920074925	0.000420121824164356	-4.97410655655601	2.33146835171283e-15	0.999999999999998	TRUE	TRUE	TRUE	TRUE	4	4.27391526449419e-41	SIGN	-5.29795932546261	PREVALENT_DEG
solea_v4.0_unigene546445	ENSDARG00000092947	30327	cyt1	1.5927069845767	7.12674092984817e-15	2.83680102376671e-17	1.5934857884112	1.07596593881638e-13	7.07694396288944e-16	1.59627145374866	5.98230766142977e-05	1.04425144208731e-07	1.58905737320452	4.77395900588817e-15	0.999999999999995	TRUE	TRUE	TRUE	TRUE	4	4.36494000629473e-41	SIGN	1.59288039998527	PREVALENT_DEG
solea_v4.0_unigene327225	NA	NA	NA	-3.04160152119676	1.52635270995581e-13	7.41868940997251e-16	-3.02813135034388	5.39868307331655e-15	3.05329792583885e-17	-3.11678090802192	0.000525264511349373	4.10030529038262e-06	-3.07532755963137	6.66133814775094e-16	0.999999999999999	TRUE	TRUE	TRUE	TRUE	4	5.70221549993366e-41	SIGN	-3.06546033479848	PREVALENT_DEG
solea_v4.0_unigene414089	NA	NA	NA	-3.44503403818499	3.93523210746605e-16	1.3410754818108e-18	-3.44301099675107	1.38128274286428e-11	1.27307165240947e-13	-3.6730992586175	0.000106075043120977	2.96866975453186e-07	-3.46089282483617	5.55111512312578e-16	0.999999999999999	TRUE	TRUE	TRUE	TRUE	4	6.31134252601088e-41	SIGN	-3.50550927959743	PREVALENT_DEG
solea_v4.0_unigene100581	ENSDARG00000038587	100004199	LOC100004199	-3.19766924669052	1.55465412931576e-14	6.5140049273695e-17	-3.19267168119773	1.48669352346947e-13	1.00067906481257e-15	-3.51547989029428	0.000156763884846292	5.67029103779346e-07	-3.14547649339684	8.88178419700125e-16	0.999999999999999	TRUE	TRUE	TRUE	TRUE	4	6.34468451703418e-41	SIGN	-3.26282432789484	PREVALENT_DEG
solea_v4.0_unigene3643	ENSDARG00000093405	552927	casp6a	-1.61815617082598	1.12340878164696e-13	5.38176807085165e-16	-1.6165944274056	8.86961617332566e-15	5.14019091178627e-17	-1.61641806542261	7.37943529824494e-05	1.65911057536299e-07	-1.61903553018507	4.55191440096314e-15	0.999999999999995	TRUE	TRUE	TRUE	TRUE	4	6.59150358268212e-41	SIGN	-1.61755104845982	PREVALENT_DEG
solea_v4.0_unigene185369	ENSDARG00000040298	322543	apoa4b.1	-2.93870220808709	6.65451381701109e-14	3.10424393480594e-16	-2.93277636357648	2.20716580088104e-13	1.52569064577031e-15	-3.05555314080064	0.000214388262223826	9.79720975381222e-07	-2.95840879319445	0	1	TRUE	TRUE	TRUE	TRUE	4	6.87623484928094e-41	SIGN	-2.97136012641466	PREVALENT_DEG
solea_v4.0_unigene107873	NA	NA	NA	-3.00695320023871	5.12788438215281e-13	2.70721699528452e-15	-2.99198989595714	1.88336295781877e-16	8.75799280761974e-19	-2.93802336054818	0.00167450790839294	2.28926580410094e-05	-3.03242897299723	2.22044604925031e-15	0.999999999999998	TRUE	TRUE	TRUE	TRUE	4	7.05760718827334e-41	SIGN	-2.99234885743532	PREVALENT_DEG
solea_v4.0_unigene46550	NA	NA	NA	-2.75046552674523	7.08934286364796e-13	3.85166604835132e-15	-2.73796962344518	5.68420514597987e-16	2.78614160904753e-18	-2.70138219191569	0.000815300290540018	7.87861752623505e-06	-2.77963315715405	1.11022302462516e-15	0.999999999999999	TRUE	TRUE	TRUE	TRUE	4	7.16585736354481e-41	SIGN	-2.74236262481504	PREVALENT_DEG
solea_v4.0_unigene326625	NA	NA	NA	-4.69880472538973	0.000135191774144581	3.86132736666249e-06	-4.61574364016577	3.13300161473276e-24	7.04389414847052e-27	-5.26818159023531	0.00389292843942105	8.08223597762306e-05	-4.69393281009055	2.22044604925031e-16	1	TRUE	TRUE	TRUE	TRUE	4	7.19193945792372e-41	SIGN	-4.81916569147034	PREVALENT_DEG
solea_v4.0_unigene570956	ENSDARG00000004270	449995	atl3	-3.05077957399386	2.31943418502718e-13	1.16945172529618e-15	-3.03463276204815	1.65600734487582e-15	8.74138774421253e-18	-2.98350363175086	0.00175198679408553	2.44840523472886e-05	-3.09395577713624	5.55111512312578e-16	0.999999999999999	TRUE	TRUE	TRUE	TRUE	4	7.33374805974163e-41	SIGN	-3.04071793623228	PREVALENT_DEG
solea_v4.0_unigene103075	NA	NA	NA	-3.54602446143201	4.31446963643465e-13	2.25367902348714e-15	-3.52290522532404	1.88954335757065e-15	1.00269023303567e-17	-3.58716416808333	0.00649045153739565	0.000182903661534205	-3.61737564874892	1.11022302462516e-16	1	TRUE	TRUE	TRUE	TRUE	4	1.13852735382435e-40	SIGN	-3.56836737589708	PREVALENT_DEG
solea_v4.0_unigene282153	ENSDARG00000113458	100535316	LOC100535316	-2.21641987732545	5.50760189325615e-12	3.39229938256954e-14	-2.20915125652187	4.03663051113285e-15	2.2604228947972e-17	-2.22585923979053	0.000242597375334433	1.27907657865497e-06	-2.22678733264259	1.11022302462516e-16	1	TRUE	TRUE	TRUE	TRUE	4	1.15988488355756e-40	SIGN	-2.21955442657011	PREVALENT_DEG
solea_v4.0_unigene280499	ENSDARG00000022183	436894	gsto1	3.597104617679	3.68978630108097e-12	2.19019703900811e-14	3.57029600406924	1.7116388738068e-17	6.93164744314999e-20	3.54967986076639	0.00411585181073595	8.90302255946095e-05	3.60856751827243	2.66453525910038e-15	0.999999999999997	TRUE	TRUE	TRUE	TRUE	4	1.33606222934517e-40	SIGN	3.58141200019676	PREVALENT_DEG
solea_v4.0_unigene30467	ENSDARG00000115931	796547	birc6	-2.63158130832876	3.67072098983845e-13	1.902034228453e-15	-2.62726267086738	8.92479257078406e-14	5.77039374427178e-16	-2.74653046620129	0.000199770082924944	8.75018813340128e-07	-2.63709120247635	0	1	TRUE	TRUE	TRUE	TRUE	4	1.39967767440766e-40	SIGN	-2.66061641196845	PREVALENT_DEG
solea_v4.0_unigene324129	ENSDARG00000016771	30255	tfa	-2.94675396166919	2.82416076010075e-14	1.23065707223765e-16	-2.94310909794787	1.24756005190505e-12	9.84319828692018e-15	-3.13760169545791	0.000189026213374717	8.15591885931752e-07	-2.94916309561986	1.11022302462516e-16	1	TRUE	TRUE	TRUE	TRUE	4	1.423652304257e-40	SIGN	-2.99415696267371	PREVALENT_DEG
solea_v4.0_unigene11062	ENSDARG00000117188	494042	slc43a2b	-2.396860587902	1.52729570681531e-13	7.4446039983595e-16	-2.3940886981557	3.24510528114782e-13	2.31988201062102e-15	-2.46835915991138	0.000138762871633393	4.61274885634817e-07	-2.40468935772583	0	1	TRUE	TRUE	TRUE	TRUE	4	1.4687818325822e-40	SIGN	-2.41599945092373	PREVALENT_DEG
solea_v4.0_unigene96082	NA	NA	NA	-3.54481372045267	3.93577229653419e-13	2.04487114947236e-15	-3.52871852132867	8.31125640264364e-16	4.15504788737107e-18	-3.54689952566584	0.00381596928165685	7.83869684864855e-05	-3.50014789150686	7.7715611723761e-16	0.999999999999999	TRUE	TRUE	TRUE	TRUE	4	1.85333903465783e-40	SIGN	-3.53014491473851	PREVALENT_DEG
solea_v4.0_unigene97635	NA	NA	NA	-6.44545519413953	3.01876184643441e-07	4.55771945976285e-09	-6.1956917159152	1.69028186827288e-21	4.69719441120377e-24	-6.06880977102005	0.00227583254050593	3.63573862077752e-05	-5.86860919795773	8.88178419700125e-16	0.999999999999999	TRUE	TRUE	TRUE	TRUE	4	1.96702739107822e-40	SIGN	-6.14464146975813	PREVALENT_DEG
solea_v4.0_unigene38762	NA	NA	NA	-2.46707577553374	7.12674092984817e-15	2.83632701298399e-17	-2.46522056894226	2.6104925056418e-13	1.82271505770269e-15	-2.55098130408356	9.04744516107147e-05	2.28681409601164e-07	-2.47381949228825	6.32827124036339e-15	0.999999999999994	TRUE	TRUE	TRUE	TRUE	4	2.02957410202046e-40	SIGN	-2.48927428521195	PREVALENT_DEG
solea_v4.0_unigene2257	NA	NA	NA	-1.63277048955076	1.50915859846282e-14	6.30230060392442e-17	-1.63130677639585	1.55554936215168e-13	1.05136976858178e-15	-1.63398230186165	6.58308429886257e-05	1.26862956743895e-07	-1.6379124636665	7.105427357601e-15	0.999999999999993	TRUE	TRUE	TRUE	TRUE	4	2.09044915239089e-40	SIGN	-1.63399300786869	PREVALENT_DEG
solea_v4.0_unigene51857	ENSDARG00000092947	30327	cyt1	1.74871617307195	2.99734151282682e-15	1.13867077960432e-17	1.74956054232265	3.51858396756727e-13	2.5255581054735e-15	1.73471515643486	7.16720262236237e-05	1.56135122062356e-07	1.74661779699136	1.46549439250521e-14	0.999999999999985	TRUE	TRUE	TRUE	TRUE	4	2.10828955653982e-40	SIGN	1.74490241720521	PREVALENT_DEG
solea_v4.0_unigene55896	ENSDARG00000056781	100147904	zanl	-3.14763332873093	2.7064726921705e-16	8.99650135807176e-19	-3.14604082272345	4.22561956530298e-12	3.59953628660078e-14	-3.31839563440638	8.37895999992517e-05	2.02424253594059e-07	-3.15734869261112	1.32116539930394e-14	0.999999999999987	TRUE	TRUE	TRUE	TRUE	4	2.40031321885866e-40	SIGN	-3.19235461961797	PREVALENT_DEG
solea_v4.0_unigene508288	ENSDARG00000020866	570354	apoa4b.2	-2.34094768290364	5.54437824833154e-14	2.50119998074148e-16	-2.33949982533581	1.82307546554793e-12	1.4765867476858e-14	-2.41289962941584	0.000117415748582877	3.47792232210288e-07	-2.34674597155066	0	1	TRUE	TRUE	TRUE	TRUE	4	2.49529504914397e-40	SIGN	-2.36002327730149	PREVALENT_DEG
solea_v4.0_unigene74434	ENSDARG00000069093	562496	col2a1a	-2.21514638935897	2.08307313675379e-12	1.19283786934043e-14	-2.21069231574473	1.04886072054639e-15	5.37539288424137e-18	-2.19499414034379	0.000250638449931386	1.34111794528804e-06	-2.21340237290378	2.66453525910038e-15	0.999999999999997	TRUE	TRUE	TRUE	TRUE	4	2.75515036996121e-40	SIGN	-2.20855880458782	PREVALENT_DEG
solea_v4.0_unigene562877	ENSDARG00000005112	378452	cdh17	-3.26444484920021	1.61503611944057e-14	6.81211899706772e-17	-3.25987325532474	4.97578368059673e-12	4.25939868203574e-14	-3.5401901481016	0.000203979709789068	8.99241229485267e-07	-3.27100543476345	0	1	TRUE	TRUE	TRUE	TRUE	4	3.41452954150612e-40	SIGN	-3.3338784218475	PREVALENT_DEG
solea_v4.0_unigene280339	NA	NA	NA	-3.56700657329413	3.35906650479354e-16	1.13065130470432e-18	-3.56316837677089	5.45870223054153e-12	4.71852629619496e-14	-3.89785080833007	0.000135411626991365	4.4347074876659e-07	-3.57533453284491	7.43849426498855e-15	0.999999999999993	TRUE	TRUE	TRUE	TRUE	4	3.46381065820621e-40	SIGN	-3.65084007281	PREVALENT_DEG
solea_v4.0_unigene13760	ENSDARG00000105159	572183	phka1a	1.67508545230253	5.50015613150738e-16	1.90510861969278e-18	1.67618624649494	1.31669125757328e-12	1.04621885987878e-14	1.67369475551781	5.22727383912538e-05	7.95661008887958e-08	1.67167813665165	5.14033260401447e-14	0.999999999999949	TRUE	TRUE	TRUE	TRUE	4	3.64398380872209e-40	SIGN	1.67416114774173	PREVALENT_DEG
solea_v4.0_unigene38179	ENSDARG00000013871	393654	slc5a1	-3.94695735143047	1.01035957319489e-14	4.14874110698891e-17	-3.93125187299202	1.11203434897989e-13	7.329705526023e-16	-4.30586052763099	0.00307492953767735	5.74107078882085e-05	-3.95313271607756	6.66133814775094e-16	0.999999999999999	TRUE	TRUE	TRUE	TRUE	4	4.28881800756213e-40	SIGN	-4.03430061703276	PREVALENT_DEG
solea_v4.0_unigene93660	NA	NA	NA	-1.78774663900386	1.9698301988246e-14	8.44617761475931e-17	-1.78650415199981	3.29654527299731e-13	2.36158040084851e-15	-1.79935256155586	7.29844947254372e-05	1.60013485154219e-07	-1.79340474810037	4.88498130835069e-15	0.999999999999995	TRUE	TRUE	TRUE	TRUE	4	4.3137332155506e-40	SIGN	-1.79175202516498	PREVALENT_DEG
solea_v4.0_unigene563098	ENSDARG00000104374	497282	smchd1	-2.30575441984806	9.13981502152319e-14	4.32743095894686e-16	-2.30367947250697	2.12565613939622e-13	1.46637918288191e-15	-2.36619951844259	0.000125263639935133	3.89487221736828e-07	-2.31266391701135	9.99200722162641e-16	0.999999999999999	TRUE	TRUE	TRUE	TRUE	4	4.52442682628341e-40	SIGN	-2.32207433195224	PREVALENT_DEG
solea_v4.0_unigene30228	ENSDARG00000043249	792160	irf1b	-2.11617136209199	1.64449904004423e-12	9.26832193888034e-15	-2.11533763241251	3.37671961615814e-15	1.86731038681556e-17	-2.1284456555567	0.000196756977832225	8.51761808797512e-07	-2.10573371296201	2.33146835171283e-15	0.999999999999998	TRUE	TRUE	TRUE	TRUE	4	4.7332561698181e-40	SIGN	-2.1164220907558	PREVALENT_DEG
solea_v4.0_unigene281654	ENSDARG00000075785	559981	si:ch73-190m4.1	-4.68993236020793	9.9514917003697e-11	7.5332176449397e-13	-4.61806341841603	2.58391801577233e-17	1.06445442627124e-19	-5.04353928080321	0.0100569694108439	0.000361120993306233	-4.66769612381064	0	1	TRUE	TRUE	TRUE	TRUE	4	5.31633168083294e-40	SIGN	-4.75480779580945	PREVALENT_DEG
solea_v4.0_unigene37907	ENSDARG00000068738	751638	cox5b2	-1.90674292481707	2.58439274536082e-12	1.48712944466914e-14	-1.90299289773149	5.44484418698789e-15	3.08700843446039e-17	-1.91052584764968	0.000145258888135209	4.99004140221498e-07	-1.91455526252823	1.55431223447522e-15	0.999999999999998	TRUE	TRUE	TRUE	TRUE	4	5.86567934785522e-40	SIGN	-1.90870423318162	PREVALENT_DEG
solea_v4.0_unigene440625	ENSDARG00000087390	573653	hbbe1.3	-1.85716312838573	4.21471960456238e-14	1.87192675072394e-16	-1.85572640113297	7.69574004354065e-12	6.7919392647922e-14	-1.88237621418106	8.92444327656516e-05	2.20587412365875e-07	-1.86264376501237	0	1	TRUE	TRUE	TRUE	TRUE	4	5.93142801956194e-40	SIGN	-1.86447737717803	PREVALENT_DEG
solea_v4.0_unigene40514	ENSDARG00000092155	568972	apoc2	-2.44969506815109	2.8539174735126e-12	1.66213317782639e-14	-2.44185856843985	1.56483496400358e-15	8.21642153980373e-18	-2.41898238571971	0.000416201769001983	2.95788666434168e-06	-2.45831295459818	1.99840144432528e-15	0.999999999999998	TRUE	TRUE	TRUE	TRUE	4	6.82685710030213e-40	SIGN	-2.44221224422721	PREVALENT_DEG
solea_v4.0_unigene584282	NA	NA	NA	-3.99599213618105	6.83567408503669e-12	4.29622388338735e-14	-3.950407717396	1.8597699774691e-16	8.62231018740039e-19	-4.44269379936133	0.014401803186759	0.000660660850000048	-4.06409297219118	2.22044604925031e-16	1	TRUE	TRUE	TRUE	TRUE	4	7.4521773491669e-40	SIGN	-4.11329665628239	PREVALENT_DEG
solea_v4.0_unigene67501	NA	NA	NA	-3.29385472545616	1.05826571591015e-11	6.8137892293828e-14	-3.28176466206175	1.56451020690363e-15	8.19286869974669e-18	-3.31210700046524	0.0025262131696314	4.26856295943861e-05	-3.24328428832881	1.11022302462516e-16	1	TRUE	TRUE	TRUE	TRUE	4	8.47928775219907e-40	SIGN	-3.28275266907799	PREVALENT_DEG
solea_v4.0_unigene14426	ENSDARG00000075016	100330435	apobb.2	-2.9930622066929	3.91100568973004e-16	1.32735706169695e-18	-2.99240156130167	1.43739708945329e-11	1.32880445917899e-13	-3.1785382826544	9.70806595745289e-05	2.52157557336439e-07	-2.99759906073951	8.54871728961371e-15	0.999999999999991	TRUE	TRUE	TRUE	TRUE	4	8.5181519270484e-40	SIGN	-3.04040027784712	PREVALENT_DEG
solea_v4.0_unigene19938	ENSDARG00000087633	797166	si:dkey-11o18.5	-1.78620778571609	7.13488293481002e-12	4.49424182404687e-14	-1.78278766942852	1.93477989498657e-14	1.16989204654264e-16	-1.77036238267873	0.00016475360209095	6.626035107135e-07	-1.79113423315421	2.22044604925031e-16	1	TRUE	TRUE	TRUE	TRUE	4	9.19896189946336e-40	SIGN	-1.78262301774439	PREVALENT_DEG
solea_v4.0_unigene326410	ENSDARG00000003931	327288	cndp2	-1.83792419568817	6.67497052818266e-13	3.60789060518539e-15	-1.83556278019869	8.33724110425865e-14	5.35558009769443e-16	-1.84744122935003	0.000115766989696589	3.3949263840642e-07	-1.84473364008343	9.99200722162641e-16	0.999999999999999	TRUE	TRUE	TRUE	TRUE	4	1.1643430755948e-39	SIGN	-1.84141546133008	PREVALENT_DEG
solea_v4.0_unigene331210	ENSDARG00000027658	405815	irf10	-4.53194529691229	2.18071636963597e-10	1.75738955192105e-12	-4.4648586476999	2.5817515827065e-17	1.05995666152173e-19	-4.30206468438535	0.0108735440770809	0.000409219400750358	-4.54760247673027	0	1	TRUE	TRUE	TRUE	TRUE	4	1.2273773311329e-39	SIGN	-4.46161777643195	PREVALENT_DEG
solea_v4.0_unigene571399	ENSDARG00000002165	30648	psme1	-1.73099916495889	1.46672487596533e-12	8.21459343373649e-15	-1.72837662935359	2.19491434413695e-14	1.33638130714106e-16	-1.72950381418049	0.000115930811469402	3.41591973468005e-07	-1.73742853524118	2.22044604925031e-15	0.999999999999998	TRUE	TRUE	TRUE	TRUE	4	1.48789095336717e-39	SIGN	-1.73157703593354	PREVALENT_DEG
solea_v4.0_unigene326024	NA	NA	NA	-3.51682926631244	1.7719118776781e-12	1.00228258838759e-14	-3.49781617411434	9.11936333060179e-15	5.31039590680205e-17	-3.71054336308752	0.0024448532021027	4.01159406852489e-05	-3.54228662816994	2.22044604925031e-16	1	TRUE	TRUE	TRUE	TRUE	4	1.57232604513774e-39	SIGN	-3.56686885792106	PREVALENT_DEG
solea_v4.0_unigene5695	NA	NA	NA	-2.3874259475323	4.59934043885789e-11	3.22472227308574e-13	-2.38060496105286	3.75107595267224e-15	2.09004231967075e-17	-2.3656235024396	0.000497335561383415	3.80589146261851e-06	-2.38547315092105	0	1	TRUE	TRUE	TRUE	TRUE	4	1.70335507356006e-39	SIGN	-2.37978189048645	PREVALENT_DEG
solea_v4.0_unigene29210	ENSDARG00000070078	571189	abcb11b	-2.12390306968887	4.92317851254423e-12	2.98420295596893e-14	-2.11904074119809	4.08355307947554e-14	2.5490130240547e-16	-2.13634394727116	0.000214234294493221	9.7528808832272e-07	-2.13468885650074	2.22044604925031e-16	1	TRUE	TRUE	TRUE	TRUE	4	1.7098466776367e-39	SIGN	-2.12849415366472	PREVALENT_DEG
solea_v4.0_unigene572111	NA	NA	NA	-3.0937530677341	1.07410235453142e-11	6.93075724232902e-14	-3.07633709149856	7.46665655924245e-16	3.71195326782616e-18	-3.1140353448866	0.0018217445973439	2.59189096685022e-05	-3.11315996686368	6.66133814775094e-16	0.999999999999999	TRUE	TRUE	TRUE	TRUE	4	1.73916995551003e-39	SIGN	-3.09932136774574	PREVALENT_DEG
solea_v4.0_unigene29444	ENSDARG00000040683	327586	si:ch73-40a17.3	-2.72334371103607	2.13505496051666e-14	9.21426252880134e-17	-2.72105233628432	3.82260354692052e-12	3.22954216713715e-14	-2.81536786073208	0.000140186376862738	4.69832850817721e-07	-2.73923399293431	8.88178419700125e-16	0.999999999999999	TRUE	TRUE	TRUE	TRUE	4	1.8136179607656e-39	SIGN	-2.74974947524669	PREVALENT_DEG
solea_v4.0_unigene591836	NA	NA	NA	2.75151580289772	7.41583962557575e-14	3.48010742355822e-16	2.7472721221855	2.54334854433151e-14	1.5698366940295e-16	2.66282616792805	0.00103154661684953	1.10054687232655e-05	2.75406282145179	5.77315972805081e-15	0.999999999999994	TRUE	TRUE	TRUE	TRUE	4	1.99877636247168e-39	SIGN	2.72891922861577	PREVALENT_DEG
solea_v4.0_unigene4944	NA	NA	NA	-2.77754372512555	2.78993575344024e-14	1.21184656115297e-16	-2.77384089085339	1.29901969037052e-12	1.02854931495613e-14	-2.96856176700789	0.000157068712613815	6.03182460114497e-07	-2.76344176756852	2.1094237467878e-15	0.999999999999998	TRUE	TRUE	TRUE	TRUE	4	2.13259192464716e-39	SIGN	-2.82084703763884	PREVALENT_DEG
solea_v4.0_unigene69092	ENSDARG00000088727	101884588	zmp:0000000937	-8.1958852272625	8.48968389766555e-09	9.18938116550622e-11	-8.7645022977084	4.69735384135149e-18	1.78026364365658e-20	-6.70169088049138	0.00271240617130843	4.76144492578854e-05	-6.72772422522841	0	1	TRUE	TRUE	TRUE	TRUE	4	2.13281260531178e-39	SIGN	-7.59745065767267	PREVALENT_DEG
solea_v4.0_unigene571707	NA	NA	NA	-2.77642778387859	6.09841200532706e-12	3.78174964785152e-14	-2.76645201095148	9.30159039749788e-16	4.71509190656575e-18	-2.77271483345164	0.000938814089675068	9.4654904726351e-06	-2.77057077745438	2.33146835171283e-15	0.999999999999998	TRUE	TRUE	TRUE	TRUE	4	2.20293111101632e-39	SIGN	-2.77154135143402	PREVALENT_DEG
solea_v4.0_unigene562928	ENSDARG00000044528	793301	slc15a1b	-3.61582153406141	3.19803178522367e-15	1.21937831166086e-17	-3.61210149710679	4.12639156022132e-11	4.0912414575578e-13	-3.87939094309989	0.000214388262223826	9.84970510705752e-07	-3.6399160849459	5.55111512312578e-16	0.999999999999999	TRUE	TRUE	TRUE	TRUE	4	2.76726498998208e-39	SIGN	-3.6868075148035	PREVALENT_DEG
solea_v4.0_unigene19841	ENSDARG00000099377	101885359	si:cabz01030277.1	-2.51373292771918	5.70737745230222e-12	3.52331852947329e-14	-2.51291659847586	1.34365992182071e-14	7.91823051261469e-17	-2.58930932297174	0.000318881680542538	1.95107146698912e-06	-2.48333797357873	6.66133814775094e-16	0.999999999999999	TRUE	TRUE	TRUE	TRUE	4	2.86724991663317e-39	SIGN	-2.52482420568638	PREVALENT_DEG
solea_v4.0_unigene45904	ENSDARG00000097157	559783	si:ch211-207n23.2	-1.75045491891356	6.84208253280618e-14	3.20129840988013e-16	-1.74835224191117	7.71571913152232e-13	5.85062908590507e-15	-1.75343501625314	9.10936630864021e-05	2.32790676509029e-07	-1.75847695434243	3.99680288865056e-15	0.999999999999996	TRUE	TRUE	TRUE	TRUE	4	3.36663502601671e-39	SIGN	-1.75267978285507	PREVALENT_DEG
solea_v4.0_unigene508264	ENSDARG00000092947	30327	cyt1	1.48589381534685	8.14444484589292e-15	3.26464848778791e-17	1.48671125865979	7.25341423307516e-13	5.46968815229799e-15	1.48725564890542	5.64779292506721e-05	9.50957872637486e-08	1.48330309363518	5.96189764223709e-14	0.99999999999994	TRUE	TRUE	TRUE	TRUE	4	3.48063059472091e-39	SIGN	1.48579095413681	PREVALENT_DEG
solea_v4.0_unigene571706	NA	NA	NA	-3.09135532317168	2.22889204028694e-13	1.11757460643726e-15	-3.0878009813099	1.69701367506584e-13	1.15172272878369e-15	-3.37375687304685	0.000250638449931386	1.34069328068169e-06	-3.03539390047348	2.22044604925031e-15	0.999999999999998	TRUE	TRUE	TRUE	TRUE	4	3.67728149894679e-39	SIGN	-3.14707676950048	PREVALENT_DEG
solea_v4.0_unigene429994	NA	NA	NA	2.48220028348628	1.17000270999656e-11	7.58224636431238e-14	2.47527714073502	8.38225790202466e-16	4.20992542449576e-18	2.47001584337009	0.000516866595639589	4.00587851668722e-06	2.48479435870715	4.9960036108132e-15	0.999999999999995	TRUE	TRUE	TRUE	TRUE	4	4.39987757709247e-39	SIGN	2.47807190657463	PREVALENT_DEG
solea_v4.0_unigene27920	ENSDARG00000099558	100616532	npc1l1	-2.3591824627557	1.02553419152864e-12	5.67202809879108e-15	-2.35598308638118	1.23797710420651e-12	9.75030144913379e-15	-2.4218220255236	0.000180121304565661	7.52950989054484e-07	-2.36772642004628	0	1	TRUE	TRUE	TRUE	TRUE	4	4.41059672722567e-39	SIGN	-2.37617849867669	PREVALENT_DEG
solea_v4.0_unigene280982	ENSDARG00000003931	327288	cndp2	-1.85178305836625	9.64169815038701e-13	5.31916754340545e-15	-1.8493003765566	1.52683934183524e-13	1.0298329871616e-15	-1.85423610859557	0.000134135249824413	4.29068926470379e-07	-1.86000110925131	1.33226762955019e-15	0.999999999999999	TRUE	TRUE	TRUE	TRUE	4	4.56544989274425e-39	SIGN	-1.85383016319243	PREVALENT_DEG
solea_v4.0_unigene227566	ENSDARG00000042780	566465	apoba	-2.62202532592304	5.75147857782821e-12	3.55857625103409e-14	-2.61453670852799	3.96871254896289e-14	2.46624365910974e-16	-2.66034189290095	0.000528925191514562	4.15248298299635e-06	-2.62984368574832	2.22044604925031e-16	1	TRUE	TRUE	TRUE	TRUE	4	4.64968737221042e-39	SIGN	-2.63168690327507	PREVALENT_DEG
solea_v4.0_unigene93661	ENSDARG00000055504	100000085	si:ch211-212k18.7	-1.49467706641338	1.94797613622724e-13	9.63118971248819e-16	-1.49330325938409	7.8284779161444e-12	6.9200202777816e-14	-1.49408499607094	8.0791571404753e-05	1.88412127141373e-07	-1.49977426321422	2.22044604925031e-16	1	TRUE	TRUE	TRUE	TRUE	4	4.74205673943913e-39	SIGN	-1.49545989627065	PREVALENT_DEG
solea_v4.0_unigene592111	NA	NA	NA	6.49415842939796	2.24245228034818e-07	3.28542639154909e-09	6.2535351187631	1.33557998190485e-20	3.89800609158097e-23	6.12776949084487	0.00320634112615341	6.11627144019769e-05	5.88004376158404	2.88657986402541e-15	0.999999999999997	TRUE	TRUE	TRUE	TRUE	4	4.80304414239016e-39	SIGN	6.18887670014749	PREVALENT_DEG
solea_v4.0_unigene606034	ENSDARG00000075785	559981	si:ch73-190m4.1	-3.05369628692725	2.21080959815865e-13	1.10542023790946e-15	-3.04970735405208	2.96661227799091e-13	2.10036646409914e-15	-3.32616509334438	0.000257273223464521	1.38318937346517e-06	-3.00493612790422	1.66533453693773e-15	0.999999999999998	TRUE	TRUE	TRUE	TRUE	4	4.86701864979317e-39	SIGN	-3.10862621555698	PREVALENT_DEG
solea_v4.0_unigene65371	ENSDARG00000112979	557754	zc3h7bb	-2.17958091645773	6.3231086460632e-12	3.93875117829046e-14	-2.17822321037986	1.63545249618201e-14	9.72912670539782e-17	-2.21899234357792	0.000238306648223068	1.22797309306398e-06	-2.17077893603481	1.22124532708767e-15	0.999999999999999	TRUE	TRUE	TRUE	TRUE	4	5.20211140448257e-39	SIGN	-2.18689385161258	PREVALENT_DEG
solea_v4.0_unigene22295	ENSDARG00000030239	449814	dennd6aa	-1.60181725135266	3.89325446781244e-12	2.33107090103956e-14	-1.59921373553913	6.3739201630378e-13	4.74416903630659e-15	-1.59585366635378	0.000125263639935133	3.89056444762451e-07	-1.61076218972992	0	1	TRUE	TRUE	TRUE	TRUE	4	5.94105761756643e-39	SIGN	-1.60191171074387	PREVALENT_DEG
solea_v4.0_unigene51586	NA	NA	NA	-3.9596909303739	1.95986343791288e-12	1.11680928877283e-14	-3.93532200749931	1.65946052000506e-14	9.91829496665501e-17	-4.10734507451748	0.0100144334334822	0.000358287647766812	-3.89641002427301	0	1	TRUE	TRUE	TRUE	TRUE	4	6.21636713270068e-39	SIGN	-3.97469200916592	PREVALENT_DEG
solea_v4.0_unigene22537	ENSDARG00000099562	100322265	lygl2	-2.47000518547117	6.51946339271191e-12	4.07927429144951e-14	-2.46774126772233	7.55343922464694e-15	4.34578544973403e-17	-2.54519477341432	0.00035764893524219	2.26807568514398e-06	-2.45710486379776	2.33146835171283e-15	0.999999999999998	TRUE	TRUE	TRUE	TRUE	4	7.03250580597841e-39	SIGN	-2.48501152260139	PREVALENT_DEG
solea_v4.0_unigene39637	ENSDARG00000113537	798349	zgc:194330	-2.51877767716251	7.3277317706138e-13	3.99141802335142e-15	-2.5146169587944	2.59084623456922e-12	2.15270703752086e-14	-2.58624918764252	0.000218313130294923	1.01519721251514e-06	-2.53994456198897	0	1	TRUE	TRUE	TRUE	TRUE	4	7.85411587527595e-39	SIGN	-2.5398970963971	PREVALENT_DEG
solea_v4.0_unigene546923	ENSDARG00000102004	553587	apoea	-2.36723946889689	5.86489139177802e-14	2.67036494045955e-16	-2.3655335652904	2.20428983208826e-12	1.80997405567364e-14	-2.44107579795995	0.000106075043120977	2.96550037143609e-07	-2.37535195268612	3.66373598126302e-15	0.999999999999996	TRUE	TRUE	TRUE	TRUE	4	8.55314442362692e-39	SIGN	-2.38730019620834	PREVALENT_DEG
solea_v4.0_unigene324812	ENSDARG00000036832	792062	cyt1l	1.76999291142087	1.23386340811217e-11	8.0133309790941e-14	1.76845190778397	1.98714181973227e-14	1.20432837559532e-16	1.7631168327742	0.000160201003243443	6.35345411550593e-07	1.77022651317043	1.33226762955019e-15	0.999999999999999	TRUE	TRUE	TRUE	TRUE	4	8.89785837238703e-39	SIGN	1.76794704128737	PREVALENT_DEG
solea_v4.0_unigene328070	NA	NA	NA	-3.63286756801899	1.39410543411448e-11	9.07349449429949e-14	-3.61179308964018	1.67478280233945e-15	8.86388328566755e-18	-3.83210282765957	0.00508242034787457	0.000122742987949651	-3.58974116269746	4.44089209850063e-16	1	TRUE	TRUE	TRUE	TRUE	4	8.95853701984642e-39	SIGN	-3.66662616200405	PREVALENT_DEG
solea_v4.0_unigene50751	ENSDARG00000038683	100007462	si:zfos-2330d3.1	-2.48837256202466	3.34506622980596e-12	1.95287320222195e-14	-2.48507192387209	2.65948109826217e-13	1.8680617126461e-15	-2.58972325551641	0.000275532298903939	1.55061466915637e-06	-2.48839837947452	2.22044604925031e-16	1	TRUE	TRUE	TRUE	TRUE	4	9.24354806818039e-39	SIGN	-2.51289153022192	PREVALENT_DEG
solea_v4.0_unigene466430	ENSDARG00000095040	NA	NA	-5.18460883150228	7.14833644088675e-11	5.26148871401461e-13	-5.10309119975843	3.93856776418695e-17	1.62800734282829e-19	-5.32106130390296	0.0157889500061778	0.000758248834956648	-5.01037943933913	1.4432899320127e-15	0.999999999999999	TRUE	TRUE	TRUE	TRUE	4	1.08428456656594e-38	SIGN	-5.1547851936257	PREVALENT_DEG
solea_v4.0_unigene440624	ENSDARG00000113599	81538	hbbe1.1	-1.57928189725705	1.35700666662962e-12	7.58114871229833e-15	-1.57723781026574	5.01354499726314e-12	4.2987245193682e-14	-1.57508477275276	0.000114957711110535	3.34855347280446e-07	-1.58540532866063	0	1	TRUE	TRUE	TRUE	TRUE	4	1.45424756058669e-38	SIGN	-1.57925245223404	PREVALENT_DEG
solea_v4.0_unigene11696	ENSDARG00000060917	562517	anln	-1.74587950023049	2.25843303829337e-11	1.50143734720826e-13	-1.74359852892031	1.67620370750993e-14	1.00417733629627e-16	-1.74527772279189	0.0001568575574649	6.00181130364233e-07	-1.7470102846073	1.55431223447522e-15	0.999999999999998	TRUE	TRUE	TRUE	TRUE	4	1.54293236606751e-38	SIGN	-1.7454415091375	PREVALENT_DEG
solea_v4.0_unigene536430	NA	NA	NA	-5.03780121708608	6.50729287369222e-13	3.48999352434784e-15	-4.9836567184388	4.04614633324163e-14	2.52001293761453e-16	-5.4824637010773	0.0315938518683275	0.00245144725474099	-5.02510515842553	0	1	TRUE	TRUE	TRUE	TRUE	4	1.54388733821783e-38	SIGN	-5.13225669875693	PREVALENT_DEG
solea_v4.0_unigene324310	NA	NA	NA	-3.18817822855956	5.92090382289586e-13	3.16457500014336e-15	-3.18066600048486	1.96577063041845e-13	1.34784719946301e-15	-3.33906593209275	0.00180064242890691	2.54468668908504e-05	-3.17535865437847	4.44089209850063e-16	1	TRUE	TRUE	TRUE	TRUE	4	1.55553075529936e-38	SIGN	-3.22081720387891	PREVALENT_DEG
solea_v4.0_unigene578211	NA	NA	NA	-4.33782768223258	4.19382610298576e-12	2.53038852007688e-14	-4.2986228531617	1.45962492651365e-15	7.58246715072024e-18	-4.33830349909201	0.0142287525856382	0.000648351063914781	-4.28239431688562	1.11022302462516e-15	0.999999999999999	TRUE	TRUE	TRUE	TRUE	4	1.61432477807367e-38	SIGN	-4.31428708784298	PREVALENT_DEG
solea_v4.0_unigene349518	NA	NA	NA	-8.10931798475273	1.42863678481656e-08	1.60424583442858e-10	-8.67788753618951	1.98843912966947e-17	8.108144475122e-20	-6.60885738299541	0.00326970375787099	6.29193098498286e-05	-6.64246622358688	0	1	TRUE	TRUE	TRUE	TRUE	4	1.71821491421257e-38	SIGN	-7.50963228188113	PREVALENT_DEG
solea_v4.0_unigene24994	ENSDARG00000052115	568223	ehf	-3.25463486412277	3.24153647936322e-13	1.66153701577718e-15	-3.24678561101912	1.22532724086796e-13	8.17911494393078e-16	-3.54103657676788	0.000945156672927347	9.56903488161327e-06	-3.24397702421448	3.10862446895044e-15	0.999999999999997	TRUE	TRUE	TRUE	TRUE	4	1.93725651695752e-38	SIGN	-3.32160851903106	PREVALENT_DEG
solea_v4.0_unigene1447	ENSDARG00000097157	559783	si:ch211-207n23.2	-1.49735944717602	9.88925768639443e-16	3.54968536628077e-18	-1.49606952398913	1.7896824167885e-11	1.66697133360973e-13	-1.49917601260218	4.35928091347076e-05	5.80892122866609e-08	-1.5003796147654	1.52100554373646e-13	0.999999999999848	TRUE	TRUE	TRUE	TRUE	4	1.94771308392118e-38	SIGN	-1.49824614963318	PREVALENT_DEG
solea_v4.0_unigene59000	ENSDARG00000103314	NA	NA	-1.52314553497872	8.63943664610665e-13	4.74210338401362e-15	-1.52158109064242	5.51902251300088e-13	4.06161829961104e-15	-1.52235640499811	9.10144895305501e-05	2.31317373195924e-07	-1.52651265455172	2.77555756156289e-15	0.999999999999997	TRUE	TRUE	TRUE	TRUE	4	1.9975969056636e-38	SIGN	-1.52339892129274	PREVALENT_DEG
solea_v4.0_unigene27114	ENSDARG00000036787	368771	tap2a	-3.58860482978197	6.56075715157647e-11	4.80151503153127e-13	-3.56006412347589	2.98125880522066e-15	1.61948006595565e-17	-3.49491427050875	0.00637070091836229	0.000178283544761877	-3.59546376751441	0	1	TRUE	TRUE	TRUE	TRUE	4	2.28476873994789e-38	SIGN	-3.55976174782026	PREVALENT_DEG
solea_v4.0_unigene21872	ENSDARG00000042620	564619	gstr	2.07178265372947	1.22697191963786e-12	6.8375507470147e-15	2.07089900002437	1.72535235493928e-13	1.1733648887801e-15	2.0765250415891	0.000230581909284796	1.15700752739046e-06	2.06991675290792	3.10862446895044e-15	0.999999999999997	TRUE	TRUE	TRUE	TRUE	4	2.49912701753992e-38	SIGN	2.07228086206271	PREVALENT_DEG
solea_v4.0_unigene571268	NA	NA	NA	-5.42835061750505	5.78614867264129e-09	6.10948252980742e-11	-5.32381030031875	4.55188659532579e-17	1.91330521602159e-19	-5.83088338552372	0.00527543989255077	0.000130647266000576	-4.85418258295178	0	1	TRUE	TRUE	TRUE	TRUE	4	2.53931849698391e-38	SIGN	-5.35930672157482	PREVALENT_DEG
solea_v4.0_unigene571904	NA	NA	NA	-2.88415545713099	1.02596453010507e-13	4.8862959645502e-16	-2.88241101992964	8.24285180502015e-11	8.61004489618081e-13	-3.10040035086127	0.000174444226959552	7.18629338822341e-07	-2.88764313845762	1.11022302462516e-16	1	TRUE	TRUE	TRUE	TRUE	4	2.6912852129841e-38	SIGN	-2.93865249159488	PREVALENT_DEG
solea_v4.0_unigene5105	ENSDARG00000012903	58148	slc34a2a	-3.22257217409644	4.18457270283649e-12	2.51383016840522e-14	-3.20688219621063	1.02162168522571e-13	6.67670644722289e-16	-3.35949372471944	0.00174518687423591	2.42244903364125e-05	-3.26310499666246	2.22044604925031e-16	1	TRUE	TRUE	TRUE	TRUE	4	2.72118044113381e-38	SIGN	-3.26301327292224	PREVALENT_DEG
solea_v4.0_unigene95296	NA	NA	NA	-4.08217264384737	4.86709434997519e-11	3.43964265015915e-13	-4.06057414432194	2.38071145944889e-15	1.27330329418925e-17	-4.91121254263786	0.0144545770762104	0.000664091028916802	-3.94947488208983	0	1	TRUE	TRUE	TRUE	TRUE	4	3.04377821856377e-38	SIGN	-4.25085855322425	PREVALENT_DEG
solea_v4.0_unigene2492	ENSDARG00000115809	557317	abcg5	-3.81354060258079	1.11060597168595e-10	8.50028732920714e-13	-3.78668604615045	9.54771591625199e-16	4.85318893103718e-18	-3.79760787504622	0.00584797111048992	0.000155216825381278	-3.73574292321915	3.33066907387547e-16	1	TRUE	TRUE	TRUE	TRUE	4	3.37007915785076e-38	SIGN	-3.78339436174915	PREVALENT_DEG
solea_v4.0_unigene96320	NA	NA	NA	-3.73460290702635	2.35291997858921e-11	1.57411230568057e-13	-3.70561191724724	1.43767234851605e-14	8.51240156082675e-17	-3.94075923140991	0.00556247478130143	0.000141780972515722	-3.77465306068013	0	1	TRUE	TRUE	TRUE	TRUE	4	3.40753046349574e-38	SIGN	-3.78890677909091	PREVALENT_DEG
solea_v4.0_unigene286303	NA	NA	NA	-3.59227658921076	4.31031502710893e-11	3.00401848982159e-13	-3.56666037351588	5.14554004988135e-16	2.5005557008221e-18	-3.55115064222385	0.0049913696795343	0.000120027071472672	-3.56638137902388	1.88737914186277e-15	0.999999999999998	TRUE	TRUE	TRUE	TRUE	4	3.40808978465416e-38	SIGN	-3.56911724599359	PREVALENT_DEG
solea_v4.0_unigene6116	ENSDARG00000104398	100535926	si:ch73-343g19.4	-1.73137850786678	2.74847815588408e-12	1.59306475606069e-14	-1.72988732453918	2.61318193040042e-13	1.8282420711222e-15	-1.72592935014346	0.000155035007608455	5.54237703501806e-07	-1.73003228118553	2.1094237467878e-15	0.999999999999998	TRUE	TRUE	TRUE	TRUE	4	3.81777971527728e-38	SIGN	-1.72930686593373	PREVALENT_DEG
solea_v4.0_unigene104847	ENSDARG00000037836	570758	igfals	-2.65241549784692	2.81766490561101e-11	1.91257579592864e-13	-2.64884970452378	9.56464313326059e-14	6.21080722939e-16	-2.7213609281349	0.000843996060359465	8.23210467418243e-06	-2.62727750132407	1.11022302462516e-16	1	TRUE	TRUE	TRUE	TRUE	4	4.09555081243048e-38	SIGN	-2.66247590795742	PREVALENT_DEG
solea_v4.0_unigene12258	ENSDARG00000097285	100004744	LOC100004744	-2.96943032123654	2.42818281225367e-11	1.63463751659419e-13	-2.9621646912814	8.37982101772542e-15	4.83293685284262e-17	-3.00921180922845	0.00167552085286006	2.29299041447124e-05	-2.93583820682862	8.88178419700125e-16	0.999999999999999	TRUE	TRUE	TRUE	TRUE	4	4.88405405689293e-38	SIGN	-2.96916125714375	PREVALENT_DEG
solea_v4.0_unigene591909	NA	NA	NA	-4.00777440703247	1.94761561143373e-10	1.55321794177106e-12	-3.95821879715818	2.6857713327753e-16	1.27143762297281e-18	-3.84485681827398	0.0104376665294372	0.000384361494737131	-4.05845341299167	5.55111512312578e-16	0.999999999999999	TRUE	TRUE	TRUE	TRUE	4	4.88830614852973e-38	SIGN	-3.96732585886408	PREVALENT_DEG
solea_v4.0_unigene30168	NA	NA	NA	-2.6962747798648	6.45900053821232e-14	3.0040184628622e-16	-2.6945541417632	5.57868036976965e-11	5.6324338882048e-13	-2.78888845755961	0.00015975362444363	6.2843921754579e-07	-2.70849554316252	5.55111512312578e-16	0.999999999999999	TRUE	TRUE	TRUE	TRUE	4	5.14556860874672e-38	SIGN	-2.72205323058753	PREVALENT_DEG
solea_v4.0_unigene564533	NA	NA	NA	-6.51800324979415	1.76350985831375e-07	2.5246129202525e-09	-6.27875686803202	1.00762127549277e-18	3.65844898237846e-21	-6.14484554636518	0.00415437197225998	9.01535266707445e-05	-5.72112293320502	4.44089209850063e-16	1	TRUE	TRUE	TRUE	TRUE	4	5.27495659614841e-38	SIGN	-6.16568214934909	PREVALENT_DEG
solea_v4.0_unigene329864	NA	NA	NA	-4.91976927911446	1.46250605819997e-09	1.36652265106465e-11	-4.82618077083985	2.01971488925412e-16	9.42025936336931e-19	-5.02271752760174	0.0112808009475351	0.000437306290048281	-4.87147240760549	1.11022302462516e-16	1	TRUE	TRUE	TRUE	TRUE	4	5.93078223097497e-38	SIGN	-4.91003499629038	PREVALENT_DEG
solea_v4.0_unigene571116	ENSDARG00000041797	492358	cx28.9	-3.57540990232956	1.00732145276647e-10	7.65349893580863e-13	-3.53817369862842	6.74752499190129e-16	3.32617835796838e-18	-3.51956457349514	0.00658751638081907	0.00018721618019742	-3.63938890781097	8.88178419700125e-16	0.999999999999999	TRUE	TRUE	TRUE	TRUE	4	6.36142123134507e-38	SIGN	-3.56813427056602	PREVALENT_DEG
solea_v4.0_unigene571490	NA	NA	NA	-3.52024839096474	8.77401683222244e-11	6.56835014744791e-13	-3.48678766549609	5.93197348076288e-15	3.37975866520214e-17	-3.49915049617126	0.00707921169775558	0.000209330084848655	-3.58183009271396	1.11022302462516e-16	1	TRUE	TRUE	TRUE	TRUE	4	6.53792008392677e-38	SIGN	-3.52200416133651	PREVALENT_DEG
solea_v4.0_unigene574634	NA	NA	NA	-4.84171019102924	1.46750308615406e-09	1.37529095491469e-11	-4.75697204955096	1.8597699774691e-16	8.6172902754952e-19	-4.48934764681114	0.0140477709888093	0.000634415464010744	-4.79913975592492	0	1	TRUE	TRUE	TRUE	TRUE	4	6.79481266958106e-38	SIGN	-4.72179241082907	PREVALENT_DEG
solea_v4.0_unigene19891	ENSDARG00000057151	553791	prep	-1.75797930495536	5.16759193609259e-11	3.67366065932642e-13	-1.75733344216684	4.1368708572203e-13	2.99823484834148e-15	-1.76953231650025	0.000203979709789068	9.029684122767e-07	-1.75368986529797	0	1	TRUE	TRUE	TRUE	TRUE	4	7.69797863037303e-38	SIGN	-1.75963373223011	PREVALENT_DEG
solea_v4.0_unigene47158	ENSDARG00000041060	327284	lgals9l3	-7.82241962185172	5.33274112731853e-08	6.82242890630284e-10	-8.39248885390693	2.55488631547295e-18	9.49029129892199e-21	-6.3871608826953	0.00135573899099597	1.66610935413638e-05	-6.35405971112451	2.77555756156289e-15	0.999999999999997	TRUE	TRUE	TRUE	TRUE	4	8.13783836853862e-38	SIGN	-7.23903226739461	PREVALENT_DEG
solea_v4.0_unigene44682	NA	NA	NA	-2.47049518406173	4.82366932560268e-13	2.53987253418653e-15	-2.46677085392339	1.40381165390972e-11	1.29579598273191e-13	-2.55220271977516	0.000242597375334433	1.27879623004007e-06	-2.47543135946138	3.33066907387547e-16	1	TRUE	TRUE	TRUE	TRUE	4	8.66767957388343e-38	SIGN	-2.49122502930541	PREVALENT_DEG
solea_v4.0_unigene29699	ENSDARG00000075963	30757	mhc1uba	-2.65129386509863	3.66256146516998e-12	2.16892143917104e-14	-2.64486399914345	3.87181932690444e-13	2.79532270913224e-15	-2.68589865136999	0.000528925191514562	4.17319834109381e-06	-2.66650950241617	7.7715611723761e-16	0.999999999999999	TRUE	TRUE	TRUE	TRUE	4	9.21641879968348e-38	SIGN	-2.66214150450706	PREVALENT_DEG
solea_v4.0_unigene42524	ENSDARG00000093405	552927	casp6a	-1.56987298129642	2.86265943658735e-11	1.95111357009822e-13	-1.56689254525469	1.28439213297893e-12	1.01517378475922e-14	-1.561584892182	0.000156763884846292	5.78124794869175e-07	-1.57743787536024	0	1	TRUE	TRUE	TRUE	TRUE	4	1.00889416111999e-37	SIGN	-1.56894707352334	PREVALENT_DEG
solea_v4.0_unigene456972	NA	NA	NA	2.72251444539101	2.08903714544899e-11	1.3829852469208e-13	2.71532987980978	2.79126222387844e-13	1.9684225988809e-15	2.74674337092867	0.00108335746242654	1.18456764848482e-05	2.72453882790432	0	1	TRUE	TRUE	TRUE	TRUE	4	1.10264048218564e-37	SIGN	2.72728163100844	PREVALENT_DEG
solea_v4.0_unigene414743	ENSDARG00000010267	405829	dpydb	-2.18020030375081	5.50760189325615e-12	3.38233956065057e-14	-2.17610275394203	8.69778934898135e-13	6.68032976112239e-15	-2.20553844169228	0.000224060625342989	1.06245054019596e-06	-2.1921527167452	6.66133814775094e-16	0.999999999999999	TRUE	TRUE	TRUE	TRUE	4	1.12343397618878e-37	SIGN	-2.18849855403258	PREVALENT_DEG
solea_v4.0_unigene2022	ENSDARG00000101452	793335	im:7156467	-2.83592833086644	6.53899552777525e-13	3.52526190829655e-15	-2.83177830160613	6.83173850233598e-12	5.96262611920121e-14	-2.97905202582455	0.000230633337279187	1.17232976916107e-06	-2.84852664799765	7.7715611723761e-16	0.999999999999999	TRUE	TRUE	TRUE	TRUE	4	1.25376610343427e-37	SIGN	-2.87382132657369	PREVALENT_DEG
solea_v4.0_unigene51455	ENSDARG00000075016	100330435	apobb.2	-3.04063257922531	4.12204095508817e-14	1.82500730843021e-16	-3.04000936309596	1.24381382069246e-09	1.58166760542302e-11	-3.27381051953479	0.000141567937504341	4.78416993102229e-07	-3.04600958312319	0	1	TRUE	TRUE	TRUE	TRUE	4	1.26154243910095e-37	SIGN	-3.10011551124481	PREVALENT_DEG
solea_v4.0_unigene413171	ENSDARG00000109996	NA	NA	-2.45645083918213	7.58464726269999e-11	5.6144122812204e-13	-2.44663039058586	1.33257566491565e-13	8.93222062783844e-16	-2.43259660148018	0.000766380768706152	7.21324728540632e-06	-2.472782104464	1.11022302462516e-16	1	TRUE	TRUE	TRUE	TRUE	4	1.34361828106737e-37	SIGN	-2.45211498392804	PREVALENT_DEG
solea_v4.0_unigene47451	ENSDARG00000095457	NA	NA	-5.61812303761471	1.78675405682507e-09	1.7119139694437e-11	-5.4910031734501	6.1817472177154e-17	2.64155096860901e-19	-5.42282455305797	0.0114974079380606	0.000450371248988356	-5.3689052537563	7.7715611723761e-16	0.999999999999999	TRUE	TRUE	TRUE	TRUE	4	1.53547881504548e-37	SIGN	-5.47521400446977	PREVALENT_DEG
solea_v4.0_unigene97093	ENSDARG00000022183	436894	gsto1	2.33101004559074	5.80333752427589e-11	4.21477326865384e-13	2.32643552885782	8.70705953167515e-15	5.03382578705979e-17	2.32236601372994	0.000468645903000072	3.5078090211987e-06	2.32588423876586	4.32986979603811e-15	0.999999999999996	TRUE	TRUE	TRUE	TRUE	4	1.5933803979586e-37	SIGN	2.32642395673609	PREVALENT_DEG
solea_v4.0_unigene42066	NA	NA	NA	-1.55382658271013	2.97557823984238e-13	1.51690115440505e-15	-1.55282370908033	6.86385939576624e-11	7.07377214645369e-13	-1.562294888277	8.18557259809022e-05	1.92369632284137e-07	-1.55676003448206	6.66133814775094e-16	0.999999999999999	TRUE	TRUE	TRUE	TRUE	4	1.72622961951108e-37	SIGN	-1.55642630363738	PREVALENT_DEG
solea_v4.0_unigene4073	ENSDARG00000026403	101886332	hephl1b	-1.59962001855009	1.73652058853633e-10	1.37274354825006e-12	-1.59699054041477	3.24510528114782e-13	2.31785737353795e-15	-1.59193608146616	0.000189026213374717	8.04596104087125e-07	-1.60276189942386	0	1	TRUE	TRUE	TRUE	TRUE	4	1.82973089777851e-37	SIGN	-1.59782713496372	PREVALENT_DEG
solea_v4.0_unigene93067	ENSDARG00000017591	406172	fat1a	-2.6829765407247	1.08414507528172e-10	8.28262065362787e-13	-2.67400070099067	2.16148286616761e-14	1.31300802511229e-16	-2.68902247010826	0.001205142258132	1.39346151338263e-05	-2.67642658614903	4.44089209850063e-16	1	TRUE	TRUE	TRUE	TRUE	4	1.9369098191355e-37	SIGN	-2.68060657449317	PREVALENT_DEG
solea_v4.0_unigene5457	ENSDARG00000100370	NA	NA	-4.75467951176225	5.08611462924675e-06	9.93795215899133e-08	-4.71569422525801	4.58667658348761e-20	1.40911722995011e-22	-5.29681403018237	0.00264784091841239	4.60856162533569e-05	-4.77378651682027	2.22044604925031e-15	0.999999999999998	TRUE	TRUE	TRUE	TRUE	4	2.11242632132017e-37	SIGN	-4.88524357100573	PREVALENT_DEG
solea_v4.0_unigene29253	NA	NA	NA	2.61645996152546	6.31146097052818e-12	3.92268066856386e-14	2.61012414930192	1.15890966989832e-13	7.70340738544337e-16	2.6450381640267	0.000699598600343495	6.2232133559392e-06	2.62336133247321	2.77555756156289e-15	0.999999999999997	TRUE	TRUE	TRUE	TRUE	4	2.18512769307305e-37	SIGN	2.62374590183182	PREVALENT_DEG
solea_v4.0_unigene21881	ENSDARG00000052396	503703	pkz	-1.48694976411511	2.85342856758903e-11	1.94083676087076e-13	-1.48498172118857	3.07795075824783e-12	2.57033173220528e-14	-1.47856291776046	0.000148049996351291	5.14794708720451e-07	-1.49183579181173	0	1	TRUE	TRUE	TRUE	TRUE	4	2.2198707054178e-37	SIGN	-1.48558254871897	PREVALENT_DEG
solea_v4.0_unigene19866	ENSDARG00000077874	557256	vwa10.1	-2.53478939140734	8.24801235009237e-12	5.22995797000229e-14	-2.52784861156285	3.88416418753725e-12	3.29240003049171e-14	-2.57543171316547	0.000420891088181056	3.03972214560846e-06	-2.56316399954079	0	1	TRUE	TRUE	TRUE	TRUE	4	2.29943383091635e-37	SIGN	-2.55030842891911	PREVALENT_DEG
solea_v4.0_unigene692200	NA	NA	NA	-1.58957664961383	1.18215988359852e-12	6.57131571212185e-15	-1.58875497937803	1.3061000075939e-10	1.4025847030299e-12	-1.60945734121667	9.71663522518161e-05	2.53737018169105e-07	-1.59273744616225	0	1	TRUE	TRUE	TRUE	TRUE	4	2.55001833919351e-37	SIGN	-1.5951316040927	PREVALENT_DEG
solea_v4.0_unigene226116	NA	NA	NA	-2.16820446102773	3.45283469772538e-12	2.03507904082475e-14	-2.16613112851952	2.76822853700011e-11	2.67893084225817e-13	-2.22167620969312	0.000164036432095085	6.57428515728101e-07	-2.17658615133368	0	1	TRUE	TRUE	TRUE	TRUE	4	2.66134849058506e-37	SIGN	-2.18314948764351	PREVALENT_DEG
solea_v4.0_unigene22575	ENSDARG00000016611	326058	scrn3	-2.59322642261616	9.89555014085493e-11	7.47704943672749e-13	-2.58903065846341	4.26351761077287e-14	2.67325709710518e-16	-2.63311610078802	0.000776697497654463	7.36458037854183e-06	-2.5668156503034	5.55111512312578e-16	0.999999999999999	TRUE	TRUE	TRUE	TRUE	4	2.77730426797297e-37	SIGN	-2.59554720804275	PREVALENT_DEG
solea_v4.0_unigene24917	NA	NA	NA	-7.72716420905942	1.00404088836843e-07	1.36496669746494e-09	-8.2973382239431	9.60912746105876e-17	4.18848534947967e-19	-6.28355158909686	0.00176616537425843	2.47869878666349e-05	-6.25882272128771	0	1	TRUE	TRUE	TRUE	TRUE	4	2.88492122723933e-37	SIGN	-7.14171918584677	PREVALENT_DEG
solea_v4.0_unigene28648	ENSDARG00000028943	560413	mtss1la	1.74487781236942	6.549240269686e-12	4.10705300505456e-14	1.74516004233658	1.26380895623502e-11	1.15244693258129e-13	1.72435183831557	0.000208693312700179	9.35491598614123e-07	1.74050772425148	1.11022302462516e-16	1	TRUE	TRUE	TRUE	TRUE	4	2.92324605808048e-37	SIGN	1.73872435431826	PREVALENT_DEG
solea_v4.0_unigene328199	NA	NA	NA	-4.50188064622445	8.71876378072992e-12	5.54063257899148e-14	-4.4553806902336	6.528351026316e-14	4.16625669463261e-16	-4.39795215318457	0.0311779998753098	0.0023958206718985	-4.56563818874938	1.11022302462516e-16	1	TRUE	TRUE	TRUE	TRUE	4	3.00074255405637e-37	SIGN	-4.480212919598	PREVALENT_DEG
solea_v4.0_unigene669840	NA	NA	NA	-2.260941245796	2.00956840875952e-11	1.32476192256106e-13	-2.25559414872761	3.24510528114782e-13	2.32019816219478e-15	-2.20872074678072	0.000722930672678478	6.57997478484914e-06	-2.26780244465214	4.44089209850063e-16	1	TRUE	TRUE	TRUE	TRUE	4	3.18269158749246e-37	SIGN	-2.24826464648912	PREVALENT_DEG
solea_v4.0_unigene332594	ENSDARG00000028731	368519	stat4	-2.3489821128654	3.25890892299214e-11	2.23939327380568e-13	-2.34193422422766	6.20027510229527e-13	4.60626498313236e-15	-2.29064896233179	0.000935483535158098	9.41884693267684e-06	-2.35586694829717	1.11022302462516e-16	1	TRUE	TRUE	TRUE	TRUE	4	3.19002263716768e-37	SIGN	-2.3343580619305	PREVALENT_DEG
solea_v4.0_unigene324771	NA	NA	NA	-3.27505842670873	5.34184991632988e-11	3.82738447056136e-13	-3.25071223409357	7.5850011326074e-14	4.86177282483843e-16	-3.36037708315483	0.00570143753066936	0.000147448612746616	-3.3411083377094	0	1	TRUE	TRUE	TRUE	TRUE	4	3.87443893361846e-37	SIGN	-3.30681402041663	PREVALENT_DEG
solea_v4.0_unigene37410	ENSDARG00000089463	100148871	dhx58	-2.90102627548243	4.69780324495023e-14	2.09960619336035e-16	-2.89732565189465	6.23067667318028e-11	6.33421675474828e-13	-3.16228072808898	0.000135411626991365	4.41894655357651e-07	-2.8887155596703	6.55031584528842e-15	0.999999999999993	TRUE	TRUE	TRUE	TRUE	4	3.92058290153486e-37	SIGN	-2.96233705378409	PREVALENT_DEG
solea_v4.0_unigene692654	ENSDARG00000042620	564619	gstr	1.82297964246866	6.68139697385823e-13	3.62069585588765e-15	1.82335464231613	7.39175954535299e-12	6.49269201791235e-14	1.80090962451002	0.00015948048225934	6.19125458289295e-07	1.81915819286721	3.33066907387547e-15	0.999999999999997	TRUE	TRUE	TRUE	TRUE	4	3.96019752765713e-37	SIGN	1.8166005255405	PREVALENT_DEG
solea_v4.0_unigene50660	NA	NA	NA	1.70474798834679	7.33098153762281e-12	4.62800270255941e-14	1.70567494147323	2.1049080660888e-11	1.98409851223284e-13	1.72432632616049	0.000156763884846292	5.75481953794689e-07	1.70079326211838	0	1	TRUE	TRUE	TRUE	TRUE	4	4.05133387241796e-37	SIGN	1.70888562952472	PREVALENT_DEG
solea_v4.0_unigene100073	NA	NA	NA	-2.9099145636739	7.56411114859473e-13	4.13073850067814e-15	-2.90391916482897	1.38128274286428e-11	1.27033646263716e-13	-3.14917766405223	0.000399089462771895	2.71639896121633e-06	-2.90758891066969	6.66133814775094e-16	0.999999999999999	TRUE	TRUE	TRUE	TRUE	4	4.1856728834054e-37	SIGN	-2.9676500758062	PREVALENT_DEG
solea_v4.0_unigene280498	ENSDARG00000022183	436894	gsto1	3.0652797945898	4.82296519809186e-11	3.40171989139009e-13	3.05108198765125	2.42972535112662e-14	1.48613280797858e-16	3.03141624982787	0.00324196605164715	6.20686420445224e-05	3.05896317138551	7.7715611723761e-16	0.999999999999999	TRUE	TRUE	TRUE	TRUE	4	4.44077007224624e-37	SIGN	3.0516853008636	PREVALENT_DEG
solea_v4.0_unigene63345	NA	NA	NA	-2.83332142137919	6.33771728946838e-12	3.95670278689977e-14	-2.82170565736643	4.70758100030341e-13	3.43158397173353e-15	-2.88971448753268	0.000931609337221166	9.35382088342436e-06	-2.87700617914404	1.11022302462516e-15	0.999999999999999	TRUE	TRUE	TRUE	TRUE	4	4.63499490407715e-37	SIGN	-2.85543693635558	PREVALENT_DEG
solea_v4.0_unigene51028	NA	NA	NA	-1.57378892933539	7.87137509336406e-11	5.83765160767094e-13	-1.57077848216791	2.79126222387844e-13	1.96819088858055e-15	-1.56441909029676	0.000161793112873059	6.43918966189382e-07	-1.57943310562884	8.88178419700125e-16	0.999999999999999	TRUE	TRUE	TRUE	TRUE	4	4.73889848292887e-37	SIGN	-1.57210490185722	PREVALENT_DEG
solea_v4.0_unigene48040	ENSDARG00000037837	321658	ogfr	-2.2643657538856	5.25389457028238e-11	3.74235147256807e-13	-2.26551517772904	9.88537814680918e-14	6.43288118476899e-16	-2.3439484205226	0.000282438693992834	1.60795727384188e-06	-2.24034352889741	2.33146835171283e-15	0.999999999999998	TRUE	TRUE	TRUE	TRUE	4	5.12053613999466e-37	SIGN	-2.27854322025866	PREVALENT_DEG
solea_v4.0_unigene338540	NA	NA	NA	-8.12502214072451	1.48547373596972e-08	1.67568715274679e-10	-8.69361481662365	1.37317389469978e-16	6.17458447274582e-19	-6.61184301201518	0.00381352471418765	7.81534234867924e-05	-6.65717685242072	4.44089209850063e-16	1	TRUE	TRUE	TRUE	TRUE	4	5.17057521348127e-37	SIGN	-7.52191420544602	PREVALENT_DEG
solea_v4.0_unigene326960	ENSDARG00000089463	100148871	dhx58	-3.21688016097485	4.55162870635688e-13	2.39027415688793e-15	-3.20919894434706	1.03757809371333e-10	1.10263500812155e-12	-3.60900818128252	0.000227765421607531	1.12276489076188e-06	-3.17683378965764	3.33066907387547e-16	1	TRUE	TRUE	TRUE	TRUE	4	5.35631994042598e-37	SIGN	-3.30298026906552	PREVALENT_DEG
solea_v4.0_unigene29188	ENSDARG00000087188	431765	nfil3-6	-2.25946011352249	1.35064260781559e-10	1.05449687533194e-12	-2.25199668058425	4.73126374205203e-14	2.97314437079097e-16	-2.24506166378867	0.000469148453822096	3.51812204583809e-06	-2.26880508748027	1.22124532708767e-15	0.999999999999999	TRUE	TRUE	TRUE	TRUE	4	5.47012530252977e-37	SIGN	-2.25633088634392	PREVALENT_DEG
solea_v4.0_unigene65074	ENSDARG00000044365	114421	angptl3	-1.99215920012023	9.16292123559051e-11	6.88508446311777e-13	-1.98958355027455	6.86915226704126e-14	4.39334134660647e-16	-1.98568124228786	0.000294124641395752	1.7291785229383e-06	-1.9893764062045	1.99840144432528e-15	0.999999999999998	TRUE	TRUE	TRUE	TRUE	4	5.52556980535445e-37	SIGN	-1.98920009972179	PREVALENT_DEG
solea_v4.0_unigene95564	ENSDARG00000063253	NA	NA	-1.72963772887347	7.94478079730548e-11	5.9091567372043e-13	-1.72953994488703	2.57485008793617e-12	2.13582034944014e-14	-1.76638151047649	0.000174444226959552	7.15942340278712e-07	-1.72135906911682	0	1	TRUE	TRUE	TRUE	TRUE	4	5.90473741933536e-37	SIGN	-1.73672956333845	PREVALENT_DEG
solea_v4.0_unigene2548	ENSDARG00000100660	553517	si:ch73-252i11.1	-1.75694583624001	1.00886366846824e-10	7.67930696399656e-13	-1.75167857888875	1.13454980969506e-13	7.50979765110263e-16	-1.73979512859284	0.000224133616250594	1.0804268788268e-06	-1.76781927736737	1.55431223447522e-15	0.999999999999998	TRUE	TRUE	TRUE	TRUE	4	5.94174489906517e-37	SIGN	-1.75405970527224	PREVALENT_DEG
solea_v4.0_unigene510781	NA	NA	NA	-3.03192687964418	7.32999262631688e-11	5.41567074864402e-13	-3.01411375822584	2.45793528661283e-14	1.51368448735687e-16	-2.95053976551202	0.00338691018228582	6.61314238436534e-05	-3.03821672968459	6.66133814775094e-16	0.999999999999999	TRUE	TRUE	TRUE	TRUE	4	6.05329981178201e-37	SIGN	-3.00869928326666	PREVALENT_DEG
solea_v4.0_unigene324462	NA	NA	NA	-7.66904491398726	1.37921055647171e-07	1.93015122778901e-09	-8.2408700986273	1.5313604606745e-16	6.95003700208369e-19	-6.23593185678524	0.001773371989712	2.49551973583874e-05	-6.20011484822923	0	1	TRUE	TRUE	TRUE	TRUE	4	6.1881867903077e-37	SIGN	-7.08649042940726	PREVALENT_DEG
solea_v4.0_unigene37110	ENSDARG00000074852	795537	myo15b	-2.77077558746813	4.8859560280123e-12	2.95481635236431e-14	-2.76220688016913	6.66199788611491e-13	4.98649751006507e-15	-2.83774639448712	0.000504099864784919	3.89285330576819e-06	-2.79825211999792	2.55351295663786e-15	0.999999999999997	TRUE	TRUE	TRUE	TRUE	4	6.23378068147671e-37	SIGN	-2.79224524553058	PREVALENT_DEG
solea_v4.0_unigene440713	ENSDARG00000089429	561081	si:dkey-205h13.2	-1.80663184942079	1.83314401958741e-12	1.04203915693247e-14	-1.80495235800332	7.0809615367175e-12	6.20980846956932e-14	-1.82540621256715	0.000130361735581884	4.09599085406003e-07	-1.81458390415306	2.55351295663786e-15	0.999999999999997	TRUE	TRUE	TRUE	TRUE	4	6.42248812060922e-37	SIGN	-1.81289358103608	PREVALENT_DEG
solea_v4.0_unigene6568	ENSDARG00000060471	100332076	gcnt3	-4.71688156377954	2.4727434101471e-10	2.01344908185276e-12	-4.64673475114036	1.06868488064355e-14	6.25302283186216e-17	-5.04001658309264	0.0164299126782435	0.000807614755305364	-4.69138580005119	1.11022302462516e-16	1	TRUE	TRUE	TRUE	TRUE	4	7.1403494436717e-37	SIGN	-4.77375467451593	PREVALENT_DEG
solea_v4.0_unigene324463	NA	NA	NA	-6.43224180837367	4.78242579861827e-07	7.4876734594772e-09	-6.17632597188299	3.43775485604995e-18	1.29617904082319e-20	-6.00933462297673	0.00388901668387315	8.06478114167242e-05	-5.92577831723722	7.7715611723761e-16	0.999999999999999	TRUE	TRUE	TRUE	TRUE	4	7.35367926968843e-37	SIGN	-6.13592018011765	PREVALENT_DEG
solea_v4.0_unigene3214	ENSDARG00000053853	406537	slc13a2	-4.03487317281428	3.38176776043046e-11	2.33326341660169e-13	-3.99730972722456	1.0384828442464e-13	6.80140279222958e-16	-4.69128987667285	0.0128523302798865	0.000544532468498472	-4.05797477927233	1.11022302462516e-16	1	TRUE	TRUE	TRUE	TRUE	4	7.41402971700282e-37	SIGN	-4.195361888996	PREVALENT_DEG
solea_v4.0_unigene430349	NA	NA	NA	2.30430211293505	5.50760189325615e-12	3.38885693431879e-14	2.30270905258612	8.68506821640958e-12	7.76210537425238e-14	2.20764983285019	0.00100409771847987	1.04822527035403e-05	2.30491509351104	0	1	TRUE	TRUE	TRUE	TRUE	4	7.87405637096605e-37	SIGN	2.2798940229706	PREVALENT_DEG
solea_v4.0_unigene283406	ENSDARG00000025903	337597	lgals9l1	-5.36100490041705	1.26956222053823e-08	1.41016103754565e-10	-5.25671076379179	6.99567461703329e-16	3.45827232848734e-18	-5.761068010625	0.00600094920720357	0.000161444013591391	-4.79014156649829	1.11022302462516e-16	1	TRUE	TRUE	TRUE	TRUE	4	8.70919710794639e-37	SIGN	-5.29223131033303	PREVALENT_DEG
solea_v4.0_unigene413389	NA	NA	NA	-1.71773250996352	4.94209186165618e-12	3.00256981217676e-14	-1.71506659573174	3.35744946336636e-12	2.81780076453453e-14	-1.71068469261148	0.000156763884846292	5.83186774535543e-07	-1.7271287151231	2.33146835171283e-15	0.999999999999998	TRUE	TRUE	TRUE	TRUE	4	8.91920533368411e-37	SIGN	-1.71765312835746	PREVALENT_DEG
solea_v4.0_unigene44610	NA	NA	NA	2.13193055162408	6.53064854817929e-13	3.51164079253764e-15	2.13176015344393	4.06615547213854e-12	3.45234258771154e-14	2.06588494908451	0.000416201769001983	2.96618349069445e-06	2.13090279741281	5.99520433297585e-15	0.999999999999994	TRUE	TRUE	TRUE	TRUE	4	9.71796706003085e-37	SIGN	2.11511961289133	PREVALENT_DEG
solea_v4.0_unigene27974	ENSDARG00000092155	568972	apoc2	-2.29566111436712	2.59379729832148e-12	1.49616375117917e-14	-2.29317004687704	1.01085373170164e-11	9.14723108703624e-14	-2.37092480963919	0.000156763884846292	5.86519111002659e-07	-2.30567070605845	1.77635683940025e-15	0.999999999999998	TRUE	TRUE	TRUE	TRUE	4	1.06759775782662e-36	SIGN	-2.31635666923545	PREVALENT_DEG
solea_v4.0_unigene323999	NA	NA	NA	-2.15765951100063	1.27033426616188e-10	9.88248699356366e-13	-2.15340075044743	1.12029388852927e-13	7.39979066156044e-16	-2.18637895820451	0.000331871341599352	2.062320164945e-06	-2.16014195150285	1.55431223447522e-15	0.999999999999998	TRUE	TRUE	TRUE	TRUE	4	1.07322602884372e-36	SIGN	-2.16439529278885	PREVALENT_DEG
solea_v4.0_unigene457003	ENSDARG00000094212	NA	NA	-2.40269266154105	2.39051260927484e-11	1.60593941963044e-13	-2.39881694785779	1.98564773687733e-12	1.61935243448731e-14	-2.5031197799519	0.000284029954454275	1.62620138704444e-06	-2.40695153259643	5.55111512312578e-16	0.999999999999999	TRUE	TRUE	TRUE	TRUE	4	1.09347337216173e-36	SIGN	-2.42789523048679	PREVALENT_DEG
solea_v4.0_unigene325656	ENSDARG00000115536	799147	si:ch211-240l19.6	-4.90779441580526	0.00181749151921872	7.93513664866509e-05	-4.94356402342052	1.57018848630172e-22	3.99070387525363e-25	-6.44161185521759	0.00283646556827082	5.09383427006881e-05	-4.88629082304267	9.65894031423886e-15	0.99999999999999	TRUE	TRUE	TRUE	TRUE	4	1.14079163850993e-36	SIGN	-5.29481527937151	PREVALENT_DEG
solea_v4.0_unigene588632	ENSDARG00000016081	81591	cldn15la	-3.08056015460392	2.87914785336644e-11	1.96637285478315e-13	-3.07070125916389	2.09792048389713e-12	1.71970300802627e-14	-3.32973220081409	0.00119402020245384	1.37726670468771e-05	-3.08166800806497	1.11022302462516e-16	1	TRUE	TRUE	TRUE	TRUE	4	1.16741604967475e-36	SIGN	-3.14066540566172	PREVALENT_DEG
solea_v4.0_unigene509079	NA	NA	NA	-3.174242312972	6.14369982041239e-11	4.47912862785132e-13	-3.15780445373416	3.67136590463605e-13	2.6403483324781e-15	-3.25236898048658	0.0033215267547055	6.42412310468805e-05	-3.18879665039041	0	1	TRUE	TRUE	TRUE	TRUE	4	1.21126125136771e-36	SIGN	-3.19330309939579	PREVALENT_DEG
solea_v4.0_unigene280331	ENSDARG00000040298	322543	apoa4b.1	-2.57673249308306	1.14396901120323e-10	8.80357163051133e-13	-2.56577029110807	4.62177166149562e-13	3.36257929847677e-15	-2.53180255074321	0.00142755497286676	1.80374123984635e-05	-2.59361926298039	1.11022302462516e-16	1	TRUE	TRUE	TRUE	TRUE	4	1.21999191921554e-36	SIGN	-2.56698114947868	PREVALENT_DEG
solea_v4.0_unigene446978	NA	NA	NA	-7.76871363608789	8.88835213217205e-08	1.1892681940559e-09	-8.33968584690715	3.7143558492769e-16	1.78430165081867e-18	-6.31561141420394	0.00231452565117837	3.71365331330018e-05	-6.29915628324644	0	1	TRUE	TRUE	TRUE	TRUE	4	1.23463958788881e-36	SIGN	-7.18079179511136	PREVALENT_DEG
solea_v4.0_unigene691050	ENSDARG00000020866	570354	apoa4b.2	-2.78352087962646	1.59260360037466e-11	1.038765738872e-13	-2.77756506879811	6.99908016160145e-12	6.12346006429923e-14	-2.92048382375167	0.000704331179578022	6.294818529953e-06	-2.78605988515504	1.11022302462516e-16	1	TRUE	TRUE	TRUE	TRUE	4	1.26744735522469e-36	SIGN	-2.81690741433282	PREVALENT_DEG
solea_v4.0_unigene596659	NA	NA	NA	-2.63534426214986	9.72499604939883e-12	6.23440716584598e-14	-2.62936783325261	9.75733503161978e-12	8.80217627485879e-14	-2.79325785477376	0.000422022786959808	3.05864860259936e-06	-2.63852840133517	2.22044604925031e-16	1	TRUE	TRUE	TRUE	TRUE	4	1.29216800985344e-36	SIGN	-2.67412458787785	PREVALENT_DEG
solea_v4.0_unigene440626	ENSDARG00000087390	573653	hbbe1.3	-1.78847021554433	1.8149138082003e-12	1.02914147701689e-14	-1.78701998733978	1.60747050933632e-10	1.75988951168786e-12	-1.81594638260258	0.000138762871633393	4.59455486639952e-07	-1.7936999021981	2.22044604925031e-16	1	TRUE	TRUE	TRUE	TRUE	4	1.30583003296858e-36	SIGN	-1.7962841219212	PREVALENT_DEG
solea_v4.0_unigene69228	ENSDARG00000076563	436896	rarres3l	-4.85074417187006	3.51806542617065e-09	3.567250240087e-11	-4.75366727707914	5.11446331899804e-16	2.47831136949074e-18	-4.95537199511339	0.0113064699598489	0.000438932921217426	-4.84211943457289	4.44089209850063e-16	1	TRUE	TRUE	TRUE	TRUE	4	1.31221993469969e-36	SIGN	-4.85047571965887	PREVALENT_DEG
solea_v4.0_unigene2641	ENSDARG00000075159	565942	meltf	-3.14674979965026	2.35641219418967e-11	1.57973973548659e-13	-3.13503917595008	1.20356476577508e-12	9.44565561186422e-15	-3.36265118360866	0.00148582115558445	1.89643979361009e-05	-3.15520780658082	2.22044604925031e-16	1	TRUE	TRUE	TRUE	TRUE	4	1.35754623898097e-36	SIGN	-3.19991199144745	PREVALENT_DEG
solea_v4.0_unigene46939	NA	NA	NA	-2.07666203654834	2.31929786360765e-10	1.87230850314282e-12	-2.06833818057522	5.11652968052125e-14	3.22953695796063e-16	-2.04784796602338	0.000385340707695467	2.59907222199289e-06	-2.09083574984009	2.1094237467878e-15	0.999999999999998	TRUE	TRUE	TRUE	TRUE	4	1.39814662314087e-36	SIGN	-2.07092098324676	PREVALENT_DEG
solea_v4.0_unigene6732	ENSDARG00000073718	798813	si:ch73-233k15.2	-3.67133892467863	3.3511900470486e-11	2.30748570956991e-13	-3.64245732018877	9.0813498414064e-15	5.27557817906028e-17	-3.56001338996951	0.00840828015544981	0.000271755658690721	-3.67886606171684	3.77475828372553e-15	0.999999999999996	TRUE	TRUE	TRUE	TRUE	4	1.40003451142517e-36	SIGN	-3.63816892413844	PREVALENT_DEG
solea_v4.0_unigene66025	ENSDARG00000002165	30648	psme1	-1.64963111428406	5.6461590995322e-11	4.06907651693266e-13	-1.64725340273852	8.31506224114976e-12	7.40819677398904e-14	-1.64703690641256	0.000189026213374717	8.10616878333532e-07	-1.65717001063898	0	1	TRUE	TRUE	TRUE	TRUE	4	1.42716236371899e-36	SIGN	-1.65027285851853	PREVALENT_DEG
solea_v4.0_unigene281697	ENSDARG00000102803	NA	NA	2.07013526355026	1.89351810629559e-11	1.24296918945645e-13	2.06668880748468	1.83965233908766e-13	1.25405006381935e-15	2.04618038654177	0.000359739423669043	2.34601746758055e-06	2.07331219534557	7.99360577730113e-15	0.999999999999992	TRUE	TRUE	TRUE	TRUE	4	1.45021574931085e-36	SIGN	2.06407916323057	PREVALENT_DEG
solea_v4.0_unigene414212	NA	NA	NA	3.23901443055157	5.52478149782722e-11	3.97388576848981e-13	3.22078437587742	3.08240837715773e-13	2.18734796368576e-15	3.26930601678087	0.00559560518642256	0.000143465034524114	3.24722317508087	0	1	TRUE	TRUE	TRUE	TRUE	4	1.52901969717168e-36	SIGN	3.24408199957269	PREVALENT_DEG
solea_v4.0_unigene573373	ENSDARG00000025081	335453	grnb	-2.07869355959468	2.99408754230325e-11	2.04905500876911e-13	-2.07285202065342	8.78976628982577e-13	6.76324706841782e-15	-2.06657426436964	0.000347170907179343	2.17678728283096e-06	-2.09762352512726	1.4432899320127e-15	0.999999999999999	TRUE	TRUE	TRUE	TRUE	4	1.89267544518249e-36	SIGN	-2.07893584243625	PREVALENT_DEG
solea_v4.0_unigene23680	ENSDARG00000060471	100332076	gcnt3	-4.75001595431436	3.09308948419275e-09	3.10609273751671e-11	-4.66629043273735	7.97406573080196e-17	3.41857028258093e-19	-4.41508410174624	0.0116274341498238	0.000460568664813024	-4.70700809440403	5.21804821573824e-15	0.999999999999995	TRUE	TRUE	TRUE	TRUE	4	2.13928573005086e-36	SIGN	-4.63459964580049	PREVALENT_DEG
solea_v4.0_unigene413362	ENSDARG00000102808	321315	calr3b	-1.85855970080088	4.65084496926571e-11	3.26732917993359e-13	-1.85539622613342	2.3095632668758e-12	1.90327566704585e-14	-1.86468832368306	0.000224133616250594	1.0776659586632e-06	-1.86609548529466	6.66133814775094e-16	0.999999999999999	TRUE	TRUE	TRUE	TRUE	4	2.2876267812121e-36	SIGN	-1.861184933978	PREVALENT_DEG
solea_v4.0_unigene326965	ENSDARG00000038095	445073	socs1a	-2.26482585730383	2.53884203103121e-10	2.07081627693435e-12	-2.25935530331752	4.47312834487574e-13	3.24818703998797e-15	-2.23667549735923	0.000694639136315067	6.15969629325607e-06	-2.2629563243179	2.22044604925031e-16	1	TRUE	TRUE	TRUE	TRUE	4	2.4916690295309e-36	SIGN	-2.25595324557462	PREVALENT_DEG
solea_v4.0_unigene324938	NA	NA	NA	-1.87664654175643	3.10208483051225e-10	2.57101287945108e-12	-1.8723719511919	2.06031524141868e-12	1.68600018359356e-14	-1.88989146458795	0.000272929086014542	1.51976864310104e-06	-1.8863438343206	0	1	TRUE	TRUE	TRUE	TRUE	4	2.74607063244367e-36	SIGN	-1.88131344796422	PREVALENT_DEG
solea_v4.0_unigene509596	ENSDARG00000074852	795537	myo15b	-3.36087494128719	1.64449904004423e-12	9.27914652687705e-15	-3.3506180728666	9.77141889193027e-12	8.8285267743037e-14	-3.63505495071611	0.000776822623612982	7.38746273817122e-06	-3.38555392389133	1.55431223447522e-15	0.999999999999998	TRUE	TRUE	TRUE	TRUE	4	2.75099779420318e-36	SIGN	-3.43302547219031	PREVALENT_DEG
solea_v4.0_unigene224598	ENSDARG00000018846	565316	dgat2	-3.1705901128414	5.36208927649744e-11	3.84937483501122e-13	-3.15386028446688	6.76530907874489e-13	5.073273251342e-15	-3.15621701794518	0.00512505023576231	0.000125030900179818	-3.18822313385084	0	1	TRUE	TRUE	TRUE	TRUE	4	2.92090685901964e-36	SIGN	-3.16722263727607	PREVALENT_DEG
solea_v4.0_unigene690023	ENSDARG00000053136	30400	b2m	-2.90180926307089	2.01478670703471e-12	1.15092077148731e-14	-2.89750474470965	2.70454794170699e-11	2.60975091149215e-13	-3.14088759977626	0.000275851607651058	1.5562637828659e-06	-2.90495778397064	1.4432899320127e-15	0.999999999999999	TRUE	TRUE	TRUE	TRUE	4	3.06517575375715e-36	SIGN	-2.96128984788186	PREVALENT_DEG
solea_v4.0_unigene536	ENSDARG00000040334	323329	mat2aa	1.43653207686859	7.24766052219729e-11	5.34471816047734e-13	1.43695530626316	2.01972439534784e-11	1.89816299129884e-13	1.43536574960269	0.000156763884846292	5.97572327162943e-07	1.43288092625641	0	1	TRUE	TRUE	TRUE	TRUE	4	3.58125097372037e-36	SIGN	1.43543351474771	PREVALENT_DEG
solea_v4.0_unigene429593	ENSDARG00000089429	561081	si:dkey-205h13.2	-1.65911660163033	2.65723791956672e-11	1.79996981939672e-13	-1.65640219369539	9.04546006960419e-12	8.10946147840509e-14	-1.65394143709734	0.000180121304565661	7.54592813429666e-07	-1.66956400769057	6.66133814775094e-16	0.999999999999999	TRUE	TRUE	TRUE	TRUE	4	4.03799434161584e-36	SIGN	-1.65975606002841	PREVALENT_DEG
solea_v4.0_unigene35962	NA	NA	NA	2.25168029224127	9.31008103749362e-11	7.00866447744949e-13	2.24860718916549	2.84515717441521e-12	2.37195759408725e-14	2.19587989764898	0.00101225547759365	1.0700703763977e-05	2.24863554945571	0	1	TRUE	TRUE	TRUE	TRUE	4	4.16389937466379e-36	SIGN	2.23620073212786	PREVALENT_DEG
solea_v4.0_unigene38906	ENSDARG00000075504	334026	si:dkey-40c23.2	-2.17233552802834	2.46332051027441e-10	2.00233597812778e-12	-2.1629945408279	1.99039304319222e-13	1.37028874499897e-15	-2.16423053930651	0.000436480439178569	3.18781273132791e-06	-2.18868209729375	1.4432899320127e-15	0.999999999999999	TRUE	TRUE	TRUE	TRUE	4	4.31527802603318e-36	SIGN	-2.17206067636413	PREVALENT_DEG
solea_v4.0_unigene47156	ENSDARG00000041060	327284	lgals9l3	-5.24122545528007	4.88230156692197e-08	6.17115171729267e-10	-5.10543062737618	1.22435583436474e-16	5.4712172461488e-19	-5.06248608098516	0.00788843990821013	0.000247305510318835	-5.14172028500827	6.66133814775094e-16	0.999999999999999	TRUE	TRUE	TRUE	TRUE	4	4.38614546818556e-36	SIGN	-5.13771561216242	PREVALENT_DEG
solea_v4.0_unigene95174	ENSDARG00000098162	393832	zgc:77748	-1.90088618754997	8.69516424145384e-10	7.79661090659558e-12	-1.89723156284631	8.32067984304765e-13	6.33259393165895e-15	-1.88292342130289	0.000410902120559523	2.87471258787221e-06	-1.90281166529559	1.11022302462516e-16	1	TRUE	TRUE	TRUE	TRUE	4	4.6014963771824e-36	SIGN	-1.89596320924869	PREVALENT_DEG
solea_v4.0_unigene570818	ENSDARG00000075504	334026	si:dkey-40c23.2	-2.17507799490897	3.0692604993227e-10	2.52917456193577e-12	-2.16933974288203	5.47278759590773e-13	4.01995011234111e-15	-2.182256102778	0.000461046713784903	3.43805257870602e-06	-2.18337591431456	4.44089209850063e-16	1	TRUE	TRUE	TRUE	TRUE	4	4.78853054433772e-36	SIGN	-2.17751243872089	PREVALENT_DEG
solea_v4.0_unigene328107	ENSDARG00000095040	NA	NA	-6.20827759878252	1.34252227755852e-06	2.31194565319299e-08	-5.95861664493467	3.21252991777319e-18	1.20677356218543e-20	-5.82908641710184	0.00313786344441466	5.90239081081769e-05	-5.63141943952982	2.55351295663786e-15	0.999999999999997	TRUE	TRUE	TRUE	TRUE	4	4.81082102342509e-36	SIGN	-5.90685002508721	PREVALENT_DEG
solea_v4.0_unigene430578	NA	NA	NA	-4.61534458861348	6.1689245031133e-05	1.60256422237611e-06	-4.53838746505093	4.24914333967202e-19	1.49529970897549e-21	-5.12626406517448	0.0119109967311942	0.000480516379860661	-4.60690672477426	0	1	TRUE	TRUE	TRUE	TRUE	4	4.8250883884154e-36	SIGN	-4.72172571090329	PREVALENT_DEG
solea_v4.0_unigene564291	ENSDARG00000028850	767728	btr16	-2.71647524818433	3.09143512126296e-10	2.55608261538244e-12	-2.70568474281048	2.52580190717655e-13	1.75652750980857e-15	-2.67339689926805	0.00210359505676671	3.16376466434541e-05	-2.70803019014937	2.22044604925031e-16	1	TRUE	TRUE	TRUE	TRUE	4	5.06866977888485e-36	SIGN	-2.70089677010306	PREVALENT_DEG
solea_v4.0_unigene13313	NA	NA	NA	-2.11213353121525	5.72241428331905e-11	4.13202444793356e-13	-2.1082116055448	1.36772576475698e-12	1.09249984281663e-14	-2.14205896965062	0.000292559317663772	1.71589042618048e-06	-2.11855723733591	1.66533453693773e-15	0.999999999999998	TRUE	TRUE	TRUE	TRUE	4	5.29187658276444e-36	SIGN	-2.12024033593664	PREVALENT_DEG
solea_v4.0_unigene21923	ENSDARG00000109467	NA	NA	-1.56896308426606	3.41991401941751e-12	2.00134635139588e-14	-1.56738205530058	2.78373109814703e-11	2.6978206704567e-13	-1.58533717242423	0.000125263639935133	3.90082274899241e-07	-1.5707211803516	3.21964677141295e-15	0.999999999999997	TRUE	TRUE	TRUE	TRUE	4	5.3271705428245e-36	SIGN	-1.57310087308562	PREVALENT_DEG
solea_v4.0_unigene281653	NA	NA	NA	-5.45982387068768	1.37207953381926e-08	1.53690384799096e-10	-5.32887222372514	3.33944751777129e-15	1.84203570663267e-17	-5.75182426591576	0.00778112667164482	0.000241768005088811	-5.17109026860409	1.11022302462516e-16	1	TRUE	TRUE	TRUE	TRUE	4	5.48662828847459e-36	SIGN	-5.42790265723317	PREVALENT_DEG
solea_v4.0_unigene65806	ENSDARG00000009418	798771	mef2cb	-3.17056453126661	2.39357355959897e-10	1.94229840937304e-12	-3.15691672063045	8.49715530585566e-14	5.47016980309937e-16	-3.22040860483424	0.00361130300373561	7.1762102699564e-05	-3.14075760169514	5.55111512312578e-16	0.999999999999999	TRUE	TRUE	TRUE	TRUE	4	5.64616045041287e-36	SIGN	-3.17216186460661	PREVALENT_DEG
solea_v4.0_unigene32153	ENSDARG00000093022	347743	selenoh	-2.02852704451077	2.35297186878239e-10	1.90606528567967e-12	-2.02704427726046	5.72938487767601e-13	4.23243206296692e-15	-2.0293643851103	0.000403867735466132	2.77479298770195e-06	-2.02096611774245	7.7715611723761e-16	0.999999999999999	TRUE	TRUE	TRUE	TRUE	4	5.8525727901754e-36	SIGN	-2.026475456156	PREVALENT_DEG
solea_v4.0_unigene546922	ENSDARG00000040295	30314	apoeb	-2.23995699178693	1.11118386506045e-11	7.18554909318552e-14	-2.23807379300075	1.8577754277718e-10	2.05987109293508e-12	-2.31195200509198	0.000199770082924944	8.75964335126834e-07	-2.24853067655246	0	1	TRUE	TRUE	TRUE	TRUE	4	6.316854000266e-36	SIGN	-2.25962836660803	PREVALENT_DEG
solea_v4.0_unigene47389	ENSDARG00000002249	792041	tbxas1	-1.99366090726422	2.66230402936407e-10	2.17895523849125e-12	-1.98994448699609	7.95486020470684e-13	6.04307212869784e-15	-1.98897317131757	0.00041223473225489	2.90711548371344e-06	-1.99436842773276	5.55111512312578e-16	0.999999999999999	TRUE	TRUE	TRUE	TRUE	4	6.67431750978947e-36	SIGN	-1.99173674832766	PREVALENT_DEG
solea_v4.0_unigene588436	ENSDARG00000092947	30327	cyt1	1.68003747017998	7.94478079730548e-11	5.91428394944597e-13	1.68061083411472	8.404543565345e-13	6.40815638413402e-15	1.6867209226033	0.000204924863856619	9.15737417038376e-07	1.67550353133146	3.5527136788005e-15	0.999999999999996	TRUE	TRUE	TRUE	TRUE	4	6.69422119646578e-36	SIGN	1.68071818955736	PREVALENT_DEG
solea_v4.0_unigene51930	ENSDARG00000005112	378452	cdh17	-2.6654310907099	3.52940723317667e-13	1.82388116632267e-15	-2.66426985885302	1.96038501242091e-10	2.18687290587638e-12	-2.84923138383247	0.000176242940827229	7.28500355884092e-07	-2.6689262471361	4.10782519111308e-15	0.999999999999996	TRUE	TRUE	TRUE	TRUE	4	6.89127886368222e-36	SIGN	-2.71196464513287	PREVALENT_DEG
solea_v4.0_unigene20845	ENSDARG00000110878	NA	NA	-4.4612242098502	1.23978203018523e-09	1.13590554588962e-11	-4.39510760949322	1.00518290009092e-14	5.86742706658291e-17	-4.2138487127571	0.0182250062982337	0.000953370668805803	-4.47579774614188	2.22044604925031e-16	1	TRUE	TRUE	TRUE	TRUE	4	6.93645528356689e-36	SIGN	-4.3864945695606	PREVALENT_DEG
solea_v4.0_unigene22947	ENSDARG00000022183	436894	gsto1	2.74164007124621	1.00046540446048e-10	7.58743438626295e-13	2.73009638579982	8.6146384452178e-14	5.55783125497922e-16	2.6677134262811	0.00226439001867011	3.60797236601396e-05	2.74213532491935	2.66453525910038e-15	0.999999999999997	TRUE	TRUE	TRUE	TRUE	4	7.1453787169078e-36	SIGN	2.72039630206162	PREVALENT_DEG
solea_v4.0_unigene588540	ENSDARG00000103951	751731	tspan34	-2.30777800327619	2.34132077272141e-11	1.56308234662612e-13	-2.30279546193662	8.68769194378005e-12	7.77658223148025e-14	-2.36139698057691	0.000270933159826458	1.49824788844124e-06	-2.3266774931203	9.99200722162641e-16	0.999999999999999	TRUE	TRUE	TRUE	TRUE	4	7.55262399514744e-36	SIGN	-2.3246619847275	PREVALENT_DEG
solea_v4.0_unigene42178	ENSDARG00000040298	322543	apoa4b.1	-2.96965729564901	5.27262999625026e-13	2.79836226563932e-15	-2.96619698462203	1.10393899845192e-10	1.17623998857536e-12	-3.06886820115341	0.000410902120559523	2.87020436960035e-06	-2.98494790188231	2.33146835171283e-15	0.999999999999998	TRUE	TRUE	TRUE	TRUE	4	7.64509918671307e-36	SIGN	-2.99741759582669	PREVALENT_DEG
solea_v4.0_unigene30175	ENSDARG00000101160	550608	apoa4a	-2.40529640445677	4.18457270283649e-12	2.51896092811705e-14	-2.40408234784222	5.87553662153001e-10	7.03981346358435e-12	-2.5090016124218	0.000214234294493221	9.70437035330423e-07	-2.41100016495896	0	1	TRUE	TRUE	TRUE	TRUE	4	8.00532971944481e-36	SIGN	-2.43234513241994	PREVALENT_DEG
solea_v4.0_unigene32268	ENSDARG00000025091	561589	ezrb	-1.80367247754153	2.11625250216906e-10	1.69952818998479e-12	-1.8014097361553	9.53728004879272e-12	8.59034440926031e-14	-1.8211439921413	0.000265775380976037	1.45417789058517e-06	-1.80711711938093	0	1	TRUE	TRUE	TRUE	TRUE	4	8.14788083111604e-36	SIGN	-1.80833583130476	PREVALENT_DEG
solea_v4.0_unigene457392	NA	NA	NA	-1.85210633798649	5.80333752427589e-11	4.20203624095328e-13	-1.85102807492552	2.44826788352955e-11	2.32826480754591e-13	-1.91099311172653	0.000214234294493221	9.73625221646752e-07	-1.8519012218459	2.22044604925031e-16	1	TRUE	TRUE	TRUE	TRUE	4	9.20941602833779e-36	SIGN	-1.86650718662111	PREVALENT_DEG
solea_v4.0_unigene99866	ENSDARG00000036864	359838	slc34a2b	-7.96545159815383	3.39480195328151e-08	4.15347492433498e-10	-8.53432022622832	4.04938368598333e-16	1.95089704184367e-18	-6.46736637576584	0.00338691018228582	6.59977013704542e-05	-6.49802163379682	1.55431223447522e-15	0.999999999999998	TRUE	TRUE	TRUE	TRUE	4	9.83918145265094e-36	SIGN	-7.3662899584862	PREVALENT_DEG
solea_v4.0_unigene571444	NA	NA	NA	-2.32383381032521	7.34156509924394e-10	6.50086212505853e-12	-2.31668447160959	2.83380573283089e-13	2.00238193103258e-15	-2.30261886462377	0.000833933020672989	8.1052560031895e-06	-2.32594450104585	4.44089209850063e-16	1	TRUE	TRUE	TRUE	TRUE	4	1.04544164432627e-35	SIGN	-2.3172704119011	PREVALENT_DEG
solea_v4.0_unigene440634	ENSDARG00000020866	570354	apoa4b.2	-2.34620360191193	5.09980371319325e-12	3.1055104386266e-14	-2.34463637013528	9.15936849276451e-11	9.64413328242486e-13	-2.42260483736336	0.000265085951191955	1.43629868820665e-06	-2.35066967181124	6.66133814775094e-16	0.999999999999999	TRUE	TRUE	TRUE	TRUE	4	1.11674853579327e-35	SIGN	-2.36602862030545	PREVALENT_DEG
solea_v4.0_unigene49771	ENSDARG00000089429	561081	si:dkey-205h13.2	-1.9493492668703	1.96231290846213e-11	1.29086911812408e-13	-1.94747231545228	2.03071510561092e-10	2.2714743745208e-12	-1.98435315200452	0.000204924863856619	9.1025769911368e-07	-1.9579213723625	0	1	TRUE	TRUE	TRUE	TRUE	4	1.22374192151051e-35	SIGN	-1.9597740266724	PREVALENT_DEG
solea_v4.0_unigene604426	NA	NA	NA	-4.31376934201256	8.48058100162522e-09	9.16768348057644e-11	-4.23587106685926	2.60344857511271e-15	1.40697472220168e-17	-4.56918859793291	0.0125753962085454	0.000523058714703906	-4.31946022240809	3.33066907387547e-16	1	TRUE	TRUE	TRUE	TRUE	4	1.24743664768474e-35	SIGN	-4.35957230730321	PREVALENT_DEG
solea_v4.0_unigene18087	ENSDARG00000057151	553791	prep	-2.13499484513196	8.60446386675558e-11	6.41738530544767e-13	-2.12838535975853	9.29362146821504e-13	7.21582675091127e-15	-2.15081036742005	0.000317273089480079	1.93172834818202e-06	-2.15309499046606	3.77475828372553e-15	0.999999999999996	TRUE	TRUE	TRUE	TRUE	4	1.2904240588527e-35	SIGN	-2.14182139069415	PREVALENT_DEG
solea_v4.0_unigene284576	ENSDARG00000104256	84039	bco1	-2.8827510841489	1.42627814230509e-09	1.3266962426503e-11	-2.86616001987077	1.89662867719737e-13	1.29779088371276e-15	-2.82181429382311	0.00325146892090832	6.22967729483875e-05	-2.88034520165806	0	1	TRUE	TRUE	TRUE	TRUE	4	1.3149392438404e-35	SIGN	-2.86276764987521	PREVALENT_DEG
solea_v4.0_unigene328068	NA	NA	NA	-3.47921972192888	9.16095701752596e-11	6.87081372423e-13	-3.4702450468236	3.7913243291717e-12	3.19252698015715e-14	-3.80918631258938	0.00263715360035396	4.57386506303535e-05	-3.37330644062012	1.11022302462516e-16	1	TRUE	TRUE	TRUE	TRUE	4	1.36753911565316e-35	SIGN	-3.53298938049049	PREVALENT_DEG
solea_v4.0_unigene457393	NA	NA	NA	-1.63505252294914	3.10208483051225e-10	2.57355324700663e-12	-1.63384464477001	1.34262928501302e-11	1.2318215895176e-13	-1.65725467629573	0.000224060625342989	1.06695535877614e-06	-1.63434123611589	0	1	TRUE	TRUE	TRUE	TRUE	4	1.39247242437873e-35	SIGN	-1.64012327003269	PREVALENT_DEG
solea_v4.0_unigene429184	ENSDARG00000109554	405772	hbbe2	-1.48342478962429	5.80333752427589e-11	4.20782780419497e-13	-1.48170989674345	1.28116527778456e-11	1.17185205550745e-13	-1.48706510301772	0.000156763884846292	5.83103200975698e-07	-1.48467927998998	9.99200722162641e-16	0.999999999999999	TRUE	TRUE	TRUE	TRUE	4	1.55935412676923e-35	SIGN	-1.48421976734386	PREVALENT_DEG
solea_v4.0_unigene334419	NA	NA	NA	-2.72246024896437	4.73678683722176e-10	4.04881848123538e-12	-2.71376894875937	1.41789463647148e-12	1.13455331196503e-14	-2.83179657859738	0.00163332109405135	2.18049848612358e-05	-2.707988714524	1.11022302462516e-16	1	TRUE	TRUE	TRUE	TRUE	4	1.62834179301163e-35	SIGN	-2.74400362271128	PREVALENT_DEG
solea_v4.0_unigene324001	ENSDARG00000110726	NA	NA	-1.82812686873535	1.75849601914397e-10	1.39257146448223e-12	-1.82587571255333	2.88111773207198e-11	2.80024848697403e-13	-1.85826298712671	0.000230581909284796	1.15585460516457e-06	-1.8345342805399	0	1	TRUE	TRUE	TRUE	TRUE	4	1.73057842678893e-35	SIGN	-1.83669996223882	PREVALENT_DEG
solea_v4.0_unigene22718	ENSDARG00000063059	100136850	abcg8	-2.01774739329982	3.92206346894736e-10	3.31955818123452e-12	-2.01152831063082	5.09331194253793e-12	4.37423103569449e-14	-1.97111665310991	0.000630753597767832	5.29751510699928e-06	-2.02889347604553	0	1	TRUE	TRUE	TRUE	TRUE	4	1.86198739727699e-35	SIGN	-2.00732145827152	PREVALENT_DEG
solea_v4.0_unigene283712	NA	NA	NA	-2.6276300870927	1.05290707918077e-11	6.76458129894489e-14	-2.62224861735416	1.81938076867922e-11	1.69971475247367e-13	-2.68814741129162	0.000449184709103155	3.31196098877902e-06	-2.64510069909622	1.66533453693773e-15	0.999999999999998	TRUE	TRUE	TRUE	TRUE	4	1.90587275384859e-35	SIGN	-2.64578170370867	PREVALENT_DEG
solea_v4.0_unigene47452	ENSDARG00000078182	100170776	zgc:194443	-3.07372541356425	7.11691250158307e-10	6.28205519769899e-12	-3.05461356466234	6.05608316065095e-14	3.8564082128988e-16	-3.04180964889208	0.00378006616886209	7.6699289810873e-05	-3.07575454586535	8.88178419700125e-16	0.999999999999999	TRUE	TRUE	TRUE	TRUE	4	1.92397602223116e-35	SIGN	-3.061475793246	PREVALENT_DEG
solea_v4.0_unigene562893	NA	NA	NA	-2.00712090705869	1.01550177396379e-09	9.21906944337856e-12	-2.00235582189598	1.30175634390868e-12	1.03253400829511e-14	-1.98820342786492	0.000507083683589431	3.92297668912924e-06	-2.00753197223375	2.22044604925031e-16	1	TRUE	TRUE	TRUE	TRUE	4	1.97720026475016e-35	SIGN	-2.00130303226334	PREVALENT_DEG
solea_v4.0_unigene334362	NA	NA	NA	-7.68127747403975	1.54367380521448e-07	2.17109110720957e-09	-8.25103170299407	3.30433682207983e-15	1.81805433305328e-17	-6.21191988644055	0.00268580878029592	4.70701022101855e-05	-6.21348085223252	0	1	TRUE	TRUE	TRUE	TRUE	4	2.01902447984173e-35	SIGN	-7.08942747892672	PREVALENT_DEG
solea_v4.0_unigene96828	NA	NA	NA	-2.01293034993998	6.82944970274324e-10	6.00923659929363e-12	-2.01139889162466	6.47029849054539e-13	4.82493980442849e-15	-2.02482430487424	0.000399089462771895	2.70592990106006e-06	-2.00502545765091	8.88178419700125e-16	0.999999999999999	TRUE	TRUE	TRUE	TRUE	4	2.07722763854361e-35	SIGN	-2.01354475102245	PREVALENT_DEG
solea_v4.0_unigene588490	ENSDARG00000098315	140634	cyp1a	2.07928523239784	5.34184991632988e-11	3.82544066751847e-13	2.07798369110015	2.30820714744258e-12	1.89852535936836e-14	2.08290611330955	0.000420891088181056	3.03157353134013e-06	2.0742753807553	3.10862446895044e-15	0.999999999999997	TRUE	TRUE	TRUE	TRUE	4	2.1374347033208e-35	SIGN	2.07861260439071	PREVALENT_DEG
solea_v4.0_unigene29552	NA	NA	NA	-2.25898611452568	6.73719712085463e-10	5.91865387647531e-12	-2.24862898615591	1.50430122197525e-12	1.20999511780162e-14	-2.2404991215546	0.000726259630416676	6.62264402544462e-06	-2.27909679284323	2.22044604925031e-16	1	TRUE	TRUE	TRUE	TRUE	4	2.16447162118514e-35	SIGN	-2.25680275376986	PREVALENT_DEG
solea_v4.0_unigene7994	NA	NA	NA	-2.95409657465528	3.85811086171885e-10	3.26004144099765e-12	-2.93093492743745	1.04361719268837e-12	8.14665564464176e-15	-2.9646146419716	0.00371400411536125	7.48472139008309e-05	-3.01843149054528	0	1	TRUE	TRUE	TRUE	TRUE	4	2.19762343671728e-35	SIGN	-2.9670194086524	PREVALENT_DEG
solea_v4.0_unigene324614	NA	NA	NA	-2.1368003391214	8.96497378713731e-10	8.09687114463883e-12	-2.12975367613818	2.40096129050991e-13	1.66635632088176e-15	-2.11856571965145	0.000528925191514562	4.16340594816012e-06	-2.1407623402967	1.55431223447522e-15	0.999999999999998	TRUE	TRUE	TRUE	TRUE	4	2.33751259076364e-35	SIGN	-2.13147051880193	PREVALENT_DEG
solea_v4.0_unigene284004	NA	NA	NA	-3.13286970204663	3.70119293518893e-10	3.11710965225621e-12	-3.10806065649566	8.66537370261589e-13	6.64333216413367e-15	-3.13666260233881	0.00523806849521208	0.000129324187956081	-3.19392877623398	0	1	TRUE	TRUE	TRUE	TRUE	4	2.45955779315023e-35	SIGN	-3.14288043427877	PREVALENT_DEG
solea_v4.0_unigene457394	NA	NA	NA	-1.90607835429772	1.36327758593069e-10	1.06626551784408e-12	-1.90350393797672	5.54153489863783e-11	5.5871920078432e-13	-1.93515214510613	0.000241941426527104	1.25949643266115e-06	-1.91478208668018	0	1	TRUE	TRUE	TRUE	TRUE	4	2.66865913737316e-35	SIGN	-1.91487913101519	PREVALENT_DEG
solea_v4.0_unigene326021	NA	NA	NA	-3.42968547313703	6.27760630960429e-10	5.47983064498482e-12	-3.40696896264023	1.69944452817496e-14	1.02284679743528e-16	-3.36819137045776	0.00571600691235302	0.000148547533359712	-3.39411848665826	3.44169137633799e-15	0.999999999999997	TRUE	TRUE	TRUE	TRUE	4	2.75707756870189e-35	SIGN	-3.39974107322332	PREVALENT_DEG
solea_v4.0_unigene510690	ENSDARG00000006266	30768	stat1a	-3.00430678975352	1.55168427293839e-10	1.21579194837699e-12	-3.00172337070256	1.92503214046952e-12	1.56185403381202e-14	-3.30741524600892	0.00165569856271642	2.23473236187845e-05	-2.95350015005023	4.44089209850063e-16	1	TRUE	TRUE	TRUE	TRUE	4	2.88094736443064e-35	SIGN	-3.06673638912881	PREVALENT_DEG
solea_v4.0_unigene44630	ENSDARG00000110230	30708	fabp2	-1.38292168023291	1.22436065143353e-10	9.45044468643019e-13	-1.38129244370521	1.02111426323139e-10	1.07943513094004e-12	-1.37694635392954	0.000163742164623116	6.5396256224286e-07	-1.38559351778149	0	1	TRUE	TRUE	TRUE	TRUE	4	2.97792681160519e-35	SIGN	-1.38168849891229	PREVALENT_DEG
solea_v4.0_unigene288472	ENSDARG00000113096	NA	NA	-2.50426369702466	4.05861895325734e-10	3.44647316803372e-12	-2.49485142555843	3.10524328275878e-12	2.59745946986805e-14	-2.4677292261036	0.00166812813626736	2.2712259919853e-05	-2.51441751422787	0	1	TRUE	TRUE	TRUE	TRUE	4	3.05560608235923e-35	SIGN	-2.49531546572864	PREVALENT_DEG
solea_v4.0_unigene22495	ENSDARG00000109467	NA	NA	-2.85150752089286	3.13719418966567e-10	2.60706230932146e-12	-2.84196237272288	3.79111851871702e-12	3.1870595563017e-14	-2.97919692622786	0.0017945426057304	2.53356036083429e-05	-2.85198745194989	0	1	TRUE	TRUE	TRUE	TRUE	4	3.10058273244615e-35	SIGN	-2.88116356794837	PREVALENT_DEG
solea_v4.0_unigene69717	ENSDARG00000095777	NA	NA	-2.74131206012258	1.72470806465564e-10	1.36099674091878e-12	-2.72746877809146	5.14514566038217e-12	4.42593175086638e-14	-2.72740307446832	0.00248057725928093	4.10831536029491e-05	-2.78694652825538	0	1	TRUE	TRUE	TRUE	TRUE	4	3.1945590028411e-35	SIGN	-2.74578261023443	PREVALENT_DEG
solea_v4.0_unigene1219	ENSDARG00000104396	393144	trim25	-1.41687996499054	9.26461808496616e-12	5.91339329436101e-14	-1.41556206816861	2.66298198483259e-11	2.55848569412767e-13	-1.41884808914759	0.000117415748582877	3.55805298735992e-07	-1.41909197982868	8.65973959207622e-15	0.999999999999991	TRUE	TRUE	TRUE	TRUE	4	3.27636545318221e-35	SIGN	-1.41759552553385	PREVALENT_DEG
solea_v4.0_unigene96864	NA	NA	NA	1.99329992242291	2.79110474864309e-10	2.28865093951762e-12	1.99214388986358	5.91148007651008e-13	4.37520519557372e-15	1.98095899987325	0.000420891088181056	3.03607647736505e-06	1.98823615262022	3.66373598126302e-15	0.999999999999996	TRUE	TRUE	TRUE	TRUE	4	3.32148202047214e-35	SIGN	1.98865974119499	PREVALENT_DEG
solea_v4.0_unigene584266	NA	NA	NA	2.25399233485335	4.52068327639198e-11	3.16325971238758e-13	2.25078042372931	3.88155930095273e-12	3.28477159108693e-14	2.26517157149616	0.000501851153171133	3.85446354202099e-06	2.25828512491701	3.21964677141295e-15	0.999999999999997	TRUE	TRUE	TRUE	TRUE	4	3.68831403528324e-35	SIGN	2.25705736374896	PREVALENT_DEG
solea_v4.0_unigene691195	ENSDARG00000020866	570354	apoa4b.2	-2.59246606317588	2.62484635518395e-11	1.77436226191571e-13	-2.58831829911096	5.53801299078981e-11	5.57590750783334e-13	-2.72890594493295	0.000300439911773799	1.79147943481933e-06	-2.60204503556146	6.66133814775094e-16	0.999999999999999	TRUE	TRUE	TRUE	TRUE	4	3.78135100789017e-35	SIGN	-2.62793383569531	PREVALENT_DEG
solea_v4.0_unigene92644	ENSDARG00000101017	NA	NA	-2.62750831260816	1.22545866734447e-10	9.50061158310499e-13	-2.62467301698678	4.08088090667119e-12	3.47054387957374e-14	-2.83403109300921	0.000667146998308014	5.72026612150706e-06	-2.61118657538681	8.88178419700125e-16	0.999999999999999	TRUE	TRUE	TRUE	TRUE	4	3.84931741290916e-35	SIGN	-2.67434974949774	PREVALENT_DEG
solea_v4.0_unigene457008	ENSDARG00000016771	30255	tfa	-2.97717373675826	2.13711515698545e-13	1.05961798451072e-15	-2.97628914689861	1.73909499944149e-09	2.28527914324039e-11	-3.23221318795665	0.000167852877897271	6.79756103759371e-07	-2.9823710592341	5.44009282066327e-15	0.999999999999995	TRUE	TRUE	TRUE	TRUE	4	4.3890858041544e-35	SIGN	-3.04201178271191	PREVALENT_DEG
solea_v4.0_unigene6241	NA	NA	NA	-2.74167966110259	1.76276472239346e-09	1.68400546113371e-11	-2.72130382592126	5.68664630328817e-13	4.19291893330004e-15	-2.68465393267192	0.00319573007895351	6.07371685163486e-05	-2.78009088367712	1.11022302462516e-16	1	TRUE	TRUE	TRUE	TRUE	4	4.59255483836275e-35	SIGN	-2.73193207584322	PREVALENT_DEG
solea_v4.0_unigene280333	ENSDARG00000040298	322543	apoa4b.1	-2.76503198652418	1.68904254575257e-10	1.33049343678606e-12	-2.75927559865101	1.38128274286428e-11	1.272252292992e-13	-2.93233071855738	0.00139230702215544	1.73317434022707e-05	-2.7497611703102	0	1	TRUE	TRUE	TRUE	TRUE	4	4.65473202463088e-35	SIGN	-2.80159986851069	PREVALENT_DEG
solea_v4.0_unigene588244	ENSDARG00000036834	550522	krt92	1.47157665693515	1.85527715707963e-11	1.21527533439063e-13	1.47270345539887	1.25604073331053e-09	1.59964969805781e-11	1.47061180845902	0.000155035007608455	5.48862473032931e-07	1.46808625210361	0	1	TRUE	TRUE	TRUE	TRUE	4	5.1590452189503e-35	SIGN	1.47074454322417	PREVALENT_DEG
solea_v4.0_unigene601872	ENSDARG00000031647	565200	stat2	-1.89663849266138	8.37798951158322e-10	7.48881030100038e-12	-1.88870244935942	8.98044203124257e-13	6.94758397613236e-15	-1.87908012178697	0.000381541498684836	2.54522553094668e-06	-1.91305943783165	1.4432899320127e-15	0.999999999999999	TRUE	TRUE	TRUE	TRUE	4	5.32340067321334e-35	SIGN	-1.89437012540986	PREVALENT_DEG
solea_v4.0_unigene98539	ENSDARG00000075504	334026	si:dkey-40c23.2	-2.35526525408769	4.59502529240176e-10	3.92122858371971e-12	-2.3489735589898	8.14813833982345e-12	7.22534261386383e-14	-2.34316636628581	0.00107106203413047	1.16514079679882e-05	-2.36387134111928	0	1	TRUE	TRUE	TRUE	TRUE	4	5.70696347053713e-35	SIGN	-2.35281913012064	PREVALENT_DEG
solea_v4.0_unigene690666	ENSDARG00000020866	570354	apoa4b.2	-2.66670519624172	3.42990123455232e-12	2.01198133844324e-14	-2.66474585857181	3.98707647448944e-10	4.65465149095542e-12	-2.8068538582734	0.000228425057209052	1.12920639927391e-06	-2.67527895534751	1.55431223447522e-15	0.999999999999998	TRUE	TRUE	TRUE	TRUE	4	6.20610319522482e-35	SIGN	-2.70339596710861	PREVALENT_DEG
solea_v4.0_unigene324662	ENSDARG00000036834	550522	krt92	1.73970353546986	8.78931827731139e-10	7.90558662912685e-12	1.74011237821477	1.42090982918516e-12	1.13895020521195e-14	1.74655014315584	0.000297345845792212	1.75642078997494e-06	1.73356865816944	1.33226762955019e-15	0.999999999999999	TRUE	TRUE	TRUE	TRUE	4	6.31987564041088e-35	SIGN	1.73998367875248	PREVALENT_DEG
solea_v4.0_unigene40378	ENSDARG00000036832	792062	cyt1l	1.631156267454	2.79110474864309e-10	2.29216831548225e-12	1.63147946660849	5.84119813808734e-12	5.08178528142496e-14	1.62030457242894	0.000274435458872724	1.53923937930787e-06	1.6283304847037	1.11022302462516e-15	0.999999999999999	TRUE	TRUE	TRUE	TRUE	4	6.34460404991584e-35	SIGN	1.62781769779878	PREVALENT_DEG
solea_v4.0_unigene31181	ENSDARG00000005112	378452	cdh17	-2.86083629259718	4.47328562221302e-13	2.34288482846113e-15	-2.85950945373613	8.68264993824045e-10	1.06941729444604e-11	-3.07058700255732	0.00015975362444363	6.27862125491215e-07	-2.86731365381812	8.43769498715119e-15	0.999999999999992	TRUE	TRUE	TRUE	TRUE	4	6.67545804313872e-35	SIGN	-2.91456160067719	PREVALENT_DEG
solea_v4.0_unigene6060	ENSDARG00000058180	563246	exoc3l4	-1.85730205054386	4.88201765468156e-10	4.18659316467336e-12	-1.85460713588336	8.30329761286762e-12	7.38612006618723e-14	-1.89378254193956	0.000314023146393915	1.89878539852765e-06	-1.85549920015135	5.55111512312578e-16	0.999999999999999	TRUE	TRUE	TRUE	TRUE	4	8.92156262383698e-35	SIGN	-1.86529773212953	PREVALENT_DEG
solea_v4.0_unigene94839	ENSDARG00000075159	565942	meltf	-3.27609327043984	1.07948754126111e-10	8.23196130572449e-13	-3.26231616086823	2.68015497404344e-11	2.58247023054039e-13	-3.56158112789416	0.00231348567145293	3.70558311011941e-05	-3.28959812621987	0	1	TRUE	TRUE	TRUE	TRUE	4	9.36664511616203e-35	SIGN	-3.34739717135553	PREVALENT_DEG
solea_v4.0_unigene429605	ENSDARG00000075159	565942	meltf	-2.82935593347031	1.22436065143353e-10	9.46679944798861e-13	-2.8211085216951	2.6195634355826e-11	2.51311280581657e-13	-2.89895094817514	0.00213054908043158	3.23746866197704e-05	-2.8278835681847	0	1	TRUE	TRUE	TRUE	TRUE	4	9.55594561689044e-35	SIGN	-2.84432474288131	PREVALENT_DEG
solea_v4.0_unigene38419	ENSDARG00000016771	30255	tfa	-2.87412035649573	3.89325446781244e-12	2.33272275687026e-14	-2.87323356414644	1.0483655353367e-08	1.54158484668279e-10	-3.10958839777588	0.00017714809701791	7.36789015873539e-07	-2.88202284047221	1.11022302462516e-16	1	TRUE	TRUE	TRUE	TRUE	4	1.00924762667962e-34	SIGN	-2.93474128972256	PREVALENT_DEG
solea_v4.0_unigene690143	NA	NA	NA	-2.54379274617797	3.66814498459855e-10	3.07903062297481e-12	-2.53369815906412	1.69235718418304e-11	1.57395599031687e-13	-2.5541946138383	0.00116628327605879	1.33014076137136e-05	-2.57271031567406	0	1	TRUE	TRUE	TRUE	TRUE	4	1.01055314898583e-34	SIGN	-2.55109895868861	PREVALENT_DEG
solea_v4.0_unigene323684	ENSDARG00000011407	503730	col2a1b	-2.08059624810445	1.76291747664385e-10	1.39853507274363e-12	-2.07674130534561	5.78187388688902e-11	5.85373351207169e-13	-2.03014750720095	0.000730575894271788	6.68240763507919e-06	-2.08673965342049	0	1	TRUE	TRUE	TRUE	TRUE	4	1.03843586335086e-34	SIGN	-2.06855617851787	PREVALENT_DEG
solea_v4.0_unigene328101	NA	NA	NA	-2.18066458402761	1.416910247783e-09	1.31600345643891e-11	-2.17587921996512	7.49526376858067e-12	6.59407369669853e-14	-2.17781111515543	0.000776822623612982	7.37670153932008e-06	-2.17878317743483	0	1	TRUE	TRUE	TRUE	TRUE	4	1.14656244715496e-34	SIGN	-2.17828452414575	PREVALENT_DEG
solea_v4.0_unigene323658	ENSDARG00000069710	557188	vwa10.2	-2.53347527338399	2.64445453169215e-12	1.52907746773077e-14	-2.53159955508083	5.19334231741993e-10	6.14991521459587e-12	-2.62988765644019	0.000224060625342989	1.05761324511746e-06	-2.54639695540145	2.99760216648792e-15	0.999999999999997	TRUE	TRUE	TRUE	TRUE	4	1.15440427247928e-34	SIGN	-2.56033986007662	PREVALENT_DEG
solea_v4.0_unigene327092	ENSDARG00000007024	436604	uox	-1.81351279003624	1.46750308615406e-09	1.37510860753654e-11	-1.81269908294432	3.35333600010845e-12	2.80966568924043e-14	-1.82549344126269	0.000357181447742431	2.24952985521347e-06	-1.80629425703773	5.55111512312578e-16	0.999999999999999	TRUE	TRUE	TRUE	TRUE	4	1.21886322322731e-34	SIGN	-1.81449989282024	PREVALENT_DEG
solea_v4.0_unigene324588	ENSDARG00000061383	563663	serpinf2b	-1.98012654999743	7.50062296162638e-10	6.65218170733216e-12	-1.9783677563066	2.50079570132626e-12	2.070900503961e-14	-2.02104865401888	0.000363661890465572	2.40714615389863e-06	-1.97616048188504	1.4432899320127e-15	0.999999999999999	TRUE	TRUE	TRUE	TRUE	4	1.22949799561979e-34	SIGN	-1.98892586055199	PREVALENT_DEG
solea_v4.0_unigene71769	NA	NA	NA	-1.75240294958124	1.75445603016067e-09	1.67361760443545e-11	-1.75124564249618	1.61704653978578e-11	1.49939799248395e-13	-1.78589238926742	0.00032513343142407	2.00391087476541e-06	-1.7505452119196	0	1	TRUE	TRUE	TRUE	TRUE	4	1.27724019860364e-34	SIGN	-1.76002154831611	PREVALENT_DEG
solea_v4.0_unigene6746	ENSDARG00000037815	724080	b4galt5	-1.87987602658111	3.07581655796204e-10	2.53887286939142e-12	-1.8762792561936	2.3114472117023e-11	2.19169481461508e-13	-1.90262575957596	0.000265775380976037	1.45243857314732e-06	-1.89060446864064	5.55111512312578e-16	0.999999999999999	TRUE	TRUE	TRUE	TRUE	4	1.30716786603473e-34	SIGN	-1.88734637774783	PREVALENT_DEG
solea_v4.0_unigene326342	ENSDARG00000092155	568972	apoc2	-2.17520714629421	2.32326600109852e-10	1.87875670698759e-12	-2.17062655822143	5.54461167819514e-12	4.81601517083839e-14	-2.22543535078011	0.000357181447742431	2.24604471511936e-06	-2.18336527627129	2.33146835171283e-15	0.999999999999998	TRUE	TRUE	TRUE	TRUE	4	1.33585163255293e-34	SIGN	-2.18865858289176	PREVALENT_DEG
solea_v4.0_unigene324300	ENSDARG00000109467	NA	NA	-1.82310385822951	1.34796832599333e-09	1.24255798985405e-11	-1.81822076119307	1.34123427388606e-12	1.06759326367135e-14	-1.82084383585805	0.00035764893524219	2.29613714026065e-06	-1.82821714911517	1.66533453693773e-15	0.999999999999998	TRUE	TRUE	TRUE	TRUE	4	1.34078087092028e-34	SIGN	-1.82259640109895	PREVALENT_DEG
solea_v4.0_unigene327773	ENSDARG00000074052	100148091	si:ch211-281g13.5	-3.67668210523898	2.3197095639809e-09	2.26790415339129e-11	-3.63288550896264	3.27542555216452e-14	2.02627219607441e-16	-3.54784608862948	0.0115624181649206	0.000455650664172686	-3.72794448881556	1.33226762955019e-15	0.999999999999999	TRUE	TRUE	TRUE	TRUE	4	1.45331357083056e-34	SIGN	-3.64633954791166	PREVALENT_DEG
solea_v4.0_unigene19595	ENSDARG00000102558	393758	pde6ha	3.80979125304218	2.19219826518086e-13	1.09305266926852e-15	3.79955043620878	6.4522239226426e-11	6.5684558575708e-13	3.47924264179589	0.0350401898899285	0.00295878380505798	3.81239000376582	2.44249065417534e-15	0.999999999999998	TRUE	TRUE	TRUE	TRUE	4	1.50148747983838e-34	SIGN	3.72524358370317	PREVALENT_DEG
solea_v4.0_unigene75916	ENSDARG00000101017	NA	NA	-1.70066827252483	2.03596727636409e-10	1.62652171410252e-12	-1.69942963142516	2.22746525906145e-10	2.52265650760904e-12	-1.71999988449032	0.000241941426527104	1.26359577602482e-06	-1.70503844913352	0	1	TRUE	TRUE	TRUE	TRUE	4	1.51058604153363e-34	SIGN	-1.70628405939346	PREVALENT_DEG
solea_v4.0_unigene52172	ENSDARG00000013250	449661	tars1	-2.13804922509037	4.88201765468156e-10	4.18190304741238e-12	-2.13245236421212	3.49131614000652e-11	3.4371985458799e-13	-2.12668876852718	0.000671479421420924	5.79492085516172e-06	-2.15063841861671	0	1	TRUE	TRUE	TRUE	TRUE	4	1.5735039204308e-34	SIGN	-2.1369571941116	PREVALENT_DEG
solea_v4.0_unigene100554	ENSDARG00000105208	405880	zgc:85843	-2.34586732470293	8.78931827731139e-10	7.89542216235109e-12	-2.33568519741791	8.30329761286762e-12	7.3755692196683e-14	-2.35231013143226	0.000796580713728183	7.6421023646315e-06	-2.37336421616561	2.22044604925031e-16	1	TRUE	TRUE	TRUE	TRUE	4	1.59766412758695e-34	SIGN	-2.35180671742968	PREVALENT_DEG
solea_v4.0_unigene8487	ENSDARG00000016771	30255	tfa	-2.93900938473501	2.2863337299702e-11	1.5231793589237e-13	-2.93240696771692	1.02611499555295e-10	1.086154401102e-12	-3.10812556495371	0.00100929006752215	1.06432665347649e-05	-2.94550302151503	5.55111512312578e-16	0.999999999999999	TRUE	TRUE	TRUE	TRUE	4	1.6258531368052e-34	SIGN	-2.98126123473017	PREVALENT_DEG
solea_v4.0_unigene337330	NA	NA	NA	-7.76961832956684	1.16015493951035e-07	1.59834694657878e-09	-8.34022304675137	2.45134444901644e-14	1.50620242643099e-16	-6.27736728922448	0.00420176867482572	9.18861855156694e-05	-6.29998700708253	0	1	TRUE	TRUE	TRUE	TRUE	4	1.64050883170816e-34	SIGN	-7.17179891815631	PREVALENT_DEG
solea_v4.0_unigene280097	ENSDARG00000116113	337158	col1a1a	-1.53039767511735	7.5701450907691e-10	6.72441274002311e-12	-1.5273709516731	5.93198314010898e-11	6.01399212361279e-13	-1.51240540308827	0.000280372031595479	1.58568178740636e-06	-1.53658846325504	0	1	TRUE	TRUE	TRUE	TRUE	4	1.72549214495537e-34	SIGN	-1.52669062328344	PREVALENT_DEG
solea_v4.0_unigene441041	NA	NA	NA	-1.64641680765716	7.71003151145219e-10	6.85943947931541e-12	-1.64198189080432	2.02987715452747e-11	1.9105393131567e-13	-1.63911119602564	0.000282438693992834	1.6096147189757e-06	-1.65743228413915	3.33066907387547e-16	1	TRUE	TRUE	TRUE	TRUE	4	1.81425487233188e-34	SIGN	-1.64623554465657	PREVALENT_DEG
solea_v4.0_unigene457004	ENSDARG00000016771	30255	tfa	-2.9539889397114	9.34704660488671e-12	5.97906024530805e-14	-2.95195484043635	6.45142754427441e-09	9.15326125538724e-11	-3.22652934510354	0.000220551617869933	1.03484630085599e-06	-2.96298097460101	0	1	TRUE	TRUE	TRUE	TRUE	4	1.81938797267559e-34	SIGN	-3.02386352496307	PREVALENT_DEG
solea_v4.0_unigene46799	NA	NA	NA	-3.5520364425173	2.44308831072075e-09	2.39876406435381e-11	-3.51165087651869	1.56623953355984e-13	1.06078225635599e-15	-3.45201776927782	0.011666700223397	0.000462366921295918	-3.6160570580516	3.33066907387547e-16	1	TRUE	TRUE	TRUE	TRUE	4	1.83168626143221e-34	SIGN	-3.53294053659135	PREVALENT_DEG
solea_v4.0_unigene284348	ENSDARG00000040445	791754	si:ch211-219a4.3	-2.91318410712672	3.54431371195845e-09	3.60376594967213e-11	-2.88747747232408	7.59839448477452e-13	5.75105405774025e-15	-2.86245731634387	0.0050545072938685	0.000121827671962254	-2.96248274009132	0	1	TRUE	TRUE	TRUE	TRUE	4	1.86072767469482e-34	SIGN	-2.9064004089715	PREVALENT_DEG
solea_v4.0_unigene511316	ENSDARG00000078065	NA	NA	-3.77650557658417	4.18756807452214e-11	2.91262294321433e-13	-3.75676293791478	6.76620387695837e-11	6.95423272369971e-13	-4.32492470800693	0.0052680468962082	0.000130358596565856	-3.78729977153374	0	1	TRUE	TRUE	TRUE	TRUE	4	2.0341259501974e-34	SIGN	-3.91137324850991	PREVALENT_DEG
solea_v4.0_unigene508431	NA	NA	NA	-2.2357302583469	3.96269625009857e-11	2.75068092612884e-13	-2.23351164737877	5.66460533654002e-10	6.74753295917978e-12	-2.3056224661009	0.000239787019217021	1.23894982698363e-06	-2.24818756902139	3.33066907387547e-16	1	TRUE	TRUE	TRUE	TRUE	4	2.1947940247808e-34	SIGN	-2.25576298521199	PREVALENT_DEG
solea_v4.0_unigene547001	NA	NA	NA	-1.31314398408052	5.88408651210823e-13	3.13110093871875e-15	-1.31233223735734	1.72972304929792e-09	2.26571738617714e-11	-1.31667793577727	7.10704095570233e-05	1.53261132199826e-07	-1.31559406796631	2.54241072639161e-14	0.999999999999975	TRUE	TRUE	TRUE	TRUE	4	2.2495630458324e-34	SIGN	-1.31443705629536	PREVALENT_DEG
solea_v4.0_unigene546584	ENSDARG00000101160	550608	apoa4a	-2.29812389494123	3.46681752609753e-11	2.39678581463188e-13	-2.29682130202377	2.11695421133917e-09	2.82024063345562e-11	-2.39785401756257	0.000241495819623739	1.25115136266453e-06	-2.30481875946226	0	1	TRUE	TRUE	TRUE	TRUE	4	2.40155864695907e-34	SIGN	-2.32440449349746	PREVALENT_DEG
solea_v4.0_unigene72311	ENSDARG00000061177	556024	mov10b.1	-2.47642595565968	3.03145920631765e-09	3.03996942713735e-11	-2.46372207954956	9.26083788770437e-13	7.17744034028198e-15	-2.44855954944487	0.00164902881198612	2.20837680588561e-05	-2.49168650524878	4.44089209850063e-16	1	TRUE	TRUE	TRUE	TRUE	4	2.50551869261201e-34	SIGN	-2.47009852247573	PREVALENT_DEG
solea_v4.0_unigene94890	NA	NA	NA	-2.51475066434652	1.45633234513987e-09	1.35872010300903e-11	-2.50486615415725	1.07837642314293e-12	8.43305120737383e-15	-2.48069299547586	0.00175649429174679	2.45867697192038e-05	-2.5170831684209	7.7715611723761e-16	0.999999999999999	TRUE	TRUE	TRUE	TRUE	4	2.60902014705719e-34	SIGN	-2.50434824560013	PREVALENT_DEG
solea_v4.0_unigene107322	NA	NA	NA	-2.28742823583973	2.27475374821733e-09	2.21759817351596e-11	-2.27627175274642	7.93918864488599e-12	7.02897025674866e-14	-2.24818477181177	0.00116628327605879	1.32902429249167e-05	-2.30837292650867	0	1	TRUE	TRUE	TRUE	TRUE	4	2.83764855770809e-34	SIGN	-2.28006442172665	PREVALENT_DEG
solea_v4.0_unigene46369	ENSDARG00000075785	559981	si:ch73-190m4.1	-3.19696998944534	1.80690100937189e-11	1.18106352377274e-13	-3.18907139030013	2.05460497603634e-10	2.30680407866669e-12	-3.63417495320626	0.00035764893524219	2.3220170236104e-06	-3.129766649102	1.99840144432528e-15	0.999999999999998	TRUE	TRUE	TRUE	TRUE	4	3.20630708891302e-34	SIGN	-3.28749574551343	PREVALENT_DEG
solea_v4.0_unigene326020	NA	NA	NA	-3.1700626680586	3.4258019543291e-09	3.46891215923211e-11	-3.13949352143286	9.54600784950329e-13	7.42511712354885e-15	-3.19555853440741	0.00791284758020093	0.000248402197462529	-3.23556362435439	1.11022302462516e-16	1	TRUE	TRUE	TRUE	TRUE	4	3.46239435285402e-34	SIGN	-3.18516958706331	PREVALENT_DEG
solea_v4.0_unigene4576	ENSDARG00000077201	566034	myo7bb	-2.81291744136511	1.38890207608221e-09	1.28611024796785e-11	-2.79418225055012	4.60529849797552e-12	3.93582276324678e-14	-2.76103389991336	0.0040778552391625	8.75809219475857e-05	-2.8421768304263	0	1	TRUE	TRUE	TRUE	TRUE	4	3.48903874836967e-34	SIGN	-2.80257760556372	PREVALENT_DEG
solea_v4.0_unigene330218	ENSDARG00000114080	567333	ctso	-2.46833963573926	1.5707598526643e-09	1.48302861827828e-11	-2.4630022182469	1.11926974450549e-11	1.01751794955044e-13	-2.46152039067102	0.00173773373998421	2.40967686608619e-05	-2.45243635850907	0	1	TRUE	TRUE	TRUE	TRUE	4	4.065138434687e-34	SIGN	-2.46132465079156	PREVALENT_DEG
solea_v4.0_unigene595271	ENSDARG00000037403	562935	hspa8b	4.00008328833227	1.84915144651257e-10	1.4695277490826e-12	3.96946393798901	8.86836893423058e-13	6.84849604891707e-15	4.07407305922938	0.0192724423961188	0.00105014760829012	3.9687480339821	1.11022302462516e-15	0.999999999999999	TRUE	TRUE	TRUE	TRUE	4	4.20056225615623e-34	SIGN	4.00309207988319	PREVALENT_DEG
solea_v4.0_unigene42651	ENSDARG00000061222	100001302	uba7	-3.12217700251369	1.93481721815562e-09	1.86458453404011e-11	-3.10471267789748	9.93544356843701e-13	7.74190407930156e-15	-3.08905546339991	0.00556247478130143	0.000142071866708565	-3.09763532099598	3.33066907387547e-16	1	TRUE	TRUE	TRUE	TRUE	4	4.26142100811189e-34	SIGN	-3.10339511620177	PREVALENT_DEG
solea_v4.0_unigene70938	ENSDARG00000045180	322509	acta2	-2.26395452366985	5.50760189325615e-12	3.37179637346122e-14	-2.26273204737133	5.12212457369775e-10	6.05842691512637e-12	-2.35967855248219	0.000166738792413469	6.72915947597996e-07	-2.27085748957359	7.88258347483861e-15	0.999999999999992	TRUE	TRUE	TRUE	TRUE	4	4.43056922734626e-34	SIGN	-2.28930565327424	PREVALENT_DEG
solea_v4.0_unigene46399	NA	NA	NA	-7.66096497542816	1.87599775288734e-07	2.69874954325335e-09	-8.23044553464963	1.68653946548905e-14	1.0127244381515e-16	-6.1730348990877	0.00358595750338739	7.11582964992805e-05	-6.19433007665103	3.33066907387547e-16	1	TRUE	TRUE	TRUE	TRUE	4	4.5126393003316e-34	SIGN	-7.06469387145413	PREVALENT_DEG
solea_v4.0_unigene36726	ENSDARG00000013250	449661	tars1	-1.48175103178499	2.07104121701371e-10	1.66032718133755e-12	-1.47987196411248	2.5279638284429e-11	2.41817514660437e-13	-1.47926795616674	0.000189026213374717	8.1242729940942e-07	-1.48585211261385	3.88578058618805e-15	0.999999999999996	TRUE	TRUE	TRUE	TRUE	4	4.58955393174758e-34	SIGN	-1.48168576616951	PREVALENT_DEG
solea_v4.0_unigene571403	NA	NA	NA	1.7632148952529	5.02396815528892e-11	3.55752434354039e-13	1.76405925378502	2.04017704013413e-10	2.28775612795378e-12	1.76874719042013	0.000265775380976037	1.4570621666809e-06	1.7600434955791	1.4432899320127e-15	0.999999999999999	TRUE	TRUE	TRUE	TRUE	4	4.68889975358188e-34	SIGN	1.76401620875929	PREVALENT_DEG
solea_v4.0_unigene326018	NA	NA	NA	-3.67771630972098	5.03190706523559e-09	5.27092598908741e-11	-3.64779248206892	6.52343937315096e-13	4.87367695103444e-15	-3.800824377444	0.0113277437639061	0.000440075173176745	-3.64230541194248	0	1	TRUE	TRUE	TRUE	TRUE	4	4.91518962116228e-34	SIGN	-3.69215964529409	PREVALENT_DEG
solea_v4.0_unigene508265	ENSDARG00000036832	792062	cyt1l	1.31194322803479	1.11907678896459e-10	8.58075052921913e-13	1.31294553464618	2.22269552269534e-09	2.96731869808231e-11	1.32017116956421	0.000155035007608455	5.53586737167555e-07	1.3089359530417	0	1	TRUE	TRUE	TRUE	TRUE	4	5.09127329202711e-34	SIGN	1.31349897132172	PREVALENT_DEG
solea_v4.0_unigene30120	NA	NA	NA	-2.21262990790692	2.8333053403113e-09	2.82783001036587e-11	-2.2043093466315	1.28723998023768e-11	1.17920601457326e-13	-2.18049259317663	0.00105870509122773	1.14874159458727e-05	-2.22824053132514	0	1	TRUE	TRUE	TRUE	TRUE	4	5.09760210910413e-34	SIGN	-2.20641809476005	PREVALENT_DEG
solea_v4.0_unigene546446	ENSDARG00000036832	792062	cyt1l	1.39629631638364	1.32394985364266e-10	1.0318077324161e-12	1.39713530139717	1.82026762704707e-09	2.40211270431431e-11	1.40406636747183	0.000174444226959552	7.17614494417617e-07	1.39255309093939	0	1	TRUE	TRUE	TRUE	TRUE	4	5.53427752568365e-34	SIGN	1.39751276904801	PREVALENT_DEG
solea_v4.0_unigene562970	ENSDARG00000041060	327284	lgals9l3	-3.77510553723146	7.70916735509012e-09	8.30146794057805e-11	-3.74206433301332	4.94265656352303e-13	3.6236485069817e-15	-3.81918948208881	0.0117165896670319	0.000465325806633693	-3.72109016850897	0	1	TRUE	TRUE	TRUE	TRUE	4	5.86528613469355e-34	SIGN	-3.76436238021064	PREVALENT_DEG
solea_v4.0_unigene323705	ENSDARG00000020866	570354	apoa4b.2	-3.98533162815593	2.17244085120113e-08	2.55477757609932e-10	-3.91651865822367	1.26716391552499e-13	8.47607199464417e-16	-4.36202705684633	0.0163307384954179	0.000798941417894016	-4.02079577828839	0	1	TRUE	TRUE	TRUE	TRUE	4	5.9048000398463e-34	SIGN	-4.07116828037858	PREVALENT_DEG
solea_v4.0_unigene513184	ENSDARG00000094212	NA	NA	-7.50865592067918	4.12378504226034e-07	6.34703154593067e-09	-8.0801237269634	4.21081660036088e-14	2.63433296601267e-16	-6.05421067218049	0.00287288236958759	5.17929219262334e-05	-6.03946368185186	0	1	TRUE	TRUE	TRUE	TRUE	4	6.52947436160645e-34	SIGN	-6.92061350041874	PREVALENT_DEG
solea_v4.0_unigene36770	ENSDARG00000071592	563130	aqp8a.2	-1.59522199461886	5.06651200925033e-11	3.59472632396984e-13	-1.5933380000807	6.34847034235091e-09	8.98058994107174e-11	-1.6223000463906	0.000158520932377738	6.11104823463115e-07	-1.59855865891716	1.11022302462516e-16	1	TRUE	TRUE	TRUE	TRUE	4	6.66873526678062e-34	SIGN	-1.60235467500183	PREVALENT_DEG
solea_v4.0_unigene546557	NA	NA	NA	-2.56832555872143	9.07035287751437e-12	5.77672999922702e-14	-2.56777715799208	8.45065386440398e-09	1.22209010637827e-10	-2.7527713673476	0.000224133616250594	1.07740805738366e-06	-2.5734453037077	3.33066907387547e-16	1	TRUE	TRUE	TRUE	TRUE	4	6.73851040466257e-34	SIGN	-2.6155798469422	PREVALENT_DEG
solea_v4.0_unigene514137	NA	NA	NA	-4.31841567189916	8.71988354462163e-09	9.46291081463569e-11	-4.25074871139345	3.08240837715773e-13	2.19095917326251e-15	-4.0562719910028	0.0213622181810443	0.0012433699955117	-4.33485728965511	0	1	TRUE	TRUE	TRUE	TRUE	4	7.47976165815424e-34	SIGN	-4.24007341598763	PREVALENT_DEG
solea_v4.0_unigene338060	NA	NA	NA	-3.4405257032065	8.61182923746905e-10	7.70985983214523e-12	-3.42070592592645	6.99908016160145e-12	6.12822686960496e-14	-3.45210483453169	0.00959800508709469	0.000335481172084877	-3.39028980551893	0	1	TRUE	TRUE	TRUE	TRUE	4	7.53438198803623e-34	SIGN	-3.42590656729589	PREVALENT_DEG
solea_v4.0_unigene34381	ENSDARG00000039116	407626	nr5a5	-2.68031512205009	1.12174683816367e-10	8.61689075252474e-13	-2.67135101349625	6.9059925996764e-11	7.12683777567499e-13	-2.70728256490855	0.00126025887163698	1.49942823437328e-05	-2.71716410057459	6.66133814775094e-16	0.999999999999999	TRUE	TRUE	TRUE	TRUE	4	7.62569894178365e-34	SIGN	-2.69402820025737	PREVALENT_DEG
solea_v4.0_unigene224562	ENSDARG00000101160	550608	apoa4a	-1.9829471643669	9.66955122745497e-10	8.76484133384304e-12	-1.97970309203965	8.26496427159952e-11	8.64468403774339e-13	-1.96037255621878	0.000742700063944161	6.90485514686183e-06	-1.98486863239319	0	1	TRUE	TRUE	TRUE	TRUE	4	7.72351891067022e-34	SIGN	-1.97697286125463	PREVALENT_DEG
solea_v4.0_unigene602451	ENSDARG00000001656	64280	psmb13a	-3.34626114636682	3.72353085532391e-09	3.80159088149524e-11	-3.32238740186902	2.3095632668758e-12	1.90609117542745e-14	-3.44046548333682	0.00714986197192589	0.000213441845381926	-3.34944655981339	0	1	TRUE	TRUE	TRUE	TRUE	4	7.99134734159151e-34	SIGN	-3.36464014784651	PREVALENT_DEG
solea_v4.0_unigene94133	NA	NA	NA	2.40637709896509	6.04778189210608e-11	4.40075191802576e-13	2.40543418949227	5.42144800787429e-11	5.43583252290706e-13	2.54740570278748	0.000381541498684836	2.54680681987644e-06	2.39994011428383	5.6621374255883e-15	0.999999999999994	TRUE	TRUE	TRUE	TRUE	4	8.28170002914298e-34	SIGN	2.43978927638217	PREVALENT_DEG
solea_v4.0_unigene46184	NA	NA	NA	-1.20225358628592	2.0315108129715e-11	1.342064294942e-13	-1.20118204945513	2.989946491918e-08	4.81414370225032e-10	-1.20096611141525	0.00011245012292089	3.25054816989587e-07	-1.20554219730577	0	1	TRUE	TRUE	TRUE	TRUE	4	8.84582456399407e-34	SIGN	-1.20248598611552	PREVALENT_DEG
solea_v4.0_unigene73051	NA	NA	NA	-1.48356035850176	7.84334097239033e-10	6.98899641110215e-12	-1.48194484700035	3.97049540463616e-10	4.62974956412679e-12	-1.49299729647359	0.000224616667228038	1.10410650557561e-06	-1.48891838243756	0	1	TRUE	TRUE	TRUE	TRUE	4	9.05178117090766e-34	SIGN	-1.48685522110332	PREVALENT_DEG
solea_v4.0_unigene46091	NA	NA	NA	-1.80389213752083	2.4911015966497e-11	1.68047329038367e-13	-1.80196988374549	2.07964999252183e-10	2.34363572680508e-12	-1.85520080881872	0.000212304274680723	9.57607606784997e-07	-1.8050816983389	7.32747196252603e-15	0.999999999999993	TRUE	TRUE	TRUE	TRUE	4	9.38180840655905e-34	SIGN	-1.81653613210599	PREVALENT_DEG
solea_v4.0_unigene47172	ENSDARG00000114099	100034496	trim35-30	-2.10225219102952	2.05242439283423e-09	1.98652230371112e-11	-2.09520189581897	5.19911139108997e-11	5.18386473011903e-13	-2.09846726114198	0.000708369028253655	6.37047415438282e-06	-2.11943655616491	0	1	TRUE	TRUE	TRUE	TRUE	4	9.75582184916644e-34	SIGN	-2.10383947603884	PREVALENT_DEG
solea_v4.0_unigene536653	NA	NA	NA	2.07115560339362	2.21133678697156e-11	1.4670386092145e-13	2.0715598301583	1.46755711026914e-10	1.59236401994013e-12	2.01666465317353	0.00068922960268269	6.00740844726484e-06	2.0692922484978	3.77475828372553e-15	0.999999999999996	TRUE	TRUE	TRUE	TRUE	4	9.81322048115459e-34	SIGN	2.05716808380581	PREVALENT_DEG
solea_v4.0_unigene457405	ENSDARG00000092155	568972	apoc2	-3.23257445244623	8.96497378713731e-10	8.10114392697921e-12	-3.21390082591604	2.36040911047122e-11	2.241416275828e-13	-3.4250530199689	0.00417529742763204	9.08135439090854e-05	-3.25721404504401	0	1	TRUE	TRUE	TRUE	TRUE	4	1.13432520475568e-33	SIGN	-3.28218558584379	PREVALENT_DEG
solea_v4.0_unigene3642	ENSDARG00000093405	552927	casp6a	-2.87035837633258	1.61803373548728e-09	1.53444169107929e-11	-2.85295292047358	2.12272035442467e-11	2.00681703665061e-13	-2.95097554009508	0.00314555566301143	5.93003790680831e-05	-2.91488008922622	1.11022302462516e-16	1	TRUE	TRUE	TRUE	TRUE	4	1.37761676619178e-33	SIGN	-2.89729173153186	PREVALENT_DEG
solea_v4.0_unigene22461	ENSDARG00000094415	563347	si:ch211-264e16.2	-2.25323183375513	3.70119293518893e-10	3.1146423602961e-12	-2.2481373087322	1.53005386353549e-10	1.668722339647e-12	-2.26575423119711	0.000652318033939946	5.52935409302538e-06	-2.26850981359557	3.33066907387547e-16	1	TRUE	TRUE	TRUE	TRUE	4	1.41190154920277e-33	SIGN	-2.25890829682	PREVALENT_DEG
solea_v4.0_unigene330436	NA	NA	NA	-3.19388705633043	2.97426310004451e-09	2.97430464061211e-11	-3.17404881938111	1.42414222110625e-12	1.14352992198868e-14	-3.16445455738463	0.00657325714894547	0.000186522252850959	-3.17864641909597	4.44089209850063e-16	1	TRUE	TRUE	TRUE	TRUE	4	1.4186519090615e-33	SIGN	-3.17775921304804	PREVALENT_DEG
solea_v4.0_unigene50350	ENSDARG00000025615	445084	prr15la	-2.79026067746839	1.70695732075053e-09	1.62353934472704e-11	-2.78691659534396	3.07920701037663e-11	3.00137759145774e-13	-3.00636358261963	0.00212129981443048	3.21409062792497e-05	-2.75089160300371	0	1	TRUE	TRUE	TRUE	TRUE	4	1.42019976603411e-33	SIGN	-2.83360811460892	PREVALENT_DEG
solea_v4.0_unigene110990	NA	NA	NA	-4.93149787646098	9.40177851282027e-06	1.95260333923152e-07	-4.90854610204591	1.29789370071494e-15	6.70605598749514e-18	-5.63965785122588	0.00111691890619883	1.23686174084021e-05	-4.94186130209463	9.99200722162641e-16	0.999999999999999	TRUE	TRUE	TRUE	TRUE	4	1.55736435846477e-33	SIGN	-5.10539078295685	PREVALENT_DEG
solea_v4.0_unigene2695	ENSDARG00000007906	101886177	lrp2b	-2.23514033048406	4.95662941836409e-09	5.16655804737635e-11	-2.22448460946913	2.00311756793389e-11	1.87975842152154e-13	-2.19561295051307	0.00125887846144215	1.49602788812634e-05	-2.2560478016667	0	1	TRUE	TRUE	TRUE	TRUE	4	1.58590064135498e-33	SIGN	-2.22782142303324	PREVALENT_DEG
solea_v4.0_unigene227661	ENSDARG00000103979	30248	calr3a	-2.51849730155941	2.75651051759135e-09	2.7411493017012e-11	-2.50605738576876	3.44713653844419e-11	3.38888999171165e-13	-2.55175264009903	0.00142686621614958	1.79728156258472e-05	-2.55043774443247	0	1	TRUE	TRUE	TRUE	TRUE	4	1.71553077733735e-33	SIGN	-2.53168626796492	PREVALENT_DEG
solea_v4.0_unigene42376	NA	NA	NA	2.26873819898227	1.08376121693726e-08	1.18670483397647e-10	2.26126545289208	8.31777926015444e-12	7.42223285468326e-14	2.23650710026286	0.00156474674377817	2.05835977187409e-05	2.26989358870229	0	1	TRUE	TRUE	TRUE	TRUE	4	1.78236637228466e-33	SIGN	2.25910108520987	PREVALENT_DEG
solea_v4.0_unigene431446	ENSDARG00000018587	767632	zgc:152658	-2.26151731668123	5.31321579737338e-09	5.58043866482043e-11	-2.25397863126374	1.02146618606379e-11	9.25752764635382e-14	-2.22461599220912	0.00133659908355272	1.62012010127603e-05	-2.26522602024959	2.22044604925031e-16	1	TRUE	TRUE	TRUE	TRUE	4	1.83150437599734e-33	SIGN	-2.25133449010092	PREVALENT_DEG
solea_v4.0_unigene418953	NA	NA	NA	-3.0361904525011	2.50064082191293e-09	2.46225754472635e-11	-3.02229493646016	1.03440857794348e-11	9.389269315225e-14	-3.04731526410231	0.00603519850641986	0.00016353825151472	-3.00640577369454	0	1	TRUE	TRUE	TRUE	TRUE	4	1.9658283256078e-33	SIGN	-3.02805160668953	PREVALENT_DEG
solea_v4.0_unigene289129	ENSDARG00000021366	335231	fbp1a	-5.225537900388	5.01550053932476e-08	6.35723545533936e-10	-5.10628854040337	4.86737575234078e-14	3.06547474417776e-16	-5.06678304765767	0.0128791197488528	0.000545864163409823	-4.94276351650847	5.55111512312578e-16	0.999999999999999	TRUE	TRUE	TRUE	TRUE	4	1.97912213178641e-33	SIGN	-5.08534325123938	PREVALENT_DEG
solea_v4.0_unigene562641	ENSDARG00000045142	561790	hbae5	-1.47119377963292	5.41829900602509e-12	3.30702477078306e-14	-1.46956363153785	1.79695122058101e-09	2.3688338950265e-11	-1.48360064311783	0.000107733714250499	3.03899040337954e-07	-1.47429168837725	1.7430501486615e-14	0.999999999999983	TRUE	TRUE	TRUE	TRUE	4	2.0699945505258e-33	SIGN	-1.47466243566646	PREVALENT_DEG
solea_v4.0_unigene185370	ENSDARG00000040298	322543	apoa4b.1	-2.64979490147221	1.22436065143353e-10	9.47353735239568e-13	-2.64370658029658	1.76017620651049e-10	1.93690664813611e-12	-2.7605934475862	0.000485459601606163	3.66077621655255e-06	-2.66906809225329	1.77635683940025e-15	0.999999999999998	TRUE	TRUE	TRUE	TRUE	4	2.10288422169162e-33	SIGN	-2.68079075540207	PREVALENT_DEG
solea_v4.0_unigene281049	NA	NA	NA	-2.10467545337705	6.88534852731361e-09	7.32780566462237e-11	-2.09637686062995	3.37325767883516e-11	3.30683827753426e-13	-2.12432295611158	0.000772600688436042	7.30415676680911e-06	-2.11665352413442	1.11022302462516e-16	1	TRUE	TRUE	TRUE	TRUE	4	2.24893280748765e-33	SIGN	-2.11050719856325	PREVALENT_DEG
solea_v4.0_unigene4574	ENSDARG00000071377	393293	hsd11b1la	-1.86591761119659	1.87438879663743e-09	1.79849593330901e-11	-1.86104036455451	7.27930990763825e-11	7.5425889561061e-13	-1.8367107002964	0.000669698553947694	5.77019980150436e-06	-1.87978285371608	2.22044604925031e-16	1	TRUE	TRUE	TRUE	TRUE	4	2.28893967458774e-33	SIGN	-1.86086288244089	PREVALENT_DEG
solea_v4.0_unigene65929	ENSDARG00000020850	30516	eef1a1l1	-1.43243034271578	5.75723347209844e-10	4.99342446985731e-12	-1.4304726779719	1.3971613356393e-09	1.79303346942119e-11	-1.44141061555667	0.000230581909284796	1.15047879086743e-06	-1.43580832638808	0	1	TRUE	TRUE	TRUE	TRUE	4	2.32188746959408e-33	SIGN	-1.43503049065811	PREVALENT_DEG
solea_v4.0_unigene328071	NA	NA	NA	-2.82615690548313	4.56475396404798e-09	4.72420381200793e-11	-2.81397057641012	9.18411098607353e-12	8.24659037012328e-14	-2.78667914924246	0.00453660338477375	0.000103263001217445	-2.8072519418367	1.11022302462516e-16	1	TRUE	TRUE	TRUE	TRUE	4	2.37885714587643e-33	SIGN	-2.80851464324311	PREVALENT_DEG
solea_v4.0_unigene515871	ENSDARG00000103295	553969	cyp3a65	-3.22874264692117	4.35350401502921e-09	4.48733357042913e-11	-3.20000879026497	1.97513600701343e-13	1.35702683347383e-15	-3.12825337282754	0.00709431314894134	0.000210714327940762	-3.25037714336155	3.5527136788005e-15	0.999999999999996	TRUE	TRUE	TRUE	TRUE	4	2.43945431273586e-33	SIGN	-3.20184548834381	PREVALENT_DEG
solea_v4.0_unigene38233	ENSDARG00000089434	100009655	etv7	-5.11850216232619	2.3798268171642e-07	3.49998971839537e-09	-4.98933623472673	1.15792769446008e-13	7.68071016434212e-16	-5.45104619912188	0.00714986197192589	0.000213667150117601	-4.82666409891866	0	1	TRUE	TRUE	TRUE	TRUE	4	2.4614052784397e-33	SIGN	-5.09638717377336	PREVALENT_DEG
solea_v4.0_unigene51364	ENSDARG00000076563	436896	rarres3l	-4.47590024089336	1.61916888059397e-07	2.28631648246554e-09	-4.38017428052516	1.04582145642766e-13	6.86407044436534e-16	-4.60296542947193	0.0123183849268329	0.000505556687909635	-4.42500513319348	0	1	TRUE	TRUE	TRUE	TRUE	4	2.6008458323404e-33	SIGN	-4.47101127102098	PREVALENT_DEG
solea_v4.0_unigene49654	ENSDARG00000075159	565942	meltf	-3.62687062608393	7.34239349165074e-12	4.64546188035836e-14	-3.61715694987278	1.65689858416433e-09	2.16107146712678e-11	-4.0004148437044	0.00291197599686485	5.26433849238688e-05	-3.67021451048771	6.66133814775094e-16	0.999999999999999	TRUE	TRUE	TRUE	TRUE	4	2.64852593917245e-33	SIGN	-3.72866423253721	PREVALENT_DEG
solea_v4.0_unigene40769	NA	NA	NA	-3.56385469099642	5.71437869333462e-09	6.01773982147e-11	-3.52912962148101	1.65537382814478e-12	1.33613471954711e-14	-3.61175605551926	0.0116274341498238	0.000460648382670719	-3.60020291704814	2.22044604925031e-16	1	TRUE	TRUE	TRUE	TRUE	4	2.73779147889627e-33	SIGN	-3.57623582126121	PREVALENT_DEG
solea_v4.0_unigene596739	ENSDARG00000113057	108179742	LOC108179742	-1.82806845076166	1.68765548676451e-09	1.60282368608482e-11	-1.82329554378796	3.31159568148981e-11	3.23714142863129e-13	-1.81291420114095	0.000497905017633099	3.81720227175773e-06	-1.84156832482849	8.88178419700125e-16	0.999999999999999	TRUE	TRUE	TRUE	TRUE	4	2.76950191499668e-33	SIGN	-1.82646163012977	PREVALENT_DEG
solea_v4.0_unigene280023	NA	NA	NA	-2.41297917797313	9.55459723624275e-10	8.6472981593113e-12	-2.40331871694847	6.53911164125174e-11	6.66604035485794e-13	-2.44122328762125	0.000926476445505559	9.26347067423516e-06	-2.4470353889863	4.44089209850063e-16	1	TRUE	TRUE	TRUE	TRUE	4	2.8766369073529e-33	SIGN	-2.42613914288229	PREVALENT_DEG
solea_v4.0_unigene22616	ENSDARG00000004953	360143	mxb	-6.07723312061505	2.5404605538661e-06	4.58779521522489e-08	-5.84511212587738	1.56982537179738e-14	9.31679629959342e-17	-5.72554503560243	0.0059439480204212	0.000158769302043512	-5.28542156982223	1.11022302462516e-16	1	TRUE	TRUE	TRUE	TRUE	4	2.94271655316572e-33	SIGN	-5.73332796297927	PREVALENT_DEG
solea_v4.0_unigene2642	ENSDARG00000075159	565942	meltf	-2.88875531566642	6.06269144729624e-10	5.28376019652907e-12	-2.87980588566995	1.8314577697128e-10	2.02557541350724e-12	-3.07056310184597	0.00215069153968008	3.30667697973435e-05	-2.88793973788546	0	1	TRUE	TRUE	TRUE	TRUE	4	2.96374218138814e-33	SIGN	-2.93176601026695	PREVALENT_DEG
solea_v4.0_unigene51438	ENSDARG00000103979	30248	calr3a	-1.3343955413742	1.58126383683117e-09	1.49515442608794e-11	-1.33282334031023	6.44427222231213e-10	7.81123905734803e-12	-1.32756729353773	0.000236755800531801	1.21667552849746e-06	-1.33705320118057	0	1	TRUE	TRUE	TRUE	TRUE	4	2.99313747291578e-33	SIGN	-1.33295984410068	PREVALENT_DEG
solea_v4.0_unigene69329	ENSDARG00000092731	751750	mhc1uka	-3.40545278709212	7.31615322355784e-10	6.46814199990519e-12	-3.38641286163877	7.86965921391275e-11	8.18725892244798e-13	-3.71240802036172	0.00496632275467694	0.000119039825678338	-3.42390500504005	0	1	TRUE	TRUE	TRUE	TRUE	4	3.5268740984464e-33	SIGN	-3.48204466853316	PREVALENT_DEG
solea_v4.0_unigene324301	ENSDARG00000110114	NA	NA	-2.20913108968245	7.41613680987993e-09	7.96520790345908e-11	-2.20291870393602	3.9695859528112e-11	3.93022823703831e-13	-2.25779689986092	0.000986167176350126	1.02321213800886e-05	-2.20775481824464	0	1	TRUE	TRUE	TRUE	TRUE	4	3.57901186389289e-33	SIGN	-2.21940037793101	PREVALENT_DEG
solea_v4.0_unigene564118	NA	NA	NA	-3.94450552036379	5.06984421245633e-09	5.31774606287058e-11	-3.89118483963402	8.86525240144112e-13	6.83370943387166e-15	-4.34176860713616	0.0239241186011493	0.00149872358671632	-3.97783873668679	3.33066907387547e-16	1	TRUE	TRUE	TRUE	TRUE	4	3.9624127246086e-33	SIGN	-4.03882442595519	PREVALENT_DEG
solea_v4.0_unigene19644	NA	NA	NA	-2.70011550121804	3.62531003091472e-09	3.69118425192647e-11	-2.68455540364131	1.86155268058092e-11	1.74431203556738e-13	-2.61876068583314	0.00496917323788185	0.000119285138890084	-2.72112276177742	0	1	TRUE	TRUE	TRUE	TRUE	4	4.11378395949545e-33	SIGN	-2.68113858811748	PREVALENT_DEG
solea_v4.0_unigene324613	NA	NA	NA	-3.30595325290346	1.39522180043404e-09	1.2939109142421e-11	-3.27766504512179	2.66683746492891e-12	2.2195714692049e-14	-3.16450850316679	0.0118713798504449	0.000477938669303627	-3.34025861232216	8.88178419700125e-16	0.999999999999999	TRUE	TRUE	TRUE	TRUE	4	4.32698913956411e-33	SIGN	-3.27209635337855	PREVALENT_DEG
solea_v4.0_unigene429919	ENSDARG00000010267	405829	dpydb	-2.35369704850888	3.17653209525807e-10	2.6486259038102e-12	-2.35038629279639	8.13669974058652e-10	9.99901657829372e-12	-2.464346057423	0.000318881680542538	1.95488140983346e-06	-2.36639322494371	5.55111512312578e-16	0.999999999999999	TRUE	TRUE	TRUE	TRUE	4	5.01944342192651e-33	SIGN	-2.383705655918	PREVALENT_DEG
solea_v4.0_unigene573416	ENSDARG00000098540	100003994	zc3h7ba	-1.76459070745817	1.36386145180676e-08	1.52579368831578e-10	-1.75764349296383	2.7497302569118e-11	2.65718941179021e-13	-1.74915679464533	0.000563662018170215	4.52598324881823e-06	-1.77941656803067	2.22044604925031e-16	1	TRUE	TRUE	TRUE	TRUE	4	5.14494193810928e-33	SIGN	-1.7627018907745	PREVALENT_DEG
solea_v4.0_unigene23269	ENSDARG00000079175	568891	si:ch211-79k12.1	-1.82167609289731	4.73029459644994e-11	3.32975108117539e-13	-1.82062939981696	1.15633569168985e-09	1.45490637929418e-11	-1.87137932962025	0.00018527203991723	7.81345567029792e-07	-1.82648680732829	4.66293670342566e-15	0.999999999999995	TRUE	TRUE	TRUE	TRUE	4	5.17847471414301e-33	SIGN	-1.8350429074157	PREVALENT_DEG
solea_v4.0_unigene440753	NA	NA	NA	-1.28116884505467	8.74010221346208e-11	6.5307541784134e-13	-1.2799288580875	1.48226170155343e-09	1.91880547038128e-11	-1.27645762370461	0.000156763884846292	5.87417444546578e-07	-1.28371969144036	2.33146835171283e-15	0.999999999999998	TRUE	TRUE	TRUE	TRUE	4	5.18856282588784e-33	SIGN	-1.28031875457179	PREVALENT_DEG
solea_v4.0_unigene563485	NA	NA	NA	-4.96650841528601	0.000377907355872064	1.27149655762762e-05	-4.90624649926495	1.35256218700351e-17	5.32638649259867e-20	-5.66728439924621	0.00214330316984315	3.27436624467031e-05	-4.95831875047929	4.44089209850063e-15	0.999999999999996	TRUE	TRUE	TRUE	TRUE	4	5.32623280195091e-33	SIGN	-5.12458951606911	PREVALENT_DEG
solea_v4.0_unigene2258	NA	NA	NA	-1.59562685091083	5.06426959884491e-10	4.35703022792003e-12	-1.59432505310562	3.75524489706439e-09	5.17060671485195e-11	-1.62201599026488	0.000232339584712805	1.18749180288907e-06	-1.60108857812053	0	1	TRUE	TRUE	TRUE	TRUE	4	5.36893681509789e-33	SIGN	-1.60326411810046	PREVALENT_DEG
solea_v4.0_unigene280881	NA	NA	NA	-5.22924385038569	4.71618573962774e-07	7.35761598788277e-09	-5.21390833737243	2.24949475799604e-13	1.55809160726998e-15	-5.83337235737837	0.000156763884846292	5.93458152034459e-07	-5.23999471556125	2.99760216648792e-15	0.999999999999997	TRUE	TRUE	TRUE	TRUE	4	5.45323008907642e-33	SIGN	-5.37912981517443	PREVALENT_DEG
solea_v4.0_unigene323975	ENSDARG00000011407	503730	col2a1b	-1.86731009390956	5.26832049925343e-11	3.75998516057277e-13	-1.86569590290917	1.65260192719561e-09	2.15085183095421e-11	-1.87430517875366	0.000265775380976037	1.45357020565425e-06	-1.87201760822966	2.22044604925031e-15	0.999999999999998	TRUE	TRUE	TRUE	TRUE	4	5.61437108484025e-33	SIGN	-1.86983219595051	PREVALENT_DEG
solea_v4.0_unigene282632	ENSDARG00000015662	406739	pla2g12b	-1.83008785580123	4.00662646471504e-09	4.10740907708325e-11	-1.8281227503447	9.60479993684186e-11	1.01399647427069e-12	-1.83920491643417	0.000602557823005251	4.97630156118789e-06	-1.82868271525708	2.22044604925031e-16	1	TRUE	TRUE	TRUE	TRUE	4	5.62574942147928e-33	SIGN	-1.8315245594593	PREVALENT_DEG
solea_v4.0_unigene23841	ENSDARG00000105562	100007087	si:dkey-23i12.7	-2.37585858568775	4.99794957124082e-09	5.22139454362231e-11	-2.37385707896707	4.16173836676543e-11	4.13209883922667e-13	-2.44550342768391	0.00117002764574853	1.34193173985692e-05	-2.34716171008994	2.22044604925031e-16	1	TRUE	TRUE	TRUE	TRUE	4	5.89456872603781e-33	SIGN	-2.38559520060717	PREVALENT_DEG
solea_v4.0_unigene571730	ENSDARG00000036787	368771	tap2a	-3.56477826855126	2.2818444383643e-08	2.69937043714934e-10	-3.52409561099726	1.64808575857187e-12	1.32795068104451e-14	-3.52299941580417	0.0136765449574914	0.000605809252969736	-3.59994134319166	1.11022302462516e-16	1	TRUE	TRUE	TRUE	TRUE	4	6.21689923940975e-33	SIGN	-3.55295365963609	PREVALENT_DEG
solea_v4.0_unigene22462	ENSDARG00000094415	563347	si:ch211-264e16.2	-1.91025463221479	1.21390988784004e-09	1.11050570054781e-11	-1.90739636683887	1.19693890290799e-09	1.51267938434817e-11	-1.94407430420982	0.000360959330864154	2.38421677836538e-06	-1.92320164356053	1.11022302462516e-16	1	TRUE	TRUE	TRUE	TRUE	4	6.33512657234781e-33	SIGN	-1.921231736706	PREVALENT_DEG
solea_v4.0_unigene2518	ENSDARG00000102558	393758	pde6ha	3.22295316348126	3.70608612104293e-11	2.56738043273969e-13	3.21555311716399	7.79571779182686e-10	9.55821843488896e-12	2.98478639037372	0.0186893549214184	0.000996191422078674	3.22886833269789	1.11022302462516e-16	1	TRUE	TRUE	TRUE	TRUE	4	6.51578969372896e-33	SIGN	3.16304025092921	PREVALENT_DEG
solea_v4.0_unigene547275	ENSDARG00000040298	322543	apoa4b.1	-2.7477663533263	3.15345685419405e-11	2.16252645345504e-13	-2.7456472504899	5.12464562906905e-09	7.15632681059775e-11	-2.96076995545939	0.000272929086014542	1.52071924758836e-06	-2.75582830459207	1.4432899320127e-15	0.999999999999999	TRUE	TRUE	TRUE	TRUE	4	6.90466624682143e-33	SIGN	-2.80250296596692	PREVALENT_DEG
solea_v4.0_unigene24862	ENSDARG00000077911	795901	treh	-2.62785071728507	1.03504642251808e-09	9.43987086278165e-12	-2.62054469931957	5.69622862033822e-10	6.80906535261767e-12	-2.73107990414941	0.000974606772950025	1.00169052491442e-05	-2.64641998287233	0	1	TRUE	TRUE	TRUE	TRUE	4	6.91899734140348e-33	SIGN	-2.6564738259066	PREVALENT_DEG
solea_v4.0_unigene3634	ENSDARG00000022183	436894	gsto1	2.29922494892872	1.77076262088368e-09	1.69411918505191e-11	2.29451961939917	2.55477006234488e-11	2.44738481045746e-13	2.25786873004392	0.00158971517557755	2.100084563743e-05	2.29478624807033	8.88178419700125e-16	0.999999999999999	TRUE	TRUE	TRUE	TRUE	4	6.92738159185674e-33	SIGN	2.28659988661053	PREVALENT_DEG
solea_v4.0_unigene231913	ENSDARG00000062977	767772	samd13	-1.77767038583478	1.26956222053823e-08	1.41143246071653e-10	-1.77531287406111	6.70713313926545e-11	6.87478805225645e-13	-1.76260815413579	0.000688320778396216	5.98038034881226e-06	-1.77702214348128	0	1	TRUE	TRUE	TRUE	TRUE	4	7.05261859871818e-33	SIGN	-1.77315338937824	PREVALENT_DEG
solea_v4.0_unigene60871	ENSDARG00000090903	100538072	creb3l3b	-3.35115526181661	5.01962058308069e-09	5.25104514969125e-11	-3.32834766676445	1.96016533485318e-12	1.59309625036245e-14	-3.27748090785619	0.00926722446989743	0.000317578115474491	-3.31733987552847	7.7715611723761e-16	0.999999999999999	TRUE	TRUE	TRUE	TRUE	4	7.65768029960906e-33	SIGN	-3.31858092799143	PREVALENT_DEG
solea_v4.0_unigene47266	ENSDARG00000037097	494041	slc7a2	-3.76878132848028	1.96649252961691e-08	2.287864742763e-10	-3.72644500737828	1.23797710420651e-12	9.73340829716692e-15	-3.86760783558576	0.0132261308074927	0.000571238296205488	-3.78129257988286	2.22044604925031e-16	1	TRUE	TRUE	TRUE	TRUE	4	7.72360363694053e-33	SIGN	-3.7860316878318	PREVALENT_DEG
solea_v4.0_unigene323997	ENSDARG00000110726	NA	NA	-1.7731016565777	2.32411082490651e-09	2.27545313238937e-11	-1.77060412999453	5.36201202883778e-11	5.36875104688827e-13	-1.78844228360847	0.000399089462771895	2.71979225673851e-06	-1.77751964538015	1.55431223447522e-15	0.999999999999998	TRUE	TRUE	TRUE	TRUE	4	8.32835312969857e-33	SIGN	-1.77741692889021	PREVALENT_DEG
solea_v4.0_unigene413889	ENSDARG00000110726	NA	NA	-2.20161882608758	8.82428408263469e-10	7.94936135043698e-12	-2.19922196079115	2.98678701259432e-10	3.42431523158768e-12	-2.28044522667364	0.000574397905897087	4.68243560084766e-06	-2.20374581065544	5.55111512312578e-16	0.999999999999999	TRUE	TRUE	TRUE	TRUE	4	9.02783184009914e-33	SIGN	-2.22125795605195	PREVALENT_DEG
solea_v4.0_unigene20693	ENSDARG00000003925	404728	cx28.6	-1.80667384205337	2.09881760891156e-09	2.03435721250943e-11	-1.80259668552613	7.72177819863754e-11	8.02262669988316e-13	-1.8110609529669	0.000407188448478511	2.80898049920939e-06	-1.81797547845584	1.4432899320127e-15	0.999999999999999	TRUE	TRUE	TRUE	TRUE	4	1.01872866714948e-32	SIGN	-1.80957673975056	PREVALENT_DEG
solea_v4.0_unigene47225	ENSDARG00000012903	58148	slc34a2a	-3.23846649935538	1.02309059349991e-09	9.31654166904479e-12	-3.22541748601131	2.05946503848491e-10	2.31677877013827e-12	-3.58903002658639	0.00462578447616176	0.000106644042501869	-3.22869317807355	1.11022302462516e-16	1	TRUE	TRUE	TRUE	TRUE	4	1.15226620905244e-32	SIGN	-3.32040179750666	PREVALENT_DEG
solea_v4.0_unigene2804	NA	NA	NA	2.58511279225285	1.52828547817755e-09	1.43865754031713e-11	2.58045979244551	1.60427765696409e-10	1.75191331901399e-12	2.53329993271441	0.00402157440280388	8.59238770603258e-05	2.57393217368913	1.11022302462516e-16	1	TRUE	TRUE	TRUE	TRUE	4	1.16520941803213e-32	SIGN	2.56820117277548	PREVALENT_DEG
solea_v4.0_unigene509546	ENSDARG00000003931	327288	cndp2	-1.79746198475988	2.0311196526916e-09	1.96306484680315e-11	-1.79540297561534	1.5348368818454e-09	1.98900799658223e-11	-1.83635133435764	0.00032513343142407	2.00630655614953e-06	-1.80596260521812	0	1	TRUE	TRUE	TRUE	TRUE	4	1.19664655975932e-32	SIGN	-1.80879472498775	PREVALENT_DEG
solea_v4.0_unigene18151	ENSDARG00000114080	567333	ctso	-2.17452265144951	1.12539756332374e-08	1.23701152576961e-10	-2.16950806006422	7.37019006464477e-11	7.64704820280835e-13	-2.15878783982912	0.00125671903287617	1.49170671406891e-05	-2.16663878771725	0	1	TRUE	TRUE	TRUE	TRUE	4	1.22943481225251e-32	SIGN	-2.16736433476502	PREVALENT_DEG
solea_v4.0_unigene457391	NA	NA	NA	-1.99210333936179	1.89294167910238e-10	1.50697182514889e-12	-1.99092570186403	1.02284115313941e-09	1.27551619851068e-11	-2.08047812895172	0.000272801368608383	1.51238853983421e-06	-1.99494688061143	2.22044604925031e-15	0.999999999999998	TRUE	TRUE	TRUE	TRUE	4	1.24538171291284e-32	SIGN	-2.01461351269724	PREVALENT_DEG
solea_v4.0_unigene285534	ENSDARG00000010673	568734	trim16	-1.63520160055454	2.66504826851544e-09	2.64275237174536e-11	-1.63147600864122	1.03075619596762e-10	1.09394596974639e-12	-1.61700393026673	0.000410902120559523	2.87854467746863e-06	-1.64412175141214	1.11022302462516e-15	0.999999999999999	TRUE	TRUE	TRUE	TRUE	4	1.3276279259488e-32	SIGN	-1.63195082271866	PREVALENT_DEG
solea_v4.0_unigene2179	ENSDARG00000102442	100073336	folr	-2.31312687467943	5.75723347209844e-10	4.98573429000438e-12	-2.31028445971234	6.18281347163453e-10	7.45114931716325e-12	-2.45498960992129	0.000399970556464956	2.73781932748884e-06	-2.31601610029797	8.88178419700125e-16	0.999999999999999	TRUE	TRUE	TRUE	TRUE	4	1.33923948881963e-32	SIGN	-2.34860426115276	PREVALENT_DEG
solea_v4.0_unigene691264	ENSDARG00000101160	550608	apoa4a	-2.45041639614338	1.27826768357652e-08	1.42289605135614e-10	-2.4443464177576	4.58606259102975e-11	4.55980528531376e-13	-2.50199991762172	0.00202065174972315	2.96565422281669e-05	-2.43951952771636	0	1	TRUE	TRUE	TRUE	TRUE	4	1.39090994805678e-32	SIGN	-2.45907056480977	PREVALENT_DEG
solea_v4.0_unigene25464	ENSDARG00000060671	559107	LOC559107	-3.035668268795	6.56075715157647e-11	4.79466045286005e-13	-3.02940640528469	1.39627290354632e-09	1.78994347920055e-11	-3.28268004122163	0.000561480162967637	4.48494139390432e-06	-3.05421151364627	2.66453525910038e-15	0.999999999999997	TRUE	TRUE	TRUE	TRUE	4	1.44740523174109e-32	SIGN	-3.1004915572369	PREVALENT_DEG
solea_v4.0_unigene323940	NA	NA	NA	-1.96399499040479	3.49353396152622e-08	4.29378886037944e-10	-1.95612578070149	3.82407010470471e-11	3.78081501763851e-13	-1.9344347984245	0.000954998949590505	9.68201700045673e-06	-1.97459272790618	0	1	TRUE	TRUE	TRUE	TRUE	4	1.49421672890615e-32	SIGN	-1.95728707435924	PREVALENT_DEG
solea_v4.0_unigene45979	ENSDARG00000115931	796547	birc6	-2.21214408969527	6.92606935232587e-09	7.40016348626278e-11	-2.20306040499973	1.96038501242091e-10	2.18373851841317e-12	-2.21704762839693	0.000997595014519662	1.0364623527477e-05	-2.2375938579691	0	1	TRUE	TRUE	TRUE	TRUE	4	1.58304806912463e-32	SIGN	-2.21746149526526	PREVALENT_DEG
solea_v4.0_unigene570817	ENSDARG00000075504	334026	si:dkey-40c23.2	-1.88586734963736	3.21288221615003e-08	3.90397565336181e-10	-1.87601882060836	5.44804581297784e-11	5.47010883889271e-13	-1.865136210941	0.000783207565088037	7.485233867936e-06	-1.90641882916092	0	1	TRUE	TRUE	TRUE	TRUE	4	1.60155256680812e-32	SIGN	-1.88336030258691	PREVALENT_DEG
solea_v4.0_unigene65898	NA	NA	NA	-1.41523822980268	3.17389742385588e-10	2.64199620751421e-12	-1.41449681080301	2.29800328455206e-08	3.62943962411448e-10	-1.42939679515613	0.000189026213374717	8.15655633749304e-07	-1.41786032039021	1.11022302462516e-16	1	TRUE	TRUE	TRUE	TRUE	4	1.61030654200046e-32	SIGN	-1.41924803903801	PREVALENT_DEG
solea_v4.0_unigene442877	NA	NA	NA	-2.66271968501592	2.5229322349566e-09	2.48773049606749e-11	-2.65413721492002	5.63509297372855e-10	6.70450944507293e-12	-2.81466988119752	0.00100145770869665	1.04187403013406e-05	-2.68120339351276	0	1	TRUE	TRUE	TRUE	TRUE	4	1.66109150164934e-32	SIGN	-2.70318254366156	PREVALENT_DEG
solea_v4.0_unigene324303	ENSDARG00000110114	NA	NA	-1.83410035398488	3.91673152330274e-08	4.84674943734721e-10	-1.83045945193985	5.22053733751914e-11	5.21251807893616e-13	-1.82491887966556	0.000721292498503447	6.5471320210479e-06	-1.83256804148363	1.11022302462516e-16	1	TRUE	TRUE	TRUE	TRUE	4	1.71857698020113e-32	SIGN	-1.83051168176848	PREVALENT_DEG
solea_v4.0_unigene29312	ENSDARG00000103295	553969	cyp3a65	-3.30954362958299	1.22545866734447e-10	9.51626445960873e-13	-3.30007931289236	1.08831209413993e-09	1.36475947568449e-11	-3.82954808614707	0.00298654902817591	5.46897914198963e-05	-3.28775042782856	4.44089209850063e-16	1	TRUE	TRUE	TRUE	TRUE	4	1.851511292165e-32	SIGN	-3.43173036411274	PREVALENT_DEG
solea_v4.0_unigene576501	NA	NA	NA	-7.56796398566823	3.92316788599083e-07	6.02181805151458e-09	-8.13872177321988	8.5132807939056e-13	6.50295293152683e-15	-6.06565278655388	0.0048443683118295	0.000114629582484434	-6.098863563501	0	1	TRUE	TRUE	TRUE	TRUE	4	1.87923583268391e-32	SIGN	-6.96780052723575	PREVALENT_DEG
solea_v4.0_unigene28109	ENSDARG00000089885	449947	slc16a12b	-3.39531079709072	2.94573946062576e-08	3.56702762938384e-10	-3.36811974328801	5.54225789674276e-12	4.80392451158114e-14	-3.48671927136239	0.010994053568032	0.000416518186427465	-3.36106889383442	1.11022302462516e-16	1	TRUE	TRUE	TRUE	TRUE	4	2.07715722083743e-32	SIGN	-3.40280467639389	PREVALENT_DEG
solea_v4.0_unigene15217	ENSDARG00000116962	335278	plin3	-1.73799393172228	1.82138548882104e-08	2.1012540957399e-10	-1.73156922833181	1.45991522506724e-10	1.58203353533331e-12	-1.71736675763432	0.00068922960268269	6.02085665453864e-06	-1.7531774354979	1.11022302462516e-16	1	TRUE	TRUE	TRUE	TRUE	4	2.1193674468438e-32	SIGN	-1.73502683829658	PREVALENT_DEG
solea_v4.0_unigene280693	ENSDARG00000110726	NA	NA	-1.56408317451217	3.28014575408007e-09	3.30309793250147e-11	-1.56361384046344	7.02802830236812e-10	8.54826511850668e-12	-1.60205827026872	0.000265085951191955	1.43465553546351e-06	-1.55766472598974	3.33066907387547e-16	1	TRUE	TRUE	TRUE	TRUE	4	2.12003233352062e-32	SIGN	-1.57185500280852	PREVALENT_DEG
solea_v4.0_unigene27782	ENSDARG00000039272	334273	pls1	-2.5187692859016	2.54831355642193e-10	2.08210090993845e-12	-2.51687924951753	2.16171746486863e-08	3.38702275601537e-10	-2.65626254663071	0.00035764893524219	2.32677017280257e-06	-2.53284355164677	0	1	TRUE	TRUE	TRUE	TRUE	4	2.27257862418927e-32	SIGN	-2.55618865842415	PREVALENT_DEG
solea_v4.0_unigene323513	ENSDARG00000075785	559981	si:ch73-190m4.1	-5.5685335683054	0.000951832670376216	3.70369114047422e-05	-5.44948792808869	1.57019325433187e-16	7.14820557062126e-19	-6.19656025769893	0.0134429539965644	0.000588704143740066	-5.35846093306333	0	1	TRUE	TRUE	TRUE	TRUE	4	2.31590170154317e-32	SIGN	-5.64326067178909	PREVALENT_DEG
solea_v4.0_unigene96250	ENSDARG00000053853	406537	slc13a2	-3.31938994179201	3.26726092344835e-10	2.72883983326878e-12	-3.30679222716567	1.97796797426936e-09	2.62403236357477e-11	-3.60384837167249	0.00311619952216805	5.84423398725274e-05	-3.3494968603764	0	1	TRUE	TRUE	TRUE	TRUE	4	2.32115533115859e-32	SIGN	-3.39488185025164	PREVALENT_DEG
solea_v4.0_unigene226076	ENSDARG00000040295	30314	apoeb	-2.29505388558855	3.79112182453081e-10	3.19814184837303e-12	-2.29284485956911	3.12165771667833e-09	4.24590785650704e-11	-2.41580000742433	0.000360959330864154	2.37834017275394e-06	-2.3010106879269	5.55111512312578e-16	0.999999999999999	TRUE	TRUE	TRUE	TRUE	4	2.45674099728318e-32	SIGN	-2.32617736012722	PREVALENT_DEG
solea_v4.0_unigene329170	ENSDARG00000041060	327284	lgals9l3	-7.28627143646266	1.23558650396379e-06	2.11226117802159e-08	-7.85989966967312	9.0051358594024e-14	5.83491556872324e-16	-5.86696207198125	0.00241378330459437	3.94375990277254e-05	-5.81670853877386	8.88178419700125e-16	0.999999999999999	TRUE	TRUE	TRUE	TRUE	4	2.47081039987882e-32	SIGN	-6.70746042922272	PREVALENT_DEG
solea_v4.0_unigene335632	ENSDARG00000005789	562399	enpp1	-3.5889174936155	2.29837360760968e-09	2.24383462299636e-11	-3.56442290516699	8.31697794568564e-11	8.71070166075161e-13	-3.92742281532377	0.011267808205808	0.000436190594970347	-3.58616573680509	0	1	TRUE	TRUE	TRUE	TRUE	4	2.47671253753188e-32	SIGN	-3.66673223772784	PREVALENT_DEG
solea_v4.0_unigene414726	NA	NA	NA	2.54451867079669	2.48556234040144e-09	2.44393900423556e-11	2.53368370952079	1.79857221444001e-11	1.67776321637471e-13	2.5000078935473	0.00259706757333126	4.45719319595603e-05	2.55292859161867	2.1094237467878e-15	0.999999999999998	TRUE	TRUE	TRUE	TRUE	4	2.53439924072124e-32	SIGN	2.53278471637086	PREVALENT_DEG
solea_v4.0_unigene70676	ENSDARG00000000656	30665	psmb9a	-2.68224172329968	2.31535668765851e-08	2.74224845477509e-10	-2.66868924298098	2.4828227128229e-11	2.36806020508035e-13	-2.67617854366675	0.00401508509740247	8.54488156464372e-05	-2.67562324247044	0	1	TRUE	TRUE	TRUE	TRUE	4	2.64759930571269e-32	SIGN	-2.67568318810446	PREVALENT_DEG
solea_v4.0_unigene104048	ENSDARG00000017773	557762	slc16a12a	-3.09692204006365	1.80754059226476e-08	2.07884899629326e-10	-3.07774881300778	1.59706146856955e-11	1.47863671786289e-13	-3.07239940246077	0.00805477148442793	0.000254882169860546	-3.08047350414032	0	1	TRUE	TRUE	TRUE	TRUE	4	2.66651522191085e-32	SIGN	-3.08188593991813	PREVALENT_DEG
solea_v4.0_unigene6771	NA	NA	NA	-1.65766831112991	2.77216495842068e-08	3.32587005305013e-10	-1.65432906943835	7.16769325675057e-11	7.41692599253201e-13	-1.64450972036691	0.000588087397138822	4.83708248728901e-06	-1.66155204437037	2.22044604925031e-16	1	TRUE	TRUE	TRUE	TRUE	4	2.67962386615679e-32	SIGN	-1.65451478632638	PREVALENT_DEG
solea_v4.0_unigene73876	ENSDARG00000041108	324818	ctsh	-2.92244165934677	2.71142984131137e-09	2.69253288058826e-11	-2.9067553045437	1.45118294244063e-10	1.57054431000069e-12	-3.05749436610626	0.00304209209053041	5.62453557863744e-05	-2.96173643487225	2.22044604925031e-16	1	TRUE	TRUE	TRUE	TRUE	4	2.74257531490105e-32	SIGN	-2.96210694121725	PREVALENT_DEG
solea_v4.0_unigene29156	ENSDARG00000103979	30248	calr3a	-1.39079527347123	1.6033874588125e-09	1.51831268184594e-11	-1.389287016733	1.58035041532575e-09	2.05461002188001e-11	-1.39310944749325	0.000246010759796181	1.30202594557677e-06	-1.39447776710632	4.44089209850063e-16	1	TRUE	TRUE	TRUE	TRUE	4	2.85245734020008e-32	SIGN	-1.39191737620095	PREVALENT_DEG
solea_v4.0_unigene570922	ENSDARG00000036834	550522	krt92	1.41813594007519	6.45811503353843e-10	5.64641965808888e-12	1.41930093222575	1.62587208823873e-08	2.47706528176016e-10	1.42037673519958	0.000248031509289773	1.31618452073892e-06	1.41451326785709	0	1	TRUE	TRUE	TRUE	TRUE	4	2.97472474826882e-32	SIGN	1.4180817188394	PREVALENT_DEG
solea_v4.0_unigene94800	ENSDARG00000071701	559821	zgc:162941	-3.08873425047744	2.70012920811585e-08	3.22813251881615e-10	-3.06410578355988	6.57668922253603e-12	5.73083937280056e-14	-3.09509389035353	0.00733607409194259	0.000222163867437939	-3.10549523705201	2.22044604925031e-16	1	TRUE	TRUE	TRUE	TRUE	4	2.97595786213793e-32	SIGN	-3.08835729036071	PREVALENT_DEG
solea_v4.0_unigene289815	NA	NA	NA	-7.29757366761331	1.1687932839285e-06	1.98338501930632e-08	-7.86884091276155	1.0204629846116e-13	6.6548835890744e-16	-5.86292109537419	0.00248260765153518	4.12987132200329e-05	-5.82989864708525	9.99200722162641e-16	0.999999999999999	TRUE	TRUE	TRUE	TRUE	4	3.04145559104217e-32	SIGN	-6.71480858070858	PREVALENT_DEG
solea_v4.0_unigene45052	NA	NA	NA	-4.932666012999	4.57682757871363e-07	7.11463720877145e-09	-4.82048871433163	1.41888488847583e-13	9.5305632084468e-16	-4.81975989343075	0.0104369705032198	0.000383948515515143	-4.6491913932449	4.44089209850063e-16	1	TRUE	TRUE	TRUE	TRUE	4	3.09228244045784e-32	SIGN	-4.80552650350157	PREVALENT_DEG
solea_v4.0_unigene42083	ENSDARG00000115975	334195	mat1a	-1.45666589608623	2.78718435186715e-09	2.775544969736e-11	-1.45461278108466	4.28111657562509e-10	5.01585924724124e-12	-1.45464911460705	0.00028852182172036	1.66400659643218e-06	-1.46134389259295	8.88178419700125e-16	0.999999999999999	TRUE	TRUE	TRUE	TRUE	4	3.13966352768574e-32	SIGN	-1.45681792109272	PREVALENT_DEG
solea_v4.0_unigene327093	ENSDARG00000007024	436604	uox	-1.75334662716295	2.11819802889682e-08	2.48507150138037e-10	-1.75153544401901	6.06231989202466e-11	6.15459651096485e-13	-1.76981727991501	0.000541308373245771	4.30113761174199e-06	-1.75108601403203	4.44089209850063e-16	1	TRUE	TRUE	TRUE	TRUE	4	3.16852143707813e-32	SIGN	-1.75644634128225	PREVALENT_DEG
solea_v4.0_unigene186012	ENSDARG00000040298	322543	apoa4b.1	-2.37746315149269	8.18431077720644e-10	7.30425646536253e-12	-2.37522589040634	1.05786927031417e-08	1.55703702124164e-10	-2.53011199838987	0.000357225162640079	2.25978213484088e-06	-2.38598288653944	0	1	TRUE	TRUE	TRUE	TRUE	4	3.51132637030505e-32	SIGN	-2.41719598170708	PREVALENT_DEG
solea_v4.0_unigene184950	NA	NA	NA	-1.63361503173101	4.8061246281357e-09	5.0008559448611e-11	-1.63051126675367	4.90880688922981e-11	4.88755664295608e-13	-1.63870641876767	0.00035764893524219	2.28650146233908e-06	-1.640329033277	4.10782519111308e-15	0.999999999999996	TRUE	TRUE	TRUE	TRUE	4	3.54324249674959e-32	SIGN	-1.63579043763234	PREVALENT_DEG
solea_v4.0_unigene6078	ENSDARG00000016611	326058	scrn3	-2.49413369390183	1.66896637871263e-08	1.90208880714745e-10	-2.4836556660087	3.78179843775192e-11	3.72845928927923e-13	-2.52498947621402	0.00248260765153518	4.1277156309109e-05	-2.49147127935653	2.22044604925031e-16	1	TRUE	TRUE	TRUE	TRUE	4	3.5562876571988e-32	SIGN	-2.49856252887027	PREVALENT_DEG
solea_v4.0_unigene10956	ENSDARG00000055133	497403	cenpf	-1.72515462176128	4.39365200287523e-08	5.49214170948384e-10	-1.72171523553151	1.04356142262164e-10	1.11045078066986e-12	-1.70966904480619	0.000708369028253655	6.36550610873768e-06	-1.72687804543107	0	1	TRUE	TRUE	TRUE	TRUE	4	3.68101883853085e-32	SIGN	-1.72085423688251	PREVALENT_DEG
solea_v4.0_unigene508289	ENSDARG00000020866	570354	apoa4b.2	-2.23699620496771	4.93299203285953e-10	4.23719619018228e-12	-2.23584638312701	2.02821252289837e-08	3.14102456066792e-10	-2.3523730133931	0.00032513343142407	2.00682832969472e-06	-2.24442452275435	0	1	TRUE	TRUE	TRUE	TRUE	4	3.68660159838518e-32	SIGN	-2.26741003106054	PREVALENT_DEG
solea_v4.0_unigene563390	ENSDARG00000094324	494044	efemp2a	-3.2635308433604	4.28784829653696e-10	3.65310613400682e-12	-3.25284077943943	1.88942818262758e-09	2.50393429034153e-11	-3.58569938277815	0.00402157440280388	8.58237633392899e-05	-3.26985552668669	0	1	TRUE	TRUE	TRUE	TRUE	4	3.69217758433871e-32	SIGN	-3.34298163306617	PREVALENT_DEG
solea_v4.0_unigene4661	ENSDARG00000109452	NA	NA	-1.66134525113501	1.72440521825278e-08	1.97490506706417e-10	-1.66004340571342	6.66047592014443e-11	6.80836248225907e-13	-1.67033140940578	0.000478313427120216	3.60020859122743e-06	-1.65757630475067	6.66133814775094e-16	0.999999999999999	TRUE	TRUE	TRUE	TRUE	4	3.7337648659285e-32	SIGN	-1.66232409275122	PREVALENT_DEG
solea_v4.0_unigene442391	ENSDARG00000095040	NA	NA	-6.02410821585268	5.12481016740255e-06	1.00296137694935e-07	-5.774524742642	5.33443862964262e-14	3.37452967354854e-16	-5.607185381384	0.00637697531510863	0.000178904390560721	-5.44840773713253	2.22044604925031e-16	1	TRUE	TRUE	TRUE	TRUE	4	3.94173512820917e-32	SIGN	-5.7135565192528	PREVALENT_DEG
solea_v4.0_unigene111988	ENSDARG00000113036	550165	ponzr2	-2.69292966648683	9.06844191474555e-09	9.85383568160454e-11	-2.67482910355968	6.68974389386494e-11	6.84762222343668e-13	-2.61569688387782	0.00574750153601443	0.00014984758228933	-2.73437042693573	0	1	TRUE	TRUE	TRUE	TRUE	4	3.94182290868755e-32	SIGN	-2.67945652021502	PREVALENT_DEG
solea_v4.0_unigene184145	ENSDARG00000040295	30314	apoeb	-2.32012995250419	9.85880029453771e-11	7.43551189129787e-13	-2.31892493124504	8.70230793848532e-09	1.26141539451861e-10	-2.44754910416893	0.000270933159826458	1.49519821538223e-06	-2.32622606918319	1.77635683940025e-15	0.999999999999998	TRUE	TRUE	TRUE	TRUE	4	4.19493898655024e-32	SIGN	-2.35320751427534	PREVALENT_DEG
solea_v4.0_unigene2791	ENSDARG00000098162	393832	zgc:77748	-1.79552663653682	1.32591037757699e-08	1.48148480015306e-10	-1.79649203124678	1.52748632028268e-10	1.6637890375932e-12	-1.85118943985887	0.000466105059760266	3.48228190157439e-06	-1.78226336033567	4.44089209850063e-16	1	TRUE	TRUE	TRUE	TRUE	4	4.25683657393999e-32	SIGN	-1.80636786699453	PREVALENT_DEG
solea_v4.0_unigene2712	ENSDARG00000063292	767720	ssuh2rs1	-2.09704084814636	2.15287663633513e-08	2.52876332233389e-10	-2.08625524832976	1.60478371574375e-10	1.75470695353632e-12	-2.07793799804129	0.00116628327605879	1.32739535197098e-05	-2.12528554444802	0	1	TRUE	TRUE	TRUE	TRUE	4	4.53203265282247e-32	SIGN	-2.09662990974136	PREVALENT_DEG
solea_v4.0_unigene46208	NA	NA	NA	2.25507179188007	3.37456803262999e-09	3.40340637701176e-11	2.25099021840776	4.84998997470218e-10	5.72300171571476e-12	2.1801820610239	0.0025277380004237	4.27466934578006e-05	2.25829973194	1.11022302462516e-16	1	TRUE	TRUE	TRUE	TRUE	4	4.64877852492979e-32	SIGN	2.23613595081293	PREVALENT_DEG
solea_v4.0_unigene564959	NA	NA	NA	-7.19290473446515	2.16604772716117e-06	3.85719193303049e-08	-7.7645890344242	6.89140253920519e-13	5.17745366023235e-15	-5.75772189018645	0.00286853089649923	5.16744149767352e-05	-5.72503729531081	0	1	TRUE	TRUE	TRUE	TRUE	4	4.80566504120413e-32	SIGN	-6.61006323859665	PREVALENT_DEG
solea_v4.0_unigene441020	ENSDARG00000016771	30255	tfa	-4.69498428042633	0.00467815448031913	0.00024756668844438	-4.65823066414107	8.26064154260992e-17	3.55296410434835e-19	-5.911661244335	0.00579106791752482	0.000151792130724677	-4.6726366155391	2.22044604925031e-16	1	TRUE	TRUE	TRUE	TRUE	4	5.01548909525771e-32	SIGN	-4.98437820111037	PREVALENT_DEG
solea_v4.0_unigene456944	ENSDARG00000035809	325675	col1a1b	-1.41886827765551	6.21619234861099e-09	6.58092124226195e-11	-1.41662361893524	2.05223607005478e-09	2.72542452537648e-11	-1.41461098273499	0.00035764893524219	2.31588377478553e-06	-1.42180396132789	0	1	TRUE	TRUE	TRUE	TRUE	4	5.109160793125e-32	SIGN	-1.41797671016341	PREVALENT_DEG
solea_v4.0_unigene47173	ENSDARG00000020850	30516	eef1a1l1	-1.4099317336536	5.34287723815855e-09	5.61905412133324e-11	-1.4076289313198	2.21206345791342e-10	2.50212456487903e-12	-1.40695143003261	0.000299645977925135	1.7741920770878e-06	-1.41326936525565	1.4432899320127e-15	0.999999999999999	TRUE	TRUE	TRUE	TRUE	4	5.15378838304145e-32	SIGN	-1.40944536506542	PREVALENT_DEG
solea_v4.0_unigene685974	ENSDARG00000040298	322543	apoa4b.1	-2.29051430046842	5.17434462575301e-10	4.45895980961969e-12	-2.28729162545383	1.67211466808346e-09	2.18325263881865e-11	-2.37618688923147	0.00038445129441066	2.58334376009186e-06	-2.30569882439501	1.55431223447522e-15	0.999999999999998	TRUE	TRUE	TRUE	TRUE	4	5.21094666206132e-32	SIGN	-2.31492290988718	PREVALENT_DEG
solea_v4.0_unigene282251	NA	NA	NA	-4.9668918787924	1.24051945575335e-06	2.12242675637627e-08	-4.81987745898348	4.75139163838977e-13	3.47015476452709e-15	-5.25078770545014	0.00796243585368696	0.000250737227343445	-4.76408941976031	0	1	TRUE	TRUE	TRUE	TRUE	4	5.25020584551751e-32	SIGN	-4.95041161574659	PREVALENT_DEG
solea_v4.0_unigene324302	ENSDARG00000109467	NA	NA	-1.77490165903489	3.30036909713743e-08	4.02871910347647e-10	-1.76794100157042	1.94169490869368e-10	2.15834261600359e-12	-1.76418462791939	0.000735588897247123	6.76934901949245e-06	-1.79230761121058	0	1	TRUE	TRUE	TRUE	TRUE	4	5.27250435979815e-32	SIGN	-1.77483372493382	PREVALENT_DEG
solea_v4.0_unigene29497	ENSDARG00000098831	450003	gcdhb	1.51662457142146	1.48547373596972e-08	1.67636807589985e-10	1.51730268026269	8.75061519372125e-10	1.07901036392346e-11	1.54026411773102	0.000369535814825106	2.45118715321778e-06	1.51103383512527	0	1	TRUE	TRUE	TRUE	TRUE	4	5.3691817119915e-32	SIGN	1.52130630113511	PREVALENT_DEG
solea_v4.0_unigene15826	ENSDARG00000062929	101882918	LOC101882918	-2.64641640657568	3.93020087984969e-10	3.33193471147468e-12	-2.64417963738455	3.49070685236012e-08	5.67891842340391e-10	-2.83313483559665	0.000357225162640079	2.25559690628059e-06	-2.65953150123459	0	1	TRUE	TRUE	TRUE	TRUE	4	5.47405389975149e-32	SIGN	-2.69581559519787	PREVALENT_DEG
solea_v4.0_unigene470979	ENSDARG00000003635	494083	mogat3b	-3.10751279636957	1.91153985599141e-08	2.21058255109832e-10	-3.08710910530578	2.91260649735456e-11	2.83492072148601e-13	-3.06899218401854	0.0091075906644599	0.000309436783782027	-3.09300961304969	0	1	TRUE	TRUE	TRUE	TRUE	4	5.65694865834975e-32	SIGN	-3.0891559246859	PREVALENT_DEG
solea_v4.0_unigene69589	NA	NA	NA	-2.53748059824321	2.00057745244404e-08	2.33031410402146e-10	-2.52592629495891	7.13726136743853e-11	7.37546908518993e-13	-2.49698928003676	0.00357432977981552	7.07279052925373e-05	-2.53218839298662	0	1	TRUE	TRUE	TRUE	TRUE	4	5.69239819093098e-32	SIGN	-2.52314614155637	PREVALENT_DEG
solea_v4.0_unigene19411	ENSDARG00000035809	325675	col1a1b	-1.41561609908666	1.51025267764973e-09	1.41746365086191e-11	-1.41429773699443	2.23939746294599e-09	2.99274315324579e-11	-1.41606758003488	0.000270405866496481	1.48777979890537e-06	-1.41646000664097	6.66133814775094e-16	0.999999999999999	TRUE	TRUE	TRUE	TRUE	4	6.10441435789874e-32	SIGN	-1.41561035568923	PREVALENT_DEG
solea_v4.0_unigene462794	NA	NA	NA	1.68296116753012	1.10035549436e-08	1.20641218881912e-10	1.68079201406478	2.19505740362228e-11	2.07826968252466e-13	1.68352193518753	0.000440493399429886	3.22327246615361e-06	1.68337305940116	5.77315972805081e-15	0.999999999999994	TRUE	TRUE	TRUE	TRUE	4	6.15305063865353e-32	SIGN	1.6826620440459	PREVALENT_DEG
solea_v4.0_unigene3689	NA	NA	NA	-1.32285817952392	6.58678655469486e-09	7.00085834735512e-11	-1.32132431617029	2.75359475894042e-09	3.7183719199768e-11	-1.31738004485708	0.00031273666615544	1.88663929310362e-06	-1.3266112647125	1.11022302462516e-16	1	TRUE	TRUE	TRUE	TRUE	4	6.30283944446315e-32	SIGN	-1.32204345131595	PREVALENT_DEG
solea_v4.0_unigene563583	ENSDARG00000006266	30768	stat1a	-3.69459920911552	5.36991598744859e-08	6.89998841946494e-10	-3.65254012352867	4.32988030823512e-12	3.6943958502048e-14	-3.79631293990863	0.0139717878434367	0.00062844754424954	-3.70720668847856	2.22044604925031e-16	1	TRUE	TRUE	TRUE	TRUE	4	7.1847356471925e-32	SIGN	-3.71266474025785	PREVALENT_DEG
solea_v4.0_unigene22083	NA	NA	NA	1.17801410164365	1.38260454292128e-09	1.27834775264164e-11	1.17864442023649	2.15055736399263e-08	3.36653373137235e-10	1.1783491464087	0.000219107893884929	1.02501249059421e-06	1.17519252765842	0	1	TRUE	TRUE	TRUE	TRUE	4	7.20361323015261e-32	SIGN	1.17755004898682	PREVALENT_DEG
solea_v4.0_unigene11224	ENSDARG00000100741	406353	cdc20	-1.91123718459444	3.49166710377678e-08	4.2866176681515e-10	-1.90558558858862	1.81528674586953e-10	2.00262048490006e-12	-1.88533952567451	0.00103477603546342	1.10543732318044e-05	-1.91635143115297	0	1	TRUE	TRUE	TRUE	TRUE	4	7.25043199199507e-32	SIGN	-1.90462843250264	PREVALENT_DEG
solea_v4.0_unigene413170	ENSDARG00000020850	30516	eef1a1l1	-2.20890072307911	3.99718797625364e-08	4.95747555540334e-10	-2.19978946798422	8.94590470912012e-11	9.39438673545361e-13	-2.18246855279886	0.00183955841169697	2.62280287437873e-05	-2.21539265702208	0	1	TRUE	TRUE	TRUE	TRUE	4	7.2708756217007e-32	SIGN	-2.20163785022107	PREVALENT_DEG
solea_v4.0_unigene508373	ENSDARG00000020007	336471	col1a2	-1.34537041133902	2.07104121701371e-10	1.65754091074225e-12	-1.3439001662957	2.48344467753058e-08	3.95700373839184e-10	-1.33690888642896	0.000189026213374717	8.05439763951625e-07	-1.34876179069867	7.7715611723761e-16	0.999999999999999	TRUE	TRUE	TRUE	TRUE	4	7.51331177220231e-32	SIGN	-1.34373531369059	PREVALENT_DEG
solea_v4.0_unigene226075	ENSDARG00000040295	30314	apoeb	-2.62274071488928	3.39336656432512e-10	2.83890357690854e-12	-2.62060603930486	3.00100548783127e-08	4.84033143198591e-10	-2.82157228380425	0.00035764893524219	2.3053117821717e-06	-2.63171188947106	2.22044604925031e-16	1	TRUE	TRUE	TRUE	TRUE	4	8.02232627101747e-32	SIGN	-2.67415773186736	PREVALENT_DEG
solea_v4.0_unigene50719	NA	NA	NA	1.4305961381193	4.8061246281357e-09	4.99097767039704e-11	1.43024935482563	1.1985871297615e-10	1.28378205352195e-12	1.42932842062523	0.000289886638310922	1.69616675676967e-06	1.428712789781	4.88498130835069e-15	0.999999999999995	TRUE	TRUE	TRUE	TRUE	4	8.08960308397346e-32	SIGN	1.42972167583779	PREVALENT_DEG
solea_v4.0_unigene30381	ENSDARG00000100968	557223	si:ch211-1a19.3	-2.27039728245725	2.0571117975396e-08	2.39903958287905e-10	-2.26772095097006	1.38717470601403e-10	1.49739707826958e-12	-2.33496568527378	0.0013863062148876	1.71715348778843e-05	-2.25278654073154	2.22044604925031e-16	1	TRUE	TRUE	TRUE	TRUE	4	8.68787311369748e-32	SIGN	-2.28146761485816	PREVALENT_DEG
solea_v4.0_unigene25478	ENSDARG00000112575	101886133	casp17	-3.16301241707244	1.96123590249754e-08	2.27900986169912e-10	-3.1433128501839	1.16885628352291e-11	1.06422887425909e-13	-3.11377389137837	0.008732791507478	0.00028609312772718	-3.13792782327526	4.44089209850063e-16	1	TRUE	TRUE	TRUE	TRUE	4	8.78926857818241e-32	SIGN	-3.1395067454775	PREVALENT_DEG
solea_v4.0_unigene588497	ENSDARG00000092155	568972	apoc2	-2.48116293698742	2.06986356298938e-08	2.41969273624228e-10	-2.47443849826731	1.35707065771386e-10	1.46300593179039e-12	-2.49984880610065	0.00285096778438473	5.12385915165919e-05	-2.46532385806734	1.11022302462516e-16	1	TRUE	TRUE	TRUE	TRUE	4	8.78990199784832e-32	SIGN	-2.48019352485568	PREVALENT_DEG
solea_v4.0_unigene323685	ENSDARG00000011407	503730	col2a1b	-1.78255930302558	7.41110447915166e-09	7.94945214317026e-11	-1.78020668615989	1.44507366036707e-09	1.86259319720543e-11	-1.77038118515396	0.000759031681377301	7.11227842765213e-06	-1.78328291717039	0	1	TRUE	TRUE	TRUE	TRUE	4	8.91760909096161e-32	SIGN	-1.77910752287746	PREVALENT_DEG
solea_v4.0_unigene2366	ENSDARG00000104108	326845	slco1d1	-1.93895803372202	5.54281423400489e-10	4.79196917673295e-12	-1.93688617107538	3.38866308956834e-09	4.63273448497054e-11	-1.97983105732183	0.000333080747231355	2.07448698876112e-06	-1.94827257020812	1.55431223447522e-15	0.999999999999998	TRUE	TRUE	TRUE	TRUE	4	9.58284315641971e-32	SIGN	-1.95098695808184	PREVALENT_DEG
solea_v4.0_unigene508321	ENSDARG00000036239	266799	gatm	-2.11343409333262	2.27088036809174e-09	2.21065045120734e-11	-2.10941937727015	1.72917163097685e-09	2.26258039132147e-11	-2.15431120209068	0.000574453674522878	4.69285574076084e-06	-2.12855783824579	4.44089209850063e-16	1	TRUE	TRUE	TRUE	TRUE	4	9.86152241438255e-32	SIGN	-2.12643062773481	PREVALENT_DEG
solea_v4.0_unigene94838	ENSDARG00000075159	565942	meltf	-3.0931307368455	2.59708872449369e-09	2.568106840796e-11	-3.07797945010034	5.96119424444332e-10	7.15076924448654e-12	-3.327841215983	0.00292148189742213	5.28730699491563e-05	-3.12447039022271	2.22044604925031e-16	1	TRUE	TRUE	TRUE	TRUE	4	9.88576595247627e-32	SIGN	-3.15585544828789	PREVALENT_DEG
solea_v4.0_unigene97634	NA	NA	NA	-3.54870696518095	1.53804001546807e-08	1.74428203265419e-10	-3.50281742817441	5.45870223054153e-12	4.71253864653632e-14	-3.97541519594724	0.0221247767639054	0.00132791915278963	-3.59720029255148	5.55111512312578e-16	0.999999999999999	TRUE	TRUE	TRUE	TRUE	4	1.01403628676704e-31	SIGN	-3.65603497046352	PREVALENT_DEG
solea_v4.0_unigene326484	NA	NA	NA	-3.99846957637181	0.00238403050716493	0.000109540352855381	-4.05272768968263	1.81018018538623e-16	8.34184417228675e-19	-5.14237684819413	0.0109448345271239	0.000413889287801306	-3.94400152635905	2.22044604925031e-16	1	TRUE	TRUE	TRUE	TRUE	4	1.03075839648118e-31	SIGN	-4.2843939101519	PREVALENT_DEG
solea_v4.0_unigene71180	NA	NA	NA	-1.80029274063029	1.94840900603252e-08	2.26138337688099e-10	-1.79314506203329	1.84325341525163e-10	2.0411953055363e-12	-1.79730927217404	0.000661733233868796	5.65536571886193e-06	-1.81909835262094	4.44089209850063e-16	1	TRUE	TRUE	TRUE	TRUE	4	1.03703720813026e-31	SIGN	-1.80246135686464	PREVALENT_DEG
solea_v4.0_unigene429392	ENSDARG00000040295	30314	apoeb	-2.07221573004089	1.10603983248503e-09	1.01027954363219e-11	-2.07116685685083	2.55850777681801e-08	4.08732425175227e-10	-2.17487825795141	0.00035764893524219	2.30101231217267e-06	-2.07787356928261	0	1	TRUE	TRUE	TRUE	TRUE	4	1.10160796816374e-31	SIGN	-2.09903360353143	PREVALENT_DEG
solea_v4.0_unigene572684	NA	NA	NA	-3.04186992144677	5.84525959534536e-08	7.57608472811141e-10	-3.01664598830489	2.11122466134987e-11	1.99300079747593e-13	-3.04837169390322	0.00874198837437892	0.000287297867666766	-3.04896407283817	1.11022302462516e-16	1	TRUE	TRUE	TRUE	TRUE	4	1.17156898363003e-31	SIGN	-3.03896291912326	PREVALENT_DEG
solea_v4.0_unigene6162	ENSDARG00000006848	799852	parp9	-1.81529665290786	4.77855834833821e-08	6.02667382023408e-10	-1.81409205676121	2.9923927866399e-10	3.43492091972909e-12	-1.82490828184454	0.000763472654490086	7.16737413047442e-06	-1.80624343170955	0	1	TRUE	TRUE	TRUE	TRUE	4	1.18506854288336e-31	SIGN	-1.81513510580579	PREVALENT_DEG
solea_v4.0_unigene7560	NA	NA	NA	-4.75997690196622	3.10696625890907e-05	7.44206921050442e-07	-4.83070331391694	1.644932530838e-14	9.8084930968835e-17	-5.46643734232846	0.0110316289548503	0.000418712016468135	-4.69760514229228	2.22044604925031e-16	1	TRUE	TRUE	TRUE	TRUE	4	1.22260282976413e-31	SIGN	-4.93868067512597	PREVALENT_DEG
solea_v4.0_unigene571212	ENSDARG00000040298	322543	apoa4b.1	-3.08270705601563	1.57244492668061e-10	1.23425473651099e-12	-3.07699112599926	9.13068277281211e-09	1.3324538174259e-10	-3.35058720388189	0.000718136358813849	6.49549429283948e-06	-3.10085543697901	1.22124532708767e-15	0.999999999999999	TRUE	TRUE	TRUE	TRUE	4	1.22947286713993e-31	SIGN	-3.15278520571895	PREVALENT_DEG
solea_v4.0_unigene19490	ENSDARG00000104396	393144	trim25	-1.22574319734338	3.37456803262999e-09	3.40760721182067e-11	-1.22464191300224	1.38587607912258e-08	2.08239444370324e-10	-1.22970486272517	0.000242597375334433	1.28057265572428e-06	-1.22611463941884	0	1	TRUE	TRUE	TRUE	TRUE	4	1.22988341204008e-31	SIGN	-1.22655115312241	PREVALENT_DEG
solea_v4.0_unigene413166	ENSDARG00000020866	570354	apoa4b.2	-2.3827897279866	2.06650121444045e-08	2.41287589948493e-10	-2.38021574788158	3.60699552884447e-10	4.18070980162115e-12	-2.51482268898975	0.00154466333076874	2.0189985722658e-05	-2.36013235665961	0	1	TRUE	TRUE	TRUE	TRUE	4	1.24744499181767e-31	SIGN	-2.40949013037938	PREVALENT_DEG
solea_v4.0_unigene3942	ENSDARG00000104256	84039	bco1	-2.73475524910206	7.88441385383758e-09	8.50119065233119e-11	-2.73089775170173	5.50446933418336e-10	6.53372285163504e-12	-2.89101962849164	0.00268580878029592	4.70697594926586e-05	-2.68224721450638	0	1	TRUE	TRUE	TRUE	TRUE	4	1.2623349476239e-31	SIGN	-2.75972996095045	PREVALENT_DEG
solea_v4.0_unigene24572	NA	NA	NA	-3.01487341211272	1.82138548882104e-08	2.10378049868713e-10	-3.0032622398116	1.2754668717784e-10	1.36790749549757e-12	-3.26327720010691	0.00517212561852769	0.000126772221780616	-2.98963437775744	0	1	TRUE	TRUE	TRUE	TRUE	4	1.29981649825142e-31	SIGN	-3.06776180744717	PREVALENT_DEG
solea_v4.0_unigene331561	ENSDARG00000061797	563016	zgc:154006	-2.58354753842894	3.2351857266236e-08	3.93559514502878e-10	-2.56354007346119	8.20352222918874e-11	8.55600439726441e-13	-2.537016408239	0.00465017443933142	0.00010799106399397	-2.62725064999755	0	1	TRUE	TRUE	TRUE	TRUE	4	1.33380864456817e-31	SIGN	-2.57783866753167	PREVALENT_DEG
solea_v4.0_unigene563173	NA	NA	NA	-2.07375687029896	4.26284996221625e-08	5.30482173820121e-10	-2.07242922157819	3.20453638778872e-10	3.6963371823956e-12	-2.12288760329664	0.000956767119995059	9.71330395526334e-06	-2.05450990879405	0	1	TRUE	TRUE	TRUE	TRUE	4	1.40962075150319e-31	SIGN	-2.08089590099196	PREVALENT_DEG
solea_v4.0_unigene96867	ENSDARG00000089429	561081	si:dkey-205h13.2	-1.71289380215822	4.23721088403331e-09	4.36154753772057e-11	-1.70913514727177	4.21590801723105e-10	4.93357201290269e-12	-1.70949026504998	0.000458179899917171	3.41013494419138e-06	-1.72449201508417	1.77635683940025e-15	0.999999999999998	TRUE	TRUE	TRUE	TRUE	4	1.41230104720091e-31	SIGN	-1.71400280739104	PREVALENT_DEG
solea_v4.0_unigene441008	ENSDARG00000040298	322543	apoa4b.1	-2.47220324680768	3.37911760945078e-09	3.41692083582503e-11	-2.46847369068027	3.20360105823777e-09	4.36631005842768e-11	-2.63762030263851	0.00122901112401238	1.45023655884717e-05	-2.46272013417336	0	1	TRUE	TRUE	TRUE	TRUE	4	1.43400569102134e-31	SIGN	-2.51025434357496	PREVALENT_DEG
solea_v4.0_unigene79	NA	NA	NA	-1.45084512718749	5.43346338476601e-10	4.68984255616055e-12	-1.44979053195271	2.49683422563263e-08	3.98182472513959e-10	-1.47057026240644	0.000203979709789068	9.02297002978584e-07	-1.45471619927057	5.55111512312578e-16	0.999999999999999	TRUE	TRUE	TRUE	TRUE	4	1.48924139800911e-31	SIGN	-1.4564805302043	PREVALENT_DEG
solea_v4.0_unigene56348	ENSDARG00000051804	NA	NA	-2.14593356429267	4.95662941836409e-09	5.17130431363284e-11	-2.14199284426876	7.62378472926016e-10	9.31547498687703e-12	-2.24840188187061	0.000742700063944161	6.89023527084826e-06	-2.14171237472678	5.55111512312578e-16	0.999999999999999	TRUE	TRUE	TRUE	TRUE	4	1.50960173654492e-31	SIGN	-2.16951016628971	PREVALENT_DEG
solea_v4.0_unigene440805	ENSDARG00000040295	30314	apoeb	-2.1895166128129	6.60180316694383e-10	5.7904892370574e-12	-2.18890746318873	5.36608734004883e-08	9.08745289318866e-10	-2.33592497354411	0.00041223473225489	2.90656440191703e-06	-2.19331925971605	0	1	TRUE	TRUE	TRUE	TRUE	4	1.56878692162535e-31	SIGN	-2.22691707731545	PREVALENT_DEG
solea_v4.0_unigene28688	ENSDARG00000069114	100000934	unc93b1	-1.62254430296268	1.17151078110739e-08	1.28933434197771e-10	-1.62280601641349	4.38107373706549e-10	5.1390894276428e-12	-1.65515030642201	0.000416201769001983	2.9632918946449e-06	-1.61470437168891	7.7715611723761e-16	0.999999999999999	TRUE	TRUE	TRUE	TRUE	4	1.60493991548048e-31	SIGN	-1.62880124937177	PREVALENT_DEG
solea_v4.0_unigene4718	NA	NA	NA	1.58934400784089	3.89171995704026e-08	4.80492806048072e-10	1.59011923766215	5.68263537758215e-10	6.77694541608038e-12	1.58722051853059	0.000688320778396216	5.98832348751352e-06	1.58251620936625	0	1	TRUE	TRUE	TRUE	TRUE	4	1.63280123620725e-31	SIGN	1.58729999334997	PREVALENT_DEG
solea_v4.0_unigene509820	ENSDARG00000040445	791754	si:ch211-219a4.3	-2.53469419362522	2.60346592904228e-08	3.10165845538774e-10	-2.52629487774354	2.27837341668213e-10	2.58349282830037e-12	-2.64531993716507	0.00258147565458305	4.42322389076023e-05	-2.5207195253536	1.11022302462516e-16	1	TRUE	TRUE	TRUE	TRUE	4	1.6421155538898e-31	SIGN	-2.55675713347186	PREVALENT_DEG
solea_v4.0_unigene23235	ENSDARG00000005783	559024	ncanb	-2.33407805566229	1.71060727601021e-08	1.95671358406174e-10	-2.33256391109698	3.30966218536059e-10	3.82221844336434e-12	-2.45810440605139	0.00135573899099597	1.67171837599419e-05	-2.31139620677414	2.22044604925031e-16	1	TRUE	TRUE	TRUE	TRUE	4	1.64611260012296e-31	SIGN	-2.3590356448962	PREVALENT_DEG
solea_v4.0_unigene28340	ENSDARG00000055901	550429	steap4	-5.86947030418333	1.15499501969832e-05	2.4535921241374e-07	-5.6101563089142	2.43639539540918e-14	1.49361482835446e-16	-5.46444525999585	0.00478220124831156	0.000112493970896988	-5.35929789572712	1.33226762955019e-15	0.999999999999999	TRUE	TRUE	TRUE	TRUE	4	1.72848177190124e-31	SIGN	-5.57584244220512	PREVALENT_DEG
solea_v4.0_unigene5177	ENSDARG00000105208	405880	zgc:85843	-1.98591281802774	7.16198975363069e-08	9.43275232569413e-10	-1.97590822110001	2.02189147947045e-10	2.2587811528786e-12	-1.96633759861742	0.00112831347083031	1.26523630369605e-05	-2.00709245683009	0	1	TRUE	TRUE	TRUE	TRUE	4	1.7480992640764e-31	SIGN	-1.98381277364381	PREVALENT_DEG
solea_v4.0_unigene414721	ENSDARG00000071701	559821	zgc:162941	-2.78195245174307	1.25199944984853e-08	1.38491258855576e-10	-2.76805087131745	1.92495462052431e-10	2.13704639480076e-12	-2.71624969390037	0.00764687028068559	0.000236208309745518	-2.78895682403079	1.11022302462516e-16	1	TRUE	TRUE	TRUE	TRUE	4	1.9632209586331e-31	SIGN	-2.76380246024792	PREVALENT_DEG
solea_v4.0_unigene534530	NA	NA	NA	-1.55091620280536	4.20307403420047e-09	4.32053867955075e-11	-1.54986632670299	1.38786198733283e-08	2.08742989465161e-10	-1.58666260871732	0.000316090432830984	1.91569959291506e-06	-1.55537300331481	0	1	TRUE	TRUE	TRUE	TRUE	4	1.96416377525516e-31	SIGN	-1.56070453538512	PREVALENT_DEG
solea_v4.0_unigene95436	ENSDARG00000092155	568972	apoc2	-2.63943386460583	2.63617202793601e-09	2.6104358549793e-11	-2.63253619289973	1.73909499944149e-09	2.28313190941226e-11	-2.73399022161964	0.00204279710338134	3.01687634505235e-05	-2.64844852143941	2.22044604925031e-16	1	TRUE	TRUE	TRUE	TRUE	4	1.99415586362779e-31	SIGN	-2.66360220014115	PREVALENT_DEG
solea_v4.0_unigene44613	ENSDARG00000079456	568118	si:ch211-149a19.3	-1.35286335776024	1.96903882403294e-09	1.90031400914365e-11	-1.35138743719967	1.15672484992621e-08	1.71384592343486e-10	-1.35294774558163	0.000274435458872724	1.54060961411584e-06	-1.35817791468289	3.33066907387547e-16	1	TRUE	TRUE	TRUE	TRUE	4	1.99634153138903e-31	SIGN	-1.35384411380611	PREVALENT_DEG
solea_v4.0_unigene96870	NA	NA	NA	-1.52905503470048	2.65804547211702e-08	3.17410701079631e-10	-1.5256778922312	1.10106275214094e-09	1.38262308614354e-11	-1.50206179546618	0.000640963193805622	5.40625288449372e-06	-1.53596497546745	0	1	TRUE	TRUE	TRUE	TRUE	4	1.99705834677517e-31	SIGN	-1.52318992446633	PREVALENT_DEG
solea_v4.0_unigene77336	NA	NA	NA	-5.05758257901744	4.05201929259245e-07	6.22875356487027e-09	-4.92146832239998	3.75086357390363e-13	2.7027588383386e-15	-4.84768490287049	0.0137281735647189	0.000609821534832715	-4.95428731869453	9.99200722162641e-16	0.999999999999999	TRUE	TRUE	TRUE	TRUE	4	1.99905609852882e-31	SIGN	-4.94525578074561	PREVALENT_DEG
solea_v4.0_unigene45333	NA	NA	NA	-7.18773771864629	2.09437192412923e-06	3.71200431810499e-08	-7.76062370921003	2.52599309651099e-13	1.76018789995669e-15	-5.77011602775497	0.00247133698522504	4.07230504477803e-05	-5.71921627827678	1.66533453693773e-15	0.999999999999998	TRUE	TRUE	TRUE	TRUE	4	2.08447209221204e-31	SIGN	-6.60942343347202	PREVALENT_DEG
solea_v4.0_unigene36547	ENSDARG00000030530	406424	slc22a2	5.75535715200806	1.95138337153449e-05	4.41247737889403e-07	5.51565208701159	1.83965233908766e-13	1.25623515404813e-15	5.42177625982352	0.00556247478130143	0.000141957768713959	5.19541120755587	0	1	TRUE	TRUE	TRUE	TRUE	4	2.12104788610388e-31	SIGN	5.47204917659976	PREVALENT_DEG
solea_v4.0_unigene69427	ENSDARG00000075931	447860	acsl5	-3.21528137992706	1.3122469287609e-09	1.20596443962161e-11	-3.20375155310202	7.42674028909325e-09	1.06303711720717e-10	-3.55271340407611	0.00205202430303086	3.04328107566891e-05	-3.24561402493686	0	1	TRUE	TRUE	TRUE	TRUE	4	2.12410953144703e-31	SIGN	-3.30434009051051	PREVALENT_DEG
solea_v4.0_unigene51469	ENSDARG00000055504	100000085	si:ch211-212k18.7	-1.60399301203038	4.26103284864237e-10	3.62430900546544e-12	-1.6027799530735	6.45698817291663e-09	9.17016753505964e-11	-1.63335246756149	0.000230581909284796	1.16884838807961e-06	-1.60932818145674	3.5527136788005e-15	0.999999999999996	TRUE	TRUE	TRUE	TRUE	4	2.15508898599618e-31	SIGN	-1.61236340353053	PREVALENT_DEG
solea_v4.0_unigene280497	ENSDARG00000022183	436894	gsto1	2.39977663760446	3.99718797625364e-08	4.95704824534856e-10	2.39233871332953	2.03776857064872e-10	2.28220973838888e-12	2.4178554117341	0.00260616788687143	4.49464787080885e-05	2.39307030727708	0	1	TRUE	TRUE	TRUE	TRUE	4	2.24986642863054e-31	SIGN	2.40076026748629	PREVALENT_DEG
solea_v4.0_unigene414638	ENSDARG00000112159	NA	NA	-3.05269340610814	6.95455268428257e-09	7.44030971963359e-11	-3.03111856362901	1.96038501242091e-10	2.18733085452354e-12	-3.1637802792572	0.00896257586962843	0.000301506008517454	-3.11218829498007	2.22044604925031e-16	1	TRUE	TRUE	TRUE	TRUE	4	2.57695833116016e-31	SIGN	-3.0899451359936	PREVALENT_DEG
solea_v4.0_unigene602739	NA	NA	NA	2.42103842384492	1.53341356495331e-09	1.44562655392322e-11	2.41954286731249	3.29955857744308e-09	4.50170189940216e-11	2.31943840937412	0.0048583498169144	0.000115335772779702	2.41926391159314	0	1	TRUE	TRUE	TRUE	TRUE	4	2.59147097994971e-31	SIGN	2.39482090303117	PREVALENT_DEG
solea_v4.0_unigene570775	ENSDARG00000069710	557188	vwa10.2	-2.45152465699156	2.3606148565081e-09	2.31448990805554e-11	-2.44808554796778	2.04784476660838e-08	3.18000751357145e-10	-2.58516263859244	0.000528934746737071	4.18251799564132e-06	-2.4705123866046	0	1	TRUE	TRUE	TRUE	TRUE	4	2.69182665962254e-31	SIGN	-2.4888213075391	PREVALENT_DEG
solea_v4.0_unigene65971	ENSDARG00000026629	393461	gmds	-1.51940242461126	1.48337154163226e-08	1.6698521802757e-10	-1.51685234332466	6.53535420341281e-10	7.93076777372676e-12	-1.52827797428627	0.00038445129441066	2.58770456508781e-06	-1.52634785766581	7.7715611723761e-16	0.999999999999999	TRUE	TRUE	TRUE	TRUE	4	2.74451149211171e-31	SIGN	-1.522720149972	PREVALENT_DEG
solea_v4.0_unigene324304	ENSDARG00000109467	NA	NA	-1.66548955670406	4.31702816496883e-08	5.38430166806404e-10	-1.6659401727319	7.06624621122025e-10	8.60461764583726e-12	-1.7100378592533	0.000458179899917171	3.4102763113511e-06	-1.65293128758935	2.22044604925031e-16	1	TRUE	TRUE	TRUE	TRUE	4	2.93332557147984e-31	SIGN	-1.67359971906965	PREVALENT_DEG
solea_v4.0_unigene71998	ENSDARG00000089432	563681	si:ch211-212k18.15	-4.47742093882675	2.99952297033406e-07	4.52029397755619e-09	-4.37960752442827	5.45093397000265e-12	4.69658743121301e-14	-4.57380543765826	0.017644302830238	0.000904349830036059	-4.46243947293041	0	1	TRUE	TRUE	TRUE	TRUE	4	3.02379318591955e-31	SIGN	-4.47331834346092	PREVALENT_DEG
solea_v4.0_unigene69314	NA	NA	NA	-5.01677616449836	0.0398034683996328	0.00416330081209025	-4.9263059867337	1.57392835724663e-17	6.26406342431629e-20	-6.38667767728919	0.00397010779912414	8.35680365780538e-05	-4.90556246949928	1.33226762955019e-15	0.999999999999999	TRUE	TRUE	TRUE	TRUE	4	3.12448635022814e-31	SIGN	-5.30883057450513	PREVALENT_DEG
solea_v4.0_unigene440580	ENSDARG00000079078	497162	si:ch211-5k11.8	-1.3214487806342	6.63862764118894e-11	4.86777680082709e-13	-1.32012392791148	9.0264231174932e-09	1.31469896823704e-10	-1.32560490432635	0.000155035007608455	5.54032828035923e-07	-1.32579697297528	3.61932706027801e-14	0.999999999999964	TRUE	TRUE	TRUE	TRUE	4	3.16883914214454e-31	SIGN	-1.32324364646183	PREVALENT_DEG
solea_v4.0_unigene2506	ENSDARG00000055901	550429	steap4	-2.95089694117416	3.05036054052173e-10	2.509340016435e-12	-2.94645031013381	1.80528363379795e-08	2.77561413323773e-10	-3.22335668208795	0.000691477787005589	6.10399746482513e-06	-2.96168200427048	8.88178419700125e-16	0.999999999999999	TRUE	TRUE	TRUE	TRUE	4	3.186633540797e-31	SIGN	-3.0205964844166	PREVALENT_DEG
solea_v4.0_unigene671014	ENSDARG00000022183	436894	gsto1	2.34503457950338	5.99854604573646e-08	7.79989436805073e-10	2.33557748755459	1.67223846051805e-10	1.83546911041361e-12	2.31702455325217	0.00306913469800541	5.72167968417431e-05	2.34990094853953	0	1	TRUE	TRUE	TRUE	TRUE	4	3.21929463896575e-31	SIGN	2.33688439221242	PREVALENT_DEG
solea_v4.0_unigene69702	NA	NA	NA	-2.8882808390876	6.05905182048073e-10	5.27212570588904e-12	-2.88259501803904	6.84962131637268e-09	9.75647778620323e-11	-3.11364490399887	0.000702907351471222	6.27227758120529e-06	-2.90817347889636	1.22124532708767e-15	0.999999999999999	TRUE	TRUE	TRUE	TRUE	4	3.3504974216768e-31	SIGN	-2.94817356000547	PREVALENT_DEG
solea_v4.0_unigene19489	ENSDARG00000036832	792062	cyt1l	1.55883202061386	1.44006379862786e-09	1.34153068294918e-11	1.56023405864824	1.31071023582414e-09	1.67476590668773e-11	1.56406243086787	0.000329479491331164	2.04285566472611e-06	1.55475341296453	5.99520433297585e-15	0.999999999999994	TRUE	TRUE	TRUE	TRUE	4	3.50058646960036e-31	SIGN	1.55947048077362	PREVALENT_DEG
solea_v4.0_unigene19669	ENSDARG00000038095	445073	socs1a	-2.23744877386093	1.65731492262492e-08	1.88649514928884e-10	-2.2307407796612	9.12658911823223e-10	1.12664499099529e-11	-2.21262603877888	0.00227583254050593	3.63083401793672e-05	-2.24398207795685	0	1	TRUE	TRUE	TRUE	TRUE	4	3.58503862767064e-31	SIGN	-2.23119941756447	PREVALENT_DEG
solea_v4.0_unigene46370	NA	NA	NA	-3.15773671843551	1.73376290429387e-09	1.65145644593977e-11	-3.14645307154484	1.3175724988696e-08	1.97608275909223e-10	-3.66995964026749	0.00153230129634531	1.99289973618132e-05	-3.09181336057498	0	1	TRUE	TRUE	TRUE	TRUE	4	3.64321507890426e-31	SIGN	-3.2664906977057	PREVALENT_DEG
solea_v4.0_unigene508222	ENSDARG00000003216	325557	anxa2a	-1.37378064764923	3.66555164393818e-09	3.73727663804644e-11	-1.37263346001882	1.22631637813136e-08	1.83236772043089e-10	-1.38730616791359	0.000274435458872724	1.53584006917548e-06	-1.37865355526935	3.33066907387547e-16	1	TRUE	TRUE	TRUE	TRUE	4	3.84414970375678e-31	SIGN	-1.37809345771275	PREVALENT_DEG
solea_v4.0_unigene38354	NA	NA	NA	-1.67596914703244	6.92606935232587e-09	7.39956310966871e-11	-1.67350609984312	9.16305416624452e-10	1.13242604903315e-11	-1.69820235691439	0.000406324581778433	2.79734700204954e-06	-1.68212541050805	1.66533453693773e-15	0.999999999999998	TRUE	TRUE	TRUE	TRUE	4	4.01134938052629e-31	SIGN	-1.6824507535745	PREVALENT_DEG
solea_v4.0_unigene56445	ENSDARG00000087767	100334396	LOC100334396	-2.14221357058341	4.47388241603521e-08	5.60492817942092e-10	-2.13092528633198	2.91202041263925e-10	3.33452972820023e-12	-2.12425112266353	0.00149605535347263	1.91368063647665e-05	-2.16979834552491	2.22044604925031e-16	1	TRUE	TRUE	TRUE	TRUE	4	4.04141312428304e-31	SIGN	-2.14179708127596	PREVALENT_DEG
solea_v4.0_unigene94801	ENSDARG00000099562	100322265	lygl2	-5.98129025520938	7.08108711290597e-06	1.43403906670675e-07	-5.7248960849475	5.33975104793724e-14	3.3853469847277e-16	-5.56536706252531	0.00594615293615208	0.000158929433316507	-5.46910427087485	1.99840144432528e-15	0.999999999999998	TRUE	TRUE	TRUE	TRUE	4	4.18999900026673e-31	SIGN	-5.68516441838926	PREVALENT_DEG
solea_v4.0_unigene7165	NA	NA	NA	-3.49399892380986	5.17979573748832e-08	6.59058634457445e-10	-3.44504571329309	3.37588656453617e-11	3.31412966746114e-13	-3.93703127995018	0.0235742389271503	0.00145973077026892	-3.55324690741229	0	1	TRUE	TRUE	TRUE	TRUE	4	4.26511746535964e-31	SIGN	-3.60733070611635	PREVALENT_DEG
solea_v4.0_unigene50455	ENSDARG00000103343	NA	NA	-1.4829692495228	6.28368420053449e-09	6.66992554701353e-11	-1.48142015411562	1.73748352914622e-08	2.66279012841668e-10	-1.49411098173071	0.000398426578818132	2.69289853579075e-06	-1.49055555535304	0	1	TRUE	TRUE	TRUE	TRUE	4	4.49185706173114e-31	SIGN	-1.48726398518054	PREVALENT_DEG
solea_v4.0_unigene8216	ENSDARG00000061196	100001725	emilin2a	-3.11833713970059	5.17979573748832e-08	6.58886039691822e-10	-3.08985605823343	2.67680525972664e-11	2.57550457191964e-13	-3.00193665709205	0.0114907309740735	0.000449776831731992	-3.14061884552096	3.33066907387547e-16	1	TRUE	TRUE	TRUE	TRUE	4	4.91868932891625e-31	SIGN	-3.08768717513676	PREVALENT_DEG
solea_v4.0_unigene3364	ENSDARG00000005704	393332	eps8l3b	-2.46953309885752	3.44779767127185e-08	4.22794502070795e-10	-2.45674583224205	4.48303488615386e-10	5.26495229612539e-12	-2.46296273042201	0.00330832869226431	6.38473712150437e-05	-2.49539370109214	1.11022302462516e-16	1	TRUE	TRUE	TRUE	TRUE	4	5.24932643176136e-31	SIGN	-2.47115884065343	PREVALENT_DEG
solea_v4.0_unigene562722	NA	NA	NA	1.7813863210893	1.30983760471006e-09	1.20192084567453e-11	1.78179191122763	1.73909499944149e-09	2.2813634938804e-11	1.80514474486692	0.000420891088181056	3.0297960493886e-06	1.77790788995342	5.99520433297585e-15	0.999999999999994	TRUE	TRUE	TRUE	TRUE	4	5.31237613583491e-31	SIGN	1.78655771678432	PREVALENT_DEG
solea_v4.0_unigene69617	NA	NA	NA	-1.13756424103227	1.01890388166219e-09	9.26418563055466e-12	-1.13644275310387	2.69151516441352e-07	5.17179844467672e-09	-1.13775771006482	0.000189026213374717	8.06009100590781e-07	-1.13988584383988	0	1	TRUE	TRUE	TRUE	TRUE	4	5.31883657874937e-31	SIGN	-1.13791263701021	PREVALENT_DEG
solea_v4.0_unigene467613	NA	NA	NA	-2.23878135112065	1.09226929624178e-07	1.49502634159268e-09	-2.22582413453993	2.05946503848491e-10	2.31801259742891e-12	-2.21202571449313	0.00235944884686748	3.81544723456576e-05	-2.26187281442295	1.11022302462516e-16	1	TRUE	TRUE	TRUE	TRUE	4	5.44108186795056e-31	SIGN	-2.23462600364417	PREVALENT_DEG
solea_v4.0_unigene184278	NA	NA	NA	-1.26137014533421	8.58506277914066e-09	9.30461140045692e-11	-1.26027069900106	2.0882433464867e-08	3.25148908159847e-10	-1.26966389012317	0.000297345845792212	1.75364592581977e-06	-1.26247336902307	0	1	TRUE	TRUE	TRUE	TRUE	4	5.46396503061175e-31	SIGN	-1.26344452587038	PREVALENT_DEG
solea_v4.0_unigene51100	ENSDARG00000101632	562371	cyp2k20	1.48313972617632	1.05138848423493e-07	1.43172917516872e-09	1.48293731659895	7.71108021444558e-10	9.44367734683532e-12	1.47330795208313	0.000669698553947694	5.77011354305109e-06	1.48053415444401	0	1	TRUE	TRUE	TRUE	TRUE	4	5.56145056358849e-31	SIGN	1.4799797873256	PREVALENT_DEG
solea_v4.0_unigene280026	NA	NA	NA	-2.15505526076876	2.35952796207161e-08	2.79785924356317e-10	-2.1488548330279	2.96506552648838e-09	4.02877916111324e-11	-2.21815784295337	0.000776697497654463	7.3598039612529e-06	-2.17365449677685	0	1	TRUE	TRUE	TRUE	TRUE	4	5.56581411580121e-31	SIGN	-2.17393060838172	PREVALENT_DEG
solea_v4.0_unigene281734	NA	NA	NA	-2.51880787408212	4.60793356045242e-08	5.79861190514899e-10	-2.50484350195055	2.64746662003232e-10	3.00571199844473e-12	-2.47234655603156	0.00472206707621862	0.000110188159256547	-2.53966393485061	0	1	TRUE	TRUE	TRUE	TRUE	4	5.88788798674813e-31	SIGN	-2.50891546672871	PREVALENT_DEG
solea_v4.0_unigene36820	NA	NA	NA	-2.50739604221921	7.20806429101668e-09	7.72159570833363e-11	-2.50095919813511	2.28040362535375e-09	3.05391296846006e-11	-2.64244564621357	0.00194193024956927	2.80401602856392e-05	-2.49489737623537	2.22044604925031e-16	1	TRUE	TRUE	TRUE	TRUE	4	6.50058242746117e-31	SIGN	-2.53642456570082	PREVALENT_DEG
solea_v4.0_unigene563289	NA	NA	NA	-2.24728338740321	2.8478714965981e-08	3.44056319858847e-10	-2.24085564166825	1.0299000957013e-09	1.28575713665265e-11	-2.22613045613584	0.0021846024769059	3.41982876220013e-05	-2.25045909007611	1.11022302462516e-16	1	TRUE	TRUE	TRUE	TRUE	4	6.52360771621871e-31	SIGN	-2.24118214382085	PREVALENT_DEG
solea_v4.0_unigene441487	ENSDARG00000036832	792062	cyt1l	1.34281132643008	2.13833768573331e-09	2.07565006715827e-11	1.34357579064687	1.18158764159723e-09	1.49162858260563e-11	1.34578199734508	0.000241941426527104	1.26080877149434e-06	1.33908636107817	1.17683640610267e-14	0.999999999999988	TRUE	TRUE	TRUE	TRUE	4	6.59447105227917e-31	SIGN	1.34281386887505	PREVALENT_DEG
solea_v4.0_unigene281403	NA	NA	NA	-7.14783343812606	2.72295472171703e-06	4.95539044176217e-08	-7.72175532118752	8.55740820373729e-13	6.54861010424248e-15	-5.72865496333024	0.00280694466137072	5.01338112259901e-05	-5.67892646656696	1.33226762955019e-15	0.999999999999999	TRUE	TRUE	TRUE	TRUE	4	7.93173917543657e-31	SIGN	-6.56929254730269	PREVALENT_DEG
solea_v4.0_unigene511120	NA	NA	NA	-2.59335181386078	3.68256442132424e-08	4.54154999934259e-10	-2.58386317964617	3.83892612625707e-10	4.46025211150103e-12	-2.70187430625553	0.00293382148206776	5.32602698881174e-05	-2.59172302991818	2.22044604925031e-16	1	TRUE	TRUE	TRUE	TRUE	4	8.36589657140462e-31	SIGN	-2.61770308242017	PREVALENT_DEG
solea_v4.0_unigene456950	ENSDARG00000035809	325675	col1a1b	-1.31265079845744	9.88818059685572e-09	1.07998117665626e-10	-1.31074470216639	3.93913305191655e-09	5.43480443414824e-11	-1.30083545548638	0.00035764893524219	2.27270697758205e-06	-1.31562102955532	6.66133814775094e-16	0.999999999999999	TRUE	TRUE	TRUE	TRUE	4	8.42738224668081e-31	SIGN	-1.30996299641638	PREVALENT_DEG
solea_v4.0_unigene183201	NA	NA	NA	-2.74657869210468	4.73574211303696e-09	4.90777894645654e-11	-2.74079002915615	2.00051944839774e-08	3.0953435956217e-10	-3.02614971317243	0.000887157012926025	8.74644394813257e-06	-2.75615744976009	1.11022302462516e-16	1	TRUE	TRUE	TRUE	TRUE	4	8.47247730322485e-31	SIGN	-2.81741897104834	PREVALENT_DEG
solea_v4.0_unigene326019	NA	NA	NA	-4.54718712367924	0.000625017432061079	2.26528336457003e-05	-4.46850332046938	1.27100657452084e-14	7.47233302434399e-17	-5.35769875967919	0.0107487661319382	0.000400470716939131	-4.51282857546073	0	1	TRUE	TRUE	TRUE	TRUE	4	8.60251438891797e-31	SIGN	-4.72155444482214	PREVALENT_DEG
solea_v4.0_unigene546444	ENSDARG00000036832	792062	cyt1l	1.30684667271099	6.50208422751089e-10	5.69394378503796e-12	1.3077239184708	8.51898828394082e-09	1.23365323983335e-10	1.30686665825946	0.000218194132598767	1.01159687226352e-06	1.30319761395503	7.88258347483861e-15	0.999999999999992	TRUE	TRUE	TRUE	TRUE	4	8.6435103131382e-31	SIGN	1.30615871584907	PREVALENT_DEG
solea_v4.0_unigene337847	NA	NA	NA	-7.43967795710477	8.94868139090507e-07	1.4848019514791e-08	-8.00956563805064	1.28033017310012e-11	1.1693002837697e-13	-5.89238542019121	0.00758471234429126	0.000233006856788488	-5.97357061660218	0	1	TRUE	TRUE	TRUE	TRUE	4	8.74917306116982e-31	SIGN	-6.8287999079872	PREVALENT_DEG
solea_v4.0_unigene584215	ENSDARG00000036834	550522	krt92	1.51053466203705	2.15447742077499e-10	1.73323509318062e-12	1.51179821622973	8.17598006131589e-09	1.1759893119893e-10	1.52502998370675	0.000224133616250594	1.08295253767219e-06	1.506950279255	2.46469511466785e-14	0.999999999999975	TRUE	TRUE	TRUE	TRUE	4	8.82169146852739e-31	SIGN	1.51357828530713	PREVALENT_DEG
solea_v4.0_unigene33637	NA	NA	NA	2.94652941776747	6.75480220780604e-08	8.86816027505646e-10	2.92829249696636	9.56174656372244e-11	1.00811599715269e-12	2.93516622897935	0.00890700606661346	0.000299139080997143	2.94092036155698	2.22044604925031e-16	1	TRUE	TRUE	TRUE	TRUE	4	1.14649526348907e-30	SIGN	2.93772712631754	PREVALENT_DEG
solea_v4.0_unigene24641	ENSDARG00000114063	100536739	parm1	-2.05843200839617	4.68330620010406e-08	5.90000166551748e-10	-2.05245532247369	1.74989268094901e-09	2.30191161214072e-11	-2.05831688680701	0.00141395960377511	1.77312627313231e-05	-2.07188317355786	0	1	TRUE	TRUE	TRUE	TRUE	4	1.15437714933523e-30	SIGN	-2.06027184780868	PREVALENT_DEG
solea_v4.0_unigene45978	NA	NA	NA	-1.49644892341104	6.09362687729265e-08	7.94054927654582e-10	-1.49271598632841	3.03354502408761e-10	3.48639513311563e-12	-1.48804169251105	0.000528925191514562	4.15887633648868e-06	-1.50162599492426	1.33226762955019e-15	0.999999999999999	TRUE	TRUE	TRUE	TRUE	4	1.16828661252747e-30	SIGN	-1.49470814929369	PREVALENT_DEG
solea_v4.0_unigene69601	ENSDARG00000002663	336159	optn	-1.20991503801528	9.68301367257136e-09	1.0548681775731e-10	-1.20855588717133	4.39922068808463e-08	7.29572742421542e-10	-1.20774541181954	0.000307524871361946	1.85090377820135e-06	-1.2140530191636	0	1	TRUE	TRUE	TRUE	TRUE	4	1.29911567478555e-30	SIGN	-1.21006733904244	PREVALENT_DEG
solea_v4.0_unigene3117	ENSDARG00000038306	335842	tsc22d1	1.30697509764685	1.68379311088326e-08	1.92368994637147e-10	1.30746026899871	2.20767277603338e-08	3.46519229194459e-10	1.31871593087553	0.00035764893524219	2.29212121028388e-06	1.30471363480681	0	1	TRUE	TRUE	TRUE	TRUE	4	1.31772499451477e-30	SIGN	1.30946623308197	PREVALENT_DEG
solea_v4.0_unigene18309	ENSDARG00000092488	100536128	khnyn	-1.51769803297551	1.00054703449968e-07	1.35802588559999e-09	-1.5148165609599	7.36025473157254e-10	8.97291213610226e-12	-1.5170270263857	0.000608189804127659	5.03639929964672e-06	-1.52217811119486	3.33066907387547e-16	1	TRUE	TRUE	TRUE	TRUE	4	1.33126609166964e-30	SIGN	-1.51792993287899	PREVALENT_DEG
solea_v4.0_unigene3149	ENSDARG00000087767	100334396	LOC100334396	-2.20641123618739	3.44634799434423e-08	4.22135391700986e-10	-2.19938222432447	1.82694774358031e-09	2.41603060071296e-11	-2.18168424030871	0.00213466268054306	3.25165324685191e-05	-2.21462007457651	1.11022302462516e-16	1	TRUE	TRUE	TRUE	TRUE	4	1.33163151676963e-30	SIGN	-2.20052444384927	PREVALENT_DEG
solea_v4.0_unigene512974	ENSDARG00000032639	436636	cd36	-2.63929716926723	6.33966740229383e-08	8.27887124281726e-10	-2.6211898371592	3.38748567351965e-10	3.92155512267531e-12	-2.569742182539	0.00628129623571025	0.000174256243803952	-2.65805448745357	0	1	TRUE	TRUE	TRUE	TRUE	4	1.33630149572163e-30	SIGN	-2.62207091910475	PREVALENT_DEG
solea_v4.0_unigene612347	NA	NA	NA	-3.41997421503976	1.00404088836843e-07	1.36585123433407e-09	-3.3886132865205	3.16789237512765e-11	3.09224517555401e-13	-3.32641804598159	0.0149254352050653	0.000697047408736936	-3.39803616300008	3.33066907387547e-16	1	TRUE	TRUE	TRUE	TRUE	4	1.40802407206381e-30	SIGN	-3.38326042763548	PREVALENT_DEG
solea_v4.0_unigene183202	NA	NA	NA	-3.9516524139024	3.39375378204588e-06	6.34507092967047e-08	-3.94824014994016	8.51360536485068e-11	8.92852622399505e-13	-4.35789953394359	0.000100615510838983	2.71174327495095e-07	-3.95736224615884	5.55111512312578e-16	0.999999999999999	TRUE	TRUE	TRUE	TRUE	4	1.43595650354027e-30	SIGN	-4.05378858598625	PREVALENT_DEG
solea_v4.0_unigene96974	NA	NA	NA	-2.53110996869976	9.13435879363578e-08	1.22707115736272e-09	-2.51913579798979	4.20947397359585e-10	4.92016438472242e-12	-2.5667754948889	0.00401665409139975	8.55382975755427e-05	-2.52585611631631	0	1	TRUE	TRUE	TRUE	TRUE	4	1.52232890878817e-30	SIGN	-2.53571934447369	PREVALENT_DEG
solea_v4.0_unigene61570	NA	NA	NA	-2.35339770654625	2.53496701570727e-09	2.50313786520068e-11	-2.34938444563584	1.17299330304088e-08	1.73958788972129e-10	-2.40571785451132	0.00103931255086933	1.11318632386088e-05	-2.37619485267211	5.55111512312578e-16	0.999999999999999	TRUE	TRUE	TRUE	TRUE	4	1.52305042235206e-30	SIGN	-2.37117371484138	PREVALENT_DEG
solea_v4.0_unigene184279	NA	NA	NA	-1.43829217521939	1.30544563865373e-08	1.45497230358759e-10	-1.43737806875209	3.00025858836965e-08	4.83493703530035e-10	-1.46769492348608	0.000399970556464956	2.74243182829624e-06	-1.43985666760563	0	1	TRUE	TRUE	TRUE	TRUE	4	1.5433170470217e-30	SIGN	-1.4458054587658	PREVALENT_DEG
solea_v4.0_unigene226583	ENSDARG00000100741	406353	cdc20	-2.42632659034307	4.47388241603521e-08	5.60433638006373e-10	-2.41956352707151	6.18885069680662e-10	7.4670674515304e-12	-2.46316033451392	0.00294218830264664	5.36393973523017e-05	-2.41752477199417	2.22044604925031e-16	1	TRUE	TRUE	TRUE	TRUE	4	1.60277865302633e-30	SIGN	-2.43164380598067	PREVALENT_DEG
solea_v4.0_unigene562576	NA	NA	NA	-1.24073587286418	1.67077705075509e-08	1.90648591525986e-10	-1.23910343718937	2.92281629232008e-08	4.69789352389388e-10	-1.23834081718142	0.000360959330864154	2.38171464757189e-06	-1.24543401933709	0	1	TRUE	TRUE	TRUE	TRUE	4	1.72898213508555e-30	SIGN	-1.24090353664301	PREVALENT_DEG
solea_v4.0_unigene71288	ENSDARG00000075963	30757	mhc1uba	-3.32907903506656	2.24551397068892e-09	2.18282060308033e-11	-3.31669320176181	2.10031203354283e-08	3.2790795328877e-10	-3.7086593341606	0.00421032939740701	9.21321905563021e-05	-3.37176798745668	1.11022302462516e-16	1	TRUE	TRUE	TRUE	TRUE	4	1.93913897075343e-30	SIGN	-3.43154988961141	PREVALENT_DEG
solea_v4.0_unigene334566	ENSDARG00000051804	NA	NA	-2.7543220418872	8.76969694699186e-08	1.17094237088845e-09	-2.74544283782011	4.54323022521618e-10	5.34199113200953e-12	-2.83547212396322	0.00509580607071776	0.000123819334772363	-2.71176424772659	0	1	TRUE	TRUE	TRUE	TRUE	4	1.98105894359997e-30	SIGN	-2.76175031284928	PREVALENT_DEG
solea_v4.0_unigene281427	ENSDARG00000092731	751750	mhc1uka	-3.41283226450499	2.17202704848184e-07	3.15797728665148e-09	-3.38490001699636	6.5919678128119e-11	6.72912787482963e-13	-3.5436280919427	0.0142320729145474	0.000648701103101281	-3.37972008153565	0	1	TRUE	TRUE	TRUE	TRUE	4	1.98803830448991e-30	SIGN	-3.43027011374493	PREVALENT_DEG
solea_v4.0_unigene440673	ENSDARG00000092731	751750	mhc1uka	-2.970190697834	2.09208942967498e-08	2.45151891995323e-10	-2.94997039812531	1.24381382069246e-09	1.58234100076921e-11	-3.11880476947163	0.00804486822166319	0.00025411942350792	-3.02745791894279	0	1	TRUE	TRUE	TRUE	TRUE	4	2.04030986397942e-30	SIGN	-3.01660594609343	PREVALENT_DEG
solea_v4.0_unigene429840	ENSDARG00000007024	436604	uox	-1.53732862324163	2.55528465162565e-07	3.78658502964401e-09	-1.53681288520335	1.20726973488178e-09	1.52742128166862e-11	-1.54767575127221	0.000691477787005589	6.11235077746876e-06	-1.53086207561076	0	1	TRUE	TRUE	TRUE	TRUE	4	2.07759085185891e-30	SIGN	-1.53816983383199	PREVALENT_DEG
solea_v4.0_unigene440437	NA	NA	NA	-1.57644815770654	1.25159747088903e-08	1.38271986965351e-10	-1.57554596380323	3.87943051621194e-08	6.35465995743138e-10	-1.62445263056504	0.00044868084341347	3.30198023291298e-06	-1.57869732021686	0	1	TRUE	TRUE	TRUE	TRUE	4	2.12015916949871e-30	SIGN	-1.58878601807292	PREVALENT_DEG
solea_v4.0_unigene22176	NA	NA	NA	-7.12377782582264	3.46974415687623e-06	6.49859203951316e-08	-7.69495893261083	5.54225789674276e-12	4.8062311882101e-14	-5.66644973413579	0.00391467018293872	8.19451278344525e-05	-5.65675402046428	3.33066907387547e-16	1	TRUE	TRUE	TRUE	TRUE	4	2.19491621647054e-30	SIGN	-6.53548512825838	PREVALENT_DEG
solea_v4.0_unigene565724	NA	NA	NA	2.62022551409366	1.07770883091338e-07	1.47359173377309e-09	2.61050738063464	3.36695500188157e-10	3.89308580024848e-12	2.62181801081683	0.00627078208212537	0.000173823522315582	2.60915360037612	0	1	TRUE	TRUE	TRUE	TRUE	4	2.2108363581467e-30	SIGN	2.61542612648031	PREVALENT_DEG
solea_v4.0_unigene510142	NA	NA	NA	-2.91699184014453	1.00054703449968e-07	1.3577898214567e-09	-2.89181346676578	3.10759340580608e-10	3.57583712663624e-12	-3.01645124700437	0.00761674400870029	0.000234533173288425	-2.94923771383186	0	1	TRUE	TRUE	TRUE	TRUE	4	2.29763585132366e-30	SIGN	-2.94362356693663	PREVALENT_DEG
solea_v4.0_unigene37502	NA	NA	NA	-3.04782088295712	6.93803260635211e-08	9.11840763499119e-10	-3.01823147148793	2.70471485707353e-10	3.07826086931284e-12	-3.05124755822204	0.0133446087784765	0.000582518881953849	-3.11157584282827	1.11022302462516e-16	1	TRUE	TRUE	TRUE	TRUE	4	2.42444359719703e-30	SIGN	-3.05721893887384	PREVALENT_DEG
solea_v4.0_unigene24594	ENSDARG00000113989	100007521	socs1b	-2.2134794900004	5.57010069353252e-08	7.18055132073146e-10	-2.20758934936844	6.40145485905534e-10	7.7503998921952e-12	-2.18499089236921	0.00234425996983336	3.77270552467864e-05	-2.20723300254163	3.33066907387547e-16	1	TRUE	TRUE	TRUE	TRUE	4	2.42769794968371e-30	SIGN	-2.20332318356992	PREVALENT_DEG
solea_v4.0_unigene440893	NA	NA	NA	1.16952036495736	1.17740311955182e-08	1.29746373737955e-10	1.17060098907574	7.28134991642375e-08	1.26897426277012e-09	1.1728106127352	0.000306194744982017	1.83862226424057e-06	1.16619740929864	0	1	TRUE	TRUE	TRUE	TRUE	4	2.53700306210285e-30	SIGN	1.16978234401673	PREVALENT_DEG
solea_v4.0_unigene37240	ENSDARG00000009341	724004	nrap	-1.50695207451732	2.17260407339222e-07	3.16185064662173e-09	-1.50145704952795	1.57901890584042e-09	2.05067390368886e-11	-1.48823757995129	0.000783207565088037	7.49193104434164e-06	-1.51847617620497	0	1	TRUE	TRUE	TRUE	TRUE	4	2.59450408314214e-30	SIGN	-1.50378072005038	PREVALENT_DEG
solea_v4.0_unigene102797	ENSDARG00000077810	327127	otud4	-2.3349463171613	5.33708700423408e-08	6.84090972184042e-10	-2.32939705513715	3.91165979650687e-10	4.55568254473778e-12	-2.35856899315206	0.00226126725140408	3.58969853621006e-05	-2.31550421119797	6.66133814775094e-16	0.999999999999999	TRUE	TRUE	TRUE	TRUE	4	2.72975537087422e-30	SIGN	-2.33460414416212	PREVALENT_DEG
solea_v4.0_unigene329096	ENSDARG00000043249	792160	irf1b	-2.84413958484167	1.16636925040516e-07	1.61111075385229e-09	-2.83231714322494	3.61034292616245e-10	4.18963129680351e-12	-2.9008672921508	0.00690925698153793	0.000202038599627712	-2.81564846192837	0	1	TRUE	TRUE	TRUE	TRUE	4	2.80115274679033e-30	SIGN	-2.84824312053645	PREVALENT_DEG
solea_v4.0_unigene429604	ENSDARG00000075159	565942	meltf	-3.36402533751695	1.88098333373402e-09	1.80745056999261e-11	-3.34980334636362	1.18161887289092e-08	1.75568004574213e-10	-3.67768988466059	0.00677783577212601	0.000195428286907261	-3.40811043311229	2.22044604925031e-16	1	TRUE	TRUE	TRUE	TRUE	4	2.89693372803093e-30	SIGN	-3.44990725041336	PREVALENT_DEG
solea_v4.0_unigene335113	NA	NA	NA	-7.16447902317914	3.21498431086602e-06	5.95858067922625e-08	-7.73519573410582	1.85680363060721e-11	1.73726914188916e-13	-5.67473212927772	0.00519685812098201	0.000127679075575494	-5.69765905601206	0	1	TRUE	TRUE	TRUE	TRUE	4	2.97966093629242e-30	SIGN	-6.56801648564368	PREVALENT_DEG
solea_v4.0_unigene280247	ENSDARG00000101160	550608	apoa4a	-2.30514794229222	4.8061246281357e-09	4.99833400042312e-11	-2.30138752092642	1.1919257202572e-08	1.77598763233407e-10	-2.42320217332757	0.000493789109968396	3.74919849081042e-06	-2.32140411441436	1.22124532708767e-15	0.999999999999999	TRUE	TRUE	TRUE	TRUE	4	2.98821138377084e-30	SIGN	-2.33778543774015	PREVALENT_DEG
solea_v4.0_unigene24654	ENSDARG00000051804	NA	NA	-3.10939207209931	1.552114347249e-07	2.18513004654673e-09	-3.08171404749427	2.78678344392832e-11	2.704670428055e-13	-3.03077135677759	0.0105235252509355	0.000388111020635675	-3.11594239578453	7.7715611723761e-16	0.999999999999999	TRUE	TRUE	TRUE	TRUE	4	3.05727379899332e-30	SIGN	-3.08445496803893	PREVALENT_DEG
solea_v4.0_unigene324305	ENSDARG00000110114	NA	NA	-1.83190487295913	2.56683699013834e-07	3.81087406320906e-09	-1.82352336171906	1.03929722126037e-09	1.30184276982342e-11	-1.81199784041331	0.00122134244354874	1.42072092651319e-05	-1.84855536169447	1.11022302462516e-16	1	TRUE	TRUE	TRUE	TRUE	4	3.12364601176317e-30	SIGN	-1.82899535919649	PREVALENT_DEG
solea_v4.0_unigene46900	NA	NA	NA	-3.04651928908485	1.1083215215223e-07	1.52009348473428e-09	-3.02171483914144	2.66483886928216e-10	3.02915631838525e-12	-3.03228792209593	0.0115116103212076	0.000451719382803984	-3.06393915444378	0	1	TRUE	TRUE	TRUE	TRUE	4	3.25437896799901e-30	SIGN	-3.0411153011915	PREVALENT_DEG
solea_v4.0_unigene147365	NA	NA	NA	-5.81250755364344	1.17813838477624e-05	2.51427457358077e-07	-5.58549021649003	3.81997574095343e-12	3.22198763794983e-14	-5.46765998082568	0.00788940656309244	0.000247445987162486	-5.02591444008984	1.11022302462516e-16	1	TRUE	TRUE	TRUE	TRUE	4	3.39307017872466e-30	SIGN	-5.47289304776225	PREVALENT_DEG
solea_v4.0_unigene99647	ENSDARG00000018553	565759	ifih1	-2.95760849235492	1.57953390268707e-07	2.22593850167078e-09	-2.92406833328448	1.78011171773142e-10	1.96132962615569e-12	-2.95356117169531	0.0127140311844837	0.00053368737704298	-3.02898605735947	0	1	TRUE	TRUE	TRUE	TRUE	4	3.41539136792454e-30	SIGN	-2.96605601367354	PREVALENT_DEG
solea_v4.0_unigene3831	ENSDARG00000115119	447801	aldh8a1	-1.28434904056673	8.00439138193938e-08	1.06205000249199e-09	-1.28186329489272	9.10917473007965e-09	1.32802379810126e-10	-1.27406456658262	0.000493789109968396	3.75116988999871e-06	-1.29072663931126	0	1	TRUE	TRUE	TRUE	TRUE	4	3.43885873126525e-30	SIGN	-1.28275088533833	PREVALENT_DEG
solea_v4.0_unigene326013	ENSDARG00000042641	414331	cyp51	1.3435667705813	9.52040857161112e-09	1.03582428208286e-10	1.34365432208216	1.03007612676107e-09	1.28741535183795e-11	1.33925585977031	0.000318881680542538	1.94687585642951e-06	1.3417339426779	1.35447209004269e-14	0.999999999999986	TRUE	TRUE	TRUE	TRUE	4	3.63612203952719e-30	SIGN	1.34205272377792	PREVALENT_DEG
solea_v4.0_unigene281735	NA	NA	NA	-3.85230244306403	1.74681001850055e-07	2.49826597989436e-09	-3.79433795403007	8.20352222918874e-11	8.55750747829073e-13	-3.68939099422873	0.0282185479981557	0.00202137089900791	-3.89940875208303	0	1	TRUE	TRUE	TRUE	TRUE	4	3.84555511762953e-30	SIGN	-3.80886003585147	PREVALENT_DEG
solea_v4.0_unigene326257	NA	NA	NA	-1.61394032604676	2.9243752245743e-07	4.39070848254498e-09	-1.60952265876197	1.43799817404594e-09	1.85146532114279e-11	-1.60428154514533	0.000963257047185903	9.8018644139659e-06	-1.61879851721711	0	1	TRUE	TRUE	TRUE	TRUE	4	3.85197779090199e-30	SIGN	-1.61163576179279	PREVALENT_DEG
solea_v4.0_unigene19564	ENSDARG00000010792	57925	cdc25b	-1.390020688582	4.3065960581721e-08	5.36527560984024e-10	-1.38912835039359	2.48479173137616e-09	3.34150877994029e-11	-1.39950196142838	0.000420891088181056	3.02773238183845e-06	-1.38698913334378	1.11022302462516e-15	0.999999999999999	TRUE	TRUE	TRUE	TRUE	4	4.26597229848207e-30	SIGN	-1.39141003343694	PREVALENT_DEG
solea_v4.0_unigene691271	ENSDARG00000020866	570354	apoa4b.2	-2.56649348561972	1.51336515121312e-08	1.71418474787894e-10	-2.56009128699936	1.84788485630144e-08	2.84627425848413e-10	-2.71337582724694	0.00164928858954998	2.21537794682862e-05	-2.57731212509449	1.11022302462516e-16	1	TRUE	TRUE	TRUE	TRUE	4	4.36467969476189e-30	SIGN	-2.60431818124013	PREVALENT_DEG
solea_v4.0_unigene26351	ENSDARG00000043701	550404	gpd1a	-7.53192283273215	7.03747096350024e-07	1.1421306526051e-08	-8.10158279094753	5.44813311686099e-11	5.47780455821801e-13	-5.92785687000675	0.0122910749438049	0.000502471214712539	-6.06561168185076	0	1	TRUE	TRUE	TRUE	TRUE	4	4.45595656607917e-30	SIGN	-6.9067435438843	PREVALENT_DEG
solea_v4.0_unigene4954	ENSDARG00000075643	559610	ifi35	-2.45053868144199	1.00054703449968e-07	1.35830349241426e-09	-2.44725611057719	1.46407765990348e-09	1.89117698004569e-11	-2.53398488078241	0.00325146892090832	6.23413884709835e-05	-2.41810688699629	0	1	TRUE	TRUE	TRUE	TRUE	4	4.50188478390151e-30	SIGN	-2.46247163994947	PREVALENT_DEG
solea_v4.0_unigene326299	NA	NA	NA	-2.38653357592168	3.75212410876063e-09	3.8360240333144e-11	-2.3834076648374	4.86849389099972e-08	8.15154891119769e-10	-2.64659853316933	0.0002998863575499	1.77980312747811e-06	-2.36538618117485	9.99200722162641e-16	0.999999999999999	TRUE	TRUE	TRUE	TRUE	4	4.65394879498045e-30	SIGN	-2.44548148877582	PREVALENT_DEG
solea_v4.0_unigene37717	ENSDARG00000001558	30453	kifc1	-1.5869778060645	4.33546787374534e-08	5.41335532497428e-10	-1.58714076077135	1.79432843574249e-09	2.3628707092657e-11	-1.63819158442628	0.000493789109968396	3.7457576094038e-06	-1.5802281951435	1.4432899320127e-15	0.999999999999999	TRUE	TRUE	TRUE	TRUE	4	4.71156193023738e-30	SIGN	-1.59813458660141	PREVALENT_DEG
solea_v4.0_unigene27660	ENSDARG00000007024	436604	uox	-1.46857065618638	1.16015493951035e-07	1.60090654930408e-09	-1.46416492345571	1.02166031923296e-09	1.27261695958078e-11	-1.46045549032303	0.00061216889778484	5.08644734229828e-06	-1.47702013151548	7.7715611723761e-16	0.999999999999999	TRUE	TRUE	TRUE	TRUE	4	4.7891368603493e-30	SIGN	-1.46755280037015	PREVALENT_DEG
solea_v4.0_unigene429022	ENSDARG00000020866	570354	apoa4b.2	-2.3704679714788	2.80069041665436e-08	3.375739646605e-10	-2.36495296389463	2.24267975337978e-08	3.52953509573944e-10	-2.50636404579184	0.000847096892247762	8.28051703076991e-06	-2.38554711064337	1.11022302462516e-16	1	TRUE	TRUE	TRUE	TRUE	4	5.00810094494088e-30	SIGN	-2.40683302295216	PREVALENT_DEG
solea_v4.0_unigene65725	NA	NA	NA	-1.77847815999787	1.62129294191417e-07	2.29158012991403e-09	-1.77180062053409	1.48226170155343e-09	1.91856463363518e-11	-1.76519553091946	0.00115689516407479	1.31182638350612e-05	-1.79117868305892	2.22044604925031e-16	1	TRUE	TRUE	TRUE	TRUE	4	5.22514592952985e-30	SIGN	-1.77666324862758	PREVALENT_DEG
solea_v4.0_unigene46936	ENSDARG00000116113	337158	col1a1a	-2.66851614022596	4.17728965405369e-09	4.28819941022844e-11	-2.66414953680028	8.13050201637855e-08	1.42718070584944e-09	-2.80800435112656	0.00164928858954998	2.21563416163536e-05	-2.67547240342587	0	1	TRUE	TRUE	TRUE	TRUE	4	5.26230969653925e-30	SIGN	-2.70403560789466	PREVALENT_DEG
solea_v4.0_unigene59481	ENSDARG00000040295	30314	apoeb	-2.41308806026172	7.09049471322495e-10	6.2488333133772e-12	-2.41223627254235	1.4487208978452e-07	2.62594571345213e-09	-2.58837448299023	0.00038445129441066	2.5836487774426e-06	-2.41919621551753	1.66533453693773e-15	0.999999999999998	TRUE	TRUE	TRUE	TRUE	4	5.55326262302822e-30	SIGN	-2.45822375782796	PREVALENT_DEG
solea_v4.0_unigene29289	ENSDARG00000104450	563450	atp8b5b	-3.02231735730919	6.27552835982511e-09	6.65250356165206e-11	-3.01324753257322	3.76770044810661e-08	6.16111887268935e-10	-3.45110093896969	0.00262184362870733	4.53266640460784e-05	-3.02030508649703	0	1	TRUE	TRUE	TRUE	TRUE	4	5.80156124643984e-30	SIGN	-3.12674272883728	PREVALENT_DEG
solea_v4.0_unigene96997	ENSDARG00000079166	565980	ace	-4.45068017020171	2.26009493543398e-05	5.1989222735789e-07	-4.42173976396929	1.35559257477853e-12	1.08091517972146e-14	-4.8658367696967	0.000407936690095992	2.8255355158164e-06	-4.46744260802572	5.55111512312578e-15	0.999999999999994	TRUE	TRUE	TRUE	TRUE	4	5.84653902648886e-30	SIGN	-4.55142482797336	PREVALENT_DEG
solea_v4.0_unigene324184	ENSDARG00000089429	561081	si:dkey-205h13.2	-2.02399379545286	9.98331686285985e-08	1.34971867250218e-09	-2.01775007067807	2.90331354744854e-09	3.93676505316651e-11	-2.06100488009614	0.00108335746242654	1.18435521538189e-05	-2.03555878658329	2.22044604925031e-16	1	TRUE	TRUE	TRUE	TRUE	4	5.87448451165219e-30	SIGN	-2.03457688320259	PREVALENT_DEG
solea_v4.0_unigene94	ENSDARG00000116113	337158	col1a1a	-1.84426342151243	2.17913132866778e-08	2.56568905999657e-10	-1.84139532164999	3.53729111756639e-08	5.75964452322638e-10	-1.8519528288286	0.000834492619917146	8.12234822067101e-06	-1.85455110916246	1.11022302462516e-16	1	TRUE	TRUE	TRUE	TRUE	4	6.01151609636361e-30	SIGN	-1.84804067028837	PREVALENT_DEG
solea_v4.0_unigene94889	ENSDARG00000103951	751731	tspan34	-1.97905773698773	8.21704804896888e-08	1.09141366423685e-09	-1.9719297432423	7.35952951607387e-09	1.05238908315314e-10	-2.01073404022797	0.00111747601808174	1.2421601876736e-05	-2.00365773179845	0	1	TRUE	TRUE	TRUE	TRUE	4	6.30382412370558e-30	SIGN	-1.99134481306411	PREVALENT_DEG
solea_v4.0_unigene280878	NA	NA	NA	1.36936074220358	1.2360155118133e-07	1.71421863885055e-09	1.3692673169269	1.00314964551839e-09	1.24255513974977e-11	1.36712697224671	0.000503515837339824	3.8813118588407e-06	1.36692673085666	1.22124532708767e-15	0.999999999999999	TRUE	TRUE	TRUE	TRUE	4	6.40223992442461e-30	SIGN	1.36817044055846	PREVALENT_DEG
solea_v4.0_unigene100734	NA	NA	NA	-3.21760140764804	1.62520703297674e-07	2.30597600640058e-09	-3.18733363409979	2.52284959890754e-11	2.40975998555056e-13	-3.10442455211228	0.0121464380180525	0.000494440257263272	-3.21707882152913	1.55431223447522e-15	0.999999999999998	TRUE	TRUE	TRUE	TRUE	4	6.49628974613178e-30	SIGN	-3.18160960384731	PREVALENT_DEG
solea_v4.0_unigene282277	ENSDARG00000099194	572121	incenp	-1.50652763634465	2.55528465162565e-07	3.78454641758672e-09	-1.50159500006349	7.81227544198101e-10	9.58942900921842e-12	-1.49055275933149	0.000740529827110488	6.85618315003845e-06	-1.51475063842259	5.55111512312578e-16	0.999999999999999	TRUE	TRUE	TRUE	TRUE	4	6.87165811309977e-30	SIGN	-1.50335650854055	PREVALENT_DEG
solea_v4.0_unigene1361	ENSDARG00000013771	337572	ctss2.2	-2.04194367526435	2.79897009288007e-08	3.36975686820015e-10	-2.03817477527938	2.43578742317438e-08	3.8708645267036e-10	-2.06876818386137	0.00109774174493712	1.20796047341216e-05	-2.05886961798371	0	1	TRUE	TRUE	TRUE	TRUE	4	6.95449970044725e-30	SIGN	-2.0519390630972	PREVALENT_DEG
solea_v4.0_unigene15883	ENSDARG00000022652	436820	psmf1	-1.18235625189458	3.34598645117767e-08	4.08907686529206e-10	-1.18103796277298	7.24971083624575e-08	1.26244790012546e-09	-1.18901376168127	0.00035764893524219	2.29475098022509e-06	-1.18260196465086	0	1	TRUE	TRUE	TRUE	TRUE	4	8.01689681632285e-30	SIGN	-1.18375248524992	PREVALENT_DEG
solea_v4.0_unigene324788	ENSDARG00000044528	793301	slc15a1b	-3.6919563852051	1.50902168252834e-05	3.31104214200202e-07	-3.67940401391953	1.30833599180839e-10	1.40681289441763e-12	-3.97670369326498	0.000224363345667934	1.0934619136728e-06	-3.70244451694035	2.22044604925031e-16	1	TRUE	TRUE	TRUE	TRUE	4	8.1800747825532e-30	SIGN	-3.76262715233249	PREVALENT_DEG
solea_v4.0_unigene45166	NA	NA	NA	-2.71039990036433	7.54979588888078e-09	8.11930730099332e-11	-2.705648920014	9.62898652109433e-08	1.70635161224252e-09	-2.94004812364111	0.00128131960163554	1.53164303728532e-05	-2.71913539395526	0	1	TRUE	TRUE	TRUE	TRUE	4	8.58440268879855e-30	SIGN	-2.76880808449368	PREVALENT_DEG
solea_v4.0_unigene4227	ENSDARG00000059361	562762	slc39a4	-2.50150588104671	5.26310516125526e-08	6.70442860524986e-10	-2.49874761985779	1.01217787517048e-08	1.48271832293511e-10	-2.80611525767808	0.00176405916843844	2.47327943738611e-05	-2.47562717906532	0	1	TRUE	TRUE	TRUE	TRUE	4	8.65772103770588e-30	SIGN	-2.57049898441198	PREVALENT_DEG
solea_v4.0_unigene571402	NA	NA	NA	2.29509501777829	1.41382530511723e-08	1.58563907318417e-10	2.29288708682026	2.03861710738092e-08	3.15998462392518e-10	2.2621337601925	0.00334092046837464	6.47562855760928e-05	2.29173750344601	1.11022302462516e-16	1	TRUE	TRUE	TRUE	TRUE	4	8.86315687158895e-30	SIGN	2.28546334205926	PREVALENT_DEG
solea_v4.0_unigene17599	ENSDARG00000013335	353363	anxa6	-1.30064153874915	2.74589833726611e-08	3.29052189747668e-10	-1.2995360775684	8.51488167331435e-08	1.49821964926352e-09	-1.30085687559228	0.000424412986696474	3.08725265128475e-06	-1.30485420154147	0	1	TRUE	TRUE	TRUE	TRUE	4	9.12322405037587e-30	SIGN	-1.30147217336283	PREVALENT_DEG
solea_v4.0_unigene440694	ENSDARG00000036239	266799	gatm	-1.31903225644389	1.93043421704588e-09	1.8576644583648e-11	-1.31771548599719	1.72029133335691e-08	2.63052508033209e-10	-1.33312637006403	0.000250638449931386	1.33379293195036e-06	-1.32016109688524	1.35447209004269e-14	0.999999999999986	TRUE	TRUE	TRUE	TRUE	4	9.32785725322353e-30	SIGN	-1.32250880234759	PREVALENT_DEG
solea_v4.0_unigene41058	ENSDARG00000020866	570354	apoa4b.2	-2.95735275879345	3.12802081412284e-09	3.14553972285708e-11	-2.95351456972654	4.59019739321112e-07	9.26885271691563e-09	-3.34166675821283	0.000718136358813849	6.5084554792653e-06	-2.96660299872371	0	1	TRUE	TRUE	TRUE	TRUE	4	9.46615431953153e-30	SIGN	-3.05478427136413	PREVALENT_DEG
solea_v4.0_unigene27496	ENSDARG00000079543	100144569	dpys	-1.75829281179433	9.1062736978143e-08	1.22096995068391e-09	-1.75352750576477	9.21977995684889e-09	1.34801139712621e-10	-1.73340480096398	0.00124565265317409	1.47683159132077e-05	-1.77332118276282	1.11022302462516e-16	1	TRUE	TRUE	TRUE	TRUE	4	9.59601306684447e-30	SIGN	-1.75463657532147	PREVALENT_DEG
solea_v4.0_unigene508318	NA	NA	NA	-1.40680848357164	5.33708700423408e-08	6.84329910653862e-10	-1.4057861954783	1.38786198733283e-08	2.08925460458706e-10	-1.42527316992536	0.000495865852350665	3.78771988878388e-06	-1.4082334784767	3.33066907387547e-16	1	TRUE	TRUE	TRUE	TRUE	4	1.00904133468902e-29	SIGN	-1.411525331863	PREVALENT_DEG
solea_v4.0_unigene7567	ENSDARG00000100822	553780	mapk15	-2.22889251879559	2.64618534751047e-07	3.93976672920874e-09	-2.22756009092425	1.0185209984832e-09	1.2658618749477e-11	-2.28944419835911	0.00206755626697206	3.08935233299833e-05	-2.19997740755173	2.22044604925031e-16	1	TRUE	TRUE	TRUE	TRUE	4	1.02014784259205e-29	SIGN	-2.23646855390767	PREVALENT_DEG
solea_v4.0_unigene592510	NA	NA	NA	-7.08479255710087	4.21970594675001e-06	8.06823760262121e-08	-7.65621495841486	7.60534717332094e-12	6.70154177679865e-14	-5.63223318141054	0.00389525160689307	8.0994688488532e-05	-5.61778747004744	9.99200722162641e-16	0.999999999999999	TRUE	TRUE	TRUE	TRUE	4	1.02945939240833e-29	SIGN	-6.49775704174343	PREVALENT_DEG
solea_v4.0_unigene414455	NA	NA	NA	-2.71604324650897	3.54106047945408e-09	3.59551246325105e-11	-2.7088456548384	1.59500573939854e-08	2.42558476498395e-10	-2.84201866009286	0.00252440135555874	4.2619763145797e-05	-2.76220139186041	8.88178419700125e-16	0.999999999999999	TRUE	TRUE	TRUE	TRUE	4	1.04315221011904e-29	SIGN	-2.75727723832516	PREVALENT_DEG
solea_v4.0_unigene429262	ENSDARG00000012609	327588	hpxa	-1.17493561255503	2.8333053403113e-09	2.8293877265361e-11	-1.17388990304189	7.50341146014192e-08	1.31081800539555e-09	-1.17293134458569	0.000242597375334433	1.27570685953694e-06	-1.17787327386548	2.66453525910038e-15	0.999999999999997	TRUE	TRUE	TRUE	TRUE	4	1.12851020596478e-29	SIGN	-1.17490753351202	PREVALENT_DEG
solea_v4.0_unigene6731	ENSDARG00000073718	798813	si:ch73-233k15.2	-3.24047479816971	2.12466338214153e-07	3.08021144242644e-09	-3.21583825021593	2.11407968398828e-10	2.38538805287325e-12	-3.1870983918145	0.0138988079534925	0.000623418114042983	-3.1957514181558	2.22044604925031e-16	1	TRUE	TRUE	TRUE	TRUE	4	1.13797279890209e-29	SIGN	-3.20979071458899	PREVALENT_DEG
solea_v4.0_unigene27876	ENSDARG00000028396	368924	fkbp5	1.70798314864918	1.31953555752154e-08	1.47251904420413e-10	1.70774486965946	8.38463683198269e-09	1.21068488818183e-10	1.71523157482678	0.000708369028253655	6.3601788008852e-06	1.7055476620873	1.77635683940025e-15	0.999999999999998	TRUE	TRUE	TRUE	TRUE	4	1.1426859240584e-29	SIGN	1.70912681380568	PREVALENT_DEG
solea_v4.0_unigene14388	ENSDARG00000101181	569958	s100w	1.28354636101017	4.36104373017008e-09	4.50119598960278e-11	1.28457834101331	1.58616457766344e-08	2.40992467601986e-10	1.28546308015543	0.000289130961044344	1.67550579367938e-06	1.27959436571435	6.99440505513849e-15	0.999999999999993	TRUE	TRUE	TRUE	TRUE	4	1.14798567178081e-29	SIGN	1.28329553697331	PREVALENT_DEG
solea_v4.0_unigene60699	ENSDARG00000110840	80973	cdk1	-1.51649161955449	3.62551459671252e-07	5.54468426011566e-09	-1.51288465545228	3.63001380345928e-09	4.98803740064786e-11	-1.50457003866472	0.000963257047185903	9.81954537698239e-06	-1.52144012637176	0	1	TRUE	TRUE	TRUE	TRUE	4	1.15473474926324e-29	SIGN	-1.51384661001081	PREVALENT_DEG
solea_v4.0_unigene38651	ENSDARG00000071353	100002196	si:ch211-235e9.8	1.61082919561426	5.26310516125526e-08	6.71761115463938e-10	1.61048803866015	2.31991010064008e-08	3.67051828519091e-10	1.59625716650606	0.00104646825690965	1.12377334110253e-05	1.61054871588905	0	1	TRUE	TRUE	TRUE	TRUE	4	1.16351362933148e-29	SIGN	1.60703077916738	PREVALENT_DEG
solea_v4.0_unigene519661	NA	NA	NA	-3.99627793955864	0.00207112826776138	9.27392453308423e-05	-3.9228413209068	2.34987398562048e-14	1.43401051768768e-16	-4.56423385069104	0.00884876567348786	0.000295453131201082	-3.9911917622756	3.33066907387547e-16	1	TRUE	TRUE	TRUE	TRUE	4	1.17599300622168e-29	SIGN	-4.11863621835802	PREVALENT_DEG
solea_v4.0_unigene3648	ENSDARG00000058325	58022	casp8	-1.90095138929555	2.00033481607249e-07	2.88599821925289e-09	-1.89596741248065	2.47320431197753e-09	3.32247248725372e-11	-1.9048445001805	0.00132280862512321	1.59786267383267e-05	-1.90624905064874	2.22044604925031e-16	1	TRUE	TRUE	TRUE	TRUE	4	1.19076159979437e-29	SIGN	-1.90200308815136	PREVALENT_DEG
solea_v4.0_unigene72680	ENSDARG00000020850	30516	eef1a1l1	-1.98468053097453	1.48462981465984e-07	2.08182842486415e-09	-1.97730766547438	1.34144577466495e-09	1.71591164584988e-11	-1.95296397128685	0.00168376738404271	2.31368119801428e-05	-1.9900835885363	4.44089209850063e-16	1	TRUE	TRUE	TRUE	TRUE	4	1.21916908277299e-29	SIGN	-1.97625893906801	PREVALENT_DEG
solea_v4.0_unigene46225	ENSDARG00000099562	100322265	lygl2	-2.06253615727665	3.02010640467656e-07	4.56396755521731e-09	-2.05340063757242	2.11555630380255e-09	2.81542404346297e-11	-2.04195393656362	0.00214417518134405	3.27869267360946e-05	-2.07678711175856	1.11022302462516e-16	1	TRUE	TRUE	TRUE	TRUE	4	1.24419618432379e-29	SIGN	-2.05866946079281	PREVALENT_DEG
solea_v4.0_unigene435549	NA	NA	NA	-4.05923062456882	6.18674635519386e-08	8.0705332417367e-10	-4.01018644049665	6.38961442498635e-10	7.72714158921684e-12	-4.43770358909956	0.0368528602178198	0.00322417496529313	-3.95687654127082	0	1	TRUE	TRUE	TRUE	TRUE	4	1.3200008507119e-29	SIGN	-4.11599929885896	PREVALENT_DEG
solea_v4.0_unigene15192	ENSDARG00000078991	100002956	si:ch211-195e19.1	-1.60878854033206	1.88138274434259e-07	2.70912388359783e-09	-1.60296929026446	8.26712144263703e-09	1.1914075309037e-10	-1.60058829210767	0.000963257047185903	9.81530505582923e-06	-1.62589964274334	1.11022302462516e-16	1	TRUE	TRUE	TRUE	TRUE	4	1.35605303021128e-29	SIGN	-1.60956144136188	PREVALENT_DEG
solea_v4.0_unigene2781	ENSDARG00000088411	566040	notum2	-1.56299155155038	3.8305274651201e-07	5.87427080923179e-09	-1.55758905506629	3.65179607642172e-09	5.02306819616729e-11	-1.53819528660314	0.00108240524924878	1.17899189277203e-05	-1.57293512688328	1.11022302462516e-16	1	TRUE	TRUE	TRUE	TRUE	4	1.36988331445602e-29	SIGN	-1.55792775502577	PREVALENT_DEG
solea_v4.0_unigene282969	ENSDARG00000036833	393113	upp2	-2.65419614331936	1.77436298314592e-07	2.54262827791968e-09	-2.64019584101601	1.22079345646611e-09	1.54647527401775e-11	-2.61926903595216	0.007374390978985	0.000224084272731062	-2.65017649501374	1.11022302462516e-16	1	TRUE	TRUE	TRUE	TRUE	4	1.44229357394959e-29	SIGN	-2.64095937882532	PREVALENT_DEG
solea_v4.0_unigene2786	ENSDARG00000025091	561589	ezrb	-2.46353228359993	5.28592500646636e-08	6.7551521402767e-10	-2.45210838978695	6.8646844389575e-09	9.78751963716745e-11	-2.43911421429056	0.00444122605220144	9.96655532172563e-05	-2.49435864536798	1.11022302462516e-16	1	TRUE	TRUE	TRUE	TRUE	4	1.45459212866166e-29	SIGN	-2.46227838326135	PREVALENT_DEG
solea_v4.0_unigene24956	ENSDARG00000003635	494083	mogat3b	-2.36699765787121	3.22303157233215e-07	4.87962991718886e-09	-2.35955776420264	1.41030204643851e-09	1.81186689390229e-11	-2.40680274251003	0.00367637643600064	7.37226164236408e-05	-2.35609937329382	1.11022302462516e-16	1	TRUE	TRUE	TRUE	TRUE	4	1.50623622381151e-29	SIGN	-2.37236438446942	PREVALENT_DEG
solea_v4.0_unigene61873	ENSDARG00000040295	30314	apoeb	-2.18538304436142	8.42798776474496e-08	1.12296265695983e-09	-2.18170767728038	1.79090058053156e-08	2.75099935565524e-10	-2.33100745878834	0.00111747601808174	1.24132907057938e-05	-2.18554890988201	0	1	TRUE	TRUE	TRUE	TRUE	4	1.5197638180047e-29	SIGN	-2.22091177257804	PREVALENT_DEG
solea_v4.0_unigene563155	ENSDARG00000092155	568972	apoc2	-2.42612441710265	3.07846349886164e-08	3.73204418638794e-10	-2.41705427866129	5.11303194809885e-09	7.13296874200635e-11	-2.3523234460148	0.00553937595292925	0.000140553639246927	-2.44421043479077	2.22044604925031e-16	1	TRUE	TRUE	TRUE	TRUE	4	1.56925700247366e-29	SIGN	-2.40992814414238	PREVALENT_DEG
solea_v4.0_unigene584277	ENSDARG00000060671	559107	LOC559107	-4.29093538931381	1.68296292668161e-06	2.94757679584735e-08	-4.19487582716196	5.32513744570946e-11	5.32439381528833e-13	-4.39148699186756	0.0200524648267796	0.00112589074023937	-4.23739213737974	0	1	TRUE	TRUE	TRUE	TRUE	4	1.61534485080858e-29	SIGN	-4.27867258643077	PREVALENT_DEG
solea_v4.0_unigene96868	ENSDARG00000089429	561081	si:dkey-205h13.2	-1.43713448151898	1.65482310758539e-07	2.3505287789136e-09	-1.43294896833274	5.10957349081141e-09	7.1210087192149e-11	-1.41909604603297	0.000754552721772917	7.04766747518824e-06	-1.4461991118737	3.33066907387547e-16	1	TRUE	TRUE	TRUE	TRUE	4	1.71630421055843e-29	SIGN	-1.4338446519396	PREVALENT_DEG
solea_v4.0_unigene508187	ENSDARG00000042620	564619	gstr	1.66842834863835	2.37549865105123e-08	2.82011460131223e-10	1.66851100852749	9.75906834420629e-08	1.7348546295454e-09	1.65001041819076	0.000907930373845892	9.00196293018549e-06	1.66374472113375	1.11022302462516e-16	1	TRUE	TRUE	TRUE	TRUE	4	1.88055480156226e-29	SIGN	1.66267362412259	PREVALENT_DEG
solea_v4.0_unigene33557	ENSDARG00000015955	81582	cldnc	-2.64004019692975	1.2694028479762e-08	1.40770941115533e-10	-2.63400825740274	7.8516526183988e-08	1.37604022288654e-09	-2.73184383018317	0.00212037744532535	3.20973209151331e-05	-2.66893261480387	0	1	TRUE	TRUE	TRUE	TRUE	4	1.88789051508106e-29	SIGN	-2.66870622482988	PREVALENT_DEG
solea_v4.0_unigene42993	ENSDARG00000104875	559377	bspry	-1.75832016390591	2.92742784538567e-07	4.4075576716515e-09	-1.7534778537486	6.07978425734873e-09	8.55805408659059e-11	-1.78064970925628	0.00119402020245384	1.37704444173223e-05	-1.7614164162315	1.11022302462516e-16	1	TRUE	TRUE	TRUE	TRUE	4	1.89800296495676e-29	SIGN	-1.76346603578557	PREVALENT_DEG
solea_v4.0_unigene570918	ENSDARG00000089429	561081	si:dkey-205h13.2	-1.48183585740757	1.78204438766237e-07	2.55612450750605e-09	-1.47819285016333	2.52383510389829e-09	3.3975381094232e-11	-1.48431342001149	0.000702907351471222	6.26351860305084e-06	-1.486954283634	7.7715611723761e-16	0.999999999999999	TRUE	TRUE	TRUE	TRUE	4	1.97339350056347e-29	SIGN	-1.4828241028041	PREVALENT_DEG
solea_v4.0_unigene327095	ENSDARG00000007024	436604	uox	-1.71068463432704	2.76452691284365e-07	4.12754266097272e-09	-1.7051873103405	6.84058084008348e-09	9.73404814417688e-11	-1.70522717971777	0.00118641399988375	1.36517963399555e-05	-1.72498050660703	1.11022302462516e-16	1	TRUE	TRUE	TRUE	TRUE	4	1.9996756021084e-29	SIGN	-1.71151990774809	PREVALENT_DEG
solea_v4.0_unigene588239	ENSDARG00000089519	100000083	fbln7	-3.17239008277371	2.53676369850971e-07	3.74496742876963e-09	-3.1469194074949	6.31221370303975e-10	7.62472399543274e-12	-3.1967357819964	0.0140474407868279	0.000633914460747772	-3.16898744977114	0	1	TRUE	TRUE	TRUE	TRUE	4	2.00459189726326e-29	SIGN	-3.17125818050904	PREVALENT_DEG
solea_v4.0_unigene326132	NA	NA	NA	-4.69279400245634	4.00498150835355e-06	7.601740065996e-08	-4.58455872623324	3.79593589754213e-11	3.74769819796437e-13	-4.58409643609387	0.0148455873423715	0.000691798980051579	-4.41296837992507	0	1	TRUE	TRUE	TRUE	TRUE	4	2.01107392281152e-29	SIGN	-4.56860438617713	PREVALENT_DEG
solea_v4.0_unigene5005	NA	NA	NA	1.60301271943264	8.81923767229771e-08	1.17878887308327e-09	1.60253143448035	2.47320431197753e-09	3.31916473771064e-11	1.60695831318196	0.000800017365680846	7.69741607253321e-06	1.60002927147097	1.4432899320127e-15	0.999999999999999	TRUE	TRUE	TRUE	TRUE	4	2.02097168882562e-29	SIGN	1.60313293464148	PREVALENT_DEG
solea_v4.0_unigene461230	ENSDARG00000036834	550522	krt92	2.05361819946318	3.18361338294698e-07	4.81550481673149e-09	2.0487116067806	5.68778201588954e-10	6.7910258673168e-12	2.03566805047836	0.00213054908043158	3.23576634175687e-05	2.05021093576357	6.66133814775094e-16	0.999999999999999	TRUE	TRUE	TRUE	TRUE	4	2.06061435949958e-29	SIGN	2.04705219812143	PREVALENT_DEG
solea_v4.0_unigene97914	ENSDARG00000112985	322358	hnf4a	-2.67881326988973	2.2093759487912e-08	2.60747032322877e-10	-2.67096998326868	3.2321002936357e-08	5.23111889446136e-10	-2.88033598082356	0.00164333303557696	2.19845419366391e-05	-2.69458240480429	2.22044604925031e-16	1	TRUE	TRUE	TRUE	TRUE	4	2.08819399527984e-29	SIGN	-2.73117540969656	PREVALENT_DEG
solea_v4.0_unigene584051	NA	NA	NA	1.42641463723719	3.46950354830404e-07	5.29639712607204e-09	1.42633834345544	8.34872843156437e-09	1.20433409716604e-10	1.42375484765765	0.000857812600454459	8.40922281132565e-06	1.42430488522967	1.11022302462516e-16	1	TRUE	TRUE	TRUE	TRUE	4	2.20593235940403e-29	SIGN	1.42520317839499	PREVALENT_DEG
solea_v4.0_unigene57219	ENSDARG00000079456	568118	si:ch211-149a19.3	-1.89846528974917	2.63347229317445e-08	3.14108484527854e-10	-1.89614976613914	5.52107830212351e-08	9.36756058801852e-10	-1.96013428792644	0.000586226492711725	4.81129877117017e-06	-1.9094737289643	3.33066907387547e-16	1	TRUE	TRUE	TRUE	TRUE	4	2.26763940863613e-29	SIGN	-1.91605576819476	PREVALENT_DEG
solea_v4.0_unigene323793	ENSDARG00000102004	553587	apoea	-2.18198902916143	4.85065247627358e-08	6.12437301994625e-10	-2.17936866001061	3.84539559245879e-08	6.29353949778203e-10	-2.31309371361886	0.00138789735383225	1.72300062499214e-05	-2.17762609816108	0	1	TRUE	TRUE	TRUE	TRUE	4	2.29470967290313e-29	SIGN	-2.21301937523799	PREVALENT_DEG
solea_v4.0_unigene74438	ENSDARG00000116113	337158	col1a1a	-1.40011998279079	2.20661616118285e-07	3.22675892227327e-09	-1.39842590645208	1.53829081212139e-08	2.33289180556323e-10	-1.39066158576012	0.000779486650367433	7.42368238445174e-06	-1.39951211260053	0	1	TRUE	TRUE	TRUE	TRUE	4	2.34336451367692e-29	SIGN	-1.39717989690088	PREVALENT_DEG
solea_v4.0_unigene4562	NA	NA	NA	-4.03841669939603	6.2030724444153e-07	9.9111927211429e-09	-3.96107681329395	1.62490222019789e-10	1.78124318231441e-12	-4.2471621067414	0.0264341636758418	0.0017836973254248	-4.03904576442874	0	1	TRUE	TRUE	TRUE	TRUE	4	2.35911742389713e-29	SIGN	-4.07142534596503	PREVALENT_DEG
solea_v4.0_unigene29465	ENSDARG00000036864	359838	slc34a2b	-2.77210046024753	1.32585984610738e-09	1.22032659476356e-11	-2.76895920405427	8.16935756334636e-08	1.43514199339334e-09	-3.02223080809324	0.000630753597767832	5.30252291378627e-06	-2.78180257532035	4.32986979603811e-15	0.999999999999996	TRUE	TRUE	TRUE	TRUE	4	2.35917074083259e-29	SIGN	-2.83627326192885	PREVALENT_DEG
solea_v4.0_unigene510546	NA	NA	NA	-2.59874065120696	4.40676808818102e-09	4.5545445959496e-11	-2.59483329235749	5.42430214094142e-08	9.19578662072738e-10	-2.77787858849167	0.000630299380717378	5.28110080198892e-06	-2.6152836491344	1.99840144432528e-15	0.999999999999998	TRUE	TRUE	TRUE	TRUE	4	2.39959889911779e-29	SIGN	-2.64668404529763	PREVALENT_DEG
solea_v4.0_unigene325087	NA	NA	NA	-5.32789419946383	0.00227060475086302	0.000103320301656611	-5.43734076913175	4.59874538572389e-15	2.58803852876236e-17	-6.46011007816333	0.0133472969354191	0.00058283755784186	-5.2491359759781	2.33146835171283e-15	0.999999999999998	TRUE	TRUE	TRUE	TRUE	4	2.58212989571976e-29	SIGN	-5.61862025568425	PREVALENT_DEG
solea_v4.0_unigene326022	NA	NA	NA	-3.43948504623921	7.5600560263967e-07	1.23433364919311e-08	-3.40931100700752	1.16426140848506e-10	1.24376480588056e-12	-3.49212921313476	0.0171038394463634	0.000861010697725593	-3.38849841768265	2.22044604925031e-16	1	TRUE	TRUE	TRUE	TRUE	4	2.65345133320527e-29	SIGN	-3.43235592101603	PREVALENT_DEG
solea_v4.0_unigene3633	ENSDARG00000022183	436894	gsto1	2.29150087455446	2.55461452974701e-07	3.77845610553511e-09	2.28527503384653	2.78801893205323e-09	3.77247944516575e-11	2.27389767501434	0.00422915587482306	9.28985084638552e-05	2.28536375778335	0	1	TRUE	TRUE	TRUE	TRUE	4	2.65448359234233e-29	SIGN	2.28400933529967	PREVALENT_DEG
solea_v4.0_unigene323656	ENSDARG00000069710	557188	vwa10.2	-2.61705391469657	2.97762093212864e-09	2.98182126612974e-11	-2.61557473766591	6.70241372951039e-07	1.39738914930303e-08	-2.82374547976919	0.000517183748614719	4.01647028839319e-06	-2.62854678565697	3.33066907387547e-16	1	TRUE	TRUE	TRUE	TRUE	4	2.72590891890362e-29	SIGN	-2.67123022944716	PREVALENT_DEG
solea_v4.0_unigene429261	ENSDARG00000012609	327588	hpxa	-1.32909805433442	1.80754059226476e-08	2.08021543321298e-10	-1.32798463685946	1.0710388201661e-08	1.57791642965401e-10	-1.31995793030589	0.000416201769001983	2.96996374752148e-06	-1.33105517925649	4.32986979603811e-15	0.999999999999996	TRUE	TRUE	TRUE	TRUE	4	2.76478037350681e-29	SIGN	-1.32702395018906	PREVALENT_DEG
solea_v4.0_unigene93	ENSDARG00000012405	337158	col1a1a	-1.94688655967426	2.84023370264134e-08	3.42736898431838e-10	-1.94297642291784	2.10389164349325e-08	3.28912411063248e-10	-1.98017150097067	0.000814248170687408	7.84570922740276e-06	-1.96214563948258	7.7715611723761e-16	0.999999999999999	TRUE	TRUE	TRUE	TRUE	4	2.98735276997925e-29	SIGN	-1.95804503076134	PREVALENT_DEG
solea_v4.0_unigene21981	NA	NA	NA	-7.33996584188622	1.6635364237853e-06	2.91122940125278e-08	-7.91027555003493	6.76620387695837e-11	6.95273355734578e-13	-5.79018041636451	0.00775655943425739	0.000240584207058457	-5.87261069470533	4.44089209850063e-16	1	TRUE	TRUE	TRUE	TRUE	4	3.06014742875766e-29	SIGN	-6.72825812574775	PREVALENT_DEG
solea_v4.0_unigene38611	NA	NA	NA	-1.54737245216347	9.69620968711976e-07	1.62373153463828e-08	-1.54198396240103	3.4242617562298e-09	4.69096604225867e-11	-1.53283441411091	0.00109774174493712	1.20704212668507e-05	-1.55681754503571	0	1	TRUE	TRUE	TRUE	TRUE	4	3.18852960530532e-29	SIGN	-1.54475209342778	PREVALENT_DEG
solea_v4.0_unigene602259	NA	NA	NA	-2.74990686762755	6.55437756967357e-07	1.05274294405293e-08	-2.73077117139434	6.13502427442338e-10	7.37642214813368e-12	-2.69309211629652	0.00928396044966632	0.000318281286188114	-2.74787304070822	0	1	TRUE	TRUE	TRUE	TRUE	4	3.26288217854946e-29	SIGN	-2.73041079900666	PREVALENT_DEG
solea_v4.0_unigene3104	NA	NA	NA	1.62138335195159	4.2653677454266e-07	6.58877460082099e-09	1.61864738356243	6.42263979724251e-09	9.10344839296348e-11	1.59478061731016	0.00141166598700364	1.76812439529944e-05	1.621105532273	0	1	TRUE	TRUE	TRUE	TRUE	4	3.37545364492034e-29	SIGN	1.6139792212743	PREVALENT_DEG
solea_v4.0_unigene459575	ENSDARG00000042620	564619	gstr	1.71794266450546	1.25652443226141e-08	1.39167289317351e-10	1.71822401651199	4.94574658125569e-08	8.3016162416832e-10	1.65912384646006	0.00109208457373988	1.19868520452388e-05	1.71323460388968	6.66133814775094e-16	0.999999999999999	TRUE	TRUE	TRUE	TRUE	4	3.54712702381089e-29	SIGN	1.7021312828418	PREVALENT_DEG
solea_v4.0_unigene25081	ENSDARG00000076563	436896	rarres3l	-1.51835135730546	6.76905115895098e-07	1.09289559068525e-08	-1.51551245900619	6.15831857225053e-09	8.67720072531878e-11	-1.5257924097451	0.000985502466648888	1.02080043396684e-05	-1.51863464674272	0	1	TRUE	TRUE	TRUE	TRUE	4	3.57738858165361e-29	SIGN	-1.51957271819987	PREVALENT_DEG
solea_v4.0_unigene3190	NA	NA	NA	-1.82653276212039	9.13435879363578e-08	1.22728713522223e-09	-1.82387043497625	4.6660646305062e-08	7.7930642341648e-10	-1.86659648704395	0.000974079460901981	9.98428046784045e-06	-1.83232141146376	0	1	TRUE	TRUE	TRUE	TRUE	4	3.61380904736503e-29	SIGN	-1.83733027390109	PREVALENT_DEG
solea_v4.0_unigene281936	ENSDARG00000109489	399690	smtnl	-1.89625639349376	6.88056309675741e-07	1.11378268259918e-08	-1.89288268190048	2.12276121701318e-09	2.83094115660884e-11	-1.8973211777417	0.00153820083865646	2.00692687942454e-05	-1.8889973943835	2.22044604925031e-16	1	TRUE	TRUE	TRUE	TRUE	4	3.8992842354164e-29	SIGN	-1.89386441187986	PREVALENT_DEG
solea_v4.0_unigene36952	ENSDARG00000026236	393297	zgc:56585	-1.17842082797688	5.74980688298022e-08	7.43630661551095e-10	-1.17693506380546	2.08333537529281e-08	3.2409378691191e-10	-1.17685039666948	0.00038445129441066	2.58452192037523e-06	-1.18021400189321	1.11022302462516e-15	0.999999999999999	TRUE	TRUE	TRUE	TRUE	4	3.99261929725777e-29	SIGN	-1.17810507258626	PREVALENT_DEG
solea_v4.0_unigene78781	ENSDARG00000025091	561589	ezrb	-3.28455023035594	1.36019478728754e-07	1.90163966266964e-09	-3.24909136370511	1.36637450823375e-09	1.74970733703442e-11	-3.16534455373708	0.0250496596007539	0.00163535572257515	-3.34468785731802	1.11022302462516e-16	1	TRUE	TRUE	TRUE	TRUE	4	4.03454497646112e-29	SIGN	-3.26091850127904	PREVALENT_DEG
solea_v4.0_unigene20285	ENSDARG00000042112	799937	dio1	1.49904372046726	2.22130372232652e-07	3.25133912624226e-09	1.49967574591413	1.0239595142674e-08	1.50140691241554e-10	1.48630432813339	0.00104430620268791	1.11999324628448e-05	1.49268675612744	2.22044604925031e-16	1	TRUE	TRUE	TRUE	TRUE	4	4.11368896701437e-29	SIGN	1.49442763766056	PREVALENT_DEG
solea_v4.0_unigene69437	ENSDARG00000099152	NA	NA	-1.39232133820997	6.5156572896574e-07	1.04470377638329e-08	-1.39027843361813	8.45065386440398e-09	1.22257748966939e-10	-1.38495130418138	0.000863868289354882	8.49271436539362e-06	-1.39388112098519	0	1	TRUE	TRUE	TRUE	TRUE	4	4.11867757825178e-29	SIGN	-1.39035804924867	PREVALENT_DEG
solea_v4.0_unigene280496	ENSDARG00000022183	436894	gsto1	3.81084664963155	4.49543095833487e-08	5.63820304834525e-10	3.76631563943168	7.41755882237083e-10	9.05313002478998e-12	3.59040037090245	0.0358051096481117	0.0030745094152526	3.83062671855393	4.44089209850063e-16	1	TRUE	TRUE	TRUE	TRUE	4	4.13458354568788e-29	SIGN	3.7495473446299	PREVALENT_DEG
solea_v4.0_unigene184951	NA	NA	NA	-1.50623419449806	1.24312257429348e-07	1.72581158793798e-09	-1.50413325366762	7.52426514137755e-09	1.07804720500675e-10	-1.52295404329743	0.00064579060964231	5.46495864348983e-06	-1.5102457182447	8.88178419700125e-16	0.999999999999999	TRUE	TRUE	TRUE	TRUE	4	4.18173269312482e-29	SIGN	-1.51089180242695	PREVALENT_DEG
solea_v4.0_unigene571521	ENSDARG00000021688	360142	mxa	-2.97293312874389	5.75578695218342e-09	6.06938525523887e-11	-2.9629545937465	1.8751128531516e-07	3.47999578527927e-09	-3.49975425278033	0.000913707889226836	9.10238013024177e-06	-2.92715327639534	5.55111512312578e-16	0.999999999999999	TRUE	TRUE	TRUE	TRUE	4	4.26351556819436e-29	SIGN	-3.09069881291652	PREVALENT_DEG
solea_v4.0_unigene456948	ENSDARG00000035809	325675	col1a1b	-2.2593301492518	2.77924773124666e-08	3.3382492058159e-10	-2.25596339932364	1.45846752248099e-07	2.64768576906199e-09	-2.33086721878599	0.00122797706657078	1.44598161705875e-05	-2.27106100686436	0	1	TRUE	TRUE	TRUE	TRUE	4	4.30243145924165e-29	SIGN	-2.27930544355645	PREVALENT_DEG
solea_v4.0_unigene19912	ENSDARG00000060917	562517	anln	-1.47926759385844	3.57749904740981e-07	5.46625505644817e-09	-1.47960192219892	2.09362143330638e-08	3.26278664930864e-10	-1.51422534110255	0.000691477787005589	6.10857706786798e-06	-1.47047298433768	0	1	TRUE	TRUE	TRUE	TRUE	4	4.46980840619323e-29	SIGN	-1.4858919603744	PREVALENT_DEG
solea_v4.0_unigene97916	ENSDARG00000021494	322358	hnf4a	-2.33382644716239	1.59040889612112e-07	2.24348522337229e-09	-2.3259871801682	1.63676985136621e-08	2.49595402554378e-10	-2.42862975860057	0.0020526827943776	3.04992946965195e-05	-2.34722307071181	0	1	TRUE	TRUE	TRUE	TRUE	4	4.60602813760077e-29	SIGN	-2.35891661416074	PREVALENT_DEG
solea_v4.0_unigene71283	ENSDARG00000075963	30757	mhc1uba	-2.80662082185094	1.47341274612663e-08	1.65658355651886e-10	-2.80022455304624	8.44542031297248e-08	1.48481834576628e-09	-3.02714480384992	0.00217486300781016	3.38480213745179e-05	-2.82303399805003	2.22044604925031e-16	1	TRUE	TRUE	TRUE	TRUE	4	4.66336746906139e-29	SIGN	-2.86425604419928	PREVALENT_DEG
solea_v4.0_unigene51841	NA	NA	NA	-1.90350167028929	8.19528751494968e-07	1.34262660861688e-08	-1.89655730020213	3.41238758511727e-09	4.66993413408033e-11	-1.88279528289911	0.00196669554386821	2.85076103132971e-05	-1.90815638313298	1.11022302462516e-16	1	TRUE	TRUE	TRUE	TRUE	4	4.73568337874904e-29	SIGN	-1.89775265913088	PREVALENT_DEG
solea_v4.0_unigene46522	ENSDARG00000051804	NA	NA	-2.50984138004425	1.22313896871649e-07	1.69465196017648e-09	-2.50481035917655	1.21358410192528e-08	1.8099536668848e-10	-2.68242998119279	0.00381352471418765	7.82834985317112e-05	-2.48961884058024	0	1	TRUE	TRUE	TRUE	TRUE	4	4.86867523230212e-29	SIGN	-2.54667514024846	PREVALENT_DEG
solea_v4.0_unigene24006	ENSDARG00000093629	NA	NA	-2.15733135010911	1.86157418511493e-07	2.67540026604179e-09	-2.14616644576759	1.33071408329928e-08	1.9976506626822e-10	-2.15356070195484	0.00236063442252617	3.82066093521552e-05	-2.19542898081908	0	1	TRUE	TRUE	TRUE	TRUE	4	5.02325781973846e-29	SIGN	-2.16312186966265	PREVALENT_DEG
solea_v4.0_unigene324187	ENSDARG00000089429	561081	si:dkey-205h13.2	-1.96990649581954	2.19778352867139e-07	3.20232723005475e-09	-1.962052274553	1.10525061722715e-08	1.63140609189931e-10	-1.91691196243665	0.00256026704805164	4.36687404335675e-05	-1.98668905791991	0	1	TRUE	TRUE	TRUE	TRUE	4	5.32949950927408e-29	SIGN	-1.95888994768228	PREVALENT_DEG
solea_v4.0_unigene571144	NA	NA	NA	-2.47027884006414	4.17355710409591e-07	6.43529524563456e-09	-2.45092713081825	2.05649542951091e-09	2.733952868167e-11	-2.41113821951099	0.00725255604519697	0.0002183859674393	-2.50977131139219	0	1	TRUE	TRUE	TRUE	TRUE	4	5.33415212169693e-29	SIGN	-2.46052887544639	PREVALENT_DEG
solea_v4.0_unigene224459	ENSDARG00000022767	321166	apobb.1	-2.47678229961489	3.19712622902281e-08	3.88036521881706e-10	-2.4733446864837	1.84863885189688e-07	3.42569998110203e-09	-2.68346111235367	0.00105870509122773	1.14770436073892e-05	-2.48470814585349	0	1	TRUE	TRUE	TRUE	TRUE	4	5.36092054004951e-29	SIGN	-2.52957406107644	PREVALENT_DEG
solea_v4.0_unigene534529	NA	NA	NA	-1.40615247579131	7.31866721025458e-08	9.65954903516889e-10	-1.40523019726745	1.61946615490561e-07	2.95805296832361e-09	-1.44122279237384	0.000528925191514562	4.17281547871242e-06	-1.40922683103597	0	1	TRUE	TRUE	TRUE	TRUE	4	5.37055516727033e-29	SIGN	-1.41545807411714	PREVALENT_DEG
solea_v4.0_unigene49630	ENSDARG00000098315	140634	cyp1a	1.53090849264909	1.16846355765163e-07	1.61563558440078e-09	1.53058121891839	5.63689642575024e-09	7.903147621077e-11	1.5196043446677	0.00088265472664245	8.6897302371586e-06	1.52691080912992	1.22124532708767e-15	0.999999999999999	TRUE	TRUE	TRUE	TRUE	4	5.47425159227639e-29	SIGN	1.52700121634128	PREVALENT_DEG
solea_v4.0_unigene62199	NA	NA	NA	-2.50819552566704	8.10509058240631e-07	1.3255857025933e-08	-2.49250458032079	1.17246767200172e-09	1.47847829607255e-11	-2.44953133724901	0.00736379860808408	0.000223582162939594	-2.51273628482913	0	1	TRUE	TRUE	TRUE	TRUE	4	5.9693700828784e-29	SIGN	-2.49074193201649	PREVALENT_DEG
solea_v4.0_unigene334929	ENSDARG00000111266	282672	fbp1b	-5.85697989895448	1.72748473710682e-05	3.84587867281426e-07	-5.60729003862011	3.37325767883516e-11	3.30680915745339e-13	-5.39391992624487	0.0122493000063002	0.000499653753922679	-5.27993670355062	0	1	TRUE	TRUE	TRUE	TRUE	4	6.08426805831184e-29	SIGN	-5.53453164184252	PREVALENT_DEG
solea_v4.0_unigene588515	ENSDARG00000105287	325542	mpp1	-1.82958513068335	3.75890682173607e-07	5.75918767502963e-09	-1.82325367948385	1.14748191492903e-08	1.69694644310828e-10	-1.80836647436291	0.00172162859494085	2.38253587150731e-05	-1.84218008568208	0	1	TRUE	TRUE	TRUE	TRUE	4	6.31994238183626e-29	SIGN	-1.82584634255305	PREVALENT_DEG
solea_v4.0_unigene280495	ENSDARG00000022183	436894	gsto1	3.61164632572443	1.73569629948414e-08	1.99026056491917e-10	3.58550839692361	7.99293310846162e-09	1.14854464021882e-10	3.38172814524413	0.0537238649875449	0.00637696667736654	3.60608312567501	0	1	TRUE	TRUE	FALSE	TRUE	3	6.34236485127807e-29	SIGN	3.5462414983918	POSSIBLE_DEG
solea_v4.0_unigene3163	ENSDARG00000027620	84041	bco2l	-2.25451884181508	1.19436172057213e-08	1.3178197450411e-10	-2.25246378040043	1.40625142126346e-07	2.54307441772961e-09	-2.39696381266889	0.000493789109968396	3.7364787490982e-06	-2.26606547401531	9.99200722162641e-16	0.999999999999999	TRUE	TRUE	TRUE	TRUE	4	6.35129405848954e-29	SIGN	-2.29250297722493	PREVALENT_DEG
solea_v4.0_unigene28457	NA	NA	NA	1.64667146121637	2.5592030386132e-07	3.79596590316516e-09	1.64413209157648	2.32981568604913e-09	3.12333900098752e-11	1.65705572024391	0.00090522347410684	8.95208401833995e-06	1.64770770404387	1.55431223447522e-15	0.999999999999998	TRUE	TRUE	TRUE	TRUE	4	6.42661772344542e-29	SIGN	1.64889174427016	PREVALENT_DEG
solea_v4.0_unigene508197	NA	NA	NA	1.15601079269734	8.27559494281836e-08	1.10034586873603e-09	1.15707906353474	2.0650059317272e-07	3.87855464065505e-09	1.16084759905152	0.00044239809240221	3.24338777420975e-06	1.15235228471297	0	1	TRUE	TRUE	TRUE	TRUE	4	6.42979904394041e-29	SIGN	1.15657243499914	PREVALENT_DEG
solea_v4.0_unigene47680	ENSDARG00000089429	561081	si:dkey-205h13.2	-1.78210087215971	5.97840464872623e-08	7.76535471628849e-10	-1.77897461918346	1.69064795403021e-07	3.09987538561885e-09	-1.84799343153382	0.000754552721772917	7.0492357333624e-06	-1.78913739377567	0	1	TRUE	TRUE	TRUE	TRUE	4	6.48401818808913e-29	SIGN	-1.79955157916316	PREVALENT_DEG
solea_v4.0_unigene41173	ENSDARG00000088078	100334535	usp18	-1.65178626691739	8.72943620176732e-07	1.44232782953543e-08	-1.65241006434317	8.23013261583532e-09	1.18492762560065e-10	-1.68225890159189	0.00108539299055715	1.1883090414702e-05	-1.64005297429328	0	1	TRUE	TRUE	TRUE	TRUE	4	6.62400952050276e-29	SIGN	-1.65662705178643	PREVALENT_DEG
solea_v4.0_unigene95188	NA	NA	NA	2.71508643783821	1.32494678306827e-07	1.84865966882945e-09	2.70366234306299	5.39993117348337e-09	7.54829088766492e-11	2.68211143473151	0.010920685538957	0.000412556693205657	2.71247932783311	0	1	TRUE	TRUE	TRUE	TRUE	4	6.63657740448717e-29	SIGN	2.70333488586645	PREVALENT_DEG
solea_v4.0_unigene50040	ENSDARG00000113522	NA	NA	-2.60432943283835	8.70410341627195e-08	1.16096855578147e-09	-2.59095816064744	2.04784476660838e-08	3.17872685573333e-10	-2.699285889894	0.00459505601943346	0.000105491860018833	-2.64981965512906	0	1	TRUE	TRUE	TRUE	TRUE	4	6.94421398075005e-29	SIGN	-2.63609828462721	PREVALENT_DEG
solea_v4.0_unigene27810	ENSDARG00000067537	571235	pcsk5a	-1.99954434267539	5.79032986273335e-07	9.17893321722699e-09	-1.99180349629433	5.56106816170918e-09	7.78130191039324e-11	-1.9527804867538	0.00263259201743929	4.55860089599876e-05	-2.00424793264767	0	1	TRUE	TRUE	TRUE	TRUE	4	7.1775322947766e-29	SIGN	-1.9870940645928	PREVALENT_DEG
solea_v4.0_unigene695104	ENSDARG00000115834	30648	psme1	-4.11291297892296	4.69160355837384e-07	7.31271326575121e-09	-4.03755262854896	5.49366053554411e-10	6.51322133036859e-12	-4.28721941682374	0.0339188314085748	0.00278546024271911	-4.11261012752174	0	1	TRUE	TRUE	TRUE	TRUE	4	7.39321281719505e-29	SIGN	-4.13757378795435	PREVALENT_DEG
solea_v4.0_unigene2698	ENSDARG00000020866	570354	apoa4b.2	-2.65510789992413	3.85427658675198e-09	3.94584384989903e-11	-2.65246964327915	1.95170613742262e-07	3.63577152258312e-09	-2.85724089681225	0.000655862675073871	5.56855895049454e-06	-2.6689545502736	1.99840144432528e-15	0.999999999999998	TRUE	TRUE	TRUE	TRUE	4	7.50561661405906e-29	SIGN	-2.70844324757228	PREVALENT_DEG
solea_v4.0_unigene330628	ENSDARG00000009830	794178	hdlbpa	-5.25591875483526	3.337207438911e-07	5.07579561303102e-09	-5.12253862386602	1.44572873604401e-10	1.56262259698096e-12	-4.89061222302445	0.0461304799764406	0.00485081633832895	-5.15099563506607	4.44089209850063e-16	1	TRUE	TRUE	TRUE	TRUE	4	7.52349700528691e-29	SIGN	-5.10501630919795	PREVALENT_DEG
solea_v4.0_unigene534528	NA	NA	NA	-1.46106703800801	2.2818444383643e-08	2.69916398619635e-10	-1.46027561346703	5.54204296221884e-08	9.41860953082017e-10	-1.49887234185436	0.00042483660182791	3.09683991277991e-06	-1.46391216203653	1.88737914186277e-15	0.999999999999998	TRUE	TRUE	TRUE	TRUE	4	7.71073521918955e-29	SIGN	-1.47103178884148	PREVALENT_DEG
solea_v4.0_unigene281105	ENSDARG00000089429	561081	si:dkey-205h13.2	-1.82448476858768	5.01550053932476e-08	6.36052806562506e-10	-1.82135251452416	1.90314222136635e-08	2.93404414521499e-10	-1.87377657468519	0.000624853736847774	5.2180217097468e-06	-1.8365212993522	1.77635683940025e-15	0.999999999999998	TRUE	TRUE	TRUE	TRUE	4	8.04285394015099e-29	SIGN	-1.83903378928731	PREVALENT_DEG
solea_v4.0_unigene323681	ENSDARG00000011407	503730	col2a1b	-1.58143099097212	3.9078074542681e-08	4.83024846300545e-10	-1.58001028569769	1.50353799715723e-08	2.27808787448065e-10	-1.61733633201587	0.000570640103157157	4.62982683890949e-06	-1.58324605314458	3.21964677141295e-15	0.999999999999997	TRUE	TRUE	TRUE	TRUE	4	8.18874614307994e-29	SIGN	-1.59050591545756	PREVALENT_DEG
solea_v4.0_unigene430024	ENSDARG00000022183	436894	gsto1	2.75158317294636	2.92742784538567e-07	4.4071111002483e-09	2.73348589635619	2.69262515424403e-09	3.63228026672215e-11	2.6833613287616	0.0124779116632952	0.000516123088209472	2.75315274932039	0	1	TRUE	TRUE	TRUE	TRUE	4	8.27977864645802e-29	SIGN	2.73039578684613	PREVALENT_DEG
solea_v4.0_unigene22392	ENSDARG00000100968	557223	si:ch211-1a19.3	-1.50762355219939	2.92742784538567e-07	4.40371157141041e-09	-1.5025569437662	1.27898691958979e-08	1.91285433721641e-10	-1.49951018740727	0.000913707889226836	9.09099255290209e-06	-1.52250606178909	3.33066907387547e-16	1	TRUE	TRUE	TRUE	TRUE	4	8.62531291086584e-29	SIGN	-1.50804918629049	PREVALENT_DEG
solea_v4.0_unigene24510	NA	NA	NA	2.70066059723611	9.36704251674843e-08	1.26116691380403e-09	2.68806461475274	8.97271195670333e-09	1.30562293798141e-10	2.62604609318158	0.0132423683156495	0.000573447621098019	2.70823532289434	0	1	TRUE	TRUE	TRUE	TRUE	4	9.32418984137941e-29	SIGN	2.68075165701619	PREVALENT_DEG
solea_v4.0_unigene71886	ENSDARG00000077323	567037	thap4	-1.40239999261207	9.63429319904146e-07	1.61201738187009e-08	-1.39974965658802	1.1919257202572e-08	1.77433009298305e-10	-1.39015326819466	0.00100409771847987	1.05081858027704e-05	-1.40453352828967	0	1	TRUE	TRUE	TRUE	TRUE	4	9.64638047474309e-29	SIGN	-1.39920911142111	PREVALENT_DEG
solea_v4.0_unigene562659	NA	NA	NA	2.3599191132619	7.05640747801389e-08	9.28383894228842e-10	2.35376596088249	2.8903383868493e-08	4.64165499912958e-10	2.24506696090574	0.00570692593729761	0.000147992758910231	2.36310646933092	0	1	TRUE	TRUE	TRUE	TRUE	4	9.73406191829121e-29	SIGN	2.33046462609526	PREVALENT_DEG
solea_v4.0_unigene283332	NA	NA	NA	-7.09053985423539	5.10751329147826e-06	9.98689731430546e-08	-7.66134697493831	9.14461494485593e-11	9.6158288695385e-13	-5.58513411547133	0.00628129623571025	0.0001744658317669	-5.62403154722834	4.44089209850063e-16	1	TRUE	TRUE	TRUE	TRUE	4	9.81081251869709e-29	SIGN	-6.49026312296834	PREVALENT_DEG
solea_v4.0_unigene104371	NA	NA	NA	-3.5128798753759	5.10866868285754e-07	8.01986563992775e-09	-3.47902982730229	1.10106275214094e-09	1.38382415434554e-11	-3.53772226022321	0.0212102124371141	0.00122574367495838	-3.46369295829356	1.11022302462516e-16	1	TRUE	TRUE	TRUE	TRUE	4	9.96792797480897e-29	SIGN	-3.49833123029874	PREVALENT_DEG
solea_v4.0_unigene4770	ENSDARG00000018553	565759	ifih1	-1.4701607044789	7.23511091936841e-07	1.17824820625757e-08	-1.46920245030456	1.75998813738828e-08	2.70105706324497e-10	-1.48943057621579	0.000974079460901981	9.97589575685518e-06	-1.46887427608511	0	1	TRUE	TRUE	TRUE	TRUE	4	1.03473483482983e-28	SIGN	-1.47441700177109	PREVALENT_DEG
solea_v4.0_unigene430550	ENSDARG00000055722	793849	bco2a	1.56933097122834	7.15394410194735e-07	1.16303173712855e-08	1.56835583898765	2.57582861419858e-09	3.47112779318758e-11	1.56653159298173	0.00102376205972906	1.08652306297178e-05	1.56614394317826	7.7715611723761e-16	0.999999999999999	TRUE	TRUE	TRUE	TRUE	4	1.09894128881993e-28	SIGN	1.56759058659399	PREVALENT_DEG
solea_v4.0_unigene17922	ENSDARG00000100822	553780	mapk15	-2.38964419064292	7.1109538695333e-07	1.15504956078538e-08	-2.37895106895488	3.17503797702748e-09	4.32294655439435e-11	-2.34908985509712	0.00587664926714439	0.000156415214399905	-2.38542194718887	0	1	TRUE	TRUE	TRUE	TRUE	4	1.10392947866321e-28	SIGN	-2.37577676547095	PREVALENT_DEG
solea_v4.0_unigene570834	ENSDARG00000110726	NA	NA	-1.4687882850552	7.98042594765502e-08	1.05775558657588e-09	-1.46848199569237	2.31240592495338e-08	3.6554161528379e-10	-1.50911510142351	0.000569064672273477	4.60115130912363e-06	-1.46542291448238	1.4432899320127e-15	0.999999999999999	TRUE	TRUE	TRUE	TRUE	4	1.13460519809179e-28	SIGN	-1.47795207416336	PREVALENT_DEG
solea_v4.0_unigene413888	ENSDARG00000020811	405787	fibpb	-3.02282534302747	2.20799825699433e-08	2.60276055378317e-10	-3.01158648405801	7.0321441078996e-08	1.2206333090517e-09	-3.27241277872888	0.00464932231004343	0.000107883635295537	-3.05420540022525	2.22044604925031e-16	1	TRUE	TRUE	TRUE	TRUE	4	1.19730075571999e-28	SIGN	-3.0902575015099	PREVALENT_DEG
solea_v4.0_unigene15426	ENSDARG00000010792	57925	cdc25b	-1.28764896404359	5.26310516125526e-08	6.71863869242211e-10	-1.28608170803388	1.73748352914622e-08	2.66409288507548e-10	-1.27614772091924	0.000495865852350665	3.78367011906089e-06	-1.29186658504829	3.5527136788005e-15	0.999999999999996	TRUE	TRUE	TRUE	TRUE	4	1.20306462026498e-28	SIGN	-1.28543624451125	PREVALENT_DEG
solea_v4.0_unigene37476	ENSDARG00000087633	797166	si:dkey-11o18.5	-1.46888692452277	4.15372647586306e-07	6.39891660899866e-09	-1.46459213923112	3.46255622250936e-08	5.62828577433445e-10	-1.45560627147609	0.00101565944703964	1.07508708400509e-05	-1.48119162419164	0	1	TRUE	TRUE	TRUE	TRUE	4	1.21082383589715e-28	SIGN	-1.46756923985541	PREVALENT_DEG
solea_v4.0_unigene571912	ENSDARG00000001558	30453	kifc1	-1.52560856716658	1.04706687823451e-06	1.76365962534508e-08	-1.52119732466179	6.16858346227873e-09	8.70027830875788e-11	-1.50510069844816	0.00121484465818835	1.41146593438445e-05	-1.53086454022939	2.22044604925031e-16	1	TRUE	TRUE	TRUE	TRUE	4	1.29714317267911e-28	SIGN	-1.52069278262648	PREVALENT_DEG
solea_v4.0_unigene562620	NA	NA	NA	-1.85743699808854	1.55177484560847e-08	1.76202593538972e-10	-1.85677667895418	2.97768327856669e-07	5.78820712716776e-09	-1.95795277173994	0.000570316509644845	4.61923719583871e-06	-1.86150681275792	6.66133814775094e-16	0.999999999999999	TRUE	TRUE	TRUE	TRUE	4	1.30654278566197e-28	SIGN	-1.88341831538515	PREVALENT_DEG
solea_v4.0_unigene509052	ENSDARG00000109554	405772	hbbe2	-1.12658987570292	1.30826498533005e-07	1.81990240839778e-09	-1.12510007892491	2.43866127973714e-07	4.65423529012487e-09	-1.12746057464395	0.000495865852350665	3.78688265371874e-06	-1.12983922633534	0	1	TRUE	TRUE	TRUE	TRUE	4	1.30722797864355e-28	SIGN	-1.12724743890178	PREVALENT_DEG
solea_v4.0_unigene513546	NA	NA	NA	-4.09307360650771	7.90862457979488e-06	1.61709330923891e-07	-3.99552636823096	1.19109658689734e-10	1.27409577651636e-12	-4.22431732305739	0.0183103173936007	0.000963692973664872	-4.03818948712893	1.11022302462516e-16	1	TRUE	TRUE	TRUE	TRUE	4	1.42039803332334e-28	SIGN	-4.08777669623125	PREVALENT_DEG
solea_v4.0_unigene95934	ENSDARG00000056719	326030	slc6a19b	-2.84849843797597	5.7291796352042e-08	7.40162734474487e-10	-2.83902876616797	1.23817340757955e-07	2.22183051073834e-09	-3.1759866559441	0.00250058351782068	4.19382880170735e-05	-2.86130508690805	0	1	TRUE	TRUE	TRUE	TRUE	4	1.45916116994372e-28	SIGN	-2.93120473674902	PREVALENT_DEG
solea_v4.0_unigene20367	ENSDARG00000076294	796269	klb	-3.09660396344071	9.88818059685572e-09	1.07984461721571e-10	-3.08947482043223	4.06245569968945e-07	8.13512285065588e-09	-3.54748617445649	0.00147378954274513	1.87902506985939e-05	-3.11189141190254	3.33066907387547e-16	1	TRUE	TRUE	TRUE	TRUE	4	1.46092615348547e-28	SIGN	-3.21136409255799	PREVALENT_DEG
solea_v4.0_unigene414043	ENSDARG00000112442	100150844	prkcdb	-1.41319656304824	2.82993301586049e-07	4.24100633530958e-09	-1.40917590344698	1.91867916892299e-08	2.96067655587194e-10	-1.40083936747381	0.00082949138331624	8.03891942496119e-06	-1.4246466507004	4.44089209850063e-16	1	TRUE	TRUE	TRUE	TRUE	4	1.48106340695715e-28	SIGN	-1.41196462116736	PREVALENT_DEG
solea_v4.0_unigene413388	ENSDARG00000097157	559783	si:ch211-207n23.2	-1.26557602750516	6.92606935232587e-09	7.39233157327348e-11	-1.26429881467196	1.78499694322009e-07	3.29779493908697e-09	-1.27883742277166	0.00030065307817279	1.79694899396668e-06	-1.26746652380265	5.44009282066327e-15	0.999999999999995	TRUE	TRUE	TRUE	TRUE	4	1.49665997893632e-28	SIGN	-1.26904469718786	PREVALENT_DEG
solea_v4.0_unigene509634	ENSDARG00000034734	415174	med6	-3.00493289279507	1.49390037658266e-08	1.68796408421259e-10	-2.99850617563299	5.05850407454895e-07	1.03133863271072e-08	-3.30450836394308	0.00248181586434708	4.11383246890098e-05	-3.02425718348447	1.11022302462516e-16	1	TRUE	TRUE	TRUE	TRUE	4	1.53939451283298e-28	SIGN	-3.0830511539639	PREVALENT_DEG
solea_v4.0_unigene329119	ENSDARG00000070710	335152	prss60.3	-1.88191814072913	1.05421359504211e-07	1.43704865816715e-09	-1.87776464427665	7.91871281740279e-08	1.38889865921769e-09	-1.90906734706364	0.0011369796520824	1.27812961866546e-05	-1.89902675309575	2.22044604925031e-16	1	TRUE	TRUE	TRUE	TRUE	4	1.55738480015375e-28	SIGN	-1.89194422129129	PREVALENT_DEG
solea_v4.0_unigene49866	ENSDARG00000092731	751750	mhc1uka	-2.53659821738506	1.28542574020611e-07	1.78633585874814e-09	-2.52774427381458	6.49814710321188e-08	1.11977566336593e-09	-2.68370690585228	0.00230945806055309	3.69590690880301e-05	-2.55953149248037	0	1	TRUE	TRUE	TRUE	TRUE	4	1.58161956140622e-28	SIGN	-2.57689522238307	PREVALENT_DEG
solea_v4.0_unigene10463	ENSDARG00000003931	327288	cndp2	-1.76614569866574	1.31126234905788e-07	1.82590338134709e-09	-1.76329018434971	3.65510341561257e-08	5.96678661199706e-10	-1.82159188419687	0.000707233979909885	6.33063791540618e-06	-1.77547681366569	6.66133814775094e-16	0.999999999999999	TRUE	TRUE	TRUE	TRUE	4	1.66400838286632e-28	SIGN	-1.7816261452195	PREVALENT_DEG
solea_v4.0_unigene562765	NA	NA	NA	-1.75906567297269	4.51571200654646e-08	5.6699466387593e-10	-1.75725237971036	2.22691870251591e-07	4.22309118561179e-09	-1.80693218875917	0.000697442855425561	6.19429766863088e-06	-1.76726011219814	3.33066907387547e-16	1	TRUE	TRUE	TRUE	TRUE	4	1.71921913622018e-28	SIGN	-1.77262758841009	PREVALENT_DEG
solea_v4.0_unigene50663	ENSDARG00000103979	30248	calr3a	-1.2733303575298	6.63216942828887e-08	8.68863381295125e-10	-1.27206846583057	2.23879880264495e-08	3.52030086828405e-10	-1.2833924419952	0.000420891088181056	3.04456896631458e-06	-1.2758757381163	3.88578058618805e-15	0.999999999999996	TRUE	TRUE	TRUE	TRUE	4	1.78449531780426e-28	SIGN	-1.27616675086797	PREVALENT_DEG
solea_v4.0_unigene456949	ENSDARG00000035809	325675	col1a1b	-1.46474144427003	9.29655264976691e-08	1.25037782674696e-09	-1.46210501809224	8.59429416767744e-08	1.51339267496736e-09	-1.43834690418434	0.00092044906388369	9.19035163631948e-06	-1.47210564874343	3.33066907387547e-16	1	TRUE	TRUE	TRUE	TRUE	4	1.79933711891691e-28	SIGN	-1.45932475382251	PREVALENT_DEG
solea_v4.0_unigene27899	ENSDARG00000056781	100147904	zanl	-3.55929258059821	3.59089594430757e-05	8.74164671423916e-07	-3.55653934763339	4.05717388291951e-09	5.61466180417992e-11	-3.97216784506274	0.000155035007608455	5.52683578080845e-07	-3.564823957055	0	1	TRUE	TRUE	TRUE	TRUE	4	1.84040495035546e-28	SIGN	-3.66320593258734	PREVALENT_DEG
solea_v4.0_unigene14427	ENSDARG00000022767	321166	apobb.1	-3.73152943828047	1.13599543602216e-05	2.40688428112909e-07	-3.72690692546037	6.81372865464728e-10	8.27809513970554e-12	-4.07634597194515	0.000106075043120977	2.93591199211247e-07	-3.73801899675862	3.10862446895044e-15	0.999999999999997	TRUE	TRUE	TRUE	TRUE	4	1.87191946958575e-28	SIGN	-3.81820033311115	PREVALENT_DEG
solea_v4.0_unigene11849	ENSDARG00000020866	570354	apoa4b.2	-1.74849566313786	2.39799393484196e-08	2.8501694696162e-10	-1.74781724266992	8.80484651557097e-07	1.89228582425132e-08	-1.82635790587891	0.000564377454792648	4.54749045406169e-06	-1.75233551286986	2.22044604925031e-16	1	TRUE	TRUE	TRUE	TRUE	4	1.93779232840095e-28	SIGN	-1.76875158113914	PREVALENT_DEG
solea_v4.0_unigene25774	NA	NA	NA	-1.39075082440798	1.81310331663059e-08	2.08914961971569e-10	-1.38949460969656	1.6726089565724e-07	3.06446439187681e-09	-1.41274478247656	0.000414949108145219	2.93542587939248e-06	-1.39626847920956	2.1094237467878e-15	0.999999999999998	TRUE	TRUE	TRUE	TRUE	4	1.94378417889202e-28	SIGN	-1.39731467394767	PREVALENT_DEG
solea_v4.0_unigene14931	ENSDARG00000024160	402827	hao1	-1.9592785069789	1.89914537912912e-06	3.34742310431843e-08	-1.95332957675172	5.109517805288e-09	7.11379591100704e-11	-1.94863210685732	0.00248260765153518	4.12849614941925e-05	-1.95430174819776	1.11022302462516e-16	1	TRUE	TRUE	TRUE	TRUE	4	1.95794010595821e-28	SIGN	-1.95388548469643	PREVALENT_DEG
solea_v4.0_unigene20758	ENSDARG00000077810	327127	otud4	-2.14145776714132	2.91623351640719e-07	4.37441136974165e-09	-2.13874754819199	4.15820284990899e-08	6.85194716225751e-10	-2.27063841023423	0.00203641303260125	3.00016163859003e-05	-2.12857568551333	0	1	TRUE	TRUE	TRUE	TRUE	4	2.00503917050772e-28	SIGN	-2.16985485277022	PREVALENT_DEG
solea_v4.0_unigene457005	ENSDARG00000016771	30255	tfa	-3.07492450233858	2.95258293091799e-05	7.04341072641786e-07	-3.07457183458047	3.75977304943518e-09	5.18209188631828e-11	-3.39717264795203	0.000224133616250594	1.07456821681529e-06	-3.07915346254852	0	1	TRUE	TRUE	TRUE	TRUE	4	2.01962345891935e-28	SIGN	-3.1564556118549	PREVALENT_DEG
solea_v4.0_unigene688645	ENSDARG00000053136	30400	b2m	-4.49898852877924	5.24126610231691e-07	8.24998519156854e-09	-4.41900817878575	1.30721576676287e-09	1.66847536771578e-11	-4.57889809300487	0.0373400970236921	0.00330695287423901	-4.33653223600787	0	1	TRUE	TRUE	TRUE	TRUE	4	2.07434659817993e-28	SIGN	-4.45835675914443	PREVALENT_DEG
solea_v4.0_unigene328072	NA	NA	NA	-2.69925380953565	2.45729992037701e-08	2.92409046517579e-10	-2.69582042913745	1.65418672282053e-09	2.15522442730282e-11	-2.86706934619709	0.00273818704699227	4.84086692011201e-05	-2.64181432822958	2.56461518688411e-14	0.999999999999974	TRUE	TRUE	TRUE	TRUE	4	2.08427455387292e-28	SIGN	-2.72598947827494	PREVALENT_DEG
solea_v4.0_unigene97734	ENSDARG00000104256	84039	bco1	-1.95036304956212	1.17490308616822e-06	1.997034952816e-08	-1.94633623888925	1.03917028948971e-08	1.52516125436906e-10	-1.95297056935179	0.00219378426621007	3.44339270384041e-05	-1.93937626588966	0	1	TRUE	TRUE	TRUE	TRUE	4	2.16779417835514e-28	SIGN	-1.9472615309232	PREVALENT_DEG
solea_v4.0_unigene19849	NA	NA	NA	-1.85966808772072	2.15412154516454e-06	3.83294577932599e-08	-1.85520668720313	6.19454410870904e-09	8.75419443934304e-11	-1.85128341028286	0.00205202430303086	3.04473720011323e-05	-1.85573325311853	0	1	TRUE	TRUE	TRUE	TRUE	4	2.2142101685444e-28	SIGN	-1.85547285958131	PREVALENT_DEG
solea_v4.0_unigene47202	ENSDARG00000090901	NA	NA	-1.49343642491859	1.94268666050499e-06	3.4268820126228e-08	-1.48873059321048	1.1521576232451e-08	1.70547001904734e-10	-1.47543456965908	0.00131899955996968	1.59141966179836e-05	-1.50103271484388	1.11022302462516e-16	1	TRUE	TRUE	TRUE	TRUE	4	2.38025273627644e-28	SIGN	-1.489658575658	PREVALENT_DEG
solea_v4.0_unigene19901	NA	NA	NA	-4.03031686095762	8.448354542041e-05	2.28352159705592e-06	-4.0147306145333	1.01147830015819e-09	1.25569642346129e-11	-4.55017422711919	0.000346947291011854	2.1705402370243e-06	-4.04164507073486	0	1	TRUE	TRUE	TRUE	TRUE	4	2.38992046617636e-28	SIGN	-4.15921669333624	PREVALENT_DEG
solea_v4.0_unigene29674	ENSDARG00000015273	541539	alpi.1	-1.70269265491447	1.14985143721793e-07	1.58026482803174e-09	-1.70050077050097	6.653124816872e-08	1.15019809011137e-09	-1.74254287072406	0.000783207565088037	7.47046448979635e-06	-1.70895956852439	5.55111512312578e-16	0.999999999999999	TRUE	TRUE	TRUE	TRUE	4	2.41394066234751e-28	SIGN	-1.71367396616597	PREVALENT_DEG
solea_v4.0_unigene534508	ENSDARG00000044575	114427	vars1	-1.82024593094436	1.22550975282606e-06	2.0916115000956e-08	-1.81157417167838	1.44182802553475e-08	2.17854758222119e-10	-1.81050406926873	0.00174764006165984	2.43155154479863e-05	-1.83885192639721	0	1	TRUE	TRUE	TRUE	TRUE	4	2.48526865672178e-28	SIGN	-1.82029402457217	PREVALENT_DEG
solea_v4.0_unigene59522	NA	NA	NA	-2.03604117504507	3.01744026280129e-07	4.55150977503233e-09	-2.03286160440628	6.26901448814109e-08	1.07766468857725e-09	-2.1363827698513	0.00165569856271642	2.24085939657509e-05	-2.02402886260678	0	1	TRUE	TRUE	TRUE	TRUE	4	2.51922737366029e-28	SIGN	-2.05732860297736	PREVALENT_DEG
solea_v4.0_unigene25569	NA	NA	NA	-7.67378390785949	4.72663401958901e-07	7.38711918870389e-09	-8.2432015975397	2.8872466068866e-10	3.29406574197228e-12	-5.98633323318392	0.0217883380714333	0.00128792896475656	-6.20746085820467	1.22124532708767e-15	0.999999999999999	TRUE	TRUE	TRUE	TRUE	4	2.62636360342183e-28	SIGN	-7.02769489919694	PREVALENT_DEG
solea_v4.0_unigene36838	ENSDARG00000091834	100332647	si:ch211-198m17.1	-2.04400417514117	3.30429530008301e-07	5.01650720148359e-09	-2.03668219006717	6.41777974406228e-08	1.10503036229979e-09	-2.08928876807488	0.00156374202148111	2.0544718935987e-05	-2.07003605943548	0	1	TRUE	TRUE	TRUE	TRUE	4	2.66130216250246e-28	SIGN	-2.06000279817967	PREVALENT_DEG
solea_v4.0_unigene18515	NA	NA	NA	-1.89284749288716	5.17604465750014e-07	8.13286531891179e-09	-1.88948440971754	5.00485713227809e-08	8.42879165134392e-10	-1.96921517282833	0.00134393573942516	1.63276650370044e-05	-1.89538102588279	0	1	TRUE	TRUE	TRUE	TRUE	4	2.78866079309124e-28	SIGN	-1.91173202532896	PREVALENT_DEG
solea_v4.0_unigene41223	ENSDARG00000013335	353363	anxa6	-1.41607867161681	5.53041922653053e-08	7.12167282624219e-10	-1.41477836916865	9.29936635977127e-08	1.64404382229723e-09	-1.42083938299802	0.000617573134560252	5.13997469903519e-06	-1.41985486792806	1.22124532708767e-15	0.999999999999999	TRUE	TRUE	TRUE	TRUE	4	2.79807620841748e-28	SIGN	-1.41788782292788	PREVALENT_DEG
solea_v4.0_unigene510821	ENSDARG00000043589	555196	ca4a	-2.14792872790289	1.13095870000997e-06	1.91602243482743e-08	-2.13655316706525	7.30679572796565e-09	1.04382796113795e-10	-2.0885574323483	0.00451378051979502	0.000102428338844671	-2.15890355247314	1.11022302462516e-16	1	TRUE	TRUE	TRUE	TRUE	4	2.9795707965527e-28	SIGN	-2.1329857199474	PREVALENT_DEG
solea_v4.0_unigene465599	ENSDARG00000089853	100534759	si:dkey-22n8.3	2.47126469623235	8.01362631282111e-07	1.30950750513285e-08	2.46016301728249	6.19454410870904e-09	8.75383552131201e-11	2.46618823365307	0.00752292015237322	0.000230383520376407	2.4651461983041	0	1	TRUE	TRUE	TRUE	TRUE	4	2.98293766513631e-28	SIGN	2.465690536368	PREVALENT_DEG
solea_v4.0_unigene23081	ENSDARG00000063292	767720	ssuh2rs1	-1.68942934811053	1.61080786463755e-06	2.80995408166637e-08	-1.68506885970991	1.63760720949404e-08	2.49951777681467e-10	-1.69920041197415	0.00142755497286676	1.80043068860921e-05	-1.69406737791701	1.11022302462516e-16	1	TRUE	TRUE	TRUE	TRUE	4	3.00692003382546e-28	SIGN	-1.6919414994279	PREVALENT_DEG
solea_v4.0_unigene534740	ENSDARG00000015662	406739	pla2g12b	-2.56043679907461	4.05988429956427e-08	5.04090440133611e-10	-2.55171080175776	5.36608734004883e-08	9.08960193196373e-10	-2.58762449577263	0.00470963543066455	0.000109634998783938	-2.59834282862062	4.44089209850063e-16	1	TRUE	TRUE	TRUE	TRUE	4	3.26595348318107e-28	SIGN	-2.5745287313064	PREVALENT_DEG
solea_v4.0_unigene562693	ENSDARG00000028396	368924	fkbp5	1.57617753059644	1.62520703297674e-07	2.30619190980931e-09	1.57611745477465	2.39454877897498e-07	4.55770141843723e-09	1.57774329256862	0.00110264316363056	1.2164335976374e-05	1.57330898966614	0	1	TRUE	TRUE	TRUE	TRUE	4	3.40870640011486e-28	SIGN	1.57583681690146	PREVALENT_DEG
solea_v4.0_unigene329931	ENSDARG00000053853	406537	slc13a2	-3.09957529518621	4.12397963188246e-08	5.12624739504097e-10	-3.08356109155107	4.27844388737034e-08	7.07398067678603e-10	-3.40264159565308	0.00619673803587611	0.000171156546767363	-3.14490650658464	4.44089209850063e-16	1	TRUE	TRUE	TRUE	TRUE	4	3.47151714803048e-28	SIGN	-3.18267112224375	PREVALENT_DEG
solea_v4.0_unigene188571	ENSDARG00000015662	406739	pla2g12b	-5.84974716577417	2.2831048937891e-05	5.25822982144755e-07	-5.59310768792627	1.48492549148844e-10	1.61328310623937e-12	-5.35179434834739	0.0131277906525441	0.000564717312287189	-5.33344303653866	0	1	TRUE	TRUE	TRUE	TRUE	4	3.53031812558545e-28	SIGN	-5.53202305964662	PREVALENT_DEG
solea_v4.0_unigene183681	ENSDARG00000102640	378851	pdia3	-1.71853201025917	9.75240184967898e-07	1.6345035851918e-08	-1.71451841469951	4.04572363944563e-08	6.66095261961513e-10	-1.76219451359374	0.00115689516407479	1.31040038829835e-05	-1.72657475214396	0	1	TRUE	TRUE	TRUE	TRUE	4	3.61706767895728e-28	SIGN	-1.73045492267409	PREVALENT_DEG
solea_v4.0_unigene33623	ENSDARG00000031885	64279	psmb12	-1.52419114224115	1.65698827752923e-06	2.89664487196813e-08	-1.52334700293891	2.28816501295833e-08	3.60751054270347e-10	-1.5313660463352	0.00121186376444858	1.40631027545981e-05	-1.51721865266314	1.11022302462516e-16	1	TRUE	TRUE	TRUE	TRUE	4	3.64000214380027e-28	SIGN	-1.5240307110446	PREVALENT_DEG
solea_v4.0_unigene325983	ENSDARG00000031588	100330672	si:ch211-39f2.3	-2.43496163873584	1.19296946611552e-07	1.65118610723681e-09	-2.4286733819738	9.11123322616781e-08	1.60696656397849e-09	-2.60292091534287	0.00215069153968008	3.30447648916934e-05	-2.44088936354737	2.22044604925031e-16	1	TRUE	TRUE	TRUE	TRUE	4	3.70130620085014e-28	SIGN	-2.47686132489997	PREVALENT_DEG
solea_v4.0_unigene29252	NA	NA	NA	2.01528203133552	1.35969300185978e-06	2.34341424362767e-08	2.0079962855943	1.11256239668812e-08	1.64375229115491e-10	1.97257099008432	0.00341747542792228	6.7051431032409e-05	2.01584375257693	0	1	TRUE	TRUE	TRUE	TRUE	4	4.07635599985169e-28	SIGN	2.00292326489777	PREVALENT_DEG
solea_v4.0_unigene413024	ENSDARG00000020007	336471	col1a2	-1.13068185708746	1.9454872561738e-08	2.25527510527278e-10	-1.12927804694832	4.96917025948424e-07	1.01104329954874e-08	-1.12258379480488	0.000359957532347218	2.35246648706184e-06	-1.13405129671526	1.66533453693773e-15	0.999999999999998	TRUE	TRUE	TRUE	TRUE	4	4.11423855597803e-28	SIGN	-1.12914874888898	PREVALENT_DEG
solea_v4.0_unigene45183	ENSDARG00000012796	445242	hnmt	-1.48760457372913	1.87870070779755e-06	3.30876351978758e-08	-1.48659670611217	2.40155141019102e-08	3.80975059625332e-10	-1.50199709142365	0.00120963116651623	1.40203025863492e-05	-1.48400176748243	0	1	TRUE	TRUE	TRUE	TRUE	4	4.29403541662968e-28	SIGN	-1.49005003468684	PREVALENT_DEG
solea_v4.0_unigene430801	ENSDARG00000089853	100534759	si:dkey-22n8.3	2.72403015403139	5.32473571713642e-07	8.40368072230639e-09	2.70979274263724	7.68841286093082e-09	1.10263929732942e-10	2.65943504834314	0.013551196884295	0.000597280495789699	2.7162411064098	0	1	TRUE	TRUE	TRUE	TRUE	4	4.36206310039732e-28	SIGN	2.70237476285539	PREVALENT_DEG
solea_v4.0_unigene70978	ENSDARG00000055416	436926	serpinb1	-1.49648670201418	1.73180019093247e-07	2.47438036190996e-09	-1.49442270706289	3.8831726945003e-08	6.36621246102967e-10	-1.51504686306856	0.000691477787005589	6.10823218207069e-06	-1.50327280963192	1.33226762955019e-15	0.999999999999999	TRUE	TRUE	TRUE	TRUE	4	4.38654408032168e-28	SIGN	-1.50230727044439	PREVALENT_DEG
solea_v4.0_unigene21921	NA	NA	NA	-1.35526333056323	4.40458263653588e-07	6.83458052373827e-09	-1.35120179642572	1.80729428780675e-08	2.78122930479408e-10	-1.34337138591743	0.000796815894249047	7.6554857595775e-06	-1.36650245636011	9.99200722162641e-16	0.999999999999999	TRUE	TRUE	TRUE	TRUE	4	4.4835084404357e-28	SIGN	-1.35408474231662	PREVALENT_DEG
solea_v4.0_unigene14826	ENSDARG00000026629	393461	gmds	-1.1028871860957	9.39958980773058e-08	1.26817466085668e-09	-1.10147781536581	1.96290720459797e-07	3.66211985105835e-09	-1.09804745621076	0.000445086864366324	3.26931560755043e-06	-1.10578858796638	7.7715611723761e-16	0.999999999999999	TRUE	TRUE	TRUE	TRUE	4	4.51351520636752e-28	SIGN	-1.10205026140966	PREVALENT_DEG
solea_v4.0_unigene100859	NA	NA	NA	-2.00756128496258	2.17897289561422e-06	3.88325174206867e-08	-1.99764881375817	7.80484505126283e-09	1.12042741414582e-10	-1.96350762669594	0.00349168178795808	6.87999302165738e-05	-2.01595671150681	0	1	TRUE	TRUE	TRUE	TRUE	4	4.65641084178704e-28	SIGN	-1.99616860923088	PREVALENT_DEG
solea_v4.0_unigene37699	NA	NA	NA	-1.48858650667405	4.72663401958901e-07	7.38111549666876e-09	-1.48403392578245	4.25303109579258e-08	7.02602399989194e-10	-1.48381713929047	0.00103154661684953	1.09961039251584e-05	-1.50300892782026	3.33066907387547e-16	1	TRUE	TRUE	TRUE	TRUE	4	4.86915817776071e-28	SIGN	-1.48986162489181	PREVALENT_DEG
solea_v4.0_unigene537095	ENSDARG00000022183	436894	gsto1	1.87610186885189	1.2205663588069e-06	2.07976502150088e-08	1.87287760945961	2.10389164349325e-08	3.29054411494546e-10	1.86133649382874	0.00246535304442102	4.0590018703706e-05	1.87055775941408	0	1	TRUE	TRUE	TRUE	TRUE	4	4.95168806029959e-28	SIGN	1.87021843288858	PREVALENT_DEG
solea_v4.0_unigene108041	NA	NA	NA	2.07568831508646	8.59493693110511e-07	1.41650380294474e-08	2.07006864215982	2.55850777681801e-08	4.08625264289554e-10	2.07385071046175	0.00304441634482134	5.64158705429119e-05	2.07302493603852	0	1	TRUE	TRUE	TRUE	TRUE	4	5.22459384861327e-28	SIGN	2.07315815093664	PREVALENT_DEG
solea_v4.0_unigene670397	ENSDARG00000014329	266985	npm1a	-1.46333883152876	2.87420128819707e-06	5.27880933250345e-08	-1.46185300239063	1.9771536185332e-08	3.0564293474602e-10	-1.46321997075516	0.00122473130967094	1.43183046926451e-05	-1.46022835370921	1.11022302462516e-16	1	TRUE	TRUE	TRUE	TRUE	4	5.42303933383901e-28	SIGN	-1.46216003959594	PREVALENT_DEG
solea_v4.0_unigene71158	ENSDARG00000087306	NA	NA	-1.97758818377119	6.62513799415314e-08	8.67016899750205e-10	-1.97666317981246	1.54370483156638e-06	3.49871937108258e-08	-2.11208593446758	0.000694639136315067	6.15571907321459e-06	-1.98391098334859	0	1	TRUE	TRUE	TRUE	TRUE	4	5.53102697255916e-28	SIGN	-2.01256207034995	PREVALENT_DEG
solea_v4.0_unigene70759	ENSDARG00000089079	NA	NA	-1.95572258570581	5.93047154927015e-07	9.41765408947075e-09	-1.95395727197842	4.02589608092662e-08	6.61840087200138e-10	-2.06244102416889	0.00153230129634531	1.99428125707838e-05	-1.94882501556911	2.22044604925031e-16	1	TRUE	TRUE	TRUE	TRUE	4	5.68984617279637e-28	SIGN	-1.98023647435556	PREVALENT_DEG
solea_v4.0_unigene440700	NA	NA	NA	-1.11198601989635	1.66814285115182e-07	2.37410796983715e-09	-1.1106016528473	8.9607185685207e-07	1.93079021801808e-08	-1.11159391007693	0.000554263876036583	4.41955974328849e-06	-1.1155093700148	0	1	TRUE	TRUE	TRUE	TRUE	4	6.41068428135261e-28	SIGN	-1.11242273820885	PREVALENT_DEG
solea_v4.0_unigene324657	NA	NA	NA	2.41091601542181	2.71158987602319e-07	4.0409312947342e-09	2.40680828023531	4.33417363129681e-08	7.1721767254388e-10	2.41307184223421	0.00709431314894134	0.000210565261331835	2.40209065184056	0	1	TRUE	TRUE	TRUE	TRUE	4	6.4497394892295e-28	SIGN	2.40822169743297	PREVALENT_DEG
solea_v4.0_unigene325982	ENSDARG00000031588	100330672	si:ch211-39f2.3	-4.47315050474903	0.000157501255736308	4.62171452537022e-06	-4.44962971503908	4.80513848503243e-10	5.66336668254066e-12	-5.01405374613703	0.000381541498684836	2.53969777256797e-06	-4.48732957429602	3.33066907387547e-16	1	TRUE	TRUE	TRUE	TRUE	4	6.69095209421311e-28	SIGN	-4.60604088505529	PREVALENT_DEG
solea_v4.0_unigene66621	ENSDARG00000101034	563108	si:dkey-206d17.12	-1.35368292329989	3.52973307239454e-06	6.63559646844655e-08	-1.35082147159836	2.20607979618561e-08	3.45961124300578e-10	-1.34601059283595	0.00114306551651246	1.2881634853031e-05	-1.35628745576528	1.11022302462516e-16	1	TRUE	TRUE	TRUE	TRUE	4	6.86746162178391e-28	SIGN	-1.35170061087487	PREVALENT_DEG
solea_v4.0_unigene670004	ENSDARG00000022183	436894	gsto1	2.07139903595818	6.84545516223273e-07	1.10714354639946e-08	2.06709903796622	3.27155869542079e-08	5.30411904117237e-10	2.03967764790006	0.00401101888369683	8.52502547268059e-05	2.06521804210444	0	1	TRUE	TRUE	TRUE	TRUE	4	6.92809900539799e-28	SIGN	2.06084844098222	PREVALENT_DEG
solea_v4.0_unigene16093	NA	NA	NA	-1.43205677348969	1.5931216552982e-06	2.77687652873944e-08	-1.42981205661999	4.25238010886996e-08	7.01901031795041e-10	-1.41585859806848	0.00134395380047619	1.63654198298455e-05	-1.43286906431232	1.11022302462516e-16	1	TRUE	TRUE	TRUE	TRUE	4	7.01831125194194e-28	SIGN	-1.42764912312262	PREVALENT_DEG
solea_v4.0_unigene96869	ENSDARG00000089429	561081	si:dkey-205h13.2	-1.67203753113265	4.32519709964135e-07	6.69327558541685e-09	-1.66825639538472	1.76755414541168e-07	3.26063262964506e-09	-1.69385668425358	0.001205142258132	1.39217418066789e-05	-1.68836446674366	1.11022302462516e-16	1	TRUE	TRUE	TRUE	TRUE	4	7.0986751204132e-28	SIGN	-1.68062876937865	PREVALENT_DEG
solea_v4.0_unigene324774	NA	NA	NA	-3.02668600221513	1.38673468249192e-07	1.94261775519126e-09	-3.01731201974196	4.9542620037433e-08	8.3228280833727e-10	-3.660452539676	0.00683437002900911	0.00019889438822029	-2.98296376609687	2.22044604925031e-16	1	TRUE	TRUE	TRUE	TRUE	4	7.22983527856466e-28	SIGN	-3.17185358193249	PREVALENT_DEG
solea_v4.0_unigene508287	ENSDARG00000020866	570354	apoa4b.2	-2.17750833710616	1.58705349570636e-08	1.80430110127932e-10	-2.17641378778222	4.84428906577634e-07	9.82617910057417e-09	-2.32428896434055	0.00068922960268269	6.02510447255081e-06	-2.18303523008802	1.99840144432528e-15	0.999999999999998	TRUE	TRUE	TRUE	TRUE	4	7.33861486186759e-28	SIGN	-2.21531157982924	PREVALENT_DEG
solea_v4.0_unigene6656	ENSDARG00000009087	58113	cd74a	-1.59451509432026	1.94983346787151e-06	3.44493545560338e-08	-1.58724143695317	1.64876278177361e-08	2.51884720466462e-10	-1.57465113485124	0.00153230129634531	1.99078972579526e-05	-1.60933906019236	2.22044604925031e-16	1	TRUE	TRUE	TRUE	TRUE	4	7.57042564727483e-28	SIGN	-1.59143668157926	PREVALENT_DEG
solea_v4.0_unigene615065	NA	NA	NA	1.18397751570327	1.31568024411151e-07	1.83389276892595e-09	1.18463505241281	1.16523464872957e-06	2.56934158685099e-08	1.16425588354412	0.000666800527375296	5.70798384696351e-06	1.18221969474655	1.11022302462516e-16	1	TRUE	TRUE	TRUE	TRUE	4	7.8434205305267e-28	SIGN	1.17877203660169	PREVALENT_DEG
solea_v4.0_unigene25565	NA	NA	NA	-2.56709590682684	1.03345199188613e-08	1.13017347958329e-10	-2.5651410450305	3.98801367643314e-07	7.97491353812631e-09	-2.80091933996209	0.000690086311971807	6.06150384346134e-06	-2.57691686591884	3.99680288865056e-15	0.999999999999996	TRUE	TRUE	TRUE	TRUE	4	7.85544513230484e-28	SIGN	-2.62751828943457	PREVALENT_DEG
solea_v4.0_unigene327676	NA	NA	NA	2.10974838506627	6.46307340674113e-07	1.03446725849877e-08	2.10265368942762	3.33981686086431e-08	5.4194486696332e-10	2.03044957542564	0.00480819183379255	0.000113339307574945	2.11594542867041	0	1	TRUE	TRUE	TRUE	TRUE	4	7.95837681339148e-28	SIGN	2.08969926964748	PREVALENT_DEG
solea_v4.0_unigene327265	NA	NA	NA	-4.17029535907926	3.31545083021812e-07	5.03807386035743e-09	-4.10367823931552	5.70609456241848e-09	8.00813438797734e-11	-3.81103500809011	0.0550675257919144	0.00666981650462042	-4.1866041370816	0	1	TRUE	TRUE	FALSE	TRUE	3	7.98715967108076e-28	SIGN	-4.06790318589162	POSSIBLE_DEG
solea_v4.0_unigene11010	ENSDARG00000103979	30248	calr3a	-1.09371435433397	3.25762678046952e-08	3.96744445113678e-10	-1.09248037521152	2.3470595320956e-07	4.46075690990379e-09	-1.09183893843816	0.00035764893524219	2.3122727139154e-06	-1.09629817101614	4.32986979603811e-15	0.999999999999996	TRUE	TRUE	TRUE	TRUE	4	8.16870076253158e-28	SIGN	-1.09358295974995	PREVALENT_DEG
solea_v4.0_unigene56303	ENSDARG00000095355	100034654	si:dkey-78l4.7	-5.51594582450585	8.10842536179691e-05	2.17662167703092e-06	-5.27037273152079	1.34847112080294e-10	1.45185202365462e-12	-5.1274820444876	0.00982241977279026	0.000346766242565654	-4.93565484368165	0	1	TRUE	TRUE	TRUE	TRUE	4	8.22393995608343e-28	SIGN	-5.21236386104897	PREVALENT_DEG
solea_v4.0_unigene508776	ENSDARG00000098204	555303	si:dkeyp-118h9.7	-4.34177686253592	3.61863980401218e-05	8.82434824202192e-07	-4.32967090293833	7.67152838438784e-10	9.3845257152964e-12	-4.9280428762015	0.00023135224221097	1.1792147522274e-06	-4.35104429826636	1.88737914186277e-15	0.999999999999998	TRUE	TRUE	TRUE	TRUE	4	8.35497595006169e-28	SIGN	-4.48763373498553	PREVALENT_DEG
solea_v4.0_unigene99998	ENSDARG00000099164	103910274	LOC103910274	-1.65276180208624	9.42768689990338e-07	1.57481438739151e-08	-1.64717176779677	4.62314666762492e-08	7.71492845665658e-10	-1.66508460684498	0.00128182993868442	1.53486796090876e-05	-1.66910546337891	2.22044604925031e-16	1	TRUE	TRUE	TRUE	TRUE	4	8.54267228388288e-28	SIGN	-1.65853091002672	PREVALENT_DEG
solea_v4.0_unigene327969	NA	NA	NA	-1.83250947024725	2.73177453720148e-06	4.98208034853569e-08	-1.83098812262797	2.09935862568663e-08	3.27465938401335e-10	-1.8615578950653	0.00198389663782866	2.89785767793434e-05	-1.82067005294936	0	1	TRUE	TRUE	TRUE	TRUE	4	8.69210541108528e-28	SIGN	-1.83643138522247	PREVALENT_DEG
[truncated: 70,472 more rows]
