# Supplementary material for: An improved de novo assembling and polishing of Solea senegalensis transcriptome shed light on retinoic acid signalling in larvae
Source: Sci Rep. 2020 Nov 26;10:20654. doi: 10.1038/s41598-020-77201-z (PMC7691524; doi:10.1038/s41598-020-77201-z)
Supplement: Supplementary file 3 — Supplementary file 5. [file 41598_2020_77201_MOESM3_ESM.zip › CTRL_vs_DEAB_24/Normalized_counts_DESeq2.tsv]

	ctrl_24h_1	ctrl_24h_2	ctrl_24h_3	trt_DEAB_24h_1	trt_DEAB_24h_2	trt_DEAB_24h_3
solea_v4.0_unigene739	254.093859613001	278.755068073262	247.064613864217	242.334245534109	330.660023344506	279.912866093787
solea_v4.0_unigene736	133.538378774716	109.078070115624	156.474255447337	104.316065958391	115.731008170577	74.4722304286223
solea_v4.0_unigene737	263.367358139023	236.335818583853	224.417024259997	239.124520427697	108.38300765181	172.056532369576
solea_v4.0_unigene734	187.324670225643	149.477355343633	177.062973269356	171.720293193044	227.788016081771	169.488524423761
solea_v4.0_unigene735	40.8033935144965	26.2595353982058	43.236307426238	33.7021136173264	33.0660023344506	46.2241430246621
solea_v4.0_unigene63308	25.9657958728614	28.2794996596063	32.9419485152289	19.2583506384722	31.2290022047589	35.9521112414038
solea_v4.0_unigene229418	44.5127929249053	34.3393924438076	35.0008202974308	44.9361514897685	51.4360036313675	69.3362145369931
solea_v4.0_unigene229417	33.384594693679	52.5190707964117	37.0596920796326	22.4680757448843	49.5990035016758	20.5440635665165
solea_v4.0_unigene229414	64.9144896821536	76.7586419332171	37.0596920796326	32.0972510641204	44.0880031126007	46.2241430246621
solea_v4.0_unigene96857	22.2563964624527	32.3194281824072	32.9419485152289	17.6534880852662	29.3920020750672	20.5440635665165
solea_v4.0_unigene96851	68.6238890925624	105.038141592823	67.9427688126597	69.0090897878588	75.3170053173596	92.4482860493242
solea_v4.0_unigene591473	148.375976416351	135.33760551383	140.003281189723	115.550103830833	139.612009856569	97.5843019409533
solea_v4.0_unigene540041	137.247778185125	149.477355343633	117.355691585503	46.5410140429746	36.740002593834	56.4961748079203
solea_v4.0_unigene79926	33.384594693679	26.2595353982058	22.6475896042199	40.1215638301505	27.5550019453755	35.9521112414038
solea_v4.0_unigene738	166.922973468395	159.577176650635	152.356511882934	264.802321278993	220.440015563004	254.232786635642
solea_v4.0_unigene688938	3.70939941040878	14.1397498298031	12.3532306932109	24.0729382980903	18.370001296917	30.8160953497747
solea_v4.0_unigene65913	5068.89429432359	4876.19372702068	5141.00284015792	7027.69312048916	5446.70538453588	7018.36571591119
solea_v4.0_unigene65912	113.136682017468	131.297676991029	131.767794060916	118.759828937245	110.220007781502	130.968405236543
solea_v4.0_unigene65914	467.384325711506	511.050958134314	545.601022283479	483.063628515012	560.285039555968	408.313263384515
solea_v4.0_unigene65917	37.0939941040878	38.3793209666085	49.4129227728434	30.4923885109144	42.251002982909	28.2480874039602
solea_v4.0_unigene65919	153.940075531964	165.637069434837	135.885537625319	158.881392767396	148.797010505028	84.7442622118805
solea_v4.0_unigene65918	1066.45233049252	973.622773995016	1037.67137822971	1100.93571149933	1074.64507586964	1291.70799674472
solea_v4.0_unigene16152	29.6751952832702	32.3194281824072	22.6475896042199	27.2826634045023	20.2070014266087	28.2480874039602
solea_v4.0_unigene536960	40.8033935144965	42.4192494894094	22.6475896042199	33.7021136173264	27.5550019453755	15.4080476748874
solea_v4.0_unigene536967	70.4785887977667	62.6188921034139	86.472614852476	48.1458765961806	69.8060049282845	20.5440635665165
solea_v4.0_unigene20727	131.683679069512	119.177891422627	117.355691585503	203.817544257164	141.449009986261	220.848683340052
solea_v4.0_unigene96004	100.153784081037	135.33760551383	127.650050496512	170.115430639838	115.731008170577	161.784500586317
solea_v4.0_unigene96007	24.111096167657	24.2395711368054	14.4121024754127	35.3069761705324	22.0440015563004	25.6800794581456
solea_v4.0_unigene670980	29.6751952832702	30.2994639210067	22.6475896042199	51.3556017025926	27.5550019453755	28.2480874039602
solea_v4.0_unigene53095	46.3674926301097	48.4791422736108	43.236307426238	40.1215638301505	55.1100038907509	12.8400397290728
solea_v4.0_unigene53096	131.683679069512	141.397498298031	115.296819803301	160.486255320602	135.938009597186	174.62454031539
solea_v4.0_unigene56174	42.6580932197009	34.3393924438076	57.6484099016507	8.0243127660301	0	2.56800794581456
solea_v4.0_unigene56179	348.683544578425	305.014603471468	366.479177231922	285.665534470671	319.638022566355	295.320913768674
solea_v4.0_unigene56178	87.1708861446062	92.9183560244207	127.650050496512	192.583506384722	115.731008170577	169.488524423761
solea_v4.0_unigene688183	33.384594693679	22.2196068754049	28.8242049508253	49.7507391493866	27.5550019453755	33.3841032955893
solea_v4.0_unigene229411	40.8033935144965	50.4991065350112	55.5895381194488	40.1215638301505	36.740002593834	51.3601589162912
solea_v4.0_unigene283325	35.2392943988834	14.1397498298031	22.6475896042199	46.5410140429746	40.4140028532173	61.6321906995495
solea_v4.0_unigene283324	103.863183491446	96.9582845472216	98.8258455456868	118.759828937245	110.220007781502	148.944460857245
solea_v4.0_unigene285883	74.1879882081755	72.7187134104162	86.472614852476	64.1945021282408	58.7840041501343	33.3841032955893
solea_v4.0_unigene461176	12.9828979364307	10.0998213070022	12.3532306932109	40.1215638301505	40.4140028532173	48.7921509704767
solea_v4.0_unigene461172	33.384594693679	34.3393924438076	24.7064613864217	62.5896395750348	34.9030024641423	56.4961748079203
solea_v4.0_unigene461173	76.0426879133799	100.998213070022	76.1782559414669	105.920928511597	66.1320046689011	71.9042224828077
solea_v4.0_unigene225646	61.2050902717448	58.578963580613	53.530666337247	9.62917531923612	14.6960010375336	25.6800794581456
solea_v4.0_unigene225647	55.6409911561316	62.6188921034139	39.1185638618344	27.2826634045023	14.6960010375336	12.8400397290728
solea_v4.0_unigene459704	22.2563964624527	24.2395711368054	22.6475896042199	48.1458765961806	18.370001296917	64.200198645364
solea_v4.0_unigene326186	37.0939941040878	36.3593567052081	37.0596920796326	20.8632131916783	25.7180018156838	25.6800794581456
solea_v4.0_unigene459705	207.726366982891	242.395711368054	240.887998517612	247.148833193727	161.656011412869	236.25673101494
solea_v4.0_unigene465019	40.8033935144965	36.3593567052081	37.0596920796326	54.5653268090047	36.740002593834	61.6321906995495
solea_v4.0_unigene11458	59.3503905665404	82.8185347174184	88.5314866346778	52.9604642557986	34.9030024641423	79.6082463202514
solea_v4.0_unigene11457	229.982763445344	171.696962219038	253.241229210823	243.939108087315	161.656011412869	241.392746906569
solea_v4.0_unigene11456	222.563964624527	197.956497617244	222.358152477795	285.665534470671	174.515012320711	326.137009118449
solea_v4.0_unigene11453	51.9315917457229	42.4192494894094	65.8838970304579	57.7750519154167	64.2950045392094	66.7682065911786
solea_v4.0_unigene11452	53.7862914509272	48.4791422736108	49.4129227728434	54.5653268090047	84.5020059658181	64.200198645364
solea_v4.0_unigene11450	70.4785887977667	62.6188921034139	51.4717945550452	59.3799144686227	75.3170053173596	71.9042224828077
solea_v4.0_unigene19682	339.410046052403	272.695175289061	356.184818320913	436.522614472037	475.78303359015	408.313263384515
solea_v4.0_unigene19680	157.649474942373	216.136175969848	197.651691091374	516.765742132338	360.052025419573	416.017287221959
solea_v4.0_unigene326481	194.743469046461	163.617105173436	183.239588615961	109.130653618009	115.731008170577	133.536413182357
solea_v4.0_unigene19686	66.769189387358	54.5390350578121	78.2371277236687	48.1458765961806	58.7840041501343	59.0641827537349
solea_v4.0_unigene19684	12.9828979364307	22.2196068754049	8.23548712880724	43.3312889365625	20.2070014266087	56.4961748079203
solea_v4.0_unigene19685	33.384594693679	26.2595353982058	14.4121024754127	22.4680757448843	27.5550019453755	46.2241430246621
solea_v4.0_unigene19689	454.401427775075	502.971101088712	405.597741093756	492.692803834248	510.686036054292	472.513462029879
solea_v4.0_unigene501433	42.6580932197009	50.4991065350112	49.4129227728434	69.0090897878588	49.5990035016758	105.288325778397
solea_v4.0_unigene415355	103.863183491446	103.018177331423	144.121024754127	41.7264263833565	134.101009467494	71.9042224828077
solea_v4.0_unigene326183	103.863183491446	123.217819945427	119.414563367705	69.0090897878588	148.797010505028	84.7442622118805
solea_v4.0_unigene32099	40.8033935144965	20.1996426140045	41.1774356440362	41.7264263833565	36.740002593834	25.6800794581456
solea_v4.0_unigene429777	50.0768920405185	56.5589993192126	49.4129227728434	54.5653268090047	69.8060049282845	89.8802781035096
solea_v4.0_unigene37969	57.495690861336	48.4791422736108	28.8242049508253	6.41945021282408	44.0880031126007	12.8400397290728
solea_v4.0_unigene51253	9.27349852602194	14.1397498298031	14.4121024754127	38.5167012769445	29.3920020750672	64.200198645364
solea_v4.0_unigene51258	27.8204955780658	18.179678352604	16.4709742576145	25.6778008512963	53.2730037610592	33.3841032955893
solea_v4.0_unigene326181	127.974279659103	143.417462559432	127.650050496512	70.6139523410649	152.471010764411	89.8802781035096
solea_v4.0_unigene107309	35.2392943988834	40.399285228009	39.1185638618344	57.7750519154167	20.2070014266087	46.2241430246621
solea_v4.0_unigene326180	63.0597899769492	96.9582845472216	72.0605123770633	54.5653268090047	97.36100687366	69.3362145369931
solea_v4.0_unigene324224	155.794775237169	147.457391082233	168.827486140548	89.8723029795371	86.3390060955098	102.720317832582
solea_v4.0_unigene324221	152.08537582676	113.117998638425	150.297640100732	104.316065958391	67.9690047985928	112.992349615841
solea_v4.0_unigene324222	187.324670225643	137.357569775231	170.88635792275	112.340378724421	86.3390060955098	141.240437019801
solea_v4.0_unigene324223	331.991247231585	341.373960176676	368.538049014124	261.592596172581	306.779021658513	218.280675394238
solea_v4.0_unigene324229	92.7349852602194	60.5989278420135	80.2959995058706	69.0090897878588	58.7840041501343	66.7682065911786
solea_v4.0_unigene14971	25.9657958728614	18.179678352604	26.7653331686235	24.0729382980903	18.370001296917	20.5440635665165
solea_v4.0_unigene14978	12.9828979364307	34.3393924438076	22.6475896042199	35.3069761705324	34.9030024641423	46.2241430246621
solea_v4.0_unigene584366	44.5127929249053	24.2395711368054	39.1185638618344	43.3312889365625	101.035007133043	51.3601589162912
solea_v4.0_unigene104454	79.7520873237887	52.5190707964117	57.6484099016507	36.9118387237384	58.7840041501343	51.3601589162912
solea_v4.0_unigene466254	24.111096167657	24.2395711368054	14.4121024754127	24.0729382980903	27.5550019453755	30.8160953497747
solea_v4.0_unigene691178	61.2050902717448	84.8384989788189	84.4137430702742	20.8632131916783	64.2950045392094	46.2241430246621
solea_v4.0_unigene38179	144.666577005942	224.21603301545	140.003281189723	3.20972510641204	22.0440015563004	7.70402383744368
solea_v4.0_unigene38175	46.3674926301097	20.1996426140045	43.236307426238	48.1458765961806	34.9030024641423	53.9281668621058
solea_v4.0_unigene38174	92.7349852602194	92.9183560244207	76.1782559414669	192.583506384722	80.8280057064347	125.832389344913
solea_v4.0_unigene38177	66.769189387358	78.7786061946175	92.6492301990814	101.106340851979	95.5240067439683	133.536413182357
solea_v4.0_unigene38171	37.0939941040878	44.4392137508099	20.5887178220181	14.4437629788542	42.251002982909	12.8400397290728
solea_v4.0_unigene594956	20.4016967572483	18.179678352604	20.5887178220181	27.2826634045023	34.9030024641423	23.112071512331
solea_v4.0_unigene594954	176.196471994417	175.736890741839	189.416203962566	171.720293193044	224.114015822387	138.672429073986
solea_v4.0_unigene594950	53.7862914509272	52.5190707964117	35.0008202974308	8.0243127660301	78.991005576743	2.56800794581456
solea_v4.0_unigene594959	72.3332885029711	88.8784275016198	84.4137430702742	72.2188148942709	84.5020059658181	105.288325778397
solea_v4.0_unigene594958	46.3674926301097	66.6588206262148	72.0605123770633	80.243127660301	115.731008170577	74.4722304286223
solea_v4.0_unigene102471	77.8973876185843	60.5989278420135	45.2951792084398	4.81458765961806	42.251002982909	15.4080476748874
solea_v4.0_unigene15479	79.7520873237887	62.6188921034139	70.0016405948615	118.759828937245	93.6870066142766	64.200198645364
solea_v4.0_unigene15478	103.863183491446	96.9582845472216	113.237948021099	109.130653618009	78.991005576743	100.152309886768
solea_v4.0_unigene22086	265.222057844227	357.533674267879	296.47753663706	255.173145959757	281.06101984283	233.688723069125
solea_v4.0_unigene186990	20.4016967572483	20.1996426140045	20.5887178220181	28.8875259577083	22.0440015563004	30.8160953497747
solea_v4.0_unigene186991	44.5127929249053	40.399285228009	41.1774356440362	43.3312889365625	55.1100038907509	87.3122701576951
solea_v4.0_unigene186994	59.3503905665404	70.6987491490157	70.0016405948615	56.1701893622107	31.2290022047589	35.9521112414038
solea_v4.0_unigene186995	81.6067870289931	80.798570456018	111.179076238898	93.0820280859491	117.568008300269	107.856333724212
solea_v4.0_unigene22085	70.4785887977667	100.998213070022	78.2371277236687	112.340378724421	102.872007262735	102.720317832582
solea_v4.0_unigene22082	1702.61432937763	1929.06586963743	2017.69434655777	974.151569796054	2197.05215511127	811.490510877401
solea_v4.0_unigene458078	63.0597899769492	58.578963580613	49.4129227728434	85.057715319919	51.4360036313675	59.0641827537349
solea_v4.0_unigene61059	63.0597899769492	60.5989278420135	57.6484099016507	46.5410140429746	62.4580044095177	61.6321906995495
solea_v4.0_unigene61055	424.726232491805	482.771458474707	430.304202480178	176.534880852662	490.479034627683	125.832389344913
solea_v4.0_unigene37257	57.495690861336	46.4591780122103	32.9419485152289	35.3069761705324	29.3920020750672	23.112071512331
solea_v4.0_unigene37253	257.80325902341	220.176104492649	191.475075744768	41.7264263833565	108.38300765181	61.6321906995495
solea_v4.0_unigene61053	113.136682017468	121.197855684027	105.002460892292	85.057715319919	55.1100038907509	79.6082463202514
solea_v4.0_unigene236834	66.769189387358	42.4192494894094	70.0016405948615	78.638265107095	88.1760062252015	61.6321906995495
solea_v4.0_unigene33121	98.2990843758325	78.7786061946175	90.5903584168796	30.4923885109144	34.9030024641423	41.088127133033
solea_v4.0_unigene4516	57.495690861336	74.7386776718166	59.7072816838525	69.0090897878588	62.4580044095177	51.3601589162912
solea_v4.0_unigene571453	137.247778185125	155.537248127835	129.708922278714	22.4680757448843	137.775009726877	17.9760556207019
solea_v4.0_unigene571452	59.3503905665404	88.8784275016198	86.472614852476	11.2340378724421	69.8060049282845	17.9760556207019
solea_v4.0_unigene430651	24.111096167657	28.2794996596063	26.7653331686235	67.4042272346528	34.9030024641423	41.088127133033
solea_v4.0_unigene32331	94.5896849654238	70.6987491490157	98.8258455456868	128.389004256482	95.5240067439683	105.288325778397
solea_v4.0_unigene32330	22.2563964624527	14.1397498298031	22.6475896042199	43.3312889365625	20.2070014266087	51.3601589162912
solea_v4.0_unigene32332	22.2563964624527	22.2196068754049	16.4709742576145	27.2826634045023	23.8810016859921	25.6800794581456
solea_v4.0_unigene430658	68.6238890925624	82.8185347174184	74.1193841592651	56.1701893622107	42.251002982909	43.6561350788475
solea_v4.0_unigene32339	85.3161864394018	94.9383202858211	78.2371277236687	105.920928511597	123.079008689344	89.8802781035096
solea_v4.0_unigene32338	179.905871404826	161.597140912036	154.415383665136	194.188368937928	209.418014784854	208.008643610979
solea_v4.0_unigene325904	270.786156959841	311.074496255669	300.595280201464	195.793231491134	292.08302062098	213.144659502609
solea_v4.0_unigene227190	24.111096167657	18.179678352604	32.9419485152289	57.7750519154167	27.5550019453755	53.9281668621058
solea_v4.0_unigene227191	22.2563964624527	14.1397498298031	20.5887178220181	32.0972510641204	29.3920020750672	28.2480874039602
solea_v4.0_unigene228643	111.281982312263	105.038141592823	88.5314866346778	78.638265107095	110.220007781502	95.0162939951388
solea_v4.0_unigene228642	153.940075531964	105.038141592823	96.766973763485	93.0820280859491	113.894008040885	107.856333724212
solea_v4.0_unigene62770	37.0939941040878	46.4591780122103	39.1185638618344	16.0486255320602	36.740002593834	12.8400397290728
solea_v4.0_unigene62772	220.709264919322	191.896604833043	183.239588615961	271.221771491817	181.863012839478	256.800794581456
solea_v4.0_unigene588409	33.384594693679	26.2595353982058	43.236307426238	46.5410140429746	71.6430050579762	74.4722304286223
solea_v4.0_unigene588401	178.051171699621	117.157927161226	148.23876831853	104.316065958391	134.101009467494	133.536413182357
solea_v4.0_unigene588402	63.0597899769492	62.6188921034139	49.4129227728434	32.0972510641204	34.9030024641423	23.112071512331
solea_v4.0_unigene588403	168.777673173599	385.813173927486	360.302561885317	6.41945021282408	209.418014784854	17.9760556207019
solea_v4.0_unigene588406	200.307568162074	212.096247447047	201.769434655777	226.285620002049	185.537013098861	261.936810473085
solea_v4.0_unigene588407	216.999865508913	260.575389720658	166.768614358347	346.6503114925	387.607027364948	269.640834310529
solea_v4.0_unigene458964	146.521276711147	127.257748468228	185.298460398163	227.890482555255	275.550019453755	208.008643610979
solea_v4.0_unigene458963	35.2392943988834	24.2395711368054	37.0596920796326	49.7507391493866	47.7620033719841	43.6561350788475
solea_v4.0_unigene458962	31.5298949884746	22.2196068754049	39.1185638618344	40.1215638301505	27.5550019453755	28.2480874039602
solea_v4.0_unigene325909	87.1708861446062	70.6987491490157	86.472614852476	93.0820280859491	75.3170053173596	100.152309886768
solea_v4.0_unigene13040	135.39307847992	189.876640571642	144.121024754127	70.6139523410649	119.40500842996	77.0402383744368
solea_v4.0_unigene13047	76.0426879133799	52.5190707964117	96.766973763485	41.7264263833565	62.4580044095177	59.0641827537349
solea_v4.0_unigene99875	127.974279659103	109.078070115624	117.355691585503	146.042492341748	143.286010115952	143.808444965615
solea_v4.0_unigene99876	27.8204955780658	20.1996426140045	30.8830767330271	32.0972510641204	36.740002593834	38.5201191872184
solea_v4.0_unigene34196	33.384594693679	16.1597140912036	20.5887178220181	36.9118387237384	23.8810016859921	28.2480874039602
solea_v4.0_unigene31015	192.888769341256	204.016390401445	183.239588615961	231.100207661667	224.114015822387	200.304619773536
solea_v4.0_unigene31017	215.145165803709	161.597140912036	191.475075744768	471.82959064257	260.854018416221	493.057525596396
solea_v4.0_unigene31011	51.9315917457229	62.6188921034139	65.8838970304579	54.5653268090047	66.1320046689011	84.7442622118805
solea_v4.0_unigene31010	63.0597899769492	42.4192494894094	47.3540509906416	51.3556017025926	42.251002982909	33.3841032955893
solea_v4.0_unigene328678	77.8973876185843	74.7386776718166	102.94358911009	22.4680757448843	34.9030024641423	35.9521112414038
solea_v4.0_unigene9595	14.8375976416351	24.2395711368054	18.5298460398163	24.0729382980903	22.0440015563004	43.6561350788475
solea_v4.0_unigene9593	42.6580932197009	42.4192494894094	24.7064613864217	40.1215638301505	42.251002982909	30.8160953497747
solea_v4.0_unigene51721	44.5127929249053	50.4991065350112	41.1774356440362	56.1701893622107	40.4140028532173	59.0641827537349
solea_v4.0_unigene51726	66.769189387358	54.5390350578121	55.5895381194488	54.5653268090047	64.2950045392094	89.8802781035096
solea_v4.0_unigene429147	37.0939941040878	30.2994639210067	39.1185638618344	11.2340378724421	27.5550019453755	23.112071512331
solea_v4.0_unigene429146	176.196471994417	153.517283866434	142.062152971925	118.759828937245	229.625016211462	136.104421128172
solea_v4.0_unigene429142	35.2392943988834	54.5390350578121	39.1185638618344	11.2340378724421	33.0660023344506	10.2720317832582
solea_v4.0_unigene429141	636.161998885105	632.248813818341	652.662354957974	921.191105540255	620.906043835794	980.979035301162
solea_v4.0_unigene54268	131.683679069512	159.577176650635	144.121024754127	194.188368937928	216.76601530362	238.824738960754
solea_v4.0_unigene463269	16.6922973468395	6.05989278420135	20.5887178220181	24.0729382980903	27.5550019453755	23.112071512331
solea_v4.0_unigene463262	29.6751952832702	8.0798570456018	47.3540509906416	8.0243127660301	25.7180018156838	12.8400397290728
solea_v4.0_unigene463267	20.4016967572483	22.2196068754049	22.6475896042199	28.8875259577083	25.7180018156838	25.6800794581456
solea_v4.0_unigene465010	11.1281982312263	20.1996426140045	20.5887178220181	40.1215638301505	20.2070014266087	23.112071512331
solea_v4.0_unigene3992	307.880151063928	313.09446051707	280.006562379446	394.796188088681	339.845023992964	426.289319005217
solea_v4.0_unigene3990	51.9315917457229	40.399285228009	51.4717945550452	125.17927915007	69.8060049282845	92.4482860493242
solea_v4.0_unigene3996	48.2221923353141	26.2595353982058	49.4129227728434	101.106340851979	49.5990035016758	71.9042224828077
solea_v4.0_unigene3994	140.957177595533	107.058105854224	127.650050496512	157.27653021419	156.145011023794	141.240437019801
solea_v4.0_unigene415896	42.6580932197009	24.2395711368054	37.0596920796326	20.8632131916783	16.5330011672253	25.6800794581456
solea_v4.0_unigene75755	27.8204955780658	28.2794996596063	26.7653331686235	43.3312889365625	40.4140028532173	51.3601589162912
solea_v4.0_unigene690149	322.717748705563	335.314067392475	335.596100498895	239.124520427697	314.12702217728	210.576651556794
solea_v4.0_unigene690140	14.8375976416351	2.01996426140045	26.7653331686235	25.6778008512963	18.370001296917	25.6800794581456
solea_v4.0_unigene690143	144.666577005942	165.637069434837	117.355691585503	22.4680757448843	36.740002593834	12.8400397290728
solea_v4.0_unigene690142	35.2392943988834	30.2994639210067	53.530666337247	28.8875259577083	60.621004279826	28.2480874039602
solea_v4.0_unigene460189	14.8375976416351	8.0798570456018	16.4709742576145	73.8236774474769	20.2070014266087	64.200198645364
solea_v4.0_unigene460185	38.9486938092921	28.2794996596063	47.3540509906416	27.2826634045023	38.5770027235257	51.3601589162912
solea_v4.0_unigene93056	337.555346347199	361.57360279068	347.949331192106	330.60168596044	439.043030996316	287.616889931231
solea_v4.0_unigene17327	42.6580932197009	36.3593567052081	39.1185638618344	30.4923885109144	36.740002593834	17.9760556207019
solea_v4.0_unigene17326	27.8204955780658	40.399285228009	41.1774356440362	52.9604642557986	31.2290022047589	43.6561350788475
solea_v4.0_unigene17325	53.7862914509272	78.7786061946175	67.9427688126597	33.7021136173264	49.5990035016758	46.2241430246621
solea_v4.0_unigene17324	70.4785887977667	64.6388563648144	65.8838970304579	6.41945021282408	23.8810016859921	12.8400397290728
solea_v4.0_unigene17323	235.546862560957	252.495532675056	302.654151983666	245.543970640521	178.189012580095	192.600595936092
solea_v4.0_unigene17322	29.6751952832702	60.5989278420135	53.530666337247	51.3556017025926	78.991005576743	35.9521112414038
solea_v4.0_unigene17321	64.9144896821536	70.6987491490157	72.0605123770633	52.9604642557986	91.8500064845849	53.9281668621058
solea_v4.0_unigene417046	14.8375976416351	6.05989278420135	6.17661534660543	36.9118387237384	9.18500064845849	33.3841032955893
solea_v4.0_unigene591847	27.8204955780658	34.3393924438076	10.294358911009	28.8875259577083	34.9030024641423	41.088127133033
solea_v4.0_unigene464444	37.0939941040878	20.1996426140045	37.0596920796326	64.1945021282408	36.740002593834	74.4722304286223
solea_v4.0_unigene65577	85.3161864394018	113.117998638425	96.766973763485	104.316065958391	112.057007911194	118.12836550747
solea_v4.0_unigene42254	100.153784081037	82.8185347174184	105.002460892292	152.461942554572	106.546007522118	156.648484694688
solea_v4.0_unigene573032	20.4016967572483	12.1197855684027	24.7064613864217	25.6778008512963	18.370001296917	35.9521112414038
solea_v4.0_unigene32689	44.5127929249053	42.4192494894094	37.0596920796326	33.7021136173264	20.2070014266087	23.112071512331
solea_v4.0_unigene32688	87.1708861446062	76.7586419332171	131.767794060916	43.3312889365625	90.0130063548932	46.2241430246621
solea_v4.0_unigene32685	57.495690861336	24.2395711368054	51.4717945550452	24.0729382980903	51.4360036313675	33.3841032955893
solea_v4.0_unigene32684	170.632372878804	169.676997957638	142.062152971925	202.212681703958	251.669017767763	256.800794581456
solea_v4.0_unigene32687	126.119579953898	123.217819945427	88.5314866346778	125.17927915007	141.449009986261	105.288325778397
solea_v4.0_unigene32681	20.4016967572483	26.2595353982058	18.5298460398163	33.7021136173264	25.7180018156838	41.088127133033
solea_v4.0_unigene32683	37.0939941040878	34.3393924438076	35.0008202974308	27.2826634045023	58.7840041501343	30.8160953497747
solea_v4.0_unigene184242	109.427282607059	84.8384989788189	98.8258455456868	182.954331065486	93.6870066142766	115.560357561655
solea_v4.0_unigene184243	24.111096167657	40.399285228009	28.8242049508253	43.3312889365625	31.2290022047589	38.5201191872184
solea_v4.0_unigene184240	229.982763445344	232.295890061052	275.888818815042	163.695980427014	196.559013877012	146.37645291143
solea_v4.0_unigene184241	124.264880248694	121.197855684027	100.884717327889	160.486255320602	84.5020059658181	130.968405236543
solea_v4.0_unigene184245	27.8204955780658	28.2794996596063	30.8830767330271	40.1215638301505	53.2730037610592	35.9521112414038
solea_v4.0_unigene57873	79.7520873237887	92.9183560244207	82.3548712880724	22.4680757448843	67.9690047985928	12.8400397290728
solea_v4.0_unigene563920	27.8204955780658	26.2595353982058	26.7653331686235	46.5410140429746	33.0660023344506	43.6561350788475
solea_v4.0_unigene671420	25.9657958728614	28.2794996596063	18.5298460398163	60.9847770218287	44.0880031126007	48.7921509704767
solea_v4.0_unigene671426	92.7349852602194	125.237784206828	82.3548712880724	19.2583506384722	44.0880031126007	10.2720317832582
solea_v4.0_unigene72884	2642.94707991625	3153.1642120461	2868.00839260712	2022.12681703958	2588.3331827356	1928.57396730674
solea_v4.0_unigene73307	40.8033935144965	30.2994639210067	30.8830767330271	28.8875259577083	27.5550019453755	20.5440635665165
solea_v4.0_unigene334775	48.2221923353141	80.798570456018	28.8242049508253	14.4437629788542	33.0660023344506	2.56800794581456
solea_v4.0_unigene334774	33.384594693679	66.6588206262148	51.4717945550452	14.4437629788542	47.7620033719841	12.8400397290728
solea_v4.0_unigene334773	31.5298949884746	34.3393924438076	30.8830767330271	49.7507391493866	23.8810016859921	38.5201191872184
solea_v4.0_unigene334772	18.5469970520439	16.1597140912036	14.4121024754127	35.3069761705324	20.2070014266087	56.4961748079203
solea_v4.0_unigene187926	25.9657958728614	50.4991065350112	47.3540509906416	8.0243127660301	49.5990035016758	5.13601589162912
solea_v4.0_unigene38421	140.957177595533	92.9183560244207	100.884717327889	144.437629788542	110.220007781502	136.104421128172
solea_v4.0_unigene42478	57.495690861336	42.4192494894094	53.530666337247	44.9361514897685	20.2070014266087	56.4961748079203
solea_v4.0_unigene31568	148.375976416351	143.417462559432	107.061332674494	235.914795321285	244.321017248996	231.12071512331
solea_v4.0_unigene31565	170.632372878804	185.836712048841	142.062152971925	202.212681703958	137.775009726877	192.600595936092
solea_v4.0_unigene31564	76.0426879133799	68.6787848876153	107.061332674494	57.7750519154167	102.872007262735	84.7442622118805
solea_v4.0_unigene31567	94.5896849654238	111.098034377025	94.7081019812832	117.154966384039	110.220007781502	112.992349615841
solea_v4.0_unigene31566	79.7520873237887	64.6388563648144	74.1193841592651	46.5410140429746	77.1540054470513	43.6561350788475
solea_v4.0_unigene31561	140.957177595533	121.197855684027	115.296819803301	232.705070214873	224.114015822387	184.896572098648
solea_v4.0_unigene31560	235.546862560957	183.816747787441	214.122665348988	226.285620002049	207.581014655162	195.168603881907
solea_v4.0_unigene31563	64.9144896821536	58.578963580613	51.4717945550452	80.243127660301	62.4580044095177	79.6082463202514
solea_v4.0_unigene31562	57.495690861336	42.4192494894094	78.2371277236687	57.7750519154167	45.9250032422924	74.4722304286223
solea_v4.0_unigene225240	57.495690861336	64.6388563648144	47.3540509906416	22.4680757448843	29.3920020750672	35.9521112414038
solea_v4.0_unigene225246	46.3674926301097	64.6388563648144	41.1774356440362	12.8389004256482	78.991005576743	17.9760556207019
solea_v4.0_unigene60282	68.6238890925624	90.8983917630202	90.5903584168796	89.8723029795371	181.863012839478	102.720317832582
solea_v4.0_unigene548279	100.153784081037	133.31764125243	92.6492301990814	86.662577873125	78.991005576743	118.12836550747
solea_v4.0_unigene4197	27.8204955780658	34.3393924438076	45.2951792084398	16.0486255320602	67.9690047985928	25.6800794581456
solea_v4.0_unigene4196	51.9315917457229	44.4392137508099	35.0008202974308	28.8875259577083	44.0880031126007	38.5201191872184
solea_v4.0_unigene4195	53.7862914509272	38.3793209666085	55.5895381194488	9.62917531923612	56.9470040204426	20.5440635665165
solea_v4.0_unigene4193	126.119579953898	131.297676991029	109.120204456696	101.106340851979	75.3170053173596	84.7442622118805
solea_v4.0_unigene4192	100.153784081037	78.7786061946175	96.766973763485	121.969554043657	86.3390060955098	92.4482860493242
solea_v4.0_unigene4191	83.4614867341975	78.7786061946175	90.5903584168796	134.808454469306	40.4140028532173	102.720317832582
solea_v4.0_unigene4190	61.2050902717448	78.7786061946175	55.5895381194488	43.3312889365625	119.40500842996	46.2241430246621
solea_v4.0_unigene4199	11.1281982312263	12.1197855684027	20.5887178220181	32.0972510641204	42.251002982909	12.8400397290728
solea_v4.0_unigene4198	11.1281982312263	14.1397498298031	22.6475896042199	30.4923885109144	25.7180018156838	17.9760556207019
solea_v4.0_unigene183462	50.0768920405185	62.6188921034139	51.4717945550452	32.0972510641204	44.0880031126007	38.5201191872184
solea_v4.0_unigene96005	11.1281982312263	12.1197855684027	12.3532306932109	20.8632131916783	36.740002593834	23.112071512331
solea_v4.0_unigene27794	59.3503905665404	92.9183560244207	94.7081019812832	81.847990213507	123.079008689344	107.856333724212
solea_v4.0_unigene226128	53.7862914509272	88.8784275016198	49.4129227728434	8.0243127660301	40.4140028532173	20.5440635665165
solea_v4.0_unigene226129	51.9315917457229	78.7786061946175	74.1193841592651	11.2340378724421	51.4360036313675	7.70402383744368
solea_v4.0_unigene226122	44.5127929249053	66.6588206262148	70.0016405948615	38.5167012769445	42.251002982909	35.9521112414038
solea_v4.0_unigene226123	61.2050902717448	52.5190707964117	41.1774356440362	49.7507391493866	64.2950045392094	48.7921509704767
solea_v4.0_unigene226126	27.8204955780658	36.3593567052081	35.0008202974308	36.9118387237384	22.0440015563004	51.3601589162912
solea_v4.0_unigene226125	61.2050902717448	90.8983917630202	67.9427688126597	51.3556017025926	58.7840041501343	35.9521112414038
solea_v4.0_unigene232342	18.5469970520439	26.2595353982058	24.7064613864217	25.6778008512963	36.740002593834	28.2480874039602
solea_v4.0_unigene17088	18.5469970520439	34.3393924438076	26.7653331686235	11.2340378724421	45.9250032422924	10.2720317832582
solea_v4.0_unigene459915	76.0426879133799	88.8784275016198	78.2371277236687	52.9604642557986	75.3170053173596	74.4722304286223
solea_v4.0_unigene459913	46.3674926301097	76.7586419332171	80.2959995058706	70.6139523410649	62.4580044095177	74.4722304286223
solea_v4.0_unigene459912	79.7520873237887	58.578963580613	78.2371277236687	101.106340851979	78.991005576743	82.1762542660659
solea_v4.0_unigene459910	9.27349852602194	16.1597140912036	12.3532306932109	30.4923885109144	11.0220007781502	23.112071512331
solea_v4.0_unigene17085	283.769054896271	313.09446051707	296.47753663706	255.173145959757	259.017018286529	336.409040901707
solea_v4.0_unigene50181	146.521276711147	195.936533355844	148.23876831853	186.164056171898	170.841012061328	241.392746906569
solea_v4.0_unigene2734	348.683544578425	377.733316881884	436.480817826784	317.762785534792	360.052025419573	354.385096522409
solea_v4.0_unigene16440	37.0939941040878	32.3194281824072	32.9419485152289	36.9118387237384	49.5990035016758	43.6561350788475
solea_v4.0_unigene534891	18.5469970520439	22.2196068754049	8.23548712880724	24.0729382980903	20.2070014266087	25.6800794581456
solea_v4.0_unigene52336	150.230676121555	177.75685500324	168.827486140548	199.002956597546	141.449009986261	192.600595936092
solea_v4.0_unigene502736	27.8204955780658	40.399285228009	26.7653331686235	35.3069761705324	33.0660023344506	43.6561350788475
solea_v4.0_unigene52334	382.068139272104	347.433852960877	290.300921290455	510.346291919514	429.858030347857	544.417684512687
solea_v4.0_unigene52332	55.6409911561316	36.3593567052081	74.1193841592651	101.106340851979	75.3170053173596	102.720317832582
solea_v4.0_unigene52330	27.8204955780658	48.4791422736108	35.0008202974308	44.9361514897685	36.740002593834	38.5201191872184
solea_v4.0_unigene7656	165.06827376319	141.397498298031	121.473435149907	77.0334025538889	95.5240067439683	56.4961748079203
solea_v4.0_unigene7650	29.6751952832702	30.2994639210067	20.5887178220181	19.2583506384722	44.0880031126007	33.3841032955893
solea_v4.0_unigene7653	29.6751952832702	36.3593567052081	35.0008202974308	38.5167012769445	36.740002593834	33.3841032955893
solea_v4.0_unigene7659	116.846081427876	147.457391082233	133.826665843118	142.832767235336	134.101009467494	192.600595936092
solea_v4.0_unigene562961	55.6409911561316	50.4991065350112	59.7072816838525	51.3556017025926	69.8060049282845	92.4482860493242
solea_v4.0_unigene56170	118.700781133081	125.237784206828	92.6492301990814	77.0334025538889	82.6650058361264	84.7442622118805
solea_v4.0_unigene56173	105.71788319665	107.058105854224	100.884717327889	144.437629788542	93.6870066142766	143.808444965615
solea_v4.0_unigene56177	122.41018054349	165.637069434837	125.59117871431	170.115430639838	143.286010115952	100.152309886768
solea_v4.0_unigene76768	40.8033935144965	28.2794996596063	32.9419485152289	33.7021136173264	58.7840041501343	12.8400397290728
solea_v4.0_unigene76769	33.384594693679	22.2196068754049	39.1185638618344	59.3799144686227	53.2730037610592	59.0641827537349
solea_v4.0_unigene76762	25.9657958728614	12.1197855684027	16.4709742576145	32.0972510641204	11.0220007781502	77.0402383744368
solea_v4.0_unigene76761	48.2221923353141	36.3593567052081	47.3540509906416	88.2674404263311	33.0660023344506	82.1762542660659
solea_v4.0_unigene76767	57.495690861336	44.4392137508099	30.8830767330271	78.638265107095	84.5020059658181	87.3122701576951
solea_v4.0_unigene457769	192.888769341256	240.375747106653	222.358152477795	247.148833193727	211.255014914545	210.576651556794
solea_v4.0_unigene592588	63.0597899769492	62.6188921034139	63.8250252482561	72.2188148942709	102.872007262735	41.088127133033
solea_v4.0_unigene57994	38.9486938092921	42.4192494894094	37.0596920796326	81.847990213507	58.7840041501343	112.992349615841
solea_v4.0_unigene47043	59.3503905665404	54.5390350578121	37.0596920796326	62.5896395750348	64.2950045392094	51.3601589162912
solea_v4.0_unigene47042	64.9144896821536	82.8185347174184	88.5314866346778	134.808454469306	62.4580044095177	133.536413182357
solea_v4.0_unigene47041	33.384594693679	30.2994639210067	32.9419485152289	59.3799144686227	22.0440015563004	69.3362145369931
solea_v4.0_unigene47040	38.9486938092921	52.5190707964117	41.1774356440362	51.3556017025926	36.740002593834	53.9281668621058
solea_v4.0_unigene47047	42.6580932197009	58.578963580613	45.2951792084398	60.9847770218287	42.251002982909	79.6082463202514
solea_v4.0_unigene47046	109.427282607059	175.736890741839	144.121024754127	17.6534880852662	60.621004279826	59.0641827537349
solea_v4.0_unigene47045	50.0768920405185	44.4392137508099	41.1774356440362	17.6534880852662	67.9690047985928	23.112071512331
solea_v4.0_unigene47044	22.2563964624527	36.3593567052081	18.5298460398163	48.1458765961806	27.5550019453755	59.0641827537349
solea_v4.0_unigene75449	68.6238890925624	52.5190707964117	41.1774356440362	49.7507391493866	38.5770027235257	71.9042224828077
solea_v4.0_unigene75443	53.7862914509272	78.7786061946175	61.7661534660543	78.638265107095	34.9030024641423	100.152309886768
solea_v4.0_unigene186789	326.427148115972	288.854889380264	296.47753663706	629.10612085676	407.814028791557	713.906208936448
solea_v4.0_unigene693593	2210.80204860363	2759.27118107301	2406.82111339391	1600.0479655464	2283.39116120678	1635.82106148388
solea_v4.0_unigene693592	57.495690861336	54.5390350578121	61.7661534660543	38.5167012769445	45.9250032422924	30.8160953497747
solea_v4.0_unigene693590	148.375976416351	115.137962899826	140.003281189723	176.534880852662	124.916008819035	169.488524423761
solea_v4.0_unigene3524	55.6409911561316	36.3593567052081	67.9427688126597	11.2340378724421	38.5770027235257	17.9760556207019
solea_v4.0_unigene33452	137.247778185125	167.657033696237	177.062973269356	142.832767235336	156.145011023794	143.808444965615
solea_v4.0_unigene33451	55.6409911561316	78.7786061946175	49.4129227728434	19.2583506384722	95.5240067439683	28.2480874039602
solea_v4.0_unigene33454	94.5896849654238	115.137962899826	137.944409407521	218.261307236019	169.004011931636	251.664778689827
solea_v4.0_unigene33458	114.991381722672	105.038141592823	109.120204456696	99.5014782987732	75.3170053173596	97.5843019409533
solea_v4.0_unigene185018	37.0939941040878	36.3593567052081	28.8242049508253	40.1215638301505	23.8810016859921	43.6561350788475
solea_v4.0_unigene185017	87.1708861446062	74.7386776718166	94.7081019812832	86.662577873125	73.4800051876679	61.6321906995495
solea_v4.0_unigene185011	24.111096167657	24.2395711368054	43.236307426238	36.9118387237384	12.8590009078419	46.2241430246621
solea_v4.0_unigene185012	63.0597899769492	82.8185347174184	65.8838970304579	36.9118387237384	25.7180018156838	35.9521112414038
solea_v4.0_unigene564851	70.4785887977667	44.4392137508099	53.530666337247	179.744605959074	73.4800051876679	161.784500586317
solea_v4.0_unigene564850	7.41879882081755	16.1597140912036	18.5298460398163	25.6778008512963	7.34800051876679	25.6800794581456
solea_v4.0_unigene195683	27.8204955780658	34.3393924438076	30.8830767330271	12.8389004256482	9.18500064845849	2.56800794581456
solea_v4.0_unigene429047	118.700781133081	119.177891422627	94.7081019812832	134.808454469306	170.841012061328	197.736611827721
solea_v4.0_unigene546784	129.828979364307	107.058105854224	94.7081019812832	94.6868906391552	139.612009856569	100.152309886768
solea_v4.0_unigene546780	241.11096167657	244.415675629454	267.653331686235	308.133610215556	236.973016730229	315.864977335191
solea_v4.0_unigene546782	1804.62281316387	2058.34358236706	1881.80880893245	1689.92026852594	1513.68810686596	1409.83636225219
solea_v4.0_unigene333369	12.9828979364307	18.179678352604	24.7064613864217	24.0729382980903	27.5550019453755	38.5201191872184
solea_v4.0_unigene281005	148.375976416351	189.876640571642	170.88635792275	131.598729362894	150.634010634719	118.12836550747
solea_v4.0_unigene281002	53.7862914509272	32.3194281824072	45.2951792084398	56.1701893622107	34.9030024641423	74.4722304286223
solea_v4.0_unigene281000	51.9315917457229	40.399285228009	35.0008202974308	54.5653268090047	47.7620033719841	64.200198645364
solea_v4.0_unigene281001	46.3674926301097	26.2595353982058	39.1185638618344	49.7507391493866	25.7180018156838	20.5440635665165
solea_v4.0_unigene188534	144.666577005942	133.31764125243	123.532306932109	136.413317022512	88.1760062252015	125.832389344913
solea_v4.0_unigene188535	113.136682017468	165.637069434837	175.004101487154	195.793231491134	115.731008170577	197.736611827721
solea_v4.0_unigene188530	35.2392943988834	36.3593567052081	41.1774356440362	41.7264263833565	29.3920020750672	17.9760556207019
solea_v4.0_unigene19422	103.863183491446	107.058105854224	90.5903584168796	97.8966157455672	161.656011412869	82.1762542660659
solea_v4.0_unigene19426	283.769054896271	222.196068754049	234.711383171006	357.884349364942	323.312022825739	367.225136251482
solea_v4.0_unigene19427	40.8033935144965	66.6588206262148	43.236307426238	67.4042272346528	80.8280057064347	61.6321906995495
solea_v4.0_unigene502246	59.3503905665404	42.4192494894094	45.2951792084398	109.130653618009	58.7840041501343	89.8802781035096
solea_v4.0_unigene336252	72.3332885029711	60.5989278420135	78.2371277236687	97.8966157455672	60.621004279826	102.720317832582
solea_v4.0_unigene336251	72.3332885029711	54.5390350578121	84.4137430702742	70.6139523410649	69.8060049282845	71.9042224828077
solea_v4.0_unigene224014	29.6751952832702	38.3793209666085	20.5887178220181	25.6778008512963	44.0880031126007	15.4080476748874
solea_v4.0_unigene224015	44.5127929249053	30.2994639210067	24.7064613864217	40.1215638301505	29.3920020750672	35.9521112414038
solea_v4.0_unigene224016	12.9828979364307	32.3194281824072	18.5298460398163	46.5410140429746	25.7180018156838	25.6800794581456
solea_v4.0_unigene224019	20.4016967572483	26.2595353982058	30.8830767330271	16.0486255320602	16.5330011672253	25.6800794581456
solea_v4.0_unigene11454	94.5896849654238	78.7786061946175	55.5895381194488	109.130653618009	90.0130063548932	110.424341670026
solea_v4.0_unigene231312	33.384594693679	52.5190707964117	32.9419485152289	46.5410140429746	55.1100038907509	51.3601589162912
solea_v4.0_unigene326480	18.5469970520439	12.1197855684027	12.3532306932109	33.7021136173264	31.2290022047589	38.5201191872184
solea_v4.0_unigene19681	74.1879882081755	54.5390350578121	45.2951792084398	102.711203405185	49.5990035016758	92.4482860493242
solea_v4.0_unigene326486	87.1708861446062	109.078070115624	76.1782559414669	75.4285400006829	90.0130063548932	77.0402383744368
solea_v4.0_unigene19687	51.9315917457229	50.4991065350112	57.6484099016507	93.0820280859491	58.7840041501343	105.288325778397
solea_v4.0_unigene30391	44.5127929249053	42.4192494894094	28.8242049508253	52.9604642557986	18.370001296917	30.8160953497747
solea_v4.0_unigene30390	124.264880248694	76.7586419332171	107.061332674494	158.881392767396	113.894008040885	136.104421128172
solea_v4.0_unigene30393	42.6580932197009	52.5190707964117	41.1774356440362	4.81458765961806	33.0660023344506	28.2480874039602
solea_v4.0_unigene30392	102.008483786241	68.6787848876153	72.0605123770633	104.316065958391	73.4800051876679	89.8802781035096
solea_v4.0_unigene30395	114.991381722672	139.377534036631	98.8258455456868	179.744605959074	135.938009597186	213.144659502609
solea_v4.0_unigene30394	710.34998709328	700.927598705956	665.015585651184	633.920708516378	676.016047726545	816.62652676903
solea_v4.0_unigene30397	187.324670225643	210.076283185647	175.004101487154	232.705070214873	247.995017508379	231.12071512331
solea_v4.0_unigene30396	107.572582901854	131.297676991029	113.237948021099	149.25221744816	165.330011672253	174.62454031539
solea_v4.0_unigene30399	131.683679069512	117.157927161226	102.94358911009	30.4923885109144	64.2950045392094	41.088127133033
solea_v4.0_unigene30398	157.649474942373	113.117998638425	115.296819803301	210.236994469989	123.079008689344	272.208842256343
solea_v4.0_unigene19688	83.4614867341975	64.6388563648144	94.7081019812832	112.340378724421	146.960010375336	77.0402383744368
solea_v4.0_unigene326489	74.1879882081755	68.6787848876153	61.7661534660543	54.5653268090047	71.6430050579762	64.200198645364
solea_v4.0_unigene15329	380.213439566899	353.493745745079	308.830767330271	393.191325535475	415.162029310324	554.689716295945
solea_v4.0_unigene15328	66.769189387358	80.798570456018	76.1782559414669	72.2188148942709	73.4800051876679	66.7682065911786
solea_v4.0_unigene15325	61.2050902717448	88.8784275016198	59.7072816838525	32.0972510641204	112.057007911194	56.4961748079203
solea_v4.0_unigene15324	68.6238890925624	46.4591780122103	55.5895381194488	49.7507391493866	36.740002593834	43.6561350788475
solea_v4.0_unigene15327	135.39307847992	135.33760551383	98.8258455456868	121.969554043657	159.819011283178	148.944460857245
solea_v4.0_unigene15326	142.811877300738	119.177891422627	187.357332180365	117.154966384039	216.76601530362	120.696373453284
solea_v4.0_unigene15321	114.991381722672	76.7586419332171	111.179076238898	49.7507391493866	75.3170053173596	35.9521112414038
solea_v4.0_unigene15320	40.8033935144965	68.6787848876153	57.6484099016507	67.4042272346528	49.5990035016758	56.4961748079203
solea_v4.0_unigene15323	64.9144896821536	44.4392137508099	80.2959995058706	67.4042272346528	64.2950045392094	61.6321906995495
solea_v4.0_unigene15322	29.6751952832702	22.2196068754049	30.8830767330271	46.5410140429746	36.740002593834	35.9521112414038
solea_v4.0_unigene27799	120.555480838285	135.33760551383	102.94358911009	107.525791064803	183.70001296917	92.4482860493242
solea_v4.0_unigene7089	37.0939941040878	24.2395711368054	35.0008202974308	14.4437629788542	18.370001296917	17.9760556207019
solea_v4.0_unigene6683	29.6751952832702	40.399285228009	30.8830767330271	49.7507391493866	58.7840041501343	51.3601589162912
solea_v4.0_unigene535926	42.6580932197009	70.6987491490157	53.530666337247	24.0729382980903	56.9470040204426	20.5440635665165
solea_v4.0_unigene43644	24.111096167657	30.2994639210067	30.8830767330271	8.0243127660301	40.4140028532173	15.4080476748874
solea_v4.0_unigene228488	31.5298949884746	54.5390350578121	47.3540509906416	24.0729382980903	53.2730037610592	35.9521112414038
solea_v4.0_unigene183892	42.6580932197009	30.2994639210067	32.9419485152289	62.5896395750348	36.740002593834	46.2241430246621
solea_v4.0_unigene95956	38.9486938092921	46.4591780122103	30.8830767330271	16.0486255320602	29.3920020750672	20.5440635665165
solea_v4.0_unigene29850	29.6751952832702	52.5190707964117	55.5895381194488	41.7264263833565	42.251002982909	20.5440635665165
solea_v4.0_unigene551649	12.9828979364307	28.2794996596063	24.7064613864217	22.4680757448843	31.2290022047589	28.2480874039602
solea_v4.0_unigene186980	51.9315917457229	32.3194281824072	37.0596920796326	48.1458765961806	42.251002982909	61.6321906995495
solea_v4.0_unigene100736	50.0768920405185	30.2994639210067	35.0008202974308	64.1945021282408	38.5770027235257	61.6321906995495
solea_v4.0_unigene49735	94.5896849654238	78.7786061946175	102.94358911009	134.808454469306	124.916008819035	179.760556207019
solea_v4.0_unigene183346	22.2563964624527	28.2794996596063	22.6475896042199	32.0972510641204	33.0660023344506	20.5440635665165
solea_v4.0_unigene183344	40.8033935144965	16.1597140912036	12.3532306932109	36.9118387237384	29.3920020750672	25.6800794581456
solea_v4.0_unigene183345	25.9657958728614	22.2196068754049	39.1185638618344	43.3312889365625	23.8810016859921	17.9760556207019
solea_v4.0_unigene183342	22.2563964624527	26.2595353982058	30.8830767330271	16.0486255320602	29.3920020750672	28.2480874039602
solea_v4.0_unigene183343	12.9828979364307	8.0798570456018	26.7653331686235	9.62917531923612	27.5550019453755	25.6800794581456
solea_v4.0_unigene183341	68.6238890925624	88.8784275016198	61.7661534660543	54.5653268090047	108.38300765181	84.7442622118805
solea_v4.0_unigene280604	506.333019520798	545.390350578121	490.011484164031	187.768918725104	361.889025549264	177.192548261205
solea_v4.0_unigene108529	29.6751952832702	10.0998213070022	24.7064613864217	38.5167012769445	14.6960010375336	51.3601589162912
solea_v4.0_unigene108528	76.0426879133799	82.8185347174184	96.766973763485	48.1458765961806	101.035007133043	56.4961748079203
solea_v4.0_unigene46211	111.281982312263	119.177891422627	94.7081019812832	97.8966157455672	60.621004279826	97.5843019409533
solea_v4.0_unigene46210	267.076757549432	311.074496255669	317.066254459079	136.413317022512	277.387019583446	125.832389344913
solea_v4.0_unigene46213	76.0426879133799	62.6188921034139	88.5314866346778	94.6868906391552	82.6650058361264	100.152309886768
solea_v4.0_unigene46212	25.9657958728614	36.3593567052081	24.7064613864217	14.4437629788542	5.51100038907509	15.4080476748874
solea_v4.0_unigene46214	287.47845430668	254.515496936457	269.712203468437	333.811411066852	349.030024641423	380.065175980555
solea_v4.0_unigene46217	16.6922973468395	16.1597140912036	30.8830767330271	19.2583506384722	36.740002593834	28.2480874039602
solea_v4.0_unigene46216	53.7862914509272	70.6987491490157	59.7072816838525	85.057715319919	80.8280057064347	84.7442622118805
solea_v4.0_unigene46219	170.632372878804	149.477355343633	150.297640100732	179.744605959074	132.264009337802	190.032587990278
solea_v4.0_unigene188046	68.6238890925624	70.6987491490157	86.472614852476	78.638265107095	86.3390060955098	59.0641827537349
solea_v4.0_unigene188041	94.5896849654238	78.7786061946175	90.5903584168796	105.920928511597	102.872007262735	128.400397290728
solea_v4.0_unigene457214	152.08537582676	141.397498298031	154.415383665136	134.808454469306	80.8280057064347	192.600595936092
solea_v4.0_unigene457215	53.7862914509272	66.6588206262148	45.2951792084398	67.4042272346528	36.740002593834	66.7682065911786
solea_v4.0_unigene457212	120.555480838285	125.237784206828	146.179896536328	179.744605959074	156.145011023794	218.280675394238
solea_v4.0_unigene457213	51.9315917457229	56.5589993192126	35.0008202974308	51.3556017025926	40.4140028532173	41.088127133033
solea_v4.0_unigene442606	44.5127929249053	40.399285228009	28.8242049508253	41.7264263833565	36.740002593834	69.3362145369931
solea_v4.0_unigene572788	68.6238890925624	48.4791422736108	18.5298460398163	57.7750519154167	40.4140028532173	97.5843019409533
solea_v4.0_unigene572789	44.5127929249053	36.3593567052081	37.0596920796326	67.4042272346528	44.0880031126007	51.3601589162912
solea_v4.0_unigene14974	89.0255858498106	70.6987491490157	76.1782559414669	57.7750519154167	60.621004279826	23.112071512331
solea_v4.0_unigene512735	38.9486938092921	60.5989278420135	67.9427688126597	73.8236774474769	34.9030024641423	84.7442622118805
solea_v4.0_unigene590682	16.6922973468395	14.1397498298031	4.11774356440362	36.9118387237384	25.7180018156838	23.112071512331
solea_v4.0_unigene14970	31.5298949884746	20.1996426140045	12.3532306932109	30.4923885109144	18.370001296917	25.6800794581456
solea_v4.0_unigene94731	22.2563964624527	26.2595353982058	26.7653331686235	17.6534880852662	34.9030024641423	10.2720317832582
solea_v4.0_unigene94733	85.3161864394018	82.8185347174184	70.0016405948615	44.9361514897685	73.4800051876679	69.3362145369931
solea_v4.0_unigene94732	66.769189387358	84.8384989788189	67.9427688126597	51.3556017025926	95.5240067439683	74.4722304286223
solea_v4.0_unigene231489	59.3503905665404	60.5989278420135	49.4129227728434	51.3556017025926	77.1540054470513	48.7921509704767
solea_v4.0_unigene231485	50.0768920405185	62.6188921034139	47.3540509906416	11.2340378724421	25.7180018156838	12.8400397290728
solea_v4.0_unigene231484	24.111096167657	36.3593567052081	32.9419485152289	19.2583506384722	9.18500064845849	23.112071512331
solea_v4.0_unigene283131	77.8973876185843	103.018177331423	111.179076238898	70.6139523410649	67.9690047985928	66.7682065911786
solea_v4.0_unigene283135	20.4016967572483	30.2994639210067	20.5887178220181	69.0090897878588	29.3920020750672	59.0641827537349
solea_v4.0_unigene414403	107.572582901854	78.7786061946175	74.1193841592651	89.8723029795371	82.6650058361264	61.6321906995495
solea_v4.0_unigene330372	64.9144896821536	78.7786061946175	74.1193841592651	16.0486255320602	69.8060049282845	20.5440635665165
solea_v4.0_unigene565603	14.8375976416351	36.3593567052081	16.4709742576145	35.3069761705324	33.0660023344506	35.9521112414038
solea_v4.0_unigene95985	83.4614867341975	66.6588206262148	67.9427688126597	16.0486255320602	34.9030024641423	35.9521112414038
solea_v4.0_unigene20730	89.0255858498106	86.8584632402193	84.4137430702742	166.905705533426	99.1980070033517	192.600595936092
solea_v4.0_unigene95984	209.581066688096	212.096247447047	218.240408913392	1.60486255320602	55.1100038907509	0
solea_v4.0_unigene60837	96.4443846706282	92.9183560244207	96.766973763485	49.7507391493866	64.2950045392094	46.2241430246621
solea_v4.0_unigene60836	33.384594693679	50.4991065350112	39.1185638618344	52.9604642557986	51.4360036313675	56.4961748079203
solea_v4.0_unigene60832	77.8973876185843	121.197855684027	121.473435149907	59.3799144686227	84.5020059658181	59.0641827537349
solea_v4.0_unigene20129	172.487072584008	153.517283866434	160.591999011741	149.25221744816	130.427009208111	107.856333724212
solea_v4.0_unigene20128	168.777673173599	173.716926480439	137.944409407521	94.6868906391552	128.590009078419	110.424341670026
solea_v4.0_unigene20123	94.5896849654238	86.8584632402193	74.1193841592651	49.7507391493866	53.2730037610592	61.6321906995495
solea_v4.0_unigene20127	207.726366982891	191.896604833043	148.23876831853	248.753695746933	141.449009986261	130.968405236543
solea_v4.0_unigene20126	74.1879882081755	74.7386776718166	45.2951792084398	69.0090897878588	86.3390060955098	38.5201191872184
solea_v4.0_unigene20124	257.80325902341	311.074496255669	325.301741587886	27.2826634045023	67.9690047985928	35.9521112414038
solea_v4.0_unigene76589	14.8375976416351	22.2196068754049	18.5298460398163	25.6778008512963	38.5770027235257	10.2720317832582
solea_v4.0_unigene20636	29.6751952832702	20.1996426140045	16.4709742576145	32.0972510641204	20.2070014266087	28.2480874039602
solea_v4.0_unigene20634	40.8033935144965	24.2395711368054	47.3540509906416	67.4042272346528	53.2730037610592	28.2480874039602
solea_v4.0_unigene335428	77.8973876185843	66.6588206262148	72.0605123770633	44.9361514897685	55.1100038907509	46.2241430246621
solea_v4.0_unigene20638	31.5298949884746	22.2196068754049	14.4121024754127	32.0972510641204	23.8810016859921	43.6561350788475
solea_v4.0_unigene503413	14.8375976416351	16.1597140912036	4.11774356440362	14.4437629788542	25.7180018156838	23.112071512331
solea_v4.0_unigene575845	35.2392943988834	36.3593567052081	51.4717945550452	67.4042272346528	34.9030024641423	69.3362145369931
solea_v4.0_unigene283909	85.3161864394018	94.9383202858211	90.5903584168796	115.550103830833	95.5240067439683	159.216492640503
solea_v4.0_unigene5518	35.2392943988834	40.399285228009	41.1774356440362	12.8389004256482	34.9030024641423	30.8160953497747
solea_v4.0_unigene440888	140.957177595533	157.557212389235	146.179896536328	242.334245534109	132.264009337802	169.488524423761
solea_v4.0_unigene229010	33.384594693679	20.1996426140045	37.0596920796326	20.8632131916783	20.2070014266087	15.4080476748874
solea_v4.0_unigene182766	40.8033935144965	46.4591780122103	39.1185638618344	54.5653268090047	31.2290022047589	28.2480874039602
solea_v4.0_unigene182765	68.6238890925624	54.5390350578121	61.7661534660543	40.1215638301505	47.7620033719841	28.2480874039602
solea_v4.0_unigene182769	20.4016967572483	14.1397498298031	16.4709742576145	24.0729382980903	23.8810016859921	28.2480874039602
solea_v4.0_unigene182768	70.4785887977667	64.6388563648144	63.8250252482561	85.057715319919	45.9250032422924	89.8802781035096
solea_v4.0_unigene414585	120.555480838285	133.31764125243	109.120204456696	126.784141703276	99.1980070033517	177.192548261205
solea_v4.0_unigene36402	46.3674926301097	48.4791422736108	53.530666337247	17.6534880852662	34.9030024641423	35.9521112414038
solea_v4.0_unigene36400	51.9315917457229	48.4791422736108	55.5895381194488	24.0729382980903	55.1100038907509	43.6561350788475
solea_v4.0_unigene36407	70.4785887977667	76.7586419332171	51.4717945550452	102.711203405185	75.3170053173596	107.856333724212
solea_v4.0_unigene36404	57.495690861336	64.6388563648144	57.6484099016507	83.452852766713	56.9470040204426	74.4722304286223
solea_v4.0_unigene190410	25.9657958728614	34.3393924438076	12.3532306932109	41.7264263833565	16.5330011672253	35.9521112414038
solea_v4.0_unigene534999	55.6409911561316	66.6588206262148	53.530666337247	64.1945021282408	49.5990035016758	61.6321906995495
solea_v4.0_unigene534990	185.469970520439	240.375747106653	269.712203468437	99.5014782987732	132.264009337802	66.7682065911786
solea_v4.0_unigene534993	40.8033935144965	36.3593567052081	61.7661534660543	38.5167012769445	34.9030024641423	46.2241430246621
solea_v4.0_unigene534992	27.8204955780658	36.3593567052081	32.9419485152289	81.847990213507	38.5770027235257	43.6561350788475
solea_v4.0_unigene40577	53.7862914509272	56.5589993192126	67.9427688126597	60.9847770218287	66.1320046689011	35.9521112414038
solea_v4.0_unigene329731	57.495690861336	40.399285228009	47.3540509906416	69.0090897878588	66.1320046689011	61.6321906995495
solea_v4.0_unigene329733	31.5298949884746	40.399285228009	24.7064613864217	11.2340378724421	25.7180018156838	12.8400397290728
solea_v4.0_unigene329734	31.5298949884746	34.3393924438076	30.8830767330271	25.6778008512963	23.8810016859921	10.2720317832582
solea_v4.0_unigene98638	18.5469970520439	18.179678352604	12.3532306932109	24.0729382980903	22.0440015563004	30.8160953497747
solea_v4.0_unigene98634	124.264880248694	88.8784275016198	94.7081019812832	46.5410140429746	95.5240067439683	20.5440635665165
solea_v4.0_unigene98635	77.8973876185843	56.5589993192126	90.5903584168796	36.9118387237384	62.4580044095177	28.2480874039602
solea_v4.0_unigene98637	83.4614867341975	133.31764125243	129.708922278714	44.9361514897685	73.4800051876679	53.9281668621058
solea_v4.0_unigene229897	61.2050902717448	48.4791422736108	80.2959995058706	44.9361514897685	60.621004279826	35.9521112414038
solea_v4.0_unigene229896	38.9486938092921	50.4991065350112	32.9419485152289	12.8389004256482	38.5770027235257	12.8400397290728
solea_v4.0_unigene186134	87.1708861446062	100.998213070022	96.766973763485	120.364691490451	102.872007262735	100.152309886768
solea_v4.0_unigene186135	38.9486938092921	20.1996426140045	28.8242049508253	17.6534880852662	49.5990035016758	15.4080476748874
solea_v4.0_unigene186132	16.6922973468395	10.0998213070022	18.5298460398163	28.8875259577083	22.0440015563004	25.6800794581456
solea_v4.0_unigene186133	85.3161864394018	86.8584632402193	80.2959995058706	120.364691490451	88.1760062252015	110.424341670026
solea_v4.0_unigene186131	29.6751952832702	18.179678352604	26.7653331686235	20.8632131916783	23.8810016859921	15.4080476748874
solea_v4.0_unigene186139	37.0939941040878	26.2595353982058	14.4121024754127	19.2583506384722	23.8810016859921	15.4080476748874
solea_v4.0_unigene93369	205.871667277687	173.716926480439	187.357332180365	192.583506384722	236.973016730229	236.25673101494
solea_v4.0_unigene413178	81.6067870289931	98.978248808622	70.0016405948615	59.3799144686227	77.1540054470513	66.7682065911786
solea_v4.0_unigene51631	31.5298949884746	38.3793209666085	28.8242049508253	6.41945021282408	12.8590009078419	0
solea_v4.0_unigene40520	111.281982312263	90.8983917630202	111.179076238898	136.413317022512	137.775009726877	120.696373453284
solea_v4.0_unigene40523	35.2392943988834	26.2595353982058	26.7653331686235	28.8875259577083	38.5770027235257	28.2480874039602
solea_v4.0_unigene40522	59.3503905665404	58.578963580613	61.7661534660543	49.7507391493866	47.7620033719841	46.2241430246621
solea_v4.0_unigene40525	66.769189387358	64.6388563648144	63.8250252482561	65.7993646814468	60.621004279826	30.8160953497747
solea_v4.0_unigene40524	64.9144896821536	58.578963580613	41.1774356440362	88.2674404263311	56.9470040204426	95.0162939951388
solea_v4.0_unigene40526	85.3161864394018	76.7586419332171	72.0605123770633	149.25221744816	31.2290022047589	115.560357561655
solea_v4.0_unigene510120	27.8204955780658	16.1597140912036	26.7653331686235	41.7264263833565	27.5550019453755	43.6561350788475
solea_v4.0_unigene510121	53.7862914509272	88.8784275016198	55.5895381194488	125.17927915007	71.6430050579762	102.720317832582
solea_v4.0_unigene413170	103.863183491446	80.798570456018	98.8258455456868	24.0729382980903	16.5330011672253	20.5440635665165
solea_v4.0_unigene508343	942.187450243829	929.183560244207	895.609225257787	805.641001709422	745.822052654829	672.818081803415
solea_v4.0_unigene508342	608.341503307039	628.20888529554	597.072816838525	433.312889365625	418.836029569707	392.905215709628
solea_v4.0_unigene508341	1960.41758840104	2223.98065180189	1743.86439952493	1059.20928511597	1504.5031062175	847.442622118805
solea_v4.0_unigene508340	589.794506254995	721.12724131996	514.717945550452	88.2674404263311	396.792028013407	61.6321906995495
solea_v4.0_unigene508345	29.6751952832702	26.2595353982058	24.7064613864217	25.6778008512963	20.2070014266087	25.6800794581456
solea_v4.0_unigene508344	66.769189387358	54.5390350578121	63.8250252482561	54.5653268090047	62.4580044095177	77.0402383744368
solea_v4.0_unigene508348	66.769189387358	50.4991065350112	61.7661534660543	30.4923885109144	49.5990035016758	25.6800794581456
solea_v4.0_unigene331748	89.0255858498106	70.6987491490157	98.8258455456868	36.9118387237384	93.6870066142766	30.8160953497747
solea_v4.0_unigene331740	33.384594693679	28.2794996596063	43.236307426238	24.0729382980903	33.0660023344506	20.5440635665165
solea_v4.0_unigene331742	38.9486938092921	44.4392137508099	41.1774356440362	24.0729382980903	34.9030024641423	41.088127133033
solea_v4.0_unigene331745	70.4785887977667	80.798570456018	76.1782559414669	89.8723029795371	55.1100038907509	84.7442622118805
solea_v4.0_unigene331747	63.0597899769492	66.6588206262148	51.4717945550452	52.9604642557986	40.4140028532173	51.3601589162912
solea_v4.0_unigene331746	29.6751952832702	10.0998213070022	24.7064613864217	35.3069761705324	34.9030024641423	20.5440635665165
solea_v4.0_unigene50719	137.247778185125	113.117998638425	119.414563367705	316.157922981586	352.704024900806	328.705017064264
solea_v4.0_unigene50718	237.401562266162	288.854889380264	280.006562379446	372.328112343797	273.713019324063	313.296969389376
solea_v4.0_unigene189211	57.495690861336	62.6188921034139	57.6484099016507	52.9604642557986	117.568008300269	53.9281668621058
solea_v4.0_unigene45467	109.427282607059	98.978248808622	111.179076238898	184.559193618692	110.220007781502	205.440635665165
solea_v4.0_unigene45461	20.4016967572483	10.0998213070022	20.5887178220181	30.4923885109144	18.370001296917	30.8160953497747
solea_v4.0_unigene47092	59.3503905665404	50.4991065350112	72.0605123770633	115.550103830833	86.3390060955098	118.12836550747
solea_v4.0_unigene416233	44.5127929249053	32.3194281824072	18.5298460398163	48.1458765961806	42.251002982909	69.3362145369931
solea_v4.0_unigene456606	40.8033935144965	52.5190707964117	49.4129227728434	20.8632131916783	64.2950045392094	25.6800794581456
solea_v4.0_unigene95345	27.8204955780658	40.399285228009	30.8830767330271	20.8632131916783	47.7620033719841	15.4080476748874
solea_v4.0_unigene95348	33.384594693679	40.399285228009	18.5298460398163	12.8389004256482	60.621004279826	7.70402383744368
solea_v4.0_unigene413340	2045.73377484044	2228.0205803247	1972.39916734933	579.355381707373	1590.84211231301	503.329557379654
solea_v4.0_unigene413349	33.384594693679	64.6388563648144	51.4717945550452	69.0090897878588	55.1100038907509	43.6561350788475
solea_v4.0_unigene42786	77.8973876185843	74.7386776718166	94.7081019812832	43.3312889365625	93.6870066142766	56.4961748079203
solea_v4.0_unigene42785	83.4614867341975	105.038141592823	84.4137430702742	52.9604642557986	78.991005576743	35.9521112414038
solea_v4.0_unigene282189	27.8204955780658	26.2595353982058	24.7064613864217	44.9361514897685	12.8590009078419	43.6561350788475
solea_v4.0_unigene42780	14.8375976416351	26.2595353982058	37.0596920796326	22.4680757448843	22.0440015563004	12.8400397290728
solea_v4.0_unigene282180	31.5298949884746	40.399285228009	39.1185638618344	35.3069761705324	64.2950045392094	20.5440635665165
solea_v4.0_unigene282181	122.41018054349	98.978248808622	100.884717327889	75.4285400006829	123.079008689344	48.7921509704767
solea_v4.0_unigene282186	131.683679069512	127.257748468228	107.061332674494	118.759828937245	106.546007522118	123.264381399099
solea_v4.0_unigene282187	51.9315917457229	58.578963580613	41.1774356440362	60.9847770218287	31.2290022047589	17.9760556207019
solea_v4.0_unigene42788	37.0939941040878	40.399285228009	39.1185638618344	27.2826634045023	31.2290022047589	35.9521112414038
solea_v4.0_unigene31879	66.769189387358	54.5390350578121	76.1782559414669	163.695980427014	77.1540054470513	120.696373453284
solea_v4.0_unigene31878	140.957177595533	175.736890741839	160.591999011741	186.164056171898	165.330011672253	187.464580044463
solea_v4.0_unigene31877	48.2221923353141	34.3393924438076	43.236307426238	89.8723029795371	42.251002982909	87.3122701576951
solea_v4.0_unigene31876	174.341772289212	206.036354662846	168.827486140548	173.32515574625	192.885013617628	156.648484694688
solea_v4.0_unigene31875	126.119579953898	127.257748468228	148.23876831853	96.2917531923612	148.797010505028	123.264381399099
solea_v4.0_unigene31874	76.0426879133799	90.8983917630202	96.766973763485	41.7264263833565	67.9690047985928	48.7921509704767
solea_v4.0_unigene31873	18.5469970520439	12.1197855684027	24.7064613864217	30.4923885109144	25.7180018156838	38.5201191872184
solea_v4.0_unigene31872	194.743469046461	216.136175969848	179.121845051557	271.221771491817	156.145011023794	213.144659502609
solea_v4.0_unigene11202	74.1879882081755	68.6787848876153	65.8838970304579	60.9847770218287	78.991005576743	79.6082463202514
solea_v4.0_unigene509474	33.384594693679	24.2395711368054	28.8242049508253	6.41945021282408	31.2290022047589	5.13601589162912
solea_v4.0_unigene72766	14.8375976416351	8.0798570456018	22.6475896042199	32.0972510641204	16.5330011672253	23.112071512331
solea_v4.0_unigene72767	205.871667277687	185.836712048841	140.003281189723	231.100207661667	176.352012450403	215.712667448423
solea_v4.0_unigene690602	37.0939941040878	28.2794996596063	18.5298460398163	17.6534880852662	44.0880031126007	17.9760556207019
solea_v4.0_unigene72769	103.863183491446	115.137962899826	70.0016405948615	65.7993646814468	91.8500064845849	64.200198645364
solea_v4.0_unigene190162	50.0768920405185	26.2595353982058	57.6484099016507	91.4771655327431	38.5770027235257	82.1762542660659
solea_v4.0_unigene190165	72.3332885029711	66.6588206262148	57.6484099016507	51.3556017025926	62.4580044095177	74.4722304286223
solea_v4.0_unigene534605	35.2392943988834	26.2595353982058	22.6475896042199	44.9361514897685	42.251002982909	48.7921509704767
solea_v4.0_unigene534607	46.3674926301097	74.7386776718166	67.9427688126597	54.5653268090047	64.2950045392094	48.7921509704767
solea_v4.0_unigene534600	83.4614867341975	68.6787848876153	78.2371277236687	101.106340851979	56.9470040204426	118.12836550747
solea_v4.0_unigene534603	77.8973876185843	92.9183560244207	100.884717327889	72.2188148942709	62.4580044095177	89.8802781035096
solea_v4.0_unigene534609	59.3503905665404	48.4791422736108	63.8250252482561	88.2674404263311	67.9690047985928	102.720317832582
solea_v4.0_unigene534608	2733.82736547127	3102.66510551109	2752.71157280382	2826.1629561958	1930.68713630597	3330.70630572149
solea_v4.0_unigene38479	24.111096167657	28.2794996596063	10.294358911009	17.6534880852662	42.251002982909	23.112071512331
solea_v4.0_unigene66312	359.811742809651	375.713352620484	378.832407925133	431.708026812419	365.563025808648	472.513462029879
solea_v4.0_unigene66314	31.5298949884746	26.2595353982058	26.7653331686235	40.1215638301505	34.9030024641423	28.2480874039602
solea_v4.0_unigene66315	33.384594693679	30.2994639210067	26.7653331686235	19.2583506384722	23.8810016859921	23.112071512331
solea_v4.0_unigene413758	150.230676121555	159.577176650635	191.475075744768	129.993866809688	246.158017378687	105.288325778397
solea_v4.0_unigene282979	66.769189387358	68.6787848876153	76.1782559414669	97.8966157455672	86.3390060955098	100.152309886768
solea_v4.0_unigene282978	111.281982312263	88.8784275016198	96.766973763485	179.744605959074	150.634010634719	190.032587990278
solea_v4.0_unigene282970	72.3332885029711	50.4991065350112	55.5895381194488	12.8389004256482	25.7180018156838	5.13601589162912
solea_v4.0_unigene24690	27.8204955780658	20.1996426140045	32.9419485152289	9.62917531923612	29.3920020750672	35.9521112414038
solea_v4.0_unigene24694	16.6922973468395	30.2994639210067	41.1774356440362	44.9361514897685	44.0880031126007	87.3122701576951
solea_v4.0_unigene24697	24.111096167657	30.2994639210067	28.8242049508253	22.4680757448843	44.0880031126007	25.6800794581456
solea_v4.0_unigene24696	118.700781133081	107.058105854224	121.473435149907	78.638265107095	115.731008170577	123.264381399099
solea_v4.0_unigene24699	24.111096167657	28.2794996596063	45.2951792084398	32.0972510641204	20.2070014266087	15.4080476748874
solea_v4.0_unigene24698	42.6580932197009	38.3793209666085	28.8242049508253	51.3556017025926	51.4360036313675	17.9760556207019
solea_v4.0_unigene73544	18.5469970520439	8.0798570456018	20.5887178220181	24.0729382980903	18.370001296917	25.6800794581456
solea_v4.0_unigene339159	31.5298949884746	40.399285228009	35.0008202974308	43.3312889365625	16.5330011672253	51.3601589162912
solea_v4.0_unigene440884	29.6751952832702	26.2595353982058	24.7064613864217	32.0972510641204	27.5550019453755	35.9521112414038
solea_v4.0_unigene60061	76.0426879133799	74.7386776718166	98.8258455456868	65.7993646814468	62.4580044095177	38.5201191872184
solea_v4.0_unigene462380	27.8204955780658	50.4991065350112	18.5298460398163	19.2583506384722	49.5990035016758	38.5201191872184
solea_v4.0_unigene462381	37.0939941040878	34.3393924438076	47.3540509906416	46.5410140429746	45.9250032422924	48.7921509704767
solea_v4.0_unigene462382	57.495690861336	52.5190707964117	26.7653331686235	57.7750519154167	38.5770027235257	61.6321906995495
solea_v4.0_unigene462384	79.7520873237887	94.9383202858211	84.4137430702742	65.7993646814468	67.9690047985928	56.4961748079203
solea_v4.0_unigene462385	12.9828979364307	22.2196068754049	24.7064613864217	43.3312889365625	29.3920020750672	41.088127133033
solea_v4.0_unigene462386	20.4016967572483	12.1197855684027	14.4121024754127	54.5653268090047	22.0440015563004	35.9521112414038
solea_v4.0_unigene462388	25.9657958728614	20.1996426140045	28.8242049508253	33.7021136173264	29.3920020750672	30.8160953497747
solea_v4.0_unigene8078	92.7349852602194	82.8185347174184	100.884717327889	59.3799144686227	62.4580044095177	61.6321906995495
solea_v4.0_unigene8075	90.880285555015	86.8584632402193	94.7081019812832	118.759828937245	117.568008300269	133.536413182357
solea_v4.0_unigene8072	31.5298949884746	60.5989278420135	51.4717945550452	1.60486255320602	22.0440015563004	5.13601589162912
solea_v4.0_unigene37651	55.6409911561316	52.5190707964117	59.7072816838525	32.0972510641204	78.991005576743	20.5440635665165
solea_v4.0_unigene37650	137.247778185125	201.996426140045	195.592819309172	75.4285400006829	203.907014395778	74.4722304286223
solea_v4.0_unigene37653	90.880285555015	92.9183560244207	78.2371277236687	120.364691490451	113.894008040885	97.5843019409533
solea_v4.0_unigene37652	22.2563964624527	28.2794996596063	16.4709742576145	30.4923885109144	31.2290022047589	7.70402383744368
solea_v4.0_unigene37655	198.452868456869	228.255961538251	212.063793566786	131.598729362894	187.374013228553	71.9042224828077
solea_v4.0_unigene37654	27.8204955780658	42.4192494894094	28.8242049508253	11.2340378724421	53.2730037610592	28.2480874039602
solea_v4.0_unigene37657	105.71788319665	86.8584632402193	88.5314866346778	174.930018299456	167.167011801944	143.808444965615
solea_v4.0_unigene37656	740.025182376551	660.528313477947	716.48738020623	855.391740858808	582.329041112268	821.762542660659
solea_v4.0_unigene37659	168.777673173599	191.896604833043	152.356511882934	112.340378724421	93.6870066142766	141.240437019801
solea_v4.0_unigene37658	35.2392943988834	36.3593567052081	39.1185638618344	35.3069761705324	56.9470040204426	35.9521112414038
solea_v4.0_unigene30159	6083.41503307039	6193.21042545378	6112.79032135717	7764.32503241072	4847.84334225639	7845.26427446348
solea_v4.0_unigene30158	7478.14921138409	8106.116581	7195.75687879532	2973.81031109075	5211.56936793535	3184.32985281006
solea_v4.0_unigene113724	27.8204955780658	20.1996426140045	32.9419485152289	32.0972510641204	27.5550019453755	35.9521112414038
solea_v4.0_unigene30153	931.059252012603	810.00566882158	846.196302484944	919.586242987049	955.240067439683	1068.29130545886
solea_v4.0_unigene30152	79.7520873237887	70.6987491490157	94.7081019812832	123.574416596864	86.3390060955098	100.152309886768
solea_v4.0_unigene458550	76.0426879133799	90.8983917630202	76.1782559414669	144.437629788542	88.1760062252015	107.856333724212
solea_v4.0_unigene458551	31.5298949884746	46.4591780122103	49.4129227728434	52.9604642557986	53.2730037610592	48.7921509704767
solea_v4.0_unigene458552	87.1708861446062	100.998213070022	96.766973763485	163.695980427014	115.731008170577	110.424341670026
solea_v4.0_unigene458553	96.4443846706282	78.7786061946175	86.472614852476	134.808454469306	95.5240067439683	110.424341670026
solea_v4.0_unigene458554	83.4614867341975	58.578963580613	80.2959995058706	117.154966384039	101.035007133043	120.696373453284
solea_v4.0_unigene458555	85.3161864394018	90.8983917630202	94.7081019812832	93.0820280859491	126.753008948727	112.992349615841
solea_v4.0_unigene458556	74.1879882081755	60.5989278420135	67.9427688126597	97.8966157455672	62.4580044095177	92.4482860493242
solea_v4.0_unigene458558	202.162267867278	232.295890061052	218.240408913392	243.939108087315	271.876019194371	310.728961443562
solea_v4.0_unigene458559	72.3332885029711	38.3793209666085	63.8250252482561	35.3069761705324	106.546007522118	17.9760556207019
solea_v4.0_unigene53091	157.649474942373	125.237784206828	137.944409407521	149.25221744816	134.101009467494	120.696373453284
solea_v4.0_unigene29128	48.2221923353141	74.7386776718166	70.0016405948615	88.2674404263311	123.079008689344	79.6082463202514
solea_v4.0_unigene29129	57.495690861336	68.6787848876153	70.0016405948615	36.9118387237384	53.2730037610592	25.6800794581456
solea_v4.0_unigene96311	74.1879882081755	72.7187134104162	92.6492301990814	96.2917531923612	91.8500064845849	77.0402383744368
solea_v4.0_unigene96310	33.384594693679	28.2794996596063	37.0596920796326	12.8389004256482	36.740002593834	10.2720317832582
solea_v4.0_unigene96317	131.683679069512	94.9383202858211	107.061332674494	67.4042272346528	77.1540054470513	43.6561350788475
solea_v4.0_unigene331309	79.7520873237887	68.6787848876153	72.0605123770633	44.9361514897685	86.3390060955098	74.4722304286223
solea_v4.0_unigene331308	29.6751952832702	40.399285228009	28.8242049508253	40.1215638301505	36.740002593834	84.7442622118805
solea_v4.0_unigene49322	72.3332885029711	62.6188921034139	63.8250252482561	120.364691490451	91.8500064845849	208.008643610979
solea_v4.0_unigene187140	33.384594693679	42.4192494894094	51.4717945550452	51.3556017025926	25.7180018156838	43.6561350788475
solea_v4.0_unigene187146	98.2990843758325	84.8384989788189	67.9427688126597	118.759828937245	90.0130063548932	123.264381399099
solea_v4.0_unigene187148	38.9486938092921	50.4991065350112	26.7653331686235	32.0972510641204	49.5990035016758	28.2480874039602
solea_v4.0_unigene512013	76.0426879133799	62.6188921034139	107.061332674494	142.832767235336	126.753008948727	110.424341670026
solea_v4.0_unigene512018	35.2392943988834	46.4591780122103	51.4717945550452	44.9361514897685	55.1100038907509	89.8802781035096
solea_v4.0_unigene104339	37.0939941040878	32.3194281824072	30.8830767330271	35.3069761705324	38.5770027235257	12.8400397290728
solea_v4.0_unigene104334	59.3503905665404	82.8185347174184	72.0605123770633	49.7507391493866	49.5990035016758	66.7682065911786
solea_v4.0_unigene19794	11.1281982312263	12.1197855684027	14.4121024754127	38.5167012769445	20.2070014266087	35.9521112414038
solea_v4.0_unigene101865	35.2392943988834	24.2395711368054	32.9419485152289	49.7507391493866	22.0440015563004	48.7921509704767
solea_v4.0_unigene16624	46.3674926301097	66.6588206262148	53.530666337247	43.3312889365625	47.7620033719841	56.4961748079203
solea_v4.0_unigene16627	263.367358139023	290.874853641665	226.475896042199	274.431496598229	293.920020750672	331.273025010078
solea_v4.0_unigene16626	274.495556370249	222.196068754049	195.592819309172	184.559193618692	200.233014136395	233.688723069125
solea_v4.0_unigene101861	48.2221923353141	20.1996426140045	14.4121024754127	33.7021136173264	25.7180018156838	17.9760556207019
solea_v4.0_unigene16629	20.4016967572483	52.5190707964117	30.8830767330271	14.4437629788542	33.0660023344506	23.112071512331
solea_v4.0_unigene16628	66.769189387358	66.6588206262148	84.4137430702742	75.4285400006829	77.1540054470513	79.6082463202514
solea_v4.0_unigene37259	63.0597899769492	36.3593567052081	67.9427688126597	35.3069761705324	42.251002982909	35.9521112414038
solea_v4.0_unigene326796	163.213574057986	127.257748468228	140.003281189723	142.832767235336	145.123010245644	177.192548261205
solea_v4.0_unigene326797	14.8375976416351	10.0998213070022	18.5298460398163	24.0729382980903	5.51100038907509	35.9521112414038
solea_v4.0_unigene326794	57.495690861336	50.4991065350112	37.0596920796326	48.1458765961806	56.9470040204426	38.5201191872184
solea_v4.0_unigene326795	44.5127929249053	60.5989278420135	39.1185638618344	57.7750519154167	60.621004279826	59.0641827537349
solea_v4.0_unigene326790	20.4016967572483	18.179678352604	30.8830767330271	52.9604642557986	20.2070014266087	53.9281668621058
solea_v4.0_unigene56107	87.1708861446062	76.7586419332171	80.2959995058706	59.3799144686227	77.1540054470513	64.200198645364
solea_v4.0_unigene61056	9.27349852602194	14.1397498298031	14.4121024754127	77.0334025538889	34.9030024641423	51.3601589162912
solea_v4.0_unigene37256	111.281982312263	119.177891422627	100.884717327889	123.574416596864	112.057007911194	161.784500586317
solea_v4.0_unigene37250	85.3161864394018	105.038141592823	84.4137430702742	78.638265107095	104.709007392427	82.1762542660659
solea_v4.0_unigene37252	38.9486938092921	80.798570456018	82.3548712880724	32.0972510641204	124.916008819035	23.112071512331
solea_v4.0_unigene16181	38.9486938092921	44.4392137508099	49.4129227728434	32.0972510641204	33.0660023344506	25.6800794581456
solea_v4.0_unigene29714	44.5127929249053	36.3593567052081	30.8830767330271	28.8875259577083	38.5770027235257	46.2241430246621
solea_v4.0_unigene29718	38.9486938092921	26.2595353982058	37.0596920796326	32.0972510641204	22.0440015563004	15.4080476748874
solea_v4.0_unigene429543	790.102074417069	680.727956091951	625.89702178935	27.2826634045023	113.894008040885	61.6321906995495
solea_v4.0_unigene429547	27.8204955780658	8.0798570456018	22.6475896042199	36.9118387237384	18.370001296917	28.2480874039602
solea_v4.0_unigene429546	103.863183491446	90.8983917630202	94.7081019812832	59.3799144686227	75.3170053173596	92.4482860493242
solea_v4.0_unigene429545	25.9657958728614	28.2794996596063	35.0008202974308	9.62917531923612	33.0660023344506	20.5440635665165
solea_v4.0_unigene429544	638.016698590309	605.989278420135	576.484099016507	20.8632131916783	113.894008040885	28.2480874039602
solea_v4.0_unigene327687	55.6409911561316	40.399285228009	24.7064613864217	62.5896395750348	25.7180018156838	35.9521112414038
solea_v4.0_unigene327686	37.0939941040878	18.179678352604	32.9419485152289	38.5167012769445	36.740002593834	25.6800794581456
solea_v4.0_unigene327683	166.922973468395	181.79678352604	175.004101487154	129.993866809688	191.048013487937	110.424341670026
solea_v4.0_unigene327682	194.743469046461	165.637069434837	181.180716833759	125.17927915007	194.72201374732	118.12836550747
solea_v4.0_unigene327680	38.9486938092921	26.2595353982058	16.4709742576145	14.4437629788542	34.9030024641423	25.6800794581456
solea_v4.0_unigene327689	29.6751952832702	28.2794996596063	43.236307426238	38.5167012769445	25.7180018156838	46.2241430246621
solea_v4.0_unigene584690	14.8375976416351	12.1197855684027	18.5298460398163	24.0729382980903	9.18500064845849	48.7921509704767
solea_v4.0_unigene324138	64.9144896821536	76.7586419332171	41.1774356440362	59.3799144686227	23.8810016859921	71.9042224828077
solea_v4.0_unigene324139	42.6580932197009	50.4991065350112	55.5895381194488	67.4042272346528	38.5770027235257	53.9281668621058
solea_v4.0_unigene324130	625.033800653879	608.009242681535	520.894560897058	32.0972510641204	102.872007262735	48.7921509704767
solea_v4.0_unigene324132	172.487072584008	165.637069434837	156.474255447337	136.413317022512	167.167011801944	102.720317832582
solea_v4.0_unigene324133	31.5298949884746	40.399285228009	22.6475896042199	20.8632131916783	25.7180018156838	20.5440635665165
solea_v4.0_unigene324134	61.2050902717448	46.4591780122103	63.8250252482561	73.8236774474769	40.4140028532173	69.3362145369931
solea_v4.0_unigene324135	59.3503905665404	64.6388563648144	72.0605123770633	89.8723029795371	29.3920020750672	97.5843019409533
solea_v4.0_unigene324136	38.9486938092921	56.5589993192126	61.7661534660543	72.2188148942709	23.8810016859921	89.8802781035096
solea_v4.0_unigene324137	33.384594693679	60.5989278420135	47.3540509906416	73.8236774474769	40.4140028532173	53.9281668621058
solea_v4.0_unigene563035	736.315782966142	638.308706602542	712.369636641826	856.996603412014	620.906043835794	993.819075030235
solea_v4.0_unigene23416	472.948424827119	507.011029611513	463.246150995407	354.67462425853	461.087032552616	341.545056793337
solea_v4.0_unigene287532	51.9315917457229	50.4991065350112	41.1774356440362	65.7993646814468	42.251002982909	33.3841032955893
solea_v4.0_unigene689750	142.811877300738	88.8784275016198	94.7081019812832	144.437629788542	78.991005576743	100.152309886768
solea_v4.0_unigene689751	25.9657958728614	20.1996426140045	8.23548712880724	32.0972510641204	25.7180018156838	7.70402383744368
solea_v4.0_unigene418523	18.5469970520439	12.1197855684027	10.294358911009	35.3069761705324	12.8590009078419	25.6800794581456
solea_v4.0_unigene418528	40.8033935144965	22.2196068754049	35.0008202974308	24.0729382980903	25.7180018156838	28.2480874039602
solea_v4.0_unigene441055	94.5896849654238	76.7586419332171	98.8258455456868	104.316065958391	84.5020059658181	100.152309886768
solea_v4.0_unigene441054	46.3674926301097	84.8384989788189	55.5895381194488	25.6778008512963	53.2730037610592	15.4080476748874
solea_v4.0_unigene36124	81.6067870289931	109.078070115624	86.472614852476	144.437629788542	104.709007392427	128.400397290728
solea_v4.0_unigene66584	83.4614867341975	66.6588206262148	63.8250252482561	62.5896395750348	101.035007133043	84.7442622118805
solea_v4.0_unigene12727	68.6238890925624	103.018177331423	78.2371277236687	56.1701893622107	75.3170053173596	56.4961748079203
solea_v4.0_unigene613855	57.495690861336	68.6787848876153	76.1782559414669	104.316065958391	66.1320046689011	102.720317832582
solea_v4.0_unigene152	293.042553422293	292.894817903065	304.713023765868	179.744605959074	270.03901906468	192.600595936092
solea_v4.0_unigene153	304.17075165352	300.974674948667	310.889639112473	234.309932768079	264.528018675604	246.528762798198
solea_v4.0_unigene150	267.076757549432	270.67521102766	302.654151983666	598.613732345845	325.14902295543	544.417684512687
solea_v4.0_unigene151	124.264880248694	119.177891422627	115.296819803301	126.784141703276	106.546007522118	151.512468803059
solea_v4.0_unigene156	98.2990843758325	98.978248808622	84.4137430702742	113.945241277627	106.546007522118	151.512468803059
solea_v4.0_unigene157	29.6751952832702	48.4791422736108	41.1774356440362	94.6868906391552	47.7620033719841	112.992349615841
solea_v4.0_unigene154	92.7349852602194	92.9183560244207	96.766973763485	101.106340851979	124.916008819035	128.400397290728
solea_v4.0_unigene155	85.3161864394018	78.7786061946175	61.7661534660543	129.993866809688	121.242008559652	130.968405236543
solea_v4.0_unigene158	53.7862914509272	64.6388563648144	72.0605123770633	110.735516171215	75.3170053173596	146.37645291143
solea_v4.0_unigene159	64.9144896821536	56.5589993192126	65.8838970304579	65.7993646814468	58.7840041501343	105.288325778397
solea_v4.0_unigene608561	50.0768920405185	28.2794996596063	57.6484099016507	78.638265107095	47.7620033719841	74.4722304286223
solea_v4.0_unigene183584	57.495690861336	46.4591780122103	55.5895381194488	51.3556017025926	23.8810016859921	59.0641827537349
solea_v4.0_unigene183585	48.2221923353141	64.6388563648144	26.7653331686235	52.9604642557986	45.9250032422924	87.3122701576951
solea_v4.0_unigene183586	66.769189387358	70.6987491490157	65.8838970304579	80.243127660301	49.5990035016758	95.0162939951388
solea_v4.0_unigene183587	64.9144896821536	46.4591780122103	53.530666337247	57.7750519154167	34.9030024641423	74.4722304286223
solea_v4.0_unigene183580	53.7862914509272	32.3194281824072	45.2951792084398	52.9604642557986	38.5770027235257	66.7682065911786
solea_v4.0_unigene5740	159.504174647577	129.277712729629	137.944409407521	120.364691490451	157.982011153486	141.240437019801
solea_v4.0_unigene5744	81.6067870289931	50.4991065350112	45.2951792084398	78.638265107095	58.7840041501343	56.4961748079203
solea_v4.0_unigene63968	16.6922973468395	10.0998213070022	22.6475896042199	44.9361514897685	42.251002982909	61.6321906995495
solea_v4.0_unigene288633	37.0939941040878	36.3593567052081	51.4717945550452	51.3556017025926	62.4580044095177	56.4961748079203
solea_v4.0_unigene342547	20.4016967572483	8.0798570456018	28.8242049508253	30.4923885109144	11.0220007781502	30.8160953497747
solea_v4.0_unigene32157	70.4785887977667	76.7586419332171	41.1774356440362	86.662577873125	64.2950045392094	74.4722304286223
solea_v4.0_unigene228413	55.6409911561316	62.6188921034139	51.4717945550452	78.638265107095	51.4360036313675	66.7682065911786
solea_v4.0_unigene61888	191.034069636052	258.555425459257	251.182357428621	203.817544257164	218.603015433312	202.87262771935
solea_v4.0_unigene78641	83.4614867341975	62.6188921034139	51.4717945550452	62.5896395750348	47.7620033719841	64.200198645364
solea_v4.0_unigene78646	46.3674926301097	46.4591780122103	53.530666337247	56.1701893622107	33.0660023344506	33.3841032955893
solea_v4.0_unigene37329	129.828979364307	141.397498298031	100.884717327889	149.25221744816	115.731008170577	146.37645291143
solea_v4.0_unigene37328	166.922973468395	171.696962219038	150.297640100732	152.461942554572	200.233014136395	200.304619773536
solea_v4.0_unigene37321	209.581066688096	244.415675629454	205.887178220181	149.25221744816	174.515012320711	177.192548261205
solea_v4.0_unigene37320	46.3674926301097	58.578963580613	41.1774356440362	49.7507391493866	40.4140028532173	43.6561350788475
solea_v4.0_unigene37322	111.281982312263	115.137962899826	102.94358911009	121.969554043657	132.264009337802	128.400397290728
solea_v4.0_unigene37325	233.692162855753	212.096247447047	226.475896042199	207.027269363576	167.167011801944	174.62454031539
solea_v4.0_unigene37324	354.247643694038	341.373960176676	333.537228716693	401.215638301505	402.303028402482	416.017287221959
solea_v4.0_unigene37327	131.683679069512	141.397498298031	158.533127229539	62.5896395750348	156.145011023794	53.9281668621058
solea_v4.0_unigene37326	89.0255858498106	84.8384989788189	70.0016405948615	85.057715319919	99.1980070033517	82.1762542660659
solea_v4.0_unigene236722	27.8204955780658	28.2794996596063	39.1185638618344	11.2340378724421	42.251002982909	12.8400397290728
solea_v4.0_unigene99113	37.0939941040878	26.2595353982058	32.9419485152289	19.2583506384722	36.740002593834	23.112071512331
solea_v4.0_unigene99114	25.9657958728614	38.3793209666085	47.3540509906416	32.0972510641204	42.251002982909	12.8400397290728
solea_v4.0_unigene32203	174.341772289212	157.557212389235	131.767794060916	182.954331065486	227.788016081771	202.87262771935
solea_v4.0_unigene32202	24.111096167657	16.1597140912036	45.2951792084398	96.2917531923612	42.251002982909	77.0402383744368
solea_v4.0_unigene32205	48.2221923353141	46.4591780122103	51.4717945550452	32.0972510641204	58.7840041501343	41.088127133033
solea_v4.0_unigene32204	152.08537582676	173.716926480439	195.592819309172	146.042492341748	192.885013617628	161.784500586317
solea_v4.0_unigene550874	66.769189387358	60.5989278420135	39.1185638618344	40.1215638301505	60.621004279826	48.7921509704767
solea_v4.0_unigene3071	137.247778185125	90.8983917630202	102.94358911009	75.4285400006829	108.38300765181	95.0162939951388
solea_v4.0_unigene3070	192.888769341256	187.856676310242	232.652511388804	162.091117873808	146.960010375336	156.648484694688
solea_v4.0_unigene3073	24.111096167657	28.2794996596063	22.6475896042199	11.2340378724421	42.251002982909	30.8160953497747
solea_v4.0_unigene3072	196.598168751665	226.23599727685	232.652511388804	309.738472768762	255.343018027146	210.576651556794
solea_v4.0_unigene3075	307.880151063928	311.074496255669	282.065434161648	383.562150216239	323.312022825739	395.473223655442
solea_v4.0_unigene3079	89.0255858498106	84.8384989788189	96.766973763485	101.106340851979	97.36100687366	107.856333724212
solea_v4.0_unigene3078	51.9315917457229	54.5390350578121	51.4717945550452	112.340378724421	88.1760062252015	105.288325778397
solea_v4.0_unigene188310	29.6751952832702	40.399285228009	32.9419485152289	41.7264263833565	31.2290022047589	23.112071512331
solea_v4.0_unigene65589	163.213574057986	117.157927161226	135.885537625319	202.212681703958	181.863012839478	143.808444965615
solea_v4.0_unigene461758	61.2050902717448	44.4392137508099	45.2951792084398	60.9847770218287	51.4360036313675	48.7921509704767
solea_v4.0_unigene32335	61.2050902717448	46.4591780122103	55.5895381194488	28.8875259577083	64.2950045392094	15.4080476748874
solea_v4.0_unigene32334	33.384594693679	34.3393924438076	26.7653331686235	57.7750519154167	55.1100038907509	71.9042224828077
solea_v4.0_unigene430653	29.6751952832702	30.2994639210067	20.5887178220181	32.0972510641204	18.370001296917	20.5440635665165
solea_v4.0_unigene32336	61.2050902717448	66.6588206262148	105.002460892292	78.638265107095	73.4800051876679	79.6082463202514
solea_v4.0_unigene430655	953.315648475055	884.744346493397	1035.61250644751	460.595552770128	222.277015692695	341.545056793337
solea_v4.0_unigene11272	29.6751952832702	24.2395711368054	41.1774356440362	32.0972510641204	20.2070014266087	23.112071512331
solea_v4.0_unigene31162	300.461352243111	333.294103131074	277.947690597244	637.13043362279	466.598032941691	808.922502931587
solea_v4.0_unigene31165	85.3161864394018	100.998213070022	121.473435149907	52.9604642557986	80.8280057064347	74.4722304286223
solea_v4.0_unigene11276	133.538378774716	123.217819945427	142.062152971925	231.100207661667	159.819011283178	215.712667448423
solea_v4.0_unigene31167	140.957177595533	175.736890741839	181.180716833759	126.784141703276	145.123010245644	136.104421128172
solea_v4.0_unigene31168	40.8033935144965	44.4392137508099	49.4129227728434	81.847990213507	49.5990035016758	102.720317832582
solea_v4.0_unigene11279	146.521276711147	129.277712729629	168.827486140548	226.285620002049	119.40500842996	192.600595936092
solea_v4.0_unigene329422	35.2392943988834	32.3194281824072	37.0596920796326	40.1215638301505	33.0660023344506	28.2480874039602
solea_v4.0_unigene670535	517.461217752024	618.109063988537	520.894560897058	264.802321278993	551.100038907509	254.232786635642
solea_v4.0_unigene107562	38.9486938092921	36.3593567052081	41.1774356440362	30.4923885109144	78.991005576743	51.3601589162912
solea_v4.0_unigene51834	59.3503905665404	62.6188921034139	49.4129227728434	85.057715319919	88.1760062252015	66.7682065911786
solea_v4.0_unigene14318	40.8033935144965	66.6588206262148	45.2951792084398	22.4680757448843	45.9250032422924	30.8160953497747
solea_v4.0_unigene51833	187.324670225643	214.116211708448	201.769434655777	268.012046385405	251.669017767763	318.432985281006
solea_v4.0_unigene14312	12.9828979364307	16.1597140912036	55.5895381194488	28.8875259577083	12.8590009078419	33.3841032955893
solea_v4.0_unigene14316	250.384460202592	246.435639890855	253.241229210823	256.778008512963	235.136016600537	351.817088576595
solea_v4.0_unigene14315	396.905736913739	333.294103131074	360.302561885317	356.279486811736	416.999029440015	413.449279276144
solea_v4.0_unigene1696	29.6751952832702	40.399285228009	37.0596920796326	17.6534880852662	18.370001296917	12.8400397290728
solea_v4.0_unigene562776	153.940075531964	173.716926480439	164.709742576145	251.963420853345	383.933027105565	172.056532369576
solea_v4.0_unigene328179	38.9486938092921	54.5390350578121	47.3540509906416	25.6778008512963	40.4140028532173	35.9521112414038
solea_v4.0_unigene97767	211.4357663933	240.375747106653	255.300100993024	235.914795321285	273.713019324063	318.432985281006
solea_v4.0_unigene97762	131.683679069512	131.297676991029	133.826665843118	160.486255320602	128.590009078419	107.856333724212
solea_v4.0_unigene97761	48.2221923353141	40.399285228009	41.1774356440362	43.3312889365625	55.1100038907509	46.2241430246621
solea_v4.0_unigene466835	81.6067870289931	58.578963580613	63.8250252482561	56.1701893622107	67.9690047985928	43.6561350788475
solea_v4.0_unigene414653	48.2221923353141	58.578963580613	22.6475896042199	38.5167012769445	42.251002982909	30.8160953497747
solea_v4.0_unigene48796	79.7520873237887	111.098034377025	74.1193841592651	22.4680757448843	58.7840041501343	20.5440635665165
solea_v4.0_unigene418890	40.8033935144965	86.8584632402193	61.7661534660543	17.6534880852662	16.5330011672253	20.5440635665165
solea_v4.0_unigene626366	309.734850769133	311.074496255669	329.419485152289	80.243127660301	202.070014266087	146.37645291143
solea_v4.0_unigene2216	263.367358139023	240.375747106653	224.417024259997	227.890482555255	259.017018286529	195.168603881907
solea_v4.0_unigene19592	283.769054896271	278.755068073262	337.654972281097	505.531704259896	356.378025160189	541.849676566872
solea_v4.0_unigene94933	153.940075531964	157.557212389235	137.944409407521	49.7507391493866	123.079008689344	41.088127133033
solea_v4.0_unigene17033	204.016967572483	206.036354662846	154.415383665136	186.164056171898	157.982011153486	195.168603881907
solea_v4.0_unigene17032	44.5127929249053	38.3793209666085	37.0596920796326	40.1215638301505	42.251002982909	30.8160953497747
solea_v4.0_unigene17031	66.769189387358	60.5989278420135	53.530666337247	40.1215638301505	71.6430050579762	35.9521112414038
solea_v4.0_unigene17030	89.0255858498106	117.157927161226	82.3548712880724	142.832767235336	80.8280057064347	110.424341670026
solea_v4.0_unigene17037	83.4614867341975	94.9383202858211	70.0016405948615	64.1945021282408	62.4580044095177	92.4482860493242
solea_v4.0_unigene17034	27.8204955780658	34.3393924438076	20.5887178220181	14.4437629788542	25.7180018156838	28.2480874039602
solea_v4.0_unigene620998	37.0939941040878	34.3393924438076	35.0008202974308	41.7264263833565	34.9030024641423	7.70402383744368
solea_v4.0_unigene281513	53.7862914509272	64.6388563648144	70.0016405948615	35.3069761705324	33.0660023344506	30.8160953497747
solea_v4.0_unigene224494	127.974279659103	94.9383202858211	98.8258455456868	38.5167012769445	88.1760062252015	38.5201191872184
solea_v4.0_unigene42270	623.179100948674	624.168956772739	683.545431691001	718.978423836297	591.514041760727	649.706010291084
solea_v4.0_unigene59566	181.76057111003	218.156140231249	205.887178220181	104.316065958391	139.612009856569	138.672429073986
solea_v4.0_unigene547666	152.08537582676	218.156140231249	164.709742576145	215.051582129607	157.982011153486	182.328564152834
solea_v4.0_unigene547661	98.2990843758325	137.357569775231	125.59117871431	184.559193618692	119.40500842996	125.832389344913
solea_v4.0_unigene547662	90.880285555015	92.9183560244207	88.5314866346778	25.6778008512963	101.035007133043	41.088127133033
solea_v4.0_unigene547669	46.3674926301097	48.4791422736108	41.1774356440362	3.20972510641204	34.9030024641423	10.2720317832582
solea_v4.0_unigene547668	59.3503905665404	74.7386776718166	96.766973763485	40.1215638301505	18.370001296917	17.9760556207019
solea_v4.0_unigene32599	139.102477890329	127.257748468228	123.532306932109	75.4285400006829	121.242008559652	56.4961748079203
solea_v4.0_unigene32598	109.427282607059	100.998213070022	100.884717327889	133.2035919161	150.634010634719	164.352508532132
solea_v4.0_unigene32591	37.0939941040878	52.5190707964117	45.2951792084398	52.9604642557986	55.1100038907509	56.4961748079203
solea_v4.0_unigene32590	20.4016967572483	42.4192494894094	26.7653331686235	16.0486255320602	23.8810016859921	25.6800794581456
solea_v4.0_unigene32593	207.726366982891	157.557212389235	168.827486140548	210.236994469989	213.092015044237	182.328564152834
solea_v4.0_unigene32592	46.3674926301097	54.5390350578121	35.0008202974308	64.1945021282408	44.0880031126007	51.3601589162912
solea_v4.0_unigene32594	55.6409911561316	36.3593567052081	49.4129227728434	41.7264263833565	42.251002982909	46.2241430246621
solea_v4.0_unigene32596	40.8033935144965	38.3793209666085	39.1185638618344	56.1701893622107	64.2950045392094	66.7682065911786
solea_v4.0_unigene39616	33.384594693679	36.3593567052081	35.0008202974308	51.3556017025926	34.9030024641423	82.1762542660659
solea_v4.0_unigene183121	59.3503905665404	92.9183560244207	92.6492301990814	77.0334025538889	77.1540054470513	64.200198645364
solea_v4.0_unigene572629	11.1281982312263	38.3793209666085	16.4709742576145	33.7021136173264	49.5990035016758	38.5201191872184
solea_v4.0_unigene326683	25.9657958728614	42.4192494894094	35.0008202974308	17.6534880852662	34.9030024641423	7.70402383744368
solea_v4.0_unigene76366	33.384594693679	48.4791422736108	32.9419485152289	57.7750519154167	56.9470040204426	46.2241430246621
solea_v4.0_unigene76361	72.3332885029711	80.798570456018	115.296819803301	85.057715319919	88.1760062252015	69.3362145369931
solea_v4.0_unigene2268	29.6751952832702	32.3194281824072	32.9419485152289	44.9361514897685	45.9250032422924	46.2241430246621
solea_v4.0_unigene2263	105.71788319665	113.117998638425	107.061332674494	133.2035919161	84.5020059658181	120.696373453284
solea_v4.0_unigene2262	458.110827185484	448.4320660309	405.597741093756	292.084984683496	442.717031255699	243.960754852383
solea_v4.0_unigene2261	70.4785887977667	82.8185347174184	74.1193841592651	32.0972510641204	29.3920020750672	28.2480874039602
solea_v4.0_unigene2260	85.3161864394018	72.7187134104162	80.2959995058706	46.5410140429746	49.5990035016758	33.3841032955893
solea_v4.0_unigene2267	44.5127929249053	42.4192494894094	28.8242049508253	51.3556017025926	45.9250032422924	66.7682065911786
solea_v4.0_unigene2266	413.598034260578	403.99285228009	428.245330697976	423.683714046389	268.202018934988	295.320913768674
solea_v4.0_unigene2265	102.008483786241	109.078070115624	123.532306932109	40.1215638301505	51.4360036313675	25.6800794581456
solea_v4.0_unigene28898	22.2563964624527	20.1996426140045	20.5887178220181	43.3312889365625	34.9030024641423	43.6561350788475
solea_v4.0_unigene465619	20.4016967572483	30.2994639210067	12.3532306932109	24.0729382980903	33.0660023344506	53.9281668621058
solea_v4.0_unigene465615	27.8204955780658	30.2994639210067	32.9419485152289	9.62917531923612	22.0440015563004	12.8400397290728
solea_v4.0_unigene501187	31.5298949884746	24.2395711368054	37.0596920796326	33.7021136173264	27.5550019453755	38.5201191872184
solea_v4.0_unigene501184	42.6580932197009	38.3793209666085	55.5895381194488	125.17927915007	67.9690047985928	112.992349615841
solea_v4.0_unigene501185	96.4443846706282	111.098034377025	119.414563367705	134.808454469306	95.5240067439683	141.240437019801
solea_v4.0_unigene501183	27.8204955780658	20.1996426140045	39.1185638618344	38.5167012769445	14.6960010375336	43.6561350788475
solea_v4.0_unigene501180	48.2221923353141	38.3793209666085	28.8242049508253	67.4042272346528	69.8060049282845	84.7442622118805
solea_v4.0_unigene591761	57.495690861336	62.6188921034139	57.6484099016507	46.5410140429746	29.3920020750672	41.088127133033
solea_v4.0_unigene501189	94.5896849654238	82.8185347174184	72.0605123770633	69.0090897878588	80.8280057064347	79.6082463202514
solea_v4.0_unigene549026	263.367358139023	294.914782164466	329.419485152289	235.914795321285	268.202018934988	182.328564152834
solea_v4.0_unigene11136	53.7862914509272	68.6787848876153	82.3548712880724	69.0090897878588	55.1100038907509	43.6561350788475
solea_v4.0_unigene588896	24.111096167657	14.1397498298031	18.5298460398163	24.0729382980903	25.7180018156838	10.2720317832582
solea_v4.0_unigene33057	491.495421879163	577.709778760528	455.0106638666	377.142700003415	411.48802905094	462.241430246621
solea_v4.0_unigene33054	44.5127929249053	38.3793209666085	32.9419485152289	40.1215638301505	49.5990035016758	66.7682065911786
solea_v4.0_unigene33053	85.3161864394018	82.8185347174184	100.884717327889	88.2674404263311	64.2950045392094	118.12836550747
solea_v4.0_unigene33052	33.384594693679	36.3593567052081	20.5887178220181	46.5410140429746	34.9030024641423	79.6082463202514
solea_v4.0_unigene33058	129.828979364307	100.998213070022	113.237948021099	75.4285400006829	73.4800051876679	110.424341670026
solea_v4.0_unigene670015	48.2221923353141	34.3393924438076	20.5887178220181	27.2826634045023	42.251002982909	25.6800794581456
solea_v4.0_unigene670014	57.495690861336	60.5989278420135	45.2951792084398	51.3556017025926	73.4800051876679	59.0641827537349
solea_v4.0_unigene224446	46.3674926301097	40.399285228009	41.1774356440362	48.1458765961806	66.1320046689011	38.5201191872184
solea_v4.0_unigene226630	33.384594693679	36.3593567052081	45.2951792084398	49.7507391493866	49.5990035016758	25.6800794581456
solea_v4.0_unigene24459	18.5469970520439	18.179678352604	14.4121024754127	27.2826634045023	34.9030024641423	20.5440635665165
solea_v4.0_unigene24458	174.341772289212	179.77681926464	177.062973269356	202.212681703958	213.092015044237	228.552707177496
solea_v4.0_unigene12449	100.153784081037	100.998213070022	98.8258455456868	166.905705533426	62.4580044095177	205.440635665165
solea_v4.0_unigene12448	40.8033935144965	62.6188921034139	59.7072816838525	38.5167012769445	49.5990035016758	35.9521112414038
solea_v4.0_unigene325656	311.589550474337	323.194281824072	372.655792578527	0	18.370001296917	15.4080476748874
solea_v4.0_unigene12441	354.247643694038	353.493745745079	337.654972281097	452.571240004097	345.356024382039	410.88127133033
solea_v4.0_unigene12443	146.521276711147	117.157927161226	109.120204456696	109.130653618009	172.67801219102	97.5843019409533
solea_v4.0_unigene12442	70.4785887977667	60.5989278420135	78.2371277236687	59.3799144686227	49.5990035016758	92.4482860493242
solea_v4.0_unigene12445	120.555480838285	105.038141592823	117.355691585503	101.106340851979	126.753008948727	64.200198645364
solea_v4.0_unigene12447	14.8375976416351	12.1197855684027	8.23548712880724	24.0729382980903	25.7180018156838	17.9760556207019
solea_v4.0_unigene17543	79.7520873237887	107.058105854224	84.4137430702742	27.2826634045023	34.9030024641423	28.2480874039602
solea_v4.0_unigene17541	31.5298949884746	20.1996426140045	10.294358911009	40.1215638301505	38.5770027235257	64.200198645364
solea_v4.0_unigene17547	63.0597899769492	62.6188921034139	78.2371277236687	65.7993646814468	69.8060049282845	41.088127133033
solea_v4.0_unigene17546	25.9657958728614	52.5190707964117	39.1185638618344	46.5410140429746	38.5770027235257	33.3841032955893
solea_v4.0_unigene17544	79.7520873237887	105.038141592823	67.9427688126597	38.5167012769445	73.4800051876679	38.5201191872184
solea_v4.0_unigene17549	29.6751952832702	42.4192494894094	37.0596920796326	22.4680757448843	31.2290022047589	12.8400397290728
solea_v4.0_unigene17548	24.111096167657	20.1996426140045	30.8830767330271	38.5167012769445	25.7180018156838	23.112071512331
solea_v4.0_unigene31013	16.6922973468395	34.3393924438076	32.9419485152289	32.0972510641204	45.9250032422924	28.2480874039602
solea_v4.0_unigene1957	159.504174647577	177.75685500324	133.826665843118	158.881392767396	192.885013617628	154.080476748874
solea_v4.0_unigene502642	11.1281982312263	14.1397498298031	16.4709742576145	44.9361514897685	11.0220007781502	41.088127133033
solea_v4.0_unigene96984	205.871667277687	230.275925799651	222.358152477795	205.42240681037	172.67801219102	264.5048184189
solea_v4.0_unigene96985	96.4443846706282	103.018177331423	92.6492301990814	52.9604642557986	44.0880031126007	59.0641827537349
solea_v4.0_unigene96986	111.281982312263	96.9582845472216	115.296819803301	38.5167012769445	64.2950045392094	38.5201191872184
solea_v4.0_unigene96980	33.384594693679	26.2595353982058	24.7064613864217	59.3799144686227	25.7180018156838	61.6321906995495
solea_v4.0_unigene223949	124.264880248694	173.716926480439	158.533127229539	194.188368937928	156.145011023794	169.488524423761
solea_v4.0_unigene223948	89.0255858498106	90.8983917630202	65.8838970304579	80.243127660301	91.8500064845849	79.6082463202514
solea_v4.0_unigene223943	85.3161864394018	70.6987491490157	86.472614852476	85.057715319919	77.1540054470513	92.4482860493242
solea_v4.0_unigene223940	9.27349852602194	26.2595353982058	26.7653331686235	16.0486255320602	16.5330011672253	10.2720317832582
solea_v4.0_unigene223947	74.1879882081755	58.578963580613	51.4717945550452	59.3799144686227	53.2730037610592	66.7682065911786
solea_v4.0_unigene223946	44.5127929249053	58.578963580613	53.530666337247	38.5167012769445	47.7620033719841	43.6561350788475
solea_v4.0_unigene223944	51.9315917457229	72.7187134104162	41.1774356440362	70.6139523410649	51.4360036313675	64.200198645364
solea_v4.0_unigene693800	24.111096167657	48.4791422736108	47.3540509906416	62.5896395750348	53.2730037610592	66.7682065911786
solea_v4.0_unigene94939	50.0768920405185	46.4591780122103	74.1193841592651	85.057715319919	99.1980070033517	56.4961748079203
solea_v4.0_unigene415080	126.119579953898	127.257748468228	144.121024754127	70.6139523410649	126.753008948727	59.0641827537349
solea_v4.0_unigene535116	57.495690861336	88.8784275016198	76.1782559414669	33.7021136173264	66.1320046689011	35.9521112414038
solea_v4.0_unigene535117	27.8204955780658	26.2595353982058	26.7653331686235	9.62917531923612	36.740002593834	23.112071512331
solea_v4.0_unigene535616	24.111096167657	34.3393924438076	26.7653331686235	3.20972510641204	12.8590009078419	15.4080476748874
solea_v4.0_unigene52489	46.3674926301097	44.4392137508099	39.1185638618344	52.9604642557986	55.1100038907509	89.8802781035096
solea_v4.0_unigene4497	44.5127929249053	56.5589993192126	45.2951792084398	16.0486255320602	38.5770027235257	12.8400397290728
solea_v4.0_unigene61635	42.6580932197009	42.4192494894094	39.1185638618344	28.8875259577083	44.0880031126007	23.112071512331
solea_v4.0_unigene185187	40.8033935144965	42.4192494894094	45.2951792084398	60.9847770218287	64.2950045392094	56.4961748079203
solea_v4.0_unigene4498	53.7862914509272	60.5989278420135	53.530666337247	72.2188148942709	78.991005576743	84.7442622118805
solea_v4.0_unigene51728	68.6238890925624	62.6188921034139	72.0605123770633	24.0729382980903	22.0440015563004	48.7921509704767
solea_v4.0_unigene228802	283.769054896271	292.894817903065	368.538049014124	155.671667660984	176.352012450403	138.672429073986
solea_v4.0_unigene228800	133.538378774716	96.9582845472216	92.6492301990814	94.6868906391552	113.894008040885	130.968405236543
solea_v4.0_unigene286822	25.9657958728614	22.2196068754049	16.4709742576145	30.4923885109144	12.8590009078419	30.8160953497747
solea_v4.0_unigene75534	46.3674926301097	44.4392137508099	39.1185638618344	70.6139523410649	38.5770027235257	41.088127133033
solea_v4.0_unigene75531	94.5896849654238	113.117998638425	80.2959995058706	134.808454469306	134.101009467494	138.672429073986
solea_v4.0_unigene429149	174.341772289212	157.557212389235	133.826665843118	118.759828937245	222.277015692695	130.968405236543
solea_v4.0_unigene429140	784.537975301456	850.404954049589	827.666456445127	804.036139156216	736.637052006371	844.874614172991
solea_v4.0_unigene694368	2889.62214070844	2494.65586282955	2933.89228963758	2839.00185662145	2509.34217715886	2329.18320685381
solea_v4.0_unigene694367	226.273364034935	216.136175969848	290.300921290455	263.197458725787	167.167011801944	220.848683340052
solea_v4.0_unigene694366	1007.10193992598	1022.10191626863	1027.3770193187	534.419230217604	852.368060176948	477.649477921508
solea_v4.0_unigene571669	31.5298949884746	24.2395711368054	24.7064613864217	40.1215638301505	27.5550019453755	23.112071512331
solea_v4.0_unigene571665	57.495690861336	46.4591780122103	30.8830767330271	52.9604642557986	42.251002982909	43.6561350788475
solea_v4.0_unigene571666	38.9486938092921	26.2595353982058	22.6475896042199	64.1945021282408	33.0660023344506	41.088127133033
solea_v4.0_unigene571663	254.093859613001	248.455604152255	253.241229210823	393.191325535475	501.501035405833	308.160953497747
solea_v4.0_unigene231831	70.4785887977667	111.098034377025	129.708922278714	86.662577873125	84.5020059658181	82.1762542660659
solea_v4.0_unigene5010	204.016967572483	189.876640571642	236.770254953208	272.826634045023	227.788016081771	282.480874039602
solea_v4.0_unigene5013	35.2392943988834	30.2994639210067	30.8830767330271	24.0729382980903	64.2950045392094	15.4080476748874
solea_v4.0_unigene5012	61.2050902717448	46.4591780122103	70.0016405948615	67.4042272346528	66.1320046689011	38.5201191872184
solea_v4.0_unigene5015	55.6409911561316	64.6388563648144	67.9427688126597	60.9847770218287	101.035007133043	66.7682065911786
solea_v4.0_unigene5014	22.2563964624527	40.399285228009	39.1185638618344	16.0486255320602	62.4580044095177	10.2720317832582
solea_v4.0_unigene5018	35.2392943988834	38.3793209666085	26.7653331686235	36.9118387237384	38.5770027235257	53.9281668621058
solea_v4.0_unigene690667	296.751952832702	325.214246085472	325.301741587886	794.40696383698	514.360036313675	911.642820764169
solea_v4.0_unigene464048	37.0939941040878	34.3393924438076	39.1185638618344	65.7993646814468	40.4140028532173	138.672429073986
solea_v4.0_unigene21024	46.3674926301097	56.5589993192126	30.8830767330271	20.8632131916783	62.4580044095177	61.6321906995495
solea_v4.0_unigene464042	114.991381722672	137.357569775231	121.473435149907	75.4285400006829	101.035007133043	48.7921509704767
solea_v4.0_unigene464044	25.9657958728614	32.3194281824072	28.8242049508253	30.4923885109144	14.6960010375336	28.2480874039602
solea_v4.0_unigene470021	29.6751952832702	20.1996426140045	24.7064613864217	36.9118387237384	36.740002593834	41.088127133033
solea_v4.0_unigene281318	485.93132276355	551.450243362323	498.246971292838	186.164056171898	299.431021139747	218.280675394238
solea_v4.0_unigene281319	5.56409911561316	2.01996426140045	6.17661534660543	24.0729382980903	9.18500064845849	30.8160953497747
solea_v4.0_unigene281312	102.008483786241	105.038141592823	84.4137430702742	35.3069761705324	60.621004279826	35.9521112414038
solea_v4.0_unigene281310	33.384594693679	42.4192494894094	37.0596920796326	52.9604642557986	38.5770027235257	43.6561350788475
solea_v4.0_unigene281311	20.4016967572483	30.2994639210067	32.9419485152289	51.3556017025926	23.8810016859921	30.8160953497747
solea_v4.0_unigene281316	18.5469970520439	10.0998213070022	14.4121024754127	28.8875259577083	9.18500064845849	41.088127133033
solea_v4.0_unigene188445	5.56409911561316	8.0798570456018	10.294358911009	28.8875259577083	7.34800051876679	30.8160953497747
solea_v4.0_unigene188446	22.2563964624527	22.2196068754049	26.7653331686235	30.4923885109144	27.5550019453755	30.8160953497747
solea_v4.0_unigene514033	42.6580932197009	38.3793209666085	24.7064613864217	46.5410140429746	33.0660023344506	43.6561350788475
solea_v4.0_unigene3993	209.581066688096	177.75685500324	226.475896042199	231.100207661667	277.387019583446	218.280675394238
solea_v4.0_unigene3991	74.1879882081755	62.6188921034139	41.1774356440362	78.638265107095	67.9690047985928	120.696373453284
solea_v4.0_unigene414728	46.3674926301097	48.4791422736108	49.4129227728434	282.455809364259	323.312022825739	321.00099322682
solea_v4.0_unigene224121	38.9486938092921	44.4392137508099	59.7072816838525	33.7021136173264	42.251002982909	46.2241430246621
solea_v4.0_unigene535706	109.427282607059	105.038141592823	100.884717327889	88.2674404263311	106.546007522118	66.7682065911786
solea_v4.0_unigene15439	107.572582901854	105.038141592823	107.061332674494	118.759828937245	126.753008948727	172.056532369576
solea_v4.0_unigene15438	44.5127929249053	64.6388563648144	65.8838970304579	52.9604642557986	58.7840041501343	53.9281668621058
solea_v4.0_unigene15432	413.598034260578	486.811386997508	452.951792084398	495.90252894066	380.259026846181	431.425334896846
solea_v4.0_unigene15434	63.0597899769492	76.7586419332171	67.9427688126597	88.2674404263311	84.5020059658181	102.720317832582
solea_v4.0_unigene15436	40.8033935144965	50.4991065350112	49.4129227728434	49.7507391493866	66.1320046689011	43.6561350788475
solea_v4.0_unigene94882	107.572582901854	119.177891422627	98.8258455456868	104.316065958391	132.264009337802	123.264381399099
solea_v4.0_unigene414582	46.3674926301097	54.5390350578121	61.7661534660543	22.4680757448843	34.9030024641423	15.4080476748874
solea_v4.0_unigene688955	14.8375976416351	32.3194281824072	35.0008202974308	4.81458765961806	16.5330011672253	12.8400397290728
solea_v4.0_unigene97932	44.5127929249053	52.5190707964117	35.0008202974308	14.4437629788542	67.9690047985928	5.13601589162912
solea_v4.0_unigene97930	48.2221923353141	64.6388563648144	41.1774356440362	19.2583506384722	58.7840041501343	17.9760556207019
solea_v4.0_unigene97931	38.9486938092921	54.5390350578121	43.236307426238	8.0243127660301	56.9470040204426	15.4080476748874
solea_v4.0_unigene97936	53.7862914509272	42.4192494894094	43.236307426238	56.1701893622107	82.6650058361264	59.0641827537349
solea_v4.0_unigene97939	29.6751952832702	14.1397498298031	28.8242049508253	38.5167012769445	34.9030024641423	35.9521112414038
solea_v4.0_unigene510239	14.8375976416351	42.4192494894094	28.8242049508253	12.8389004256482	29.3920020750672	15.4080476748874
solea_v4.0_unigene44989	178.051171699621	145.437426820832	164.709742576145	142.832767235336	141.449009986261	66.7682065911786
solea_v4.0_unigene44988	103.863183491446	92.9183560244207	107.061332674494	166.905705533426	93.6870066142766	151.512468803059
solea_v4.0_unigene44987	57.495690861336	56.5589993192126	39.1185638618344	89.8723029795371	93.6870066142766	102.720317832582
solea_v4.0_unigene44985	116.846081427876	127.257748468228	94.7081019812832	210.236994469989	161.656011412869	143.808444965615
solea_v4.0_unigene44983	55.6409911561316	62.6188921034139	70.0016405948615	65.7993646814468	47.7620033719841	77.0402383744368
solea_v4.0_unigene44981	48.2221923353141	30.2994639210067	51.4717945550452	83.452852766713	56.9470040204426	112.992349615841
solea_v4.0_unigene324364	165.06827376319	197.956497617244	185.298460398163	80.243127660301	165.330011672253	64.200198645364
solea_v4.0_unigene413915	59.3503905665404	68.6787848876153	76.1782559414669	28.8875259577083	51.4360036313675	23.112071512331
solea_v4.0_unigene413914	222.563964624527	204.016390401445	220.299280695594	292.084984683496	281.06101984283	297.888921714489
solea_v4.0_unigene413910	31.5298949884746	42.4192494894094	37.0596920796326	11.2340378724421	16.5330011672253	7.70402383744368
solea_v4.0_unigene413912	105.71788319665	125.237784206828	123.532306932109	56.1701893622107	62.4580044095177	56.4961748079203
solea_v4.0_unigene285561	31.5298949884746	52.5190707964117	49.4129227728434	64.1945021282408	56.9470040204426	33.3841032955893
solea_v4.0_unigene284282	66.769189387358	82.8185347174184	55.5895381194488	46.5410140429746	64.2950045392094	35.9521112414038
solea_v4.0_unigene49717	270.786156959841	276.735103811862	282.065434161648	216.656444682813	196.559013877012	238.824738960754
solea_v4.0_unigene77404	29.6751952832702	28.2794996596063	37.0596920796326	33.7021136173264	23.8810016859921	30.8160953497747
solea_v4.0_unigene77405	27.8204955780658	26.2595353982058	35.0008202974308	33.7021136173264	18.370001296917	35.9521112414038
solea_v4.0_unigene77402	42.6580932197009	36.3593567052081	30.8830767330271	51.3556017025926	47.7620033719841	59.0641827537349
solea_v4.0_unigene100604	20.4016967572483	40.399285228009	47.3540509906416	33.7021136173264	18.370001296917	48.7921509704767
solea_v4.0_unigene100605	22.2563964624527	28.2794996596063	26.7653331686235	20.8632131916783	29.3920020750672	15.4080476748874
solea_v4.0_unigene100603	37.0939941040878	16.1597140912036	22.6475896042199	36.9118387237384	23.8810016859921	46.2241430246621
solea_v4.0_unigene108451	31.5298949884746	12.1197855684027	30.8830767330271	27.2826634045023	20.2070014266087	12.8400397290728
solea_v4.0_unigene281660	37.0939941040878	48.4791422736108	55.5895381194488	32.0972510641204	31.2290022047589	17.9760556207019
solea_v4.0_unigene608873	18.5469970520439	18.179678352604	26.7653331686235	22.4680757448843	25.7180018156838	25.6800794581456
solea_v4.0_unigene281668	53.7862914509272	30.2994639210067	28.8242049508253	57.7750519154167	45.9250032422924	69.3362145369931
solea_v4.0_unigene281669	29.6751952832702	36.3593567052081	45.2951792084398	49.7507391493866	47.7620033719841	53.9281668621058
solea_v4.0_unigene50225	189.179369930848	175.736890741839	172.945229704952	205.42240681037	360.052025419573	274.776850202158
solea_v4.0_unigene50221	16.6922973468395	30.2994639210067	30.8830767330271	25.6778008512963	25.7180018156838	23.112071512331
solea_v4.0_unigene22899	100.153784081037	100.998213070022	113.237948021099	105.920928511597	110.220007781502	136.104421128172
solea_v4.0_unigene22898	100.153784081037	86.8584632402193	86.472614852476	81.847990213507	71.6430050579762	69.3362145369931
solea_v4.0_unigene22891	393.19633750333	343.393924438076	385.009023271738	182.954331065486	277.387019583446	107.856333724212
solea_v4.0_unigene22893	35.2392943988834	44.4392137508099	53.530666337247	41.7264263833565	58.7840041501343	61.6321906995495
solea_v4.0_unigene22892	96.4443846706282	105.038141592823	100.884717327889	187.768918725104	119.40500842996	143.808444965615
solea_v4.0_unigene22895	76.0426879133799	68.6787848876153	70.0016405948615	197.39809404434	130.427009208111	218.280675394238
solea_v4.0_unigene22894	276.350256075454	272.695175289061	275.888818815042	298.50443489632	363.726025678956	369.793144197297
solea_v4.0_unigene11989	25.9657958728614	50.4991065350112	30.8830767330271	51.3556017025926	44.0880031126007	38.5201191872184
solea_v4.0_unigene231575	24.111096167657	46.4591780122103	39.1185638618344	33.7021136173264	47.7620033719841	20.5440635665165
solea_v4.0_unigene231574	22.2563964624527	30.2994639210067	35.0008202974308	41.7264263833565	25.7180018156838	28.2480874039602
solea_v4.0_unigene3535	257.80325902341	214.116211708448	207.946050002383	296.899572343114	315.964022306972	287.616889931231
solea_v4.0_unigene95059	111.281982312263	129.277712729629	135.885537625319	73.8236774474769	80.8280057064347	53.9281668621058
solea_v4.0_unigene95053	92.7349852602194	74.7386776718166	86.472614852476	144.437629788542	75.3170053173596	89.8802781035096
solea_v4.0_unigene459649	37.0939941040878	40.399285228009	35.0008202974308	52.9604642557986	45.9250032422924	53.9281668621058
solea_v4.0_unigene225192	25.9657958728614	30.2994639210067	22.6475896042199	9.62917531923612	12.8590009078419	20.5440635665165
solea_v4.0_unigene4246	450.692028364666	523.170743702716	498.246971292838	327.391960854028	508.8490359246	382.63318392637
solea_v4.0_unigene4245	64.9144896821536	58.578963580613	80.2959995058706	41.7264263833565	55.1100038907509	71.9042224828077
solea_v4.0_unigene4244	124.264880248694	107.058105854224	119.414563367705	93.0820280859491	117.568008300269	61.6321906995495
solea_v4.0_unigene4242	14.8375976416351	42.4192494894094	26.7653331686235	1.60486255320602	7.34800051876679	2.56800794581456
solea_v4.0_unigene4241	44.5127929249053	48.4791422736108	67.9427688126597	17.6534880852662	34.9030024641423	12.8400397290728
solea_v4.0_unigene4249	229.982763445344	173.716926480439	172.945229704952	298.50443489632	251.669017767763	362.089120359853
solea_v4.0_unigene4248	135.39307847992	151.497319605034	146.179896536328	146.042492341748	202.070014266087	172.056532369576
solea_v4.0_unigene20237	37.0939941040878	52.5190707964117	49.4129227728434	49.7507391493866	51.4360036313675	43.6561350788475
solea_v4.0_unigene20236	77.8973876185843	98.978248808622	65.8838970304579	104.316065958391	90.0130063548932	100.152309886768
solea_v4.0_unigene20235	172.487072584008	214.116211708448	164.709742576145	1030.32175915826	933.196065883382	986.115051192791
solea_v4.0_unigene20234	27.8204955780658	40.399285228009	37.0596920796326	32.0972510641204	38.5770027235257	35.9521112414038
solea_v4.0_unigene20233	20.4016967572483	12.1197855684027	37.0596920796326	51.3556017025926	14.6960010375336	53.9281668621058
solea_v4.0_unigene20232	137.247778185125	103.018177331423	133.826665843118	255.173145959757	128.590009078419	313.296969389376
solea_v4.0_unigene20231	29.6751952832702	30.2994639210067	35.0008202974308	24.0729382980903	33.0660023344506	17.9760556207019
solea_v4.0_unigene20230	66.769189387358	64.6388563648144	59.7072816838525	85.057715319919	75.3170053173596	69.3362145369931
solea_v4.0_unigene20239	38.9486938092921	18.179678352604	47.3540509906416	25.6778008512963	31.2290022047589	15.4080476748874
solea_v4.0_unigene20238	367.230541630469	385.813173927486	413.833228222564	450.966377450891	391.281027624332	439.12935873429
solea_v4.0_unigene332087	16.6922973468395	14.1397498298031	6.17661534660543	25.6778008512963	12.8590009078419	30.8160953497747
solea_v4.0_unigene332083	44.5127929249053	20.1996426140045	30.8830767330271	35.3069761705324	23.8810016859921	28.2480874039602
solea_v4.0_unigene535348	152.08537582676	151.497319605034	96.766973763485	120.364691490451	187.374013228553	79.6082463202514
solea_v4.0_unigene535343	40.8033935144965	22.2196068754049	12.3532306932109	32.0972510641204	16.5330011672253	30.8160953497747
solea_v4.0_unigene535342	35.2392943988834	30.2994639210067	35.0008202974308	8.0243127660301	23.8810016859921	7.70402383744368
solea_v4.0_unigene335735	20.4016967572483	22.2196068754049	37.0596920796326	27.2826634045023	20.2070014266087	33.3841032955893
solea_v4.0_unigene512893	27.8204955780658	32.3194281824072	14.4121024754127	49.7507391493866	34.9030024641423	53.9281668621058
solea_v4.0_unigene96361	215.145165803709	226.23599727685	156.474255447337	75.4285400006829	191.048013487937	61.6321906995495
solea_v4.0_unigene432568	18.5469970520439	22.2196068754049	14.4121024754127	14.4437629788542	29.3920020750672	23.112071512331
solea_v4.0_unigene536066	50.0768920405185	72.7187134104162	57.6484099016507	88.2674404263311	56.9470040204426	89.8802781035096
solea_v4.0_unigene536061	18.5469970520439	24.2395711368054	12.3532306932109	43.3312889365625	20.2070014266087	28.2480874039602
solea_v4.0_unigene44173	46.3674926301097	74.7386776718166	61.7661534660543	57.7750519154167	90.0130063548932	82.1762542660659
solea_v4.0_unigene65273	92.7349852602194	90.8983917630202	84.4137430702742	41.7264263833565	62.4580044095177	64.200198645364
solea_v4.0_unigene443529	31.5298949884746	28.2794996596063	20.5887178220181	44.9361514897685	20.2070014266087	23.112071512331
solea_v4.0_unigene60172	76.0426879133799	54.5390350578121	41.1774356440362	48.1458765961806	29.3920020750672	97.5843019409533
solea_v4.0_unigene414172	81.6067870289931	90.8983917630202	96.766973763485	33.7021136173264	75.3170053173596	33.3841032955893
solea_v4.0_unigene281546	361.666442514856	351.473781483678	380.891279707335	444.546927238067	338.008023863272	462.241430246621
solea_v4.0_unigene332850	33.384594693679	32.3194281824072	32.9419485152289	19.2583506384722	27.5550019453755	17.9760556207019
solea_v4.0_unigene280869	235.546862560957	216.136175969848	168.827486140548	6.41945021282408	11.0220007781502	10.2720317832582
solea_v4.0_unigene92570	33.384594693679	52.5190707964117	26.7653331686235	8.0243127660301	25.7180018156838	7.70402383744368
solea_v4.0_unigene414174	90.880285555015	98.978248808622	107.061332674494	97.8966157455672	106.546007522118	120.696373453284
solea_v4.0_unigene40848	59.3503905665404	60.5989278420135	61.7661534660543	109.130653618009	91.8500064845849	87.3122701576951
solea_v4.0_unigene429298	1060.88823137691	1121.08016507725	1152.96819803301	746.261087240799	793.584056026813	698.498161261561
solea_v4.0_unigene98528	87.1708861446062	111.098034377025	94.7081019812832	69.0090897878588	60.621004279826	102.720317832582
solea_v4.0_unigene98523	116.846081427876	100.998213070022	123.532306932109	59.3799144686227	78.991005576743	51.3601589162912
solea_v4.0_unigene98525	22.2563964624527	48.4791422736108	39.1185638618344	17.6534880852662	45.9250032422924	23.112071512331
solea_v4.0_unigene44275	42.6580932197009	18.179678352604	20.5887178220181	85.057715319919	36.740002593834	102.720317832582
solea_v4.0_unigene58841	33.384594693679	44.4392137508099	30.8830767330271	8.0243127660301	29.3920020750672	10.2720317832582
solea_v4.0_unigene95659	122.41018054349	135.33760551383	111.179076238898	210.236994469989	183.70001296917	285.048881985416
solea_v4.0_unigene95656	81.6067870289931	72.7187134104162	80.2959995058706	67.4042272346528	53.2730037610592	112.992349615841
solea_v4.0_unigene95651	57.495690861336	44.4392137508099	41.1774356440362	1.60486255320602	45.9250032422924	0
solea_v4.0_unigene95653	18.5469970520439	26.2595353982058	26.7653331686235	1.60486255320602	11.0220007781502	0
solea_v4.0_unigene95652	35.2392943988834	44.4392137508099	53.530666337247	3.20972510641204	27.5550019453755	0
solea_v4.0_unigene45077	35.2392943988834	36.3593567052081	30.8830767330271	70.6139523410649	34.9030024641423	51.3601589162912
solea_v4.0_unigene12283	46.3674926301097	26.2595353982058	37.0596920796326	38.5167012769445	40.4140028532173	84.7442622118805
solea_v4.0_unigene12282	22.2563964624527	34.3393924438076	35.0008202974308	41.7264263833565	55.1100038907509	48.7921509704767
solea_v4.0_unigene12286	272.640856665045	270.67521102766	247.064613864217	301.714160002732	260.854018416221	303.024937606118
solea_v4.0_unigene12285	107.572582901854	105.038141592823	86.472614852476	117.154966384039	121.242008559652	100.152309886768
solea_v4.0_unigene12284	83.4614867341975	105.038141592823	92.6492301990814	131.598729362894	113.894008040885	148.944460857245
solea_v4.0_unigene413058	22.2563964624527	14.1397498298031	35.0008202974308	28.8875259577083	27.5550019453755	30.8160953497747
solea_v4.0_unigene186006	72.3332885029711	64.6388563648144	57.6484099016507	38.5167012769445	60.621004279826	43.6561350788475
solea_v4.0_unigene186007	77.8973876185843	66.6588206262148	96.766973763485	131.598729362894	90.0130063548932	92.4482860493242
solea_v4.0_unigene413057	127.974279659103	129.277712729629	111.179076238898	105.920928511597	86.3390060955098	110.424341670026
solea_v4.0_unigene8473	12.9828979364307	20.1996426140045	12.3532306932109	32.0972510641204	12.8590009078419	64.200198645364
solea_v4.0_unigene693871	76.0426879133799	94.9383202858211	86.472614852476	93.0820280859491	77.1540054470513	107.856333724212
solea_v4.0_unigene10463	270.786156959841	260.575389720658	280.006562379446	60.9847770218287	117.568008300269	59.0641827537349
solea_v4.0_unigene595786	59.3503905665404	80.798570456018	63.8250252482561	56.1701893622107	62.4580044095177	61.6321906995495
solea_v4.0_unigene58550	31.5298949884746	30.2994639210067	26.7653331686235	17.6534880852662	42.251002982909	25.6800794581456
solea_v4.0_unigene18081	50.0768920405185	40.399285228009	61.7661534660543	33.7021136173264	45.9250032422924	41.088127133033
solea_v4.0_unigene18273	24.111096167657	32.3194281824072	8.23548712880724	25.6778008512963	33.0660023344506	17.9760556207019
solea_v4.0_unigene101452	150.230676121555	155.537248127835	166.768614358347	205.42240681037	183.70001296917	223.416691285867
solea_v4.0_unigene101453	57.495690861336	26.2595353982058	45.2951792084398	17.6534880852662	33.0660023344506	15.4080476748874
solea_v4.0_unigene101454	44.5127929249053	54.5390350578121	63.8250252482561	43.3312889365625	38.5770027235257	20.5440635665165
solea_v4.0_unigene101458	51.9315917457229	48.4791422736108	41.1774356440362	20.8632131916783	16.5330011672253	25.6800794581456
solea_v4.0_unigene510637	107.572582901854	103.018177331423	74.1193841592651	81.847990213507	101.035007133043	84.7442622118805
solea_v4.0_unigene510634	31.5298949884746	32.3194281824072	41.1774356440362	25.6778008512963	34.9030024641423	7.70402383744368
solea_v4.0_unigene510635	25.9657958728614	14.1397498298031	18.5298460398163	35.3069761705324	33.0660023344506	43.6561350788475
solea_v4.0_unigene510633	150.230676121555	165.637069434837	144.121024754127	242.334245534109	209.418014784854	241.392746906569
solea_v4.0_unigene510630	24.111096167657	36.3593567052081	32.9419485152289	11.2340378724421	45.9250032422924	17.9760556207019
solea_v4.0_unigene4601	174.341772289212	143.417462559432	129.708922278714	85.057715319919	170.841012061328	123.264381399099
solea_v4.0_unigene69043	560.119310971725	634.268778079741	662.956713868983	531.209505111192	416.999029440015	567.529756025018
solea_v4.0_unigene231032	27.8204955780658	54.5390350578121	18.5298460398163	19.2583506384722	40.4140028532173	30.8160953497747
solea_v4.0_unigene52729	44.5127929249053	48.4791422736108	32.9419485152289	46.5410140429746	27.5550019453755	35.9521112414038
solea_v4.0_unigene431098	31.5298949884746	40.399285228009	45.2951792084398	24.0729382980903	20.2070014266087	30.8160953497747
solea_v4.0_unigene431090	25.9657958728614	28.2794996596063	18.5298460398163	33.7021136173264	22.0440015563004	30.8160953497747
solea_v4.0_unigene223977	204.016967572483	181.79678352604	205.887178220181	150.857080001366	124.916008819035	110.424341670026
solea_v4.0_unigene31989	133.538378774716	129.277712729629	113.237948021099	223.075894895637	139.612009856569	231.12071512331
solea_v4.0_unigene31983	70.4785887977667	90.8983917630202	84.4137430702742	83.452852766713	91.8500064845849	71.9042224828077
solea_v4.0_unigene31982	35.2392943988834	28.2794996596063	45.2951792084398	77.0334025538889	44.0880031126007	84.7442622118805
solea_v4.0_unigene31981	22.2563964624527	40.399285228009	30.8830767330271	44.9361514897685	29.3920020750672	23.112071512331
solea_v4.0_unigene31980	63.0597899769492	76.7586419332171	53.530666337247	56.1701893622107	56.9470040204426	112.992349615841
solea_v4.0_unigene31987	38.9486938092921	48.4791422736108	26.7653331686235	40.1215638301505	44.0880031126007	23.112071512331
solea_v4.0_unigene31986	519.315917457229	434.292316201097	430.304202480178	388.376737875857	439.043030996316	477.649477921508
solea_v4.0_unigene31984	46.3674926301097	44.4392137508099	39.1185638618344	51.3556017025926	36.740002593834	82.1762542660659
solea_v4.0_unigene282297	59.3503905665404	48.4791422736108	43.236307426238	80.243127660301	47.7620033719841	82.1762542660659
solea_v4.0_unigene282294	140.957177595533	155.537248127835	154.415383665136	133.2035919161	216.76601530362	100.152309886768
solea_v4.0_unigene81082	9.27349852602194	10.0998213070022	12.3532306932109	25.6778008512963	20.2070014266087	33.3841032955893
solea_v4.0_unigene415251	165.06827376319	201.996426140045	164.709742576145	146.042492341748	187.374013228553	125.832389344913
solea_v4.0_unigene40844	33.384594693679	54.5390350578121	45.2951792084398	9.62917531923612	64.2950045392094	7.70402383744368
solea_v4.0_unigene66008	267.076757549432	204.016390401445	224.417024259997	211.841857023195	231.462016341154	215.712667448423
solea_v4.0_unigene66009	280.059655485863	359.55363852928	306.77189554807	276.036359151435	240.647016989612	238.824738960754
solea_v4.0_unigene66006	207.726366982891	244.415675629454	240.887998517612	279.246084257847	284.735020102213	323.569001172635
solea_v4.0_unigene66004	163.213574057986	121.197855684027	158.533127229539	256.778008512963	167.167011801944	172.056532369576
solea_v4.0_unigene66002	710.34998709328	648.408527909544	638.250252482561	629.10612085676	788.073055637738	665.114057965971
solea_v4.0_unigene66003	37.0939941040878	36.3593567052081	35.0008202974308	51.3556017025926	34.9030024641423	38.5201191872184
solea_v4.0_unigene66000	155.794775237169	119.177891422627	142.062152971925	142.832767235336	137.775009726877	177.192548261205
solea_v4.0_unigene66001	27.8204955780658	26.2595353982058	18.5298460398163	52.9604642557986	29.3920020750672	64.200198645364
solea_v4.0_unigene534771	38.9486938092921	42.4192494894094	55.5895381194488	24.0729382980903	29.3920020750672	12.8400397290728
solea_v4.0_unigene534770	29.6751952832702	46.4591780122103	39.1185638618344	17.6534880852662	25.7180018156838	12.8400397290728
solea_v4.0_unigene534773	172.487072584008	123.217819945427	150.297640100732	186.164056171898	266.365018805296	208.008643610979
solea_v4.0_unigene534772	207.726366982891	240.375747106653	210.004921784585	261.592596172581	371.074026197723	267.072826364714
solea_v4.0_unigene534775	263.367358139023	294.914782164466	286.183177726051	184.559193618692	227.788016081771	161.784500586317
solea_v4.0_unigene534774	96.4443846706282	103.018177331423	111.179076238898	69.0090897878588	104.709007392427	53.9281668621058
solea_v4.0_unigene534777	53.7862914509272	52.5190707964117	57.6484099016507	78.638265107095	51.4360036313675	64.200198645364
solea_v4.0_unigene534776	229.982763445344	323.194281824072	269.712203468437	163.695980427014	214.929015173929	125.832389344913
solea_v4.0_unigene541971	42.6580932197009	38.3793209666085	24.7064613864217	22.4680757448843	18.370001296917	23.112071512331
solea_v4.0_unigene432754	29.6751952832702	24.2395711368054	26.7653331686235	24.0729382980903	23.8810016859921	25.6800794581456
solea_v4.0_unigene98051	35.2392943988834	32.3194281824072	16.4709742576145	28.8875259577083	27.5550019453755	17.9760556207019
solea_v4.0_unigene98052	18.5469970520439	28.2794996596063	22.6475896042199	27.2826634045023	20.2070014266087	25.6800794581456
solea_v4.0_unigene98053	33.384594693679	42.4192494894094	26.7653331686235	11.2340378724421	18.370001296917	7.70402383744368
solea_v4.0_unigene98054	59.3503905665404	60.5989278420135	51.4717945550452	69.0090897878588	40.4140028532173	59.0641827537349
solea_v4.0_unigene98057	22.2563964624527	28.2794996596063	37.0596920796326	36.9118387237384	18.370001296917	43.6561350788475
solea_v4.0_unigene546477	107.572582901854	70.6987491490157	55.5895381194488	186.164056171898	78.991005576743	195.168603881907
solea_v4.0_unigene546476	812.358470879522	820.105490128582	739.134969810449	978.966157455672	624.580044095177	1122.21947232096
solea_v4.0_unigene546475	126.119579953898	151.497319605034	142.062152971925	117.154966384039	117.568008300269	84.7442622118805
solea_v4.0_unigene546474	192.888769341256	204.016390401445	185.298460398163	89.8723029795371	58.7840041501343	82.1762542660659
solea_v4.0_unigene546471	40.8033935144965	50.4991065350112	45.2951792084398	41.7264263833565	47.7620033719841	61.6321906995495
solea_v4.0_unigene546470	178.051171699621	183.816747787441	162.650870793943	202.212681703958	135.938009597186	172.056532369576
solea_v4.0_unigene546479	16.6922973468395	70.6987491490157	32.9419485152289	8.0243127660301	5.51100038907509	2.56800794581456
solea_v4.0_unigene546478	706.640587682872	723.147205581361	798.842251494302	816.875039581864	648.461045781169	752.426328123666
solea_v4.0_unigene192458	29.6751952832702	60.5989278420135	28.8242049508253	56.1701893622107	22.0440015563004	51.3601589162912
solea_v4.0_unigene556	146.521276711147	121.197855684027	121.473435149907	235.914795321285	196.559013877012	292.75290582286
solea_v4.0_unigene557	48.2221923353141	48.4791422736108	35.0008202974308	93.0820280859491	84.5020059658181	69.3362145369931
solea_v4.0_unigene554	87.1708861446062	72.7187134104162	92.6492301990814	157.27653021419	112.057007911194	182.328564152834
solea_v4.0_unigene553	11.1281982312263	12.1197855684027	20.5887178220181	25.6778008512963	18.370001296917	33.3841032955893
solea_v4.0_unigene550	35.2392943988834	54.5390350578121	24.7064613864217	49.7507391493866	34.9030024641423	53.9281668621058
solea_v4.0_unigene26107	20.4016967572483	14.1397498298031	26.7653331686235	11.2340378724421	25.7180018156838	23.112071512331
solea_v4.0_unigene17898	74.1879882081755	58.578963580613	63.8250252482561	126.784141703276	66.1320046689011	112.992349615841
solea_v4.0_unigene558	109.427282607059	68.6787848876153	84.4137430702742	62.5896395750348	97.36100687366	61.6321906995495
solea_v4.0_unigene559	40.8033935144965	32.3194281824072	35.0008202974308	112.340378724421	34.9030024641423	102.720317832582
solea_v4.0_unigene229237	140.957177595533	163.617105173436	207.946050002383	158.881392767396	192.885013617628	174.62454031539
solea_v4.0_unigene229238	35.2392943988834	34.3393924438076	43.236307426238	62.5896395750348	66.1320046689011	53.9281668621058
solea_v4.0_unigene51911	283.769054896271	214.116211708448	251.182357428621	349.860036598912	293.920020750672	341.545056793337
solea_v4.0_unigene184438	33.384594693679	34.3393924438076	45.2951792084398	30.4923885109144	22.0440015563004	12.8400397290728
solea_v4.0_unigene184431	40.8033935144965	56.5589993192126	63.8250252482561	56.1701893622107	58.7840041501343	64.200198645364
solea_v4.0_unigene184435	591.6492059602	535.290529271119	510.600201986049	553.677580856077	534.567037740284	577.801787808276
solea_v4.0_unigene58559	37.0939941040878	66.6588206262148	67.9427688126597	44.9361514897685	53.2730037610592	33.3841032955893
solea_v4.0_unigene184437	565.683410087338	523.170743702716	545.601022283479	645.15474638882	468.435033071383	618.889914941309
solea_v4.0_unigene102247	38.9486938092921	24.2395711368054	32.9419485152289	46.5410140429746	22.0440015563004	51.3601589162912
solea_v4.0_unigene67011	116.846081427876	145.437426820832	115.296819803301	81.847990213507	145.123010245644	71.9042224828077
solea_v4.0_unigene75538	105.71788319665	66.6588206262148	107.061332674494	152.461942554572	152.471010764411	200.304619773536
solea_v4.0_unigene187501	27.8204955780658	22.2196068754049	30.8830767330271	81.847990213507	38.5770027235257	79.6082463202514
solea_v4.0_unigene285506	18.5469970520439	22.2196068754049	10.294358911009	28.8875259577083	12.8590009078419	35.9521112414038
solea_v4.0_unigene98889	9.27349852602194	26.2595353982058	18.5298460398163	20.8632131916783	25.7180018156838	25.6800794581456
solea_v4.0_unigene98888	29.6751952832702	46.4591780122103	22.6475896042199	12.8389004256482	51.4360036313675	7.70402383744368
solea_v4.0_unigene98886	126.119579953898	119.177891422627	92.6492301990814	104.316065958391	130.427009208111	164.352508532132
solea_v4.0_unigene98885	20.4016967572483	20.1996426140045	26.7653331686235	56.1701893622107	18.370001296917	48.7921509704767
solea_v4.0_unigene98884	83.4614867341975	94.9383202858211	94.7081019812832	171.720293193044	134.101009467494	146.37645291143
solea_v4.0_unigene98883	68.6238890925624	42.4192494894094	57.6484099016507	54.5653268090047	53.2730037610592	79.6082463202514
solea_v4.0_unigene98881	61.2050902717448	38.3793209666085	49.4129227728434	40.1215638301505	47.7620033719841	48.7921509704767
solea_v4.0_unigene508569	37.0939941040878	38.3793209666085	37.0596920796326	24.0729382980903	31.2290022047589	30.8160953497747
solea_v4.0_unigene508567	628.743200064287	644.368599386743	586.778457927516	818.47990213507	510.686036054292	767.834375798554
solea_v4.0_unigene508566	53.7862914509272	44.4392137508099	41.1774356440362	20.8632131916783	42.251002982909	25.6800794581456
solea_v4.0_unigene508563	27.8204955780658	10.0998213070022	20.5887178220181	8.0243127660301	29.3920020750672	23.112071512331
solea_v4.0_unigene99594	55.6409911561316	80.798570456018	84.4137430702742	70.6139523410649	53.2730037610592	51.3601589162912
solea_v4.0_unigene184930	74.1879882081755	48.4791422736108	59.7072816838525	112.340378724421	71.6430050579762	105.288325778397
solea_v4.0_unigene189872	61.2050902717448	52.5190707964117	94.7081019812832	54.5653268090047	42.251002982909	56.4961748079203
solea_v4.0_unigene512126	72.3332885029711	84.8384989788189	78.2371277236687	65.7993646814468	69.8060049282845	95.0162939951388
solea_v4.0_unigene11676	63.0597899769492	56.5589993192126	80.2959995058706	44.9361514897685	86.3390060955098	41.088127133033
solea_v4.0_unigene441731	83.4614867341975	92.9183560244207	107.061332674494	83.452852766713	36.740002593834	46.2241430246621
solea_v4.0_unigene40269	50.0768920405185	58.578963580613	84.4137430702742	25.6778008512963	38.5770027235257	17.9760556207019
solea_v4.0_unigene11678	44.5127929249053	60.5989278420135	43.236307426238	65.7993646814468	60.621004279826	69.3362145369931
solea_v4.0_unigene16133	61.2050902717448	82.8185347174184	53.530666337247	35.3069761705324	45.9250032422924	56.4961748079203
solea_v4.0_unigene16132	165.06827376319	222.196068754049	216.18153713119	205.42240681037	209.418014784854	246.528762798198
solea_v4.0_unigene16135	63.0597899769492	105.038141592823	105.002460892292	70.6139523410649	71.6430050579762	61.6321906995495
solea_v4.0_unigene16134	66.769189387358	96.9582845472216	96.766973763485	67.4042272346528	86.3390060955098	46.2241430246621
solea_v4.0_unigene16137	46.3674926301097	54.5390350578121	57.6484099016507	62.5896395750348	53.2730037610592	48.7921509704767
solea_v4.0_unigene16136	37.0939941040878	60.5989278420135	53.530666337247	20.8632131916783	38.5770027235257	5.13601589162912
solea_v4.0_unigene16139	135.39307847992	149.477355343633	133.826665843118	91.4771655327431	117.568008300269	64.200198645364
solea_v4.0_unigene45871	3167.82709648909	3951.05009529928	3911.85638618344	1697.94458129197	5375.06237947791	1155.60357561655
solea_v4.0_unigene572454	202.162267867278	195.936533355844	242.946870299813	14.4437629788542	73.4800051876679	12.8400397290728
solea_v4.0_unigene572455	38.9486938092921	36.3593567052081	30.8830767330271	44.9361514897685	49.5990035016758	74.4722304286223
solea_v4.0_unigene45874	163.213574057986	197.956497617244	230.593639606603	32.0972510641204	121.242008559652	17.9760556207019
solea_v4.0_unigene45875	699.221788862054	799.905847514578	774.13579010788	414.054538727153	462.924032682308	403.177247492886
solea_v4.0_unigene45876	146.521276711147	131.297676991029	146.179896536328	170.115430639838	113.894008040885	166.920516477946
solea_v4.0_unigene572451	48.2221923353141	30.2994639210067	20.5887178220181	1.60486255320602	11.0220007781502	0
solea_v4.0_unigene45878	2414.81901617611	2326.99882913332	2412.99772874052	3036.39995066579	2786.72919674231	3184.32985281006
solea_v4.0_unigene45879	1199.99070926724	1240.25805649988	1274.44163318292	1531.03887575854	1456.74110284552	1522.82871186803
solea_v4.0_unigene572458	33.384594693679	16.1597140912036	24.7064613864217	32.0972510641204	34.9030024641423	30.8160953497747
solea_v4.0_unigene572459	81.6067870289931	58.578963580613	82.3548712880724	27.2826634045023	38.5770027235257	66.7682065911786
solea_v4.0_unigene492742	9.27349852602194	14.1397498298031	26.7653331686235	25.6778008512963	11.0220007781502	23.112071512331
solea_v4.0_unigene326667	66.769189387358	70.6987491490157	61.7661534660543	89.8723029795371	99.1980070033517	92.4482860493242
solea_v4.0_unigene326664	111.281982312263	119.177891422627	113.237948021099	136.413317022512	95.5240067439683	130.968405236543
solea_v4.0_unigene326665	114.991381722672	141.397498298031	125.59117871431	101.106340851979	99.1980070033517	112.992349615841
solea_v4.0_unigene562615	2537.2291967196	2838.04978726763	2738.29947032841	2373.5917161917	2156.63815225805	2408.79145317406
solea_v4.0_unigene562614	5827.46647375219	5789.21757317369	6293.97103819093	1659.42788001502	3203.72822618232	1358.4762033359
solea_v4.0_unigene562616	806.794371763909	721.12724131996	747.370456939257	706.139523410649	738.474052136062	742.154296340408
solea_v4.0_unigene562612	231.837463150548	260.575389720658	296.47753663706	107.525791064803	310.453021917897	100.152309886768
solea_v4.0_unigene562619	198.452868456869	159.577176650635	142.062152971925	298.50443489632	218.603015433312	369.793144197297
solea_v4.0_unigene562618	11.1281982312263	18.179678352604	10.294358911009	24.0729382980903	25.7180018156838	23.112071512331
solea_v4.0_unigene70684	51.9315917457229	76.7586419332171	43.236307426238	48.1458765961806	64.2950045392094	30.8160953497747
solea_v4.0_unigene72140	85.3161864394018	113.117998638425	80.2959995058706	24.0729382980903	49.5990035016758	20.5440635665165
solea_v4.0_unigene72145	289.333154011884	242.395711368054	228.534767824401	268.012046385405	262.691018545913	282.480874039602
solea_v4.0_unigene417195	77.8973876185843	98.978248808622	92.6492301990814	57.7750519154167	56.9470040204426	74.4722304286223
solea_v4.0_unigene574078	18.5469970520439	14.1397498298031	10.294358911009	24.0729382980903	18.370001296917	28.2480874039602
solea_v4.0_unigene417196	25.9657958728614	26.2595353982058	41.1774356440362	73.8236774474769	55.1100038907509	41.088127133033
solea_v4.0_unigene38354	313.444250179542	379.753281143284	350.008202974308	88.2674404263311	145.123010245644	92.4482860493242
solea_v4.0_unigene38357	140.957177595533	137.357569775231	172.945229704952	144.437629788542	163.493011542561	112.992349615841
solea_v4.0_unigene38351	68.6238890925624	100.998213070022	88.5314866346778	27.2826634045023	75.3170053173596	28.2480874039602
solea_v4.0_unigene183291	64.9144896821536	54.5390350578121	65.8838970304579	17.6534880852662	47.7620033719841	23.112071512331
solea_v4.0_unigene183293	191.034069636052	171.696962219038	197.651691091374	154.066805107778	183.70001296917	205.440635665165
solea_v4.0_unigene183294	50.0768920405185	92.9183560244207	82.3548712880724	35.3069761705324	29.3920020750672	33.3841032955893
solea_v4.0_unigene183295	40.8033935144965	28.2794996596063	35.0008202974308	44.9361514897685	25.7180018156838	38.5201191872184
solea_v4.0_unigene183296	27.8204955780658	26.2595353982058	22.6475896042199	35.3069761705324	36.740002593834	28.2480874039602
solea_v4.0_unigene183297	102.008483786241	80.798570456018	100.884717327889	62.5896395750348	75.3170053173596	84.7442622118805
solea_v4.0_unigene183298	109.427282607059	125.237784206828	109.120204456696	75.4285400006829	113.894008040885	92.4482860493242
solea_v4.0_unigene23928	66.769189387358	56.5589993192126	86.472614852476	75.4285400006829	91.8500064845849	71.9042224828077
solea_v4.0_unigene23929	90.880285555015	92.9183560244207	76.1782559414669	144.437629788542	113.894008040885	146.37645291143
solea_v4.0_unigene23922	31.5298949884746	26.2595353982058	35.0008202974308	38.5167012769445	18.370001296917	64.200198645364
solea_v4.0_unigene23920	77.8973876185843	94.9383202858211	78.2371277236687	57.7750519154167	121.242008559652	64.200198645364
solea_v4.0_unigene23926	148.375976416351	127.257748468228	119.414563367705	194.188368937928	218.603015433312	315.864977335191
solea_v4.0_unigene23924	185.469970520439	185.836712048841	175.004101487154	210.236994469989	176.352012450403	218.280675394238
solea_v4.0_unigene23925	170.632372878804	165.637069434837	146.179896536328	208.632131916783	156.145011023794	174.62454031539
solea_v4.0_unigene102697	89.0255858498106	54.5390350578121	61.7661534660543	93.0820280859491	67.9690047985928	82.1762542660659
solea_v4.0_unigene30297	42.6580932197009	42.4192494894094	37.0596920796326	97.8966157455672	36.740002593834	82.1762542660659
solea_v4.0_unigene325140	27.8204955780658	24.2395711368054	24.7064613864217	27.2826634045023	14.6960010375336	35.9521112414038
solea_v4.0_unigene61674	33.384594693679	34.3393924438076	61.7661534660543	28.8875259577083	66.1320046689011	17.9760556207019
solea_v4.0_unigene61670	31.5298949884746	30.2994639210067	35.0008202974308	54.5653268090047	27.5550019453755	33.3841032955893
solea_v4.0_unigene458378	74.1879882081755	100.998213070022	67.9427688126597	54.5653268090047	66.1320046689011	66.7682065911786
solea_v4.0_unigene458379	70.4785887977667	98.978248808622	82.3548712880724	59.3799144686227	66.1320046689011	61.6321906995495
solea_v4.0_unigene458374	33.384594693679	34.3393924438076	26.7653331686235	28.8875259577083	31.2290022047589	28.2480874039602
solea_v4.0_unigene458375	29.6751952832702	54.5390350578121	26.7653331686235	12.8389004256482	40.4140028532173	28.2480874039602
solea_v4.0_unigene458370	133.538378774716	137.357569775231	140.003281189723	219.866169789225	119.40500842996	148.944460857245
solea_v4.0_unigene458371	92.7349852602194	107.058105854224	94.7081019812832	80.243127660301	113.894008040885	110.424341670026
solea_v4.0_unigene458373	44.5127929249053	52.5190707964117	35.0008202974308	12.8389004256482	18.370001296917	30.8160953497747
solea_v4.0_unigene226	20.4016967572483	24.2395711368054	14.4121024754127	32.0972510641204	29.3920020750672	30.8160953497747
solea_v4.0_unigene99205	18.5469970520439	30.2994639210067	32.9419485152289	11.2340378724421	33.0660023344506	12.8400397290728
solea_v4.0_unigene547261	79.7520873237887	78.7786061946175	115.296819803301	125.17927915007	106.546007522118	110.424341670026
solea_v4.0_unigene547260	61.2050902717448	74.7386776718166	61.7661534660543	93.0820280859491	75.3170053173596	82.1762542660659
solea_v4.0_unigene547262	57.495690861336	62.6188921034139	65.8838970304579	46.5410140429746	64.2950045392094	46.2241430246621
solea_v4.0_unigene547265	111.281982312263	107.058105854224	113.237948021099	81.847990213507	47.7620033719841	82.1762542660659
solea_v4.0_unigene547264	66.769189387358	44.4392137508099	53.530666337247	83.452852766713	64.2950045392094	46.2241430246621
solea_v4.0_unigene547266	22.2563964624527	20.1996426140045	16.4709742576145	62.5896395750348	40.4140028532173	82.1762542660659
solea_v4.0_unigene547268	31.5298949884746	38.3793209666085	45.2951792084398	88.2674404263311	55.1100038907509	107.856333724212
solea_v4.0_unigene226493	144.666577005942	123.217819945427	187.357332180365	99.5014782987732	152.471010764411	107.856333724212
solea_v4.0_unigene221	72.3332885029711	56.5589993192126	53.530666337247	121.969554043657	108.38300765181	123.264381399099
solea_v4.0_unigene52893	22.2563964624527	14.1397498298031	26.7653331686235	22.4680757448843	33.0660023344506	51.3601589162912
solea_v4.0_unigene52890	211.4357663933	232.295890061052	277.947690597244	147.647354894954	167.167011801944	148.944460857245
solea_v4.0_unigene52897	48.2221923353141	30.2994639210067	20.5887178220181	20.8632131916783	36.740002593834	5.13601589162912
solea_v4.0_unigene52895	59.3503905665404	54.5390350578121	45.2951792084398	88.2674404263311	69.8060049282845	48.7921509704767
solea_v4.0_unigene588464	109.427282607059	119.177891422627	94.7081019812832	70.6139523410649	135.938009597186	51.3601589162912
solea_v4.0_unigene49943	268.931457254636	226.23599727685	234.711383171006	274.431496598229	290.246020491288	313.296969389376
solea_v4.0_unigene62596	89.0255858498106	98.978248808622	100.884717327889	91.4771655327431	115.731008170577	69.3362145369931
solea_v4.0_unigene56621	38.9486938092921	58.578963580613	28.8242049508253	11.2340378724421	44.0880031126007	15.4080476748874
solea_v4.0_unigene56625	46.3674926301097	32.3194281824072	26.7653331686235	40.1215638301505	27.5550019453755	43.6561350788475
solea_v4.0_unigene461629	61.2050902717448	24.2395711368054	26.7653331686235	72.2188148942709	53.2730037610592	71.9042224828077
solea_v4.0_unigene461626	22.2563964624527	48.4791422736108	37.0596920796326	40.1215638301505	27.5550019453755	48.7921509704767
solea_v4.0_unigene461627	37.0939941040878	26.2595353982058	28.8242049508253	12.8389004256482	20.2070014266087	10.2720317832582
solea_v4.0_unigene461620	81.6067870289931	62.6188921034139	74.1193841592651	33.7021136173264	40.4140028532173	20.5440635665165
solea_v4.0_unigene11309	37.0939941040878	28.2794996596063	39.1185638618344	22.4680757448843	42.251002982909	28.2480874039602
solea_v4.0_unigene11306	148.375976416351	139.377534036631	154.415383665136	72.2188148942709	139.612009856569	107.856333724212
solea_v4.0_unigene419636	9.27349852602194	6.05989278420135	12.3532306932109	69.0090897878588	16.5330011672253	56.4961748079203
solea_v4.0_unigene11300	205.871667277687	220.176104492649	175.004101487154	48.1458765961806	255.343018027146	87.3122701576951
solea_v4.0_unigene94958	261.512658433819	177.75685500324	166.768614358347	210.236994469989	159.819011283178	256.800794581456
solea_v4.0_unigene94951	12.9828979364307	6.05989278420135	10.294358911009	24.0729382980903	34.9030024641423	15.4080476748874
solea_v4.0_unigene94952	29.6751952832702	20.1996426140045	37.0596920796326	99.5014782987732	49.5990035016758	59.0641827537349
solea_v4.0_unigene94954	81.6067870289931	64.6388563648144	96.766973763485	97.8966157455672	88.1760062252015	100.152309886768
solea_v4.0_unigene35943	204.016967572483	163.617105173436	205.887178220181	213.446719576401	205.74401452547	190.032587990278
solea_v4.0_unigene35942	76.0426879133799	76.7586419332171	74.1193841592651	57.7750519154167	67.9690047985928	69.3362145369931
solea_v4.0_unigene35944	263.367358139023	282.794996596063	222.358152477795	81.847990213507	187.374013228553	64.200198645364
solea_v4.0_unigene429367	79.7520873237887	66.6588206262148	74.1193841592651	64.1945021282408	73.4800051876679	43.6561350788475
solea_v4.0_unigene429366	1289.01629511705	1393.77534036631	1317.67794060916	1104.14543660574	947.892066920916	1132.49150410422
solea_v4.0_unigene429365	1372.47778185125	1440.23451837852	1356.79650447099	1136.24268766986	1045.25307379458	1171.01162329144
solea_v4.0_unigene429364	259.657958728614	288.854889380264	240.887998517612	312.948197875174	349.030024641423	328.705017064264
solea_v4.0_unigene429361	747.443981197368	696.887670183155	749.429328721459	1011.06340851979	1036.06807314612	970.707003517904
solea_v4.0_unigene429360	24.111096167657	32.3194281824072	39.1185638618344	6.41945021282408	55.1100038907509	35.9521112414038
solea_v4.0_unigene429369	586.085106844586	628.20888529554	601.190560402928	226.285620002049	518.034036573059	290.184897877045
solea_v4.0_unigene670402	261.512658433819	274.715139550461	245.005742082015	174.930018299456	315.964022306972	177.192548261205
solea_v4.0_unigene670403	163.213574057986	147.457391082233	144.121024754127	133.2035919161	148.797010505028	143.808444965615
solea_v4.0_unigene670409	480.367223647936	616.089099727137	506.482458421645	328.996823407234	462.924032682308	369.793144197297
solea_v4.0_unigene103475	31.5298949884746	32.3194281824072	24.7064613864217	41.7264263833565	20.2070014266087	35.9521112414038
solea_v4.0_unigene509553	244.820361086979	290.874853641665	329.419485152289	295.294709789908	299.431021139747	215.712667448423
solea_v4.0_unigene509552	20.4016967572483	36.3593567052081	12.3532306932109	67.4042272346528	16.5330011672253	43.6561350788475
solea_v4.0_unigene51900	432.145031312622	468.631708644904	434.421946044582	338.62599872647	468.435033071383	310.728961443562
solea_v4.0_unigene51902	94.5896849654238	82.8185347174184	94.7081019812832	123.574416596864	106.546007522118	138.672429073986
solea_v4.0_unigene51907	59.3503905665404	62.6188921034139	67.9427688126597	80.243127660301	73.4800051876679	79.6082463202514
solea_v4.0_unigene51906	100.153784081037	76.7586419332171	105.002460892292	136.413317022512	97.36100687366	146.37645291143
solea_v4.0_unigene51909	402.469836029352	385.813173927486	399.421125747151	958.102944263994	470.272033201075	955.298955843017
solea_v4.0_unigene42476	59.3503905665404	66.6588206262148	51.4717945550452	69.0090897878588	56.9470040204426	64.200198645364
solea_v4.0_unigene47904	72.3332885029711	38.3793209666085	37.0596920796326	67.4042272346528	82.6650058361264	77.0402383744368
solea_v4.0_unigene47902	185.469970520439	147.457391082233	183.239588615961	96.2917531923612	172.67801219102	74.4722304286223
solea_v4.0_unigene42472	33.384594693679	68.6787848876153	53.530666337247	40.1215638301505	56.9470040204426	51.3601589162912
solea_v4.0_unigene48488	12.9828979364307	10.0998213070022	6.17661534660543	36.9118387237384	22.0440015563004	51.3601589162912
solea_v4.0_unigene48485	255.948559318205	296.934746425866	288.242049508253	202.212681703958	257.180018156838	169.488524423761
solea_v4.0_unigene456909	352.392943988834	371.673424097683	376.773536142931	398.005913195093	306.779021658513	367.225136251482
solea_v4.0_unigene595371	64.9144896821536	70.6987491490157	82.3548712880724	81.847990213507	55.1100038907509	74.4722304286223
solea_v4.0_unigene595376	51.9315917457229	66.6588206262148	63.8250252482561	134.808454469306	185.537013098861	143.808444965615
solea_v4.0_unigene456901	63.0597899769492	64.6388563648144	41.1774356440362	54.5653268090047	45.9250032422924	51.3601589162912
solea_v4.0_unigene31569	29.6751952832702	26.2595353982058	30.8830767330271	56.1701893622107	45.9250032422924	64.200198645364
solea_v4.0_unigene456903	59.3503905665404	36.3593567052081	53.530666337247	43.3312889365625	25.7180018156838	51.3601589162912
solea_v4.0_unigene456902	44.5127929249053	42.4192494894094	18.5298460398163	44.9361514897685	38.5770027235257	74.4722304286223
solea_v4.0_unigene456904	68.6238890925624	56.5589993192126	55.5895381194488	86.662577873125	66.1320046689011	123.264381399099
solea_v4.0_unigene456907	300.461352243111	270.67521102766	331.478356934491	304.923885109144	233.299016470846	238.824738960754
solea_v4.0_unigene457857	239.256261971366	212.096247447047	195.592819309172	147.647354894954	209.418014784854	128.400397290728
solea_v4.0_unigene74448	42.6580932197009	52.5190707964117	47.3540509906416	41.7264263833565	34.9030024641423	56.4961748079203
solea_v4.0_unigene74445	14.8375976416351	28.2794996596063	24.7064613864217	51.3556017025926	31.2290022047589	43.6561350788475
solea_v4.0_unigene457850	53.7862914509272	60.5989278420135	61.7661534660543	96.2917531923612	75.3170053173596	112.992349615841
solea_v4.0_unigene74447	38.9486938092921	34.3393924438076	49.4129227728434	51.3556017025926	25.7180018156838	53.9281668621058
solea_v4.0_unigene74441	137.247778185125	163.617105173436	123.532306932109	157.27653021419	161.656011412869	161.784500586317
solea_v4.0_unigene74443	478.512523942732	468.631708644904	366.479177231922	492.692803834248	416.999029440015	649.706010291084
solea_v4.0_unigene74442	124.264880248694	163.617105173436	100.884717327889	128.389004256482	128.590009078419	123.264381399099
solea_v4.0_unigene17234	133.538378774716	100.998213070022	133.826665843118	85.057715319919	137.775009726877	118.12836550747
solea_v4.0_unigene105052	11.1281982312263	8.0798570456018	16.4709742576145	30.4923885109144	7.34800051876679	23.112071512331
solea_v4.0_unigene225247	48.2221923353141	44.4392137508099	63.8250252482561	52.9604642557986	66.1320046689011	89.8802781035096
solea_v4.0_unigene327874	191.034069636052	181.79678352604	158.533127229539	179.744605959074	211.255014914545	182.328564152834
solea_v4.0_unigene327875	213.290466098505	204.016390401445	216.18153713119	134.808454469306	251.669017767763	177.192548261205
solea_v4.0_unigene327876	105.71788319665	125.237784206828	109.120204456696	221.471032342431	88.1760062252015	164.352508532132
solea_v4.0_unigene327877	61.2050902717448	62.6188921034139	57.6484099016507	69.0090897878588	82.6650058361264	79.6082463202514
solea_v4.0_unigene327870	18.5469970520439	34.3393924438076	39.1185638618344	17.6534880852662	42.251002982909	17.9760556207019
solea_v4.0_unigene225244	31.5298949884746	38.3793209666085	37.0596920796326	35.3069761705324	90.0130063548932	30.8160953497747
solea_v4.0_unigene225245	24.111096167657	40.399285228009	41.1774356440362	12.8389004256482	84.5020059658181	7.70402383744368
solea_v4.0_unigene327878	72.3332885029711	48.4791422736108	80.2959995058706	110.735516171215	90.0130063548932	69.3362145369931
solea_v4.0_unigene17146	98.2990843758325	90.8983917630202	102.94358911009	88.2674404263311	112.057007911194	87.3122701576951
solea_v4.0_unigene17144	29.6751952832702	24.2395711368054	18.5298460398163	38.5167012769445	42.251002982909	51.3601589162912
solea_v4.0_unigene17143	228.12806374014	258.555425459257	247.064613864217	199.002956597546	119.40500842996	205.440635665165
solea_v4.0_unigene17141	40.8033935144965	50.4991065350112	32.9419485152289	62.5896395750348	47.7620033719841	51.3601589162912
solea_v4.0_unigene17140	68.6238890925624	54.5390350578121	63.8250252482561	56.1701893622107	51.4360036313675	48.7921509704767
solea_v4.0_unigene17148	51.9315917457229	46.4591780122103	55.5895381194488	43.3312889365625	69.8060049282845	51.3601589162912
solea_v4.0_unigene44666	113.136682017468	125.237784206828	131.767794060916	174.930018299456	169.004011931636	166.920516477946
solea_v4.0_unigene44667	411.743334555374	403.99285228009	420.009843569169	375.537837450209	451.902031904158	385.201191872184
solea_v4.0_unigene44662	678.820092104806	646.388563648144	642.367996046964	486.273353621424	582.329041112268	490.489517650581
solea_v4.0_unigene44668	24.111096167657	26.2595353982058	30.8830767330271	48.1458765961806	27.5550019453755	30.8160953497747
solea_v4.0_unigene44669	248.529760497388	187.856676310242	288.242049508253	414.054538727153	301.268021269438	433.993342842661
solea_v4.0_unigene59425	92.7349852602194	58.578963580613	78.2371277236687	35.3069761705324	25.7180018156838	23.112071512331
solea_v4.0_unigene34422	9.27349852602194	10.0998213070022	12.3532306932109	24.0729382980903	14.6960010375336	30.8160953497747
solea_v4.0_unigene23656	24.111096167657	32.3194281824072	41.1774356440362	24.0729382980903	42.251002982909	23.112071512331
solea_v4.0_unigene37989	211.4357663933	201.996426140045	240.887998517612	187.768918725104	205.74401452547	220.848683340052
solea_v4.0_unigene37988	695.512389451645	767.586419332171	757.664815850266	548.862993196459	705.408049801612	570.097763970832
solea_v4.0_unigene37985	48.2221923353141	50.4991065350112	35.0008202974308	60.9847770218287	75.3170053173596	33.3841032955893
solea_v4.0_unigene37984	116.846081427876	131.297676991029	135.885537625319	44.9361514897685	174.515012320711	46.2241430246621
solea_v4.0_unigene37987	111.281982312263	109.078070115624	123.532306932109	44.9361514897685	123.079008689344	35.9521112414038
solea_v4.0_unigene37986	482.221923353141	450.4520302923	448.834048519994	389.981600429063	404.140028532173	336.409040901707
solea_v4.0_unigene37980	165.06827376319	183.816747787441	162.650870793943	85.057715319919	148.797010505028	71.9042224828077
solea_v4.0_unigene37983	20.4016967572483	38.3793209666085	16.4709742576145	24.0729382980903	86.3390060955098	10.2720317832582
solea_v4.0_unigene589228	46.3674926301097	58.578963580613	59.7072816838525	22.4680757448843	25.7180018156838	51.3601589162912
solea_v4.0_unigene564144	46.3674926301097	24.2395711368054	26.7653331686235	52.9604642557986	55.1100038907509	71.9042224828077
solea_v4.0_unigene29659	198.452868456869	240.375747106653	197.651691091374	97.8966157455672	156.145011023794	107.856333724212
solea_v4.0_unigene29652	79.7520873237887	100.998213070022	105.002460892292	17.6534880852662	90.0130063548932	20.5440635665165
solea_v4.0_unigene29653	127.974279659103	175.736890741839	162.650870793943	113.945241277627	251.669017767763	92.4482860493242
solea_v4.0_unigene29650	57.495690861336	62.6188921034139	55.5895381194488	48.1458765961806	44.0880031126007	41.088127133033
solea_v4.0_unigene29656	35.2392943988834	30.2994639210067	49.4129227728434	11.2340378724421	51.4360036313675	28.2480874039602
solea_v4.0_unigene29657	33.384594693679	22.2196068754049	28.8242049508253	8.0243127660301	9.18500064845849	25.6800794581456
solea_v4.0_unigene29655	27.8204955780658	30.2994639210067	20.5887178220181	38.5167012769445	29.3920020750672	17.9760556207019
solea_v4.0_unigene32465	11.1281982312263	20.1996426140045	28.8242049508253	35.3069761705324	27.5550019453755	53.9281668621058
solea_v4.0_unigene32467	81.6067870289931	66.6588206262148	70.0016405948615	72.2188148942709	82.6650058361264	77.0402383744368
solea_v4.0_unigene32461	129.828979364307	92.9183560244207	117.355691585503	150.857080001366	86.3390060955098	138.672429073986
solea_v4.0_unigene32460	235.546862560957	228.255961538251	214.122665348988	279.246084257847	247.995017508379	264.5048184189
solea_v4.0_unigene32463	189.179369930848	179.77681926464	166.768614358347	234.309932768079	194.72201374732	225.984699231681
solea_v4.0_unigene52702	103.863183491446	103.018177331423	115.296819803301	118.759828937245	62.4580044095177	61.6321906995495
solea_v4.0_unigene52706	25.9657958728614	22.2196068754049	6.17661534660543	35.3069761705324	14.6960010375336	43.6561350788475
solea_v4.0_unigene52707	50.0768920405185	48.4791422736108	43.236307426238	46.5410140429746	38.5770027235257	59.0641827537349
solea_v4.0_unigene689614	18.5469970520439	28.2794996596063	37.0596920796326	6.41945021282408	14.6960010375336	2.56800794581456
solea_v4.0_unigene538160	44.5127929249053	50.4991065350112	37.0596920796326	4.81458765961806	44.0880031126007	5.13601589162912
solea_v4.0_unigene6095	50.0768920405185	60.5989278420135	37.0596920796326	9.62917531923612	45.9250032422924	5.13601589162912
solea_v4.0_unigene44716	51.9315917457229	20.1996426140045	16.4709742576145	41.7264263833565	18.370001296917	33.3841032955893
solea_v4.0_unigene184027	59.3503905665404	64.6388563648144	57.6484099016507	54.5653268090047	40.4140028532173	51.3601589162912
solea_v4.0_unigene230932	64.9144896821536	52.5190707964117	39.1185638618344	60.9847770218287	75.3170053173596	77.0402383744368
solea_v4.0_unigene534321	209.581066688096	262.595353982058	212.063793566786	223.075894895637	110.220007781502	238.824738960754
solea_v4.0_unigene337696	53.7862914509272	62.6188921034139	43.236307426238	54.5653268090047	40.4140028532173	56.4961748079203
solea_v4.0_unigene465104	96.4443846706282	72.7187134104162	84.4137430702742	131.598729362894	86.3390060955098	161.784500586317
solea_v4.0_unigene548277	24.111096167657	26.2595353982058	28.8242049508253	33.7021136173264	33.0660023344506	38.5201191872184
solea_v4.0_unigene548276	37.0939941040878	30.2994639210067	55.5895381194488	57.7750519154167	34.9030024641423	79.6082463202514
solea_v4.0_unigene282057	168.777673173599	151.497319605034	205.887178220181	168.510568086632	123.079008689344	174.62454031539
solea_v4.0_unigene282051	83.4614867341975	92.9183560244207	76.1782559414669	94.6868906391552	91.8500064845849	64.200198645364
solea_v4.0_unigene282053	53.7862914509272	50.4991065350112	49.4129227728434	6.41945021282408	7.34800051876679	0
solea_v4.0_unigene686135	31.5298949884746	16.1597140912036	22.6475896042199	36.9118387237384	29.3920020750672	38.5201191872184
solea_v4.0_unigene548274	20.4016967572483	16.1597140912036	20.5887178220181	27.2826634045023	33.0660023344506	30.8160953497747
solea_v4.0_unigene282058	146.521276711147	157.557212389235	156.474255447337	186.164056171898	106.546007522118	184.896572098648
solea_v4.0_unigene686132	61.2050902717448	50.4991065350112	41.1774356440362	72.2188148942709	51.4360036313675	66.7682065911786
solea_v4.0_unigene49722	89.0255858498106	111.098034377025	90.5903584168796	107.525791064803	106.546007522118	169.488524423761
solea_v4.0_unigene443265	35.2392943988834	24.2395711368054	28.8242049508253	25.6778008512963	16.5330011672253	38.5201191872184
solea_v4.0_unigene31869	53.7862914509272	50.4991065350112	59.7072816838525	27.2826634045023	97.36100687366	43.6561350788475
solea_v4.0_unigene459746	24.111096167657	30.2994639210067	20.5887178220181	67.4042272346528	47.7620033719841	53.9281668621058
solea_v4.0_unigene459747	42.6580932197009	32.3194281824072	26.7653331686235	56.1701893622107	44.0880031126007	56.4961748079203
solea_v4.0_unigene459743	38.9486938092921	24.2395711368054	20.5887178220181	35.3069761705324	42.251002982909	20.5440635665165
solea_v4.0_unigene459740	55.6409911561316	46.4591780122103	49.4129227728434	72.2188148942709	40.4140028532173	41.088127133033
solea_v4.0_unigene459741	25.9657958728614	28.2794996596063	47.3540509906416	38.5167012769445	49.5990035016758	38.5201191872184
solea_v4.0_unigene459749	25.9657958728614	28.2794996596063	32.9419485152289	67.4042272346528	51.4360036313675	95.0162939951388
solea_v4.0_unigene689296	25.9657958728614	32.3194281824072	30.8830767330271	14.4437629788542	29.3920020750672	12.8400397290728
solea_v4.0_unigene4194	324.572448410768	313.09446051707	358.243690103115	192.583506384722	295.757020880363	225.984699231681
solea_v4.0_unigene31865	185.469970520439	208.056318924246	245.005742082015	171.720293193044	236.973016730229	223.416691285867
solea_v4.0_unigene602560	131.683679069512	145.437426820832	154.415383665136	170.115430639838	145.123010245644	231.12071512331
solea_v4.0_unigene548099	22.2563964624527	24.2395711368054	22.6475896042199	32.0972510641204	22.0440015563004	38.5201191872184
solea_v4.0_unigene548093	14.8375976416351	18.179678352604	22.6475896042199	24.0729382980903	20.2070014266087	23.112071512331
solea_v4.0_unigene79766	14.8375976416351	16.1597140912036	20.5887178220181	36.9118387237384	27.5550019453755	25.6800794581456
solea_v4.0_unigene72468	274.495556370249	274.715139550461	251.182357428621	133.2035919161	321.475022696047	161.784500586317
solea_v4.0_unigene232169	11.1281982312263	28.2794996596063	26.7653331686235	17.6534880852662	14.6960010375336	10.2720317832582
solea_v4.0_unigene57830	126.119579953898	109.078070115624	105.002460892292	149.25221744816	157.982011153486	148.944460857245
solea_v4.0_unigene460838	87.1708861446062	64.6388563648144	70.0016405948615	105.920928511597	101.035007133043	92.4482860493242
solea_v4.0_unigene460839	35.2392943988834	42.4192494894094	49.4129227728434	64.1945021282408	38.5770027235257	48.7921509704767
solea_v4.0_unigene460837	12.9828979364307	40.399285228009	55.5895381194488	27.2826634045023	29.3920020750672	20.5440635665165
solea_v4.0_unigene1825	18.5469970520439	20.1996426140045	18.5298460398163	19.2583506384722	27.5550019453755	33.3841032955893
solea_v4.0_unigene226136	51.9315917457229	72.7187134104162	80.2959995058706	128.389004256482	51.4360036313675	133.536413182357
solea_v4.0_unigene44713	44.5127929249053	62.6188921034139	57.6484099016507	46.5410140429746	42.251002982909	51.3601589162912
solea_v4.0_unigene70811	59.3503905665404	70.6987491490157	82.3548712880724	57.7750519154167	91.8500064845849	77.0402383744368
solea_v4.0_unigene329985	68.6238890925624	70.6987491490157	59.7072816838525	72.2188148942709	53.2730037610592	33.3841032955893
solea_v4.0_unigene329983	3.70939941040878	8.0798570456018	6.17661534660543	30.4923885109144	12.8590009078419	28.2480874039602
solea_v4.0_unigene329981	46.3674926301097	54.5390350578121	53.530666337247	14.4437629788542	16.5330011672253	46.2241430246621
solea_v4.0_unigene46978	139.102477890329	119.177891422627	146.179896536328	75.4285400006829	130.427009208111	82.1762542660659
solea_v4.0_unigene46979	124.264880248694	100.998213070022	92.6492301990814	1.60486255320602	7.34800051876679	2.56800794581456
solea_v4.0_unigene46974	202.162267867278	238.355782845253	238.82912673541	107.525791064803	143.286010115952	120.696373453284
solea_v4.0_unigene46975	89.0255858498106	68.6787848876153	59.7072816838525	65.7993646814468	91.8500064845849	66.7682065911786
solea_v4.0_unigene46976	44.5127929249053	50.4991065350112	47.3540509906416	83.452852766713	67.9690047985928	77.0402383744368
solea_v4.0_unigene46970	142.811877300738	139.377534036631	117.355691585503	125.17927915007	150.634010634719	125.832389344913
solea_v4.0_unigene46971	42.6580932197009	54.5390350578121	49.4129227728434	44.9361514897685	53.2730037610592	69.3362145369931
solea_v4.0_unigene46973	48.2221923353141	26.2595353982058	37.0596920796326	9.62917531923612	45.9250032422924	15.4080476748874
solea_v4.0_unigene24970	31.5298949884746	8.0798570456018	28.8242049508253	25.6778008512963	34.9030024641423	28.2480874039602
solea_v4.0_unigene24972	38.9486938092921	36.3593567052081	49.4129227728434	14.4437629788542	33.0660023344506	15.4080476748874
solea_v4.0_unigene693977	133.538378774716	151.497319605034	152.356511882934	186.164056171898	106.546007522118	166.920516477946
solea_v4.0_unigene5241	79.7520873237887	111.098034377025	55.5895381194488	46.5410140429746	112.057007911194	28.2480874039602
solea_v4.0_unigene457977	153.940075531964	123.217819945427	117.355691585503	107.525791064803	106.546007522118	105.288325778397
solea_v4.0_unigene457979	257.80325902341	307.034567732868	370.596920796326	144.437629788542	244.321017248996	125.832389344913
solea_v4.0_unigene457978	250.384460202592	244.415675629454	187.357332180365	102.711203405185	198.396014006703	105.288325778397
solea_v4.0_unigene547901	12.9828979364307	16.1597140912036	24.7064613864217	35.3069761705324	16.5330011672253	38.5201191872184
solea_v4.0_unigene5248	55.6409911561316	62.6188921034139	47.3540509906416	67.4042272346528	78.991005576743	79.6082463202514
solea_v4.0_unigene75213	37.0939941040878	18.179678352604	32.9419485152289	44.9361514897685	25.7180018156838	38.5201191872184
solea_v4.0_unigene75212	717.768785914098	864.544703879392	763.841431196871	598.613732345845	582.329041112268	421.153303113588
solea_v4.0_unigene75211	33.384594693679	54.5390350578121	20.5887178220181	81.847990213507	45.9250032422924	35.9521112414038
solea_v4.0_unigene75210	29.6751952832702	16.1597140912036	8.23548712880724	41.7264263833565	34.9030024641423	33.3841032955893
solea_v4.0_unigene75216	79.7520873237887	76.7586419332171	84.4137430702742	136.413317022512	67.9690047985928	154.080476748874
solea_v4.0_unigene75215	74.1879882081755	62.6188921034139	49.4129227728434	105.920928511597	71.6430050579762	100.152309886768
solea_v4.0_unigene75219	27.8204955780658	38.3793209666085	30.8830767330271	30.4923885109144	38.5770027235257	48.7921509704767
solea_v4.0_unigene14996	55.6409911561316	100.998213070022	74.1193841592651	41.7264263833565	121.242008559652	59.0641827537349
solea_v4.0_unigene440865	519.315917457229	470.651672906305	580.60184258091	468.619865536158	574.981040593501	449.401390517548
solea_v4.0_unigene440864	191.034069636052	173.716926480439	193.53394752697	173.32515574625	137.775009726877	184.896572098648
solea_v4.0_unigene440867	64.9144896821536	60.5989278420135	49.4129227728434	24.0729382980903	71.6430050579762	35.9521112414038
solea_v4.0_unigene440866	2505.69930173113	2345.17850748592	2435.64531834474	2399.269517043	2265.02115990986	2673.29627159296
solea_v4.0_unigene440861	233.692162855753	254.515496936457	255.300100993024	138.018179575718	209.418014784854	128.400397290728
solea_v4.0_unigene440860	44.5127929249053	46.4591780122103	43.236307426238	28.8875259577083	31.2290022047589	33.3841032955893
solea_v4.0_unigene440863	207.726366982891	208.056318924246	205.887178220181	75.4285400006829	157.982011153486	74.4722304286223
solea_v4.0_unigene440862	298.606652537906	276.735103811862	290.300921290455	149.25221744816	227.788016081771	143.808444965615
solea_v4.0_unigene226127	55.6409911561316	88.8784275016198	47.3540509906416	16.0486255320602	36.740002593834	7.70402383744368
solea_v4.0_unigene76542	24.111096167657	36.3593567052081	22.6475896042199	44.9361514897685	22.0440015563004	56.4961748079203
solea_v4.0_unigene573889	114.991381722672	109.078070115624	78.2371277236687	163.695980427014	156.145011023794	133.536413182357
solea_v4.0_unigene441250	40.8033935144965	60.5989278420135	32.9419485152289	12.8389004256482	45.9250032422924	12.8400397290728
solea_v4.0_unigene110254	42.6580932197009	44.4392137508099	24.7064613864217	36.9118387237384	66.1320046689011	41.088127133033
solea_v4.0_unigene286911	24.111096167657	20.1996426140045	26.7653331686235	20.8632131916783	25.7180018156838	38.5201191872184
solea_v4.0_unigene286914	18.5469970520439	12.1197855684027	12.3532306932109	44.9361514897685	20.2070014266087	23.112071512331
solea_v4.0_unigene2745	152.08537582676	137.357569775231	123.532306932109	155.671667660984	157.982011153486	195.168603881907
solea_v4.0_unigene441254	55.6409911561316	48.4791422736108	39.1185638618344	59.3799144686227	36.740002593834	59.0641827537349
solea_v4.0_unigene224478	166.922973468395	187.856676310242	191.475075744768	166.905705533426	152.471010764411	143.808444965615
solea_v4.0_unigene463324	50.0768920405185	28.2794996596063	32.9419485152289	14.4437629788542	58.7840041501343	12.8400397290728
solea_v4.0_unigene628165	79.7520873237887	60.5989278420135	53.530666337247	91.4771655327431	34.9030024641423	64.200198645364
solea_v4.0_unigene503893	29.6751952832702	24.2395711368054	26.7653331686235	17.6534880852662	16.5330011672253	33.3841032955893
solea_v4.0_unigene28400	27.8204955780658	24.2395711368054	18.5298460398163	28.8875259577083	49.5990035016758	28.2480874039602
solea_v4.0_unigene28401	48.2221923353141	38.3793209666085	63.8250252482561	67.4042272346528	53.2730037610592	59.0641827537349
solea_v4.0_unigene28402	74.1879882081755	84.8384989788189	100.884717327889	57.7750519154167	78.991005576743	56.4961748079203
solea_v4.0_unigene28403	61.2050902717448	48.4791422736108	35.0008202974308	51.3556017025926	69.8060049282845	95.0162939951388
solea_v4.0_unigene28404	261.512658433819	290.874853641665	288.242049508253	320.972510641204	281.06101984283	300.456929660304
solea_v4.0_unigene28409	77.8973876185843	44.4392137508099	61.7661534660543	27.2826634045023	22.0440015563004	25.6800794581456
solea_v4.0_unigene33676	42.6580932197009	46.4591780122103	45.2951792084398	77.0334025538889	77.1540054470513	77.0402383744368
solea_v4.0_unigene33675	27.8204955780658	30.2994639210067	45.2951792084398	54.5653268090047	66.1320046689011	59.0641827537349
solea_v4.0_unigene185231	96.4443846706282	74.7386776718166	109.120204456696	154.066805107778	132.264009337802	179.760556207019
solea_v4.0_unigene539319	27.8204955780658	12.1197855684027	39.1185638618344	33.7021136173264	16.5330011672253	12.8400397290728
solea_v4.0_unigene40266	18.5469970520439	22.2196068754049	18.5298460398163	46.5410140429746	34.9030024641423	23.112071512331
solea_v4.0_unigene2749	74.1879882081755	78.7786061946175	67.9427688126597	118.759828937245	110.220007781502	118.12836550747
solea_v4.0_unigene16915	163.213574057986	147.457391082233	135.885537625319	133.2035919161	238.810016859921	95.0162939951388
solea_v4.0_unigene329384	152.08537582676	183.816747787441	183.239588615961	170.115430639838	117.568008300269	151.512468803059
solea_v4.0_unigene459918	35.2392943988834	34.3393924438076	30.8830767330271	35.3069761705324	33.0660023344506	35.9521112414038
solea_v4.0_unigene459917	85.3161864394018	105.038141592823	74.1193841592651	60.9847770218287	121.242008559652	30.8160953497747
solea_v4.0_unigene5709	103.863183491446	78.7786061946175	94.7081019812832	32.0972510641204	88.1760062252015	35.9521112414038
solea_v4.0_unigene5708	51.9315917457229	56.5589993192126	37.0596920796326	16.0486255320602	64.2950045392094	23.112071512331
solea_v4.0_unigene459916	48.2221923353141	56.5589993192126	92.6492301990814	49.7507391493866	121.242008559652	56.4961748079203
solea_v4.0_unigene5705	144.666577005942	155.537248127835	158.533127229539	126.784141703276	170.841012061328	115.560357561655
solea_v4.0_unigene5704	22.2563964624527	28.2794996596063	37.0596920796326	25.6778008512963	29.3920020750672	56.4961748079203
solea_v4.0_unigene5707	63.0597899769492	70.6987491490157	72.0605123770633	107.525791064803	64.2950045392094	100.152309886768
solea_v4.0_unigene5701	64.9144896821536	68.6787848876153	59.7072816838525	64.1945021282408	86.3390060955098	66.7682065911786
solea_v4.0_unigene5703	33.384594693679	44.4392137508099	28.8242049508253	51.3556017025926	55.1100038907509	61.6321906995495
solea_v4.0_unigene5702	33.384594693679	30.2994639210067	28.8242049508253	19.2583506384722	31.2290022047589	17.9760556207019
solea_v4.0_unigene459914	90.880285555015	76.7586419332171	72.0605123770633	78.638265107095	66.1320046689011	84.7442622118805
solea_v4.0_unigene281269	68.6238890925624	20.1996426140045	37.0596920796326	32.0972510641204	29.3920020750672	53.9281668621058
solea_v4.0_unigene281266	198.452868456869	193.916569094443	210.004921784585	199.002956597546	222.277015692695	128.400397290728
solea_v4.0_unigene281267	324.572448410768	329.254174608273	269.712203468437	227.890482555255	292.08302062098	143.808444965615
solea_v4.0_unigene281264	35.2392943988834	52.5190707964117	61.7661534660543	65.7993646814468	64.2950045392094	56.4961748079203
solea_v4.0_unigene281265	87.1708861446062	100.998213070022	109.120204456696	112.340378724421	119.40500842996	97.5843019409533
solea_v4.0_unigene281262	31.5298949884746	42.4192494894094	20.5887178220181	38.5167012769445	33.0660023344506	41.088127133033
solea_v4.0_unigene281261	57.495690861336	70.6987491490157	57.6484099016507	48.1458765961806	56.9470040204426	53.9281668621058
solea_v4.0_unigene602036	196.598168751665	216.136175969848	195.592819309172	46.5410140429746	33.0660023344506	43.6561350788475
solea_v4.0_unigene602034	133.538378774716	113.117998638425	168.827486140548	78.638265107095	104.709007392427	118.12836550747
solea_v4.0_unigene70228	77.8973876185843	46.4591780122103	45.2951792084398	48.1458765961806	60.621004279826	28.2480874039602
solea_v4.0_unigene333140	38.9486938092921	54.5390350578121	43.236307426238	35.3069761705324	60.621004279826	25.6800794581456
solea_v4.0_unigene333149	55.6409911561316	60.5989278420135	39.1185638618344	97.8966157455672	119.40500842996	141.240437019801
solea_v4.0_unigene333148	44.5127929249053	40.399285228009	39.1185638618344	35.3069761705324	34.9030024641423	59.0641827537349
solea_v4.0_unigene184929	68.6238890925624	74.7386776718166	53.530666337247	54.5653268090047	45.9250032422924	51.3601589162912
solea_v4.0_unigene69618	27.8204955780658	50.4991065350112	26.7653331686235	14.4437629788542	47.7620033719841	25.6800794581456
solea_v4.0_unigene69617	2696.73337136718	2834.00985874483	3018.30603270785	1290.30949277764	1212.42008559652	1384.15628279405
solea_v4.0_unigene69615	42.6580932197009	26.2595353982058	20.5887178220181	22.4680757448843	14.6960010375336	28.2480874039602
solea_v4.0_unigene335015	46.3674926301097	26.2595353982058	39.1185638618344	86.662577873125	60.621004279826	61.6321906995495
solea_v4.0_unigene15505	92.7349852602194	92.9183560244207	94.7081019812832	80.243127660301	104.709007392427	77.0402383744368
solea_v4.0_unigene15507	118.700781133081	115.137962899826	142.062152971925	65.7993646814468	143.286010115952	69.3362145369931
solea_v4.0_unigene15502	22.2563964624527	24.2395711368054	26.7653331686235	24.0729382980903	34.9030024641423	23.112071512331
solea_v4.0_unigene15509	124.264880248694	98.978248808622	109.120204456696	138.018179575718	123.079008689344	161.784500586317
solea_v4.0_unigene15508	72.3332885029711	70.6987491490157	70.0016405948615	73.8236774474769	75.3170053173596	87.3122701576951
solea_v4.0_unigene2730	124.264880248694	153.517283866434	179.121845051557	83.452852766713	207.581014655162	66.7682065911786
solea_v4.0_unigene584484	76.0426879133799	64.6388563648144	100.884717327889	110.735516171215	86.3390060955098	120.696373453284
solea_v4.0_unigene584485	142.811877300738	179.77681926464	175.004101487154	182.954331065486	181.863012839478	136.104421128172
solea_v4.0_unigene584486	89.0255858498106	96.9582845472216	65.8838970304579	57.7750519154167	75.3170053173596	56.4961748079203
solea_v4.0_unigene584487	85.3161864394018	56.5589993192126	61.7661534660543	32.0972510641204	33.0660023344506	25.6800794581456
solea_v4.0_unigene584480	76.0426879133799	56.5589993192126	51.4717945550452	17.6534880852662	71.6430050579762	10.2720317832582
solea_v4.0_unigene584482	317.15364958995	290.874853641665	286.183177726051	245.543970640521	262.691018545913	208.008643610979
solea_v4.0_unigene584489	42.6580932197009	40.399285228009	28.8242049508253	88.2674404263311	55.1100038907509	64.200198645364
solea_v4.0_unigene96667	189.179369930848	189.876640571642	179.121845051557	211.841857023195	176.352012450403	243.960754852383
solea_v4.0_unigene25073	40.8033935144965	60.5989278420135	67.9427688126597	138.018179575718	64.2950045392094	159.216492640503
solea_v4.0_unigene25071	27.8204955780658	44.4392137508099	45.2951792084398	3.20972510641204	51.4360036313675	7.70402383744368
solea_v4.0_unigene535741	51.9315917457229	60.5989278420135	53.530666337247	40.1215638301505	38.5770027235257	23.112071512331
solea_v4.0_unigene535747	24.111096167657	28.2794996596063	28.8242049508253	6.41945021282408	18.370001296917	0
solea_v4.0_unigene52337	31.5298949884746	34.3393924438076	28.8242049508253	41.7264263833565	22.0440015563004	46.2241430246621
solea_v4.0_unigene40873	159.504174647577	206.036354662846	191.475075744768	96.2917531923612	181.863012839478	97.5843019409533
solea_v4.0_unigene585438	42.6580932197009	24.2395711368054	49.4129227728434	72.2188148942709	51.4360036313675	74.4722304286223
solea_v4.0_unigene595924	63.0597899769492	68.6787848876153	67.9427688126597	38.5167012769445	73.4800051876679	33.3841032955893
solea_v4.0_unigene595921	57.495690861336	58.578963580613	35.0008202974308	85.057715319919	71.6430050579762	79.6082463202514
solea_v4.0_unigene52331	37.0939941040878	40.399285228009	28.8242049508253	56.1701893622107	27.5550019453755	38.5201191872184
solea_v4.0_unigene502733	346.82884487322	371.673424097683	286.183177726051	373.932974897003	187.374013228553	390.337207763813
solea_v4.0_unigene595929	22.2563964624527	34.3393924438076	14.4121024754127	25.6778008512963	55.1100038907509	46.2241430246621
solea_v4.0_unigene280822	248.529760497388	228.255961538251	238.82912673541	32.0972510641204	115.731008170577	43.6561350788475
solea_v4.0_unigene280821	255.948559318205	212.096247447047	199.710562873575	142.832767235336	141.449009986261	87.3122701576951
solea_v4.0_unigene280820	298.606652537906	337.334031653875	312.948510894675	166.905705533426	383.933027105565	130.968405236543
solea_v4.0_unigene280827	33.384594693679	34.3393924438076	37.0596920796326	16.0486255320602	25.7180018156838	12.8400397290728
solea_v4.0_unigene280829	161.358874352782	171.696962219038	183.239588615961	157.27653021419	152.471010764411	172.056532369576
solea_v4.0_unigene280828	113.136682017468	103.018177331423	123.532306932109	33.7021136173264	31.2290022047589	10.2720317832582
solea_v4.0_unigene509399	85.3161864394018	70.6987491490157	57.6484099016507	38.5167012769445	44.0880031126007	38.5201191872184
solea_v4.0_unigene77532	24.111096167657	18.179678352604	28.8242049508253	25.6778008512963	27.5550019453755	7.70402383744368
solea_v4.0_unigene185743	31.5298949884746	50.4991065350112	45.2951792084398	54.5653268090047	51.4360036313675	43.6561350788475
solea_v4.0_unigene16305	42.6580932197009	62.6188921034139	43.236307426238	22.4680757448843	42.251002982909	2.56800794581456
solea_v4.0_unigene27622	402.469836029352	351.473781483678	432.36307426238	97.8966157455672	180.026012709786	141.240437019801
solea_v4.0_unigene16300	18.5469970520439	26.2595353982058	24.7064613864217	24.0729382980903	25.7180018156838	17.9760556207019
solea_v4.0_unigene49929	92.7349852602194	82.8185347174184	86.472614852476	109.130653618009	84.5020059658181	107.856333724212
solea_v4.0_unigene516636	12.9828979364307	20.1996426140045	16.4709742576145	40.1215638301505	11.0220007781502	43.6561350788475
solea_v4.0_unigene100519	24.111096167657	34.3393924438076	43.236307426238	33.7021136173264	36.740002593834	48.7921509704767
solea_v4.0_unigene100510	31.5298949884746	48.4791422736108	43.236307426238	30.4923885109144	51.4360036313675	51.3601589162912
solea_v4.0_unigene100516	35.2392943988834	22.2196068754049	32.9419485152289	36.9118387237384	31.2290022047589	43.6561350788475
solea_v4.0_unigene100515	57.495690861336	36.3593567052081	47.3540509906416	20.8632131916783	29.3920020750672	28.2480874039602
solea_v4.0_unigene285543	127.974279659103	86.8584632402193	90.5903584168796	65.7993646814468	56.9470040204426	30.8160953497747
solea_v4.0_unigene285542	38.9486938092921	58.578963580613	49.4129227728434	20.8632131916783	31.2290022047589	33.3841032955893
solea_v4.0_unigene285545	51.9315917457229	38.3793209666085	76.1782559414669	60.9847770218287	97.36100687366	56.4961748079203
solea_v4.0_unigene325808	38.9486938092921	30.2994639210067	26.7653331686235	27.2826634045023	14.6960010375336	25.6800794581456
solea_v4.0_unigene325802	33.384594693679	36.3593567052081	78.2371277236687	56.1701893622107	51.4360036313675	46.2241430246621
solea_v4.0_unigene325801	22.2563964624527	28.2794996596063	41.1774356440362	30.4923885109144	23.8810016859921	28.2480874039602
solea_v4.0_unigene631672	55.6409911561316	68.6787848876153	47.3540509906416	49.7507391493866	34.9030024641423	41.088127133033
solea_v4.0_unigene58463	85.3161864394018	70.6987491490157	76.1782559414669	93.0820280859491	80.8280057064347	115.560357561655
solea_v4.0_unigene563287	46.3674926301097	36.3593567052081	74.1193841592651	22.4680757448843	27.5550019453755	12.8400397290728
solea_v4.0_unigene563286	33.384594693679	54.5390350578121	39.1185638618344	56.1701893622107	42.251002982909	64.200198645364
solea_v4.0_unigene563280	27.8204955780658	22.2196068754049	20.5887178220181	27.2826634045023	16.5330011672253	46.2241430246621
solea_v4.0_unigene563282	76.0426879133799	74.7386776718166	78.2371277236687	64.1945021282408	60.621004279826	74.4722304286223
solea_v4.0_unigene22965	574.95690861336	545.390350578121	597.072816838525	633.920708516378	503.338035535525	654.842026182713
solea_v4.0_unigene22964	50.0768920405185	58.578963580613	55.5895381194488	85.057715319919	66.1320046689011	87.3122701576951
solea_v4.0_unigene22967	241.11096167657	220.176104492649	240.887998517612	152.461942554572	266.365018805296	151.512468803059
solea_v4.0_unigene22961	242.965661381775	218.156140231249	286.183177726051	210.236994469989	222.277015692695	166.920516477946
solea_v4.0_unigene22960	122.41018054349	105.038141592823	123.532306932109	80.243127660301	101.035007133043	118.12836550747
solea_v4.0_unigene22963	79.7520873237887	66.6588206262148	57.6484099016507	93.0820280859491	78.991005576743	112.992349615841
solea_v4.0_unigene22962	63.0597899769492	76.7586419332171	92.6492301990814	59.3799144686227	73.4800051876679	92.4482860493242
solea_v4.0_unigene22969	439.56383013344	464.591780122103	401.479997529353	507.136566813102	714.59305045007	495.62553354221
solea_v4.0_unigene22968	133.538378774716	100.998213070022	119.414563367705	115.550103830833	104.709007392427	120.696373453284
solea_v4.0_unigene52565	114.991381722672	175.736890741839	146.179896536328	91.4771655327431	181.863012839478	89.8802781035096
solea_v4.0_unigene52562	44.5127929249053	38.3793209666085	49.4129227728434	6.41945021282408	53.2730037610592	10.2720317832582
solea_v4.0_unigene52563	226.273364034935	210.076283185647	191.475075744768	218.261307236019	202.070014266087	182.328564152834
solea_v4.0_unigene30843	89.0255858498106	100.998213070022	78.2371277236687	56.1701893622107	69.8060049282845	33.3841032955893
solea_v4.0_unigene30842	7.41879882081755	4.0399285228009	6.17661534660543	24.0729382980903	9.18500064845849	28.2480874039602
solea_v4.0_unigene30845	140.957177595533	153.517283866434	140.003281189723	117.154966384039	185.537013098861	100.152309886768
solea_v4.0_unigene30847	11293.2665049895	11602.6747174842	11426.73839122	10503.8254107334	8154.44357570145	10102.5432588345
solea_v4.0_unigene30846	85.3161864394018	72.7187134104162	65.8838970304579	89.8723029795371	99.1980070033517	107.856333724212
solea_v4.0_unigene7652	12.9828979364307	22.2196068754049	20.5887178220181	16.0486255320602	27.5550019453755	25.6800794581456
solea_v4.0_unigene501253	68.6238890925624	78.7786061946175	76.1782559414669	72.2188148942709	69.8060049282845	48.7921509704767
solea_v4.0_unigene501250	33.384594693679	38.3793209666085	30.8830767330271	67.4042272346528	47.7620033719841	56.4961748079203
solea_v4.0_unigene20026	153.940075531964	197.956497617244	183.239588615961	133.2035919161	273.713019324063	100.152309886768
solea_v4.0_unigene7658	79.7520873237887	68.6787848876153	72.0605123770633	134.808454469306	49.5990035016758	136.104421128172
solea_v4.0_unigene67749	31.5298949884746	20.1996426140045	47.3540509906416	12.8389004256482	31.2290022047589	10.2720317832582
solea_v4.0_unigene67745	174.341772289212	201.996426140045	222.358152477795	36.9118387237384	145.123010245644	33.3841032955893
solea_v4.0_unigene97395	74.1879882081755	58.578963580613	55.5895381194488	81.847990213507	33.0660023344506	107.856333724212
solea_v4.0_unigene97390	55.6409911561316	66.6588206262148	35.0008202974308	56.1701893622107	62.4580044095177	64.200198645364
solea_v4.0_unigene97399	12.9828979364307	22.2196068754049	22.6475896042199	25.6778008512963	14.6960010375336	25.6800794581456
solea_v4.0_unigene584745	51.9315917457229	74.7386776718166	61.7661534660543	62.5896395750348	77.1540054470513	59.0641827537349
solea_v4.0_unigene23385	35.2392943988834	40.399285228009	51.4717945550452	49.7507391493866	40.4140028532173	74.4722304286223
solea_v4.0_unigene51683	83.4614867341975	88.8784275016198	86.472614852476	146.042492341748	112.057007911194	146.37645291143
solea_v4.0_unigene536113	37.0939941040878	28.2794996596063	45.2951792084398	43.3312889365625	31.2290022047589	35.9521112414038
solea_v4.0_unigene536117	70.4785887977667	84.8384989788189	82.3548712880724	49.7507391493866	64.2950045392094	41.088127133033
solea_v4.0_unigene50322	29.6751952832702	36.3593567052081	47.3540509906416	35.3069761705324	90.0130063548932	28.2480874039602
solea_v4.0_unigene50327	57.495690861336	82.8185347174184	59.7072816838525	85.057715319919	106.546007522118	97.5843019409533
solea_v4.0_unigene9088	109.427282607059	94.9383202858211	102.94358911009	70.6139523410649	102.872007262735	100.152309886768
solea_v4.0_unigene9087	44.5127929249053	30.2994639210067	35.0008202974308	57.7750519154167	45.9250032422924	30.8160953497747
solea_v4.0_unigene9084	24.111096167657	56.5589993192126	45.2951792084398	38.5167012769445	53.2730037610592	59.0641827537349
solea_v4.0_unigene9082	12.9828979364307	22.2196068754049	16.4709742576145	30.4923885109144	34.9030024641423	25.6800794581456
solea_v4.0_unigene9081	42.6580932197009	44.4392137508099	32.9419485152289	3.20972510641204	34.9030024641423	10.2720317832582
solea_v4.0_unigene459184	37.0939941040878	24.2395711368054	30.8830767330271	30.4923885109144	16.5330011672253	35.9521112414038
solea_v4.0_unigene459185	24.111096167657	34.3393924438076	28.8242049508253	32.0972510641204	9.18500064845849	46.2241430246621
solea_v4.0_unigene459187	25.9657958728614	28.2794996596063	26.7653331686235	16.0486255320602	23.8810016859921	23.112071512331
solea_v4.0_unigene459182	81.6067870289931	94.9383202858211	82.3548712880724	120.364691490451	115.731008170577	151.512468803059
solea_v4.0_unigene69861	37.0939941040878	34.3393924438076	32.9419485152289	25.6778008512963	27.5550019453755	12.8400397290728
solea_v4.0_unigene70670	33.384594693679	34.3393924438076	41.1774356440362	49.7507391493866	5.51100038907509	46.2241430246621
solea_v4.0_unigene461987	311.589550474337	280.775032334662	321.183998023482	67.4042272346528	191.048013487937	53.9281668621058
solea_v4.0_unigene461986	298.606652537906	307.034567732868	255.300100993024	72.2188148942709	194.72201374732	56.4961748079203
solea_v4.0_unigene461985	31.5298949884746	26.2595353982058	14.4121024754127	33.7021136173264	22.0440015563004	35.9521112414038
solea_v4.0_unigene461988	270.786156959841	300.974674948667	282.065434161648	65.7993646814468	224.114015822387	41.088127133033
solea_v4.0_unigene15848	53.7862914509272	46.4591780122103	24.7064613864217	51.3556017025926	36.740002593834	53.9281668621058
solea_v4.0_unigene15849	98.2990843758325	70.6987491490157	92.6492301990814	211.841857023195	365.563025808648	197.736611827721
solea_v4.0_unigene98450	25.9657958728614	44.4392137508099	41.1774356440362	9.62917531923612	11.0220007781502	7.70402383744368
solea_v4.0_unigene98451	22.2563964624527	46.4591780122103	28.8242049508253	3.20972510641204	12.8590009078419	2.56800794581456
solea_v4.0_unigene15841	63.0597899769492	48.4791422736108	45.2951792084398	43.3312889365625	51.4360036313675	30.8160953497747
solea_v4.0_unigene18990	126.119579953898	117.157927161226	96.766973763485	170.115430639838	145.123010245644	125.832389344913
solea_v4.0_unigene95728	42.6580932197009	42.4192494894094	30.8830767330271	32.0972510641204	16.5330011672253	25.6800794581456
solea_v4.0_unigene95723	46.3674926301097	50.4991065350112	32.9419485152289	24.0729382980903	34.9030024641423	23.112071512331
solea_v4.0_unigene95725	38.9486938092921	38.3793209666085	28.8242049508253	27.2826634045023	27.5550019453755	41.088127133033
solea_v4.0_unigene95724	35.2392943988834	34.3393924438076	35.0008202974308	28.8875259577083	25.7180018156838	35.9521112414038
solea_v4.0_unigene95727	40.8033935144965	42.4192494894094	55.5895381194488	36.9118387237384	49.5990035016758	20.5440635665165
solea_v4.0_unigene12598	50.0768920405185	42.4192494894094	43.236307426238	62.5896395750348	45.9250032422924	69.3362145369931
solea_v4.0_unigene12597	122.41018054349	103.018177331423	74.1193841592651	182.954331065486	126.753008948727	177.192548261205
solea_v4.0_unigene12596	38.9486938092921	26.2595353982058	28.8242049508253	32.0972510641204	29.3920020750672	66.7682065911786
solea_v4.0_unigene12595	55.6409911561316	70.6987491490157	55.5895381194488	35.3069761705324	93.6870066142766	20.5440635665165
solea_v4.0_unigene12594	272.640856665045	260.575389720658	286.183177726051	333.811411066852	312.290022047589	287.616889931231
solea_v4.0_unigene12592	5.56409911561316	14.1397498298031	10.294358911009	28.8875259577083	7.34800051876679	23.112071512331
solea_v4.0_unigene12591	59.3503905665404	60.5989278420135	82.3548712880724	57.7750519154167	62.4580044095177	38.5201191872184
solea_v4.0_unigene12590	204.016967572483	240.375747106653	212.063793566786	285.665534470671	209.418014784854	292.75290582286
solea_v4.0_unigene186316	211.4357663933	242.395711368054	228.534767824401	165.30084298022	218.603015433312	202.87262771935
solea_v4.0_unigene186317	102.008483786241	143.417462559432	140.003281189723	94.6868906391552	143.286010115952	77.0402383744368
solea_v4.0_unigene186315	16.6922973468395	44.4392137508099	30.8830767330271	56.1701893622107	38.5770027235257	48.7921509704767
solea_v4.0_unigene233648	48.2221923353141	26.2595353982058	30.8830767330271	46.5410140429746	18.370001296917	12.8400397290728
solea_v4.0_unigene93189	35.2392943988834	40.399285228009	39.1185638618344	11.2340378724421	23.8810016859921	20.5440635665165
solea_v4.0_unigene429870	226.273364034935	214.116211708448	228.534767824401	240.729382980903	277.387019583446	303.024937606118
solea_v4.0_unigene571767	83.4614867341975	76.7586419332171	72.0605123770633	99.5014782987732	67.9690047985928	105.288325778397
solea_v4.0_unigene458720	25.9657958728614	20.1996426140045	43.236307426238	36.9118387237384	12.8590009078419	35.9521112414038
solea_v4.0_unigene515085	50.0768920405185	44.4392137508099	63.8250252482561	49.7507391493866	56.9470040204426	35.9521112414038
solea_v4.0_unigene339734	40.8033935144965	42.4192494894094	55.5895381194488	3.20972510641204	36.740002593834	0
solea_v4.0_unigene508168	90.880285555015	139.377534036631	100.884717327889	41.7264263833565	154.308010894103	41.088127133033
solea_v4.0_unigene508163	523.025316867637	616.089099727137	588.837329709717	292.084984683496	865.22706108479	241.392746906569
solea_v4.0_unigene508162	344.974145168016	476.711565690506	428.245330697976	131.598729362894	518.034036573059	118.12836550747
solea_v4.0_unigene508161	380.213439566899	422.172530632694	397.362253964949	131.598729362894	540.078038129359	138.672429073986
solea_v4.0_unigene508160	165.06827376319	208.056318924246	183.239588615961	118.759828937245	299.431021139747	110.424341670026
solea_v4.0_unigene508167	83.4614867341975	92.9183560244207	78.2371277236687	41.7264263833565	117.568008300269	35.9521112414038
solea_v4.0_unigene508166	276.350256075454	345.413888699477	296.47753663706	303.319022555938	203.907014395778	303.024937606118
solea_v4.0_unigene508165	454.401427775075	583.76967154473	551.777637630085	248.753695746933	769.703054340821	205.440635665165
solea_v4.0_unigene508164	443.273229543849	583.76967154473	533.247791590269	279.246084257847	771.540054470513	187.464580044463
solea_v4.0_unigene74942	48.2221923353141	24.2395711368054	39.1185638618344	52.9604642557986	47.7620033719841	48.7921509704767
solea_v4.0_unigene226853	135.39307847992	80.798570456018	115.296819803301	102.711203405185	75.3170053173596	77.0402383744368
solea_v4.0_unigene416052	40.8033935144965	22.2196068754049	18.5298460398163	73.8236774474769	44.0880031126007	77.0402383744368
solea_v4.0_unigene416050	20.4016967572483	44.4392137508099	39.1185638618344	8.0243127660301	42.251002982909	7.70402383744368
solea_v4.0_unigene416056	64.9144896821536	88.8784275016198	35.0008202974308	101.106340851979	84.5020059658181	118.12836550747
solea_v4.0_unigene193061	20.4016967572483	48.4791422736108	20.5887178220181	36.9118387237384	27.5550019453755	38.5201191872184
solea_v4.0_unigene46398	1094.27282607059	1149.35966473686	1175.61578763723	1155.50103830833	896.456063289548	1284.00397290728
solea_v4.0_unigene46399	24.111096167657	40.399285228009	45.2951792084398	0	0	0
solea_v4.0_unigene570896	333.84594693679	397.932959495888	393.244510400546	121.969554043657	297.594021010055	102.720317832582
solea_v4.0_unigene46396	161.358874352782	157.557212389235	135.885537625319	112.340378724421	194.72201374732	143.808444965615
solea_v4.0_unigene46390	313.444250179542	325.214246085472	319.12512624128	367.513524684178	284.735020102213	387.769199817999
solea_v4.0_unigene511304	25.9657958728614	48.4791422736108	45.2951792084398	9.62917531923612	49.5990035016758	10.2720317832582
solea_v4.0_unigene573194	29.6751952832702	10.0998213070022	18.5298460398163	49.7507391493866	34.9030024641423	33.3841032955893
solea_v4.0_unigene573195	29.6751952832702	24.2395711368054	35.0008202974308	56.1701893622107	36.740002593834	35.9521112414038
solea_v4.0_unigene573196	20.4016967572483	16.1597140912036	18.5298460398163	25.6778008512963	29.3920020750672	23.112071512331
solea_v4.0_unigene573190	27.8204955780658	20.1996426140045	32.9419485152289	33.7021136173264	25.7180018156838	30.8160953497747
solea_v4.0_unigene573192	22.2563964624527	14.1397498298031	30.8830767330271	35.3069761705324	18.370001296917	30.8160953497747
solea_v4.0_unigene328198	76.0426879133799	66.6588206262148	53.530666337247	0	1.8370001296917	0
solea_v4.0_unigene328197	64.9144896821536	84.8384989788189	92.6492301990814	112.340378724421	126.753008948727	110.424341670026
solea_v4.0_unigene97944	48.2221923353141	48.4791422736108	41.1774356440362	60.9847770218287	78.991005576743	35.9521112414038
solea_v4.0_unigene97940	92.7349852602194	127.257748468228	121.473435149907	32.0972510641204	80.8280057064347	53.9281668621058
solea_v4.0_unigene97948	51.9315917457229	30.2994639210067	37.0596920796326	57.7750519154167	55.1100038907509	38.5201191872184
solea_v4.0_unigene72542	53.7862914509272	48.4791422736108	72.0605123770633	36.9118387237384	29.3920020750672	25.6800794581456
solea_v4.0_unigene325512	64.9144896821536	76.7586419332171	65.8838970304579	91.4771655327431	75.3170053173596	79.6082463202514
solea_v4.0_unigene12516	179.905871404826	183.816747787441	177.062973269356	158.881392767396	213.092015044237	138.672429073986
solea_v4.0_unigene668303	37.0939941040878	32.3194281824072	37.0596920796326	22.4680757448843	38.5770027235257	33.3841032955893
solea_v4.0_unigene457399	51.9315917457229	52.5190707964117	47.3540509906416	41.7264263833565	44.0880031126007	53.9281668621058
solea_v4.0_unigene512476	57.495690861336	52.5190707964117	65.8838970304579	65.7993646814468	56.9470040204426	51.3601589162912
solea_v4.0_unigene12512	61.2050902717448	40.399285228009	67.9427688126597	70.6139523410649	51.4360036313675	92.4482860493242
solea_v4.0_unigene229126	31.5298949884746	42.4192494894094	22.6475896042199	8.0243127660301	40.4140028532173	12.8400397290728
solea_v4.0_unigene12511	51.9315917457229	52.5190707964117	82.3548712880724	60.9847770218287	45.9250032422924	41.088127133033
solea_v4.0_unigene324505	48.2221923353141	48.4791422736108	61.7661534660543	20.8632131916783	33.0660023344506	41.088127133033
solea_v4.0_unigene324507	68.6238890925624	44.4392137508099	55.5895381194488	48.1458765961806	55.1100038907509	71.9042224828077
solea_v4.0_unigene324506	57.495690861336	48.4791422736108	45.2951792084398	69.0090897878588	23.8810016859921	53.9281668621058
solea_v4.0_unigene324509	63.0597899769492	88.8784275016198	53.530666337247	22.4680757448843	38.5770027235257	17.9760556207019
solea_v4.0_unigene8251	102.008483786241	78.7786061946175	100.884717327889	51.3556017025926	45.9250032422924	56.4961748079203
solea_v4.0_unigene8252	51.9315917457229	56.5589993192126	63.8250252482561	96.2917531923612	77.1540054470513	102.720317832582
solea_v4.0_unigene8258	161.358874352782	143.417462559432	119.414563367705	77.0334025538889	174.515012320711	107.856333724212
solea_v4.0_unigene513646	25.9657958728614	16.1597140912036	51.4717945550452	52.9604642557986	11.0220007781502	56.4961748079203
solea_v4.0_unigene591521	64.9144896821536	82.8185347174184	74.1193841592651	54.5653268090047	86.3390060955098	30.8160953497747
solea_v4.0_unigene591523	1424.40937359697	1605.87158781336	1607.97886189961	1786.2120217183	1041.57907353519	1599.86895024247
solea_v4.0_unigene591522	493.350121584367	462.571815860703	514.717945550452	327.391960854028	455.576032163541	290.184897877045
solea_v4.0_unigene458770	33.384594693679	38.3793209666085	39.1185638618344	70.6139523410649	47.7620033719841	74.4722304286223
solea_v4.0_unigene458771	109.427282607059	88.8784275016198	129.708922278714	107.525791064803	84.5020059658181	125.832389344913
solea_v4.0_unigene458773	44.5127929249053	30.2994639210067	24.7064613864217	78.638265107095	60.621004279826	110.424341670026
solea_v4.0_unigene458774	330.136547526381	359.55363852928	323.242869805684	237.519657874491	349.030024641423	205.440635665165
solea_v4.0_unigene458776	103.863183491446	68.6787848876153	84.4137430702742	99.5014782987732	71.6430050579762	82.1762542660659
solea_v4.0_unigene75991	48.2221923353141	34.3393924438076	45.2951792084398	73.8236774474769	31.2290022047589	71.9042224828077
solea_v4.0_unigene508413	129.828979364307	131.297676991029	117.355691585503	54.5653268090047	73.4800051876679	66.7682065911786
solea_v4.0_unigene508412	500.768920405185	462.571815860703	504.423586639443	348.255174045706	477.620033719841	246.528762798198
solea_v4.0_unigene508411	48.2221923353141	52.5190707964117	41.1774356440362	30.4923885109144	66.1320046689011	35.9521112414038
solea_v4.0_unigene508410	25.9657958728614	42.4192494894094	45.2951792084398	49.7507391493866	38.5770027235257	46.2241430246621
solea_v4.0_unigene508417	24.111096167657	14.1397498298031	24.7064613864217	35.3069761705324	20.2070014266087	56.4961748079203
solea_v4.0_unigene508416	20.4016967572483	24.2395711368054	20.5887178220181	51.3556017025926	22.0440015563004	48.7921509704767
solea_v4.0_unigene508415	25.9657958728614	20.1996426140045	18.5298460398163	36.9118387237384	20.2070014266087	51.3601589162912
solea_v4.0_unigene508414	27.8204955780658	20.1996426140045	8.23548712880724	28.8875259577083	22.0440015563004	38.5201191872184
solea_v4.0_unigene508419	27.8204955780658	22.2196068754049	24.7064613864217	30.4923885109144	22.0440015563004	51.3601589162912
solea_v4.0_unigene508418	20.4016967572483	20.1996426140045	18.5298460398163	46.5410140429746	23.8810016859921	38.5201191872184
solea_v4.0_unigene94418	103.863183491446	125.237784206828	96.766973763485	85.057715319919	112.057007911194	102.720317832582
solea_v4.0_unigene184842	24.111096167657	22.2196068754049	14.4121024754127	24.0729382980903	16.5330011672253	41.088127133033
solea_v4.0_unigene184848	127.974279659103	90.8983917630202	102.94358911009	128.389004256482	101.035007133043	146.37645291143
solea_v4.0_unigene94415	33.384594693679	32.3194281824072	43.236307426238	32.0972510641204	45.9250032422924	25.6800794581456
solea_v4.0_unigene279925	235.546862560957	274.715139550461	265.594459904033	223.075894895637	249.832017638071	225.984699231681
solea_v4.0_unigene94412	192.888769341256	311.074496255669	240.887998517612	54.5653268090047	117.568008300269	30.8160953497747
solea_v4.0_unigene12933	14.8375976416351	10.0998213070022	22.6475896042199	49.7507391493866	18.370001296917	56.4961748079203
solea_v4.0_unigene441600	118.700781133081	107.058105854224	94.7081019812832	43.3312889365625	157.982011153486	35.9521112414038
solea_v4.0_unigene441601	59.3503905665404	80.798570456018	88.5314866346778	30.4923885109144	82.6650058361264	28.2480874039602
solea_v4.0_unigene441609	63.0597899769492	68.6787848876153	51.4717945550452	62.5896395750348	45.9250032422924	102.720317832582
solea_v4.0_unigene571403	179.905871404826	228.255961538251	282.065434161648	877.859816603693	606.21004279826	857.714653902063
solea_v4.0_unigene47651	42.6580932197009	56.5589993192126	55.5895381194488	86.662577873125	77.1540054470513	102.720317832582
solea_v4.0_unigene549547	131.683679069512	129.277712729629	123.532306932109	128.389004256482	119.40500842996	89.8802781035096
solea_v4.0_unigene549548	137.247778185125	96.9582845472216	107.061332674494	121.969554043657	130.427009208111	123.264381399099
solea_v4.0_unigene549549	37.0939941040878	26.2595353982058	39.1185638618344	25.6778008512963	56.9470040204426	28.2480874039602
solea_v4.0_unigene588723	70.4785887977667	82.8185347174184	90.5903584168796	91.4771655327431	53.2730037610592	118.12836550747
solea_v4.0_unigene588722	100.153784081037	48.4791422736108	51.4717945550452	46.5410140429746	67.9690047985928	64.200198645364
solea_v4.0_unigene588727	11.1281982312263	8.0798570456018	8.23548712880724	25.6778008512963	16.5330011672253	25.6800794581456
solea_v4.0_unigene337837	7.41879882081755	26.2595353982058	10.294358911009	25.6778008512963	29.3920020750672	23.112071512331
solea_v4.0_unigene283076	42.6580932197009	30.2994639210067	45.2951792084398	38.5167012769445	23.8810016859921	71.9042224828077
solea_v4.0_unigene571354	118.700781133081	74.7386776718166	76.1782559414669	176.534880852662	110.220007781502	143.808444965615
solea_v4.0_unigene283071	63.0597899769492	90.8983917630202	51.4717945550452	8.0243127660301	16.5330011672253	5.13601589162912
solea_v4.0_unigene283070	16.6922973468395	32.3194281824072	24.7064613864217	35.3069761705324	47.7620033719841	28.2480874039602
solea_v4.0_unigene26992	70.4785887977667	145.437426820832	76.1782559414669	150.857080001366	117.568008300269	141.240437019801
solea_v4.0_unigene283073	38.9486938092921	38.3793209666085	51.4717945550452	85.057715319919	66.1320046689011	100.152309886768
solea_v4.0_unigene283072	20.4016967572483	24.2395711368054	28.8242049508253	52.9604642557986	42.251002982909	48.7921509704767
solea_v4.0_unigene54543	29.6751952832702	72.7187134104162	55.5895381194488	78.638265107095	42.251002982909	87.3122701576951
solea_v4.0_unigene192271	40.8033935144965	28.2794996596063	24.7064613864217	49.7507391493866	45.9250032422924	41.088127133033
solea_v4.0_unigene19481	59.3503905665404	38.3793209666085	59.7072816838525	78.638265107095	77.1540054470513	69.3362145369931
solea_v4.0_unigene38224	40.8033935144965	16.1597140912036	22.6475896042199	20.8632131916783	33.0660023344506	35.9521112414038
solea_v4.0_unigene23818	68.6238890925624	60.5989278420135	65.8838970304579	69.0090897878588	62.4580044095177	59.0641827537349
solea_v4.0_unigene23819	64.9144896821536	100.998213070022	67.9427688126597	113.945241277627	91.8500064845849	95.0162939951388
solea_v4.0_unigene4948	44.5127929249053	38.3793209666085	53.530666337247	85.057715319919	42.251002982909	77.0402383744368
solea_v4.0_unigene4946	33.384594693679	48.4791422736108	32.9419485152289	22.4680757448843	64.2950045392094	20.5440635665165
solea_v4.0_unigene4940	14.8375976416351	6.05989278420135	8.23548712880724	25.6778008512963	34.9030024641423	35.9521112414038
solea_v4.0_unigene4941	90.880285555015	92.9183560244207	84.4137430702742	25.6778008512963	150.634010634719	41.088127133033
solea_v4.0_unigene4943	187.324670225643	137.357569775231	199.710562873575	219.866169789225	167.167011801944	249.096770744012
solea_v4.0_unigene19485	1906.63129695011	1923.00597685323	2085.63711537043	1115.37947447818	1460.4151031049	1088.83536902537
solea_v4.0_unigene185626	22.2563964624527	20.1996426140045	24.7064613864217	25.6778008512963	22.0440015563004	23.112071512331
solea_v4.0_unigene12660	27.8204955780658	14.1397498298031	26.7653331686235	19.2583506384722	18.370001296917	15.4080476748874
solea_v4.0_unigene670934	40.8033935144965	38.3793209666085	39.1185638618344	25.6778008512963	23.8810016859921	15.4080476748874
solea_v4.0_unigene458200	61.2050902717448	60.5989278420135	78.2371277236687	86.662577873125	71.6430050579762	97.5843019409533
solea_v4.0_unigene458203	42.6580932197009	62.6188921034139	49.4129227728434	48.1458765961806	47.7620033719841	48.7921509704767
solea_v4.0_unigene458204	57.495690861336	62.6188921034139	41.1774356440362	69.0090897878588	58.7840041501343	74.4722304286223
solea_v4.0_unigene458205	72.3332885029711	60.5989278420135	57.6484099016507	40.1215638301505	60.621004279826	61.6321906995495
solea_v4.0_unigene458208	94.5896849654238	92.9183560244207	74.1193841592651	86.662577873125	69.8060049282845	87.3122701576951
solea_v4.0_unigene1238	25.9657958728614	32.3194281824072	35.0008202974308	19.2583506384722	47.7620033719841	15.4080476748874
solea_v4.0_unigene233484	25.9657958728614	22.2196068754049	43.236307426238	46.5410140429746	36.740002593834	28.2480874039602
solea_v4.0_unigene430554	187.324670225643	212.096247447047	251.182357428621	133.2035919161	189.211013358245	148.944460857245
solea_v4.0_unigene573204	38.9486938092921	28.2794996596063	51.4717945550452	43.3312889365625	60.621004279826	71.9042224828077
solea_v4.0_unigene595426	12.9828979364307	18.179678352604	24.7064613864217	54.5653268090047	16.5330011672253	56.4961748079203
solea_v4.0_unigene456654	137.247778185125	137.357569775231	125.59117871431	149.25221744816	106.546007522118	156.648484694688
solea_v4.0_unigene68283	129.828979364307	127.257748468228	123.532306932109	102.711203405185	189.211013358245	84.7442622118805
solea_v4.0_unigene68284	33.384594693679	40.399285228009	12.3532306932109	19.2583506384722	44.0880031126007	0
solea_v4.0_unigene105329	16.6922973468395	6.05989278420135	20.5887178220181	30.4923885109144	29.3920020750672	35.9521112414038
solea_v4.0_unigene595429	24.111096167657	28.2794996596063	30.8830767330271	36.9118387237384	22.0440015563004	53.9281668621058
solea_v4.0_unigene43434	135.39307847992	169.676997957638	135.885537625319	123.574416596864	119.40500842996	161.784500586317
solea_v4.0_unigene414882	33.384594693679	24.2395711368054	28.8242049508253	40.1215638301505	45.9250032422924	33.3841032955893
solea_v4.0_unigene414884	76.0426879133799	109.078070115624	76.1782559414669	62.5896395750348	69.8060049282845	61.6321906995495
solea_v4.0_unigene414885	46.3674926301097	40.399285228009	35.0008202974308	64.1945021282408	36.740002593834	51.3601589162912
solea_v4.0_unigene32103	44.5127929249053	54.5390350578121	45.2951792084398	44.9361514897685	55.1100038907509	69.3362145369931
solea_v4.0_unigene670938	57.495690861336	38.3793209666085	51.4717945550452	17.6534880852662	71.6430050579762	12.8400397290728
solea_v4.0_unigene3211	27.8204955780658	28.2794996596063	24.7064613864217	65.7993646814468	44.0880031126007	71.9042224828077
solea_v4.0_unigene3213	87.1708861446062	86.8584632402193	59.7072816838525	109.130653618009	102.872007262735	79.6082463202514
solea_v4.0_unigene3212	77.8973876185843	107.058105854224	76.1782559414669	121.969554043657	95.5240067439683	102.720317832582
solea_v4.0_unigene3217	109.427282607059	125.237784206828	115.296819803301	65.7993646814468	69.8060049282845	53.9281668621058
solea_v4.0_unigene3216	87.1708861446062	96.9582845472216	137.944409407521	184.559193618692	163.493011542561	174.62454031539
solea_v4.0_unigene565086	14.8375976416351	20.1996426140045	18.5298460398163	38.5167012769445	25.7180018156838	17.9760556207019
solea_v4.0_unigene571352	932.913951717807	1238.23809223848	1155.02706981521	126.784141703276	472.109033330766	66.7682065911786
solea_v4.0_unigene328849	293.042553422293	294.914782164466	224.417024259997	510.346291919514	249.832017638071	590.641827537349
solea_v4.0_unigene429211	174.341772289212	262.595353982058	187.357332180365	189.37378127831	156.145011023794	174.62454031539
solea_v4.0_unigene429217	244.820361086979	197.956497617244	207.946050002383	186.164056171898	218.603015433312	146.37645291143
solea_v4.0_unigene103589	14.8375976416351	16.1597140912036	2.05887178220181	20.8632131916783	31.2290022047589	25.6800794581456
solea_v4.0_unigene70872	74.1879882081755	54.5390350578121	65.8838970304579	14.4437629788542	25.7180018156838	2.56800794581456
solea_v4.0_unigene630519	578.666308023769	603.969314158734	605.308303967332	210.236994469989	479.457033849533	210.576651556794
solea_v4.0_unigene564256	37.0939941040878	24.2395711368054	20.5887178220181	54.5653268090047	29.3920020750672	41.088127133033
solea_v4.0_unigene574402	131.683679069512	125.237784206828	115.296819803301	83.452852766713	132.264009337802	92.4482860493242
solea_v4.0_unigene595284	139.102477890329	115.137962899826	121.473435149907	105.920928511597	121.242008559652	84.7442622118805
solea_v4.0_unigene595287	165.06827376319	147.457391082233	129.708922278714	141.22790468213	159.819011283178	141.240437019801
solea_v4.0_unigene414071	98.2990843758325	78.7786061946175	70.0016405948615	99.5014782987732	93.6870066142766	87.3122701576951
solea_v4.0_unigene414070	289.333154011884	333.294103131074	280.006562379446	78.638265107095	218.603015433312	92.4482860493242
solea_v4.0_unigene414077	61.2050902717448	64.6388563648144	51.4717945550452	43.3312889365625	44.0880031126007	23.112071512331
solea_v4.0_unigene20282	114.991381722672	129.277712729629	100.884717327889	118.759828937245	121.242008559652	148.944460857245
solea_v4.0_unigene572167	48.2221923353141	64.6388563648144	55.5895381194488	65.7993646814468	75.3170053173596	95.0162939951388
solea_v4.0_unigene52325	16.6922973468395	28.2794996596063	35.0008202974308	14.4437629788542	14.6960010375336	28.2480874039602
solea_v4.0_unigene3158	70.4785887977667	40.399285228009	65.8838970304579	88.2674404263311	77.1540054470513	51.3601589162912
solea_v4.0_unigene42130	29.6751952832702	36.3593567052081	30.8830767330271	32.0972510641204	34.9030024641423	25.6800794581456
solea_v4.0_unigene228186	40.8033935144965	30.2994639210067	49.4129227728434	17.6534880852662	34.9030024641423	12.8400397290728
solea_v4.0_unigene440454	1174.02491339438	1159.45948604386	1169.43917229063	292.084984683496	1295.08509143265	336.409040901707
solea_v4.0_unigene440456	636.161998885105	846.365025526788	753.547072285862	675.647134899734	1263.85608922789	387.769199817999
solea_v4.0_unigene440457	6864.24360896144	7001.19613001396	8000.77574563623	10946.7674754183	9451.36566726378	8448.74614172991
solea_v4.0_unigene327909	185.469970520439	248.455604152255	191.475075744768	144.437629788542	249.832017638071	120.696373453284
solea_v4.0_unigene226815	25.9657958728614	28.2794996596063	12.3532306932109	40.1215638301505	36.740002593834	41.088127133033
solea_v4.0_unigene563579	12.9828979364307	24.2395711368054	26.7653331686235	24.0729382980903	33.0660023344506	33.3841032955893
solea_v4.0_unigene21929	79.7520873237887	72.7187134104162	88.5314866346778	115.550103830833	73.4800051876679	95.0162939951388
solea_v4.0_unigene21925	74.1879882081755	58.578963580613	59.7072816838525	62.5896395750348	20.2070014266087	71.9042224828077
solea_v4.0_unigene21926	4454.98869190094	4524.71994553701	4445.10417777371	5581.71196005054	4930.50834809252	5929.53034688582
solea_v4.0_unigene21920	113.136682017468	80.798570456018	55.5895381194488	104.316065958391	123.079008689344	59.0641827537349
solea_v4.0_unigene21921	267.076757549432	266.635282504859	294.418664854859	118.759828937245	115.731008170577	87.3122701576951
solea_v4.0_unigene21922	367.230541630469	341.373960176676	376.773536142931	386.771875322651	455.576032163541	408.313263384515
solea_v4.0_unigene21923	997.828441399961	937.263417289808	965.610865852649	369.118387237384	257.180018156838	351.817088576595
solea_v4.0_unigene76975	9.27349852602194	10.0998213070022	12.3532306932109	35.3069761705324	12.8590009078419	35.9521112414038
solea_v4.0_unigene76978	25.9657958728614	28.2794996596063	8.23548712880724	16.0486255320602	22.0440015563004	41.088127133033
solea_v4.0_unigene2872	27.8204955780658	44.4392137508099	70.0016405948615	20.8632131916783	34.9030024641423	5.13601589162912
solea_v4.0_unigene2873	92.7349852602194	105.038141592823	115.296819803301	51.3556017025926	75.3170053173596	64.200198645364
solea_v4.0_unigene2870	161.358874352782	151.497319605034	158.533127229539	77.0334025538889	137.775009726877	84.7442622118805
solea_v4.0_unigene2871	87.1708861446062	92.9183560244207	111.179076238898	93.0820280859491	99.1980070033517	95.0162939951388
solea_v4.0_unigene2876	202.162267867278	228.255961538251	197.651691091374	211.841857023195	260.854018416221	220.848683340052
solea_v4.0_unigene2874	439.56383013344	474.691601429106	463.246150995407	203.817544257164	308.616021788205	161.784500586317
solea_v4.0_unigene2875	111.281982312263	107.058105854224	100.884717327889	184.559193618692	161.656011412869	205.440635665165
solea_v4.0_unigene2879	120.555480838285	135.33760551383	156.474255447337	91.4771655327431	93.6870066142766	89.8802781035096
solea_v4.0_unigene73228	140.957177595533	145.437426820832	158.533127229539	85.057715319919	86.3390060955098	82.1762542660659
solea_v4.0_unigene461582	64.9144896821536	64.6388563648144	49.4129227728434	19.2583506384722	23.8810016859921	17.9760556207019
solea_v4.0_unigene100696	24.111096167657	26.2595353982058	26.7653331686235	3.20972510641204	25.7180018156838	7.70402383744368
solea_v4.0_unigene547448	98.2990843758325	84.8384989788189	86.472614852476	17.6534880852662	75.3170053173596	25.6800794581456
solea_v4.0_unigene547445	90.880285555015	107.058105854224	88.5314866346778	60.9847770218287	75.3170053173596	69.3362145369931
solea_v4.0_unigene547444	231.837463150548	199.976461878644	191.475075744768	168.510568086632	128.590009078419	159.216492640503
solea_v4.0_unigene547446	14.8375976416351	6.05989278420135	18.5298460398163	27.2826634045023	1.8370001296917	51.3601589162912
solea_v4.0_unigene547441	50.0768920405185	48.4791422736108	28.8242049508253	25.6778008512963	42.251002982909	17.9760556207019
solea_v4.0_unigene547442	107.572582901854	88.8784275016198	117.355691585503	162.091117873808	135.938009597186	205.440635665165
solea_v4.0_unigene323623	161.358874352782	191.896604833043	212.063793566786	72.2188148942709	134.101009467494	71.9042224828077
solea_v4.0_unigene107302	16.6922973468395	28.2794996596063	26.7653331686235	3.20972510641204	11.0220007781502	0
solea_v4.0_unigene184736	20.4016967572483	18.179678352604	20.5887178220181	57.7750519154167	27.5550019453755	48.7921509704767
solea_v4.0_unigene184734	27.8204955780658	34.3393924438076	35.0008202974308	4.81458765961806	31.2290022047589	12.8400397290728
solea_v4.0_unigene184732	40.8033935144965	32.3194281824072	55.5895381194488	51.3556017025926	38.5770027235257	38.5201191872184
solea_v4.0_unigene184730	42.6580932197009	52.5190707964117	51.4717945550452	77.0334025538889	47.7620033719841	41.088127133033
solea_v4.0_unigene52670	187.324670225643	197.956497617244	183.239588615961	176.534880852662	220.440015563004	241.392746906569
solea_v4.0_unigene21833	42.6580932197009	72.7187134104162	94.7081019812832	12.8389004256482	9.18500064845849	10.2720317832582
solea_v4.0_unigene191446	27.8204955780658	24.2395711368054	30.8830767330271	35.3069761705324	38.5770027235257	48.7921509704767
solea_v4.0_unigene22644	61.2050902717448	54.5390350578121	53.530666337247	89.8723029795371	91.8500064845849	95.0162939951388
solea_v4.0_unigene22645	27.8204955780658	38.3793209666085	24.7064613864217	19.2583506384722	34.9030024641423	28.2480874039602
solea_v4.0_unigene22646	53.7862914509272	64.6388563648144	35.0008202974308	25.6778008512963	124.916008819035	20.5440635665165
solea_v4.0_unigene288998	31.5298949884746	44.4392137508099	35.0008202974308	20.8632131916783	29.3920020750672	15.4080476748874
solea_v4.0_unigene22640	191.034069636052	226.23599727685	203.828306437979	237.519657874491	102.872007262735	292.75290582286
solea_v4.0_unigene22641	426.580932197009	466.611744383504	399.421125747151	616.267220431111	411.48802905094	654.842026182713
solea_v4.0_unigene22642	244.820361086979	270.67521102766	189.416203962566	211.841857023195	268.202018934988	215.712667448423
solea_v4.0_unigene22643	57.495690861336	44.4392137508099	57.6484099016507	35.3069761705324	42.251002982909	38.5201191872184
solea_v4.0_unigene39436	100.153784081037	98.978248808622	86.472614852476	59.3799144686227	102.872007262735	51.3601589162912
solea_v4.0_unigene39433	90.880285555015	76.7586419332171	86.472614852476	30.4923885109144	62.4580044095177	41.088127133033
solea_v4.0_unigene39430	16.6922973468395	16.1597140912036	14.4121024754127	9.62917531923612	62.4580044095177	23.112071512331
solea_v4.0_unigene40505	155.794775237169	161.597140912036	123.532306932109	160.486255320602	90.0130063548932	156.648484694688
solea_v4.0_unigene21154	5148.64638164738	5510.46250510043	5544.54170946947	5474.18616898573	4827.63634082978	5297.80039221544
solea_v4.0_unigene40502	324.572448410768	335.314067392475	277.947690597244	396.401050641887	297.594021010055	351.817088576595
solea_v4.0_unigene2043	79.7520873237887	66.6588206262148	78.2371277236687	129.993866809688	88.1760062252015	141.240437019801
solea_v4.0_unigene2047	268.931457254636	313.09446051707	249.123485646419	314.55306042838	433.532030607241	374.929160088926
solea_v4.0_unigene2046	191.034069636052	181.79678352604	179.121845051557	245.543970640521	251.669017767763	261.936810473085
solea_v4.0_unigene2044	20.4016967572483	42.4192494894094	37.0596920796326	25.6778008512963	38.5770027235257	23.112071512331
solea_v4.0_unigene2048	176.196471994417	163.617105173436	144.121024754127	163.695980427014	176.352012450403	143.808444965615
solea_v4.0_unigene419095	33.384594693679	32.3194281824072	26.7653331686235	41.7264263833565	25.7180018156838	53.9281668621058
solea_v4.0_unigene419098	38.9486938092921	32.3194281824072	30.8830767330271	28.8875259577083	38.5770027235257	25.6800794581456
solea_v4.0_unigene334202	40.8033935144965	60.5989278420135	39.1185638618344	8.0243127660301	29.3920020750672	28.2480874039602
solea_v4.0_unigene686228	35.2392943988834	28.2794996596063	49.4129227728434	28.8875259577083	33.0660023344506	12.8400397290728
solea_v4.0_unigene334204	25.9657958728614	32.3194281824072	32.9419485152289	11.2340378724421	31.2290022047589	12.8400397290728
solea_v4.0_unigene34956	114.991381722672	127.257748468228	94.7081019812832	163.695980427014	112.057007911194	197.736611827721
solea_v4.0_unigene34953	103.863183491446	64.6388563648144	78.2371277236687	105.920928511597	90.0130063548932	133.536413182357
solea_v4.0_unigene34958	92.7349852602194	88.8784275016198	67.9427688126597	52.9604642557986	82.6650058361264	69.3362145369931
solea_v4.0_unigene546788	98.2990843758325	80.798570456018	107.061332674494	117.154966384039	86.3390060955098	79.6082463202514
solea_v4.0_unigene15975	153.940075531964	161.597140912036	201.769434655777	128.389004256482	185.537013098861	123.264381399099
solea_v4.0_unigene14449	27.8204955780658	52.5190707964117	53.530666337247	35.3069761705324	47.7620033719841	20.5440635665165
solea_v4.0_unigene14448	178.051171699621	210.076283185647	156.474255447337	136.413317022512	216.76601530362	115.560357561655
solea_v4.0_unigene14443	242.965661381775	278.755068073262	251.182357428621	276.036359151435	253.506017897454	313.296969389376
solea_v4.0_unigene14442	307.880151063928	266.635282504859	277.947690597244	235.914795321285	326.986023085122	287.616889931231
solea_v4.0_unigene14441	27.8204955780658	24.2395711368054	16.4709742576145	32.0972510641204	23.8810016859921	23.112071512331
solea_v4.0_unigene14440	183.615270815234	195.936533355844	168.827486140548	147.647354894954	235.136016600537	187.464580044463
solea_v4.0_unigene14447	159.504174647577	224.21603301545	249.123485646419	165.30084298022	216.76601530362	174.62454031539
solea_v4.0_unigene14446	90.880285555015	70.6987491490157	90.5903584168796	99.5014782987732	75.3170053173596	112.992349615841
solea_v4.0_unigene14445	131.683679069512	121.197855684027	135.885537625319	129.993866809688	143.286010115952	146.37645291143
solea_v4.0_unigene14444	51.9315917457229	68.6787848876153	57.6484099016507	27.2826634045023	56.9470040204426	33.3841032955893
solea_v4.0_unigene47368	31.5298949884746	46.4591780122103	32.9419485152289	48.1458765961806	51.4360036313675	51.3601589162912
solea_v4.0_unigene47362	194.743469046461	197.956497617244	197.651691091374	268.012046385405	246.158017378687	228.552707177496
solea_v4.0_unigene47367	70.4785887977667	60.5989278420135	78.2371277236687	91.4771655327431	95.5240067439683	89.8802781035096
solea_v4.0_unigene98739	14.8375976416351	14.1397498298031	14.4121024754127	51.3556017025926	14.6960010375336	28.2480874039602
solea_v4.0_unigene101447	25.9657958728614	22.2196068754049	37.0596920796326	14.4437629788542	12.8590009078419	17.9760556207019
solea_v4.0_unigene225804	29.6751952832702	28.2794996596063	12.3532306932109	3.20972510641204	22.0440015563004	15.4080476748874
solea_v4.0_unigene93488	38.9486938092921	60.5989278420135	35.0008202974308	69.0090897878588	40.4140028532173	64.200198645364
solea_v4.0_unigene93489	22.2563964624527	26.2595353982058	35.0008202974308	33.7021136173264	18.370001296917	30.8160953497747
solea_v4.0_unigene93486	433.999731017827	454.491958815101	463.246150995407	311.343335321968	391.281027624332	351.817088576595
solea_v4.0_unigene510856	38.9486938092921	20.1996426140045	28.8242049508253	54.5653268090047	33.0660023344506	41.088127133033
solea_v4.0_unigene510851	18.5469970520439	20.1996426140045	14.4121024754127	32.0972510641204	25.7180018156838	51.3601589162912
solea_v4.0_unigene510858	57.495690861336	66.6588206262148	63.8250252482561	48.1458765961806	55.1100038907509	59.0641827537349
solea_v4.0_unigene510859	81.6067870289931	72.7187134104162	90.5903584168796	81.847990213507	56.9470040204426	61.6321906995495
solea_v4.0_unigene281008	55.6409911561316	32.3194281824072	39.1185638618344	36.9118387237384	34.9030024641423	51.3601589162912
solea_v4.0_unigene281009	98.2990843758325	119.177891422627	121.473435149907	62.5896395750348	146.960010375336	56.4961748079203
solea_v4.0_unigene563168	96.4443846706282	72.7187134104162	82.3548712880724	104.316065958391	110.220007781502	130.968405236543
solea_v4.0_unigene69294	33.384594693679	58.578963580613	39.1185638618344	36.9118387237384	49.5990035016758	23.112071512331
solea_v4.0_unigene69293	246.675060792184	224.21603301545	230.593639606603	210.236994469989	209.418014784854	210.576651556794
solea_v4.0_unigene563167	87.1708861446062	50.4991065350112	43.236307426238	73.8236774474769	51.4360036313675	79.6082463202514
solea_v4.0_unigene563160	27.8204955780658	36.3593567052081	22.6475896042199	69.0090897878588	29.3920020750672	28.2480874039602
solea_v4.0_unigene40821	50.0768920405185	30.2994639210067	53.530666337247	78.638265107095	44.0880031126007	48.7921509704767
solea_v4.0_unigene430250	25.9657958728614	12.1197855684027	16.4709742576145	28.8875259577083	7.34800051876679	23.112071512331
solea_v4.0_unigene2437	712.204686798485	543.370386316721	677.368816344395	524.790054898368	484.968034238608	482.785493813137
solea_v4.0_unigene2435	155.794775237169	195.936533355844	191.475075744768	131.598729362894	130.427009208111	128.400397290728
solea_v4.0_unigene2438	53.7862914509272	48.4791422736108	59.7072816838525	35.3069761705324	53.2730037610592	43.6561350788475
solea_v4.0_unigene2439	81.6067870289931	92.9183560244207	86.472614852476	52.9604642557986	130.427009208111	17.9760556207019
solea_v4.0_unigene660597	66.769189387358	68.6787848876153	53.530666337247	32.0972510641204	77.1540054470513	59.0641827537349
solea_v4.0_unigene441549	18.5469970520439	24.2395711368054	20.5887178220181	17.6534880852662	25.7180018156838	30.8160953497747
solea_v4.0_unigene188057	38.9486938092921	20.1996426140045	45.2951792084398	56.1701893622107	29.3920020750672	33.3841032955893
solea_v4.0_unigene41527	33.384594693679	18.179678352604	28.8242049508253	70.6139523410649	31.2290022047589	48.7921509704767
solea_v4.0_unigene41528	25.9657958728614	22.2196068754049	32.9419485152289	8.0243127660301	36.740002593834	2.56800794581456
solea_v4.0_unigene15979	27.8204955780658	48.4791422736108	28.8242049508253	11.2340378724421	67.9690047985928	12.8400397290728
solea_v4.0_unigene41184	139.102477890329	149.477355343633	156.474255447337	113.945241277627	99.1980070033517	151.512468803059
solea_v4.0_unigene2693	96.4443846706282	78.7786061946175	70.0016405948615	49.7507391493866	38.5770027235257	59.0641827537349
solea_v4.0_unigene2690	220.709264919322	264.615318243459	259.417844557428	181.34946851228	235.136016600537	187.464580044463
solea_v4.0_unigene75327	46.3674926301097	68.6787848876153	72.0605123770633	89.8723029795371	78.991005576743	71.9042224828077
solea_v4.0_unigene75326	59.3503905665404	46.4591780122103	61.7661534660543	72.2188148942709	64.2950045392094	66.7682065911786
solea_v4.0_unigene75324	29.6751952832702	30.2994639210067	37.0596920796326	43.3312889365625	38.5770027235257	23.112071512331
solea_v4.0_unigene538788	24.111096167657	6.05989278420135	20.5887178220181	24.0729382980903	12.8590009078419	28.2480874039602
solea_v4.0_unigene41180	83.4614867341975	54.5390350578121	32.9419485152289	81.847990213507	71.6430050579762	84.7442622118805
solea_v4.0_unigene76437	70.4785887977667	60.5989278420135	72.0605123770633	86.662577873125	62.4580044095177	115.560357561655
solea_v4.0_unigene43385	31.5298949884746	58.578963580613	39.1185638618344	19.2583506384722	22.0440015563004	5.13601589162912
solea_v4.0_unigene76431	207.726366982891	216.136175969848	181.180716833759	298.50443489632	270.03901906468	295.320913768674
solea_v4.0_unigene463908	55.6409911561316	52.5190707964117	67.9427688126597	125.17927915007	67.9690047985928	89.8802781035096
solea_v4.0_unigene228947	64.9144896821536	50.4991065350112	67.9427688126597	73.8236774474769	66.1320046689011	77.0402383744368
solea_v4.0_unigene517336	20.4016967572483	14.1397498298031	10.294358911009	30.4923885109144	27.5550019453755	35.9521112414038
solea_v4.0_unigene20993	83.4614867341975	78.7786061946175	55.5895381194488	72.2188148942709	62.4580044095177	66.7682065911786
solea_v4.0_unigene20996	16.6922973468395	28.2794996596063	32.9419485152289	25.6778008512963	23.8810016859921	23.112071512331
solea_v4.0_unigene70493	153.940075531964	145.437426820832	129.708922278714	129.993866809688	104.709007392427	151.512468803059
solea_v4.0_unigene7893	89.0255858498106	111.098034377025	88.5314866346778	144.437629788542	145.123010245644	169.488524423761
solea_v4.0_unigene7894	24.111096167657	28.2794996596063	26.7653331686235	24.0729382980903	36.740002593834	25.6800794581456
solea_v4.0_unigene53069	179.905871404826	222.196068754049	203.828306437979	173.32515574625	167.167011801944	210.576651556794
solea_v4.0_unigene53066	44.5127929249053	46.4591780122103	65.8838970304579	27.2826634045023	60.621004279826	43.6561350788475
solea_v4.0_unigene53063	102.008483786241	78.7786061946175	98.8258455456868	147.647354894954	121.242008559652	123.264381399099
solea_v4.0_unigene33705	18.5469970520439	24.2395711368054	22.6475896042199	48.1458765961806	44.0880031126007	74.4722304286223
solea_v4.0_unigene33702	1276.03339718062	1104.92045098605	1216.79322328127	1964.35176512417	1723.10612165081	2051.83834870583
solea_v4.0_unigene33708	48.2221923353141	32.3194281824072	24.7064613864217	77.0334025538889	49.5990035016758	82.1762542660659
solea_v4.0_unigene185348	27.8204955780658	14.1397498298031	28.8242049508253	36.9118387237384	12.8590009078419	46.2241430246621
solea_v4.0_unigene185349	35.2392943988834	40.399285228009	59.7072816838525	24.0729382980903	31.2290022047589	15.4080476748874
solea_v4.0_unigene185340	22.2563964624527	48.4791422736108	22.6475896042199	27.2826634045023	18.370001296917	33.3841032955893
solea_v4.0_unigene185341	40.8033935144965	68.6787848876153	53.530666337247	36.9118387237384	33.0660023344506	30.8160953497747
solea_v4.0_unigene443693	12.9828979364307	18.179678352604	26.7653331686235	35.3069761705324	22.0440015563004	35.9521112414038
solea_v4.0_unigene443697	250.384460202592	145.437426820832	168.827486140548	0	7.34800051876679	10.2720317832582
solea_v4.0_unigene28538	246.675060792184	268.65524676626	189.416203962566	149.25221744816	165.330011672253	128.400397290728
solea_v4.0_unigene28534	64.9144896821536	88.8784275016198	72.0605123770633	41.7264263833565	104.709007392427	48.7921509704767
solea_v4.0_unigene28535	24.111096167657	32.3194281824072	39.1185638618344	40.1215638301505	38.5770027235257	33.3841032955893
solea_v4.0_unigene28531	33.384594693679	26.2595353982058	28.8242049508253	54.5653268090047	33.0660023344506	74.4722304286223
solea_v4.0_unigene28532	64.9144896821536	82.8185347174184	67.9427688126597	70.6139523410649	91.8500064845849	77.0402383744368
solea_v4.0_unigene571404	81.6067870289931	115.137962899826	125.59117871431	73.8236774474769	128.590009078419	97.5843019409533
solea_v4.0_unigene500711	76.0426879133799	32.3194281824072	63.8250252482561	162.091117873808	78.991005576743	146.37645291143
solea_v4.0_unigene571406	24.111096167657	14.1397498298031	30.8830767330271	41.7264263833565	9.18500064845849	51.3601589162912
solea_v4.0_unigene500714	213.290466098505	224.21603301545	210.004921784585	361.094074471354	189.211013358245	303.024937606118
solea_v4.0_unigene500715	2029.0414774936	1977.54501191104	2046.5185515086	2639.9989000239	1471.43710388305	2716.95240667181
solea_v4.0_unigene571402	29.6751952832702	38.3793209666085	59.7072816838525	229.495345108461	124.916008819035	272.208842256343
solea_v4.0_unigene500718	27.8204955780658	30.2994639210067	32.9419485152289	19.2583506384722	29.3920020750672	2.56800794581456
solea_v4.0_unigene500719	14.8375976416351	30.2994639210067	24.7064613864217	60.9847770218287	22.0440015563004	41.088127133033
solea_v4.0_unigene571408	18.5469970520439	24.2395711368054	28.8242049508253	25.6778008512963	27.5550019453755	56.4961748079203
solea_v4.0_unigene571409	682.529491515215	680.727956091951	640.309124264763	779.963200858125	398.629028143098	713.906208936448
solea_v4.0_unigene602107	31.5298949884746	30.2994639210067	18.5298460398163	16.0486255320602	49.5990035016758	5.13601589162912
solea_v4.0_unigene5638	29.6751952832702	18.179678352604	16.4709742576145	32.0972510641204	31.2290022047589	48.7921509704767
solea_v4.0_unigene5631	396.905736913739	418.132602109893	380.891279707335	328.996823407234	349.030024641423	328.705017064264
solea_v4.0_unigene5633	87.1708861446062	94.9383202858211	80.2959995058706	144.437629788542	104.709007392427	141.240437019801
solea_v4.0_unigene5632	27.8204955780658	52.5190707964117	37.0596920796326	6.41945021282408	38.5770027235257	25.6800794581456
solea_v4.0_unigene5635	29.6751952832702	36.3593567052081	14.4121024754127	11.2340378724421	22.0440015563004	23.112071512331
solea_v4.0_unigene5634	64.9144896821536	76.7586419332171	70.0016405948615	28.8875259577083	49.5990035016758	25.6800794581456
solea_v4.0_unigene5636	105.71788319665	111.098034377025	70.0016405948615	46.5410140429746	113.894008040885	53.9281668621058
solea_v4.0_unigene97718	25.9657958728614	34.3393924438076	28.8242049508253	22.4680757448843	33.0660023344506	25.6800794581456
solea_v4.0_unigene325595	29.6751952832702	46.4591780122103	39.1185638618344	43.3312889365625	38.5770027235257	33.3841032955893
solea_v4.0_unigene97701	55.6409911561316	62.6188921034139	92.6492301990814	57.7750519154167	71.6430050579762	53.9281668621058
solea_v4.0_unigene15611	64.9144896821536	56.5589993192126	51.4717945550452	54.5653268090047	106.546007522118	53.9281668621058
solea_v4.0_unigene15610	77.8973876185843	60.5989278420135	55.5895381194488	48.1458765961806	58.7840041501343	84.7442622118805
solea_v4.0_unigene15615	38.9486938092921	22.2196068754049	20.5887178220181	30.4923885109144	29.3920020750672	20.5440635665165
solea_v4.0_unigene15614	283.769054896271	305.014603471468	284.12430594385	401.215638301505	350.867024771114	321.00099322682
solea_v4.0_unigene15617	24.111096167657	44.4392137508099	30.8830767330271	9.62917531923612	33.0660023344506	7.70402383744368
solea_v4.0_unigene15616	24.111096167657	28.2794996596063	26.7653331686235	19.2583506384722	25.7180018156838	10.2720317832582
solea_v4.0_unigene15619	37.0939941040878	50.4991065350112	63.8250252482561	27.2826634045023	27.5550019453755	33.3841032955893
solea_v4.0_unigene15618	142.811877300738	159.577176650635	146.179896536328	129.993866809688	134.101009467494	100.152309886768
solea_v4.0_unigene46710	124.264880248694	139.377534036631	140.003281189723	46.5410140429746	108.38300765181	48.7921509704767
solea_v4.0_unigene46712	35.2392943988834	44.4392137508099	32.9419485152289	85.057715319919	31.2290022047589	95.0162939951388
solea_v4.0_unigene46713	68.6238890925624	74.7386776718166	98.8258455456868	110.735516171215	106.546007522118	100.152309886768
solea_v4.0_unigene46714	72.3332885029711	54.5390350578121	65.8838970304579	57.7750519154167	56.9470040204426	69.3362145369931
solea_v4.0_unigene46715	94.5896849654238	103.018177331423	84.4137430702742	109.130653618009	91.8500064845849	105.288325778397
solea_v4.0_unigene46716	176.196471994417	165.637069434837	164.709742576145	357.884349364942	242.484017119304	356.953104468224
solea_v4.0_unigene46717	120.555480838285	90.8983917630202	100.884717327889	128.389004256482	181.863012839478	210.576651556794
solea_v4.0_unigene46718	29.6751952832702	30.2994639210067	20.5887178220181	27.2826634045023	33.0660023344506	38.5201191872184
solea_v4.0_unigene46719	172.487072584008	137.357569775231	92.6492301990814	157.27653021419	170.841012061328	128.400397290728
solea_v4.0_unigene41090	72.3332885029711	68.6787848876153	84.4137430702742	64.1945021282408	99.1980070033517	46.2241430246621
solea_v4.0_unigene41091	31.5298949884746	36.3593567052081	59.7072816838525	24.0729382980903	25.7180018156838	41.088127133033
solea_v4.0_unigene41097	50.0768920405185	58.578963580613	65.8838970304579	19.2583506384722	42.251002982909	20.5440635665165
solea_v4.0_unigene670466	3093.63910828092	4033.8686300167	3302.4303386517	3500.20522854233	2595.68118325437	3484.78678247036
solea_v4.0_unigene94274	285.623754601476	325.214246085472	312.948510894675	271.221771491817	281.06101984283	254.232786635642
solea_v4.0_unigene584398	35.2392943988834	46.4591780122103	28.8242049508253	36.9118387237384	25.7180018156838	46.2241430246621
solea_v4.0_unigene584399	77.8973876185843	64.6388563648144	80.2959995058706	75.4285400006829	88.1760062252015	74.4722304286223
solea_v4.0_unigene457719	42.6580932197009	32.3194281824072	10.294358911009	32.0972510641204	18.370001296917	51.3601589162912
solea_v4.0_unigene457718	87.1708861446062	92.9183560244207	61.7661534660543	43.3312889365625	42.251002982909	35.9521112414038
solea_v4.0_unigene457716	92.7349852602194	74.7386776718166	98.8258455456868	41.7264263833565	66.1320046689011	30.8160953497747
solea_v4.0_unigene457715	35.2392943988834	40.399285228009	37.0596920796326	22.4680757448843	34.9030024641423	30.8160953497747
solea_v4.0_unigene457713	50.0768920405185	36.3593567052081	30.8830767330271	24.0729382980903	23.8810016859921	35.9521112414038
solea_v4.0_unigene584396	31.5298949884746	28.2794996596063	20.5887178220181	36.9118387237384	34.9030024641423	28.2480874039602
solea_v4.0_unigene457710	66.769189387358	28.2794996596063	63.8250252482561	81.847990213507	44.0880031126007	82.1762542660659
solea_v4.0_unigene510220	53.7862914509272	54.5390350578121	41.1774356440362	33.7021136173264	42.251002982909	30.8160953497747
solea_v4.0_unigene461221	44.5127929249053	12.1197855684027	32.9419485152289	16.0486255320602	16.5330011672253	10.2720317832582
solea_v4.0_unigene52948	14.8375976416351	8.0798570456018	20.5887178220181	35.3069761705324	22.0440015563004	30.8160953497747
solea_v4.0_unigene52946	22.2563964624527	14.1397498298031	14.4121024754127	30.4923885109144	23.8810016859921	35.9521112414038
solea_v4.0_unigene23144	109.427282607059	127.257748468228	150.297640100732	43.3312889365625	51.4360036313675	35.9521112414038
solea_v4.0_unigene23146	446.982628954257	444.392137508099	506.482458421645	93.0820280859491	216.76601530362	95.0162939951388
solea_v4.0_unigene66137	1086.85402724977	1127.14005786145	1076.78994209155	1283.89004256482	984.63206951475	1273.73194112402
solea_v4.0_unigene23140	20.4016967572483	14.1397498298031	18.5298460398163	77.0334025538889	55.1100038907509	71.9042224828077
solea_v4.0_unigene43633	205.871667277687	193.916569094443	251.182357428621	240.729382980903	251.669017767763	277.344858147973
solea_v4.0_unigene67347	176.196471994417	115.137962899826	168.827486140548	163.695980427014	137.775009726877	208.008643610979
solea_v4.0_unigene442473	37.0939941040878	36.3593567052081	41.1774356440362	178.139743405868	58.7840041501343	208.008643610979
solea_v4.0_unigene442474	59.3503905665404	28.2794996596063	32.9419485152289	131.598729362894	86.3390060955098	223.416691285867
solea_v4.0_unigene97702	55.6409911561316	48.4791422736108	57.6484099016507	56.1701893622107	67.9690047985928	97.5843019409533
solea_v4.0_unigene20608	83.4614867341975	113.117998638425	133.826665843118	128.389004256482	123.079008689344	100.152309886768
solea_v4.0_unigene20609	29.6751952832702	38.3793209666085	32.9419485152289	56.1701893622107	51.4360036313675	77.0402383744368
solea_v4.0_unigene20602	16.6922973468395	20.1996426140045	20.5887178220181	32.0972510641204	29.3920020750672	23.112071512331
solea_v4.0_unigene20603	31.5298949884746	30.2994639210067	14.4121024754127	57.7750519154167	36.740002593834	43.6561350788475
solea_v4.0_unigene20600	25.9657958728614	28.2794996596063	18.5298460398163	56.1701893622107	16.5330011672253	46.2241430246621
solea_v4.0_unigene20601	76.0426879133799	66.6588206262148	51.4717945550452	33.7021136173264	60.621004279826	51.3601589162912
solea_v4.0_unigene20606	111.281982312263	129.277712729629	123.532306932109	117.154966384039	130.427009208111	64.200198645364
solea_v4.0_unigene20607	55.6409911561316	70.6987491490157	65.8838970304579	33.7021136173264	47.7620033719841	30.8160953497747
solea_v4.0_unigene20604	163.213574057986	175.736890741839	185.298460398163	290.48012213029	205.74401452547	292.75290582286
solea_v4.0_unigene456633	226.273364034935	218.156140231249	189.416203962566	77.0334025538889	163.493011542561	89.8802781035096
solea_v4.0_unigene595818	42.6580932197009	24.2395711368054	43.236307426238	43.3312889365625	23.8810016859921	51.3601589162912
solea_v4.0_unigene15925	50.0768920405185	46.4591780122103	41.1774356440362	44.9361514897685	49.5990035016758	25.6800794581456
solea_v4.0_unigene584844	25.9657958728614	30.2994639210067	22.6475896042199	40.1215638301505	20.2070014266087	33.3841032955893
solea_v4.0_unigene584846	25.9657958728614	20.1996426140045	16.4709742576145	43.3312889365625	20.2070014266087	53.9281668621058
solea_v4.0_unigene690828	344.974145168016	359.55363852928	335.596100498895	99.5014782987732	371.074026197723	110.424341670026
solea_v4.0_unigene102288	33.384594693679	44.4392137508099	20.5887178220181	30.4923885109144	34.9030024641423	17.9760556207019
solea_v4.0_unigene102285	50.0768920405185	42.4192494894094	30.8830767330271	33.7021136173264	23.8810016859921	33.3841032955893
solea_v4.0_unigene102286	29.6751952832702	30.2994639210067	32.9419485152289	57.7750519154167	42.251002982909	28.2480874039602
solea_v4.0_unigene102282	44.5127929249053	32.3194281824072	39.1185638618344	52.9604642557986	44.0880031126007	53.9281668621058
solea_v4.0_unigene509481	51.9315917457229	48.4791422736108	28.8242049508253	28.8875259577083	36.740002593834	51.3601589162912
solea_v4.0_unigene509489	53.7862914509272	74.7386776718166	53.530666337247	46.5410140429746	45.9250032422924	25.6800794581456
solea_v4.0_unigene330489	131.683679069512	123.217819945427	119.414563367705	146.042492341748	130.427009208111	143.808444965615
solea_v4.0_unigene330486	33.384594693679	18.179678352604	22.6475896042199	27.2826634045023	18.370001296917	41.088127133033
solea_v4.0_unigene548558	12.9828979364307	6.05989278420135	16.4709742576145	38.5167012769445	22.0440015563004	25.6800794581456
solea_v4.0_unigene77622	18.5469970520439	12.1197855684027	22.6475896042199	38.5167012769445	18.370001296917	33.3841032955893
solea_v4.0_unigene60480	87.1708861446062	100.998213070022	82.3548712880724	67.4042272346528	82.6650058361264	84.7442622118805
solea_v4.0_unigene548552	25.9657958728614	26.2595353982058	14.4121024754127	4.81458765961806	29.3920020750672	10.2720317832582
solea_v4.0_unigene548550	50.0768920405185	30.2994639210067	22.6475896042199	51.3556017025926	23.8810016859921	56.4961748079203
solea_v4.0_unigene281174	24.111096167657	36.3593567052081	22.6475896042199	44.9361514897685	62.4580044095177	35.9521112414038
solea_v4.0_unigene5823	44.5127929249053	26.2595353982058	37.0596920796326	56.1701893622107	29.3920020750672	35.9521112414038
solea_v4.0_unigene465256	55.6409911561316	50.4991065350112	61.7661534660543	35.3069761705324	55.1100038907509	43.6561350788475
solea_v4.0_unigene100462	27.8204955780658	16.1597140912036	28.8242049508253	11.2340378724421	9.18500064845849	0
solea_v4.0_unigene100463	48.2221923353141	42.4192494894094	32.9419485152289	36.9118387237384	45.9250032422924	30.8160953497747
solea_v4.0_unigene100461	29.6751952832702	28.2794996596063	45.2951792084398	20.8632131916783	12.8590009078419	12.8400397290728
solea_v4.0_unigene281843	27.8204955780658	32.3194281824072	43.236307426238	46.5410140429746	40.4140028532173	48.7921509704767
solea_v4.0_unigene281846	478.512523942732	492.87127978171	520.894560897058	219.866169789225	788.073055637738	154.080476748874
solea_v4.0_unigene281847	426.580932197009	513.070922395714	457.069535648802	190.978643831516	826.650058361264	174.62454031539
solea_v4.0_unigene15922	50.0768920405185	90.8983917630202	74.1193841592651	56.1701893622107	73.4800051876679	56.4961748079203
solea_v4.0_unigene234453	90.880285555015	80.798570456018	127.650050496512	104.316065958391	86.3390060955098	77.0402383744368
solea_v4.0_unigene4012	48.2221923353141	48.4791422736108	70.0016405948615	62.5896395750348	45.9250032422924	53.9281668621058
solea_v4.0_unigene4011	27.8204955780658	22.2196068754049	14.4121024754127	32.0972510641204	16.5330011672253	38.5201191872184
solea_v4.0_unigene227910	89.0255858498106	76.7586419332171	55.5895381194488	75.4285400006829	86.3390060955098	71.9042224828077
solea_v4.0_unigene227914	105.71788319665	111.098034377025	137.944409407521	72.2188148942709	110.220007781502	102.720317832582
solea_v4.0_unigene227915	55.6409911561316	94.9383202858211	72.0605123770633	14.4437629788542	69.8060049282845	30.8160953497747
solea_v4.0_unigene227918	38.9486938092921	44.4392137508099	55.5895381194488	46.5410140429746	66.1320046689011	35.9521112414038
solea_v4.0_unigene227919	37.0939941040878	62.6188921034139	43.236307426238	60.9847770218287	77.1540054470513	69.3362145369931
solea_v4.0_unigene4015	235.546862560957	302.994639210067	317.066254459079	171.720293193044	299.431021139747	159.216492640503
solea_v4.0_unigene30585	16.6922973468395	18.179678352604	39.1185638618344	48.1458765961806	38.5770027235257	51.3601589162912
solea_v4.0_unigene329472	166.922973468395	185.836712048841	119.414563367705	146.042492341748	146.960010375336	159.216492640503
solea_v4.0_unigene329471	40.8033935144965	48.4791422736108	51.4717945550452	44.9361514897685	31.2290022047589	43.6561350788475
solea_v4.0_unigene329476	187.324670225643	246.435639890855	245.005742082015	129.993866809688	157.982011153486	48.7921509704767
solea_v4.0_unigene329477	204.016967572483	286.834925118864	308.830767330271	136.413317022512	187.374013228553	87.3122701576951
solea_v4.0_unigene329474	59.3503905665404	38.3793209666085	37.0596920796326	81.847990213507	58.7840041501343	59.0641827537349
solea_v4.0_unigene329475	63.0597899769492	80.798570456018	47.3540509906416	32.0972510641204	66.1320046689011	35.9521112414038
solea_v4.0_unigene36728	357.957043104447	399.952923757289	382.950151489536	292.084984683496	288.409020361597	187.464580044463
solea_v4.0_unigene36729	749.298680902573	852.424918310989	840.019687138338	577.750519154167	690.712048764078	778.106407581812
solea_v4.0_unigene36722	116.846081427876	129.277712729629	119.414563367705	101.106340851979	157.982011153486	141.240437019801
solea_v4.0_unigene36720	313.444250179542	236.335818583853	257.358972775226	450.966377450891	387.607027364948	585.50581164572
solea_v4.0_unigene36726	459.965526890688	482.771458474707	415.892100004765	150.857080001366	183.70001296917	151.512468803059
solea_v4.0_unigene36727	2785.75895721699	2706.7521102766	2658.00347082254	1643.37925448296	2702.22719077649	1363.61221922753
solea_v4.0_unigene36724	50.0768920405185	46.4591780122103	59.7072816838525	64.1945021282408	47.7620033719841	71.9042224828077
solea_v4.0_unigene36725	4627.47576448495	4708.53669332445	4813.64222678783	3082.94096470876	3980.77928104191	3153.51375746028
solea_v4.0_unigene62183	29.6751952832702	22.2196068754049	20.5887178220181	28.8875259577083	33.0660023344506	64.200198645364
solea_v4.0_unigene62188	248.529760497388	266.635282504859	175.004101487154	146.042492341748	259.017018286529	141.240437019801
[truncated: 69,611 more rows]
