# Supplementary material for: An improved de novo assembling and polishing of Solea senegalensis transcriptome shed light on retinoic acid signalling in larvae
Source: Sci Rep. 2020 Nov 26;10:20654. doi: 10.1038/s41598-020-77201-z (PMC7691524; doi:10.1038/s41598-020-77201-z)
Supplement: Supplementary file 3 — Supplementary file 5. [file 41598_2020_77201_MOESM3_ESM.zip › v4.0_counts.tsv]

	ctrl_24h_1	ctrl_24h_2	ctrl_24h_3	ctrl_48h_1	ctrl_48h_2	ctrl_48h_3	trt_DEAB_24h_1	trt_DEAB_24h_2	trt_DEAB_24h_3	trt_DEAB_48h_1	trt_DEAB_48h_2	trt_DEAB_48h_3	trt_TTNPB_24h_1	trt_TTNPB_24h_2	trt_TTNPB_24h_3	trt_TTNPB_48h_1	trt_TTNPB_48h_2	trt_TTNPB_48h_3
solea_v4.0_unigene359123	0	0	0	4	2	0	0	0	0	0	0	0	0	0	4	0	0	0
solea_v4.0_unigene359122	0	0	0	0	0	0	0	0	0	0	0	0	0	0	0	0	0	0
solea_v4.0_unigene359121	0	0	0	0	0	0	0	0	0	0	0	0	0	0	0	0	0	0
solea_v4.0_unigene359120	0	0	0	0	0	0	0	0	0	0	0	0	0	0	0	0	0	0
solea_v4.0_unigene359127	0	0	0	0	0	0	0	0	0	0	0	0	0	0	0	0	0	0
solea_v4.0_unigene359126	0	0	0	0	0	2	0	0	0	0	0	0	0	0	0	0	0	0
solea_v4.0_unigene359125	0	0	0	2	0	0	0	0	0	0	0	0	0	0	0	0	0	0
solea_v4.0_unigene359124	0	0	0	0	0	2	0	0	0	0	0	0	0	0	0	0	0	0
solea_v4.0_unigene359129	0	0	0	0	0	0	0	0	0	0	0	0	0	0	0	0	0	0
solea_v4.0_unigene359128	0	0	0	0	0	0	0	0	0	0	0	0	0	0	0	0	0	0
solea_v4.0_unigene147501	0	0	0	0	0	0	0	0	0	0	0	0	0	0	0	0	0	0
solea_v4.0_unigene431885	0	0	0	0	0	0	0	0	0	0	0	0	0	0	0	0	0	0
solea_v4.0_unigene150677	0	0	0	0	0	0	0	0	0	0	0	0	0	0	0	0	0	0
solea_v4.0_unigene152303	0	0	0	0	0	0	0	0	0	0	0	0	0	0	0	0	0	0
solea_v4.0_unigene221642	0	0	0	0	0	0	0	0	0	0	0	0	0	0	0	0	0	0
solea_v4.0_unigene221643	0	0	0	0	0	0	0	0	0	0	0	0	0	0	0	0	0	0
solea_v4.0_unigene487938	2	2	2	0	0	0	0	0	0	0	0	0	2	0	0	0	2	0
solea_v4.0_unigene487939	0	0	2	0	0	0	0	0	0	4	0	0	0	0	0	2	0	0
solea_v4.0_unigene221646	0	0	0	0	2	0	0	2	0	0	0	0	0	0	0	0	0	0
solea_v4.0_unigene221647	0	0	0	0	0	0	0	0	0	0	0	0	0	0	0	0	0	0
solea_v4.0_unigene221644	0	0	0	0	0	0	0	0	0	0	0	0	0	0	0	0	0	0
solea_v4.0_unigene221645	0	0	0	0	0	0	0	0	0	0	0	0	0	0	0	0	0	0
solea_v4.0_unigene487932	0	0	0	0	0	0	0	0	0	0	0	0	0	0	0	0	0	0
solea_v4.0_unigene487933	0	0	0	0	0	0	0	0	0	0	0	0	0	0	0	0	0	0
solea_v4.0_unigene487930	0	0	0	0	0	0	0	0	0	0	0	0	0	0	0	2	0	0
solea_v4.0_unigene221649	0	0	0	0	0	0	0	0	0	0	0	0	0	0	0	0	0	0
solea_v4.0_unigene487936	6	2	0	6	0	2	2	4	0	4	4	0	0	6	2	0	0	4
solea_v4.0_unigene487937	0	0	0	0	0	0	0	0	0	0	0	0	0	0	0	0	0	0
solea_v4.0_unigene487934	0	0	0	2	0	0	2	0	0	2	0	2	0	0	0	2	0	0
solea_v4.0_unigene431882	0	4	0	0	0	6	2	2	0	10	0	4	0	4	4	2	6	2
solea_v4.0_unigene437067	0	0	0	0	0	0	0	0	0	0	0	0	0	0	0	0	0	0
solea_v4.0_unigene684988	0	0	0	0	0	0	0	0	0	0	0	0	0	0	0	0	0	0
solea_v4.0_unigene437065	0	0	0	0	0	0	0	0	0	0	0	0	0	0	0	0	0	0
solea_v4.0_unigene437064	0	0	0	0	0	0	0	0	0	0	0	0	0	0	0	0	0	0
solea_v4.0_unigene437063	0	0	0	0	0	0	0	0	0	0	0	0	0	0	0	0	0	0
solea_v4.0_unigene437062	0	0	0	2	0	0	0	2	0	2	0	0	0	2	0	0	0	2
solea_v4.0_unigene437061	0	0	0	0	0	0	0	0	0	0	0	0	0	0	0	0	0	0
solea_v4.0_unigene739	274	276	240	366	196	384	302	360	218	640	282	514	138	230	186	264	318	334
solea_v4.0_unigene736	144	108	152	180	116	156	130	126	58	290	164	164	84	130	122	164	212	134
solea_v4.0_unigene737	284	234	218	230	136	252	298	118	134	370	284	278	180	272	202	272	276	198
solea_v4.0_unigene734	202	148	172	326	168	264	214	248	132	462	230	334	154	182	166	220	250	226
solea_v4.0_unigene735	44	26	42	40	18	40	42	36	36	78	46	60	34	44	38	28	42	64
solea_v4.0_unigene732	0	2	0	2	2	0	2	2	2	8	0	2	2	2	4	2	4	2
solea_v4.0_unigene733	0	0	2	2	0	2	2	0	0	0	2	0	0	0	0	0	0	2
solea_v4.0_unigene730	2	2	2	14	4	12	10	6	14	42	16	14	8	14	6	6	12	8
solea_v4.0_unigene437068	0	0	0	0	0	0	0	0	0	0	0	0	0	0	0	0	0	0
solea_v4.0_unigene608306	0	0	0	0	0	0	0	0	0	0	0	0	0	0	0	0	0	0
solea_v4.0_unigene608307	0	0	0	0	0	0	0	0	0	0	0	0	0	0	0	0	0	0
solea_v4.0_unigene608304	0	4	0	0	0	0	0	0	0	0	0	0	0	0	0	0	0	0
solea_v4.0_unigene608305	0	0	0	0	0	0	0	0	0	0	0	0	0	0	0	0	0	0
solea_v4.0_unigene608302	0	0	0	0	0	0	0	0	0	0	0	0	0	0	0	0	0	0
solea_v4.0_unigene608303	0	0	0	0	0	0	0	0	0	0	0	0	0	0	0	0	0	0
solea_v4.0_unigene608300	0	0	0	0	0	0	0	0	0	0	0	0	0	0	0	0	0	0
solea_v4.0_unigene608301	0	0	0	0	0	0	0	0	0	0	0	0	0	0	0	0	0	0
solea_v4.0_unigene527634	0	0	0	2	0	0	0	0	0	0	0	0	0	0	2	0	0	0
solea_v4.0_unigene482142	0	0	0	0	0	0	0	0	0	0	0	0	0	0	0	0	0	2
solea_v4.0_unigene608308	2	0	0	0	0	0	0	0	0	0	0	0	0	0	2	2	2	0
solea_v4.0_unigene608309	0	0	0	0	0	0	0	0	0	0	0	0	0	0	0	0	0	0
solea_v4.0_unigene363395	0	0	0	2	0	0	0	0	0	0	0	0	0	0	0	0	0	0
solea_v4.0_unigene363394	0	0	0	0	0	0	0	0	0	0	0	0	0	0	0	0	0	0
solea_v4.0_unigene63304	0	0	0	0	0	2	2	0	2	2	0	2	0	2	0	0	4	2
solea_v4.0_unigene63305	2	0	0	0	0	0	0	0	0	0	0	0	0	0	0	0	0	0
solea_v4.0_unigene63302	0	0	0	2	0	4	2	0	0	0	2	0	0	0	0	0	4	2
solea_v4.0_unigene363390	0	0	0	2	0	4	0	0	0	0	0	0	0	0	0	2	0	0
solea_v4.0_unigene363393	0	0	0	4	0	0	0	0	0	0	0	0	0	0	0	0	0	0
solea_v4.0_unigene363392	0	0	0	0	0	0	0	0	0	0	0	0	0	0	0	0	0	0
solea_v4.0_unigene363399	0	0	0	0	0	0	0	2	0	0	0	0	0	0	0	0	0	0
solea_v4.0_unigene363398	0	0	0	0	0	0	0	0	0	0	0	0	0	0	0	0	0	0
solea_v4.0_unigene63308	28	28	32	52	30	48	24	34	28	86	36	22	24	18	14	28	30	44
solea_v4.0_unigene63309	2	0	0	2	0	6	0	0	2	0	0	0	0	4	0	0	0	0
solea_v4.0_unigene216697	0	0	0	0	0	0	0	0	0	0	0	0	0	0	0	0	0	0
solea_v4.0_unigene216696	0	0	0	0	0	0	0	0	0	0	0	0	0	0	0	0	0	0
solea_v4.0_unigene216695	0	0	0	0	0	0	0	0	0	0	0	0	0	0	0	0	0	0
solea_v4.0_unigene216694	0	0	0	0	0	0	0	0	0	0	0	0	0	0	0	0	0	0
solea_v4.0_unigene216693	0	0	0	0	0	0	0	0	0	0	0	0	0	0	0	0	0	0
solea_v4.0_unigene216692	0	0	0	0	0	0	0	0	0	0	0	0	0	0	0	0	0	0
solea_v4.0_unigene216691	0	0	0	0	0	0	0	0	0	0	0	0	0	0	0	0	0	0
solea_v4.0_unigene216690	0	0	0	0	0	0	0	0	0	0	0	0	0	0	0	0	0	0
solea_v4.0_unigene306366	0	0	0	0	0	0	0	0	0	0	0	0	0	0	0	0	0	0
solea_v4.0_unigene57070	0	0	0	0	0	0	0	0	0	0	0	0	0	0	0	0	0	0
solea_v4.0_unigene684982	0	0	0	0	0	0	0	0	0	0	0	0	0	0	0	0	4	0
solea_v4.0_unigene216699	0	2	0	0	0	0	0	0	0	0	0	0	0	0	0	0	0	0
solea_v4.0_unigene216698	0	0	0	0	0	0	0	0	0	0	0	0	0	0	0	0	0	0
solea_v4.0_unigene539828	0	0	0	0	0	0	0	0	0	0	0	0	0	0	0	0	0	0
solea_v4.0_unigene539829	0	0	0	0	0	0	0	0	0	0	0	0	0	0	0	0	0	0
solea_v4.0_unigene229419	4	2	0	0	0	0	4	0	0	4	0	2	2	0	2	0	0	0
solea_v4.0_unigene229418	48	34	34	80	26	58	56	56	54	96	48	74	40	38	58	36	52	36
solea_v4.0_unigene229417	36	52	36	68	32	40	28	54	16	44	62	46	8	26	24	60	36	38
solea_v4.0_unigene475583	0	0	0	0	0	0	0	0	0	0	0	0	0	0	0	0	0	0
solea_v4.0_unigene229415	24	18	28	46	14	6	8	18	0	22	22	20	12	12	10	16	28	30
solea_v4.0_unigene229414	70	76	36	92	22	38	40	48	36	90	60	46	32	50	24	66	48	74
solea_v4.0_unigene475586	0	0	0	0	0	0	0	0	0	0	0	0	0	0	0	0	0	0
solea_v4.0_unigene475587	0	0	0	0	0	0	0	0	0	0	0	0	0	0	0	0	0	0
solea_v4.0_unigene475584	0	8	0	4	0	4	6	6	4	8	2	10	0	2	0	0	2	4
solea_v4.0_unigene539825	0	0	0	0	0	2	0	4	2	2	2	0	0	0	0	0	0	0
solea_v4.0_unigene124815	2	0	0	2	2	0	2	2	2	2	2	10	0	0	2	6	2	0
solea_v4.0_unigene667104	0	0	0	0	0	0	0	0	0	0	0	0	0	0	0	0	0	0
solea_v4.0_unigene221641	0	0	0	0	0	0	0	0	0	0	0	0	0	0	0	0	0	0
solea_v4.0_unigene177521	0	0	0	0	0	0	0	0	0	0	0	0	0	0	0	0	0	0
solea_v4.0_unigene167298	0	0	0	0	0	0	0	0	0	0	0	0	0	0	0	0	0	0
solea_v4.0_unigene167299	0	0	0	0	0	0	0	0	0	0	0	4	0	0	0	0	0	2
solea_v4.0_unigene157706	0	0	0	0	0	0	0	0	0	0	0	0	0	0	0	0	0	0
solea_v4.0_unigene262134	0	0	0	0	0	0	0	0	0	0	0	0	0	0	0	0	0	0
solea_v4.0_unigene167292	0	0	0	0	0	0	0	0	0	0	0	0	0	0	0	0	0	0
solea_v4.0_unigene167293	0	0	0	0	0	0	0	0	0	0	0	0	0	0	0	0	0	0
solea_v4.0_unigene167290	0	0	0	0	0	0	0	0	0	0	0	0	0	0	0	0	0	0
solea_v4.0_unigene167291	2	0	0	0	0	0	0	2	0	0	0	0	0	0	0	0	0	0
solea_v4.0_unigene167296	0	0	0	0	0	0	0	0	0	0	0	0	0	0	0	0	0	0
solea_v4.0_unigene167297	0	0	0	0	0	0	0	0	0	0	0	0	0	0	0	0	0	0
solea_v4.0_unigene167294	0	0	0	0	0	0	0	0	0	0	0	0	0	0	0	0	0	0
solea_v4.0_unigene167295	0	0	0	0	0	0	0	0	0	0	0	0	0	0	0	0	0	0
solea_v4.0_unigene96856	14	12	16	16	6	12	6	10	2	20	14	20	6	2	0	12	8	12
solea_v4.0_unigene96857	24	32	32	42	10	32	22	32	16	86	52	42	12	24	12	42	50	54
solea_v4.0_unigene96854	18	20	20	18	0	10	4	22	6	40	10	14	2	10	10	10	20	14
solea_v4.0_unigene96855	20	22	36	30	18	60	10	18	12	68	30	36	4	10	8	12	42	34
solea_v4.0_unigene96852	4	4	2	8	6	2	4	0	4	8	8	2	0	2	4	8	14	6
solea_v4.0_unigene96853	0	0	0	0	0	0	0	0	0	0	0	0	0	0	0	0	0	0
solea_v4.0_unigene96850	38	22	18	40	10	30	16	36	12	64	10	40	2	8	14	20	36	30
solea_v4.0_unigene96851	74	104	66	98	58	94	86	82	72	172	92	126	64	92	70	106	102	76
solea_v4.0_unigene262131	0	0	0	0	0	0	0	0	0	0	0	0	0	0	0	0	0	0
solea_v4.0_unigene221648	0	0	0	0	0	0	0	0	0	0	0	0	0	0	0	0	0	0
solea_v4.0_unigene96858	4	2	0	4	0	6	10	4	2	4	2	4	2	4	0	2	0	4
solea_v4.0_unigene96859	0	0	0	0	0	0	0	0	2	0	0	0	0	0	0	0	0	0
solea_v4.0_unigene305092	0	0	0	0	0	0	0	0	0	0	0	0	0	0	0	0	0	0
solea_v4.0_unigene487931	0	0	0	0	0	0	0	0	0	0	0	0	0	0	0	0	0	0
solea_v4.0_unigene177527	0	2	0	0	0	0	0	0	0	0	0	0	0	0	0	0	0	0
solea_v4.0_unigene193399	0	0	0	0	0	0	0	0	0	0	0	0	0	2	0	0	4	0
solea_v4.0_unigene177526	0	0	0	2	0	0	0	0	0	0	0	0	0	0	0	0	0	0
solea_v4.0_unigene209144	0	0	0	0	0	0	0	0	0	0	0	0	0	0	0	0	0	0
solea_v4.0_unigene79923	0	0	0	0	0	0	0	0	0	0	0	0	0	0	0	0	0	0
solea_v4.0_unigene591473	160	134	136	178	106	106	144	152	76	176	192	148	106	142	114	230	180	188
solea_v4.0_unigene79922	0	0	0	0	2	4	2	2	0	0	0	4	0	2	0	0	0	0
solea_v4.0_unigene554029	0	0	0	0	0	0	4	0	0	0	0	0	0	0	0	0	0	0
solea_v4.0_unigene554028	0	0	0	0	0	0	0	0	0	0	0	0	0	0	0	0	0	0
solea_v4.0_unigene554027	0	0	0	0	0	0	0	0	0	0	0	0	0	0	0	0	0	0
solea_v4.0_unigene554026	0	0	2	8	0	0	0	0	0	0	0	0	0	4	0	0	0	0
solea_v4.0_unigene554025	0	0	0	0	0	0	0	0	2	0	0	0	0	0	0	0	0	0
solea_v4.0_unigene554024	0	0	0	0	0	2	0	2	8	0	0	2	0	0	0	2	0	0
solea_v4.0_unigene554023	0	0	0	0	0	0	0	0	0	0	0	4	0	0	0	0	0	2
solea_v4.0_unigene554022	0	0	0	0	4	0	0	0	0	0	0	2	0	0	0	0	0	2
solea_v4.0_unigene554021	4	0	0	0	2	0	0	0	0	0	2	0	0	0	0	0	0	0
solea_v4.0_unigene554020	0	0	0	0	0	0	0	0	0	2	0	0	0	0	0	0	0	0
solea_v4.0_unigene540044	0	0	0	0	0	0	0	0	0	0	0	0	0	0	0	0	0	0
solea_v4.0_unigene540045	0	0	0	2	0	0	0	0	0	0	0	2	0	0	0	0	0	0
solea_v4.0_unigene540046	0	0	0	0	0	0	0	0	0	0	0	0	0	0	2	4	0	0
solea_v4.0_unigene78024	0	2	0	0	0	0	0	0	0	0	0	4	0	0	0	2	0	0
solea_v4.0_unigene78023	0	2	2	0	0	6	0	4	2	8	0	6	0	0	0	2	2	4
solea_v4.0_unigene540041	148	148	114	82	58	108	58	40	44	68	96	66	52	116	92	100	82	106
solea_v4.0_unigene78021	4	4	2	4	0	6	6	0	8	2	4	4	2	0	0	10	2	0
solea_v4.0_unigene540043	0	0	2	0	0	0	0	0	0	0	0	0	0	0	0	0	0	4
solea_v4.0_unigene79926	36	26	22	56	22	44	50	30	28	74	26	64	16	18	20	34	38	24
solea_v4.0_unigene540048	0	0	0	0	0	0	0	2	0	4	0	4	0	0	0	0	0	0
solea_v4.0_unigene540049	0	4	0	0	0	4	0	0	0	0	2	0	0	0	0	0	0	2
solea_v4.0_unigene78029	0	0	2	0	0	4	0	0	0	0	0	4	0	0	0	0	2	0
solea_v4.0_unigene78028	16	18	22	46	10	22	18	34	8	86	28	36	10	18	14	28	28	24
solea_v4.0_unigene199994	10	4	6	10	0	6	4	6	8	4	4	6	0	0	0	10	6	10
solea_v4.0_unigene602282	22	18	12	14	2	8	26	26	22	32	26	46	12	20	6	16	52	28
solea_v4.0_unigene166652	0	0	0	0	0	0	0	0	0	0	0	0	0	0	0	0	0	0
solea_v4.0_unigene193391	0	0	0	0	0	0	0	0	0	0	0	0	0	0	0	0	0	0
solea_v4.0_unigene287878	0	0	0	0	0	2	0	0	0	0	0	0	0	0	0	0	0	0
solea_v4.0_unigene521577	0	2	4	0	0	0	0	0	2	0	0	0	0	0	0	0	0	0
solea_v4.0_unigene305098	0	0	0	0	0	2	0	0	0	0	0	0	2	0	0	0	2	0
solea_v4.0_unigene150197	0	0	0	0	0	0	0	2	0	0	0	0	0	0	0	0	2	2
solea_v4.0_unigene150196	0	0	0	4	0	0	0	0	0	0	0	0	0	0	0	0	0	0
solea_v4.0_unigene150195	0	0	0	0	0	0	0	0	0	6	0	0	0	0	0	0	0	0
solea_v4.0_unigene150194	0	0	0	0	0	0	0	0	0	0	0	0	0	0	0	0	0	0
solea_v4.0_unigene150193	0	0	0	0	0	0	0	0	0	0	0	0	0	0	0	0	2	0
solea_v4.0_unigene738	180	158	148	490	162	304	330	240	198	656	208	466	102	160	192	222	314	264
solea_v4.0_unigene150191	0	0	0	0	0	0	0	0	0	0	0	0	0	0	0	0	0	0
solea_v4.0_unigene150190	0	0	0	0	0	0	0	2	0	0	2	0	0	2	0	0	2	0
solea_v4.0_unigene199990	2	0	0	0	0	0	0	0	0	0	0	0	0	2	0	0	0	0
solea_v4.0_unigene542173	2	2	2	0	0	0	0	0	0	0	0	0	0	0	0	0	0	0
solea_v4.0_unigene437060	0	0	0	0	0	0	2	0	0	0	0	0	2	0	0	0	0	2
solea_v4.0_unigene150199	0	0	0	0	0	0	0	0	0	0	0	0	0	0	0	0	0	0
solea_v4.0_unigene150198	2	0	2	8	0	4	2	2	0	4	6	2	0	0	2	0	4	0
solea_v4.0_unigene582338	0	0	0	0	0	0	0	0	0	0	0	0	0	0	0	0	0	0
solea_v4.0_unigene582339	0	0	0	0	0	0	0	0	0	0	0	0	0	0	0	0	0	0
solea_v4.0_unigene147469	0	0	0	0	0	0	0	0	0	0	0	0	0	0	0	0	0	0
solea_v4.0_unigene147468	0	0	0	0	0	0	0	0	0	0	0	0	0	0	0	0	0	0
solea_v4.0_unigene200566	0	0	0	0	0	0	0	0	0	0	0	0	0	0	0	0	0	0
solea_v4.0_unigene193396	0	0	0	0	0	0	0	0	0	0	0	0	0	0	0	0	0	0
solea_v4.0_unigene582330	0	0	0	0	0	0	0	0	4	0	0	0	0	0	0	0	0	0
solea_v4.0_unigene582331	0	0	0	0	0	0	0	0	0	0	0	0	0	0	0	0	0	0
solea_v4.0_unigene147461	0	0	0	0	0	2	0	0	0	0	0	0	0	0	0	0	0	2
solea_v4.0_unigene147460	0	0	0	0	0	0	0	0	0	0	0	0	0	0	0	0	0	0
solea_v4.0_unigene582334	0	0	0	2	0	0	0	0	0	0	2	2	0	0	0	0	0	0
solea_v4.0_unigene582335	0	0	0	0	4	0	0	0	0	0	0	0	0	0	0	0	0	0
solea_v4.0_unigene147465	0	0	0	0	0	0	0	0	0	0	0	0	0	0	0	0	0	0
solea_v4.0_unigene582337	2	0	0	0	0	0	0	0	0	0	0	0	0	0	0	0	0	0
solea_v4.0_unigene297870	0	0	0	0	0	0	0	0	0	0	0	2	0	0	0	0	0	0
solea_v4.0_unigene297871	2	0	2	0	0	0	0	0	0	0	0	0	0	0	0	0	0	0
solea_v4.0_unigene297872	0	0	0	0	0	0	0	0	0	0	0	0	0	0	0	0	0	0
solea_v4.0_unigene297873	0	0	0	0	0	0	0	0	0	0	0	0	0	0	0	0	0	0
solea_v4.0_unigene297874	0	0	0	0	0	0	0	0	0	0	0	0	0	0	0	0	0	0
solea_v4.0_unigene688938	4	14	12	12	4	8	30	20	24	34	10	36	8	10	6	4	6	2
solea_v4.0_unigene297876	0	0	0	0	0	0	0	0	0	0	0	0	0	0	0	0	0	0
solea_v4.0_unigene297877	0	0	0	0	0	0	0	0	0	0	0	0	0	0	0	0	0	0
solea_v4.0_unigene646133	0	0	0	0	0	0	0	0	0	0	0	0	0	0	0	0	0	0
solea_v4.0_unigene688934	0	0	0	0	0	0	0	0	0	0	0	0	0	0	0	0	0	0
solea_v4.0_unigene646131	0	0	0	0	0	0	0	0	0	0	0	0	0	0	0	0	0	0
solea_v4.0_unigene688936	0	2	0	2	2	0	0	0	0	2	0	0	2	2	0	0	0	4
solea_v4.0_unigene688931	0	0	0	0	0	0	0	0	0	0	0	0	0	0	0	0	0	0
solea_v4.0_unigene688930	0	0	0	0	0	0	0	0	0	0	0	0	0	0	0	0	0	0
solea_v4.0_unigene646135	0	0	0	0	0	0	0	0	0	0	0	0	0	0	0	0	0	0
solea_v4.0_unigene688932	0	0	0	0	0	0	0	0	0	0	0	0	0	0	0	0	0	0
solea_v4.0_unigene372470	0	0	0	0	0	0	0	0	0	0	0	0	0	0	0	0	0	0
solea_v4.0_unigene112530	14	0	10	10	6	10	6	4	2	10	8	4	2	12	2	10	8	8
solea_v4.0_unigene217168	0	0	0	0	0	0	0	2	0	0	0	0	0	0	0	0	0	0
solea_v4.0_unigene311057	0	0	0	0	0	0	0	0	0	0	0	0	0	0	0	0	0	2
solea_v4.0_unigene217169	0	0	0	0	0	0	0	0	0	2	0	0	0	0	0	0	0	0
solea_v4.0_unigene386972	0	0	0	0	0	0	0	0	0	0	0	0	0	0	0	0	0	0
solea_v4.0_unigene112536	0	0	0	0	0	0	0	0	0	0	0	0	0	0	0	0	0	0
solea_v4.0_unigene197350	0	0	0	0	0	0	0	0	0	0	0	0	0	0	0	0	0	0
solea_v4.0_unigene197351	0	0	0	0	0	0	0	0	0	0	0	0	0	0	0	0	0	0
solea_v4.0_unigene197352	12	0	2	8	0	0	2	4	6	2	0	2	0	0	0	4	0	4
solea_v4.0_unigene197353	0	0	0	6	0	0	0	0	0	0	0	0	0	0	0	0	0	8
solea_v4.0_unigene197354	0	0	0	0	0	0	0	0	0	0	0	0	0	0	0	0	0	0
solea_v4.0_unigene197355	0	0	0	0	0	0	0	0	0	2	0	0	0	0	0	0	0	0
solea_v4.0_unigene197356	0	0	0	0	0	0	0	0	0	0	0	0	0	0	0	0	0	0
solea_v4.0_unigene197357	0	0	0	0	0	0	0	0	0	0	0	0	0	0	0	0	0	0
solea_v4.0_unigene197358	4	10	10	8	4	2	2	6	0	6	8	4	12	12	4	8	4	4
solea_v4.0_unigene197359	0	0	0	0	0	0	0	0	0	0	0	0	0	0	0	0	0	0
solea_v4.0_unigene112534	0	0	0	0	0	0	0	0	0	0	0	0	0	0	0	0	0	2
solea_v4.0_unigene147503	0	0	0	0	0	0	0	0	0	0	0	0	0	0	0	0	0	0
solea_v4.0_unigene518949	12	6	2	6	0	12	20	14	2	4	10	10	2	6	4	16	14	14
solea_v4.0_unigene123225	0	0	2	0	0	0	0	0	0	0	0	0	0	0	0	0	0	4
solea_v4.0_unigene157875	0	0	0	0	0	0	0	0	0	0	0	0	0	0	0	0	0	0
solea_v4.0_unigene157874	0	0	0	0	0	0	0	0	0	0	0	0	0	0	0	0	0	4
solea_v4.0_unigene157877	0	0	0	0	0	0	0	0	0	0	0	0	0	0	0	0	0	0
solea_v4.0_unigene157876	0	0	0	0	0	0	0	0	0	0	0	0	0	0	0	0	0	0
solea_v4.0_unigene157871	0	0	0	0	0	0	0	0	0	0	0	0	0	0	0	0	0	0
solea_v4.0_unigene157870	0	0	0	0	0	0	0	0	0	0	0	0	0	0	0	0	0	0
solea_v4.0_unigene157873	0	0	0	0	0	0	0	2	0	0	0	0	0	0	0	0	0	0
solea_v4.0_unigene157872	0	0	0	0	0	0	0	0	0	0	0	0	0	0	0	0	0	0
solea_v4.0_unigene157879	0	0	0	0	0	0	0	0	0	0	0	0	0	0	0	0	0	0
solea_v4.0_unigene157878	0	0	0	0	0	0	0	0	0	0	0	0	0	0	0	0	2	0
solea_v4.0_unigene292832	0	0	0	0	0	0	0	0	0	0	0	0	0	0	0	0	0	0
solea_v4.0_unigene179940	0	0	0	0	0	0	0	0	0	0	0	0	0	0	0	0	0	0
solea_v4.0_unigene277241	0	0	0	0	0	0	0	0	0	0	0	0	0	0	0	0	0	0
solea_v4.0_unigene277240	0	0	0	0	0	0	0	0	0	0	0	0	0	0	0	0	0	0
solea_v4.0_unigene277243	0	0	0	0	0	0	0	0	0	0	0	0	0	0	0	0	0	0
solea_v4.0_unigene277242	0	0	0	0	0	0	0	0	0	0	0	0	0	0	0	0	0	0
solea_v4.0_unigene277245	0	0	0	0	0	0	0	0	0	0	0	0	0	2	0	0	0	0
solea_v4.0_unigene277244	0	0	0	0	0	0	0	0	0	0	0	0	0	0	0	0	0	0
solea_v4.0_unigene277247	0	0	0	0	0	0	0	0	0	0	0	0	0	0	0	0	0	0
solea_v4.0_unigene277246	0	0	0	0	0	0	0	0	0	0	0	0	0	0	0	0	0	0
solea_v4.0_unigene277249	0	0	0	0	0	0	0	0	0	0	0	0	0	0	0	0	0	0
solea_v4.0_unigene277248	0	0	0	0	0	0	0	0	0	0	0	0	0	0	0	0	2	0
solea_v4.0_unigene157461	0	0	0	0	0	0	0	0	0	0	0	0	0	0	0	0	0	0
solea_v4.0_unigene65911	0	0	0	0	4	0	0	2	2	0	2	6	0	2	2	0	0	0
solea_v4.0_unigene63306	0	0	2	0	0	4	0	2	0	4	2	0	0	0	0	0	0	0
solea_v4.0_unigene65913	5466	4828	4994	7868	5204	6414	8758	5930	5466	11450	7596	7676	6466	8012	5480	7460	6986	6528
solea_v4.0_unigene65912	122	130	128	128	80	136	148	120	102	166	132	136	140	154	114	152	124	140
solea_v4.0_unigene65915	2	8	12	24	8	40	20	2	22	68	14	38	8	14	2	14	10	12
solea_v4.0_unigene65914	504	506	530	504	170	262	602	610	318	382	500	216	370	582	260	366	286	244
solea_v4.0_unigene65917	40	38	48	60	30	40	38	46	22	74	36	84	22	22	26	48	52	38
solea_v4.0_unigene65916	0	0	2	0	0	0	0	0	0	0	0	4	0	0	0	0	0	0
solea_v4.0_unigene65919	166	164	132	172	78	164	198	162	66	350	158	210	130	150	96	164	154	140
solea_v4.0_unigene65918	1150	964	1008	1784	1054	1528	1372	1170	1006	2716	1254	2164	874	1042	982	1424	1540	1278
solea_v4.0_unigene200567	0	0	0	2	0	0	0	0	0	0	0	0	0	0	0	2	0	0
solea_v4.0_unigene237400	4	4	2	14	0	0	2	6	2	10	2	8	10	6	2	6	10	6
solea_v4.0_unigene33681	0	0	0	6	12	2	0	0	0	0	0	12	0	0	0	2	6	2
solea_v4.0_unigene193983	0	0	0	0	0	0	0	0	0	0	0	0	0	0	0	0	0	0
solea_v4.0_unigene16152	32	32	22	44	12	44	34	22	22	56	30	56	30	22	24	10	54	30
solea_v4.0_unigene363396	0	0	0	2	0	0	0	0	0	0	0	0	0	0	0	0	0	0
solea_v4.0_unigene239613	0	0	0	0	0	0	0	0	0	0	0	0	0	0	0	0	0	0
solea_v4.0_unigene193985	0	0	0	0	0	0	0	0	0	0	0	0	0	0	0	0	0	0
solea_v4.0_unigene642143	0	0	0	0	0	0	0	0	0	0	0	0	0	0	0	0	0	0
solea_v4.0_unigene359974	0	0	0	0	0	0	0	0	0	0	0	0	0	0	0	0	0	0
solea_v4.0_unigene359975	0	2	0	2	0	0	2	0	0	0	0	0	0	0	0	0	0	0
solea_v4.0_unigene359976	2	0	0	4	0	0	0	0	0	0	0	0	0	2	0	0	0	4
solea_v4.0_unigene359977	0	0	0	0	0	0	0	0	0	0	0	0	0	0	0	0	0	0
solea_v4.0_unigene359970	0	0	0	2	0	0	0	0	0	0	2	0	0	0	0	0	0	2
solea_v4.0_unigene63300	0	0	0	0	0	0	0	0	0	0	0	0	0	0	0	0	0	0
solea_v4.0_unigene359972	0	4	10	16	8	0	0	0	0	0	0	0	16	8	0	0	0	6
solea_v4.0_unigene359973	0	0	0	2	0	0	0	0	0	0	0	0	0	0	0	0	0	0
solea_v4.0_unigene193986	0	0	0	0	0	0	0	0	0	0	0	0	0	0	0	0	0	0
solea_v4.0_unigene359978	2	2	2	4	0	4	2	4	0	10	6	0	0	0	0	4	4	4
solea_v4.0_unigene359979	0	0	0	0	0	0	2	0	0	0	0	0	0	0	0	0	0	0
solea_v4.0_unigene193989	0	0	0	0	0	0	0	0	2	2	0	6	2	0	4	4	6	4
solea_v4.0_unigene237409	0	0	0	0	0	0	0	0	0	0	0	0	0	0	0	0	0	0
solea_v4.0_unigene140113	0	0	0	0	0	0	0	0	0	0	2	0	0	0	0	0	0	0
solea_v4.0_unigene343672	0	0	0	0	0	0	0	0	0	0	0	0	0	0	0	0	0	0
solea_v4.0_unigene237408	0	0	0	0	0	0	0	0	0	0	0	0	0	0	0	0	0	0
solea_v4.0_unigene667213	0	0	0	0	0	0	0	0	0	0	0	0	0	0	0	0	0	0
solea_v4.0_unigene140116	0	0	0	0	0	0	0	0	0	0	0	0	0	0	0	0	0	0
solea_v4.0_unigene199388	0	0	0	0	0	0	0	0	0	0	0	0	0	0	0	0	0	0
solea_v4.0_unigene440658	6	2	10	8	0	8	12	4	2	2	6	2	6	8	8	10	8	2
solea_v4.0_unigene642148	0	0	0	0	0	0	0	0	0	0	0	0	0	0	0	0	0	0
solea_v4.0_unigene642149	0	0	0	0	0	0	0	0	0	0	0	0	0	0	0	0	0	0
solea_v4.0_unigene194878	0	0	0	2	2	0	0	0	0	0	0	2	0	0	0	0	0	0
solea_v4.0_unigene194879	0	2	2	0	0	0	0	0	0	2	0	6	0	0	0	0	0	2
solea_v4.0_unigene536968	4	0	0	2	0	0	0	0	0	0	0	0	0	0	0	2	0	0
solea_v4.0_unigene536969	0	0	2	0	0	0	2	0	0	0	4	0	4	0	0	2	0	0
solea_v4.0_unigene536962	2	2	0	0	0	2	0	0	4	4	2	0	0	6	0	0	0	0
solea_v4.0_unigene536963	0	0	2	8	0	2	0	4	0	6	2	0	0	4	2	4	2	0
solea_v4.0_unigene536960	44	42	22	32	26	40	42	30	12	66	58	52	8	26	18	30	38	40
solea_v4.0_unigene194873	0	0	0	0	0	0	0	0	0	0	0	0	0	0	0	0	0	0
solea_v4.0_unigene194874	0	0	0	0	0	0	0	0	0	0	0	0	0	0	0	0	0	0
solea_v4.0_unigene536967	76	62	84	72	38	30	60	76	16	98	86	32	44	54	60	84	66	74
solea_v4.0_unigene194876	0	0	0	0	0	0	0	0	0	0	0	0	0	0	0	0	0	0
solea_v4.0_unigene194877	0	0	0	0	0	4	0	0	0	0	0	0	0	0	0	2	0	0
solea_v4.0_unigene20727	142	118	114	288	150	232	254	154	172	508	192	298	146	136	134	156	208	152
solea_v4.0_unigene49030	2	0	0	0	2	0	0	0	0	0	0	0	0	4	0	4	0	0
solea_v4.0_unigene49031	6	4	10	10	6	6	0	8	8	6	10	8	0	0	2	18	16	8
solea_v4.0_unigene212857	0	0	0	0	0	0	0	0	0	0	0	0	0	0	0	0	0	0
solea_v4.0_unigene212856	0	0	0	0	0	0	0	0	0	0	0	0	0	0	0	0	0	0
solea_v4.0_unigene302325	0	0	0	0	0	0	0	0	0	0	0	0	0	0	0	0	0	0
solea_v4.0_unigene212850	0	0	0	0	0	0	0	0	0	0	0	0	0	0	0	0	0	0
solea_v4.0_unigene212853	0	0	0	0	0	0	0	0	0	0	0	0	0	0	0	0	0	0
solea_v4.0_unigene49037	2	26	16	20	4	4	2	14	2	18	8	14	12	0	0	12	14	10
solea_v4.0_unigene49038	6	14	18	12	10	28	14	12	16	30	24	12	24	24	32	114	116	130
solea_v4.0_unigene49039	2	2	2	4	0	0	0	0	0	0	0	0	0	6	0	0	4	0
solea_v4.0_unigene541394	0	0	0	0	0	0	0	0	0	0	0	0	0	0	0	0	0	0
solea_v4.0_unigene212859	0	0	0	0	0	0	0	0	0	0	0	0	0	0	0	0	0	0
solea_v4.0_unigene212858	0	0	0	0	0	0	0	0	0	0	0	0	0	0	0	0	0	0
solea_v4.0_unigene578134	0	0	0	4	0	2	0	0	2	2	0	0	0	0	0	0	4	0
solea_v4.0_unigene123085	2	0	0	0	0	0	0	0	0	4	0	4	0	0	0	0	0	0
solea_v4.0_unigene611420	0	0	0	0	0	0	0	0	0	0	0	0	0	0	0	0	0	0
solea_v4.0_unigene203505	0	0	0	0	0	0	0	0	0	0	0	0	0	0	0	0	0	0
solea_v4.0_unigene203504	0	0	0	0	0	0	0	0	0	0	0	0	0	4	0	0	0	0
solea_v4.0_unigene203507	0	0	0	0	0	4	0	0	0	0	0	2	0	0	0	0	2	0
solea_v4.0_unigene420994	2	2	2	8	0	4	6	6	2	0	10	4	4	4	2	4	2	0
solea_v4.0_unigene420993	0	0	0	0	0	0	0	0	0	0	0	0	0	0	0	0	0	0
solea_v4.0_unigene420992	0	0	0	0	0	2	0	2	0	0	0	0	0	0	0	0	0	0
solea_v4.0_unigene420991	10	6	8	18	4	14	18	20	10	20	14	22	6	6	6	4	10	22
solea_v4.0_unigene420990	2	0	4	6	0	0	8	0	2	8	10	2	0	0	4	4	2	8
solea_v4.0_unigene72067	0	0	0	0	0	0	0	0	0	0	0	0	0	0	0	0	0	0
solea_v4.0_unigene203509	0	0	0	0	0	0	0	0	0	0	0	0	0	0	0	0	0	0
solea_v4.0_unigene203508	0	0	0	0	0	0	0	0	0	0	0	0	0	0	0	0	0	0
solea_v4.0_unigene420999	0	0	0	0	0	0	0	0	0	0	0	0	0	0	0	0	0	0
solea_v4.0_unigene420998	0	0	0	0	0	0	0	0	0	0	0	0	0	0	0	0	0	0
solea_v4.0_unigene633692	0	0	0	0	0	0	0	0	0	0	0	0	0	0	0	0	0	0
solea_v4.0_unigene96004	108	134	124	124	92	130	212	126	126	232	116	140	150	170	180	102	164	128
solea_v4.0_unigene96007	26	24	14	14	12	26	44	24	20	46	16	32	30	22	20	6	16	14
solea_v4.0_unigene633691	0	0	0	0	0	0	0	0	0	0	0	0	0	0	0	0	0	0
solea_v4.0_unigene633696	0	0	0	0	0	0	0	0	0	0	0	0	0	0	0	0	0	0
solea_v4.0_unigene633697	0	0	0	0	0	0	0	0	0	0	0	0	0	0	0	0	0	0
solea_v4.0_unigene96003	2	0	0	0	0	0	0	0	0	2	0	2	0	0	0	0	0	2
solea_v4.0_unigene96002	0	0	0	0	0	0	0	0	2	0	0	0	0	0	0	0	0	0
solea_v4.0_unigene670983	2	6	4	4	6	4	0	6	0	10	6	0	2	2	0	2	6	2
solea_v4.0_unigene670982	10	4	10	28	2	20	2	28	0	14	12	24	0	2	2	6	24	16
solea_v4.0_unigene670981	0	0	0	0	2	2	0	0	0	0	0	2	0	2	0	0	2	0
solea_v4.0_unigene670980	32	30	22	56	24	36	64	30	22	74	52	32	20	42	26	34	50	32
solea_v4.0_unigene96009	14	10	22	16	2	6	2	16	2	24	26	2	6	12	12	12	8	10
solea_v4.0_unigene96008	4	2	4	4	2	0	6	0	2	2	2	4	2	2	4	2	0	2
solea_v4.0_unigene670985	22	24	34	38	10	44	28	26	4	56	36	36	12	6	16	32	42	36
solea_v4.0_unigene670984	0	0	0	0	0	0	0	0	0	0	0	0	0	0	0	0	0	0
solea_v4.0_unigene374805	2	0	0	4	0	6	2	0	0	16	0	0	0	6	0	0	2	2
solea_v4.0_unigene374804	0	4	0	0	0	0	0	0	0	2	4	0	0	0	0	0	2	4
solea_v4.0_unigene374807	0	0	0	0	0	0	0	0	0	0	0	0	0	0	0	0	0	0
solea_v4.0_unigene374806	0	0	0	2	0	0	0	0	0	0	0	0	0	0	0	0	0	0
solea_v4.0_unigene374801	0	2	0	2	0	2	0	0	0	2	2	0	0	0	0	0	0	0
solea_v4.0_unigene374800	0	0	0	0	0	0	0	0	0	0	0	0	0	0	0	0	0	0
solea_v4.0_unigene374803	0	0	0	0	0	0	0	0	0	0	0	0	0	0	0	0	0	0
solea_v4.0_unigene374802	0	0	0	0	0	0	0	0	0	0	0	0	0	0	0	0	0	0
solea_v4.0_unigene349801	0	2	0	0	0	0	0	0	2	0	0	0	0	0	0	0	2	0
solea_v4.0_unigene374809	0	0	0	2	2	0	0	2	0	0	2	2	0	0	0	0	2	0
solea_v4.0_unigene374808	0	0	0	0	0	0	0	0	0	0	0	0	6	0	0	2	0	0
solea_v4.0_unigene349800	0	0	0	0	0	0	0	0	0	0	0	0	0	2	0	0	0	0
solea_v4.0_unigene395758	0	0	0	0	0	0	0	0	0	0	0	0	0	0	0	0	0	0
solea_v4.0_unigene395759	0	0	0	0	0	0	2	0	0	0	0	0	0	0	0	0	0	0
solea_v4.0_unigene475478	0	0	0	0	0	0	0	0	0	4	0	0	0	0	0	0	0	0
solea_v4.0_unigene475589	0	0	0	0	0	0	0	0	0	0	0	0	0	0	0	0	0	0
solea_v4.0_unigene349803	0	0	0	0	0	0	0	0	0	0	0	0	0	0	2	0	0	0
solea_v4.0_unigene395750	0	0	0	0	0	0	0	0	0	0	0	0	0	0	0	0	0	0
solea_v4.0_unigene395751	0	0	0	0	0	0	0	0	0	0	0	0	0	0	0	0	0	0
solea_v4.0_unigene395752	0	0	0	0	0	0	0	0	0	0	0	0	0	0	0	0	0	0
solea_v4.0_unigene395753	0	0	0	0	0	0	0	0	0	0	0	0	0	0	0	0	0	0
solea_v4.0_unigene395754	0	0	0	0	0	0	0	0	0	0	0	0	0	0	0	0	0	0
solea_v4.0_unigene395755	0	0	0	0	2	0	0	0	0	0	4	0	0	0	0	0	0	0
solea_v4.0_unigene395756	0	0	0	0	0	0	0	0	0	0	0	0	0	0	0	0	0	0
solea_v4.0_unigene395757	0	0	0	0	0	0	0	0	0	0	0	0	0	0	0	0	0	0
solea_v4.0_unigene53095	50	48	42	26	22	24	50	60	10	34	38	24	18	32	20	42	32	44
solea_v4.0_unigene268563	0	0	0	0	0	0	0	0	0	0	0	0	0	0	0	0	0	0
solea_v4.0_unigene570045	2	0	0	0	0	0	0	0	0	0	0	0	0	0	0	0	0	0
solea_v4.0_unigene18133	20	10	22	16	12	22	16	14	18	24	26	10	16	20	14	12	24	16
solea_v4.0_unigene688185	0	0	0	0	0	0	0	0	0	0	0	0	0	0	0	0	0	0
solea_v4.0_unigene688186	2	2	2	0	0	4	0	0	0	0	2	0	0	0	0	0	0	0
solea_v4.0_unigene250358	2	2	2	0	0	0	0	0	0	2	0	0	2	0	0	0	0	2
solea_v4.0_unigene250359	0	0	0	0	0	0	0	0	0	0	0	0	0	0	0	0	0	0
solea_v4.0_unigene53096	142	140	112	224	98	172	200	148	136	342	152	274	114	172	130	130	166	134
solea_v4.0_unigene229416	10	12	18	12	0	6	10	12	0	6	6	6	0	8	2	4	24	10
solea_v4.0_unigene250350	0	2	0	0	4	0	0	0	0	0	0	0	0	0	0	0	0	0
solea_v4.0_unigene250351	0	0	0	0	0	0	0	0	0	0	0	0	0	0	0	0	0	0
solea_v4.0_unigene250352	0	0	0	0	0	0	0	0	0	0	0	0	0	0	0	0	0	0
solea_v4.0_unigene250353	0	0	0	0	0	0	0	0	0	0	0	0	0	0	0	0	0	0
solea_v4.0_unigene250354	2	0	2	0	0	8	2	2	0	12	0	4	0	2	0	4	2	4
solea_v4.0_unigene250355	0	0	0	0	0	0	0	0	0	0	0	0	0	0	0	0	0	0
solea_v4.0_unigene250356	0	0	0	0	0	0	0	0	0	0	2	2	0	0	0	0	0	0
solea_v4.0_unigene250357	0	0	0	0	0	0	0	0	0	0	2	0	0	0	0	0	0	0
solea_v4.0_unigene56171	2	0	0	0	0	0	0	4	0	0	0	0	0	0	0	0	0	0
solea_v4.0_unigene427074	0	0	0	0	0	0	0	0	0	0	0	0	0	0	0	0	0	0
solea_v4.0_unigene427077	0	0	0	0	0	0	0	0	0	0	0	2	0	0	0	0	0	0
solea_v4.0_unigene427076	2	4	0	0	0	0	0	0	0	0	0	0	0	2	0	4	2	0
solea_v4.0_unigene427071	0	0	0	0	0	0	2	0	0	0	0	0	0	0	0	0	2	0
solea_v4.0_unigene56174	46	34	56	12	14	34	10	0	2	42	24	14	2	22	8	74	54	84
solea_v4.0_unigene427073	0	0	0	0	0	0	0	2	0	0	0	0	0	0	0	0	0	2
solea_v4.0_unigene56176	4	10	8	12	6	8	0	0	0	16	6	0	2	2	4	12	10	8
solea_v4.0_unigene56179	376	302	356	396	250	326	356	348	230	612	458	408	220	296	252	456	324	318
solea_v4.0_unigene56178	94	92	124	110	92	120	240	126	132	336	204	232	106	118	148	128	186	138
solea_v4.0_unigene611422	0	0	0	0	0	0	0	0	0	0	0	0	0	0	0	0	0	0
solea_v4.0_unigene688183	36	22	28	40	22	48	62	30	26	100	54	56	32	38	32	60	40	36
solea_v4.0_unigene427079	0	0	0	0	0	0	0	0	0	0	0	0	0	0	0	0	0	0
solea_v4.0_unigene427078	0	0	0	0	0	0	0	0	0	0	0	0	0	0	0	0	0	0
solea_v4.0_unigene539827	0	0	0	0	0	2	0	0	0	0	0	0	0	2	0	0	0	2
solea_v4.0_unigene229411	44	50	54	60	32	54	50	40	40	76	60	70	48	46	38	68	52	38
solea_v4.0_unigene219691	0	0	0	0	0	0	0	0	0	0	0	0	0	0	0	0	0	0
solea_v4.0_unigene214810	0	0	0	0	0	0	0	0	0	0	0	0	0	0	0	0	0	0
solea_v4.0_unigene283325	38	14	22	26	24	34	58	44	48	74	46	56	46	56	28	62	62	52
solea_v4.0_unigene595243	0	0	0	0	0	0	0	0	0	0	0	0	0	0	0	0	0	0
solea_v4.0_unigene475585	0	2	2	2	4	2	0	2	6	2	0	0	0	0	0	0	2	2
solea_v4.0_unigene436398	0	0	0	0	0	0	0	0	0	0	0	0	0	0	0	0	0	0
solea_v4.0_unigene283324	112	96	96	176	90	122	148	120	116	290	148	166	98	104	80	100	118	116
solea_v4.0_unigene255803	0	0	0	0	0	0	0	0	0	0	0	0	0	0	0	0	0	0
solea_v4.0_unigene255802	0	0	0	0	4	0	0	0	0	0	0	0	0	0	0	0	0	0
solea_v4.0_unigene255801	0	2	0	14	0	6	0	8	2	18	8	2	2	4	0	2	8	0
solea_v4.0_unigene255800	0	0	0	0	0	0	0	0	0	0	0	0	0	0	0	0	0	0
solea_v4.0_unigene187038	4	0	2	2	0	4	10	4	6	12	4	8	10	6	0	2	10	0
solea_v4.0_unigene187039	0	2	0	6	4	2	0	0	0	4	6	0	0	4	0	4	0	4
solea_v4.0_unigene255805	0	0	0	0	0	0	0	0	0	0	0	0	0	0	0	0	0	0
solea_v4.0_unigene255804	0	0	0	0	0	0	0	0	0	0	0	0	0	0	0	0	0	0
solea_v4.0_unigene187034	14	16	18	20	2	14	10	10	6	18	12	20	2	6	20	28	10	10
solea_v4.0_unigene187035	2	6	2	4	0	2	4	2	4	6	6	6	2	2	0	4	14	2
solea_v4.0_unigene255809	0	0	0	0	0	0	0	0	0	0	0	0	0	0	0	0	0	0
solea_v4.0_unigene187037	2	8	0	4	6	4	8	0	2	8	6	10	6	2	2	6	0	2
solea_v4.0_unigene187030	10	28	16	18	12	12	2	16	0	14	16	14	4	2	0	18	10	12
solea_v4.0_unigene187031	0	4	2	2	0	6	0	2	2	2	4	6	0	0	0	10	0	0
solea_v4.0_unigene187032	0	4	0	4	0	0	4	2	0	8	4	0	0	4	0	6	8	2
solea_v4.0_unigene187033	14	20	18	18	6	12	8	12	2	12	20	12	4	4	4	14	26	8
solea_v4.0_unigene664186	0	0	0	0	0	0	0	0	0	0	0	0	0	0	0	0	0	0
solea_v4.0_unigene687224	10	2	16	12	6	24	8	6	10	20	4	6	20	8	20	8	14	16
solea_v4.0_unigene570189	0	0	0	0	0	0	0	0	0	0	0	0	2	0	0	0	0	0
solea_v4.0_unigene136089	0	0	0	0	0	0	0	0	0	0	0	0	0	0	0	0	0	0
solea_v4.0_unigene136088	2	0	0	0	0	2	0	0	0	0	0	0	0	0	0	0	0	0
solea_v4.0_unigene687225	0	0	0	0	0	0	0	0	0	0	0	0	0	0	0	0	0	0
solea_v4.0_unigene136085	0	0	0	0	0	0	0	0	0	0	0	0	0	0	0	0	0	0
solea_v4.0_unigene136084	0	0	0	0	0	0	0	0	0	0	0	0	2	0	0	0	2	0
solea_v4.0_unigene136087	4	2	2	0	6	2	2	6	0	0	4	6	0	2	0	4	0	2
solea_v4.0_unigene136086	0	0	0	0	0	0	2	0	0	0	4	0	0	0	0	0	0	0
solea_v4.0_unigene136081	0	0	0	0	0	0	0	0	0	0	0	0	0	0	0	0	0	0
solea_v4.0_unigene136080	0	0	0	0	0	0	0	0	0	0	0	0	0	0	0	0	0	0
solea_v4.0_unigene136083	0	0	0	0	0	0	0	0	0	0	2	0	0	0	0	0	0	0
solea_v4.0_unigene136082	0	0	0	0	0	0	0	0	0	0	0	0	0	0	0	0	0	0
solea_v4.0_unigene682757	0	0	0	0	0	0	0	0	0	0	0	0	0	0	0	0	0	0
solea_v4.0_unigene652355	0	0	0	0	0	0	0	0	0	0	0	0	0	0	0	0	0	0
solea_v4.0_unigene682756	0	0	0	0	0	2	0	0	2	0	0	2	0	2	2	0	0	2
solea_v4.0_unigene666081	0	0	0	0	0	0	0	0	0	0	0	0	0	0	0	0	0	0
solea_v4.0_unigene404944	0	0	0	0	0	0	0	0	0	0	0	0	0	0	0	0	0	0
solea_v4.0_unigene59640	0	0	0	0	0	0	0	0	0	0	0	0	0	0	0	0	0	0
solea_v4.0_unigene652353	0	0	0	0	0	0	0	0	0	0	0	0	0	0	0	0	0	0
solea_v4.0_unigene285882	0	0	0	0	0	0	0	0	0	0	0	0	0	0	0	0	0	0
solea_v4.0_unigene285883	80	72	84	70	74	74	80	64	26	160	52	102	36	74	66	84	64	62
solea_v4.0_unigene285880	20	10	10	18	2	14	6	12	6	18	12	12	12	12	8	22	8	28
solea_v4.0_unigene285881	12	12	2	16	6	8	8	12	0	14	14	12	2	12	12	16	14	20
solea_v4.0_unigene285886	0	0	0	0	0	0	0	0	0	0	0	0	0	0	0	0	0	0
solea_v4.0_unigene285887	10	4	14	12	6	16	34	8	16	42	26	20	10	26	10	20	18	20
solea_v4.0_unigene285884	8	6	2	12	6	10	8	4	2	8	16	6	2	8	2	4	8	10
solea_v4.0_unigene461179	4	2	2	12	4	8	2	4	2	6	2	6	4	4	0	2	2	4
solea_v4.0_unigene461176	14	10	12	36	8	40	50	44	38	86	32	40	18	24	18	30	30	26
solea_v4.0_unigene461177	28	14	10	34	24	28	48	20	16	70	16	50	12	20	18	22	24	18
solea_v4.0_unigene285888	2	2	4	6	6	2	6	4	6	2	8	2	0	4	4	0	0	6
solea_v4.0_unigene461175	14	2	14	24	10	10	8	12	12	34	12	34	6	14	6	6	6	8
solea_v4.0_unigene461172	36	34	24	20	22	40	78	38	44	46	50	62	26	28	28	48	54	26
solea_v4.0_unigene461173	82	100	74	140	40	50	132	72	56	134	104	82	82	84	84	134	120	106
solea_v4.0_unigene461170	0	0	0	0	0	0	0	0	0	0	0	0	0	0	0	0	0	0
solea_v4.0_unigene461171	0	0	0	0	0	0	0	0	0	0	0	0	0	0	0	0	0	0
solea_v4.0_unigene360868	0	0	0	2	0	0	0	0	0	0	0	0	0	0	0	0	0	0
solea_v4.0_unigene360869	0	0	0	0	0	0	0	0	0	0	0	0	0	0	0	0	0	0
solea_v4.0_unigene225648	4	4	0	4	8	2	0	2	6	16	6	8	4	10	0	6	6	2
solea_v4.0_unigene360862	0	0	0	2	0	0	0	0	0	0	0	0	0	0	0	0	0	0
solea_v4.0_unigene360863	0	0	0	0	0	0	0	0	0	0	0	0	0	0	0	0	0	0
solea_v4.0_unigene360860	0	4	0	0	0	2	0	0	0	0	0	0	8	0	0	0	0	0
solea_v4.0_unigene360861	0	0	0	0	0	0	0	2	0	0	0	0	0	0	0	0	0	0
solea_v4.0_unigene360866	0	0	0	0	0	0	0	0	0	0	0	0	0	4	0	0	0	0
solea_v4.0_unigene360867	0	0	0	0	0	0	0	0	0	0	0	0	0	0	0	4	0	0
solea_v4.0_unigene360864	0	0	0	0	0	0	0	2	0	0	0	0	0	0	0	0	0	0
solea_v4.0_unigene360865	0	0	0	0	0	0	0	0	0	0	0	0	0	0	0	0	0	0
solea_v4.0_unigene225646	66	58	52	62	22	54	12	16	20	108	26	78	38	54	38	62	30	36
solea_v4.0_unigene570184	0	0	0	0	0	2	0	0	0	0	2	0	0	0	0	0	0	0
solea_v4.0_unigene225647	60	62	38	44	24	48	34	16	10	74	48	34	32	64	38	58	58	56
solea_v4.0_unigene583468	0	0	0	0	0	0	0	0	0	0	0	0	0	2	0	0	0	0
solea_v4.0_unigene497206	0	0	0	0	0	0	0	0	0	0	0	0	0	0	0	0	0	0
solea_v4.0_unigene59648	0	0	0	0	0	0	0	0	2	0	0	0	0	0	0	0	0	0
solea_v4.0_unigene59649	0	0	0	2	0	0	4	0	0	0	0	2	0	0	0	0	2	0
solea_v4.0_unigene459704	24	24	22	36	28	34	60	20	50	82	22	44	36	32	38	42	24	22
solea_v4.0_unigene326186	40	36	36	46	24	40	26	28	20	66	64	88	32	32	28	28	34	26
solea_v4.0_unigene498132	0	0	0	0	0	0	0	0	2	0	0	0	0	0	0	2	0	0
solea_v4.0_unigene459705	224	240	234	298	150	246	308	176	184	458	230	318	194	204	210	230	226	226
solea_v4.0_unigene578937	0	4	0	6	6	2	0	0	0	0	0	2	0	0	2	2	0	0
solea_v4.0_unigene238248	0	0	0	2	0	0	0	2	2	0	0	0	0	0	0	0	0	2
solea_v4.0_unigene238249	6	8	8	14	16	12	24	2	8	34	6	26	4	12	8	6	14	4
solea_v4.0_unigene465019	44	36	36	96	46	102	68	40	48	206	44	154	44	60	32	50	94	64
solea_v4.0_unigene238244	0	2	0	0	0	0	0	0	0	0	0	0	0	0	0	0	0	0
solea_v4.0_unigene238245	0	0	0	0	0	0	0	0	0	0	2	0	0	0	0	2	0	0
solea_v4.0_unigene238246	0	0	0	0	0	0	0	0	0	0	0	0	0	0	0	0	0	0
solea_v4.0_unigene238247	0	2	0	6	0	0	0	0	0	2	2	0	0	0	0	2	2	0
solea_v4.0_unigene238240	0	2	0	6	0	6	10	4	0	2	2	0	0	0	2	4	2	0
solea_v4.0_unigene238241	6	0	4	2	0	4	2	0	2	4	0	0	0	2	0	2	0	0
solea_v4.0_unigene238242	0	0	4	0	0	0	0	2	2	6	0	6	0	6	2	2	0	2
solea_v4.0_unigene238243	0	0	0	0	0	0	0	0	0	0	0	0	0	0	0	0	0	0
solea_v4.0_unigene627402	0	0	0	2	0	0	0	0	0	0	0	0	0	0	0	0	0	0
solea_v4.0_unigene627403	0	0	0	0	0	0	0	0	0	0	0	0	0	0	0	0	0	0
solea_v4.0_unigene627400	0	0	0	0	0	0	0	0	0	0	0	0	0	0	0	0	0	0
solea_v4.0_unigene627401	0	0	0	0	0	0	0	0	0	0	0	0	0	0	0	0	0	0
solea_v4.0_unigene627406	0	0	0	0	0	0	0	0	0	0	0	0	0	0	0	0	0	0
solea_v4.0_unigene627407	0	0	0	0	0	0	0	0	0	0	0	0	0	0	0	0	0	0
solea_v4.0_unigene627404	0	0	0	0	0	0	0	0	0	0	0	0	0	0	0	0	0	0
solea_v4.0_unigene11458	64	82	86	64	30	72	66	38	62	172	90	106	44	92	56	76	64	64
solea_v4.0_unigene11457	248	170	246	340	164	254	304	176	188	556	276	412	170	248	170	240	270	204
solea_v4.0_unigene11456	240	196	216	270	142	286	356	190	254	672	252	428	172	236	206	232	246	218
solea_v4.0_unigene627408	0	0	0	0	0	0	0	0	0	0	0	0	0	0	0	0	0	0
solea_v4.0_unigene627409	0	0	0	0	0	0	0	0	0	0	0	4	2	0	0	0	0	2
solea_v4.0_unigene11453	56	42	64	100	34	80	72	70	52	128	74	116	30	40	64	66	92	84
solea_v4.0_unigene11452	58	48	48	78	34	78	68	92	50	164	54	122	40	36	42	56	88	64
solea_v4.0_unigene11451	10	6	2	8	6	6	10	6	6	18	4	18	8	6	4	2	10	12
solea_v4.0_unigene11450	76	62	50	108	50	76	74	82	56	142	58	98	42	78	54	98	84	78
solea_v4.0_unigene19682	366	270	346	622	328	404	544	518	318	704	556	516	442	430	400	580	506	606
solea_v4.0_unigene19683	8	16	8	14	10	18	8	12	4	36	10	4	6	16	2	10	18	16
solea_v4.0_unigene19680	170	214	192	280	158	168	644	392	324	542	296	288	236	298	306	264	288	242
solea_v4.0_unigene326481	210	162	178	272	174	234	136	126	104	472	324	294	100	138	114	198	244	214
solea_v4.0_unigene19686	72	54	76	84	64	38	60	64	46	128	92	86	46	60	66	94	94	110
solea_v4.0_unigene326487	0	0	0	4	0	0	0	0	0	0	0	0	0	0	0	0	0	0
solea_v4.0_unigene19684	14	22	8	62	16	36	54	22	44	132	26	102	24	24	22	18	36	24
solea_v4.0_unigene19685	36	26	14	56	30	58	28	30	36	128	28	78	26	28	20	32	20	40
solea_v4.0_unigene314914	0	0	0	0	0	0	0	0	0	0	0	0	0	0	0	0	0	0
solea_v4.0_unigene501432	28	22	18	30	16	36	16	38	14	60	16	28	18	30	30	40	38	42
solea_v4.0_unigene326488	30	22	22	46	18	32	8	24	2	24	28	44	10	8	8	16	22	22
solea_v4.0_unigene19689	490	498	394	736	352	478	614	556	368	976	592	612	342	436	354	512	652	538
solea_v4.0_unigene501433	46	50	48	122	58	106	86	54	82	232	66	162	26	44	60	48	58	82
solea_v4.0_unigene253078	0	0	0	0	0	0	0	0	0	0	0	0	0	0	0	0	0	0
solea_v4.0_unigene594127	0	0	2	0	0	0	0	0	0	0	0	0	0	0	0	2	0	2
solea_v4.0_unigene594124	0	2	2	0	0	0	0	0	0	0	0	0	0	0	0	4	0	0
solea_v4.0_unigene594125	0	0	0	2	0	0	0	0	0	12	0	0	0	0	0	0	0	2
solea_v4.0_unigene415359	14	12	18	4	0	16	20	8	6	26	6	14	8	12	6	16	16	16
solea_v4.0_unigene594123	0	0	0	0	0	0	0	0	0	0	0	0	0	0	0	0	0	0
solea_v4.0_unigene594120	2	2	2	2	2	2	0	4	0	0	0	0	0	0	0	2	0	0
solea_v4.0_unigene594121	0	0	0	0	0	0	0	0	0	0	0	2	0	0	0	0	0	0
solea_v4.0_unigene415355	112	102	140	90	44	52	52	146	56	74	84	40	54	50	70	94	70	56
solea_v4.0_unigene253071	0	0	0	0	0	0	0	0	0	0	0	0	0	0	0	0	0	0
solea_v4.0_unigene415357	0	4	4	8	0	4	4	6	0	6	4	10	0	4	0	10	2	2
solea_v4.0_unigene253073	4	4	2	6	2	4	2	4	6	22	0	6	0	6	4	4	2	8
solea_v4.0_unigene415351	4	0	2	0	0	0	0	2	2	2	0	4	0	0	0	2	2	4
solea_v4.0_unigene253075	0	0	0	0	0	0	0	0	0	0	0	0	0	0	0	0	0	0
solea_v4.0_unigene594128	0	0	0	0	0	0	0	0	0	0	0	0	0	0	0	0	0	0
solea_v4.0_unigene594129	0	0	0	0	0	0	0	0	0	0	0	0	0	0	0	0	0	0
solea_v4.0_unigene316328	0	0	0	0	0	0	0	0	0	0	0	0	2	0	0	0	0	0
solea_v4.0_unigene326183	112	122	116	134	86	122	86	162	66	178	174	120	62	66	74	116	154	130
solea_v4.0_unigene534411	8	6	2	10	8	12	14	6	4	10	12	6	2	8	8	10	4	4
solea_v4.0_unigene87019	0	0	0	0	0	0	0	0	0	0	0	0	0	0	0	0	0	0
solea_v4.0_unigene35773	0	2	0	2	0	4	0	8	0	0	2	6	4	2	6	0	6	2
solea_v4.0_unigene177686	2	0	0	0	0	0	0	0	0	0	0	0	0	0	0	0	0	0
solea_v4.0_unigene268507	0	0	0	0	0	0	0	0	0	0	0	2	0	0	0	0	0	0
solea_v4.0_unigene32099	44	20	40	58	20	36	52	40	20	52	38	72	12	20	34	46	54	56
solea_v4.0_unigene429777	54	56	48	112	62	92	68	76	70	200	138	144	22	30	42	88	54	102
solea_v4.0_unigene230025	4	0	0	0	4	0	0	4	0	0	4	2	0	0	2	2	0	2
solea_v4.0_unigene37969	62	48	28	58	24	38	8	48	10	92	58	54	22	16	22	44	50	58
solea_v4.0_unigene97530	2	2	4	2	2	2	4	2	2	4	4	0	2	0	0	2	8	4
solea_v4.0_unigene494998	0	0	0	0	0	0	0	0	0	0	0	0	0	0	0	0	0	0
solea_v4.0_unigene494999	0	0	0	0	0	0	0	0	0	0	0	0	0	0	0	0	0	0
solea_v4.0_unigene494990	0	2	0	4	0	0	4	0	2	0	0	2	0	0	0	0	2	2
solea_v4.0_unigene494991	0	0	0	0	0	0	0	0	0	0	0	0	0	0	0	0	0	0
solea_v4.0_unigene494992	0	0	0	0	0	0	0	0	0	0	0	0	0	0	0	0	0	0
solea_v4.0_unigene494993	0	0	0	0	0	0	0	0	0	0	0	0	0	0	0	0	0	0
solea_v4.0_unigene494994	0	0	2	0	2	0	0	0	0	0	0	0	0	0	0	0	0	0
solea_v4.0_unigene494995	0	0	0	0	0	0	0	0	0	0	0	0	0	0	0	0	0	0
solea_v4.0_unigene494996	0	0	0	0	0	2	0	0	0	0	0	0	0	0	0	0	0	0
solea_v4.0_unigene494997	0	0	0	0	0	0	0	0	0	0	0	0	0	0	0	0	0	0
solea_v4.0_unigene51251	2	0	0	2	0	2	0	0	4	2	0	4	0	0	4	0	0	0
solea_v4.0_unigene291451	2	0	0	6	0	2	0	0	0	0	0	0	2	0	0	0	0	0
solea_v4.0_unigene51253	10	14	14	42	26	50	48	32	50	68	40	66	22	48	30	30	34	38
solea_v4.0_unigene291453	0	0	0	0	0	0	0	0	2	0	0	0	0	0	0	0	0	0
solea_v4.0_unigene51255	0	0	2	2	0	0	0	2	0	4	0	0	0	0	0	0	4	2
solea_v4.0_unigene51254	10	10	10	8	8	12	2	18	4	12	30	8	4	6	0	20	8	14
solea_v4.0_unigene291456	0	0	0	0	0	0	0	0	0	0	0	0	0	0	0	0	0	0
solea_v4.0_unigene107301	6	4	2	10	0	0	8	6	2	10	4	2	0	2	6	4	8	2
solea_v4.0_unigene51259	6	6	2	26	6	10	8	4	8	8	14	8	2	6	8	12	4	4
solea_v4.0_unigene51258	30	18	16	56	14	38	32	58	26	98	40	60	0	24	26	38	56	74
solea_v4.0_unigene326181	138	142	124	164	76	100	88	166	70	204	152	126	64	76	62	154	168	120
solea_v4.0_unigene107308	0	0	0	0	0	0	0	0	0	0	0	0	0	0	0	0	2	0
solea_v4.0_unigene107309	38	40	38	68	44	42	72	22	36	100	58	78	32	88	44	40	74	80
solea_v4.0_unigene396478	0	0	0	0	0	0	0	0	0	0	2	0	0	0	0	0	0	0
solea_v4.0_unigene396479	0	0	0	0	0	0	0	0	0	0	0	0	0	0	0	0	0	0
solea_v4.0_unigene172548	0	0	0	0	0	0	0	0	0	0	0	0	0	0	0	0	0	0
solea_v4.0_unigene172549	0	0	0	0	0	0	0	0	0	0	0	0	0	0	0	0	0	0
solea_v4.0_unigene172544	0	0	0	0	0	4	0	0	0	0	0	0	0	0	0	0	0	0
solea_v4.0_unigene172545	0	0	0	0	0	0	0	0	0	0	0	0	0	0	0	0	0	0
solea_v4.0_unigene172546	0	0	0	2	0	0	0	0	0	0	0	0	0	0	0	0	0	0
solea_v4.0_unigene396473	0	0	0	0	0	0	0	0	0	0	0	0	0	0	0	0	0	0
solea_v4.0_unigene396474	0	0	0	0	0	0	0	0	0	0	0	0	0	0	0	0	0	0
solea_v4.0_unigene396475	0	0	0	0	0	0	0	0	0	0	0	0	0	0	0	0	0	0
solea_v4.0_unigene396476	0	0	0	0	0	0	0	0	0	0	6	0	0	0	0	0	0	0
solea_v4.0_unigene172543	0	0	0	4	2	0	0	0	0	0	0	0	0	0	0	2	0	0
solea_v4.0_unigene167431	0	0	0	0	0	0	0	0	0	0	0	0	0	0	0	0	0	0
solea_v4.0_unigene386460	0	0	0	0	0	0	0	0	0	0	0	0	0	0	0	0	0	0
solea_v4.0_unigene326180	68	96	70	80	42	72	68	106	54	132	98	80	58	76	78	88	80	88
solea_v4.0_unigene615735	0	0	0	0	0	0	0	0	0	0	0	0	0	0	0	0	0	0
solea_v4.0_unigene615734	2	0	0	0	0	0	0	0	0	0	0	0	0	0	0	0	2	2
solea_v4.0_unigene615737	0	0	0	0	0	0	0	0	0	0	0	0	0	0	0	0	0	0
solea_v4.0_unigene615736	0	0	0	0	0	0	0	0	0	0	0	0	0	0	0	0	0	0
solea_v4.0_unigene615731	2	0	0	0	0	0	0	0	0	0	0	0	0	0	0	0	0	0
solea_v4.0_unigene615730	0	0	0	0	0	0	0	0	0	0	0	0	0	0	0	0	0	0
solea_v4.0_unigene615733	0	0	0	0	0	0	0	0	0	0	0	0	0	0	0	0	0	0
solea_v4.0_unigene615732	0	0	0	0	0	0	0	0	0	0	0	0	0	0	0	0	0	0
solea_v4.0_unigene421974	0	0	0	0	0	0	0	0	0	0	0	2	0	0	0	0	0	0
solea_v4.0_unigene615739	0	0	0	0	0	0	0	0	0	0	0	0	0	0	0	0	0	0
solea_v4.0_unigene615738	0	0	0	0	0	0	0	0	0	0	0	0	0	0	0	0	0	0
solea_v4.0_unigene79067	0	0	0	0	4	0	2	4	6	0	2	0	0	0	2	2	0	6
solea_v4.0_unigene324224	168	146	164	92	48	74	112	94	80	162	116	82	80	116	108	62	136	78
solea_v4.0_unigene296155	0	0	0	2	0	0	0	0	0	4	2	0	0	0	0	0	0	0
solea_v4.0_unigene324226	18	14	22	16	8	22	26	20	12	30	20	28	26	18	8	10	30	14
solea_v4.0_unigene324227	0	2	0	2	0	2	0	0	4	2	0	4	0	4	6	0	0	4
solea_v4.0_unigene296150	2	0	0	0	0	0	0	6	0	0	0	0	0	0	0	0	0	0
solea_v4.0_unigene324221	164	112	146	86	32	52	130	74	88	128	66	42	92	110	68	64	144	42
solea_v4.0_unigene324222	202	136	166	104	40	96	140	94	110	158	72	78	60	102	98	94	130	66
solea_v4.0_unigene324223	358	338	358	504	268	466	326	334	170	720	370	398	340	370	446	402	516	522
solea_v4.0_unigene296158	0	0	0	0	0	0	0	0	0	0	0	0	0	0	0	0	0	0
solea_v4.0_unigene324229	100	60	78	88	48	72	86	64	52	168	108	106	76	86	64	70	82	62
solea_v4.0_unigene14977	26	16	22	50	16	52	26	22	6	72	32	36	14	10	10	26	40	30
solea_v4.0_unigene14976	2	2	4	2	2	0	0	2	2	6	0	2	8	2	2	2	2	2
solea_v4.0_unigene512733	8	8	8	6	0	12	2	0	0	6	2	2	0	2	0	2	6	2
solea_v4.0_unigene512732	0	0	0	0	0	0	0	0	0	0	0	0	0	0	0	0	0	0
solea_v4.0_unigene299689	0	0	0	0	0	0	4	0	0	0	0	2	0	0	0	0	0	0
solea_v4.0_unigene14972	14	4	6	14	6	12	2	8	2	34	14	34	0	2	8	16	24	18
solea_v4.0_unigene14971	28	18	26	34	32	28	30	20	16	46	36	54	8	24	18	30	32	38
solea_v4.0_unigene512736	12	4	8	10	2	6	0	4	0	24	4	16	2	0	0	10	16	8
solea_v4.0_unigene299685	0	2	0	2	0	0	0	0	0	2	6	2	4	0	0	6	2	4
solea_v4.0_unigene299684	0	0	0	0	0	2	0	0	0	0	0	0	0	0	0	0	0	0
solea_v4.0_unigene299687	2	0	0	0	0	0	0	0	0	0	0	0	0	0	0	0	0	0
solea_v4.0_unigene299686	6	0	0	0	0	2	2	0	0	0	0	0	0	2	0	0	0	0
solea_v4.0_unigene299681	0	0	0	0	0	0	0	0	0	0	0	0	0	0	0	0	0	0
solea_v4.0_unigene299680	4	0	0	0	0	0	6	2	0	2	0	0	0	0	2	0	0	0
solea_v4.0_unigene14979	6	18	10	14	4	18	8	20	8	28	14	10	0	2	6	4	16	10
solea_v4.0_unigene14978	14	34	22	54	24	58	44	38	36	114	54	62	6	36	28	40	52	52
solea_v4.0_unigene287624	0	0	0	0	0	0	0	0	0	0	0	0	0	0	0	0	0	0
solea_v4.0_unigene287625	0	0	0	0	0	0	0	0	0	0	0	0	0	0	0	0	0	0
solea_v4.0_unigene287626	2	0	4	6	6	4	2	2	0	0	6	2	2	6	4	2	4	0
solea_v4.0_unigene287627	0	0	0	0	0	0	0	0	0	0	0	0	0	0	0	0	0	0
solea_v4.0_unigene287620	2	2	2	0	0	0	0	0	0	0	0	0	0	0	0	0	0	2
solea_v4.0_unigene287621	8	2	6	4	10	4	18	8	8	12	4	16	6	6	6	6	6	6
solea_v4.0_unigene287622	0	6	8	20	4	10	20	10	2	16	12	10	12	8	0	10	22	8
solea_v4.0_unigene287623	4	0	0	2	0	0	8	0	2	0	2	0	0	0	0	0	2	0
solea_v4.0_unigene446885	6	0	2	0	0	0	0	0	0	2	4	2	0	0	0	0	0	2
solea_v4.0_unigene446884	6	6	0	2	2	2	4	2	4	4	4	2	0	4	4	4	0	6
solea_v4.0_unigene446887	2	2	4	2	0	0	2	0	6	0	0	4	2	0	0	4	0	4
solea_v4.0_unigene446886	0	0	0	0	0	0	0	0	0	0	0	0	0	0	0	0	0	0
solea_v4.0_unigene287628	0	0	0	0	0	0	0	0	0	0	0	0	0	0	0	0	0	0
solea_v4.0_unigene287629	0	0	0	0	0	0	0	0	0	0	0	0	0	0	0	0	0	0
solea_v4.0_unigene446883	0	0	0	0	0	0	0	0	0	0	0	0	0	0	0	0	0	0
solea_v4.0_unigene446882	0	2	0	6	0	0	6	8	0	4	0	6	0	0	0	10	6	4
solea_v4.0_unigene321762	0	0	0	0	0	0	0	0	0	0	0	0	0	0	0	0	0	0
solea_v4.0_unigene321763	0	0	0	0	0	0	4	0	0	0	0	0	0	0	0	0	0	0
solea_v4.0_unigene321760	0	0	0	0	0	0	6	0	0	0	0	0	0	0	0	0	0	0
solea_v4.0_unigene321761	0	0	0	0	0	0	2	0	0	0	0	0	0	0	0	0	0	0
solea_v4.0_unigene321766	0	0	0	0	0	0	0	0	0	0	0	0	0	0	0	0	0	0
solea_v4.0_unigene321767	0	0	0	0	0	0	4	0	0	0	0	0	0	2	0	0	0	0
solea_v4.0_unigene321764	0	0	0	0	0	0	0	0	0	0	0	0	0	0	0	0	0	0
solea_v4.0_unigene321765	0	0	0	0	0	0	6	0	0	0	0	0	0	0	0	0	0	0
solea_v4.0_unigene321768	0	0	0	0	0	0	2	0	0	0	0	0	0	0	0	0	0	0
solea_v4.0_unigene321769	0	0	0	0	0	0	6	0	0	0	0	0	0	0	0	0	0	0
solea_v4.0_unigene253807	0	0	0	0	0	0	0	0	0	0	0	0	0	0	0	0	0	0
solea_v4.0_unigene135970	0	0	0	0	0	0	0	0	0	0	0	2	0	0	0	0	0	0
solea_v4.0_unigene584366	48	24	38	36	20	18	54	110	40	58	58	42	30	38	36	26	16	20
solea_v4.0_unigene253801	0	0	0	0	0	0	0	0	0	0	0	2	0	0	0	0	0	0
solea_v4.0_unigene257685	0	0	0	0	0	0	0	0	0	0	0	0	0	0	0	0	0	0
solea_v4.0_unigene253800	0	0	0	0	0	0	0	0	0	0	0	0	0	0	0	0	0	0
solea_v4.0_unigene104457	0	0	0	0	0	0	0	0	0	0	0	0	0	0	0	0	0	0
solea_v4.0_unigene104456	0	0	0	0	0	0	0	0	0	0	0	0	0	0	0	0	2	0
solea_v4.0_unigene104455	6	0	0	4	4	0	0	0	0	2	0	0	2	0	0	0	2	2
solea_v4.0_unigene104454	86	52	56	90	38	74	46	64	40	120	88	80	40	54	50	64	64	80
solea_v4.0_unigene104453	10	10	14	14	8	18	0	4	0	10	26	0	4	0	0	54	32	60
solea_v4.0_unigene104452	26	18	10	36	4	16	0	2	0	2	24	0	0	2	0	42	24	52
solea_v4.0_unigene104451	2	0	4	16	6	4	4	0	0	0	0	4	4	0	4	0	2	0
solea_v4.0_unigene466259	2	2	0	0	2	0	2	0	0	0	2	0	0	0	0	0	2	2
solea_v4.0_unigene466256	2	0	0	0	0	0	0	0	2	0	0	4	0	0	0	0	0	0
solea_v4.0_unigene466257	12	10	10	16	4	20	2	14	0	10	16	2	14	18	6	16	22	14
solea_v4.0_unigene466254	26	24	14	20	14	22	30	30	24	26	24	22	22	18	12	26	26	22
solea_v4.0_unigene253802	0	0	0	0	0	0	0	0	0	0	0	0	0	0	0	0	0	0
solea_v4.0_unigene466252	0	0	0	0	0	0	0	0	0	0	0	0	0	0	0	0	0	0
solea_v4.0_unigene466253	0	0	0	0	0	0	0	0	2	2	0	4	0	0	2	0	2	0
solea_v4.0_unigene466250	0	0	0	0	4	0	0	0	0	0	0	0	0	0	0	0	0	0
solea_v4.0_unigene104458	0	0	0	6	0	0	0	0	0	2	0	0	0	2	0	0	0	0
solea_v4.0_unigene691177	0	0	0	0	0	0	0	0	0	0	0	0	0	0	0	0	0	0
solea_v4.0_unigene691176	0	2	0	0	2	0	2	4	0	2	0	2	0	0	2	0	4	0
solea_v4.0_unigene691175	0	0	0	0	0	2	0	0	0	2	2	4	0	0	0	2	2	0
solea_v4.0_unigene691174	0	0	0	0	0	0	0	0	0	0	0	0	0	0	0	0	0	0
solea_v4.0_unigene691173	0	0	0	0	0	0	0	0	0	0	0	0	0	0	0	0	0	0
solea_v4.0_unigene691172	0	0	0	0	0	0	0	0	0	4	0	2	0	0	0	0	0	0
solea_v4.0_unigene691171	0	0	2	2	0	0	0	0	0	0	0	0	2	0	0	2	0	0
solea_v4.0_unigene691170	0	0	0	0	0	2	0	0	0	0	0	0	0	0	0	2	0	0
solea_v4.0_unigene135114	0	0	0	0	0	0	0	0	0	0	0	0	0	0	0	0	0	0
solea_v4.0_unigene691179	0	0	0	0	0	2	0	0	6	2	2	0	0	0	0	0	0	0
solea_v4.0_unigene691178	66	84	82	74	18	68	26	70	36	58	114	46	14	38	48	86	86	72
solea_v4.0_unigene274846	0	0	0	0	0	0	0	0	0	0	0	0	0	0	0	0	0	0
solea_v4.0_unigene274847	0	0	0	0	0	0	0	0	0	0	0	0	0	0	0	0	0	0
solea_v4.0_unigene274844	0	2	0	0	0	0	0	0	0	8	0	0	0	0	0	0	0	0
solea_v4.0_unigene274845	0	0	0	0	0	0	0	0	0	0	0	0	0	0	0	0	0	0
solea_v4.0_unigene274842	0	0	0	0	0	0	0	0	0	0	0	0	0	0	0	0	0	0
solea_v4.0_unigene274843	0	0	0	0	0	0	0	0	0	0	0	0	0	0	0	0	0	0
solea_v4.0_unigene274840	0	0	0	0	0	0	0	0	0	0	0	0	0	0	0	0	0	0
solea_v4.0_unigene274841	0	0	0	0	0	0	0	0	0	0	0	0	0	0	0	0	0	0
solea_v4.0_unigene253809	0	0	0	0	0	0	0	0	0	0	0	0	0	0	0	0	0	0
solea_v4.0_unigene274848	0	0	0	0	0	0	0	0	0	0	0	0	0	0	0	0	0	0
solea_v4.0_unigene274849	0	0	0	0	0	0	2	0	0	0	0	0	0	0	0	0	0	2
solea_v4.0_unigene408250	0	0	0	0	0	0	0	0	0	0	2	0	0	0	0	0	0	0
solea_v4.0_unigene418239	18	34	18	32	6	18	24	40	12	18	24	20	6	8	16	36	38	26
solea_v4.0_unigene418238	0	0	0	0	0	0	0	0	0	0	0	0	0	0	0	0	0	0
solea_v4.0_unigene418235	0	0	0	0	0	0	0	0	0	0	0	0	0	0	0	0	0	0
solea_v4.0_unigene418234	0	0	0	0	0	0	0	0	0	0	0	0	0	0	4	0	0	0
solea_v4.0_unigene418237	0	0	0	2	0	0	0	0	0	0	0	0	2	0	0	0	2	4
solea_v4.0_unigene418236	0	0	0	0	0	0	0	0	0	0	0	0	0	0	0	0	0	0
solea_v4.0_unigene418231	0	0	0	0	2	2	2	2	0	6	4	2	0	0	0	2	2	2
solea_v4.0_unigene418230	0	0	0	0	0	0	0	2	2	0	0	0	0	0	2	2	0	0
solea_v4.0_unigene418233	0	2	0	2	0	4	2	2	8	2	2	0	0	4	0	0	0	2
solea_v4.0_unigene418232	14	8	10	16	0	10	6	12	4	12	10	12	4	0	4	12	8	6
solea_v4.0_unigene205549	0	0	0	6	0	0	0	0	2	2	0	4	0	2	0	0	0	2
solea_v4.0_unigene205548	0	0	0	0	0	0	0	0	0	0	0	0	0	0	0	0	0	0
solea_v4.0_unigene163761	0	0	0	0	0	0	0	0	0	0	0	0	0	0	0	0	0	0
solea_v4.0_unigene293210	0	0	0	0	0	0	2	0	0	0	0	0	0	0	0	0	0	0
solea_v4.0_unigene205543	0	0	0	0	0	0	0	0	0	2	0	0	0	0	0	0	0	0
solea_v4.0_unigene205542	0	0	0	0	0	0	0	0	0	0	0	0	0	0	0	0	0	0
solea_v4.0_unigene205541	0	0	2	0	0	0	2	4	4	2	0	0	0	0	0	0	0	0
solea_v4.0_unigene205540	0	0	0	0	4	2	6	2	0	2	0	2	4	0	0	2	2	0
solea_v4.0_unigene205547	0	0	0	0	0	0	0	0	0	0	0	0	0	0	0	0	0	0
solea_v4.0_unigene205546	0	0	0	0	0	0	0	0	0	0	0	0	0	0	0	0	0	0
solea_v4.0_unigene205545	0	0	0	0	0	0	2	2	0	0	0	2	0	0	0	0	0	0
solea_v4.0_unigene205544	0	0	0	0	0	0	0	0	0	0	0	0	0	0	0	0	0	0
solea_v4.0_unigene410640	0	0	0	0	0	0	0	0	0	0	0	0	0	0	0	0	0	0
solea_v4.0_unigene359714	0	2	0	2	0	2	0	2	0	0	2	0	0	0	0	0	0	0
solea_v4.0_unigene605805	6	0	2	2	2	6	0	2	0	4	0	12	2	0	2	6	6	4
solea_v4.0_unigene359715	0	0	0	0	0	0	0	0	0	0	0	0	0	0	0	0	0	0
solea_v4.0_unigene140345	0	0	0	0	0	0	0	0	0	0	0	2	0	2	0	0	0	2
solea_v4.0_unigene233827	16	10	14	18	16	24	42	18	14	24	32	22	26	30	18	16	16	22
solea_v4.0_unigene605803	0	0	0	0	0	0	0	0	0	0	0	0	0	0	0	0	0	0
solea_v4.0_unigene78027	0	0	0	0	0	0	0	0	0	0	2	0	0	0	0	0	0	0
solea_v4.0_unigene676569	2	0	0	0	0	0	2	2	0	0	0	0	0	0	0	0	0	0
solea_v4.0_unigene676568	0	0	0	0	0	0	0	0	0	0	0	0	0	0	0	0	0	0
solea_v4.0_unigene78026	8	2	0	2	0	10	2	2	0	16	4	0	6	0	0	4	2	0
solea_v4.0_unigene676563	0	0	0	0	0	0	0	0	0	0	0	0	0	0	0	0	0	0
solea_v4.0_unigene676562	0	0	0	0	0	0	0	0	0	0	0	0	0	0	0	0	0	0
solea_v4.0_unigene676561	0	0	0	0	0	0	0	0	0	0	0	0	0	0	0	0	0	0
solea_v4.0_unigene676560	0	0	0	0	0	0	0	0	0	0	0	0	0	0	0	0	0	0
solea_v4.0_unigene676567	0	0	0	0	0	0	0	0	0	0	0	0	0	0	0	0	0	0
solea_v4.0_unigene78025	0	0	0	0	0	0	0	0	0	0	0	0	0	0	0	0	0	0
solea_v4.0_unigene676565	0	0	0	0	0	0	0	0	0	0	0	0	0	0	0	0	0	0
solea_v4.0_unigene676564	0	0	0	0	0	0	0	0	0	0	0	0	0	0	0	0	0	0
solea_v4.0_unigene279748	0	2	0	0	0	2	0	0	0	0	0	4	0	0	0	0	0	0
solea_v4.0_unigene279749	0	0	0	0	0	0	0	0	0	0	0	0	0	0	0	0	0	0
solea_v4.0_unigene38179	156	222	136	266	128	164	4	24	6	98	162	28	66	64	44	400	400	498
solea_v4.0_unigene38178	20	14	30	40	26	26	18	18	24	56	28	36	12	18	20	22	8	26
solea_v4.0_unigene38175	50	20	42	66	24	48	60	38	42	106	40	104	34	62	42	46	58	52
solea_v4.0_unigene38174	100	92	74	188	78	170	240	88	98	458	112	286	120	130	76	110	128	126
solea_v4.0_unigene38177	72	78	90	196	114	156	126	104	104	260	104	192	40	102	92	70	152	108
solea_v4.0_unigene359713	0	0	0	0	0	0	0	0	0	0	0	0	0	0	0	0	0	0
solea_v4.0_unigene38171	40	44	20	46	12	26	18	46	10	46	50	50	6	8	14	26	48	24
solea_v4.0_unigene38170	0	2	4	6	0	2	6	10	0	8	2	6	0	6	2	12	8	8
solea_v4.0_unigene279744	0	0	0	0	0	0	0	0	0	0	0	0	0	0	0	0	0	0
solea_v4.0_unigene279745	0	0	0	0	0	0	0	0	0	0	0	0	0	0	0	0	0	0
solea_v4.0_unigene351549	0	0	0	0	0	0	0	0	0	0	0	0	0	0	0	0	0	0
solea_v4.0_unigene410408	0	0	0	0	0	0	0	0	0	0	0	0	0	0	0	0	0	0
solea_v4.0_unigene410409	0	0	0	0	0	0	0	0	0	0	0	0	0	0	0	0	0	0
solea_v4.0_unigene540042	0	0	0	0	0	0	0	0	0	0	0	0	0	0	0	0	0	0
solea_v4.0_unigene351548	0	0	0	0	0	0	0	0	0	0	0	0	0	0	0	0	0	0
solea_v4.0_unigene410402	0	0	0	0	0	0	0	0	0	0	0	0	0	0	0	0	0	0
solea_v4.0_unigene410403	0	0	0	0	0	0	0	0	0	0	0	0	0	0	0	0	0	0
solea_v4.0_unigene410400	0	0	0	0	0	0	0	0	0	0	0	0	0	0	0	0	0	0
solea_v4.0_unigene410401	0	0	0	0	0	0	0	0	0	0	0	0	0	0	0	0	0	0
solea_v4.0_unigene410406	0	0	0	0	0	0	0	0	0	0	0	0	0	0	0	0	0	0
solea_v4.0_unigene410407	0	0	0	0	0	0	0	0	0	0	0	0	0	0	0	0	0	0
solea_v4.0_unigene410404	0	0	0	0	0	0	0	0	0	0	0	0	0	0	0	0	0	0
solea_v4.0_unigene410405	0	0	0	0	0	0	0	0	0	0	0	0	0	0	0	0	0	0
solea_v4.0_unigene134834	0	0	0	0	0	0	0	0	0	0	0	0	0	0	0	0	0	0
solea_v4.0_unigene246506	0	0	0	0	0	0	0	0	0	0	0	0	0	0	0	0	0	0
solea_v4.0_unigene246507	2	0	4	0	0	0	2	6	0	2	0	0	2	6	0	2	2	0
solea_v4.0_unigene246504	0	6	0	8	0	0	4	4	0	8	2	0	0	6	0	2	4	6
solea_v4.0_unigene246505	0	0	0	0	0	0	0	0	0	0	0	0	0	0	0	0	0	0
solea_v4.0_unigene246502	0	0	0	0	0	0	0	0	0	0	0	0	0	0	0	0	0	0
solea_v4.0_unigene246503	0	0	0	0	0	0	0	0	0	0	0	0	0	0	0	0	0	0
solea_v4.0_unigene246500	0	0	0	0	0	0	0	0	0	0	0	0	0	0	0	0	0	0
solea_v4.0_unigene246501	0	0	0	0	0	0	0	0	0	0	0	0	0	0	0	0	0	0
solea_v4.0_unigene246508	0	0	0	0	0	0	0	0	0	0	0	0	0	0	0	0	0	0
solea_v4.0_unigene246509	0	0	0	0	0	0	0	0	0	0	0	0	0	0	0	0	0	0
solea_v4.0_unigene217314	0	0	0	0	0	0	0	0	0	0	0	0	0	0	0	0	0	0
solea_v4.0_unigene256982	0	0	0	4	0	0	0	0	0	0	0	0	4	0	2	0	0	0
solea_v4.0_unigene594957	12	22	18	12	10	14	18	12	18	42	18	36	8	14	4	14	18	12
solea_v4.0_unigene594956	22	18	20	36	8	20	34	38	18	54	28	22	18	32	16	30	16	24
solea_v4.0_unigene594955	12	4	8	4	10	4	6	8	6	8	2	2	4	2	4	8	12	4
solea_v4.0_unigene594954	190	174	184	236	142	186	214	244	108	320	302	190	126	148	118	250	238	196
solea_v4.0_unigene594953	8	10	4	6	4	2	12	10	6	16	6	12	0	2	6	2	8	12
solea_v4.0_unigene594952	2	4	14	12	6	16	4	4	4	10	8	16	6	10	4	2	18	0
solea_v4.0_unigene594951	2	0	0	0	0	2	0	0	0	0	0	0	0	0	0	0	2	0
solea_v4.0_unigene594950	58	52	34	80	70	62	10	86	2	78	62	44	20	10	0	72	56	74
solea_v4.0_unigene20726	0	0	0	6	8	12	14	10	14	20	8	10	10	16	8	0	12	6
solea_v4.0_unigene594959	78	88	82	120	84	104	90	92	82	252	116	170	70	86	78	108	118	128
solea_v4.0_unigene594958	50	66	70	114	68	66	100	126	58	152	118	118	54	58	62	96	110	110
solea_v4.0_unigene102473	2	4	4	0	6	6	0	4	0	0	4	0	0	6	4	2	0	2
solea_v4.0_unigene102472	0	2	2	2	0	0	4	0	2	0	0	0	0	0	6	2	2	2
solea_v4.0_unigene102471	84	60	44	70	12	58	6	46	12	98	58	78	12	22	20	88	46	78
solea_v4.0_unigene102470	0	0	0	0	0	0	0	4	0	0	0	0	0	2	0	0	0	2
solea_v4.0_unigene102477	8	2	2	8	2	0	0	2	2	6	8	2	0	2	4	4	12	6
solea_v4.0_unigene102476	0	0	0	0	2	0	2	0	0	2	0	0	0	0	0	2	0	0
solea_v4.0_unigene102475	10	12	4	16	8	0	16	8	12	30	8	12	18	10	14	6	14	14
solea_v4.0_unigene102474	16	24	24	32	8	16	14	42	6	30	24	12	20	0	12	38	26	40
solea_v4.0_unigene102479	14	18	26	14	6	12	16	4	12	8	38	10	14	6	6	40	36	32
solea_v4.0_unigene102478	18	18	14	36	16	32	12	18	0	48	32	34	12	8	6	22	18	34
solea_v4.0_unigene403609	0	0	0	0	0	0	0	0	0	0	0	0	0	0	0	0	0	0
solea_v4.0_unigene672703	0	0	0	0	0	0	0	0	0	0	0	0	0	0	0	0	0	0
solea_v4.0_unigene217398	0	0	0	0	2	0	0	0	0	0	0	0	0	0	0	0	0	0
solea_v4.0_unigene373369	0	0	0	0	0	0	0	0	0	0	0	0	0	0	0	0	0	0
solea_v4.0_unigene373368	0	0	0	0	0	0	0	0	0	0	0	0	0	0	0	0	0	2
solea_v4.0_unigene239388	0	0	2	0	0	0	0	0	0	0	0	0	0	0	0	0	0	2
solea_v4.0_unigene239389	2	0	2	8	0	2	0	2	0	10	0	0	0	0	0	2	0	0
solea_v4.0_unigene373365	0	0	0	0	0	0	0	0	0	0	0	0	0	0	0	0	0	0
solea_v4.0_unigene239387	0	0	2	0	0	0	0	0	0	2	0	0	0	0	0	2	0	0
solea_v4.0_unigene239384	0	0	0	0	0	0	0	0	0	0	0	0	0	0	0	0	0	0
solea_v4.0_unigene373366	0	0	0	0	0	0	0	0	0	0	0	0	0	0	0	0	0	0
solea_v4.0_unigene239382	0	0	0	0	0	0	0	0	0	0	0	0	0	0	0	0	0	0
solea_v4.0_unigene239383	0	0	2	0	0	0	0	0	0	0	0	0	0	0	0	0	0	2
solea_v4.0_unigene239380	0	0	0	0	0	0	2	0	0	0	0	0	0	0	0	0	0	0
solea_v4.0_unigene239381	0	0	0	0	0	0	0	0	0	0	2	2	0	2	0	0	0	0
solea_v4.0_unigene249257	4	2	4	4	0	0	6	2	2	10	4	6	2	6	2	4	6	6
solea_v4.0_unigene249256	0	0	0	0	0	0	0	0	0	0	0	0	0	0	0	0	0	0
solea_v4.0_unigene148806	0	0	0	0	0	0	0	0	0	0	0	0	0	0	0	0	0	0
solea_v4.0_unigene249254	0	0	0	0	0	0	0	0	0	0	0	0	0	0	0	0	0	0
solea_v4.0_unigene249253	0	0	0	0	0	0	0	0	0	0	0	0	0	0	0	0	0	0
solea_v4.0_unigene148801	0	0	0	0	0	0	0	0	0	0	0	0	0	0	0	0	0	0
solea_v4.0_unigene249251	0	0	0	0	0	0	0	0	0	0	0	0	0	0	0	0	0	4
solea_v4.0_unigene148803	0	0	0	0	0	0	0	0	0	0	0	0	0	0	0	0	0	0
solea_v4.0_unigene148808	0	0	0	0	0	0	0	0	0	0	0	0	0	0	0	0	0	0
solea_v4.0_unigene148809	0	0	0	0	0	0	0	0	0	0	0	2	0	0	0	0	0	0
solea_v4.0_unigene249259	0	0	0	0	0	0	0	0	0	0	0	0	0	0	0	0	0	0
solea_v4.0_unigene249258	0	0	0	2	0	0	0	0	6	0	0	0	0	0	0	0	2	0
solea_v4.0_unigene316584	0	0	0	0	0	0	0	0	0	0	0	0	2	0	0	0	0	0
solea_v4.0_unigene15479	86	62	68	166	54	102	148	102	50	208	82	166	52	56	62	154	164	148
solea_v4.0_unigene672705	0	0	0	0	0	0	0	0	0	0	0	0	0	0	0	0	0	0
solea_v4.0_unigene122171	0	0	0	0	0	0	0	0	0	2	0	0	0	0	0	0	0	0
solea_v4.0_unigene672704	0	0	0	2	0	0	0	0	0	0	0	0	0	0	0	0	0	0
solea_v4.0_unigene316586	0	0	0	0	0	0	0	0	0	0	0	0	2	0	0	0	0	0
solea_v4.0_unigene579260	0	0	0	8	0	4	0	0	0	0	0	0	0	0	0	0	2	0
solea_v4.0_unigene122173	0	0	0	0	0	0	0	0	0	0	0	0	0	0	0	0	0	0
solea_v4.0_unigene299744	0	0	0	0	0	0	0	0	0	0	0	0	0	0	0	0	0	0
solea_v4.0_unigene293493	0	0	0	0	0	0	0	0	0	0	0	0	0	0	0	0	0	0
solea_v4.0_unigene122174	4	0	0	6	0	4	0	0	0	0	0	0	0	0	0	2	0	2
solea_v4.0_unigene422315	0	0	0	0	0	0	0	0	0	0	0	0	0	0	0	0	0	0
solea_v4.0_unigene316581	0	0	0	0	0	0	0	0	0	0	0	0	0	0	0	0	0	0
solea_v4.0_unigene15478	112	96	110	106	58	118	136	86	78	262	120	160	78	100	86	114	100	98
solea_v4.0_unigene672708	0	0	0	2	0	0	0	0	0	2	2	0	0	0	0	4	0	0
solea_v4.0_unigene22086	286	354	288	378	142	304	318	306	182	424	382	234	284	342	268	438	462	350
solea_v4.0_unigene316582	0	0	0	0	0	0	0	0	0	0	0	0	0	0	0	0	0	0
solea_v4.0_unigene422313	0	0	0	0	0	0	0	0	0	0	0	0	0	0	0	0	0	0
solea_v4.0_unigene122177	0	0	0	0	0	0	0	0	0	0	0	0	0	0	0	0	0	0
solea_v4.0_unigene293497	0	2	0	0	0	0	0	0	0	0	0	0	6	0	0	0	0	2
solea_v4.0_unigene466219	0	0	0	0	0	0	0	0	0	0	0	0	0	0	0	0	0	0
solea_v4.0_unigene480768	0	0	0	0	0	2	0	0	0	0	0	0	0	0	0	0	0	0
solea_v4.0_unigene480769	0	0	0	0	0	0	0	0	0	0	0	0	0	0	0	0	0	0
solea_v4.0_unigene293494	0	0	0	0	0	0	0	0	0	0	0	0	0	0	0	0	0	0
solea_v4.0_unigene249960	0	0	0	0	0	0	0	0	0	0	0	0	0	0	0	0	0	0
solea_v4.0_unigene480762	0	0	0	0	0	0	0	0	0	0	0	0	0	0	0	0	0	0
solea_v4.0_unigene480763	0	0	0	0	4	0	0	0	0	0	0	0	0	2	0	0	0	0
solea_v4.0_unigene480760	0	0	0	2	2	0	0	2	6	0	2	0	0	4	0	2	0	2
solea_v4.0_unigene480761	0	0	0	0	0	0	0	0	0	0	0	0	0	0	0	0	0	0
solea_v4.0_unigene480766	0	0	0	0	0	0	0	0	0	0	0	0	0	0	0	0	0	0
solea_v4.0_unigene480767	0	0	0	0	0	0	0	0	0	0	0	0	0	0	0	0	0	0
solea_v4.0_unigene480764	0	0	0	2	0	0	2	0	0	2	0	0	0	0	0	0	0	2
solea_v4.0_unigene480765	0	0	0	0	0	0	0	2	0	0	0	0	0	0	0	0	0	0
solea_v4.0_unigene158452	2	4	6	2	0	0	0	4	0	0	0	0	0	0	0	0	0	4
solea_v4.0_unigene158453	0	0	0	0	0	0	0	0	0	0	0	0	0	0	0	0	0	0
solea_v4.0_unigene158450	0	0	0	0	0	0	0	0	0	0	0	0	0	0	0	0	0	0
solea_v4.0_unigene158451	0	0	0	0	0	0	0	2	0	2	0	0	0	0	0	0	2	2
solea_v4.0_unigene158456	0	0	0	0	0	0	0	0	0	0	0	0	0	0	0	0	0	0
solea_v4.0_unigene158457	0	0	0	0	0	0	0	0	0	0	0	2	0	0	0	0	0	0
solea_v4.0_unigene158454	0	4	0	0	0	2	0	0	0	0	0	0	0	0	0	0	0	0
solea_v4.0_unigene158455	4	2	0	4	0	4	2	0	0	6	0	2	0	0	0	0	2	2
solea_v4.0_unigene128082	0	0	0	0	0	0	0	0	0	0	0	0	0	0	0	0	0	0
solea_v4.0_unigene158458	0	0	0	0	0	0	0	0	0	0	0	0	0	0	0	0	0	0
solea_v4.0_unigene158459	0	0	0	0	0	0	0	0	0	4	0	0	0	0	0	0	0	0
solea_v4.0_unigene186990	22	20	20	28	14	26	36	24	24	70	30	62	26	26	20	36	44	32
solea_v4.0_unigene186991	48	40	40	128	30	92	54	60	68	242	92	166	32	40	48	76	108	90
solea_v4.0_unigene186992	0	0	0	0	0	0	0	0	0	0	0	0	0	0	0	0	0	0
solea_v4.0_unigene186993	0	0	0	0	0	0	0	0	0	0	0	0	0	0	0	0	2	0
solea_v4.0_unigene186994	64	70	68	86	42	56	70	34	28	102	80	72	36	50	68	82	96	66
solea_v4.0_unigene186995	88	80	108	126	62	126	116	128	84	174	114	142	68	80	80	96	118	104
solea_v4.0_unigene186996	8	6	8	6	2	12	6	2	4	12	10	8	4	12	4	2	4	4
solea_v4.0_unigene186997	4	14	8	6	2	10	12	2	6	22	4	18	2	2	6	14	8	8
solea_v4.0_unigene186998	12	2	2	4	4	16	6	8	6	12	4	16	6	12	4	6	12	8
solea_v4.0_unigene186999	8	6	2	8	4	6	14	2	8	16	8	18	8	0	4	14	10	4
solea_v4.0_unigene192479	12	10	16	16	6	30	14	18	6	34	18	18	6	12	6	10	22	6
solea_v4.0_unigene204591	0	0	0	0	0	0	0	0	0	0	0	0	0	0	0	0	0	0
solea_v4.0_unigene567308	2	4	0	2	0	4	4	2	4	6	0	0	6	0	2	2	4	0
solea_v4.0_unigene567309	0	0	0	0	0	0	0	0	0	0	0	0	0	0	2	0	0	0
solea_v4.0_unigene443581	0	0	0	4	0	0	0	0	0	0	0	0	0	0	0	0	0	0
solea_v4.0_unigene443580	0	0	0	0	0	0	0	0	0	0	0	0	0	0	0	0	0	0
solea_v4.0_unigene443587	8	12	4	28	10	12	18	6	8	26	18	20	14	8	16	18	32	10
solea_v4.0_unigene443586	0	0	0	0	0	0	0	0	0	2	0	2	0	0	0	0	2	0
solea_v4.0_unigene443585	0	0	0	2	0	6	0	0	0	4	2	2	0	4	2	2	2	0
solea_v4.0_unigene443584	0	0	0	0	0	0	0	0	0	0	2	0	0	0	0	0	0	0
solea_v4.0_unigene567300	0	0	0	2	0	2	0	0	0	0	0	0	0	2	0	0	0	0
solea_v4.0_unigene567301	0	0	0	0	0	2	0	0	0	0	0	0	0	0	0	0	0	0
solea_v4.0_unigene443589	2	8	10	10	6	16	6	18	4	14	16	18	6	4	0	6	4	2
solea_v4.0_unigene443588	0	0	0	0	0	0	0	0	0	0	0	0	0	0	0	0	0	0
solea_v4.0_unigene567304	6	12	28	20	6	14	4	14	12	38	10	20	20	6	8	6	16	2
solea_v4.0_unigene567305	6	2	0	0	0	0	4	0	0	4	2	6	6	0	0	0	2	0
solea_v4.0_unigene567306	0	0	0	0	0	0	0	0	0	0	0	0	0	0	0	0	2	0
solea_v4.0_unigene567307	4	2	2	8	0	8	2	0	4	6	2	4	2	4	4	2	2	4
solea_v4.0_unigene490554	0	0	0	0	0	0	0	0	0	0	0	0	0	0	0	0	0	0
solea_v4.0_unigene490555	0	0	0	0	0	0	0	0	0	0	0	0	0	0	0	0	0	0
solea_v4.0_unigene490556	0	0	0	4	0	0	0	0	0	0	0	0	4	0	0	0	2	0
solea_v4.0_unigene490557	0	0	0	0	0	0	0	0	0	0	0	0	0	0	0	0	2	0
solea_v4.0_unigene490550	0	0	0	0	0	0	0	0	0	0	0	0	0	0	0	0	0	0
solea_v4.0_unigene490551	0	0	0	0	0	2	0	0	0	0	0	0	0	0	0	4	4	0
solea_v4.0_unigene490552	0	0	0	0	0	0	0	0	0	0	0	0	0	0	0	0	0	0
solea_v4.0_unigene490553	0	0	0	0	0	0	0	0	0	0	0	0	0	0	0	0	0	0
solea_v4.0_unigene490558	0	0	0	0	2	2	0	0	2	0	0	2	0	0	0	0	0	2
solea_v4.0_unigene490559	0	0	0	0	0	0	0	0	0	4	0	2	0	0	0	0	0	0
solea_v4.0_unigene22085	76	100	76	138	68	106	140	112	80	294	98	190	70	84	62	106	114	134
solea_v4.0_unigene574667	18	12	14	28	16	26	36	18	2	42	10	30	18	22	12	14	24	18
solea_v4.0_unigene574666	2	0	0	0	0	0	0	0	0	0	0	0	0	0	0	0	0	0
solea_v4.0_unigene574665	0	0	0	2	4	0	6	0	0	2	2	0	0	2	2	2	2	2
solea_v4.0_unigene574664	0	0	2	0	6	0	0	0	2	0	0	0	4	6	0	4	0	0
solea_v4.0_unigene574663	0	2	0	0	0	0	0	2	2	2	0	0	0	0	0	2	2	2
solea_v4.0_unigene574662	24	10	14	46	16	40	24	38	12	62	26	48	10	24	30	16	20	20
solea_v4.0_unigene652079	0	0	0	0	0	0	0	0	0	0	0	0	0	0	0	0	0	0
solea_v4.0_unigene574660	2	2	0	6	0	0	2	2	0	2	2	0	0	0	2	0	0	2
solea_v4.0_unigene652077	0	0	0	0	0	0	0	0	0	0	0	0	0	0	0	0	0	0
solea_v4.0_unigene652076	0	0	0	0	0	0	0	0	0	0	0	0	0	0	0	0	0	0
solea_v4.0_unigene652075	0	0	0	0	0	0	0	0	0	0	0	0	0	0	0	0	0	0
solea_v4.0_unigene652074	0	0	0	0	0	2	0	0	0	0	0	0	0	0	0	0	0	0
solea_v4.0_unigene652073	0	0	0	0	0	0	0	0	0	0	0	0	0	0	0	0	0	0
solea_v4.0_unigene652072	0	0	0	0	0	0	0	0	0	0	0	0	0	0	0	0	0	0
solea_v4.0_unigene652071	0	0	0	0	0	0	0	0	0	0	0	0	0	0	0	0	0	0
solea_v4.0_unigene574668	0	0	0	0	0	0	0	0	0	0	0	0	0	0	0	0	0	0
solea_v4.0_unigene589371	2	0	0	0	0	0	0	0	0	2	0	0	0	0	0	0	0	0
solea_v4.0_unigene50593	0	0	0	0	0	0	0	0	0	0	0	0	0	0	2	0	2	0
solea_v4.0_unigene15474	4	4	4	12	2	8	10	6	10	20	8	14	4	4	2	6	6	14
solea_v4.0_unigene204597	2	2	0	2	0	4	0	2	0	0	0	2	0	0	0	0	0	2
solea_v4.0_unigene22082	1836	1910	1960	1458	932	1240	1214	2392	632	1274	1600	886	1018	1392	816	1878	1740	1476
solea_v4.0_unigene458079	2	8	0	12	0	12	0	10	0	2	10	0	6	4	2	6	6	8
solea_v4.0_unigene458078	68	58	48	114	44	64	106	56	46	156	84	112	56	104	62	78	66	68
solea_v4.0_unigene355929	0	0	0	0	0	0	0	0	0	0	0	0	0	0	0	0	0	0
solea_v4.0_unigene86499	0	0	0	0	0	0	0	0	0	0	0	0	0	0	0	0	0	0
solea_v4.0_unigene532648	0	0	0	0	0	0	0	0	0	0	0	0	0	0	0	0	0	2
solea_v4.0_unigene86497	10	4	4	4	2	12	26	2	6	28	2	0	2	6	8	6	18	2
solea_v4.0_unigene532646	0	0	0	0	0	0	0	0	0	0	0	0	0	0	0	0	0	0
solea_v4.0_unigene532645	0	0	0	0	0	2	0	2	4	2	0	0	0	0	0	0	0	0
solea_v4.0_unigene532644	2	0	0	0	0	0	0	0	0	0	0	0	0	0	0	0	0	0
solea_v4.0_unigene532643	0	0	0	0	0	0	0	0	0	0	0	0	0	0	0	0	0	0
solea_v4.0_unigene532642	0	0	0	0	2	0	2	0	2	6	0	2	0	0	0	0	2	2
solea_v4.0_unigene86491	2	2	0	0	0	0	0	2	0	2	0	0	0	0	0	2	2	0
solea_v4.0_unigene86490	0	0	0	0	0	0	0	0	0	0	0	0	0	0	0	0	0	0
solea_v4.0_unigene478938	0	0	0	0	0	0	0	0	0	0	0	0	0	0	0	0	0	0
solea_v4.0_unigene147463	0	0	0	0	0	0	0	0	0	0	0	0	0	0	0	0	0	0
solea_v4.0_unigene586566	0	0	0	4	2	0	0	0	0	2	0	0	0	2	0	6	0	0
solea_v4.0_unigene147462	0	0	0	0	0	0	0	0	0	0	0	0	0	0	0	0	0	0
solea_v4.0_unigene478930	0	0	0	0	0	0	0	0	0	0	0	0	0	0	0	0	0	0
solea_v4.0_unigene478931	0	0	0	0	0	0	0	0	0	0	0	0	0	0	0	0	0	0
solea_v4.0_unigene478932	0	0	0	0	0	0	0	0	0	0	0	0	0	0	0	0	0	2
solea_v4.0_unigene478933	6	2	8	12	2	6	2	24	4	12	8	10	4	6	4	2	6	18
solea_v4.0_unigene478934	0	0	0	0	0	0	0	0	0	0	0	0	0	0	0	0	0	0
solea_v4.0_unigene478935	0	0	0	0	0	0	0	0	0	0	0	0	0	0	0	0	0	0
solea_v4.0_unigene478936	0	0	0	0	0	0	0	2	0	0	2	0	0	0	0	0	0	0
solea_v4.0_unigene478937	0	0	0	0	0	0	0	0	0	0	0	0	0	0	0	0	0	0
solea_v4.0_unigene274037	0	0	0	0	0	0	0	0	0	0	0	0	0	2	0	0	0	0
solea_v4.0_unigene498700	0	0	0	0	0	0	0	0	0	0	0	0	0	0	0	0	0	0
solea_v4.0_unigene498703	0	0	0	0	4	0	0	2	0	4	0	0	0	0	0	0	0	0
solea_v4.0_unigene498702	0	0	0	0	0	0	0	0	0	0	0	0	0	0	0	0	0	0
solea_v4.0_unigene274033	0	0	0	0	0	0	0	0	0	0	0	0	0	0	0	0	0	0
solea_v4.0_unigene61059	68	60	56	92	32	100	58	68	48	202	74	128	52	62	52	96	86	88
solea_v4.0_unigene498707	0	0	0	0	0	0	0	0	0	0	0	0	0	0	0	0	0	0
solea_v4.0_unigene498706	0	0	0	0	0	0	0	0	0	0	0	0	0	0	0	0	0	0
solea_v4.0_unigene498709	0	0	0	0	0	0	0	0	0	0	0	0	0	0	0	0	0	0
solea_v4.0_unigene61055	458	478	418	450	128	180	220	534	98	232	498	98	170	208	292	722	508	438
solea_v4.0_unigene37257	62	46	32	36	28	20	44	32	18	72	68	36	34	22	22	36	50	40
solea_v4.0_unigene61057	0	2	0	0	0	2	0	0	0	0	0	0	0	0	2	0	0	0
solea_v4.0_unigene61050	0	4	0	0	0	4	0	0	0	0	0	0	0	0	0	0	0	0
solea_v4.0_unigene61051	14	12	14	16	4	12	18	2	14	42	10	12	14	2	14	6	2	10
solea_v4.0_unigene37253	278	218	186	316	214	212	52	118	48	338	354	98	84	112	94	408	406	516
solea_v4.0_unigene61053	122	120	102	124	68	118	106	60	62	296	122	236	66	82	90	128	152	106
solea_v4.0_unigene236839	0	0	0	0	0	0	0	0	0	0	0	0	0	0	0	0	0	0
solea_v4.0_unigene236838	0	0	0	0	0	0	0	0	0	0	0	0	0	0	0	0	0	0
solea_v4.0_unigene582336	2	0	0	2	0	0	2	0	2	0	0	0	0	0	0	4	0	0
solea_v4.0_unigene192475	0	2	0	2	0	2	0	0	0	10	0	0	0	0	2	6	0	0
solea_v4.0_unigene236831	0	0	0	0	0	0	0	0	0	0	0	0	0	0	0	0	0	0
solea_v4.0_unigene236830	0	0	0	0	0	0	0	0	0	0	0	0	0	0	0	0	0	0
solea_v4.0_unigene236833	0	0	0	0	0	0	0	0	0	0	0	0	0	0	0	0	0	0
solea_v4.0_unigene236832	0	0	0	0	0	0	0	0	0	0	0	0	0	0	0	0	0	0
solea_v4.0_unigene236835	6	6	8	4	8	4	10	4	12	12	4	12	4	10	6	8	10	14
solea_v4.0_unigene236834	72	42	68	106	36	78	98	96	48	150	102	130	42	54	66	58	68	78
solea_v4.0_unigene236837	0	0	2	0	0	0	0	0	4	0	0	0	0	0	4	0	0	2
solea_v4.0_unigene236836	0	0	2	0	0	0	0	0	0	0	0	0	0	0	0	0	0	0
solea_v4.0_unigene409190	0	0	0	0	0	0	0	0	0	0	0	0	0	0	0	0	0	0
solea_v4.0_unigene33121	106	78	88	106	56	58	38	38	32	116	66	88	44	62	60	84	80	72
solea_v4.0_unigene266413	0	0	2	4	0	0	0	2	0	0	0	0	0	0	0	0	0	0
solea_v4.0_unigene589372	0	0	0	0	0	0	0	0	0	2	0	0	0	2	0	2	0	0
solea_v4.0_unigene646139	0	0	0	0	0	0	0	0	0	0	0	0	0	0	0	0	0	0
solea_v4.0_unigene646138	0	0	0	0	0	0	0	0	0	0	0	0	0	0	0	0	0	0
solea_v4.0_unigene489069	0	0	0	0	0	0	0	0	0	0	0	0	0	0	0	0	0	0
solea_v4.0_unigene688939	0	0	0	0	0	0	0	0	0	2	0	2	0	0	0	2	0	2
solea_v4.0_unigene122555	0	0	0	0	0	0	0	0	0	0	0	0	0	0	0	0	0	0
solea_v4.0_unigene297875	0	0	0	0	0	0	0	0	0	0	0	0	0	0	0	0	0	0
solea_v4.0_unigene216860	0	0	0	0	0	0	0	0	0	0	0	0	0	0	0	0	0	0
solea_v4.0_unigene216861	0	0	0	0	0	0	0	0	0	0	0	0	0	0	0	0	0	0
solea_v4.0_unigene678375	0	0	0	0	0	0	0	0	0	0	0	0	0	0	0	0	0	0
solea_v4.0_unigene483178	0	0	0	0	0	0	0	0	0	0	0	0	0	0	0	0	0	0
solea_v4.0_unigene688935	0	0	0	0	0	0	0	0	0	2	0	0	0	0	0	0	0	0
solea_v4.0_unigene401689	0	0	0	0	0	0	0	0	0	0	0	0	0	0	0	0	0	0
solea_v4.0_unigene297879	0	0	0	0	0	0	0	0	0	0	0	0	0	0	0	0	0	0
solea_v4.0_unigene216864	0	0	0	0	0	0	0	0	0	0	0	0	0	0	0	0	0	0
solea_v4.0_unigene688937	0	0	0	0	0	0	0	0	0	0	0	0	0	0	0	0	0	0
solea_v4.0_unigene4516	62	74	58	98	36	60	86	68	40	116	114	48	46	62	52	96	100	60
solea_v4.0_unigene650691	0	0	0	0	0	0	0	0	0	0	0	0	0	0	0	0	0	0
solea_v4.0_unigene650690	0	0	0	0	0	4	0	0	0	2	0	6	4	0	0	0	0	0
solea_v4.0_unigene650693	0	0	0	0	0	0	0	0	0	0	0	0	0	0	0	0	0	0
solea_v4.0_unigene650692	0	0	0	0	0	0	0	0	0	0	0	0	0	0	0	0	0	0
solea_v4.0_unigene650695	0	0	0	0	0	0	0	0	0	0	2	0	0	0	0	0	0	0
solea_v4.0_unigene650694	0	0	0	0	0	0	0	0	0	0	0	0	0	0	0	0	0	0
solea_v4.0_unigene650697	0	0	0	0	0	0	0	0	0	0	0	0	0	0	0	0	0	0
solea_v4.0_unigene650696	0	0	0	0	0	0	0	0	0	0	0	0	0	0	0	0	0	0
solea_v4.0_unigene650699	0	0	0	0	0	0	0	0	0	0	0	0	0	0	0	0	0	0
solea_v4.0_unigene650698	0	0	0	0	0	0	0	0	0	0	0	0	0	0	0	0	0	0
solea_v4.0_unigene216867	0	0	0	4	0	0	0	0	0	0	0	0	0	0	0	0	0	0
solea_v4.0_unigene646136	0	0	0	0	0	0	0	0	0	0	0	0	0	0	0	0	0	0
solea_v4.0_unigene571453	148	154	126	240	148	202	28	150	14	318	158	270	62	46	2	178	100	28
solea_v4.0_unigene434681	0	0	0	0	0	0	0	0	0	0	0	0	0	0	0	0	4	0
solea_v4.0_unigene688933	2	0	4	2	0	0	0	0	0	4	0	0	2	0	0	2	0	4
solea_v4.0_unigene571452	64	88	84	198	80	140	14	76	14	220	124	208	36	40	4	88	54	4
solea_v4.0_unigene646134	0	0	0	0	0	0	0	2	0	0	0	0	0	0	0	0	0	0
solea_v4.0_unigene208439	0	0	0	0	0	0	0	0	2	0	0	2	0	0	0	2	0	0
solea_v4.0_unigene401680	0	0	0	0	0	0	0	0	0	0	0	0	0	0	0	0	0	0
solea_v4.0_unigene335212	0	0	0	0	0	0	0	0	0	0	0	0	0	0	0	0	0	0
solea_v4.0_unigene401681	0	0	0	0	0	0	0	0	0	0	0	0	0	2	0	0	2	0
solea_v4.0_unigene401686	0	0	0	0	0	0	0	0	0	0	0	0	0	0	0	0	0	0
solea_v4.0_unigene101933	6	2	2	10	0	2	2	4	0	6	4	0	0	2	0	0	0	2
solea_v4.0_unigene265631	0	0	0	0	0	0	0	0	0	0	2	0	10	0	0	0	0	0
solea_v4.0_unigene571456	22	16	4	6	6	20	18	10	6	24	20	10	6	14	14	16	10	16
solea_v4.0_unigene658813	0	0	0	0	0	0	0	2	0	0	0	0	0	0	0	0	0	0
solea_v4.0_unigene483174	0	0	0	0	0	0	0	0	0	0	0	0	0	0	0	0	0	0
solea_v4.0_unigene483175	0	0	0	0	0	0	0	0	0	0	0	0	0	0	0	0	0	0
solea_v4.0_unigene363667	0	0	0	2	0	0	0	0	0	0	0	0	0	0	0	0	0	0
solea_v4.0_unigene372185	0	0	0	0	0	0	0	0	0	0	0	0	0	0	0	0	0	0
solea_v4.0_unigene358199	0	0	0	4	0	0	0	0	0	0	0	0	0	0	0	0	0	0
solea_v4.0_unigene358198	0	0	0	2	0	0	0	0	0	0	0	0	0	0	0	0	0	0
solea_v4.0_unigene288159	16	10	12	8	2	4	8	10	4	4	16	0	2	2	6	16	12	2
solea_v4.0_unigene288158	2	0	0	0	0	0	0	0	0	0	0	0	0	0	0	0	0	0
solea_v4.0_unigene358195	0	0	0	2	0	0	0	0	0	0	0	0	0	0	0	0	0	0
solea_v4.0_unigene288156	0	0	0	2	0	0	0	4	0	6	0	8	0	0	4	0	2	0
solea_v4.0_unigene358197	0	0	0	0	0	0	0	0	0	0	0	0	0	0	0	0	0	0
solea_v4.0_unigene288154	0	0	0	0	0	0	0	0	0	0	0	0	0	0	0	0	0	0
solea_v4.0_unigene358191	0	0	0	0	0	0	0	0	0	0	0	0	0	0	0	0	0	0
solea_v4.0_unigene358190	0	0	2	4	0	2	2	0	4	4	0	2	0	0	0	0	6	2
solea_v4.0_unigene358193	2	0	4	2	0	2	0	0	0	0	2	0	0	0	0	2	0	2
solea_v4.0_unigene288150	2	0	0	0	0	0	0	0	0	0	0	0	0	0	0	0	0	0
solea_v4.0_unigene685385	0	0	0	0	2	0	0	0	0	4	0	0	0	0	0	0	0	2
solea_v4.0_unigene147945	2	0	0	0	0	0	2	2	2	0	2	0	0	2	0	0	0	0
solea_v4.0_unigene685387	0	0	0	0	0	0	0	0	0	0	0	0	0	0	0	0	0	0
solea_v4.0_unigene685386	0	0	0	0	0	0	0	0	0	0	0	0	0	0	0	0	0	0
solea_v4.0_unigene220418	0	0	0	0	0	0	0	0	0	2	0	0	0	0	0	2	0	0
solea_v4.0_unigene685380	0	0	0	0	0	0	0	0	0	0	0	0	0	0	0	0	0	0
solea_v4.0_unigene685383	0	0	0	0	0	0	0	0	0	0	0	0	0	0	0	0	0	0
solea_v4.0_unigene685382	0	0	0	0	0	0	0	0	0	0	0	0	0	0	0	0	0	0
solea_v4.0_unigene220414	0	0	0	0	0	0	0	0	0	0	0	0	0	0	0	0	0	0
solea_v4.0_unigene220415	0	0	0	0	0	0	0	0	0	0	0	0	0	0	0	0	0	0
solea_v4.0_unigene220416	0	0	0	0	0	0	0	0	0	0	0	0	0	0	0	0	0	0
solea_v4.0_unigene220417	0	0	0	0	0	0	0	0	0	0	0	0	0	0	0	0	0	0
solea_v4.0_unigene147948	0	0	0	0	0	0	0	0	0	0	0	0	0	0	0	0	0	0
solea_v4.0_unigene147949	0	0	0	0	0	0	0	0	0	0	0	0	0	0	0	0	0	0
solea_v4.0_unigene220412	0	0	0	0	0	0	0	0	0	0	0	0	0	0	0	0	0	0
solea_v4.0_unigene220413	0	0	0	0	0	0	0	0	0	0	0	0	0	0	0	0	0	0
solea_v4.0_unigene430651	26	28	26	40	14	34	84	38	32	102	38	78	18	28	28	56	36	32
solea_v4.0_unigene430650	2	4	2	6	0	2	0	12	4	2	8	4	0	0	0	0	0	6
solea_v4.0_unigene32337	0	0	0	4	0	2	0	0	0	4	0	0	0	0	0	0	0	0
solea_v4.0_unigene430652	16	20	8	10	8	10	26	16	18	32	14	38	14	18	10	14	2	8
solea_v4.0_unigene32331	102	70	96	246	100	160	160	104	82	322	112	190	54	118	72	94	170	144
solea_v4.0_unigene32330	24	14	22	30	14	20	54	22	40	46	34	50	18	24	20	12	28	34
solea_v4.0_unigene430657	0	0	0	0	0	0	0	0	0	2	2	0	0	0	0	0	0	2
solea_v4.0_unigene32332	24	22	16	40	18	38	34	26	20	50	26	54	8	22	16	24	28	20
solea_v4.0_unigene430659	0	0	0	0	0	2	0	0	0	0	0	0	0	0	0	0	0	0
solea_v4.0_unigene430658	74	82	72	66	30	74	70	46	34	100	114	48	44	60	46	82	72	66
solea_v4.0_unigene32339	92	94	76	110	46	88	132	134	70	208	88	144	44	62	70	98	92	132
solea_v4.0_unigene32338	194	160	150	314	118	218	242	228	162	448	192	326	102	138	118	240	210	220
solea_v4.0_unigene208434	0	0	0	0	0	0	0	0	0	0	0	0	0	0	0	2	2	0
solea_v4.0_unigene144512	0	0	0	0	0	0	0	0	0	0	0	0	0	0	0	0	0	0
solea_v4.0_unigene325904	292	308	292	322	226	342	244	318	166	412	350	256	140	158	238	340	464	684
solea_v4.0_unigene532199	0	4	0	0	0	0	0	0	0	4	0	0	0	0	0	0	0	0
solea_v4.0_unigene235719	0	0	0	0	0	0	0	0	0	0	0	0	0	0	0	0	0	0
solea_v4.0_unigene235718	18	22	10	2	2	10	8	4	4	32	14	4	18	6	18	16	6	14
solea_v4.0_unigene313528	0	0	0	0	0	0	0	0	0	0	0	0	0	0	0	0	0	0
solea_v4.0_unigene364749	0	0	0	0	0	0	0	0	0	0	0	0	0	0	0	0	0	0
solea_v4.0_unigene364748	0	0	0	0	0	0	0	0	0	0	0	0	0	0	0	0	0	0
solea_v4.0_unigene364747	0	0	0	0	0	0	0	2	0	0	0	0	0	0	0	0	0	0
solea_v4.0_unigene235710	0	0	0	0	0	0	0	0	0	0	0	0	0	0	0	0	0	0
solea_v4.0_unigene364745	0	0	0	0	0	0	0	0	0	0	0	0	0	0	0	0	0	0
solea_v4.0_unigene235712	0	0	0	0	0	0	0	0	0	0	0	0	0	0	0	0	0	0
solea_v4.0_unigene235715	0	0	0	0	0	0	0	0	0	0	0	0	0	0	0	0	0	0
solea_v4.0_unigene235714	0	0	0	0	0	0	0	0	0	0	0	0	0	0	0	0	0	0
solea_v4.0_unigene364741	0	0	0	0	0	0	0	0	0	0	0	0	0	0	0	0	0	0
solea_v4.0_unigene364740	2	0	0	0	0	2	4	0	2	0	0	0	0	0	0	2	6	0
solea_v4.0_unigene227190	26	18	32	58	40	68	72	30	42	134	32	78	40	36	44	36	34	34
solea_v4.0_unigene227191	24	14	20	46	18	34	40	32	22	54	40	24	10	20	16	48	38	30
solea_v4.0_unigene227192	4	0	4	8	8	10	4	4	0	4	4	4	0	2	2	2	12	10
solea_v4.0_unigene227193	2	6	0	10	4	2	0	2	2	2	4	4	0	0	4	4	6	4
solea_v4.0_unigene227194	6	0	2	6	4	2	6	0	0	4	6	8	4	2	0	4	8	4
solea_v4.0_unigene227195	0	0	0	4	4	2	0	2	0	0	0	2	0	0	0	0	4	2
solea_v4.0_unigene227196	10	6	10	14	10	10	20	14	10	20	6	18	8	16	10	4	6	10
solea_v4.0_unigene227197	8	10	6	20	2	20	20	4	0	14	8	16	8	10	8	4	4	8
solea_v4.0_unigene227198	16	8	2	12	2	12	16	10	8	14	14	8	12	10	6	4	6	6
solea_v4.0_unigene227199	12	0	6	0	4	4	8	4	10	14	2	10	6	4	4	0	4	4
solea_v4.0_unigene228649	2	0	0	10	2	2	10	10	2	2	16	10	4	8	6	4	4	2
solea_v4.0_unigene228648	14	18	14	24	8	6	8	26	6	8	20	4	10	18	26	48	52	38
solea_v4.0_unigene228641	12	6	2	6	6	8	0	16	2	6	8	4	2	2	4	0	4	14
solea_v4.0_unigene228640	0	0	0	0	0	0	2	0	0	0	0	2	0	0	0	0	0	0
solea_v4.0_unigene228643	120	104	86	150	76	98	98	120	74	196	126	122	128	132	82	126	174	136
solea_v4.0_unigene228642	166	104	94	104	64	82	116	124	84	204	130	116	80	132	92	126	144	106
solea_v4.0_unigene228645	8	2	6	14	4	8	2	8	4	6	8	20	0	4	6	4	12	8
solea_v4.0_unigene228644	2	4	8	16	6	20	6	6	12	8	6	12	0	4	6	8	10	4
solea_v4.0_unigene228647	6	14	10	8	4	12	6	18	6	20	16	10	0	4	8	10	10	16
solea_v4.0_unigene228646	6	8	0	4	2	8	4	14	2	16	6	4	0	2	4	12	2	8
solea_v4.0_unigene208436	0	2	0	0	0	2	2	2	6	0	0	0	0	0	0	2	0	0
solea_v4.0_unigene62778	0	0	0	0	0	0	0	0	0	0	0	0	0	0	0	0	0	0
solea_v4.0_unigene62779	0	0	2	0	0	0	0	0	0	0	0	0	0	0	0	2	0	0
solea_v4.0_unigene62774	0	0	0	0	0	0	0	0	0	0	4	0	0	0	0	0	0	2
solea_v4.0_unigene62775	0	0	0	0	0	0	0	0	0	0	0	0	0	0	0	0	0	0
solea_v4.0_unigene62776	0	0	0	0	4	0	0	0	0	4	0	0	0	0	0	0	0	0
solea_v4.0_unigene62777	0	0	0	0	0	0	0	0	0	0	0	0	0	0	0	0	0	0
solea_v4.0_unigene62770	40	46	38	36	18	30	20	40	10	32	32	24	10	4	14	38	34	42
solea_v4.0_unigene62771	0	0	0	2	0	0	0	0	0	0	0	0	0	0	0	0	2	2
solea_v4.0_unigene62772	238	190	178	296	170	256	338	198	200	472	228	328	178	248	200	290	332	382
solea_v4.0_unigene62773	0	0	0	0	0	0	0	0	0	0	0	0	0	0	0	0	0	2
solea_v4.0_unigene588408	18	12	4	8	6	20	4	18	4	24	14	18	4	12	26	22	26	30
solea_v4.0_unigene588409	36	26	42	72	42	64	58	78	58	152	106	118	34	34	30	32	60	40
solea_v4.0_unigene588400	0	0	0	0	0	0	0	0	0	0	0	0	0	0	0	0	0	0
solea_v4.0_unigene588401	192	116	144	228	170	184	130	146	104	350	158	232	74	102	118	160	210	160
solea_v4.0_unigene588402	68	62	48	62	32	40	40	38	18	98	70	54	28	48	24	42	56	44
solea_v4.0_unigene588403	182	382	350	340	120	166	8	228	14	214	316	168	18	40	4	242	290	540
solea_v4.0_unigene588404	0	0	2	0	0	0	0	0	0	0	0	0	0	2	0	0	0	0
solea_v4.0_unigene588405	4	8	6	8	6	6	14	8	14	18	10	2	14	8	14	14	12	14
solea_v4.0_unigene588406	216	210	196	322	210	304	282	202	204	582	206	392	182	204	186	274	266	162
solea_v4.0_unigene588407	234	258	162	246	100	150	432	422	210	220	322	180	188	238	152	274	188	196
solea_v4.0_unigene208437	0	0	2	0	0	0	0	0	0	0	0	0	0	0	0	0	2	0
solea_v4.0_unigene683497	0	0	0	0	0	0	0	0	0	0	0	0	0	0	0	0	0	0
solea_v4.0_unigene133675	0	0	0	0	0	0	0	0	0	0	0	4	0	0	0	0	0	0
solea_v4.0_unigene496423	0	0	0	14	0	10	2	6	0	18	14	2	0	4	4	0	4	0
solea_v4.0_unigene617174	0	0	0	0	0	2	0	0	0	0	0	0	0	0	0	0	0	0
solea_v4.0_unigene465873	8	20	8	42	12	26	18	26	22	42	26	38	12	20	14	30	32	20
solea_v4.0_unigene465872	0	0	0	0	0	0	0	0	0	0	0	0	0	0	0	0	0	0
solea_v4.0_unigene465871	0	0	0	0	0	0	0	0	2	0	0	0	0	0	0	0	0	0
solea_v4.0_unigene465870	0	0	0	0	0	0	4	0	0	2	0	2	2	0	0	0	0	0
solea_v4.0_unigene465877	4	2	0	6	0	0	8	2	4	10	4	16	8	6	0	0	2	4
solea_v4.0_unigene465876	2	10	6	10	2	6	6	10	0	10	10	10	4	6	4	6	14	6
solea_v4.0_unigene465875	2	0	0	4	0	0	0	0	4	0	0	0	0	0	0	0	0	0
solea_v4.0_unigene465874	0	0	0	0	0	0	0	0	0	0	0	0	0	0	2	0	0	0
solea_v4.0_unigene465879	2	0	2	0	0	0	0	0	0	0	0	0	0	0	0	0	0	0
solea_v4.0_unigene465878	0	2	0	8	4	6	18	0	4	18	2	20	2	6	2	0	2	4
solea_v4.0_unigene458965	0	0	2	2	0	4	2	0	4	8	6	0	2	0	4	2	6	4
solea_v4.0_unigene458964	158	126	180	184	122	132	284	300	162	386	266	260	146	140	194	88	120	90
solea_v4.0_unigene458967	6	16	4	16	6	6	6	34	12	16	10	18	6	8	2	4	10	8
solea_v4.0_unigene458966	0	0	0	2	0	0	4	4	0	6	6	4	0	0	0	0	0	8
solea_v4.0_unigene458961	8	8	14	12	6	20	20	8	12	24	16	24	16	24	10	10	6	10
solea_v4.0_unigene458960	4	8	6	8	0	4	8	8	4	20	6	8	2	4	2	10	12	8
solea_v4.0_unigene458963	38	24	36	62	44	64	62	52	34	104	38	64	36	48	26	32	56	44
solea_v4.0_unigene458962	34	22	38	34	18	50	50	30	22	84	60	50	26	28	30	50	28	18
solea_v4.0_unigene541216	0	2	0	0	4	2	0	2	0	10	2	0	2	6	0	0	2	4
solea_v4.0_unigene541217	0	0	0	0	0	0	0	0	0	2	0	0	0	0	0	4	0	0
solea_v4.0_unigene541214	0	0	0	0	0	0	0	0	0	0	0	0	0	0	0	0	0	0
solea_v4.0_unigene541215	0	0	0	0	0	0	0	0	0	0	0	2	0	0	0	0	0	0
solea_v4.0_unigene541212	0	0	0	0	0	0	0	0	0	0	0	0	0	0	0	0	0	0
solea_v4.0_unigene458968	0	0	0	0	0	0	0	0	2	0	0	0	0	0	0	0	0	0
solea_v4.0_unigene541210	0	0	0	0	0	0	4	0	0	0	0	0	0	0	0	0	0	0
solea_v4.0_unigene541211	0	0	0	0	0	0	0	0	0	0	0	0	0	0	0	0	0	0
solea_v4.0_unigene531615	2	0	2	2	2	0	0	4	0	2	0	6	0	0	0	0	0	2
solea_v4.0_unigene599896	0	0	0	0	0	0	0	0	0	0	0	0	4	0	0	0	0	0
solea_v4.0_unigene325909	94	70	84	166	108	106	116	82	78	206	100	190	48	68	56	80	108	86
solea_v4.0_unigene535097	0	0	0	0	0	0	0	0	0	0	2	0	0	0	0	0	0	0
solea_v4.0_unigene535096	0	0	0	0	0	0	0	0	0	8	0	2	0	2	0	0	0	0
solea_v4.0_unigene312773	0	0	0	0	0	0	0	0	0	0	0	0	0	0	0	0	0	0
solea_v4.0_unigene599893	0	0	0	0	0	0	0	2	2	2	2	2	0	0	0	0	0	0
solea_v4.0_unigene13043	4	6	2	14	0	10	8	4	2	10	2	6	4	6	2	6	6	0
solea_v4.0_unigene599892	0	0	0	0	0	0	0	0	0	0	0	0	0	0	0	0	0	0
solea_v4.0_unigene13040	146	188	140	126	42	96	88	130	60	160	118	60	100	88	94	108	136	96
solea_v4.0_unigene549021	6	2	4	6	0	4	2	4	2	2	0	14	0	0	4	2	0	2
solea_v4.0_unigene265364	0	0	0	0	0	0	0	0	0	0	0	0	0	0	0	0	0	0
solea_v4.0_unigene549023	16	10	24	8	2	8	8	2	6	22	20	8	10	6	10	14	8	8
solea_v4.0_unigene549022	0	2	0	2	2	0	4	2	2	2	2	4	0	2	0	0	0	0
solea_v4.0_unigene265361	0	0	0	0	0	0	0	0	0	0	0	0	0	0	0	0	0	0
solea_v4.0_unigene199025	0	0	0	0	0	0	0	0	0	0	0	0	0	0	0	0	0	0
solea_v4.0_unigene199026	0	0	2	0	0	2	0	2	0	0	0	0	0	0	0	4	2	0
solea_v4.0_unigene265362	2	0	0	0	0	0	0	0	0	0	0	0	0	0	0	2	0	0
solea_v4.0_unigene549029	0	2	0	0	0	0	0	0	0	2	2	4	0	0	2	2	0	0
solea_v4.0_unigene549028	14	10	2	18	10	14	10	18	16	30	16	12	12	10	6	8	16	8
solea_v4.0_unigene109088	12	6	12	8	4	8	16	8	10	52	18	22	26	12	16	12	10	10
solea_v4.0_unigene265369	0	0	0	0	0	0	0	0	0	0	0	0	0	0	0	0	0	0
solea_v4.0_unigene265368	0	0	0	0	0	0	0	0	0	0	0	0	0	0	0	0	0	0
solea_v4.0_unigene13047	82	52	94	102	42	104	52	68	46	152	78	112	36	54	44	100	82	104
solea_v4.0_unigene208786	0	0	0	0	0	0	0	0	0	0	0	0	0	0	0	0	0	0
solea_v4.0_unigene208787	0	0	0	0	0	0	0	0	0	0	0	0	0	0	0	0	0	0
solea_v4.0_unigene208784	0	0	2	2	0	2	4	0	4	6	0	6	0	2	4	2	0	0
solea_v4.0_unigene208785	0	0	0	0	0	0	0	0	0	0	0	0	0	0	0	0	0	0
solea_v4.0_unigene99879	0	0	0	0	0	2	0	2	0	0	0	4	0	0	0	0	2	0
solea_v4.0_unigene312775	0	0	0	0	0	0	8	0	0	0	0	10	2	0	0	0	0	0
solea_v4.0_unigene208780	0	0	0	0	0	0	0	0	0	0	0	0	0	0	0	0	0	0
solea_v4.0_unigene208781	0	0	0	0	0	0	0	0	0	0	0	0	0	0	0	0	0	0
solea_v4.0_unigene99875	138	108	114	166	46	148	182	156	112	326	152	216	68	92	102	156	140	142
solea_v4.0_unigene99874	4	0	8	2	4	8	6	10	2	0	6	6	2	6	0	6	4	4
solea_v4.0_unigene99877	8	4	14	28	24	8	12	34	2	26	12	6	26	6	4	18	14	16
solea_v4.0_unigene99876	30	20	30	32	14	30	40	40	30	82	54	50	26	26	18	16	18	20
solea_v4.0_unigene99871	12	8	10	12	2	22	20	12	6	50	12	12	14	10	12	12	10	12
solea_v4.0_unigene99870	6	0	0	2	0	0	2	2	4	4	0	6	0	0	4	0	6	2
solea_v4.0_unigene99873	10	14	8	22	12	20	12	14	8	46	18	22	26	14	8	10	14	18
solea_v4.0_unigene208789	0	0	0	0	0	0	0	0	0	0	0	0	0	0	0	0	0	0
solea_v4.0_unigene155404	0	0	0	0	0	0	0	0	0	0	0	0	0	0	0	0	0	0
solea_v4.0_unigene34199	6	8	4	8	6	2	4	0	2	22	4	10	0	0	0	0	2	4
solea_v4.0_unigene34198	2	4	0	8	4	0	6	0	0	10	2	2	0	0	0	14	6	8
solea_v4.0_unigene34193	4	4	2	2	0	14	0	0	2	8	4	6	2	4	2	6	2	14
solea_v4.0_unigene34192	4	0	4	6	0	12	4	0	2	20	2	14	6	2	2	6	8	12
solea_v4.0_unigene34191	12	4	4	12	4	16	22	12	24	30	12	48	6	4	14	10	8	4
solea_v4.0_unigene34190	4	0	4	0	0	2	0	4	2	2	2	2	0	0	0	2	4	6
solea_v4.0_unigene34197	0	0	0	0	0	0	0	0	0	0	0	0	0	0	0	0	0	0
solea_v4.0_unigene34196	36	16	20	50	24	32	46	26	22	48	22	32	16	28	16	28	32	50
solea_v4.0_unigene34195	0	0	0	0	0	0	0	0	0	0	2	2	0	2	0	0	2	2
solea_v4.0_unigene34194	0	2	0	2	0	6	0	2	0	4	0	0	0	0	0	2	2	0
solea_v4.0_unigene419852	2	0	0	4	2	0	0	2	0	0	2	2	6	2	6	0	0	2
solea_v4.0_unigene419853	2	0	2	0	0	0	0	0	0	0	0	0	2	0	2	2	2	0
solea_v4.0_unigene419850	4	0	2	2	2	4	0	0	4	0	4	0	4	0	2	2	2	2
solea_v4.0_unigene419851	0	2	0	8	0	0	0	0	0	0	2	0	0	0	0	0	0	0
solea_v4.0_unigene419856	2	0	0	2	0	2	0	0	0	2	0	0	0	0	0	4	0	2
solea_v4.0_unigene419857	0	0	0	0	0	0	0	0	0	0	0	0	0	0	0	0	0	0
solea_v4.0_unigene419854	2	0	0	0	0	4	0	2	2	0	0	0	0	2	2	4	4	2
solea_v4.0_unigene419855	0	0	0	0	0	0	0	0	0	0	0	0	0	0	0	0	0	0
solea_v4.0_unigene600471	0	0	0	0	0	0	0	0	0	0	0	0	0	0	0	0	0	0
solea_v4.0_unigene419858	0	0	0	0	0	0	0	0	0	0	0	0	0	0	0	0	0	0
solea_v4.0_unigene419859	0	0	0	0	2	0	0	0	0	2	0	0	0	0	0	0	0	0
solea_v4.0_unigene531616	0	0	0	0	0	0	0	0	0	0	0	4	0	0	0	0	0	0
solea_v4.0_unigene31015	208	202	178	236	140	194	288	244	156	438	282	362	118	122	154	202	172	198
solea_v4.0_unigene687526	0	0	0	0	0	0	0	0	0	0	0	0	0	0	0	0	0	0
solea_v4.0_unigene31017	232	160	186	200	112	228	588	284	384	750	306	542	140	250	138	214	232	182
solea_v4.0_unigene31016	12	6	18	20	10	12	18	6	2	48	6	38	8	16	24	20	18	12
solea_v4.0_unigene31011	56	62	64	74	34	56	68	72	66	152	68	120	32	38	50	54	46	44
solea_v4.0_unigene31010	68	42	46	48	28	54	64	46	26	86	44	44	34	42	48	48	48	40
solea_v4.0_unigene210969	0	0	0	0	0	0	0	0	0	0	0	0	0	0	0	0	0	0
solea_v4.0_unigene210968	0	0	0	0	0	0	0	0	0	0	0	0	0	0	0	0	0	0
solea_v4.0_unigene210967	2	2	2	0	0	2	0	0	0	0	2	2	0	0	0	0	0	0
solea_v4.0_unigene210966	0	0	0	0	0	0	0	0	0	2	0	0	0	0	0	2	0	0
solea_v4.0_unigene210965	0	0	0	0	0	0	0	0	0	0	0	0	0	0	0	0	0	0
solea_v4.0_unigene210964	0	0	0	0	0	0	0	0	0	0	0	0	0	0	0	0	0	0
solea_v4.0_unigene210963	0	0	0	0	0	0	0	0	0	0	2	0	0	0	0	0	0	0
solea_v4.0_unigene210962	0	0	0	0	0	0	0	0	0	0	0	0	0	0	0	0	0	0
solea_v4.0_unigene687529	0	0	0	0	0	0	0	0	0	0	0	0	0	0	0	0	0	0
solea_v4.0_unigene687528	0	0	0	0	0	0	0	0	0	0	0	0	0	0	0	0	0	0
solea_v4.0_unigene253500	0	0	0	0	0	0	0	0	0	0	0	0	0	0	0	0	0	0
solea_v4.0_unigene253501	0	0	0	0	0	0	0	0	0	0	0	0	0	0	0	0	0	0
solea_v4.0_unigene253502	0	2	0	0	0	0	0	0	0	0	0	0	0	0	0	2	0	0
solea_v4.0_unigene253503	0	0	0	0	0	0	0	0	0	0	0	0	0	0	0	0	0	0
solea_v4.0_unigene253504	0	0	0	0	0	0	0	0	0	0	0	0	0	0	0	2	0	0
solea_v4.0_unigene253505	0	0	0	0	0	0	0	0	0	0	2	0	0	0	0	0	0	0
solea_v4.0_unigene253506	0	0	0	0	0	0	0	0	0	0	0	0	0	0	0	0	0	0
solea_v4.0_unigene253507	0	0	0	0	0	0	0	0	0	0	0	0	0	0	0	0	0	0
solea_v4.0_unigene253508	0	0	0	2	2	2	2	0	2	0	0	0	0	0	0	0	0	0
solea_v4.0_unigene253509	0	0	0	2	0	0	0	0	0	0	0	0	0	0	0	0	0	0
solea_v4.0_unigene531611	2	0	0	0	0	0	0	0	0	0	0	0	0	0	0	0	0	0
solea_v4.0_unigene166286	2	0	0	0	0	0	0	0	0	0	0	0	2	0	2	4	0	0
solea_v4.0_unigene166287	0	0	0	0	0	0	0	0	0	0	0	0	0	0	0	0	0	0
solea_v4.0_unigene166284	0	0	0	0	0	0	0	0	0	0	0	0	0	0	0	0	0	0
solea_v4.0_unigene166285	0	0	0	0	0	0	0	0	0	0	0	0	0	0	0	0	0	0
solea_v4.0_unigene166282	0	0	0	0	0	0	0	0	2	0	0	0	0	0	0	0	0	0
solea_v4.0_unigene166283	0	2	4	2	0	0	0	0	0	4	0	2	0	0	0	0	0	2
solea_v4.0_unigene649909	0	0	0	0	0	0	0	0	0	0	0	0	0	0	0	0	0	0
solea_v4.0_unigene166281	0	0	0	0	0	0	0	0	0	0	0	0	0	0	0	0	0	0
solea_v4.0_unigene649907	0	0	0	0	0	0	0	0	0	0	0	0	0	0	0	0	0	0
solea_v4.0_unigene649906	0	0	0	0	0	0	0	0	0	0	0	0	0	0	0	0	0	0
solea_v4.0_unigene649905	0	0	0	0	0	0	0	0	0	0	0	0	0	0	0	0	0	0
solea_v4.0_unigene649904	0	0	0	0	0	0	0	0	0	0	0	0	0	0	0	0	0	0
solea_v4.0_unigene649903	0	0	0	0	0	0	0	0	0	0	0	0	0	0	0	0	0	0
solea_v4.0_unigene649902	0	0	0	0	0	0	0	0	0	0	0	0	0	0	0	0	0	0
solea_v4.0_unigene649901	0	0	0	0	0	0	0	0	0	6	0	0	0	0	0	0	0	0
solea_v4.0_unigene166289	0	0	2	0	0	0	0	0	0	0	0	0	0	2	0	0	0	0
solea_v4.0_unigene332350	2	2	10	10	2	4	2	4	0	8	2	2	14	0	6	4	8	18
solea_v4.0_unigene357295	0	0	0	0	0	0	0	0	0	22	4	6	0	4	0	0	0	0
solea_v4.0_unigene133672	0	0	0	0	0	0	0	0	0	0	0	0	0	0	0	0	0	0
solea_v4.0_unigene378046	0	0	0	0	0	0	0	0	0	0	0	0	0	0	0	2	0	0
solea_v4.0_unigene328678	84	74	100	104	76	132	28	38	28	108	98	60	72	66	46	106	64	70
solea_v4.0_unigene654848	0	0	0	4	0	0	0	0	0	0	0	0	0	0	0	0	0	0
solea_v4.0_unigene58301	4	2	0	2	0	4	0	8	0	4	2	6	6	0	2	2	10	0
solea_v4.0_unigene233501	0	0	0	0	0	0	0	0	0	0	0	0	0	0	0	0	0	0
solea_v4.0_unigene64967	0	0	0	0	0	0	0	0	0	0	0	0	0	0	0	0	0	0
solea_v4.0_unigene64966	0	0	0	0	0	0	0	0	0	0	0	0	0	0	0	0	0	0
solea_v4.0_unigene64965	0	0	0	0	0	0	0	0	0	0	0	0	0	0	0	0	0	0
solea_v4.0_unigene506676	2	2	2	0	0	0	0	0	0	0	0	0	0	0	0	0	0	0
solea_v4.0_unigene64963	0	0	0	0	0	0	0	0	0	0	0	0	0	0	0	0	0	0
solea_v4.0_unigene506670	0	2	0	0	0	0	0	0	0	0	0	2	0	0	0	0	0	4
solea_v4.0_unigene506673	0	0	0	0	0	0	0	0	0	2	0	0	0	0	0	0	2	0
solea_v4.0_unigene64960	0	0	0	0	0	0	0	0	0	2	0	0	0	0	0	0	0	2
solea_v4.0_unigene58304	0	0	0	0	0	0	0	0	0	2	0	0	0	0	0	0	0	0
solea_v4.0_unigene506679	0	0	0	0	0	4	2	0	0	2	2	2	2	0	0	0	0	0
solea_v4.0_unigene506678	0	0	0	0	0	0	0	0	0	0	0	0	0	0	0	0	0	0
solea_v4.0_unigene64969	0	0	0	0	0	0	0	0	0	0	0	0	0	0	0	0	0	0
solea_v4.0_unigene64968	0	0	0	0	0	0	0	2	0	0	0	0	0	0	0	0	0	0
solea_v4.0_unigene51729	4	10	10	14	10	12	8	28	2	26	6	4	0	0	0	12	8	18
solea_v4.0_unigene9595	16	24	18	42	16	32	30	24	34	80	24	56	16	18	14	16	60	36
solea_v4.0_unigene9596	0	0	0	0	0	0	0	0	0	0	0	0	0	0	0	0	0	2
solea_v4.0_unigene9597	6	2	0	6	0	6	6	4	2	8	4	2	2	2	2	4	0	4
solea_v4.0_unigene9590	0	0	0	0	0	0	0	0	0	0	0	0	0	0	0	0	0	0
solea_v4.0_unigene9591	0	0	0	0	0	0	0	2	0	2	0	2	0	0	0	6	0	0
solea_v4.0_unigene9592	10	6	14	26	2	14	10	2	4	52	22	12	2	10	6	16	16	12
solea_v4.0_unigene9593	46	42	24	56	24	72	50	46	24	102	46	66	4	32	42	40	50	46
solea_v4.0_unigene51721	48	50	40	30	34	38	70	44	46	72	50	46	38	56	54	32	56	48
solea_v4.0_unigene51720	2	0	0	2	0	6	4	2	0	4	6	0	0	0	0	0	0	0
solea_v4.0_unigene51723	2	4	0	16	10	6	8	4	22	6	4	14	2	4	0	2	10	2
solea_v4.0_unigene51722	10	14	14	24	10	26	6	8	2	34	4	12	2	6	6	12	22	28
solea_v4.0_unigene9598	0	2	0	0	0	0	0	0	0	0	4	0	0	0	0	0	0	0
solea_v4.0_unigene51724	6	6	14	14	2	4	6	14	0	10	20	10	0	6	2	12	20	8
solea_v4.0_unigene51727	14	18	10	36	24	38	18	16	16	38	20	20	18	32	40	28	40	12
solea_v4.0_unigene51726	72	54	54	112	70	72	68	70	70	132	56	102	46	68	88	72	100	64
solea_v4.0_unigene421792	0	0	0	0	0	0	0	0	0	0	0	0	0	0	0	0	0	0
solea_v4.0_unigene421793	0	2	0	0	2	0	2	0	0	0	0	0	0	0	0	0	2	0
solea_v4.0_unigene421790	2	6	4	6	2	4	6	2	10	4	4	4	0	6	2	0	4	4
solea_v4.0_unigene421791	0	0	0	0	0	0	0	0	0	0	0	0	0	0	0	0	0	0
solea_v4.0_unigene396104	0	0	0	0	0	0	0	2	0	0	0	0	0	0	0	0	0	2
solea_v4.0_unigene421797	2	2	0	2	0	0	0	0	0	0	0	2	0	0	0	0	0	0
solea_v4.0_unigene421794	4	0	6	14	2	10	4	6	4	10	6	22	0	6	2	2	8	2
solea_v4.0_unigene396107	0	0	0	0	0	0	0	0	0	0	0	0	0	0	0	0	0	0
solea_v4.0_unigene358946	0	2	0	0	0	0	0	0	0	0	0	2	0	0	0	0	0	4
solea_v4.0_unigene358947	0	0	0	0	0	0	0	0	0	0	0	0	0	0	0	0	0	0
solea_v4.0_unigene421798	0	0	0	0	0	0	0	0	0	0	0	0	0	0	0	0	0	0
solea_v4.0_unigene421799	0	0	0	0	0	0	0	0	0	0	0	0	0	0	0	0	0	0
solea_v4.0_unigene358942	0	0	0	0	0	0	0	0	0	2	2	0	0	0	0	0	0	4
solea_v4.0_unigene358943	0	0	0	0	0	0	0	0	0	0	0	0	0	0	0	0	0	0
solea_v4.0_unigene358940	0	0	0	0	0	0	0	0	0	0	0	0	0	0	0	0	0	0
solea_v4.0_unigene358941	0	0	0	0	4	0	0	0	0	0	0	0	0	0	0	0	0	0
solea_v4.0_unigene54267	6	10	2	30	8	8	10	10	4	12	2	4	4	4	4	6	4	14
solea_v4.0_unigene54266	0	0	0	0	0	2	2	0	0	2	0	2	0	0	0	2	2	0
solea_v4.0_unigene54265	0	0	2	0	0	2	0	0	0	0	0	2	0	0	0	0	0	0
solea_v4.0_unigene54264	6	6	0	2	8	12	0	8	6	6	0	10	10	0	0	6	6	8
solea_v4.0_unigene54263	0	4	0	4	2	0	0	0	0	4	2	6	0	0	0	2	2	2
solea_v4.0_unigene54262	0	2	4	2	0	0	4	0	0	8	0	2	0	0	0	0	2	0
solea_v4.0_unigene54261	8	4	8	4	4	12	14	6	2	32	2	22	8	12	14	8	4	12
solea_v4.0_unigene54260	0	0	0	0	0	0	0	0	0	0	0	0	0	2	0	0	2	0
solea_v4.0_unigene429147	40	30	38	50	12	54	14	30	18	24	50	18	34	32	14	40	58	46
solea_v4.0_unigene429146	190	152	138	204	162	164	148	250	106	150	284	118	208	182	76	268	190	252
solea_v4.0_unigene429145	0	2	0	4	0	0	4	0	2	0	0	0	0	0	2	2	0	2
solea_v4.0_unigene529510	0	2	2	0	0	2	0	0	0	0	0	2	0	0	0	4	0	0
solea_v4.0_unigene429143	0	0	0	0	0	0	0	0	0	2	2	0	0	0	0	0	0	0
solea_v4.0_unigene429142	38	54	38	62	42	28	14	36	8	24	46	22	34	42	26	50	50	46
solea_v4.0_unigene429141	686	626	634	946	528	834	1148	676	764	1726	1126	1110	638	976	710	896	840	954
solea_v4.0_unigene54268	142	158	140	304	154	258	242	236	186	576	206	320	80	138	146	192	278	274
solea_v4.0_unigene463268	0	0	0	0	0	0	0	0	0	0	0	0	2	0	0	0	0	0
solea_v4.0_unigene463269	18	6	20	42	16	24	30	30	18	36	20	28	20	32	30	30	30	26
solea_v4.0_unigene529498	0	0	0	0	0	2	0	0	0	0	0	0	0	0	0	0	0	0
solea_v4.0_unigene529499	0	0	0	0	0	0	0	0	0	0	0	0	0	0	0	0	4	0
solea_v4.0_unigene266041	0	0	0	2	0	0	0	0	0	2	0	2	0	0	0	4	0	2
solea_v4.0_unigene266040	0	0	0	0	0	0	0	0	0	0	0	0	0	0	0	0	0	0
solea_v4.0_unigene266043	0	0	0	0	0	0	0	0	0	0	0	0	0	0	0	0	0	0
solea_v4.0_unigene266042	0	0	0	0	0	0	0	0	0	0	0	0	0	0	0	0	0	0
solea_v4.0_unigene529492	0	0	0	0	0	0	0	0	2	4	0	0	0	0	0	0	2	0
solea_v4.0_unigene463261	0	2	0	12	0	2	0	2	2	8	6	2	4	0	0	2	8	0
solea_v4.0_unigene463262	32	8	46	38	12	28	10	28	10	50	36	26	8	16	12	34	20	18
solea_v4.0_unigene463263	14	10	2	6	8	2	6	6	0	2	8	0	2	0	2	8	6	6
solea_v4.0_unigene529496	2	0	0	0	0	0	0	2	0	0	0	0	0	0	0	0	0	0
solea_v4.0_unigene529497	0	2	0	0	0	4	6	4	4	8	8	6	0	2	6	4	8	0
solea_v4.0_unigene529494	0	0	0	0	0	0	2	0	0	0	2	0	0	0	4	0	0	0
solea_v4.0_unigene463267	22	22	22	32	12	30	36	28	20	40	42	32	12	16	20	16	24	10
solea_v4.0_unigene636392	0	0	0	0	0	0	0	0	0	0	0	0	0	0	0	0	0	0
solea_v4.0_unigene466772	0	0	0	0	0	0	0	0	0	0	0	0	0	0	0	0	0	0
solea_v4.0_unigene465349	0	2	2	2	0	0	0	0	0	4	0	0	0	0	0	2	0	4
solea_v4.0_unigene9412	0	8	0	0	6	2	0	0	0	4	0	4	2	2	0	4	4	0
solea_v4.0_unigene256681	0	0	0	0	0	0	0	0	0	0	0	0	0	0	0	0	0	0
solea_v4.0_unigene558070	0	0	0	0	0	0	0	0	0	0	0	0	0	0	0	0	0	0
solea_v4.0_unigene465010	12	20	20	48	32	50	50	22	18	96	34	70	32	34	32	30	70	38
solea_v4.0_unigene9414	0	2	6	10	6	6	2	8	2	6	6	6	0	0	0	8	4	6
solea_v4.0_unigene620472	0	0	2	0	0	0	4	0	0	0	0	0	0	0	0	0	0	0
solea_v4.0_unigene620473	0	0	0	0	0	0	0	0	0	0	0	0	0	0	0	0	0	0
solea_v4.0_unigene620470	0	0	0	0	0	0	0	0	0	0	0	0	0	0	0	0	0	0
solea_v4.0_unigene620471	0	0	0	0	0	0	0	0	0	0	0	0	0	0	0	0	0	0
solea_v4.0_unigene620476	0	0	0	0	0	0	0	0	0	0	0	0	0	0	0	0	0	0
solea_v4.0_unigene620477	0	0	0	0	0	0	0	0	0	0	0	0	0	0	0	0	0	0
solea_v4.0_unigene620474	0	0	0	0	0	0	0	0	0	0	0	0	0	0	0	0	0	0
solea_v4.0_unigene620475	0	0	0	0	0	0	0	0	4	0	0	0	0	2	0	0	0	0
solea_v4.0_unigene135910	0	0	0	0	0	0	0	4	0	0	0	0	0	0	0	0	0	0
solea_v4.0_unigene620478	0	0	0	2	0	0	0	0	0	0	0	0	0	0	0	0	0	0
solea_v4.0_unigene620479	0	0	0	0	0	0	0	0	0	0	0	0	0	0	0	0	0	0
solea_v4.0_unigene301565	0	0	0	0	0	0	6	0	0	0	0	0	0	0	0	0	0	2
solea_v4.0_unigene489312	0	0	0	0	0	0	0	0	0	0	0	2	0	0	0	0	0	0
solea_v4.0_unigene475685	0	0	0	0	0	0	0	0	0	0	0	0	0	0	0	0	0	0
solea_v4.0_unigene243202	0	0	0	2	0	0	0	0	0	4	2	4	0	0	0	0	0	4
solea_v4.0_unigene622811	0	0	0	0	0	0	0	0	0	0	0	0	0	2	0	0	0	0
solea_v4.0_unigene3992	332	310	272	630	254	446	492	370	332	984	300	662	246	280	216	356	396	420
solea_v4.0_unigene638278	0	0	0	0	0	0	0	0	0	0	0	0	0	0	0	0	0	0
solea_v4.0_unigene3990	56	40	50	110	72	104	156	76	72	268	96	164	80	96	108	96	114	108
solea_v4.0_unigene303758	0	0	0	0	0	0	0	0	0	0	0	0	0	0	0	0	0	0
solea_v4.0_unigene3996	52	26	48	114	66	100	126	54	56	170	84	106	58	60	48	46	72	48
solea_v4.0_unigene3997	10	12	6	0	2	2	2	6	0	2	0	0	10	4	0	10	8	18
solea_v4.0_unigene3994	152	106	124	276	144	270	196	170	110	384	168	264	86	118	100	154	190	144
solea_v4.0_unigene213608	0	0	0	0	0	0	0	0	0	0	0	0	0	0	0	0	0	0
solea_v4.0_unigene638271	0	0	0	0	0	0	0	0	0	0	0	0	0	0	0	0	0	0
solea_v4.0_unigene213606	0	0	0	0	0	0	0	0	0	0	0	0	0	0	0	0	0	0
solea_v4.0_unigene638273	0	0	0	0	0	0	0	0	0	2	0	2	0	0	0	0	0	0
solea_v4.0_unigene213604	0	0	0	0	0	0	0	0	0	0	0	0	0	0	0	0	0	0
solea_v4.0_unigene303757	0	0	0	0	0	0	2	0	0	0	0	0	0	0	0	0	0	0
solea_v4.0_unigene638274	0	0	0	0	0	0	0	0	0	0	0	0	0	0	0	0	0	0
solea_v4.0_unigene638277	0	0	0	0	0	0	0	0	0	0	0	0	0	0	0	0	0	0
solea_v4.0_unigene638276	0	0	0	0	0	0	0	0	0	0	0	0	0	0	0	0	0	0
solea_v4.0_unigene617178	0	0	0	0	0	0	0	0	0	0	0	0	0	0	0	0	0	0
solea_v4.0_unigene256683	0	0	0	6	0	0	0	0	0	0	0	6	0	0	0	4	0	0
solea_v4.0_unigene243203	0	0	0	0	0	0	0	0	0	0	0	0	0	0	0	0	0	0
solea_v4.0_unigene621934	0	0	0	0	0	0	0	0	0	0	0	0	0	0	0	0	0	0
solea_v4.0_unigene600479	0	0	0	0	0	0	0	0	0	0	0	0	0	0	0	0	0	0
solea_v4.0_unigene649424	0	0	0	0	0	0	0	0	0	0	0	0	0	0	0	0	0	0
solea_v4.0_unigene466726	0	0	0	0	0	0	0	0	0	0	0	0	0	0	0	0	0	2
solea_v4.0_unigene466727	0	0	0	0	0	0	0	0	0	0	0	0	0	0	0	0	0	0
solea_v4.0_unigene466724	0	0	0	0	0	0	0	0	0	0	0	0	0	0	0	0	0	0
solea_v4.0_unigene466725	0	2	0	0	0	0	0	0	2	2	0	0	2	0	0	0	0	0
solea_v4.0_unigene466722	2	0	0	0	0	0	0	0	0	2	0	4	0	0	0	0	0	0
solea_v4.0_unigene466723	0	4	2	6	4	0	0	0	0	10	2	2	0	0	0	2	2	0
solea_v4.0_unigene466720	2	4	4	2	4	4	2	2	8	4	2	2	8	2	0	8	10	2
solea_v4.0_unigene466721	2	2	2	12	2	2	6	2	2	4	0	6	0	0	2	4	0	0
solea_v4.0_unigene227486	0	0	0	0	0	0	0	0	0	0	0	0	0	0	0	0	2	0
solea_v4.0_unigene466728	0	0	4	0	0	0	0	0	2	0	0	0	0	0	0	2	0	0
solea_v4.0_unigene466729	0	0	0	0	0	0	0	0	0	0	0	0	0	0	0	0	0	0
solea_v4.0_unigene258210	0	0	0	0	0	0	0	0	0	0	0	0	0	0	0	0	0	0
solea_v4.0_unigene630068	0	0	2	0	0	0	0	0	0	0	0	0	0	0	0	0	0	0
solea_v4.0_unigene630069	6	0	2	6	4	0	0	4	2	0	8	2	4	2	2	2	20	2
solea_v4.0_unigene674347	0	0	0	0	0	0	0	0	0	0	0	0	0	0	0	0	0	0
solea_v4.0_unigene630064	0	0	0	0	0	0	0	0	0	0	0	0	0	0	0	0	0	0
solea_v4.0_unigene630065	0	0	0	0	0	0	0	0	0	0	0	0	0	0	0	0	0	0
solea_v4.0_unigene630066	0	0	0	0	0	0	0	0	0	0	0	0	0	0	0	0	0	0
solea_v4.0_unigene630067	0	0	0	4	0	2	0	0	0	0	0	0	0	0	0	0	0	0
solea_v4.0_unigene630060	6	8	4	4	0	2	0	4	2	6	2	10	4	4	6	4	0	4
solea_v4.0_unigene630061	0	0	0	0	0	0	0	0	0	0	0	0	0	0	0	0	0	2
solea_v4.0_unigene630062	0	0	0	0	0	0	0	0	0	8	2	2	0	0	0	0	0	4
solea_v4.0_unigene630063	0	0	0	0	0	0	0	0	0	0	0	2	0	0	0	0	0	0
solea_v4.0_unigene170436	0	0	0	0	0	0	0	0	0	0	0	0	0	0	0	0	0	0
solea_v4.0_unigene423935	0	0	0	0	0	0	0	0	0	0	0	0	0	0	0	0	0	0
solea_v4.0_unigene170434	0	2	0	0	0	0	0	0	0	0	0	0	0	0	0	0	0	0
solea_v4.0_unigene170435	0	0	0	0	0	0	0	0	0	0	0	0	0	0	0	0	0	0
solea_v4.0_unigene423930	0	0	0	0	0	0	0	0	0	2	4	0	0	0	0	0	0	0
solea_v4.0_unigene170433	0	0	0	0	0	0	0	0	0	0	0	0	0	0	0	0	0	0
solea_v4.0_unigene170430	0	0	0	0	0	0	0	0	0	4	0	0	0	0	0	0	0	0
solea_v4.0_unigene423933	0	0	0	2	0	0	0	0	0	0	0	0	0	0	0	0	0	0
solea_v4.0_unigene423938	0	0	0	0	0	0	0	0	0	0	0	0	0	0	0	0	0	0
solea_v4.0_unigene423939	0	0	0	0	0	2	0	0	0	2	0	0	0	0	0	0	0	0
solea_v4.0_unigene170438	0	0	0	0	0	0	0	0	0	0	0	0	0	0	0	0	0	0
solea_v4.0_unigene170439	0	0	0	0	0	0	0	0	0	0	0	0	0	0	0	0	0	0
solea_v4.0_unigene85189	0	0	0	0	0	0	0	0	0	0	0	0	0	0	0	0	0	0
solea_v4.0_unigene68663	0	0	0	0	0	0	0	0	0	0	0	0	0	0	0	0	0	0
solea_v4.0_unigene580264	0	0	0	2	0	0	2	0	0	4	0	0	0	0	0	0	0	0
solea_v4.0_unigene132918	4	4	4	8	0	18	18	22	6	36	14	22	10	6	2	12	12	4
solea_v4.0_unigene540659	0	6	0	2	0	0	2	2	0	2	0	2	4	2	2	2	2	2
solea_v4.0_unigene149381	0	0	4	0	0	0	0	0	0	0	0	0	6	0	0	4	0	0
solea_v4.0_unigene377209	0	0	0	0	0	0	0	0	0	0	2	0	0	0	0	0	0	0
solea_v4.0_unigene415896	46	24	36	62	44	40	26	18	20	52	20	26	24	14	12	48	36	40
solea_v4.0_unigene158983	0	0	0	0	0	0	0	0	0	0	0	0	0	0	0	0	0	0
solea_v4.0_unigene68665	0	0	0	0	0	0	0	0	0	0	0	0	0	0	2	0	0	0
solea_v4.0_unigene123719	0	0	0	0	0	0	0	0	0	4	0	0	0	0	0	0	0	2
solea_v4.0_unigene123718	2	0	0	0	0	0	0	0	0	0	0	0	0	0	0	0	0	0
solea_v4.0_unigene5646	8	8	2	10	2	2	4	2	4	14	10	18	4	0	4	2	6	14
solea_v4.0_unigene565193	0	0	0	0	6	2	2	0	0	0	0	4	0	0	0	0	2	4
solea_v4.0_unigene123713	0	0	0	0	0	0	0	0	0	0	0	0	0	0	0	0	0	0
solea_v4.0_unigene123712	2	0	2	0	2	2	2	2	0	2	0	2	6	0	0	0	2	2
solea_v4.0_unigene123711	0	4	0	0	0	0	2	2	6	6	6	4	0	2	0	0	2	4
solea_v4.0_unigene123710	0	0	0	0	0	0	0	0	0	0	0	0	0	0	0	0	0	0
solea_v4.0_unigene123717	0	2	0	0	0	0	0	0	0	0	0	0	0	0	0	0	0	4
solea_v4.0_unigene123716	0	2	0	2	0	0	0	0	0	0	0	0	0	2	0	0	2	0
solea_v4.0_unigene123715	0	0	0	0	0	0	0	0	0	0	0	0	0	0	0	0	0	0
solea_v4.0_unigene123714	0	0	0	0	0	0	0	0	0	0	0	0	0	0	0	0	0	0
solea_v4.0_unigene540655	2	2	2	0	2	4	2	0	0	6	0	2	2	0	0	0	2	0
solea_v4.0_unigene375045	0	0	0	0	0	0	0	0	0	0	0	0	0	0	0	0	0	0
solea_v4.0_unigene68669	0	0	0	0	0	0	0	0	0	0	0	4	0	0	0	0	0	0
solea_v4.0_unigene540657	0	2	0	2	0	0	0	0	0	2	0	0	0	0	0	0	0	0
solea_v4.0_unigene57187	0	0	2	0	0	0	0	0	0	0	0	2	0	0	0	0	0	4
solea_v4.0_unigene57186	0	0	0	0	4	0	0	0	0	10	0	2	0	0	0	0	0	0
solea_v4.0_unigene676011	0	0	0	0	0	0	0	0	0	0	0	0	0	0	0	0	0	0
solea_v4.0_unigene57184	8	2	2	6	10	6	2	8	4	26	12	8	12	8	6	18	14	8
solea_v4.0_unigene57183	2	0	0	0	0	0	0	0	4	4	0	2	0	0	0	0	0	0
solea_v4.0_unigene57182	12	2	2	12	10	2	2	6	0	8	4	18	2	8	4	14	8	10
solea_v4.0_unigene57181	0	0	0	0	0	0	0	0	0	0	0	0	0	0	0	0	0	0
solea_v4.0_unigene57180	2	0	4	0	0	0	0	2	0	0	4	0	0	0	0	2	0	0
solea_v4.0_unigene426267	0	2	0	2	0	0	0	0	0	0	0	0	0	0	0	0	0	0
solea_v4.0_unigene426266	0	0	0	0	0	0	0	0	0	0	0	0	0	0	0	0	0	0
solea_v4.0_unigene676019	0	0	0	0	0	0	0	0	0	0	0	0	0	0	0	0	2	0
solea_v4.0_unigene426264	0	0	0	0	0	0	0	0	0	0	0	0	0	0	0	0	0	0
solea_v4.0_unigene426263	0	0	0	0	0	0	0	0	0	0	0	0	0	0	0	0	0	0
solea_v4.0_unigene426262	0	2	4	2	0	2	0	0	0	4	0	2	0	0	0	0	4	0
solea_v4.0_unigene426261	0	0	2	0	0	0	0	0	0	0	0	0	0	0	0	0	0	2
solea_v4.0_unigene426260	0	0	2	0	0	0	0	4	0	6	0	2	0	0	2	0	0	0
solea_v4.0_unigene667675	0	0	0	0	0	0	0	0	0	0	0	0	0	0	0	0	0	0
solea_v4.0_unigene387804	2	0	0	0	0	0	0	0	0	0	0	0	0	0	0	0	0	0
solea_v4.0_unigene540653	0	2	2	0	0	4	2	2	0	4	2	2	0	0	4	2	2	0
solea_v4.0_unigene540652	2	0	2	2	0	0	0	0	0	4	4	0	4	0	2	0	2	2
solea_v4.0_unigene75755	30	28	26	38	22	40	54	44	40	114	28	72	32	42	48	38	44	38
solea_v4.0_unigene423040	0	0	0	0	0	0	0	0	0	0	0	0	0	0	0	0	0	0
solea_v4.0_unigene654842	0	0	0	0	0	0	0	0	0	0	0	0	0	0	0	0	0	0
solea_v4.0_unigene336810	8	6	10	14	6	14	26	4	16	46	18	26	8	22	12	16	6	6
solea_v4.0_unigene434535	0	0	0	0	0	0	0	0	0	0	0	0	0	0	0	0	0	0
solea_v4.0_unigene619371	0	0	0	0	0	0	0	0	0	0	0	0	0	0	0	0	0	0
solea_v4.0_unigene596978	0	0	2	0	2	4	0	0	0	2	0	4	0	0	4	2	6	2
solea_v4.0_unigene434536	6	2	2	4	2	0	4	0	0	14	0	4	0	0	2	0	6	0
solea_v4.0_unigene154247	0	0	0	0	0	0	0	0	0	0	0	0	0	0	0	0	0	0
solea_v4.0_unigene154246	0	0	0	0	0	0	0	0	2	0	0	0	0	0	0	0	0	0
solea_v4.0_unigene154245	0	0	0	0	0	0	0	0	0	0	0	2	0	0	2	0	2	0
solea_v4.0_unigene154244	0	0	0	0	0	0	0	0	0	0	0	0	0	0	0	0	0	0
solea_v4.0_unigene154243	0	2	2	2	2	2	0	2	0	0	6	6	2	2	0	2	2	2
solea_v4.0_unigene154242	0	0	0	0	0	0	0	0	0	0	0	0	0	0	0	0	0	0
solea_v4.0_unigene154241	0	0	0	0	0	0	0	0	0	0	0	0	0	0	0	0	0	0
solea_v4.0_unigene154240	0	0	0	0	0	0	0	0	0	4	0	0	0	0	0	0	0	0
solea_v4.0_unigene604979	0	0	0	0	0	0	0	0	0	0	2	0	0	0	0	0	0	0
solea_v4.0_unigene603900	0	0	0	0	0	0	0	0	0	0	0	0	0	0	0	0	0	0
solea_v4.0_unigene154249	0	0	0	0	0	0	0	0	0	0	0	0	0	0	0	0	0	0
solea_v4.0_unigene154248	0	0	0	0	0	0	0	0	0	0	0	0	0	0	0	0	0	0
solea_v4.0_unigene690149	348	332	326	452	274	358	298	342	164	512	492	344	228	292	194	424	330	322
solea_v4.0_unigene690148	0	0	0	0	0	0	0	0	0	0	0	0	0	0	0	0	0	0
solea_v4.0_unigene434532	0	0	0	0	0	0	0	0	0	0	0	0	0	2	0	0	0	0
solea_v4.0_unigene294208	0	0	0	0	0	0	0	0	0	0	0	0	0	0	0	0	0	0
solea_v4.0_unigene294209	0	0	0	2	0	0	0	0	0	0	0	2	0	0	0	0	0	0
solea_v4.0_unigene294206	0	0	0	0	2	0	0	0	0	0	0	0	8	0	0	2	0	0
solea_v4.0_unigene690140	16	2	26	14	8	2	32	20	20	26	6	24	16	36	38	0	12	22
solea_v4.0_unigene690143	156	164	114	98	60	120	28	40	10	98	84	44	38	74	60	136	140	196
solea_v4.0_unigene690142	38	30	52	72	40	54	36	66	22	90	68	116	12	26	28	54	50	58
solea_v4.0_unigene294202	2	0	0	0	0	0	0	2	0	4	0	6	0	0	0	2	0	0
solea_v4.0_unigene294203	2	0	0	0	2	0	0	0	0	0	0	2	0	0	0	0	0	0
solea_v4.0_unigene294200	0	0	0	0	0	0	0	0	0	0	0	0	0	0	0	0	0	0
solea_v4.0_unigene294201	2	0	0	6	6	2	0	4	0	2	0	0	2	2	4	0	4	2
solea_v4.0_unigene460188	2	2	2	8	0	4	2	4	2	4	2	6	0	2	2	0	4	2
solea_v4.0_unigene460189	16	8	16	32	18	50	92	22	50	94	36	66	14	48	44	22	38	22
solea_v4.0_unigene632831	0	0	0	0	0	0	0	0	0	0	0	0	0	0	0	0	0	0
solea_v4.0_unigene632688	0	0	0	0	0	0	0	0	0	0	0	0	0	0	0	0	0	0
solea_v4.0_unigene632689	0	0	0	0	0	0	0	0	0	0	0	0	0	0	0	0	0	0
solea_v4.0_unigene460180	14	14	16	32	6	24	14	10	16	40	16	24	16	24	16	4	24	12
solea_v4.0_unigene460181	6	12	2	14	4	10	6	2	10	10	6	12	0	2	8	10	0	8
solea_v4.0_unigene460182	0	0	4	2	0	0	2	0	0	0	0	4	0	0	0	0	0	0
solea_v4.0_unigene460183	2	0	0	0	0	0	0	0	0	0	0	0	0	0	0	0	0	0
solea_v4.0_unigene632682	0	0	0	0	0	0	0	0	0	0	0	0	0	0	0	0	0	0
solea_v4.0_unigene460185	42	28	46	50	24	18	34	42	40	54	24	48	6	18	12	40	42	30
solea_v4.0_unigene460186	0	2	0	2	0	0	2	2	4	0	4	4	0	0	0	0	0	0
solea_v4.0_unigene632681	0	0	0	0	0	0	0	2	0	0	2	2	0	0	0	0	0	0
solea_v4.0_unigene324542	6	4	0	6	2	4	10	8	2	8	4	8	6	4	4	12	4	2
solea_v4.0_unigene151423	0	0	0	0	0	0	0	0	0	0	2	0	0	0	0	0	0	2
solea_v4.0_unigene151424	0	0	0	0	0	0	0	0	0	0	0	0	0	4	0	0	0	0
solea_v4.0_unigene93056	364	358	338	432	152	276	412	478	224	462	420	282	176	220	302	374	348	386
solea_v4.0_unigene151425	0	0	0	0	0	0	0	0	0	0	0	0	0	0	0	0	0	0
solea_v4.0_unigene322561	0	0	0	0	0	0	0	0	0	0	0	0	0	0	0	0	0	0
solea_v4.0_unigene322560	0	0	0	0	0	0	0	0	0	0	0	0	0	0	0	0	0	0
solea_v4.0_unigene322563	0	0	0	0	0	0	0	0	0	0	0	0	0	0	0	0	0	0
solea_v4.0_unigene322562	0	0	0	0	0	0	0	0	0	0	0	0	0	0	0	0	0	0
solea_v4.0_unigene322565	0	0	0	0	0	0	0	0	0	0	0	0	0	0	0	0	0	0
solea_v4.0_unigene322564	0	0	0	0	0	0	0	0	0	0	0	0	0	0	0	0	0	0
solea_v4.0_unigene17329	0	0	0	0	0	0	0	0	0	0	0	0	0	0	0	0	0	0
solea_v4.0_unigene17328	6	4	2	0	6	2	0	4	2	6	2	2	0	2	0	0	0	2
solea_v4.0_unigene17327	46	36	38	70	24	50	38	40	14	88	68	38	28	30	38	60	54	58
solea_v4.0_unigene17326	30	40	40	64	22	48	66	34	34	108	36	78	44	44	56	32	66	42
solea_v4.0_unigene17325	58	78	66	64	42	40	42	54	36	80	70	58	20	34	34	42	24	64
solea_v4.0_unigene17324	76	64	64	76	32	52	8	26	10	28	22	20	14	34	16	56	58	38
solea_v4.0_unigene17323	254	250	294	348	190	320	306	194	150	474	324	336	242	250	246	276	324	308
solea_v4.0_unigene17322	32	60	52	68	22	40	64	86	28	88	54	30	24	48	36	80	98	82
solea_v4.0_unigene17321	70	70	70	104	42	82	66	100	42	86	84	76	36	70	38	112	132	110
solea_v4.0_unigene17320	20	54	14	30	6	18	8	40	6	28	24	32	2	6	10	30	32	40
solea_v4.0_unigene130915	0	0	0	2	0	0	2	0	0	0	0	2	0	0	2	2	2	0
solea_v4.0_unigene130914	0	0	0	0	0	2	0	0	0	2	0	0	0	0	0	0	0	0
solea_v4.0_unigene239414	0	0	0	0	0	0	0	0	0	0	0	0	0	0	0	0	0	0
solea_v4.0_unigene239415	0	0	0	0	0	0	0	0	0	0	0	0	0	0	0	0	0	0
solea_v4.0_unigene130911	0	0	0	0	0	0	0	0	0	0	0	0	0	0	0	0	0	0
solea_v4.0_unigene260468	0	0	0	0	0	0	0	0	0	2	0	0	0	0	0	0	0	0
solea_v4.0_unigene239410	0	0	0	0	0	0	0	4	0	0	0	0	0	2	0	0	0	2
solea_v4.0_unigene239411	0	0	0	0	0	0	0	2	0	8	4	0	0	0	0	0	0	4
solea_v4.0_unigene260465	0	0	0	0	0	0	0	0	0	0	0	0	0	0	0	0	0	0
solea_v4.0_unigene260464	0	0	0	0	0	0	0	0	0	0	0	2	0	0	0	0	0	0
solea_v4.0_unigene260467	0	2	0	0	0	0	0	0	0	0	0	0	0	0	0	0	0	0
solea_v4.0_unigene260466	0	0	0	0	0	0	0	0	0	0	0	0	0	0	0	0	0	0
solea_v4.0_unigene130919	0	0	0	0	0	0	0	0	0	4	0	0	0	0	0	0	0	0
solea_v4.0_unigene260460	0	0	0	2	0	0	0	0	0	0	0	0	0	0	0	0	0	0
solea_v4.0_unigene239418	6	0	2	2	0	2	6	6	2	2	8	4	4	10	4	2	4	4
solea_v4.0_unigene239419	12	12	10	20	8	22	18	12	12	50	12	20	14	12	12	20	14	16
solea_v4.0_unigene170255	0	0	0	0	0	0	0	0	0	0	0	0	0	0	4	0	0	2
solea_v4.0_unigene363960	0	0	0	0	0	0	0	0	0	0	0	0	0	0	0	2	0	0
solea_v4.0_unigene417046	16	6	6	42	12	36	46	10	26	88	14	60	6	18	20	16	30	18
solea_v4.0_unigene541463	0	0	0	0	0	0	0	0	0	0	0	0	0	0	0	0	0	0
solea_v4.0_unigene654846	0	0	0	0	0	0	0	0	0	0	0	0	0	0	0	0	0	0
solea_v4.0_unigene646096	0	0	0	0	0	0	0	0	0	0	0	0	0	0	0	0	0	0
solea_v4.0_unigene166657	0	0	0	0	0	0	0	0	0	0	0	0	0	0	0	0	0	0
solea_v4.0_unigene165680	0	0	0	0	0	0	0	0	0	0	0	0	0	0	0	0	0	0
solea_v4.0_unigene351608	0	0	0	0	0	0	0	2	0	0	0	0	0	0	0	0	0	0
solea_v4.0_unigene351609	0	0	0	0	0	0	2	0	0	0	0	0	0	0	0	2	0	0
solea_v4.0_unigene351606	0	0	0	0	0	0	0	0	0	0	0	0	0	0	0	0	0	0
solea_v4.0_unigene351607	2	2	2	2	2	12	2	10	2	8	2	0	0	2	0	0	4	6
solea_v4.0_unigene351604	0	0	0	0	0	2	0	0	0	0	0	0	0	0	0	0	0	0
solea_v4.0_unigene351605	0	0	0	0	0	0	0	0	0	0	0	0	0	0	0	0	0	0
solea_v4.0_unigene351602	0	0	0	0	0	0	0	0	0	0	0	0	0	0	0	4	0	0
solea_v4.0_unigene351603	0	0	2	10	0	2	0	0	0	0	0	0	0	0	0	0	2	2
solea_v4.0_unigene351600	0	0	0	0	0	0	0	0	0	0	0	0	0	0	0	0	0	0
solea_v4.0_unigene351601	0	0	0	4	0	0	0	0	0	0	0	0	0	0	0	0	0	0
solea_v4.0_unigene406558	0	0	0	0	0	0	0	0	0	0	0	0	0	0	0	0	0	0
solea_v4.0_unigene591847	30	34	10	20	8	26	36	38	32	30	48	14	16	22	20	8	20	18
solea_v4.0_unigene413405	2	16	4	6	6	16	8	4	0	16	10	12	4	14	0	10	2	4
solea_v4.0_unigene654847	0	0	0	0	0	0	0	0	0	0	0	0	0	0	0	0	0	0
solea_v4.0_unigene365518	0	0	0	2	0	0	0	0	0	4	0	0	0	0	0	0	0	0
solea_v4.0_unigene593530	0	2	0	0	0	4	0	2	0	2	0	0	2	0	0	2	4	0
solea_v4.0_unigene593531	2	0	4	0	0	0	2	0	0	0	0	0	0	0	0	0	0	0
solea_v4.0_unigene593532	0	2	2	2	0	2	0	0	0	2	0	2	0	0	0	0	2	2
solea_v4.0_unigene593533	0	0	2	0	0	2	4	0	0	2	0	2	0	0	0	2	4	2
solea_v4.0_unigene593534	0	0	0	0	0	0	0	0	0	0	0	0	0	0	0	0	0	0
solea_v4.0_unigene593535	0	0	0	0	0	2	0	0	0	0	0	4	0	2	2	0	0	0
solea_v4.0_unigene593536	0	0	0	0	0	0	2	0	0	0	0	0	0	2	0	0	0	0
solea_v4.0_unigene593537	2	0	0	0	0	0	4	0	0	2	0	2	2	0	0	0	0	2
solea_v4.0_unigene593538	4	2	2	8	2	4	2	0	2	4	0	6	0	0	0	0	4	2
solea_v4.0_unigene593539	0	0	0	2	0	2	0	0	2	0	2	0	0	0	2	2	0	2
solea_v4.0_unigene406553	0	0	0	0	0	0	0	0	0	0	0	0	0	0	0	2	0	0
solea_v4.0_unigene365514	0	0	0	0	0	0	0	0	0	0	0	0	0	0	0	0	0	0
solea_v4.0_unigene406551	0	0	0	0	0	0	0	0	0	0	0	0	0	0	0	0	0	0
solea_v4.0_unigene359971	2	0	2	4	0	4	0	0	0	0	2	0	0	0	0	0	0	0
solea_v4.0_unigene360642	0	0	0	0	0	0	0	0	0	0	0	0	0	0	0	0	0	0
solea_v4.0_unigene406550	0	0	0	0	0	0	0	0	0	0	0	0	0	0	0	0	0	0
solea_v4.0_unigene148398	0	0	0	2	0	0	0	0	0	0	2	2	0	0	0	0	0	0
solea_v4.0_unigene148399	0	0	0	0	0	0	0	0	0	0	0	0	0	0	0	0	0	0
solea_v4.0_unigene662053	0	0	0	0	0	0	0	0	0	0	0	0	0	0	0	0	0	0
solea_v4.0_unigene148394	0	0	0	0	0	0	0	0	0	0	0	0	0	0	0	0	0	0
solea_v4.0_unigene148395	0	0	0	0	0	0	0	0	0	0	0	0	0	0	0	0	0	0
solea_v4.0_unigene148396	0	0	0	0	0	0	0	0	0	0	0	0	0	0	0	0	0	0
solea_v4.0_unigene148397	0	2	0	4	0	0	0	0	2	0	0	0	0	0	0	0	0	0
solea_v4.0_unigene148390	0	0	0	0	0	0	0	0	0	0	0	0	0	0	0	0	0	0
solea_v4.0_unigene148391	0	0	0	0	0	0	0	0	0	0	0	0	0	0	0	0	0	0
solea_v4.0_unigene148392	0	0	0	0	0	0	0	0	0	0	0	0	0	0	0	0	0	0
solea_v4.0_unigene148393	0	0	0	0	0	0	0	0	0	0	0	0	0	0	0	0	0	0
solea_v4.0_unigene176298	0	0	0	0	0	0	0	0	0	0	0	0	0	0	0	0	2	0
solea_v4.0_unigene176299	0	0	0	0	0	0	0	0	0	0	0	0	0	0	0	0	0	0
solea_v4.0_unigene360641	0	0	0	0	0	0	0	0	0	0	0	0	0	0	0	0	0	0
solea_v4.0_unigene406555	0	0	0	0	0	0	0	0	0	0	0	0	0	0	0	0	0	0
solea_v4.0_unigene606010	0	0	0	0	0	0	0	0	0	0	0	0	0	0	0	0	0	0
solea_v4.0_unigene176290	0	0	0	0	0	0	0	0	0	0	0	2	0	0	0	0	0	0
solea_v4.0_unigene176291	0	0	0	0	0	0	0	0	0	0	0	0	0	0	0	0	0	0
solea_v4.0_unigene176292	0	0	0	0	0	0	0	0	0	0	0	0	0	0	0	0	0	0
solea_v4.0_unigene176293	0	0	0	0	0	0	0	0	0	0	0	0	0	0	0	0	0	0
solea_v4.0_unigene176294	0	0	0	0	0	0	0	0	0	2	0	0	0	0	0	0	0	0
solea_v4.0_unigene176295	0	0	2	0	0	0	0	0	0	0	0	0	0	0	0	0	0	0
solea_v4.0_unigene176296	0	0	0	0	0	0	0	0	0	0	0	0	0	0	0	0	0	0
solea_v4.0_unigene176297	0	0	0	0	0	0	0	0	0	0	0	0	0	0	0	0	0	0
solea_v4.0_unigene662054	0	0	0	0	0	0	0	0	0	0	0	0	0	0	0	0	0	0
solea_v4.0_unigene632837	0	0	0	0	0	0	0	0	0	0	0	0	0	0	0	0	0	0
solea_v4.0_unigene170251	0	0	0	0	0	0	0	0	0	0	0	0	0	0	0	0	0	0
solea_v4.0_unigene360645	2	8	6	4	0	2	0	2	0	0	2	0	0	0	0	0	2	4
solea_v4.0_unigene323137	0	0	0	0	0	0	0	0	0	0	0	0	0	0	0	0	0	0
solea_v4.0_unigene176636	0	0	0	0	0	0	0	0	0	0	0	0	0	0	0	0	0	0
solea_v4.0_unigene639520	0	0	0	0	0	0	0	0	0	0	0	0	0	0	0	0	0	0
solea_v4.0_unigene662058	0	0	0	0	0	0	0	0	0	0	0	0	0	0	0	0	0	0
solea_v4.0_unigene424375	18	22	18	14	4	4	0	12	0	6	8	6	10	0	2	14	6	2
solea_v4.0_unigene440027	0	0	0	0	0	2	2	0	0	0	0	0	0	0	0	2	0	0
solea_v4.0_unigene662059	0	0	0	0	0	0	0	0	0	0	0	0	0	0	0	0	0	0
solea_v4.0_unigene316427	0	0	0	0	0	0	0	0	0	0	0	0	0	0	0	0	0	0
solea_v4.0_unigene675372	0	0	0	0	0	0	0	0	0	0	0	0	0	0	0	0	0	0
solea_v4.0_unigene56140	0	0	0	0	0	0	0	0	0	0	0	0	0	0	0	0	0	0
solea_v4.0_unigene82729	4	10	8	4	0	8	0	0	0	14	0	2	0	2	4	2	6	2
solea_v4.0_unigene82728	22	24	8	10	8	8	8	8	2	8	10	4	8	8	8	18	10	4
solea_v4.0_unigene82725	0	0	0	0	2	0	0	0	0	0	0	0	0	0	0	2	0	0
solea_v4.0_unigene82724	0	0	0	2	0	0	0	0	0	0	0	2	0	0	0	0	0	0
solea_v4.0_unigene82727	0	2	2	0	0	4	0	2	6	6	2	0	2	0	2	0	6	4
solea_v4.0_unigene82726	0	0	0	0	0	0	0	0	0	0	0	0	0	0	0	0	0	0
solea_v4.0_unigene82721	8	6	4	24	16	26	8	12	4	56	8	42	8	6	6	0	24	24
solea_v4.0_unigene82720	4	2	2	4	6	0	0	6	0	6	2	4	0	0	0	4	0	4
solea_v4.0_unigene82723	0	0	0	4	0	0	0	2	0	2	2	4	0	0	0	0	0	0
solea_v4.0_unigene82722	0	0	0	0	0	0	0	0	0	0	0	0	0	0	0	0	2	0
solea_v4.0_unigene616329	0	4	0	0	0	0	0	0	0	0	0	0	0	0	0	0	2	0
solea_v4.0_unigene616328	0	0	0	0	0	0	0	0	0	0	0	0	0	0	0	0	0	0
solea_v4.0_unigene616327	0	0	0	0	0	0	0	0	0	0	0	0	0	0	0	0	0	0
solea_v4.0_unigene616326	0	0	0	0	0	0	0	0	0	0	0	0	0	0	0	0	0	0
solea_v4.0_unigene616325	0	0	0	0	0	0	0	0	2	0	0	0	0	0	0	0	0	0
solea_v4.0_unigene616324	0	0	0	0	0	0	0	0	0	0	0	0	0	0	0	0	0	0
solea_v4.0_unigene616323	0	0	0	0	0	0	0	0	0	0	0	0	0	0	0	0	0	0
solea_v4.0_unigene616322	0	0	0	0	0	0	0	0	0	0	0	0	0	0	0	0	0	0
solea_v4.0_unigene616321	0	0	0	0	0	0	0	0	0	0	0	0	0	0	0	0	0	2
solea_v4.0_unigene616320	0	0	0	0	0	0	0	0	0	0	0	0	0	0	0	0	0	0
solea_v4.0_unigene297168	6	0	2	0	2	0	0	0	0	0	0	0	0	2	0	0	2	2
solea_v4.0_unigene297169	0	0	0	0	0	0	0	0	0	0	0	0	0	0	0	0	0	0
solea_v4.0_unigene297166	0	0	0	0	0	2	0	0	0	0	0	0	0	0	0	0	0	2
solea_v4.0_unigene297167	0	0	0	0	0	0	0	0	2	0	0	0	0	0	0	0	0	0
solea_v4.0_unigene297164	0	0	0	0	0	0	0	0	0	0	0	0	0	0	0	0	0	0
solea_v4.0_unigene297165	0	0	0	0	0	0	0	0	0	0	0	0	0	0	2	0	0	0
solea_v4.0_unigene297162	2	0	0	0	0	0	0	0	0	0	0	0	0	0	0	0	0	0
solea_v4.0_unigene297163	0	0	0	0	0	0	0	0	0	0	0	0	0	2	0	0	0	0
solea_v4.0_unigene297160	4	0	0	0	0	0	0	0	0	0	0	0	0	0	0	0	0	0
solea_v4.0_unigene297161	0	0	2	2	0	0	2	0	0	2	0	0	0	0	6	2	0	0
solea_v4.0_unigene464444	40	20	36	92	36	54	80	40	58	188	26	100	38	48	44	32	68	38
solea_v4.0_unigene404949	0	0	0	0	0	0	0	0	0	0	0	0	0	0	0	0	0	0
solea_v4.0_unigene47805	20	4	12	12	12	24	12	20	2	16	42	20	4	32	16	18	18	16
solea_v4.0_unigene469808	0	0	0	0	0	4	0	4	2	0	2	2	2	0	2	6	2	2
solea_v4.0_unigene65577	92	112	94	120	74	122	130	122	92	210	104	180	70	74	72	116	116	100
solea_v4.0_unigene577060	0	2	0	0	0	0	0	0	2	0	8	0	0	0	0	0	0	0
solea_v4.0_unigene577061	2	2	2	0	0	0	4	2	0	0	0	0	0	2	2	0	0	2
solea_v4.0_unigene577062	10	2	6	12	0	8	18	6	0	14	2	2	2	8	2	6	8	6
solea_v4.0_unigene577063	0	0	0	0	0	0	0	0	0	0	0	0	0	0	0	0	0	0
solea_v4.0_unigene577064	0	0	0	0	0	0	0	0	0	0	0	0	0	0	0	0	0	0
solea_v4.0_unigene577065	0	4	0	18	6	4	2	4	8	16	0	6	0	2	2	4	0	0
solea_v4.0_unigene577066	0	0	0	0	0	0	0	0	0	0	0	0	0	0	0	0	0	0
solea_v4.0_unigene577067	0	6	2	2	2	2	2	6	2	4	0	0	2	4	8	4	2	2
solea_v4.0_unigene577068	0	0	0	0	0	0	4	2	0	0	0	2	0	0	0	4	2	2
solea_v4.0_unigene577069	0	0	0	0	0	0	0	0	0	0	2	2	0	0	0	0	0	0
solea_v4.0_unigene639524	0	0	0	0	0	0	0	0	0	0	0	0	0	0	0	0	0	0
solea_v4.0_unigene621272	0	0	0	0	0	0	0	0	0	0	0	0	0	0	0	0	0	0
solea_v4.0_unigene399593	0	0	0	0	0	0	0	0	0	0	0	0	0	0	0	0	0	0
solea_v4.0_unigene621094	0	0	0	0	0	0	0	0	0	0	0	0	0	0	0	0	0	0
solea_v4.0_unigene65576	2	0	0	4	4	0	0	2	0	0	0	0	0	0	0	2	0	2
solea_v4.0_unigene422688	0	0	0	0	0	0	0	0	0	0	0	0	0	0	0	0	0	0
solea_v4.0_unigene676844	0	0	0	0	0	0	0	0	0	0	0	0	0	0	0	0	2	0
solea_v4.0_unigene676845	0	0	0	0	0	0	0	0	0	0	0	0	0	0	0	0	0	0
solea_v4.0_unigene105603	0	0	0	0	0	0	0	0	0	0	0	0	0	0	0	0	0	0
solea_v4.0_unigene105602	0	0	0	0	0	0	0	0	0	0	0	0	0	0	0	0	0	2
solea_v4.0_unigene676840	0	0	0	0	0	0	0	0	0	0	0	0	0	0	0	0	0	0
solea_v4.0_unigene105604	20	20	18	30	18	16	10	18	20	36	8	24	2	4	4	16	26	10
solea_v4.0_unigene676842	0	0	0	0	0	0	0	0	0	0	0	0	0	0	0	0	0	0
solea_v4.0_unigene676843	0	0	0	0	0	0	0	0	0	0	0	0	2	0	0	0	0	0
solea_v4.0_unigene105609	4	6	2	4	0	0	4	0	2	0	0	2	2	0	2	4	2	6
solea_v4.0_unigene105608	2	0	2	2	4	0	0	4	2	2	0	0	0	0	0	4	2	0
solea_v4.0_unigene676848	0	0	0	0	0	0	0	0	0	0	0	0	0	0	0	0	0	0
solea_v4.0_unigene676849	0	0	0	0	0	0	0	0	0	0	0	0	0	0	0	0	0	0
solea_v4.0_unigene219714	0	0	0	0	0	0	0	0	0	0	0	0	0	0	0	0	0	0
solea_v4.0_unigene632905	0	0	0	0	0	0	0	0	0	0	0	0	0	0	0	0	0	0
solea_v4.0_unigene163260	0	0	0	0	0	0	0	0	0	0	0	0	0	0	0	0	0	0
solea_v4.0_unigene219712	0	0	0	0	0	0	0	0	0	0	0	0	0	0	0	0	0	2
solea_v4.0_unigene440115	0	0	0	0	0	0	0	0	0	0	0	0	0	0	0	0	0	0
solea_v4.0_unigene440114	0	0	0	0	0	0	0	0	0	0	0	0	0	0	0	0	0	0
solea_v4.0_unigene440117	0	0	0	0	0	0	0	0	0	0	0	0	0	0	0	0	0	0
solea_v4.0_unigene440116	0	0	0	0	0	0	0	0	0	0	0	0	0	0	0	0	0	0
solea_v4.0_unigene440111	0	0	0	0	0	0	0	0	0	0	0	0	0	0	0	0	0	0
solea_v4.0_unigene132538	0	0	0	0	0	0	0	0	0	0	0	0	0	0	0	0	0	0
solea_v4.0_unigene440113	0	0	0	0	0	0	0	0	0	0	0	0	0	0	0	0	0	0
solea_v4.0_unigene440112	0	0	0	0	0	0	0	0	0	0	0	0	0	0	0	0	0	0
solea_v4.0_unigene132535	0	0	0	0	0	0	0	0	0	0	0	0	0	0	0	2	0	0
solea_v4.0_unigene132534	0	0	0	0	0	0	0	0	0	0	0	0	0	0	0	0	0	0
solea_v4.0_unigene132537	0	0	0	0	0	0	0	0	0	0	0	0	0	0	0	0	0	0
solea_v4.0_unigene499381	0	0	0	0	0	0	0	0	0	0	0	0	0	0	0	0	0	0
solea_v4.0_unigene499386	0	0	0	0	0	0	0	0	0	0	0	0	0	0	0	0	0	0
solea_v4.0_unigene499387	0	0	0	0	0	0	0	0	0	0	0	0	0	0	0	0	0	0
solea_v4.0_unigene132533	0	0	0	0	0	0	0	0	0	0	0	0	0	0	0	0	0	0
solea_v4.0_unigene143626	0	0	0	0	0	0	0	2	0	0	0	0	0	0	0	0	0	0
solea_v4.0_unigene650109	0	0	0	0	0	0	0	0	0	0	0	0	0	0	0	0	0	0
solea_v4.0_unigene650108	0	0	0	0	0	0	0	0	0	0	0	0	0	0	0	0	0	0
solea_v4.0_unigene191310	0	0	0	0	0	0	0	0	0	0	0	0	0	2	0	0	0	0
solea_v4.0_unigene191311	0	0	0	0	0	0	0	0	0	0	0	0	0	0	0	0	0	0
solea_v4.0_unigene191316	4	4	0	0	2	8	2	10	2	12	4	14	2	2	4	10	2	4
solea_v4.0_unigene191317	0	0	4	4	0	0	4	4	4	8	4	4	2	0	0	6	10	4
solea_v4.0_unigene191314	2	0	2	0	0	0	0	0	2	0	0	2	4	0	0	0	0	2
solea_v4.0_unigene191315	6	6	0	10	2	6	8	8	4	14	8	6	4	4	4	2	4	2
solea_v4.0_unigene650101	0	0	0	0	0	0	0	0	0	0	0	0	0	0	0	0	0	0
solea_v4.0_unigene650100	0	0	0	0	0	0	0	0	0	0	0	0	0	0	0	0	0	0
solea_v4.0_unigene191318	0	0	0	0	0	0	0	0	0	0	0	0	0	0	0	0	0	0
solea_v4.0_unigene650102	0	0	0	0	0	0	0	0	0	0	0	0	0	0	0	0	0	0
solea_v4.0_unigene650105	0	0	0	0	0	0	0	0	0	0	0	0	0	0	0	0	0	0
solea_v4.0_unigene650104	0	0	0	0	0	0	0	0	0	0	0	0	0	0	0	0	0	0
solea_v4.0_unigene650107	0	0	0	0	0	0	0	0	0	0	0	0	0	0	0	0	0	0
solea_v4.0_unigene650106	0	0	0	0	0	0	0	0	0	0	0	0	0	0	0	0	0	0
solea_v4.0_unigene386675	0	0	0	0	0	0	0	0	0	0	0	0	0	0	0	0	0	0
solea_v4.0_unigene42254	108	82	102	168	76	100	190	116	122	254	154	180	68	88	70	100	128	114
solea_v4.0_unigene496187	0	0	0	0	0	0	0	0	0	0	0	0	0	0	0	0	0	0
solea_v4.0_unigene425988	0	0	0	0	0	0	0	0	0	0	0	0	0	0	0	0	0	0
solea_v4.0_unigene147525	0	0	0	0	0	0	0	0	0	0	0	0	0	0	0	0	0	0
solea_v4.0_unigene205138	0	0	0	0	0	0	0	0	0	0	0	4	0	0	0	2	0	0
solea_v4.0_unigene691392	4	4	8	2	2	6	8	10	0	10	4	8	4	2	2	0	6	12
solea_v4.0_unigene200908	0	0	0	0	0	0	0	0	0	0	0	0	0	0	0	0	0	0
solea_v4.0_unigene298698	0	0	0	0	0	0	0	0	0	2	0	0	0	0	0	0	0	0
solea_v4.0_unigene87609	0	0	0	0	0	0	0	0	0	0	0	0	0	0	0	0	0	2
solea_v4.0_unigene87608	0	0	0	0	0	0	0	0	2	4	0	0	0	4	0	0	0	0
solea_v4.0_unigene298691	0	0	0	0	0	0	0	0	0	2	0	4	0	0	0	0	0	0
solea_v4.0_unigene200901	0	0	0	0	0	0	0	0	0	0	0	0	0	0	0	0	0	0
solea_v4.0_unigene87607	0	0	0	0	0	0	0	0	0	0	0	0	0	0	0	0	0	0
solea_v4.0_unigene298692	2	0	0	0	0	0	0	2	0	0	2	0	0	0	0	0	0	0
solea_v4.0_unigene298695	0	0	0	0	0	0	0	0	0	0	0	0	0	0	0	0	0	0
solea_v4.0_unigene298694	0	0	0	0	0	0	0	0	0	0	0	0	2	0	0	0	0	0
solea_v4.0_unigene200906	2	2	0	4	0	8	0	0	0	0	0	0	0	0	2	2	0	2
solea_v4.0_unigene87602	0	0	0	0	0	0	0	0	0	0	0	0	0	0	0	0	0	0
solea_v4.0_unigene39103	0	0	0	4	0	0	2	0	0	2	0	0	0	0	0	0	0	0
solea_v4.0_unigene39102	10	8	2	10	16	8	0	12	0	2	2	6	6	4	4	6	16	12
solea_v4.0_unigene39101	6	2	0	4	0	0	2	0	0	2	6	2	0	4	2	2	0	0
solea_v4.0_unigene39100	22	12	10	12	12	12	22	16	12	24	18	22	12	16	38	28	42	38
solea_v4.0_unigene39107	8	4	0	4	2	4	0	4	0	4	4	0	0	0	0	4	2	10
solea_v4.0_unigene39106	2	2	0	2	0	10	4	4	0	12	0	2	0	0	2	2	6	4
solea_v4.0_unigene39105	2	2	2	8	0	10	6	4	2	8	2	6	0	0	0	0	6	14
solea_v4.0_unigene39104	0	2	2	2	0	2	6	4	2	6	6	14	0	6	2	8	4	4
solea_v4.0_unigene544088	0	0	0	0	0	0	0	0	0	0	0	0	0	0	0	0	0	0
solea_v4.0_unigene39109	12	6	2	16	2	10	8	4	6	24	6	10	8	2	0	14	2	4
solea_v4.0_unigene39108	0	0	0	2	0	0	0	0	0	0	0	0	0	0	0	4	0	0
solea_v4.0_unigene573032	22	12	24	24	18	18	32	20	28	40	24	22	22	26	22	26	22	18
solea_v4.0_unigene126140	0	0	0	0	0	0	2	0	0	0	0	0	0	0	0	0	2	0
solea_v4.0_unigene32689	48	42	36	56	10	66	42	22	18	114	68	76	6	24	18	28	64	58
solea_v4.0_unigene32688	94	76	128	172	60	62	54	98	36	160	136	108	38	70	32	158	136	80
solea_v4.0_unigene399590	0	0	0	0	0	0	0	0	0	2	0	0	0	0	0	0	0	0
solea_v4.0_unigene32685	62	24	50	56	36	52	30	56	26	90	62	34	20	26	36	60	56	62
solea_v4.0_unigene32684	184	168	138	458	148	282	252	274	200	720	240	478	132	188	164	246	290	288
solea_v4.0_unigene32687	136	122	86	178	108	182	156	154	82	286	154	196	82	120	86	156	170	170
solea_v4.0_unigene32686	6	0	6	6	6	10	4	2	4	6	0	6	0	2	6	4	4	4
solea_v4.0_unigene32681	22	26	18	60	24	42	42	28	32	66	22	36	36	36	22	30	64	30
solea_v4.0_unigene32680	8	4	10	8	10	10	24	6	18	18	8	26	2	6	2	6	14	8
solea_v4.0_unigene32683	40	34	34	100	38	98	34	64	24	178	56	156	12	28	38	54	78	70
solea_v4.0_unigene32682	22	6	16	20	2	20	24	8	20	48	10	10	30	12	16	4	12	24
solea_v4.0_unigene184242	118	84	96	156	82	122	228	102	90	330	122	224	108	168	120	120	140	90
solea_v4.0_unigene184243	26	40	28	30	14	24	54	34	30	44	44	30	12	20	22	30	26	18
solea_v4.0_unigene184240	248	230	268	258	108	176	204	214	114	288	284	148	132	204	134	250	238	172
solea_v4.0_unigene184241	134	120	98	164	60	136	200	92	102	274	136	124	106	120	90	108	144	94
solea_v4.0_unigene184246	4	2	8	12	2	8	16	6	2	32	4	20	2	8	12	8	14	4
solea_v4.0_unigene184247	10	6	6	10	0	16	10	4	4	24	12	8	6	4	12	2	10	2
solea_v4.0_unigene184244	0	2	0	2	2	2	0	2	0	2	0	0	0	0	0	0	2	4
solea_v4.0_unigene184245	30	28	30	34	10	24	50	58	28	52	36	30	18	32	22	26	20	22
solea_v4.0_unigene184248	4	10	6	10	2	4	6	0	6	22	4	8	8	8	4	4	4	8
solea_v4.0_unigene511250	22	14	10	36	20	10	20	32	2	22	18	16	10	14	4	22	22	18
solea_v4.0_unigene617202	0	0	0	0	0	0	0	0	0	0	0	0	0	0	0	0	0	0
solea_v4.0_unigene245150	0	0	0	0	0	0	0	0	0	0	0	0	0	0	0	0	0	0
solea_v4.0_unigene245151	0	0	0	0	0	0	0	0	0	0	0	0	0	0	0	0	0	0
solea_v4.0_unigene245152	0	0	0	0	0	0	0	0	0	0	0	0	0	2	0	0	0	0
solea_v4.0_unigene245153	0	0	0	0	0	0	0	0	0	0	0	0	0	0	0	0	0	0
solea_v4.0_unigene245154	2	2	0	0	0	0	0	10	0	12	2	6	0	0	0	0	0	2
solea_v4.0_unigene245155	0	0	2	2	2	0	0	0	0	2	0	0	0	0	4	0	0	4
solea_v4.0_unigene245156	0	0	0	0	0	0	0	0	0	0	0	0	0	0	0	0	0	0
solea_v4.0_unigene245157	0	0	0	0	0	2	0	0	0	0	0	0	0	0	0	0	0	2
solea_v4.0_unigene245158	0	0	0	0	0	0	0	0	0	0	0	0	0	0	2	0	0	0
solea_v4.0_unigene245159	0	0	0	2	0	0	0	0	0	0	0	0	0	0	6	0	0	0
solea_v4.0_unigene544081	0	2	0	2	0	2	0	0	0	2	0	4	0	0	0	0	0	4
solea_v4.0_unigene57873	86	92	80	72	28	40	28	74	10	62	98	50	34	30	34	76	72	66
solea_v4.0_unigene652572	0	0	0	0	0	0	0	0	0	0	0	0	0	0	0	0	0	0
solea_v4.0_unigene563920	30	26	26	68	28	70	58	36	34	130	34	58	16	42	44	44	42	20
solea_v4.0_unigene155424	0	0	0	0	0	0	0	0	0	0	0	0	0	0	0	0	0	0
solea_v4.0_unigene137117	0	0	0	0	0	0	0	0	0	0	0	0	0	0	0	0	0	0
solea_v4.0_unigene57870	0	0	0	0	0	0	0	0	0	0	0	0	0	0	0	0	0	0
solea_v4.0_unigene671422	0	0	0	0	0	0	0	0	0	0	0	0	0	0	0	0	0	0
solea_v4.0_unigene626577	0	0	0	0	0	0	0	0	0	0	0	0	0	0	0	0	0	0
solea_v4.0_unigene671421	0	0	0	2	0	0	0	0	0	0	0	0	0	0	0	0	0	0
solea_v4.0_unigene194870	0	0	0	0	0	0	0	0	0	0	0	0	0	0	0	0	0	0
solea_v4.0_unigene21766	0	0	0	0	0	0	0	0	0	0	0	0	2	0	0	0	0	0
solea_v4.0_unigene671420	28	28	18	14	22	44	76	48	38	78	30	50	22	44	16	32	58	46
solea_v4.0_unigene94667	22	18	30	30	2	4	0	10	2	4	2	0	0	0	0	18	12	30
solea_v4.0_unigene194871	0	0	0	0	0	0	0	0	0	0	0	0	0	0	0	0	0	0
solea_v4.0_unigene671427	6	8	16	16	2	8	6	10	6	26	10	12	10	10	10	2	14	12
solea_v4.0_unigene194872	0	2	6	6	4	2	4	4	8	8	2	2	2	2	0	0	4	4
solea_v4.0_unigene671426	100	124	80	88	60	94	24	48	8	162	184	40	26	54	44	94	142	194
solea_v4.0_unigene240654	0	4	0	0	0	0	0	0	2	2	0	2	0	0	0	0	0	2
solea_v4.0_unigene240655	0	0	0	0	0	0	0	0	0	0	0	0	0	0	0	0	0	0
solea_v4.0_unigene240656	0	0	0	0	0	0	0	0	0	2	0	0	0	0	0	0	0	0
solea_v4.0_unigene240657	0	0	0	0	0	0	0	0	0	0	0	0	0	0	0	0	0	0
solea_v4.0_unigene240650	0	0	2	2	0	2	0	0	0	4	0	0	0	0	0	0	2	0
solea_v4.0_unigene240651	0	0	0	0	0	0	0	0	0	0	0	0	0	0	0	0	0	0
solea_v4.0_unigene240652	0	0	0	0	0	0	0	0	0	0	0	0	0	0	0	0	0	0
solea_v4.0_unigene240653	2	2	4	0	0	0	0	0	2	0	0	0	0	0	0	0	0	0
solea_v4.0_unigene536966	0	0	0	0	0	0	0	0	0	0	0	0	0	0	0	0	0	0
solea_v4.0_unigene155423	0	0	0	0	0	0	0	0	0	0	0	0	0	0	0	0	0	0
solea_v4.0_unigene240658	0	0	0	0	0	0	0	4	0	0	0	0	0	0	0	0	0	0
solea_v4.0_unigene240659	0	0	0	0	0	0	0	0	0	0	0	0	0	0	0	0	0	0
solea_v4.0_unigene194875	0	2	2	0	0	0	0	0	0	6	2	0	0	0	0	0	6	0
solea_v4.0_unigene248401	0	0	0	0	0	0	0	0	0	0	0	0	0	0	0	0	0	0
solea_v4.0_unigene248400	0	2	0	0	0	2	0	0	0	0	0	0	0	0	0	0	0	0
solea_v4.0_unigene248403	0	0	0	0	0	0	0	0	0	0	0	0	0	0	0	0	0	0
solea_v4.0_unigene248402	0	0	0	0	0	2	0	0	2	0	0	0	0	0	0	0	0	0
solea_v4.0_unigene248405	0	0	0	0	0	0	0	0	2	0	0	0	0	0	0	0	0	2
solea_v4.0_unigene536964	2	0	0	4	0	2	0	2	0	4	2	4	0	2	2	0	4	4
solea_v4.0_unigene72889	0	0	0	0	0	0	0	0	0	0	0	0	0	0	0	0	0	0
solea_v4.0_unigene248406	0	0	0	2	2	4	0	0	0	4	0	0	0	0	0	2	0	0
solea_v4.0_unigene72887	0	0	0	0	0	0	0	2	0	0	0	0	0	0	0	2	0	0
solea_v4.0_unigene72886	0	2	0	0	2	2	0	0	0	4	4	4	0	2	0	0	2	0
solea_v4.0_unigene72885	0	0	0	0	0	0	0	0	0	0	0	0	0	0	0	0	0	0
solea_v4.0_unigene72884	2850	3122	2786	2714	1506	2310	2520	2818	1502	3732	3430	2394	1420	1968	1626	3028	2464	2548
solea_v4.0_unigene72883	0	0	0	0	0	0	0	0	0	0	0	0	0	0	0	0	0	0
solea_v4.0_unigene72882	14	12	4	4	4	4	4	2	2	8	6	6	0	0	0	4	4	4
solea_v4.0_unigene72881	0	0	0	0	0	0	0	0	0	0	0	0	0	0	0	0	0	0
solea_v4.0_unigene72880	0	0	0	0	0	4	0	2	0	2	0	0	0	0	0	0	0	2
solea_v4.0_unigene251007	0	0	0	0	0	0	0	2	0	0	2	0	0	0	0	0	0	0
solea_v4.0_unigene236519	0	0	0	0	0	0	0	0	0	0	0	0	0	0	0	0	0	0
solea_v4.0_unigene320598	0	0	0	0	0	0	0	0	0	0	0	0	0	0	0	0	0	0
solea_v4.0_unigene320599	0	0	0	0	0	0	0	0	0	0	0	0	0	0	0	0	0	0
solea_v4.0_unigene320596	0	0	0	0	0	0	0	0	0	0	0	0	0	0	0	0	0	0
solea_v4.0_unigene320597	0	0	0	0	0	0	0	0	0	0	0	0	0	0	0	0	0	0
solea_v4.0_unigene320594	0	0	0	0	0	0	0	0	0	0	0	0	0	0	0	0	0	0
solea_v4.0_unigene320595	0	0	0	0	0	0	0	0	0	0	0	0	0	0	0	0	0	0
solea_v4.0_unigene320592	0	0	0	0	0	0	0	0	0	0	0	0	0	0	0	0	0	0
solea_v4.0_unigene320593	0	0	0	0	0	0	0	0	0	0	0	0	0	0	0	0	0	0
solea_v4.0_unigene320590	0	0	0	0	0	0	0	0	0	0	0	0	0	0	0	0	0	0
solea_v4.0_unigene320591	0	0	0	0	0	0	0	0	0	0	0	0	0	0	0	0	0	0
solea_v4.0_unigene343403	0	0	0	0	0	0	0	0	0	0	0	0	0	0	0	0	0	0
solea_v4.0_unigene372716	0	0	0	2	0	4	0	0	0	0	0	2	0	0	0	0	0	2
solea_v4.0_unigene343401	0	0	0	0	0	0	0	0	0	0	0	0	0	0	0	0	0	0
solea_v4.0_unigene343400	0	0	0	2	0	0	0	2	0	0	0	0	0	0	0	0	0	0
solea_v4.0_unigene343407	0	0	0	0	0	0	6	0	0	0	0	0	0	0	0	0	0	0
solea_v4.0_unigene343406	0	0	0	0	0	0	0	0	0	0	0	0	0	0	0	0	0	0
solea_v4.0_unigene372711	0	0	0	0	0	0	0	2	0	0	2	2	0	0	0	2	0	0
solea_v4.0_unigene343404	4	0	0	2	0	2	0	0	0	0	0	0	0	0	0	6	0	2
solea_v4.0_unigene343409	0	0	0	0	0	0	0	0	0	0	0	0	0	0	0	0	0	0
solea_v4.0_unigene343408	2	4	6	4	0	8	4	2	6	10	4	2	4	4	4	4	2	4
solea_v4.0_unigene663599	0	0	0	0	0	0	0	0	0	0	0	0	0	0	0	0	0	0
solea_v4.0_unigene372719	0	0	0	0	0	0	0	0	0	0	0	0	0	0	0	2	0	0
solea_v4.0_unigene372718	0	0	0	0	0	0	0	0	0	0	0	0	0	0	0	0	0	0
solea_v4.0_unigene73307	44	30	30	58	20	18	36	30	16	60	50	46	16	38	28	28	50	44
solea_v4.0_unigene21765	0	0	0	0	0	0	0	0	0	4	0	6	6	0	0	0	0	0
solea_v4.0_unigene503649	10	2	6	26	20	22	20	10	14	46	14	24	2	10	6	8	8	8
solea_v4.0_unigene334779	22	20	20	14	18	28	0	6	6	14	10	22	20	20	20	6	12	6
solea_v4.0_unigene334778	2	0	2	8	2	0	0	4	0	4	2	4	0	0	0	2	0	0
solea_v4.0_unigene334777	0	0	0	0	0	0	0	0	0	0	0	0	0	0	0	0	0	0
solea_v4.0_unigene334776	0	0	0	0	0	0	0	0	0	2	0	0	0	0	0	0	0	0
solea_v4.0_unigene334775	52	80	28	68	10	12	18	36	2	22	58	20	8	4	20	50	30	28
solea_v4.0_unigene334774	36	66	50	46	16	20	18	52	10	24	40	8	8	2	20	62	18	8
solea_v4.0_unigene334773	34	34	30	62	20	56	62	26	30	144	52	88	42	44	24	24	34	46
solea_v4.0_unigene334772	20	16	14	36	16	12	44	22	44	54	26	40	16	24	14	28	18	22
solea_v4.0_unigene334771	8	2	0	10	8	6	18	6	6	10	6	16	2	8	4	2	2	10
solea_v4.0_unigene334770	14	18	34	34	12	12	8	40	14	32	32	24	0	10	6	34	18	22
solea_v4.0_unigene423665	0	0	0	0	0	0	0	0	0	2	0	0	0	0	0	0	0	0
solea_v4.0_unigene73306	0	0	0	0	0	0	0	0	0	0	0	0	0	0	0	0	0	0
solea_v4.0_unigene605626	0	0	0	0	0	0	0	0	0	0	0	0	0	0	0	0	0	0
solea_v4.0_unigene187928	20	8	18	14	14	16	16	14	16	34	24	26	12	14	16	18	12	16
solea_v4.0_unigene187929	26	24	16	18	18	18	28	14	24	56	38	46	8	18	18	16	12	14
solea_v4.0_unigene329566	8	14	10	26	6	10	26	18	12	40	20	26	14	28	16	20	28	6
solea_v4.0_unigene551555	4	2	2	2	0	0	2	0	0	0	4	2	2	4	0	0	2	6
solea_v4.0_unigene187922	4	10	0	10	4	12	8	10	6	14	0	6	2	8	2	6	4	6
solea_v4.0_unigene187923	0	0	2	0	0	0	0	0	0	2	0	0	0	0	0	0	2	0
solea_v4.0_unigene187920	2	0	0	0	0	0	2	2	0	0	2	0	0	4	2	0	0	0
solea_v4.0_unigene187921	10	10	8	20	12	22	28	16	16	28	20	24	18	16	8	18	22	12
solea_v4.0_unigene187926	28	50	46	36	0	4	10	54	4	4	30	2	2	4	6	14	8	8
solea_v4.0_unigene187927	4	6	8	6	4	10	8	0	10	22	4	20	0	0	4	2	10	12
solea_v4.0_unigene187924	0	0	0	0	0	0	0	0	0	0	0	0	0	0	0	0	0	0
solea_v4.0_unigene187925	0	0	0	0	0	0	0	0	0	0	0	0	0	0	0	0	0	0
solea_v4.0_unigene302321	0	0	0	0	0	0	0	0	0	0	0	0	0	0	0	0	2	0
solea_v4.0_unigene551557	0	0	0	2	0	0	0	0	0	0	0	2	4	0	2	0	0	0
solea_v4.0_unigene645819	0	0	0	0	0	0	0	0	0	0	0	0	0	0	0	0	0	0
solea_v4.0_unigene645818	0	0	0	0	0	0	0	0	0	0	0	0	0	0	0	0	0	0
solea_v4.0_unigene212854	0	0	0	0	0	0	0	0	0	0	0	0	0	0	0	0	0	0
solea_v4.0_unigene645815	0	0	0	0	0	0	0	0	0	0	0	0	0	0	0	0	0	0
solea_v4.0_unigene645814	0	0	0	0	0	0	0	0	0	0	0	0	0	0	0	0	0	0
solea_v4.0_unigene645817	0	0	0	0	0	0	0	0	0	0	0	0	0	0	0	0	0	0
solea_v4.0_unigene645816	0	0	0	0	0	0	0	0	0	0	0	0	0	0	0	0	0	0
solea_v4.0_unigene645811	0	0	0	0	0	0	0	0	0	0	0	0	0	0	0	0	0	0
solea_v4.0_unigene49032	0	0	0	0	0	0	0	2	0	0	0	0	0	0	0	2	0	0
solea_v4.0_unigene645813	0	0	0	0	0	0	0	0	0	0	0	0	0	0	0	0	0	0
solea_v4.0_unigene645812	0	0	0	0	0	0	0	0	0	0	0	0	0	0	0	0	0	0
solea_v4.0_unigene302322	0	0	0	0	0	0	0	0	0	0	0	0	0	0	0	0	0	0
solea_v4.0_unigene605620	0	0	0	0	0	0	0	0	0	0	0	0	0	0	0	0	0	0
solea_v4.0_unigene17363	16	18	32	40	18	22	22	32	16	66	18	32	4	10	6	28	22	28
solea_v4.0_unigene49034	0	0	2	8	0	0	0	0	0	2	0	4	0	0	0	0	0	0
solea_v4.0_unigene176455	0	0	0	0	0	0	0	0	0	0	0	0	0	0	0	0	0	0
solea_v4.0_unigene551553	10	0	2	14	2	8	4	2	4	8	6	0	6	4	2	4	6	2
solea_v4.0_unigene38421	152	92	98	208	82	194	180	120	106	346	136	238	108	112	114	106	192	144
solea_v4.0_unigene302324	0	0	0	0	0	0	0	0	0	0	0	0	0	0	0	0	0	0
solea_v4.0_unigene577851	0	0	0	0	0	0	0	0	0	0	0	0	0	0	0	0	0	0
solea_v4.0_unigene42474	0	0	0	0	0	0	0	0	0	0	0	0	0	0	0	0	0	0
solea_v4.0_unigene577853	0	4	0	0	0	0	0	0	0	0	0	0	0	0	0	0	0	0
solea_v4.0_unigene577852	0	0	2	0	2	0	0	0	0	2	0	2	0	2	0	2	0	2
solea_v4.0_unigene42471	16	14	20	14	6	16	6	18	2	36	12	24	8	6	10	12	10	18
solea_v4.0_unigene577854	0	0	0	0	0	0	0	0	0	0	0	0	0	0	0	0	0	0
solea_v4.0_unigene42473	4	10	12	16	12	8	8	16	14	36	14	22	8	18	4	0	14	10
solea_v4.0_unigene577856	0	0	0	4	0	0	0	0	0	4	2	0	0	2	0	0	0	0
solea_v4.0_unigene609082	0	0	0	0	0	0	0	0	0	0	0	0	0	0	0	0	0	0
solea_v4.0_unigene609083	0	0	0	2	0	0	0	0	0	4	2	4	2	0	0	2	0	0
solea_v4.0_unigene609080	0	0	0	0	0	0	0	0	0	0	0	0	0	0	0	0	0	0
solea_v4.0_unigene609081	0	0	0	0	0	0	0	0	0	0	0	0	0	0	0	0	0	0
solea_v4.0_unigene609086	0	0	0	0	0	0	0	0	0	0	0	0	0	0	0	0	0	0
solea_v4.0_unigene42478	62	42	52	42	60	56	56	22	44	142	54	82	40	58	56	66	58	66
solea_v4.0_unigene609084	0	0	0	0	0	0	0	0	0	0	0	0	0	0	0	0	2	0
solea_v4.0_unigene609085	0	0	0	0	0	0	0	0	0	0	0	0	0	0	0	0	0	0
solea_v4.0_unigene268384	0	0	0	0	0	0	0	2	0	0	0	0	0	0	0	0	0	0
solea_v4.0_unigene268385	0	4	0	0	0	4	0	2	0	0	0	0	0	0	0	0	0	2
solea_v4.0_unigene268386	0	0	0	0	0	0	0	0	0	0	0	0	0	0	0	0	0	0
solea_v4.0_unigene268387	0	0	0	0	0	0	0	0	0	0	0	0	0	0	0	0	2	0
solea_v4.0_unigene268380	0	0	0	0	0	0	0	0	0	6	2	2	0	0	4	0	0	2
solea_v4.0_unigene31568	160	142	104	226	88	252	294	266	180	474	176	282	138	258	130	154	226	188
solea_v4.0_unigene268382	0	0	0	0	0	0	0	0	0	0	0	0	0	0	0	0	0	4
solea_v4.0_unigene268383	0	0	0	0	0	0	0	0	0	0	0	0	0	0	0	0	0	0
solea_v4.0_unigene31565	184	184	138	250	132	190	252	150	150	452	210	340	150	194	164	186	196	186
solea_v4.0_unigene31564	82	68	104	116	42	78	72	112	66	188	140	120	50	70	68	104	98	88
solea_v4.0_unigene31567	102	110	92	136	56	100	146	120	88	258	106	172	66	90	70	138	136	118
solea_v4.0_unigene31566	86	64	72	78	52	92	58	84	34	112	78	100	44	76	46	116	120	82
solea_v4.0_unigene31561	152	120	112	410	174	312	290	244	144	746	244	568	152	170	172	276	314	388
solea_v4.0_unigene31560	254	182	208	288	174	294	282	226	152	468	268	294	162	214	152	284	282	244
solea_v4.0_unigene31563	70	58	50	72	48	82	100	68	62	212	78	122	64	104	66	86	64	50
solea_v4.0_unigene31562	62	42	76	132	48	94	72	50	58	182	74	98	32	24	46	82	74	62
solea_v4.0_unigene225248	16	28	6	4	4	10	6	8	8	22	14	18	6	6	2	12	14	16
solea_v4.0_unigene225249	2	4	4	4	12	2	6	2	4	10	8	12	4	8	20	12	24	8
solea_v4.0_unigene526109	0	2	0	6	2	6	4	2	0	0	4	0	0	2	2	4	2	2
solea_v4.0_unigene526108	0	0	0	0	0	2	0	4	6	0	0	0	0	2	0	4	0	0
solea_v4.0_unigene225242	0	4	4	0	2	2	0	2	4	0	2	0	0	0	0	2	2	4
solea_v4.0_unigene225243	6	6	12	10	10	14	2	18	4	14	16	8	2	4	6	14	10	18
solea_v4.0_unigene225240	62	64	46	60	20	32	28	32	28	64	62	42	24	26	22	56	38	22
solea_v4.0_unigene225241	0	2	2	0	2	2	6	6	4	0	8	0	0	2	2	0	2	0
solea_v4.0_unigene225246	50	64	40	82	28	32	16	86	14	136	122	62	14	14	28	68	36	52
solea_v4.0_unigene526100	2	0	0	0	0	0	0	0	0	0	0	0	0	0	0	0	0	2
solea_v4.0_unigene526103	0	0	0	0	0	0	0	0	0	0	0	0	0	0	0	0	0	0
solea_v4.0_unigene526102	0	0	0	0	0	0	0	0	0	0	0	0	0	0	0	0	0	4
solea_v4.0_unigene400155	0	0	0	0	0	0	0	0	0	0	0	0	0	0	0	0	0	0
solea_v4.0_unigene400154	0	0	0	0	0	0	0	0	0	0	0	0	0	0	0	0	0	0
solea_v4.0_unigene400157	0	0	0	0	0	0	0	0	0	0	2	0	0	0	0	0	0	0
solea_v4.0_unigene400156	0	0	0	0	0	0	0	0	0	0	0	0	0	0	0	0	0	0
solea_v4.0_unigene400151	2	2	0	0	0	2	0	0	0	0	0	0	4	0	2	0	4	0
solea_v4.0_unigene400150	0	0	0	0	0	0	0	0	0	0	0	0	0	0	0	0	0	0
solea_v4.0_unigene400153	0	0	0	0	0	0	0	0	0	0	0	0	0	0	0	0	0	0
solea_v4.0_unigene400152	0	0	0	0	0	0	0	0	0	0	0	0	0	0	0	0	0	0
solea_v4.0_unigene400159	0	0	0	0	0	0	0	0	0	0	0	0	0	0	0	0	0	0
solea_v4.0_unigene400158	0	0	0	0	0	0	0	0	0	0	0	0	0	0	0	0	0	0
solea_v4.0_unigene60282	74	90	88	120	48	88	112	198	80	192	200	100	78	114	106	174	144	160
solea_v4.0_unigene337081	8	8	4	8	2	6	2	4	2	10	2	2	0	4	2	6	2	2
solea_v4.0_unigene34421	2	0	0	16	0	4	2	0	0	6	2	4	0	0	0	0	4	0
solea_v4.0_unigene337083	0	0	0	0	0	0	0	0	0	0	0	0	0	0	0	4	0	0
solea_v4.0_unigene337084	4	8	6	20	6	10	20	8	6	12	14	20	10	8	12	12	6	8
solea_v4.0_unigene34426	0	0	0	2	0	0	4	0	2	6	0	2	4	2	0	0	0	2
solea_v4.0_unigene34425	0	2	0	0	0	0	0	0	0	0	0	0	0	0	0	0	0	0
solea_v4.0_unigene337087	0	6	0	8	0	2	4	4	6	4	4	8	0	0	0	14	10	2
solea_v4.0_unigene337088	0	0	0	0	0	0	2	0	0	0	0	4	0	0	0	0	0	0
solea_v4.0_unigene337089	0	0	0	0	0	0	0	0	0	0	0	2	2	0	0	0	0	0
solea_v4.0_unigene60288	0	0	0	0	2	0	0	0	0	0	0	0	0	0	0	0	2	0
solea_v4.0_unigene34428	2	2	2	0	0	4	0	2	0	2	0	2	0	0	0	0	2	0
solea_v4.0_unigene235470	0	0	0	0	0	0	0	0	0	0	0	0	0	0	0	0	0	0
solea_v4.0_unigene453478	0	0	0	0	0	0	0	0	0	2	0	0	0	0	0	0	0	0
solea_v4.0_unigene650959	0	0	0	0	0	0	0	0	0	0	0	0	0	0	0	0	0	0
[truncated: 695,126 more rows]
