# Supplementary material for: An improved de novo assembling and polishing of Solea senegalensis transcriptome shed light on retinoic acid signalling in larvae
Source: Sci Rep. 2020 Nov 26;10:20654. doi: 10.1038/s41598-020-77201-z (PMC7691524; doi:10.1038/s41598-020-77201-z)
Supplement: Supplementary file 3 — Supplementary file 5. [file 41598_2020_77201_MOESM3_ESM.zip › CTRL_vs_DEAB_48/hunter_results_table_annotated.tsv]

	input_IDs	entrezgene	Symbol	logFC_DESeq2	FDR_DESeq2	pvalue_DESeq2	logFC_edgeR	FDR_edgeR	pvalue_edgeR	logFC_limma	FDR_limma	pvalue_limma	logFC_NOISeq	FDR_NOISeq	pvalue_NOISeq	DESeq2_DEG	edgeR_DEG	limma_DEG	NOISeq_DEG	DEG_counts	combined_FDR	FDR_labeling	mean_logFCs	genes_tag
solea_v4.0_unigene45166	NA	NA	NA	-3.56460830809916	1.49635365453834e-26	2.04394767656755e-31	-3.55195831598896	2.04262966209529e-26	2.78982976917286e-31	-3.51005415231584	0.00593140497568976	1.69295744721509e-07	-3.57076826074213	2.23154827949656e-14	0.999999999999978	TRUE	TRUE	TRUE	TRUE	4	2.56892201558023e-62	SIGN	-3.54934725928652	PREVALENT_DEG
solea_v4.0_unigene509634	ENSDARG00000034734	415174	med6	-3.48245293484483	2.76804896211769e-22	7.56204554663413e-27	-3.47235888875684	1.31339870228953e-23	3.58768783831494e-28	-3.53571600474617	0.00593140497568976	3.33772587200821e-07	-3.45420335911956	5.99520433297585e-15	0.999999999999994	TRUE	TRUE	TRUE	TRUE	4	6.06678380405632e-56	SIGN	-3.48618279686685	PREVALENT_DEG
solea_v4.0_unigene590271	NA	NA	NA	-4.23699895524664	1.11941706515313e-21	4.58721085585021e-26	-4.21407405579978	4.99473585795384e-23	2.0465476014944e-27	-4.1112739477967	0.018419202438135	1.24241624215293e-05	-4.24353696491455	4.9960036108132e-15	0.999999999999995	TRUE	TRUE	TRUE	TRUE	4	2.23041481092581e-54	SIGN	-4.20147098093942	PREVALENT_DEG
solea_v4.0_unigene325656	ENSDARG00000115536	799147	si:ch211-240l19.6	-4.03710835859395	2.17115857709515e-20	1.18627959791564e-24	-4.02418901790031	7.40508140442137e-17	7.07971780200631e-21	-4.23588492350749	0.00593140497568976	1.21516962775512e-06	-3.99446201226748	0	1	TRUE	TRUE	TRUE	TRUE	4	3.47050583227731e-49	SIGN	-4.07291107806731	PREVALENT_DEG
solea_v4.0_unigene563173	NA	NA	NA	-2.7846599473585	9.35237418846795e-17	6.38744839327675e-21	-2.77237789761478	6.21990122072691e-19	4.24757994777641e-23	-2.74072598452621	0.00593140497568976	4.40878144848614e-07	-2.79499455794433	0	1	TRUE	TRUE	TRUE	TRUE	4	1.1508469925278e-47	SIGN	-2.77318959686096	PREVALENT_DEG
solea_v4.0_unigene516435	NA	NA	NA	-3.24638950263941	4.41243109371728e-16	4.21901919928165e-20	-3.22935304796533	1.41641942602815e-19	7.73819974065123e-24	-3.19540307091072	0.00769616715538948	2.10228967463553e-06	-3.25978445781909	0	1	TRUE	TRUE	TRUE	TRUE	4	1.59124755057519e-47	SIGN	-3.23273251983364	PREVALENT_DEG
solea_v4.0_unigene563289	NA	NA	NA	-3.09611155008663	1.11367766255128e-16	9.12738321150088e-21	-3.08828215391801	7.74918103308721e-17	8.46708391011619e-21	-3.13722114000248	0.00615417651602425	1.42891679217139e-06	-3.07047545679791	7.4495964952348e-14	0.999999999999926	TRUE	TRUE	TRUE	TRUE	4	8.81481129102386e-43	SIGN	-3.09802257520126	PREVALENT_DEG
solea_v4.0_unigene33751	ENSDARG00000042620	564619	gstr	1.99905942798536	2.20989296353256e-15	2.71674748620976e-19	2.00412565277368	4.54172175729411e-12	1.55077432744244e-15	2.01218034452444	0.00593140497568976	3.11365273211153e-07	1.99825103250036	0	1	TRUE	TRUE	TRUE	TRUE	4	1.19452999358353e-39	SIGN	2.00340411444596	PREVALENT_DEG
solea_v4.0_unigene110989	NA	NA	NA	-3.25751439499174	6.63143900587145e-16	7.24658334999407e-20	-3.24988223082733	2.26659055629235e-13	4.02443110640978e-17	-3.43933550911663	0.00593140497568976	5.57520110562333e-07	-3.24655952862697	1.52100554373646e-14	0.999999999999985	TRUE	TRUE	TRUE	TRUE	4	2.39972674487784e-39	SIGN	-3.29832291589067	PREVALENT_DEG
solea_v4.0_unigene69702	NA	NA	NA	-2.38448502296528	1.34178977042475e-12	2.19938494517026e-16	-2.37910396124945	4.97329484992195e-13	1.08680658315352e-16	-2.45214436267227	0.00593140497568976	7.38081633185668e-07	-2.36740430532585	0	1	TRUE	TRUE	TRUE	TRUE	4	7.00804403454373e-38	SIGN	-2.39578441305321	PREVALENT_DEG
solea_v4.0_unigene413683	ENSDARG00000042620	564619	gstr	2.05635323382553	4.76679393465795e-13	7.16233431425609e-17	2.06027862646279	2.39531155837279e-12	6.54304753915838e-16	2.04240045381056	0.00593140497568976	7.90291781276545e-07	2.06000259595775	0	1	TRUE	TRUE	TRUE	TRUE	4	1.17960459208057e-37	SIGN	2.05475872751416	PREVALENT_DEG
solea_v4.0_unigene413685	ENSDARG00000042620	564619	gstr	2.12845702526386	1.36315617424047e-12	2.42060815816717e-16	2.13281334827736	5.24566397059646e-12	1.86278136546851e-15	2.13912069215751	0.00593140497568976	1.11724232140015e-06	2.13170317644268	2.22044604925031e-16	1	TRUE	TRUE	TRUE	TRUE	4	1.36610016374967e-36	SIGN	2.13302356053535	PREVALENT_DEG
solea_v4.0_unigene92600	ENSDARG00000042620	564619	gstr	1.9140302493744	7.24558059589386e-15	9.89711728871295e-19	1.91883728925582	1.81580642310051e-11	6.69609153935748e-15	1.92671937671483	0.00593140497568976	3.24631204198953e-07	1.91062900793283	1.49880108324396e-14	0.999999999999985	TRUE	TRUE	TRUE	TRUE	4	1.68509031769176e-36	SIGN	1.91755398081947	PREVALENT_DEG
solea_v4.0_unigene25565	NA	NA	NA	-2.35932984323606	9.63328784555876e-12	2.23696394397545e-15	-2.3526942755918	4.74322096609126e-11	2.00827471692133e-14	-2.42876735960968	0.00593140497568976	1.21153512132721e-06	-2.35194617206082	0	1	TRUE	TRUE	TRUE	TRUE	4	3.90668676910462e-35	SIGN	-2.37318441262459	PREVALENT_DEG
solea_v4.0_unigene46641	NA	NA	NA	-2.4868257825034	2.04367993801257e-12	3.90819696105343e-16	-2.48129201432386	2.73383823605512e-12	8.21454596517374e-16	-2.56210999590889	0.00593140497568976	1.00664722091349e-06	-2.47280647677421	3.8746783559418e-14	0.999999999999961	TRUE	TRUE	TRUE	TRUE	4	1.58951519796149e-34	SIGN	-2.50075856737759	PREVALENT_DEG
solea_v4.0_unigene21872	ENSDARG00000042620	564619	gstr	1.85318859944518	4.20404340767756e-11	1.32078020976361e-14	1.85796846653901	6.56703107988642e-11	2.95985939926864e-14	1.86379339750263	0.00593140497568976	1.20187950500149e-06	1.8457078999779	0	1	TRUE	TRUE	TRUE	TRUE	4	2.22473293906938e-34	SIGN	1.85516459086618	PREVALENT_DEG
solea_v4.0_unigene349518	NA	NA	NA	-5.35486644581762	5.13708834267715e-10	2.24544560048175e-13	-5.25357096887629	5.13416043507183e-13	1.19208281404894e-16	-5.41769698159212	0.110672215552932	0.000415680228322061	-5.08689366159439	0	1	TRUE	TRUE	FALSE	TRUE	3	3.88987349345305e-34	SIGN	-5.2782570144701	POSSIBLE_DEG
solea_v4.0_unigene337847	NA	NA	NA	-8.420041461868	3.23870032572379e-08	2.25619413749557e-11	-8.76665365804613	1.78353099713943e-16	2.19235682618175e-20	-6.91726934611861	0.0177769689867931	1.0440330339021e-05	-6.93505758276627	6.09512440519211e-14	0.999999999999939	TRUE	TRUE	TRUE	TRUE	4	7.3483630410251e-34	SIGN	-7.75975551219975	PREVALENT_DEG
solea_v4.0_unigene612519	NA	NA	NA	-3.53807252855958	3.01092010231478e-10	1.23383194784034e-13	-3.51412711583626	4.2643618414431e-12	1.39782679151883e-15	-3.74502067465865	0.0599122472638465	0.000105562093958828	-3.52522205732931	0	1	TRUE	TRUE	FALSE	TRUE	3	9.92246037705961e-34	SIGN	-3.58061059409595	POSSIBLE_DEG
solea_v4.0_unigene25032	NA	NA	NA	-6.00187080743761	0.00291393504605986	1.09458145537633e-05	-6.08658413867402	1.72929556423563e-18	1.41712626649737e-22	-6.6000938744842	0.0457509461276149	6.3111648372497e-05	-5.62487112949621	0	1	TRUE	TRUE	TRUE	TRUE	4	2.86465934733899e-33	SIGN	-6.07835498752301	PREVALENT_DEG
solea_v4.0_unigene516436	NA	NA	NA	-3.10969281621102	3.36699836535746e-11	1.01181499594127e-14	-3.09879220279466	2.73383823605512e-12	8.156414348326e-16	-3.36228937510402	0.0156312325520778	8.11269018095464e-06	-3.07015212456617	1.89848137210902e-14	0.999999999999981	TRUE	TRUE	TRUE	TRUE	4	3.05042698142021e-33	SIGN	-3.16023162966896	PREVALENT_DEG
solea_v4.0_unigene413684	ENSDARG00000042620	564619	gstr	1.92386113713816	5.51331708725586e-10	2.48520624348705e-13	1.92694088385604	6.07516295938149e-11	2.65519230097119e-14	1.90504914113296	0.00913892389520318	3.12049247278746e-06	1.9286093081837	0	1	TRUE	TRUE	TRUE	TRUE	4	3.76674064040318e-33	SIGN	1.92111511757772	PREVALENT_DEG
solea_v4.0_unigene65802	NA	NA	NA	-2.51306493357257	2.19451195686566e-10	8.39327607155383e-14	-2.50711700327856	3.48134202124289e-11	1.42644823794046e-14	-2.61827193368894	0.00828563372344116	2.60280502668979e-06	-2.48718926879205	3.10862446895044e-15	0.999999999999997	TRUE	TRUE	TRUE	TRUE	4	2.05206319021957e-32	SIGN	-2.53141078483303	PREVALENT_DEG
solea_v4.0_unigene23621	ENSDARG00000076563	436896	rarres3l	-2.65277249089912	3.41543365371039e-09	1.81947455223682e-12	-2.63085699259993	2.78058174958988e-11	1.06336354929206e-14	-2.58427394679217	0.0277224143035788	2.12034800797685e-05	-2.69978324817552	0	1	TRUE	TRUE	TRUE	TRUE	4	3.00603675182404e-32	SIGN	-2.64192166961668	PREVALENT_DEG
solea_v4.0_unigene70053	NA	NA	NA	-2.41275718687083	1.55217479603727e-11	4.24039338342901e-15	-2.40721027534804	1.18785371771988e-10	5.84054711855383e-14	-2.43149629780576	0.00828563372344116	2.50936863187767e-06	-2.40648906151902	2.62012633811537e-14	0.999999999999974	TRUE	TRUE	TRUE	TRUE	4	4.07102514500037e-32	SIGN	-2.41448820538591	PREVALENT_DEG
solea_v4.0_unigene48525	ENSDARG00000103266	571547	ogal	-4.53070842586706	5.4663282740434e-09	3.50936946113237e-12	-4.47026999314131	1.22843677338084e-13	2.01336319168637e-17	-4.41697137341958	0.0679370767993212	0.000147533977233321	-4.38229480585614	8.88178419700125e-15	0.999999999999991	TRUE	TRUE	FALSE	TRUE	3	4.11926981114208e-32	SIGN	-4.45006114957102	POSSIBLE_DEG
solea_v4.0_unigene58000	NA	NA	NA	-2.46216012349037	8.77551944056816e-11	3.1166045903478e-14	-2.45338034653216	3.15621999286916e-11	1.25012469499168e-14	-2.48023942406242	0.0102385789200199	4.07969504361482e-06	-2.45731481631813	1.45439216225896e-14	0.999999999999985	TRUE	TRUE	TRUE	TRUE	4	4.190379767648e-32	SIGN	-2.46327367760077	PREVALENT_DEG
solea_v4.0_unigene92601	ENSDARG00000042620	564619	gstr	1.88806761839677	3.46683876820183e-12	7.57685807636072e-16	1.89298657450244	7.68156012738362e-10	4.50589925122522e-13	1.90663009080638	0.00593140497568976	9.98009737386114e-07	1.88448454602129	4.57411886145564e-14	0.999999999999954	TRUE	TRUE	TRUE	TRUE	4	7.19611228888777e-32	SIGN	1.89304220743172	PREVALENT_DEG
solea_v4.0_unigene20023	ENSDARG00000062278	555344	si:dkey-202e17.1	-2.50517764563742	7.71067961163308e-10	3.75193808037932e-13	-2.49959565717599	3.64592122194841e-10	1.99184409191767e-13	-2.61205944767147	0.0102385789200199	4.47484225576898e-06	-2.47886332217872	5.55111512312578e-16	0.999999999999999	TRUE	TRUE	TRUE	TRUE	4	1.54681077912444e-31	SIGN	-2.5239240181659	PREVALENT_DEG
solea_v4.0_unigene4613	ENSDARG00000054890	550575	rgra	1.72157616020492	5.09856461329585e-11	1.67145502218444e-14	1.72601920902531	2.46878477135192e-10	1.28131200829552e-13	1.71973574003328	0.00593140497568976	1.0822814493199e-06	1.72242602540955	2.46469511466785e-14	0.999999999999975	TRUE	TRUE	TRUE	TRUE	4	1.77240311122367e-31	SIGN	1.72243928366827	PREVALENT_DEG
solea_v4.0_unigene324311	NA	NA	NA	-2.22873809206503	2.72228663159171e-10	1.0783689480277e-13	-2.22263977642342	7.23553150610571e-10	4.05174743229488e-13	-2.30608671616603	0.00769616715538948	2.01726260955864e-06	-2.2213225915522	1.22124532708767e-15	0.999999999999999	TRUE	TRUE	TRUE	TRUE	4	1.78277919447604e-31	SIGN	-2.24469679405167	PREVALENT_DEG
solea_v4.0_unigene46399	NA	NA	NA	-6.54299552169364	2.87250164614986e-06	3.76675214837502e-09	-6.26142790220785	1.09997672788144e-13	1.57842281501996e-17	-6.12304331564791	0.0589362070294466	0.000102228967217172	-5.72466231376151	1.11022302462516e-16	1	TRUE	TRUE	FALSE	TRUE	3	1.98300536286954e-31	SIGN	-6.16303226332773	POSSIBLE_DEG
solea_v4.0_unigene67187	ENSDARG00000076563	436896	rarres3l	-3.31634738198012	5.29898450676811e-09	3.32955357007107e-12	-3.29026883660993	2.39531155837279e-12	6.23277533683259e-16	-3.27019345637449	0.0474440876025722	6.8039242228855e-05	-3.28827274998136	3.77475828372553e-15	0.999999999999996	TRUE	TRUE	TRUE	TRUE	4	2.17283819511848e-31	SIGN	-3.29127060623648	PREVALENT_DEG
solea_v4.0_unigene24635	ENSDARG00000058148	406579	dnajc7	-7.7364482375888	1.41750936312986e-06	1.60708761408814e-09	-8.09776266635134	1.02723325517331e-12	2.52539691507704e-16	-6.36324269721176	0.016295042613929	8.6797692058297e-06	-6.23478459023393	0	1	TRUE	TRUE	TRUE	TRUE	4	2.50465743135379e-31	SIGN	-7.10805954784646	PREVALENT_DEG
solea_v4.0_unigene47451	ENSDARG00000095457	NA	NA	-2.81329946560972	4.24583567802574e-09	2.49383182607476e-12	-2.80482639547323	3.58367394861929e-10	1.90889115910447e-13	-2.9581067792371	0.0278701806689347	2.28391062203598e-05	-2.76321700875605	0	1	TRUE	TRUE	TRUE	TRUE	4	4.38305202905265e-31	SIGN	-2.83486241226903	PREVALENT_DEG
solea_v4.0_unigene49228	ENSDARG00000042620	564619	gstr	1.82213306588277	3.74353365376174e-09	2.04539532230285e-12	1.82651499532344	1.20118343036524e-09	7.38260982646598e-13	1.82697515533457	0.010226437101668	3.63971063753061e-06	1.8154543399774	0	1	TRUE	TRUE	TRUE	TRUE	4	4.73891047196155e-31	SIGN	1.82276938912955	PREVALENT_DEG
solea_v4.0_unigene73876	ENSDARG00000041108	324818	ctsh	-2.24201494328152	4.65228516935317e-09	2.79611178204237e-12	-2.23661110110189	7.66804627624127e-11	3.66556427699092e-14	-2.28769650317288	0.0102385789200199	4.31360694928243e-06	-2.22107424459972	1.4432899320127e-15	0.999999999999999	TRUE	TRUE	TRUE	TRUE	4	4.88753213267122e-31	SIGN	-2.246849198039	PREVALENT_DEG
solea_v4.0_unigene6188	NA	NA	NA	-3.14117070972991	3.36699836535746e-11	1.00918250920698e-14	-3.12828959560233	2.11811686460903e-10	1.07038425489345e-13	-3.18040595556061	0.0301137796482862	2.673416934781e-05	-3.17900927115376	3.74145159298678e-14	0.999999999999963	TRUE	TRUE	TRUE	TRUE	4	7.33584366175095e-31	SIGN	-3.15721888301165	PREVALENT_DEG
solea_v4.0_unigene570809	ENSDARG00000042620	564619	gstr	1.7624665675515	1.45027474275717e-11	3.65634258247692e-15	1.7677796374898	1.24732075506854e-08	9.199410078766e-12	1.77131151671599	0.0061209312997487	1.33759783651309e-06	1.76071669979587	1.17683640610267e-14	0.999999999999988	TRUE	TRUE	TRUE	TRUE	4	1.1686753126614e-30	SIGN	1.76556860538829	PREVALENT_DEG
solea_v4.0_unigene48358	ENSDARG00000060978	568671	atp2a3	-5.46869183268719	8.99731028157806e-08	6.88234200396634e-11	-5.33745283382429	1.09997672788144e-13	1.65258669526146e-17	-5.39021440401102	0.0662118939274055	0.000138822978650018	-5.10848102929925	3.90798504668055e-14	0.999999999999961	TRUE	TRUE	FALSE	TRUE	3	2.24001583860417e-30	SIGN	-5.32621002495544	POSSIBLE_DEG
solea_v4.0_unigene280696	NA	NA	NA	-3.93800852244452	2.4649220021671e-12	5.05044871976212e-16	-3.92057026987567	2.61972228877625e-08	2.25415551296698e-11	-4.27926486407631	0.0278701806689347	2.2321125167776e-05	-3.90832680400166	2.40918396343659e-14	0.999999999999976	TRUE	TRUE	TRUE	TRUE	4	3.71879699195994e-30	SIGN	-4.01154261509954	PREVALENT_DEG
solea_v4.0_unigene334611	ENSDARG00000024488	323733	top2a	-6.1372843214494	2.10864666354238e-05	3.80201012973261e-08	-5.87232596910735	4.80939263735352e-13	9.85302451074243e-17	-5.82851241823197	0.045658946881684	6.23611277185407e-05	-5.3106073421359	0	1	TRUE	TRUE	TRUE	TRUE	4	4.38120007165334e-30	SIGN	-5.78718251273115	PREVALENT_DEG
solea_v4.0_unigene25973	ENSDARG00000043304	321130	nop2	-7.86199959181246	7.61485838960726e-07	7.4516075828677e-10	-8.20350438116126	4.68489021485869e-13	8.95809211085153e-17	-6.32286674254116	0.0206870786424937	1.4974871519622e-05	-6.3874996742178	1.0325074129014e-14	0.99999999999999	TRUE	TRUE	TRUE	TRUE	4	6.39866460279914e-30	SIGN	-7.19396759743317	PREVALENT_DEG
solea_v4.0_unigene65614	NA	NA	NA	-3.37384605666994	1.11862169397203e-10	4.12555638476757e-14	-3.36345082653279	1.77332695528968e-08	1.4047688843684e-11	-3.48415821448121	0.0411890891587337	5.23182497474936e-05	-3.36126345988964	2.55351295663786e-15	0.999999999999997	TRUE	TRUE	TRUE	TRUE	4	1.68629441250872e-29	SIGN	-3.3956796393934	PREVALENT_DEG
solea_v4.0_unigene93861	ENSDARG00000100635	406323	chia.1	-2.55332324184552	8.26516174520835e-10	4.17723209677374e-13	-2.5458019665242	7.68156012738362e-10	4.51134416156761e-13	-2.67608930863664	0.0102385789200199	4.45669787524511e-06	-2.54286085312463	4.03010957938932e-14	0.99999999999996	TRUE	TRUE	TRUE	TRUE	4	2.09902894365118e-29	SIGN	-2.57951884253275	PREVALENT_DEG
solea_v4.0_unigene7819	NA	NA	NA	-3.5217292378586	5.15850934433491e-11	1.76156939185582e-14	-3.50819525312357	4.89970974341518e-08	4.55058610093602e-11	-3.98651382283944	0.010226437101668	3.77117065360551e-06	-3.49513408775377	2.56461518688411e-14	0.999999999999974	TRUE	TRUE	TRUE	TRUE	4	5.12474681340057e-29	SIGN	-3.62789310039385	PREVALENT_DEG
solea_v4.0_unigene95837	NA	NA	NA	-3.43293159659647	1.45027474275717e-11	3.76391155628218e-15	-3.42431738405163	3.9664097637612e-08	3.57544073655352e-11	-3.6410720768952	0.0164788863935475	9.16750842618969e-06	-3.42847499757972	7.54951656745106e-14	0.999999999999925	TRUE	TRUE	TRUE	TRUE	4	5.51616155675799e-29	SIGN	-3.48169901378075	PREVALENT_DEG
solea_v4.0_unigene592510	NA	NA	NA	-3.10904399903376	1.87126432262638e-09	9.71301947298864e-13	-3.09715873494093	9.63588149922026e-08	9.34410842351692e-11	-3.41562066752325	0.0168542050668579	9.6682001831273e-06	-3.08522098941316	3.33066907387547e-16	1	TRUE	TRUE	TRUE	TRUE	4	7.69759686802543e-29	SIGN	-3.17676109772778	PREVALENT_DEG
solea_v4.0_unigene692654	ENSDARG00000042620	564619	gstr	1.72994819042179	4.03788701307708e-09	2.28424898423814e-12	1.73500558353424	2.66252736251089e-07	2.80053499291742e-10	1.73164115053988	0.0103661233170321	4.67216724889111e-06	1.72795938468312	0	1	TRUE	TRUE	TRUE	TRUE	4	9.33601341749143e-29	SIGN	1.73113857729476	PREVALENT_DEG
solea_v4.0_unigene280697	NA	NA	NA	-3.61284067728265	3.96427214505805e-10	1.67865203044434e-13	-3.59738204597377	4.50635641684083e-08	4.12371279796134e-11	-3.67539529551338	0.116550291427821	0.000479146068806069	-3.61645980020498	1.55431223447522e-15	0.999999999999998	TRUE	TRUE	FALSE	TRUE	3	2.35132627548257e-28	SIGN	-3.6255194547437	POSSIBLE_DEG
solea_v4.0_unigene328107	ENSDARG00000095040	NA	NA	-3.8104183295165	5.85974702160367e-08	4.3222327742026e-11	-3.78198763659566	1.66079804598552e-09	1.06611180683884e-12	-4.08632869295452	0.102164389354211	0.000350389393629254	-3.68037840633275	1.22124532708767e-15	0.999999999999999	TRUE	TRUE	FALSE	TRUE	3	8.36861378662938e-28	SIGN	-3.83977826634986	POSSIBLE_DEG
solea_v4.0_unigene75171	ENSDARG00000042620	564619	gstr	1.73206092469304	6.29196900337513e-10	2.92213998435649e-13	1.73698300563514	1.79195072036447e-08	1.49294554464445e-11	1.75854279700865	0.00828563372344116	2.40782227121083e-06	1.72891801307687	1.54876111935209e-13	0.999999999999845	TRUE	TRUE	TRUE	TRUE	4	9.90170080899759e-28	SIGN	1.73912618510342	PREVALENT_DEG
solea_v4.0_unigene48057	NA	NA	NA	-5.5576173297799	1.96522499876692e-07	1.63748616870578e-10	-5.40793978210965	7.09569792877855e-11	3.29505073382508e-14	-5.34123918191008	0.102251714596449	0.000353912652302225	-5.30990236922969	1.16573417585641e-14	0.999999999999988	TRUE	TRUE	FALSE	TRUE	3	1.1311773056002e-27	SIGN	-5.40417466575733	POSSIBLE_DEG
solea_v4.0_unigene228109	ENSDARG00000042620	564619	gstr	1.6875024419828	7.71067961163308e-10	3.79167132482059e-13	1.69281106586262	1.64271091191109e-07	1.66027845283774e-10	1.69353405123525	0.00913892389520318	3.05545194890893e-06	1.68575899630738	1.47659662275146e-14	0.999999999999985	TRUE	TRUE	TRUE	TRUE	4	1.16191202832559e-27	SIGN	1.68990163884701	PREVALENT_DEG
solea_v4.0_unigene533582	NA	NA	NA	-3.0643297649732	7.61485838960726e-07	7.48910385405787e-10	-3.02475822283678	4.48021144050445e-09	3.12073402988004e-12	-2.96638528933423	0.0975557092345792	0.000318430979945114	-3.11205351636453	0	1	TRUE	TRUE	FALSE	TRUE	3	2.43429551490247e-27	SIGN	-3.04188169837718	POSSIBLE_DEG
solea_v4.0_unigene71283	ENSDARG00000075963	30757	mhc1uba	-2.79916599115431	4.2863085958832e-08	3.04454434544833e-11	-2.78882847296848	8.29416665763656e-07	1.04219420694998e-09	-3.14691221942689	0.0144637906929221	7.3092349541516e-06	-2.76909658251082	0	1	TRUE	TRUE	TRUE	TRUE	4	3.69448778817307e-27	SIGN	-2.87600081651513	PREVALENT_DEG
solea_v4.0_unigene27615	ENSDARG00000055498	100322583	si:ch1073-184j22.1	2.33047778816459	5.36440279308392e-08	3.88358464168952e-11	2.33530867793929	1.90740942749563e-07	1.95385917289935e-10	2.21088573388325	0.0558144424071338	8.91908950330477e-05	2.34034358895657	0	1	TRUE	TRUE	FALSE	TRUE	3	4.08557103737355e-27	SIGN	2.30425394723593	POSSIBLE_DEG
solea_v4.0_unigene47308	NA	NA	NA	-3.93542129986251	4.03788701307708e-09	2.31653559738881e-12	-3.89976710567477	1.79195072036447e-08	1.48856515438496e-11	-4.50772529015197	0.192471156995905	0.00158252368318198	-3.92777696222015	5.10702591327572e-15	0.999999999999995	TRUE	TRUE	FALSE	TRUE	3	4.56130146804552e-27	SIGN	-4.06767266447735	POSSIBLE_DEG
solea_v4.0_unigene29699	ENSDARG00000075963	30757	mhc1uba	-2.25801604992152	2.61044874877265e-08	1.78287420178711e-11	-2.2519562273002	5.59225542067671e-08	5.27016436110047e-11	-2.31049049896098	0.0182461908831337	1.1834099940463e-05	-2.24833600265229	3.33066907387547e-15	0.999999999999997	TRUE	TRUE	TRUE	TRUE	4	5.63788459610917e-27	SIGN	-2.26719969470875	PREVALENT_DEG
solea_v4.0_unigene325087	NA	NA	NA	-3.24690712289036	4.85546695881804e-09	2.98455125936445e-12	-3.2354553828909	6.16648159672156e-07	7.24309132193417e-10	-3.35296802563761	0.0662118939274055	0.000139265903612828	-3.24721980964578	9.99200722162641e-16	0.999999999999999	TRUE	TRUE	FALSE	TRUE	3	1.21746741677475e-26	SIGN	-3.27063758526616	POSSIBLE_DEG
solea_v4.0_unigene459575	ENSDARG00000042620	564619	gstr	1.68913843965996	1.01821912373087e-07	8.20594848995633e-11	1.69423055027626	1.58735838642897e-06	2.23305945070386e-09	1.67474778826063	0.0180863066463078	1.0869026215736e-05	1.68626810579309	0	1	TRUE	TRUE	TRUE	TRUE	4	1.95378655130466e-26	SIGN	1.68609622099748	PREVALENT_DEG
solea_v4.0_unigene283145	ENSDARG00000095040	NA	NA	-4.07224856514356	6.10037138045266e-08	4.58304888640599e-11	-4.03080047376628	1.06986337113987e-08	7.7444799254836e-12	-4.25864807552259	0.145623129343877	0.0007637472399586	-3.92550447833205	7.99360577730113e-15	0.999999999999992	TRUE	TRUE	FALSE	TRUE	3	4.41171939566952e-26	SIGN	-4.07180039819112	POSSIBLE_DEG
solea_v4.0_unigene65215	NA	NA	NA	-3.46515762238037	1.19389760386715e-08	7.99095501775606e-12	-3.44351699758788	2.66252736251089e-07	2.83646057986328e-10	-3.87995126053979	0.0730230835058578	0.000174536509465358	-3.4208158334292	3.88578058618805e-15	0.999999999999996	TRUE	TRUE	FALSE	TRUE	3	5.19958369501922e-26	SIGN	-3.55236042848431	POSSIBLE_DEG
solea_v4.0_unigene572111	NA	NA	NA	-2.212615935789	7.61485838960726e-07	7.34035025330852e-10	-2.20636121571438	3.0879125518686e-08	2.69918739253985e-11	-2.32042934367557	0.0272497496112944	2.04697847306116e-05	-2.18467443450123	3.33066907387547e-15	0.999999999999997	TRUE	TRUE	TRUE	TRUE	4	1.18552136479205e-25	SIGN	-2.23102023242004	PREVALENT_DEG
solea_v4.0_unigene288559	NA	NA	NA	-8.06537804224371	9.56827620455421e-07	9.93305456359354e-10	-8.41840101470119	2.91154834313226e-09	1.94853475031046e-12	-6.55095854605162	0.0691234348936766	0.000163327563770792	-6.56095585243718	1.23234755733392e-14	0.999999999999988	TRUE	TRUE	FALSE	TRUE	3	1.31222767511521e-25	SIGN	-7.39892336385842	POSSIBLE_DEG
solea_v4.0_unigene45889	ENSDARG00000116548	559526	si:ch211-103n10.5	-1.48082723805774	2.39283996817054e-07	2.02647322086866e-10	-1.47429166517113	3.94367951656843e-07	4.52448310353809e-10	-1.46693119451196	0.0132516872510983	6.33471808170837e-06	-1.48176770271306	1.99840144432528e-15	0.999999999999998	TRUE	TRUE	TRUE	TRUE	4	1.37876099391136e-25	SIGN	-1.47595445011347	PREVALENT_DEG
solea_v4.0_unigene24594	ENSDARG00000113989	100007521	socs1b	-1.81831911652676	5.0644098580015e-06	7.10241491067316e-09	-1.80970445502089	2.51452563769901e-07	2.61010350690584e-10	-1.80604208140168	0.0278701806689347	2.26956080685943e-05	-1.8156428260023	0	1	TRUE	TRUE	TRUE	TRUE	4	2.13133456688642e-25	SIGN	-1.81242711973791	PREVALENT_DEG
solea_v4.0_unigene70258	ENSDARG00000042620	564619	gstr	1.71400775542114	1.15091928228092e-08	7.54608388988844e-12	1.71954735074519	7.62180530344358e-07	9.36889625783523e-10	1.74390578408894	0.0129184971789732	5.99900165378382e-06	1.71071458084774	5.71764857681956e-14	0.999999999999943	TRUE	TRUE	TRUE	TRUE	4	3.42915672790598e-25	SIGN	1.72204386777575	PREVALENT_DEG
solea_v4.0_unigene21856	ENSDARG00000116548	559526	si:ch211-103n10.5	-1.74906367711377	1.52494812577463e-06	1.77055540563105e-09	-1.74088967147819	1.2231705484364e-06	1.63719783310936e-09	-1.68983778325412	0.0349487903923101	3.5616731193556e-05	-1.75395221581601	0	1	TRUE	TRUE	TRUE	TRUE	4	3.81175848957268e-25	SIGN	-1.73343583691552	PREVALENT_DEG
solea_v4.0_unigene30164	ENSDARG00000012694	321046	c3a.1	-1.8101142898491	1.30391879821535e-06	1.44268358610885e-09	-1.80426961773731	1.8731701528441e-06	2.7630519757319e-09	-1.80891796937882	0.0307236684045806	2.76952362798574e-05	-1.80295396378586	0	1	TRUE	TRUE	TRUE	TRUE	4	4.36071306016504e-25	SIGN	-1.80656396018777	PREVALENT_DEG
solea_v4.0_unigene11579	ENSDARG00000061444	100415793	ugt5c1	1.59332879629898	2.50996495982539e-07	2.15995017646737e-10	1.59755407322259	3.93198693987648e-08	3.49070777404116e-11	1.59017609965926	0.0144637906929221	7.25321188615335e-06	1.5917439277544	6.10622663543836e-14	0.999999999999939	TRUE	TRUE	TRUE	TRUE	4	4.5531819895086e-25	SIGN	1.59320072423381	PREVALENT_DEG
solea_v4.0_unigene289815	NA	NA	NA	-6.11430112311183	3.9424802609909e-05	7.59318822548754e-08	-5.84734112957066	1.48337112064763e-09	9.31956670579116e-13	-5.81655357125111	0.0731365692344876	0.000187762014468595	-5.29094623117454	8.43769498715119e-15	0.999999999999992	TRUE	TRUE	FALSE	TRUE	3	1.76939003994939e-24	SIGN	-5.76728551377704	POSSIBLE_DEG
solea_v4.0_unigene46979	ENSDARG00000092604	100149225	si:ch211-15j1.4	-2.03568228956371	1.33761086878154e-06	1.49823233810169e-09	-2.02791526423612	1.15688869581535e-07	1.13765909691336e-10	-2.04263791388414	0.0294282339095559	2.53216976426516e-05	-2.03253589600606	8.65973959207622e-15	0.999999999999991	TRUE	TRUE	TRUE	TRUE	4	1.92574256248491e-24	SIGN	-2.03469284092251	PREVALENT_DEG
solea_v4.0_unigene324310	NA	NA	NA	-2.34655458985579	2.62472545951138e-06	3.37013472652364e-09	-2.3386361570138	9.31793672525799e-06	1.61626120178069e-08	-2.65731158342692	0.0182461908831337	1.13467393594616e-05	-2.31918597392693	0	1	TRUE	TRUE	TRUE	TRUE	4	2.39448023043096e-24	SIGN	-2.41542207605586	PREVALENT_DEG
solea_v4.0_unigene20739	NA	NA	NA	-2.41124460491748	3.86945774689527e-07	3.54128138674184e-10	-2.40485752555252	1.23806086131713e-06	1.67403779546275e-09	-2.50356671615281	0.0364610138432584	3.90449149143262e-05	-2.39705990937847	6.32827124036339e-15	0.999999999999994	TRUE	TRUE	TRUE	TRUE	4	5.15041214851479e-24	SIGN	-2.42918218900032	PREVALENT_DEG
solea_v4.0_unigene23439	NA	NA	NA	-3.02585786998159	1.52119678091983e-05	2.57657392990014e-08	-2.97832354299028	1.65872796517363e-08	1.29133253226569e-11	-2.90676355473437	0.118119546550151	0.000493060131424738	-3.06884505481433	3.77475828372553e-15	0.999999999999996	TRUE	TRUE	FALSE	TRUE	3	5.23788399832662e-24	SIGN	-2.99494750563014	POSSIBLE_DEG
solea_v4.0_unigene24175	ENSDARG00000041060	327284	lgals9l3	-1.62977753184855	1.49924416180807e-05	2.51891204499984e-08	-1.62314160777251	2.60823719645264e-06	3.98981883992372e-09	-1.63877508711818	0.0332122259753693	3.2961964695395e-05	-1.63519959968731	0	1	TRUE	TRUE	TRUE	TRUE	4	6.63679842275215e-24	SIGN	-1.63172345660664	PREVALENT_DEG
solea_v4.0_unigene22207	ENSDARG00000043781	436816	psmb10	-1.6393392357772	2.07704729124849e-06	2.52506124822242e-09	-1.63273236929594	3.36107764597767e-07	3.71836171004263e-10	-1.64774981358152	0.0192835747576626	1.35183751511267e-05	-1.64332603567995	1.88737914186277e-14	0.999999999999981	TRUE	TRUE	TRUE	TRUE	4	1.1392555796772e-23	SIGN	-1.64078686358365	PREVALENT_DEG
solea_v4.0_unigene280880	NA	NA	NA	-3.64384908721176	0.000974852603853652	2.71646834659871e-06	-3.64764436033132	3.94367951656843e-07	4.47757961503791e-10	-4.22289575023978	0.00637784774988351	1.56795907368375e-06	-3.64466182763681	0	1	TRUE	TRUE	TRUE	TRUE	4	1.2166960658712e-23	SIGN	-3.78976275635492	PREVALENT_DEG
solea_v4.0_unigene692568	ENSDARG00000053136	30400	b2m	-1.9131536179501	5.0644098580015e-06	7.12527442492255e-09	-1.90716651881709	2.96799610108064e-05	5.87786217212795e-08	-2.05905467167821	0.0293771319905287	2.44752591805489e-05	-1.90833822464428	0	1	TRUE	TRUE	TRUE	TRUE	4	2.1317280422948e-23	SIGN	-1.94692825827242	PREVALENT_DEG
solea_v4.0_unigene48411	ENSDARG00000059039	796419	mhc1ula	-2.04445004738199	7.36712344915023e-06	1.09688215377532e-08	-2.0383007793325	2.00641057486084e-05	3.86390989873087e-08	-2.15170777036272	0.0364959718756221	4.13724362603854e-05	-2.04026892614741	0	1	TRUE	TRUE	TRUE	TRUE	4	2.57991119752458e-23	SIGN	-2.06868188080616	PREVALENT_DEG
solea_v4.0_unigene324307	NA	NA	NA	-2.32509205177496	8.83197733841465e-07	9.04804464452593e-10	-2.31713662146257	8.5553827419469e-06	1.47230592005314e-08	-2.56308023321608	0.0192835747576626	1.36955336519996e-05	-2.31434351030003	4.32986979603811e-15	0.999999999999996	TRUE	TRUE	TRUE	TRUE	4	2.71098847168242e-23	SIGN	-2.37991310418841	PREVALENT_DEG
solea_v4.0_unigene334419	NA	NA	NA	-1.79529314838964	3.55528880794233e-06	4.71612797052953e-09	-1.78707455388622	1.03361863277019e-06	1.34113348147517e-09	-1.77793943650537	0.0332122259753693	3.22321730647027e-05	-1.7940805141062	5.21804821573824e-15	0.999999999999995	TRUE	TRUE	TRUE	TRUE	4	2.73537476444515e-23	SIGN	-1.78859691322186	PREVALENT_DEG
solea_v4.0_unigene692369	NA	NA	NA	-2.39012184269335	2.19530745252905e-06	2.69881668548422e-09	-2.38489588041206	0.00014902306939175	3.62294362671667e-07	-2.64394998640057	0.0364610138432584	3.93408647393012e-05	-2.39410650483285	0	1	TRUE	TRUE	TRUE	TRUE	4	5.49403690207793e-23	SIGN	-2.45326855358471	PREVALENT_DEG
solea_v4.0_unigene45963	ENSDARG00000012694	321046	c3a.1	-1.48596519034624	6.59382113607088e-06	9.63732412079914e-09	-1.47938003714544	4.07527630658473e-06	6.62356939622742e-09	-1.48426975519005	0.0244877599432356	1.80605465525045e-05	-1.48539596454378	2.1094237467878e-15	0.999999999999998	TRUE	TRUE	TRUE	TRUE	4	5.74562039458457e-23	SIGN	-1.48375273680638	PREVALENT_DEG
solea_v4.0_unigene281427	ENSDARG00000092731	751750	mhc1uka	-3.714171269879	9.35411593444963e-06	1.46938673177028e-08	-3.65612174228962	3.93971201327965e-07	4.41231387640755e-10	-3.5934444989864	0.240645942058993	0.0025702381508411	-3.79280138038148	2.33146835171283e-15	0.999999999999998	TRUE	TRUE	FALSE	TRUE	3	8.39693930211744e-23	SIGN	-3.68913472288413	POSSIBLE_DEG
solea_v4.0_unigene69740	ENSDARG00000001656	64280	psmb13a	-1.91176850159929	9.35411593444963e-06	1.46298407707133e-08	-1.90444894283335	1.8630904152355e-05	3.43522960592202e-08	-1.93492422147264	0.0402352781582553	4.94581181179641e-05	-1.91166555314208	3.33066907387547e-16	1	TRUE	TRUE	TRUE	TRUE	4	9.42927372366941e-23	SIGN	-1.91570180476184	PREVALENT_DEG
solea_v4.0_unigene110988	NA	NA	NA	-3.12920051169553	1.01821912373087e-07	8.17963374103386e-11	-3.11741896530935	2.86668632958423e-05	5.63807355477729e-08	-3.71444156237474	0.0102385789200199	4.25341876495774e-06	-3.11156451010224	7.83817455385361e-14	0.999999999999922	TRUE	TRUE	TRUE	TRUE	4	9.45619718200468e-23	SIGN	-3.26815638737047	PREVALENT_DEG
solea_v4.0_unigene281601	ENSDARG00000116548	559526	si:ch211-103n10.5	-1.64121840849188	1.13236550451712e-05	1.80970596550292e-08	-1.63255202421126	1.66737471571516e-06	2.36839764582511e-09	-1.60510584014627	0.0332122259753693	3.23206906346493e-05	-1.64564384325732	5.77315972805081e-15	0.999999999999994	TRUE	TRUE	TRUE	TRUE	4	1.43101333432562e-22	SIGN	-1.63113002902668	PREVALENT_DEG
solea_v4.0_unigene23141	ENSDARG00000095040	NA	NA	-2.84223887638183	2.97850246718206e-07	2.64451994108421e-10	-2.83411590749773	1.99583987830392e-05	3.81629379737696e-08	-3.17530934640154	0.0332122259753693	3.20369495027254e-05	-2.83848786095864	2.19824158875781e-14	0.999999999999978	TRUE	TRUE	TRUE	TRUE	4	1.70054191687637e-22	SIGN	-2.92253799780993	PREVALENT_DEG
solea_v4.0_unigene29465	ENSDARG00000036864	359838	slc34a2b	-2.0087431294075	2.70960989537971e-05	4.99661702627082e-08	-2.00150296628141	7.82429233204868e-05	1.73120362455698e-07	-2.15617239935312	0.0364959718756221	4.0289381010918e-05	-1.99961081214023	0	1	TRUE	TRUE	TRUE	TRUE	4	3.25542860367901e-22	SIGN	-2.04150732679557	PREVALENT_DEG
solea_v4.0_unigene328404	ENSDARG00000062054	560000	cpt1ab	-4.15861030868211	8.62055787052039e-05	1.81339167596899e-07	-4.0567946769917	6.62414356067453e-07	7.87112951607801e-10	-3.60951812902164	0.267144389029652	0.00342244884261598	-4.10843565358988	1.88737914186277e-15	0.999999999999998	TRUE	TRUE	FALSE	TRUE	3	1.02754803900324e-21	SIGN	-3.98333969207133	POSSIBLE_DEG
solea_v4.0_unigene24655	NA	NA	NA	-1.6366820144643	6.07006965697478e-05	1.21054811555727e-07	-1.62765437313367	2.32172519779898e-06	3.51983141832753e-09	-1.62275170178076	0.0352970872718529	3.71208287683554e-05	-1.63771845134611	8.21565038222616e-15	0.999999999999992	TRUE	TRUE	TRUE	TRUE	4	1.43307566488536e-21	SIGN	-1.63120163518121	PREVALENT_DEG
solea_v4.0_unigene670451	NA	NA	NA	-2.35127411791155	1.25563182791672e-05	2.07548667479713e-08	-2.34665275904239	0.000682244332543684	2.14778539370803e-06	-2.61167675896563	0.0554005094358432	8.40927745938727e-05	-2.35751311990822	0	1	TRUE	TRUE	FALSE	TRUE	3	1.82403909744042e-21	SIGN	-2.41677918895695	POSSIBLE_DEG
solea_v4.0_unigene328045	ENSDARG00000100635	406323	chia.1	-2.37477700904159	2.28573480801188e-06	2.85155168340523e-09	-2.36606943109978	9.5597496542715e-07	1.21427635364362e-09	-2.52351983131552	0.0407046410208509	5.05910148312199e-05	-2.36558510472577	7.06656955173912e-13	0.999999999999293	TRUE	TRUE	TRUE	TRUE	4	2.15649254032443e-21	SIGN	-2.40748784404567	PREVALENT_DEG
solea_v4.0_unigene508187	ENSDARG00000042620	564619	gstr	1.58483682081415	1.91595137379827e-06	2.30304635897564e-09	1.58976606616331	1.92303828819207e-05	3.59829336741896e-08	1.57239512281082	0.0294282339095559	2.51669184831053e-05	1.58283631217354	5.86197757002083e-14	0.999999999999941	TRUE	TRUE	TRUE	TRUE	4	2.17950130095747e-21	SIGN	1.58245858049046	PREVALENT_DEG
solea_v4.0_unigene329957	ENSDARG00000076563	436896	rarres3l	-2.6561141030495	1.73422545029578e-06	2.06091620122845e-09	-2.63932414055916	3.72699487332506e-06	5.90479540688237e-09	-2.42299066608381	0.15439901408505	0.000849840920500363	-2.66993417767565	6.50590692430342e-14	0.999999999999935	TRUE	TRUE	FALSE	TRUE	3	2.22394372110635e-21	SIGN	-2.59709077184203	POSSIBLE_DEG
solea_v4.0_unigene22465	ENSDARG00000070426	563855	chac1	1.11281347582786	2.85650098730635e-05	5.34552630497575e-08	1.11830693919838	0.000858690879451534	2.75608610938867e-06	1.11826563862699	0.0332122259753693	3.26585520832099e-05	1.11184826546463	0	1	TRUE	TRUE	TRUE	TRUE	4	3.04613829888867e-21	SIGN	1.11530857977946	PREVALENT_DEG
solea_v4.0_unigene29549	ENSDARG00000099424	793137	lcat	-1.20419008089541	0.000229473240879398	5.26595151794708e-07	-1.19824658404891	0.000110447382375407	2.57952420697306e-07	-1.20626136971102	0.0364959718756221	4.06149947793612e-05	-1.20126170481148	0	1	TRUE	TRUE	TRUE	TRUE	4	3.43629551288147e-21	SIGN	-1.20248993486671	PREVALENT_DEG
solea_v4.0_unigene29730	ENSDARG00000116737	794311	fmo5	-1.46368836915899	8.05003296859676e-05	1.6713860471072e-07	-1.45445571412641	6.81591054616359e-06	1.15433971307795e-08	-1.43961623843102	0.0352970872718529	3.68636513154482e-05	-1.47183250529291	5.44009282066327e-15	0.999999999999995	TRUE	TRUE	TRUE	TRUE	4	3.52082714192092e-21	SIGN	-1.45739820675233	PREVALENT_DEG
solea_v4.0_unigene6656	ENSDARG00000009087	58113	cd74a	-1.663321600724	6.18686886548789e-05	1.24229223623696e-07	-1.65769723305827	4.70618684674525e-05	1.01558042775004e-07	-1.72249450646722	0.0422525677402166	5.59774242430175e-05	-1.65343191357561	1.11022302462516e-15	0.999999999999999	TRUE	TRUE	TRUE	TRUE	4	4.50393227618253e-21	SIGN	-1.67423631345627	PREVALENT_DEG
solea_v4.0_unigene570925	ENSDARG00000069293	567406	ahsg2	-1.73842156651889	5.68657332055608e-06	8.15596714418157e-09	-1.7320620096	3.42092328162558e-05	7.05518411742441e-08	-1.80461320763237	0.0332122259753693	3.31137918270615e-05	-1.73606854154692	2.16493489801906e-14	0.999999999999978	TRUE	TRUE	TRUE	TRUE	4	4.60673559100967e-21	SIGN	-1.75279133132455	PREVALENT_DEG
solea_v4.0_unigene23549	NA	NA	NA	-1.31538010112216	0.000180496198817333	3.96944200980626e-07	-1.31036341741781	0.000181957006683935	4.52301722502644e-07	-1.3291465563653	0.0433296132260643	5.79961224326905e-05	-1.30863994516132	0	1	TRUE	TRUE	TRUE	TRUE	4	5.17085028732389e-21	SIGN	-1.31588250501665	PREVALENT_DEG
solea_v4.0_unigene280732	ENSDARG00000110854	406717	slc25a55a	-1.37388012092458	8.283244822204e-05	1.7311211159792e-07	-1.36660418908724	5.39758722491523e-05	1.17952655255806e-07	-1.3603807491977	0.039788055306678	4.7236350847475e-05	-1.37417560714677	3.33066907387547e-15	0.999999999999997	TRUE	TRUE	TRUE	TRUE	4	1.8098936680749e-20	SIGN	-1.36876016658907	PREVALENT_DEG
solea_v4.0_unigene75659	ENSDARG00000036587	373866	cbr1	1.27492169097181	0.000360775909769747	8.77188760111667e-07	1.28039156035905	0.000310810421269332	8.44766568318794e-07	1.29798845830865	0.048598048185091	7.03578828362218e-05	1.26661348664877	0	1	TRUE	TRUE	TRUE	TRUE	4	1.84608411913148e-20	SIGN	1.27997879907207	PREVALENT_DEG
solea_v4.0_unigene26073	ENSDARG00000079949	562348	supt16h	-3.86986911177407	1.48371807826998e-06	1.70241798924557e-09	-3.82857148318526	3.23661995140278e-09	2.21029265840091e-12	-3.91276983878999	0.122020393993527	0.000523537242566571	-3.7189650429264	1.30705135603648e-09	0.999999998692949	TRUE	TRUE	FALSE	TRUE	3	2.30800909467159e-20	SIGN	-3.83254386916893	POSSIBLE_DEG
solea_v4.0_unigene325088	NA	NA	NA	-3.54017502878598	2.76762013649376e-07	2.41947969150788e-10	-3.50919247286085	3.97170432279399e-06	6.40098761339157e-09	-4.04057014219721	0.0791380771503321	0.000219416660905492	-3.43973350419822	2.36033415035308e-11	0.999999999976397	TRUE	TRUE	FALSE	TRUE	3	5.86944898281463e-20	SIGN	-3.63241778701056	POSSIBLE_DEG
solea_v4.0_unigene50751	ENSDARG00000038683	100007462	si:zfos-2330d3.1	-1.81049478564578	8.05003296859676e-05	1.66394995809424e-07	-1.8030215984841	0.00018984666757645	4.77099400877757e-07	-1.79839714353021	0.0691234348936766	0.000163086024824999	-1.80901699365272	2.1094237467878e-15	0.999999999999998	TRUE	TRUE	FALSE	TRUE	3	6.34197581710554e-20	SIGN	-1.8052326303282	POSSIBLE_DEG
solea_v4.0_unigene49591	ENSDARG00000012694	321046	c3a.1	-1.19692820883897	0.000479369845042809	1.20278110453738e-06	-1.19052131262512	0.000839936665373163	2.6844200076119e-06	-1.18828247199141	0.0586004678429104	0.000100045870226365	-1.1948827472905	0	1	TRUE	TRUE	FALSE	TRUE	3	7.39028118306754e-20	SIGN	-1.1926536851865	POSSIBLE_DEG
solea_v4.0_unigene48709	ENSDARG00000053136	30400	b2m	-1.82993498986248	1.25563182791672e-05	2.09246244322201e-08	-1.82474620226175	0.000211190722588206	5.34032995196138e-07	-1.93495290533527	0.0418754140386757	5.49058244357577e-05	-1.83327303402858	2.70894418008538e-14	0.999999999999973	TRUE	TRUE	TRUE	TRUE	4	8.42302537528397e-20	SIGN	-1.85572678287202	PREVALENT_DEG
solea_v4.0_unigene4944	NA	NA	NA	-1.56207439446295	5.9216608903673e-05	1.17286239274305e-07	-1.55643040011688	8.55981373742121e-05	1.92901821527036e-07	-1.62329795933198	0.0373001618238528	4.27935260008419e-05	-1.56064013069114	2.08721928629529e-14	0.999999999999979	TRUE	TRUE	TRUE	TRUE	4	1.08876781864761e-19	SIGN	-1.57561072115074	PREVALENT_DEG
solea_v4.0_unigene3723	ENSDARG00000104657	NA	NA	-2.52356304832498	4.12713143931221e-06	5.6374645730883e-09	-2.51903653806568	0.00042725202544648	1.21376758529942e-06	-2.81348324960531	0.0472586461216889	6.71278418489647e-05	-2.53037215525952	5.54001289287953e-14	0.999999999999945	TRUE	TRUE	TRUE	TRUE	4	1.26283380901295e-19	SIGN	-2.59661374781387	PREVALENT_DEG
solea_v4.0_unigene24532	ENSDARG00000020467	321979	safb	-4.02562940083154	1.01469984317192e-06	1.08110461510757e-09	-3.97736396372039	1.38524120791561e-08	1.05647919477853e-11	-4.48534217205026	0.15316342795296	0.000839496019286605	-3.84689991166177	2.33850605546593e-09	0.999999997661494	TRUE	TRUE	FALSE	TRUE	3	1.37061463390348e-19	SIGN	-4.08380886206599	POSSIBLE_DEG
solea_v4.0_unigene670389	NA	NA	NA	-1.93873883704668	2.68848640748056e-05	4.92094112202592e-08	-1.93251566503854	2.62498249544206e-05	5.12684891279642e-08	-2.07358812441523	0.0332122259753693	3.12861817828899e-05	-1.92607330210001	2.4935609133081e-13	0.999999999999751	TRUE	TRUE	TRUE	TRUE	4	1.57816120146885e-19	SIGN	-1.96772898215011	PREVALENT_DEG
solea_v4.0_unigene324455	ENSDARG00000069293	567406	ahsg2	-1.14989597196768	0.000770271045113461	2.07160516977177e-06	-1.14379256375225	0.00165841451939601	6.37860979484584e-06	-1.13836232658539	0.061013693039694	0.000111665799845924	-1.15189408591086	0	1	TRUE	TRUE	FALSE	TRUE	3	2.28646353729351e-19	SIGN	-1.14598623705405	POSSIBLE_DEG
solea_v4.0_unigene694220	NA	NA	NA	-1.37588670643461	0.000230088014394936	5.32668959818081e-07	-1.36883243285476	0.000122767177540136	2.9175586123419e-07	-1.35233053293767	0.0554005094358432	8.49038775741841e-05	-1.38304638519789	5.55111512312578e-15	0.999999999999994	TRUE	TRUE	FALSE	TRUE	3	2.29491366230709e-19	SIGN	-1.37002401435623	POSSIBLE_DEG
solea_v4.0_unigene280879	NA	NA	NA	-3.22929704430609	0.0293368896816065	0.000193551581311259	-3.22914299689392	0.000142525001202013	3.4260349661355e-07	-3.86761504279122	0.0278701806689347	2.23177657178481e-05	-3.23424535327895	0	1	TRUE	TRUE	TRUE	TRUE	4	3.34295102848034e-19	SIGN	-3.39007510931754	PREVALENT_DEG
solea_v4.0_unigene69762	ENSDARG00000022183	436894	gsto1	1.2149197525195	0.0014454734350034	4.3635294722746e-06	1.22116573985744	0.001354841345366	4.82966512067588e-06	1.26833330462231	0.0601169031582738	0.000107561281037653	1.20572500565881	0	1	TRUE	TRUE	FALSE	TRUE	3	3.37545100899194e-19	SIGN	1.22753595066451	POSSIBLE_DEG
solea_v4.0_unigene94101	NA	NA	NA	-1.2442714707694	0.00133424373597968	4.0095291824165e-06	-1.23928671795275	0.00215357822257075	8.67702276327045e-06	-1.2543637956592	0.0736627445820978	0.000193032450629013	-1.24712610066575	0	1	TRUE	TRUE	FALSE	TRUE	3	5.87189511082099e-19	SIGN	-1.24626202126177	POSSIBLE_DEG
solea_v4.0_unigene110990	NA	NA	NA	-3.2806003454107	0.0158758942495822	8.73934267997324e-05	-3.29064524511853	3.55253597683898e-05	7.52069978843768e-08	-3.9430804432357	0.0182461908831337	1.16228726898638e-05	-3.27619052470268	2.88657986402541e-15	0.999999999999997	TRUE	TRUE	TRUE	TRUE	4	7.3248480098623e-19	SIGN	-3.4476291396169	PREVALENT_DEG
solea_v4.0_unigene690023	ENSDARG00000053136	30400	b2m	-1.84306319028795	0.000269453345052397	6.4042511220092e-07	-1.83697687876967	0.000636597877022109	1.99108012945167e-06	-2.01501395496544	0.0554005094358432	8.70161108092651e-05	-1.84057361491707	3.66373598126302e-15	0.999999999999996	TRUE	TRUE	FALSE	TRUE	3	8.50819039177042e-19	SIGN	-1.88390690973504	POSSIBLE_DEG
solea_v4.0_unigene280368	ENSDARG00000070426	563855	chac1	1.02502474819314	0.00115862984188253	3.3393557709737e-06	1.03041753725992	0.00435024216997507	2.10925873819079e-05	1.0246809237006	0.0635162055111278	0.000124690490922352	1.02389540621745	0	1	TRUE	TRUE	FALSE	TRUE	3	8.67547782412942e-19	SIGN	1.02600465384278	POSSIBLE_DEG
solea_v4.0_unigene44640	ENSDARG00000012694	321046	c3a.1	-1.04427622780759	0.0021273658867805	7.21931111603949e-06	-1.03776279487204	0.00233692787605605	9.72191301495276e-06	-1.03471170461194	0.0656553546182982	0.000134491209039066	-1.04532630985432	0	1	TRUE	TRUE	FALSE	TRUE	3	8.8354672256226e-19	SIGN	-1.04051925928647	POSSIBLE_DEG
solea_v4.0_unigene514072	ENSDARG00000116548	559526	si:ch211-103n10.5	-1.21370369147547	0.0008059223973946	2.21271157748794e-06	-1.20622873534575	0.000682244332543684	2.15248427028683e-06	-1.19027290806534	0.0630128237868225	0.000117906454222307	-1.21567626406504	1.22124532708767e-15	0.999999999999999	TRUE	TRUE	FALSE	TRUE	3	1.02256479197153e-18	SIGN	-1.2064703997379	POSSIBLE_DEG
solea_v4.0_unigene324457	ENSDARG00000069293	567406	ahsg2	-1.63475644024578	0.00164477982976358	5.27972325799345e-06	-1.62846972186751	0.00338885694736035	1.54834223639452e-05	-1.81628967812022	0.0686519446178527	0.000151899354358853	-1.63016130430123	0	1	TRUE	TRUE	FALSE	TRUE	3	1.02647761424482e-18	SIGN	-1.67741928613369	POSSIBLE_DEG
solea_v4.0_unigene280881	NA	NA	NA	-3.29468428033096	0.0422499441868266	0.000319721196567388	-3.29653006010331	0.000523689957660846	1.56641354777887e-06	-4.07116305258403	0.018419202438135	1.2578501193804e-05	-3.30007846314321	0	1	TRUE	TRUE	TRUE	TRUE	4	1.08929161986646e-18	SIGN	-3.49061396404038	PREVALENT_DEG
solea_v4.0_unigene510106	NA	NA	NA	-2.46886215552502	0.00244631290177792	8.71385427732098e-06	-2.43839486235397	7.31293364970172e-05	1.60807232965292e-07	-2.36448654288967	0.204287350991127	0.00181020545552331	-2.4557610609286	1.33226762955019e-15	0.999999999999999	TRUE	TRUE	FALSE	TRUE	3	1.16728622747171e-18	SIGN	-2.43187615542431	POSSIBLE_DEG
solea_v4.0_unigene95838	NA	NA	NA	-3.33739104276888	0.0144019680459674	7.67223638886926e-05	-3.3338178037118	2.58138764345987e-05	5.00644720995536e-08	-3.78169234666055	0.0412813567630807	5.2999269783378e-05	-3.3419971950257	3.5527136788005e-15	0.999999999999996	TRUE	TRUE	TRUE	TRUE	4	1.29871458793422e-18	SIGN	-3.44872459704173	PREVALENT_DEG
solea_v4.0_unigene98020	ENSDARG00000070426	563855	chac1	1.03205892195723	0.00230121326325806	7.98410262218508e-06	1.0376292003977	0.00353790987406124	1.63807783343589e-05	1.0452503680603	0.0666949175476306	0.000141520711896795	1.02914026141027	0	1	TRUE	TRUE	FALSE	TRUE	3	1.42766673564721e-18	SIGN	1.03601968795638	POSSIBLE_DEG
solea_v4.0_unigene281230	ENSDARG00000093198	100331428	c3a.4	-1.29757652588525	0.000528350298706865	1.34958141564813e-06	-1.29137295832731	0.000533189088031896	1.60482913232945e-06	-1.25808234625961	0.0691234348936766	0.00016245417158862	-1.29848413134883	3.33066907387547e-15	0.999999999999997	TRUE	TRUE	FALSE	TRUE	3	1.52951636213919e-18	SIGN	-1.28637899045525	POSSIBLE_DEG
solea_v4.0_unigene602023	ENSDARG00000070426	563855	chac1	0.962225006446868	0.00126099585673928	3.77218774503002e-06	0.967443652244903	0.00940022295962641	5.53354561863909e-05	0.971194386748023	0.0635162055111278	0.000124920900796296	0.960012087922735	0	1	FALSE	FALSE	FALSE	FALSE	0	1.94260297672228e-18	SIGN	0.965218783340632	NOT_DEG
solea_v4.0_unigene446978	NA	NA	NA	-4.00151671126313	7.73064283019793e-07	7.75401818664452e-10	-3.96373196318408	8.58227597735411e-08	8.20518893719747e-11	-4.51436850392412	0.242695104912696	0.00262825366698442	-3.82551838540417	5.85028503419238e-09	0.999999994149715	TRUE	TRUE	FALSE	TRUE	3	2.17414325006583e-18	SIGN	-4.07628389094388	POSSIBLE_DEG
solea_v4.0_unigene509534	ENSDARG00000069293	567406	ahsg2	-1.70427175691788	0.00163511511883859	5.18169497699127e-06	-1.69776950027421	0.00583571812998708	3.03673819949612e-05	-1.85449761559109	0.090786009677946	0.00027763571244483	-1.70357615546191	0	1	TRUE	TRUE	FALSE	TRUE	3	2.21707883207509e-18	SIGN	-1.74002875706127	POSSIBLE_DEG
solea_v4.0_unigene690667	NA	NA	NA	1.13477457675852	0.000118550793601979	2.5099882539451e-07	1.13977594471637	0.000867744297427661	2.79830610283086e-06	1.15033496436723	0.0390001140759416	4.52765026763598e-05	1.13101085690141	2.58681964737661e-14	0.999999999999974	TRUE	TRUE	TRUE	TRUE	4	2.38187697387982e-18	SIGN	1.13897408568588	PREVALENT_DEG
solea_v4.0_unigene324456	NA	NA	NA	-1.06116829000046	0.00242309005623897	8.57244771224705e-06	-1.05509010178976	0.00324656556564953	1.45440745391514e-05	-1.06145921750253	0.0690659963455459	0.000154457584251104	-1.06016281487061	2.22044604925031e-16	1	TRUE	TRUE	FALSE	TRUE	3	2.74465362044364e-18	SIGN	-1.05947010604084	POSSIBLE_DEG
solea_v4.0_unigene500859	NA	NA	NA	2.66669228027473	1.25563182791672e-05	2.06044822310079e-08	2.66034296982348	3.36107764597767e-07	3.68427431107947e-10	2.60910344935051	0.154472564707221	0.000852355547778758	2.63444780784195	2.08046690985952e-10	0.999999999791953	TRUE	TRUE	FALSE	TRUE	3	3.064623003502e-18	SIGN	2.64264662682267	POSSIBLE_DEG
solea_v4.0_unigene42375	ENSDARG00000056160	282676	hspd1	1.04429509163535	0.0021273658867805	7.23564187201498e-06	1.04996257338541	0.00918960511076121	5.3719095120065e-05	1.06956020958357	0.0731365692344876	0.000188319584044672	1.04307605455467	1.11022302462516e-16	1	TRUE	TRUE	FALSE	TRUE	3	3.5539633990347e-18	SIGN	1.05172348228975	POSSIBLE_DEG
solea_v4.0_unigene604426	NA	NA	NA	-2.8717084075201	1.25563182791672e-05	2.08561842240392e-08	-2.8563105374841	4.57117256227224e-06	7.55441878300041e-09	-3.29376329167592	0.0957750223993151	0.000306094967581842	-2.80159992445816	3.14315240501628e-11	0.999999999968568	TRUE	TRUE	FALSE	TRUE	3	3.8492734045198e-18	SIGN	-2.95584554028457	POSSIBLE_DEG
solea_v4.0_unigene49713	ENSDARG00000098589	406409	cyb5a	1.16439262307221	0.000192925452760907	4.29548946168201e-07	1.16987417182148	0.000311839401331187	8.51822394611052e-07	1.17258882005451	0.0398424497776658	4.84310751630394e-05	1.16107106835619	7.33857419277228e-14	0.999999999999927	TRUE	TRUE	TRUE	TRUE	4	3.91465532682517e-18	SIGN	1.1669816708261	PREVALENT_DEG
solea_v4.0_unigene3549	ENSDARG00000092731	751750	mhc1uka	-3.08932361638726	3.55528880794233e-06	4.75922773399921e-09	-3.06851390533564	4.85441519273518e-07	5.63564870702829e-10	-3.10198944735135	0.124016881355001	0.000547105899964017	-3.0301488707202	8.95549745472124e-10	0.99999999910445	TRUE	TRUE	FALSE	TRUE	3	4.24430986406384e-18	SIGN	-3.07249395994861	POSSIBLE_DEG
solea_v4.0_unigene534070	NA	NA	NA	-1.03542944794571	0.00402080574318939	1.60922302279022e-05	-1.02969304489433	0.00652117998732393	3.44687252290364e-05	-1.04118174875187	0.0762619695895219	0.000205192892485841	-1.03443674516915	0	1	TRUE	TRUE	FALSE	TRUE	3	4.87336339947972e-18	SIGN	-1.03518524669026	POSSIBLE_DEG
solea_v4.0_unigene69228	ENSDARG00000076563	436896	rarres3l	-3.06980511929064	7.33115648020398e-06	1.08151306514504e-08	-3.03220060274582	1.91163707014338e-08	1.61877020840638e-11	-3.14651367685531	0.116550291427821	0.000477654887499923	-3.09600479845227	2.38695405663236e-08	0.999999976130459	TRUE	TRUE	FALSE	TRUE	3	8.27772505808026e-18	SIGN	-3.08613104933601	POSSIBLE_DEG
solea_v4.0_unigene44642	ENSDARG00000087359	30491	c3a.2	-1.03902739460969	0.00530337373538475	2.29639726552332e-05	-1.03245244463731	0.00750235864554431	4.14993137037225e-05	-1.03870097806409	0.090786009677946	0.000276376246988447	-1.03987985303128	0	1	TRUE	TRUE	FALSE	TRUE	3	8.50011755605749e-18	SIGN	-1.03751516758559	POSSIBLE_DEG
solea_v4.0_unigene670442	ENSDARG00000053136	30400	b2m	-1.58860675467947	0.00121485673385604	3.61757117267846e-06	-1.58322570968067	0.00341339869435353	1.5664421668503e-05	-1.73443117715267	0.0691234348936766	0.000159576943573289	-1.58794144665825	1.4432899320127e-15	0.999999999999999	TRUE	TRUE	FALSE	TRUE	3	8.75247166167006e-18	SIGN	-1.62355127204276	POSSIBLE_DEG
solea_v4.0_unigene325098	ENSDARG00000053136	30400	b2m	-1.95256429540335	0.000770271045113461	2.08326390105677e-06	-1.94587355369813	0.0022872816739175	9.46564796696126e-06	-2.22933183142647	0.0589362070294466	0.00010182859904828	-1.94615330974897	4.21884749357559e-15	0.999999999999996	TRUE	TRUE	FALSE	TRUE	3	9.23624528863735e-18	SIGN	-2.01848074756923	POSSIBLE_DEG
solea_v4.0_unigene49592	ENSDARG00000012694	321046	c3a.1	-1.06504229365342	0.000994065802594546	2.78358520853832e-06	-1.05928664497257	0.00218747599045614	8.96298396734148e-06	-1.05757005293089	0.0599122472638465	0.000106376827025145	-1.06389301196901	3.44169137633799e-15	0.999999999999997	TRUE	TRUE	FALSE	TRUE	3	9.44057191268624e-18	SIGN	-1.06144800088147	POSSIBLE_DEG
solea_v4.0_unigene58995	ENSDARG00000109669	555483	ptgdsa	-1.38615623156433	0.000208372445652954	4.6678797807762e-07	-1.38035768751446	3.94699618569706e-05	8.46358634134749e-08	-1.40316724277257	0.039788055306678	4.72781022396573e-05	-1.3796410314256	1.73971947958762e-12	0.99999999999826	TRUE	TRUE	TRUE	TRUE	4	1.18162412673412e-17	SIGN	-1.38733054831924	PREVALENT_DEG
solea_v4.0_unigene3315	ENSDARG00000089661	100538089	LOC100538089	-1.63945505413045	0.0045284693851983	1.89851361297962e-05	-1.63483471003235	0.0127181993005351	8.00782588407979e-05	-1.85994400811145	0.101780590329383	0.000340912381864075	-1.6403963112069	0	1	TRUE	TRUE	FALSE	TRUE	3	1.33997994446067e-17	SIGN	-1.69365752087029	POSSIBLE_DEG
solea_v4.0_unigene287116	NA	NA	NA	-2.35187646109679	2.51220470938607e-06	3.1913431131815e-09	-2.33859786502326	7.33985429814121e-07	8.92206772381506e-10	-2.35761185174921	0.0556957725766529	8.82405673394394e-05	-2.33410986574393	6.36582564439436e-09	0.999999993634174	TRUE	TRUE	FALSE	TRUE	3	1.34569619944751e-17	SIGN	-2.3455490109033	POSSIBLE_DEG
solea_v4.0_unigene49601	ENSDARG00000013430	322228	bhmt	-1.05065240737336	0.0045284693851983	1.88675461754265e-05	-1.04556022716633	0.0178638793837145	0.0001246765418561	-1.0747643535283	0.0956002452909954	0.000304230672559678	-1.05292323884885	0	1	TRUE	TRUE	FALSE	TRUE	3	1.73850618722585e-17	SIGN	-1.05597505672921	POSSIBLE_DEG
solea_v4.0_unigene284323	NA	NA	NA	-4.16323145736025	1.01821912373087e-07	7.92870001387705e-11	-4.1234757310773	1.47112905672079e-06	2.02936523934059e-09	-4.46058401796865	0.340045349674948	0.00676217311726409	-4.16163618568351	2.39627240272711e-08	0.999999976037276	TRUE	TRUE	FALSE	TRUE	3	2.41914627944921e-17	SIGN	-4.22723184802243	POSSIBLE_DEG
solea_v4.0_unigene327092	ENSDARG00000007024	436604	uox	-1.0560243094605	0.00330204431801387	1.27495748339002e-05	-1.05000214292651	0.00153182705562007	5.64886986652578e-06	-1.04850735731282	0.0656553546182982	0.000134508422808156	-1.06023955177703	4.44089209850063e-15	0.999999999999996	TRUE	TRUE	FALSE	TRUE	3	2.88941440830783e-17	SIGN	-1.05369334036922	POSSIBLE_DEG
solea_v4.0_unigene22009	ENSDARG00000069293	567406	ahsg2	-0.909020587855611	0.0039352995396524	1.55887509254217e-05	-0.90283416441523	0.0347894889114644	0.00030219914702448	-0.902272102821855	0.101780590329383	0.000341970105590617	-0.90908187414923	0	1	FALSE	FALSE	FALSE	FALSE	0	3.02207979236103e-17	SIGN	-0.905802182310481	NOT_DEG
solea_v4.0_unigene519661	NA	NA	NA	-2.90315475988317	1.72601284184408e-06	2.02758000243946e-09	-2.88888370060713	1.7703718229687e-06	2.57109267661261e-09	-3.21729097873204	0.0554005094358432	8.69331748880009e-05	-2.82818299502582	1.10799645014481e-08	0.999999988920035	TRUE	TRUE	FALSE	TRUE	3	3.62100551862873e-17	SIGN	-2.95937810856204	POSSIBLE_DEG
solea_v4.0_unigene56213	ENSDARG00000036787	368771	tap2a	-2.04190366849618	1.57400383121672e-05	2.7090177810557e-08	-2.03627618217488	1.93963004769268e-05	3.65583056642023e-08	-2.13721904267549	0.0472586461216889	6.69251736727244e-05	-2.01693278304818	1.30517041618816e-10	0.999999999869483	TRUE	TRUE	TRUE	TRUE	4	3.63443058694956e-17	SIGN	-2.05808291909868	PREVALENT_DEG
solea_v4.0_unigene508398	ENSDARG00000013430	322228	bhmt	-1.23195541415747	0.00169235363284314	5.45555133045093e-06	-1.22679126615507	0.0050565204920422	2.53457942906632e-05	-1.27462352855357	0.073097319650036	0.000184056333479618	-1.23353199975289	3.99680288865056e-15	0.999999999999996	TRUE	TRUE	FALSE	TRUE	3	4.74161031137167e-17	SIGN	-1.24172555215475	POSSIBLE_DEG
solea_v4.0_unigene431051	NA	NA	NA	-3.07783354347171	4.39171761957657e-07	4.07923613396176e-10	-3.06095887603766	2.96335205783861e-06	4.58379481510023e-09	-3.16063391719688	0.154731783369811	0.000855899207353124	-3.11633872811167	1.47340615264113e-08	0.999999985265938	TRUE	TRUE	FALSE	TRUE	3	5.56773656012609e-17	SIGN	-3.10394126620448	POSSIBLE_DEG
solea_v4.0_unigene20838	ENSDARG00000056719	326030	slc6a19b	-2.93831681804461	0.0486891273669747	0.000381750319067921	-2.94355949813958	0.000478126867721029	1.38576450904442e-06	-3.63141635926158	0.0164788863935475	9.227834275311e-06	-2.9373768180948	7.7715611723761e-15	0.999999999999992	TRUE	TRUE	TRUE	TRUE	4	5.59294287986037e-17	SIGN	-3.11266737338514	PREVALENT_DEG
solea_v4.0_unigene48529	ENSDARG00000010312	84702	cp	-0.969543341086059	0.0136370701811019	7.13436582846651e-05	-0.962905163164149	0.0184120637933873	0.000128753932313729	-0.97702295553482	0.110940550693841	0.000440080521729236	-0.967774373588325	0	1	FALSE	FALSE	FALSE	FALSE	0	5.78848010677683e-17	SIGN	-0.969311458343339	NOT_DEG
solea_v4.0_unigene37642	NA	NA	NA	-1.16781723378648	0.000479369845042809	1.20454462328995e-06	-1.16179364858584	0.00194328284948304	7.7500934489128e-06	-1.18255839117159	0.057213309758451	9.53333759991672e-05	-1.1660073645514	5.82867087928207e-14	0.999999999999942	TRUE	TRUE	FALSE	TRUE	3	5.81289700428212e-17	SIGN	-1.16954415952383	POSSIBLE_DEG
solea_v4.0_unigene286303	NA	NA	NA	-2.94507002716611	1.28461584538761e-06	1.40377914779616e-09	-2.92890511764079	3.89123843882003e-06	6.21815831489877e-09	-3.12123783693321	0.0778538200295651	0.00021479262529156	-2.89242282012601	1.22511025768546e-08	0.999999987748897	TRUE	TRUE	FALSE	TRUE	3	8.68599631983001e-17	SIGN	-2.97190895046653	POSSIBLE_DEG
solea_v4.0_unigene15342	ENSDARG00000070426	563855	chac1	1.04632227024352	0.00120769160185729	3.56324203309941e-06	1.05156435971051	0.00374038019108982	1.76247478854089e-05	1.04469402934534	0.0651468562576547	0.000131687104444772	1.04437383643134	2.00950367457153e-14	0.99999999999998	TRUE	TRUE	FALSE	TRUE	3	1.06286469514405e-16	SIGN	1.04673862393268	POSSIBLE_DEG
solea_v4.0_unigene588350	NA	NA	NA	-0.862348826313214	0.0187796246573529	0.000108508260324008	-0.856488610681412	0.0396349499047321	0.000364860022068501	-0.861757786972411	0.118119546550151	0.000493576482270364	-0.861505642738645	0	1	FALSE	FALSE	FALSE	FALSE	0	1.69956307326289e-16	SIGN	-0.860525216676421	NOT_DEG
solea_v4.0_unigene28297	ENSDARG00000040445	791754	si:ch211-219a4.3	-1.37920693727429	0.00377999865053179	1.49219305003987e-05	-1.37507334896594	0.00849154841127529	4.83627530150347e-05	-1.41891666688261	0.111481473597925	0.000449238433760312	-1.37942921086596	2.77555756156289e-15	0.999999999999997	TRUE	TRUE	FALSE	TRUE	3	1.72739539391515e-16	SIGN	-1.3881565409972	POSSIBLE_DEG
solea_v4.0_unigene44672	ENSDARG00000091058	101243556	sting1	-1.85913767282515	0.00580414723291048	2.55287657118274e-05	-1.85344413421237	0.0215472543012334	0.000158664769602907	-2.22383408464437	0.0975557092345792	0.000317672623451093	-1.85854770756097	8.88178419700125e-16	0.999999999999999	TRUE	TRUE	FALSE	TRUE	3	1.87426274876005e-16	SIGN	-1.94874089981072	POSSIBLE_DEG
solea_v4.0_unigene24917	NA	NA	NA	-3.26774007141812	9.61070226298993e-07	1.01083756676122e-09	-3.2471140881146	1.09612162980033e-06	1.43720278706901e-09	-3.60831854167252	0.101759516615359	0.000339119631426412	-3.16811549853718	1.03005202811701e-07	0.999999896994797	TRUE	TRUE	FALSE	TRUE	3	1.90754230754623e-16	SIGN	-3.3228220499356	POSSIBLE_DEG
solea_v4.0_unigene440735	ENSDARG00000013430	322228	bhmt	-1.05578230186189	0.00278992409694096	1.03656566046243e-05	-1.05020320032062	0.0122044576018318	7.61768048955454e-05	-1.06086131291159	0.0854393749976446	0.00024344446347763	-1.0576778202897	4.21884749357559e-15	0.999999999999996	TRUE	TRUE	FALSE	TRUE	3	2.1059817447058e-16	SIGN	-1.05613115884595	POSSIBLE_DEG
solea_v4.0_unigene690509	NA	NA	NA	-2.75635314134777	0.0452987683314858	0.000350836668223203	-2.75682563002197	0.00056477460614682	1.72015702870564e-06	-3.23859849084527	0.0300577797423457	2.62739241366093e-05	-2.76057502996604	1.69864122767649e-14	0.999999999999983	TRUE	TRUE	TRUE	TRUE	4	2.23243953651394e-16	SIGN	-2.87808807304526	PREVALENT_DEG
solea_v4.0_unigene23048	ENSDARG00000100635	406323	chia.1	-2.91510689053612	0.0416488444974248	0.000314034642770404	-2.9180022973845	0.000305055002065935	8.24957187662088e-07	-3.53044905667856	0.0182461908831337	1.19619372876575e-05	-2.91460655577169	7.20534742981727e-14	0.999999999999928	TRUE	TRUE	TRUE	TRUE	4	2.81001450409938e-16	SIGN	-3.06954120009272	PREVALENT_DEG
solea_v4.0_unigene22540	ENSDARG00000089432	563681	si:ch211-212k18.15	-1.70215597527875	0.00160950188584156	5.05655634885818e-06	-1.69749636789905	0.00832633195391353	4.70806155526749e-05	-1.88447580274456	0.0975557092345792	0.000318448099581579	-1.70582041915862	2.54241072639161e-14	0.999999999999975	TRUE	TRUE	FALSE	TRUE	3	5.3475514676596e-16	SIGN	-1.74748714127025	POSSIBLE_DEG
solea_v4.0_unigene281429	ENSDARG00000092731	751750	mhc1uka	-3.62875768595069	1.72282248933366e-07	1.4119759778172e-10	-3.59412614672331	1.79195072036447e-08	1.48926177195484e-11	-3.71404467019449	0.128261402777932	0.000590379457866125	-3.55710680213978	8.91729085422677e-05	0.999910827091458	TRUE	TRUE	FALSE	TRUE	3	5.65834923448374e-16	SIGN	-3.62350882625207	POSSIBLE_DEG
solea_v4.0_unigene21825	ENSDARG00000044566	415166	fabp6	-1.55120355726947	0.00396299414329622	1.57525891037878e-05	-1.54553828694959	0.0172846726628936	0.000118745514695159	-1.69732149655552	0.110940550693841	0.000443879845562966	-1.55426951758143	5.99520433297585e-15	0.999999999999994	TRUE	TRUE	FALSE	TRUE	3	7.17973522597283e-16	SIGN	-1.587083214589	POSSIBLE_DEG
solea_v4.0_unigene534071	ENSDARG00000027088	336492	ptgdsb.1	-1.01310242146006	0.0255853043879603	0.000157616854197846	-1.00664583185597	0.0371176393227436	0.000334589534575451	-1.04591105757177	0.146405730961048	0.000769851351735298	-1.01150731519738	3.33066907387547e-16	1	TRUE	TRUE	FALSE	TRUE	3	7.2899382227814e-16	SIGN	-1.01929165652129	POSSIBLE_DEG
solea_v4.0_unigene29061	ENSDARG00000003902	436641	ctsl.1	-2.59236831177114	0.192809349746772	0.00281014050430692	-2.59021538825099	0.00934285487470495	5.48701475903564e-05	-3.32851967328253	0.0595564184283296	0.000104118190568122	-2.59383693132872	5.55111512312578e-16	0.999999999999999	FALSE	TRUE	FALSE	TRUE	2	9.22075195374121e-16	SIGN	-2.77623507615835	POSSIBLE_DEG
solea_v4.0_unigene22155	NA	NA	NA	-0.916455793257211	0.0099470338569583	4.93723808779423e-05	-0.91045933640617	0.0215472543012334	0.000158860532858795	-0.907772982911552	0.10320862085922	0.000366502880798137	-0.9164273796924	2.77555756156289e-15	0.999999999999997	FALSE	FALSE	FALSE	FALSE	0	9.48691540133702e-16	SIGN	-0.912778873066833	NOT_DEG
solea_v4.0_unigene440734	ENSDARG00000013430	322228	bhmt	-1.03917502075084	0.00851164632141236	4.05764942312136e-05	-1.03371752627205	0.0272274075651963	0.00021680181666156	-1.06118706737242	0.110940550693841	0.000438769644969464	-1.04112005761107	4.21884749357559e-15	0.999999999999996	TRUE	TRUE	FALSE	TRUE	3	1.61361326606306e-15	SIGN	-1.0437999180016	POSSIBLE_DEG
solea_v4.0_unigene433910	NA	NA	NA	-3.6480794836749	6.29909841818583e-06	9.12052387449218e-09	-3.60040917854857	1.7703718229687e-06	2.58723773246174e-09	-4.11784853069973	0.276246087458537	0.00380278371367999	-3.6779599394872	4.59026746613134e-08	0.999999954097325	TRUE	TRUE	FALSE	TRUE	3	2.06643664151671e-15	SIGN	-3.7610742831026	POSSIBLE_DEG
solea_v4.0_unigene50624	ENSDARG00000003902	436641	ctsl.1	-2.88884898246925	0.162227298189655	0.00217162851870483	-2.89584020877052	0.00384542058937554	1.82247421297419e-05	-4.05113680400065	0.0571661188549675	9.44739661752198e-05	-2.87706356101733	5.44009282066327e-15	0.999999999999995	FALSE	TRUE	FALSE	TRUE	2	2.77495218159266e-15	SIGN	-3.17822238906444	POSSIBLE_DEG
solea_v4.0_unigene22464	ENSDARG00000070426	563855	chac1	0.98492555300998	0.00519852673117545	2.2296949741003e-05	0.990682102209344	0.0127307901807249	8.04760402379546e-05	1.00353636906341	0.0854393749976446	0.00024573960799618	0.982227247040194	3.73034936274053e-14	0.999999999999963	FALSE	FALSE	FALSE	FALSE	0	2.99994956214532e-15	SIGN	0.990342817830731	NOT_DEG
solea_v4.0_unigene336854	NA	NA	NA	-5.14298576556828	2.85391979095829e-06	3.70340231584966e-09	-5.01291664565167	1.99325484084914e-09	1.30674887472525e-12	-5.41306885568732	0.0988183782953119	0.000326618784537272	-4.59018843396505	0.000445013027177033	0.999554986972823	TRUE	TRUE	FALSE	TRUE	3	3.51666733891676e-15	SIGN	-5.03978992521808	POSSIBLE_DEG
solea_v4.0_unigene31641	ENSDARG00000044566	415166	fabp6	-1.36348181874265	0.0338414933140871	0.000237138686092238	-1.35795754865634	0.0738416729339233	0.000882465326593317	-1.55131884157237	0.162880122663623	0.00106077696376798	-1.36581196087731	7.7715611723761e-16	0.999999999999999	TRUE	FALSE	FALSE	TRUE	2	4.37579752936243e-15	SIGN	-1.40964254246217	POSSIBLE_DEG
solea_v4.0_unigene514137	NA	NA	NA	-2.97763182392156	7.82486988939194e-06	1.17572386978802e-08	-2.94813878861784	2.96335205783861e-06	4.61398492964205e-09	-2.73848021081279	0.239744965187994	0.00252787075576889	-3.0320098689953	5.8957822957062e-08	0.999999941042177	TRUE	TRUE	FALSE	TRUE	3	4.52293655608704e-15	SIGN	-2.92406517308687	POSSIBLE_DEG
solea_v4.0_unigene22564	ENSDARG00000095688	100149015	LOC100149015	-1.77525037017918	0.0118814736150242	6.05361316013607e-05	-1.77196567691794	0.0573059727477778	0.000603451452374949	-2.09700094311736	0.156098400091206	0.000893816421051959	-1.7831785993244	5.44009282066327e-15	0.999999999999995	TRUE	FALSE	FALSE	TRUE	2	7.67138491923883e-15	SIGN	-1.85684889738472	POSSIBLE_DEG
solea_v4.0_unigene45052	NA	NA	NA	-3.27402464234561	1.11179710098489e-06	1.19974280454324e-09	-3.24358528468419	5.90004728585399e-09	4.19031726053249e-12	-3.37543958818915	0.0941943228424629	0.000295897049234009	-3.23269014570508	0.00115690800010659	0.998843091999893	TRUE	TRUE	FALSE	TRUE	3	9.3447170524685e-15	SIGN	-3.28143491523101	POSSIBLE_DEG
solea_v4.0_unigene3314	ENSDARG00000089661	100538089	LOC100538089	-1.18202527782387	0.0302320866945539	0.000200972042800687	-1.17766311487773	0.0395928422584601	0.0003639316393726	-1.27532172475925	0.159459681225681	0.00101272589384899	-1.18410224148767	4.32986979603811e-15	0.999999999999996	TRUE	TRUE	FALSE	TRUE	3	1.06942767166435e-14	SIGN	-1.20477808973713	POSSIBLE_DEG
solea_v4.0_unigene429157	ENSDARG00000069293	567406	ahsg2	-0.862837623686726	0.00786182277195011	3.71565064280995e-05	-0.856783562427032	0.0530199432291292	0.000539490250975883	-0.851734600671986	0.116507483958787	0.00047578755895048	-0.863271388203349	2.53130849614536e-14	0.999999999999975	FALSE	FALSE	FALSE	FALSE	0	1.54676889008247e-14	SIGN	-0.858656793747273	NOT_DEG
solea_v4.0_unigene44577	ENSDARG00000071592	563130	aqp8a.2	-0.913771984774731	0.0704788423131352	0.000669081607556844	-0.906240785187295	0.160778828640801	0.00280199660387153	-0.916879441600456	0.25695503098104	0.00303220763985985	-0.910877214432688	4.44089209850063e-16	1	FALSE	FALSE	FALSE	FALSE	0	1.62114046285424e-14	SIGN	-0.911942356498792	NOT_DEG
solea_v4.0_unigene37102	ENSDARG00000045516	406280	itih2	-0.622230083852322	0.178572375744277	0.00250507218906655	-0.616464782365282	0.323665260953447	0.00954351146992127	-0.614112661372385	0.269275769444726	0.00353953654885655	-0.621815858552693	0	1	FALSE	FALSE	FALSE	FALSE	0	2.12202438835989e-14	SIGN	-0.618655846535671	NOT_DEG
solea_v4.0_unigene413067	ENSDARG00000040295	30314	apoeb	-0.939471376886947	0.0558428396045757	0.000466130796096844	-0.933962427890998	0.0809883374448949	0.00100880073957884	-0.960388763838849	0.183950373848068	0.00141821916534841	-0.94171871446845	2.33146835171283e-15	0.999999999999998	FALSE	FALSE	FALSE	FALSE	0	2.36242180934791e-14	SIGN	-0.943885320771311	NOT_DEG
solea_v4.0_unigene13760	ENSDARG00000105159	572183	phka1a	0.676243994818238	0.239427611617	0.00397813878385713	0.681869228127405	0.32177668786536	0.0094357123188184	0.700187787417082	0.292310884657653	0.00451871874274665	0.674372370114962	0	1	FALSE	FALSE	FALSE	FALSE	0	2.99012814851019e-14	SIGN	0.683168345119422	NOT_DEG
solea_v4.0_unigene107873	NA	NA	NA	-1.84069142989229	1.81799579116779e-05	3.22828412970827e-08	-1.83587711645622	7.89362202941139e-06	1.34764160464977e-08	-1.89289024648642	0.0407115739708974	5.11556715697524e-05	-1.83448576497013	4.35848283242279e-07	0.999999564151717	TRUE	TRUE	TRUE	TRUE	4	3.04127237581906e-14	SIGN	-1.85098613945127	PREVALENT_DEG
solea_v4.0_unigene32308	ENSDARG00000075963	30757	mhc1uba	-2.70325065570618	1.78931487126132e-05	3.15291314445915e-08	-2.68768547375787	0.000215086351775112	5.53439102997935e-07	-3.29072464130788	0.0415169558973961	5.38687847119197e-05	-2.65097800369327	1.79462582572398e-08	0.999999982053742	TRUE	TRUE	TRUE	TRUE	4	3.39549941366402e-14	SIGN	-2.8331596936163	PREVALENT_DEG
solea_v4.0_unigene413340	ENSDARG00000074764	NA	NA	-0.914655327399065	0.0347582323243731	0.000247213832190649	-0.908852117960584	0.0877879590500094	0.00113786105874946	-0.893016826738919	0.190148769813858	0.00154979266878851	-0.915518739281135	8.54871728961371e-15	0.999999999999991	FALSE	FALSE	FALSE	FALSE	0	5.64350811651133e-14	SIGN	-0.908010752844926	NOT_DEG
solea_v4.0_unigene23200	ENSDARG00000039516	445102	c8a	-0.760055987123031	0.0304871384266962	0.000205304801928195	-0.754524299172607	0.0850224599130491	0.00108808125078229	-0.755017907145484	0.138910949057692	0.000684907229329621	-0.760828674472662	1.92068583260152e-14	0.999999999999981	FALSE	FALSE	FALSE	FALSE	0	7.67842730479368e-14	SIGN	-0.757606716978446	NOT_DEG
solea_v4.0_unigene618466	NA	NA	NA	0.543054803262905	0.37057277861453	0.00877718606324292	0.548368645817115	0.526797671919772	0.02626901266344	0.542627478805549	0.384413489256625	0.00952255318500919	0.543186694683511	0	1	FALSE	FALSE	FALSE	FALSE	0	9.12346051658322e-14	SIGN	0.54430940564227	NOT_DEG
solea_v4.0_unigene6956	ENSDARG00000008263	558146	mfsd4ab	-1.63196899481616	0.000230088014394936	5.34291718875264e-07	-1.62534010290849	0.000113151065845457	2.65812356767125e-07	-1.66922632957765	0.0554005094358432	8.42777946536249e-05	-1.62417993793956	7.39344718780899e-09	0.999999992606553	TRUE	TRUE	FALSE	TRUE	3	1.14645875545782e-13	SIGN	-1.63767884131046	POSSIBLE_DEG
solea_v4.0_unigene440736	ENSDARG00000013430	322228	bhmt	-0.925290773295042	0.0278340589480435	0.000181355381417814	-0.919907944997374	0.0663959389026909	0.000757209513961879	-0.949031124942982	0.14832821248126	0.000786048794825278	-0.927004428657463	3.98570065840431e-14	0.99999999999996	FALSE	FALSE	FALSE	FALSE	0	1.17247586040532e-13	SIGN	-0.930308567973215	NOT_DEG
solea_v4.0_unigene45964	ENSDARG00000012694	321046	c3a.1	-1.23267948015289	0.00247759923983161	9.00268279780362e-06	-1.22737757626708	0.00150731042818387	5.51728689721346e-06	-1.27041606595028	0.073097319650036	0.000183396199830385	-1.22278879147761	4.05793176838642e-11	0.999999999959421	TRUE	TRUE	FALSE	TRUE	3	1.18754198584122e-13	SIGN	-1.23831547846197	POSSIBLE_DEG
solea_v4.0_unigene573108	ENSDARG00000056719	326030	slc6a19b	-4.03547728194108	2.28573480801188e-06	2.8724282852804e-09	-4.02084418527025	1.38524120791561e-08	1.05950131312774e-11	-4.76714287048751	0.138096425621705	0.000679005056528045	-3.77934985791345	0.00286766027312357	0.997132339726876	TRUE	TRUE	FALSE	TRUE	3	1.33179354379551e-13	SIGN	-4.15070354890307	POSSIBLE_DEG
solea_v4.0_unigene28002	ENSDARG00000075963	30757	mhc1uba	-2.88196599986124	7.73064283019793e-07	7.81416997137848e-10	-2.86819030392061	4.10794765945064e-06	6.73277680230107e-09	-3.27044868410624	0.0364959718756221	4.10271794963126e-05	-2.81889397424933	0.000109323703344599	0.999890676296655	TRUE	TRUE	TRUE	TRUE	4	1.34472851262077e-13	SIGN	-2.95987474053436	PREVALENT_DEG
solea_v4.0_unigene440580	ENSDARG00000079078	497162	si:ch211-5k11.8	-0.929581107514541	0.0741891727881509	0.000720943161039306	-0.922076718212839	0.149524599357653	0.00249558245236834	-0.936970017887573	0.248781902645379	0.00282023272184963	-0.926845795245009	4.88498130835069e-15	0.999999999999995	FALSE	FALSE	FALSE	FALSE	0	1.42411777774974e-13	SIGN	-0.928868409714991	NOT_DEG
solea_v4.0_unigene93930	ENSDARG00000100406	100003906	zgc:112265	-1.22967132657222	0.0021273658867805	7.21173975946092e-06	-1.22559076696534	0.00098243417411636	3.24718398918501e-06	-1.25904347655243	0.0635162055111278	0.000124411080005474	-1.2223749807323	1.0478906631306e-10	0.999999999895211	TRUE	TRUE	FALSE	TRUE	3	1.46599778664735e-13	SIGN	-1.23417013770557	POSSIBLE_DEG
solea_v4.0_unigene416791	ENSDARG00000069018	394148	cyp7a1	-2.91559972128541	3.05402448969289e-07	2.75329011897076e-10	-2.90265356338884	3.32641067493353e-07	3.58914518922858e-10	-3.13244737655424	0.0509210431868571	7.4416482797625e-05	-2.85789579774114	0.00281763163634863	0.997182368363651	TRUE	TRUE	FALSE	TRUE	3	1.5306987358214e-13	SIGN	-2.95214911474241	POSSIBLE_DEG
solea_v4.0_unigene36709	ENSDARG00000012609	327588	hpxa	-0.484903395449241	0.608046058922879	0.0249427245626775	-0.479535266954505	0.713562351696522	0.0603349684157621	-0.491042013675161	0.489425435433317	0.0212770416840931	-0.486563811340804	0	1	FALSE	FALSE	FALSE	FALSE	0	2.38723624764971e-13	SIGN	-0.485511121854928	NOT_DEG
solea_v4.0_unigene12996	NA	NA	NA	-1.17030388788122	0.0291194047481344	0.000190853436336014	-1.1648960994183	0.0406423320154041	0.000378019149958209	-1.24450029571285	0.157474774555624	0.000959254673802648	-1.17264622174929	1.4521717162097e-13	0.999999999999855	TRUE	TRUE	FALSE	TRUE	3	2.7117043750887e-13	SIGN	-1.18808662619042	POSSIBLE_DEG
solea_v4.0_unigene588242	ENSDARG00000045180	322509	acta2	-0.398017238666253	0.727526534522557	0.0388349723004082	-0.392591943609568	0.8432709770106	0.104190733411143	-0.392611570689838	0.556223345955218	0.0367499925999286	-0.398466959341436	0	1	FALSE	FALSE	FALSE	FALSE	0	3.6991310253353e-13	SIGN	-0.395421928076774	NOT_DEG
solea_v4.0_unigene440623	ENSDARG00000087390	573653	hbbe1.3	-0.826559217355618	0.133007817003733	0.0016187895607142	-0.819399156183706	0.229825705799822	0.00507431502850098	-0.841987019270358	0.274694674988063	0.00374364610655896	-0.824214434880532	4.66293670342566e-15	0.999999999999995	FALSE	FALSE	FALSE	FALSE	0	3.81333303011705e-13	SIGN	-0.828039956922553	NOT_DEG
solea_v4.0_unigene71460	NA	NA	NA	-1.41933693213403	0.000449798849866135	1.11207080858597e-06	-1.41187435608801	2.97374953915852e-05	5.92987192478718e-08	-1.41022122603114	0.0437067569443977	5.90978725910018e-05	-1.41995801998044	8.84109071508377e-08	0.999999911589093	TRUE	TRUE	TRUE	TRUE	4	4.92659091326784e-13	SIGN	-1.4153476335584	PREVALENT_DEG
solea_v4.0_unigene20029	ENSDARG00000028067	554650	bnip3lb	-0.549879512608005	0.326379974890881	0.00691996393255484	-0.544235079653621	0.486826795657195	0.022221275811442	-0.541255099038702	0.352039042768343	0.00721704799698544	-0.550955391337788	1.22124532708767e-15	0.999999999999999	FALSE	FALSE	FALSE	FALSE	0	6.37092854288408e-13	SIGN	-0.546581270659529	NOT_DEG
solea_v4.0_unigene7388	ENSDARG00000110448	100000781	si:dkey-61p9.11	-2.66342958571425	9.06827207115267e-06	1.39971143444146e-08	-2.65099670873595	9.35962810011621e-05	2.14761260474961e-07	-3.09901370984301	0.0349487903923101	3.5799872699281e-05	-2.6222559586139	2.95400590311079e-06	0.999997045994097	TRUE	TRUE	TRUE	TRUE	4	8.01372842799478e-13	SIGN	-2.75892399072678	PREVALENT_DEG
solea_v4.0_unigene61257	ENSDARG00000037870	57935	actb2	0.167340822037344	0.99984583026457	0.372569985854079	0.173067601917523	1	0.47188867117204	0.172829187444393	0.834394238066387	0.316446766840764	0.167168272623457	0	1	FALSE	FALSE	FALSE	FALSE	0	8.43375257762965e-13	SIGN	0.170101471005679	NOT_DEG
solea_v4.0_unigene340935	NA	NA	NA	-4.24186226030922	0.0410718523800378	0.000308562045773345	-4.38204458690987	3.28333033456347e-12	1.03140797485502e-15	-5.09679693562719	0.0941943228424629	0.00029514119215082	-4.12927715888215	0.0120896705659006	0.987910329434099	TRUE	TRUE	FALSE	TRUE	3	1.34319701615828e-12	SIGN	-4.46249523543211	POSSIBLE_DEG
solea_v4.0_unigene697053	ENSDARG00000001656	64280	psmb13a	-2.31997683995775	8.8458579911249e-06	1.35329822153832e-08	-2.31001749019561	1.9010108374782e-05	3.53111263636909e-08	-2.55554258599113	0.0586004678429104	9.9235763173252e-05	-2.29105661048415	1.59086167078604e-05	0.999984091383292	TRUE	TRUE	FALSE	TRUE	3	1.36893266833001e-12	SIGN	-2.36914838165716	POSSIBLE_DEG
solea_v4.0_unigene19655	ENSDARG00000103034	100536500	LOC100536500	-0.578538305169787	0.346844073191183	0.00773959244534036	-0.572492696243752	0.464379577878703	0.0203531156072054	-0.58519336608493	0.348399442001641	0.00708533221984572	-0.577802378431639	3.66373598126302e-15	0.999999999999996	FALSE	FALSE	FALSE	FALSE	0	1.7565692537062e-12	SIGN	-0.578506686482527	NOT_DEG
solea_v4.0_unigene136502	NA	NA	NA	-2.27414538392283	5.35256467968769e-06	7.60380180971629e-09	-2.26158120414896	6.79551842254861e-07	8.16757885715445e-10	-2.23595240592796	0.0620573106261734	0.000115270965010306	-2.28811244135171	0.0010835384586998	0.9989164615413	TRUE	TRUE	FALSE	TRUE	3	2.06052655014878e-12	SIGN	-2.26494785883787	POSSIBLE_DEG
solea_v4.0_unigene56131	ENSDARG00000038559	321618	h1-0	-0.569772078557489	0.426866165944457	0.0113483024842525	-0.564822454589566	0.551388129800005	0.0288507849988912	-0.580210504350477	0.391731903031436	0.0103314026080515	-0.57202466859477	2.99760216648792e-15	0.999999999999997	FALSE	FALSE	FALSE	FALSE	0	2.3054571842909e-12	SIGN	-0.571707426523075	NOT_DEG
solea_v4.0_unigene21924	ENSDARG00000016771	30255	tfa	-0.708560043783865	0.163086905762047	0.00219427395778683	-0.70282002630129	0.295959804710086	0.00813296265999279	-0.713787083282793	0.279225352156289	0.00390901001079252	-0.70996571416571	2.36477504245158e-14	0.999999999999976	FALSE	FALSE	FALSE	FALSE	0	2.6278334359093e-12	SIGN	-0.708783216883415	NOT_DEG
solea_v4.0_unigene282251	NA	NA	NA	-3.55338258546915	0.147674643615581	0.00187596359139573	-3.54872247106994	1.99532952536351e-05	3.78806566815805e-08	-4.24589875378192	0.27681839327752	0.00383750589585319	-3.51789492612986	4.04865585501568e-10	0.999999999595134	FALSE	TRUE	FALSE	TRUE	2	2.71498291921943e-12	SIGN	-3.71647468411272	POSSIBLE_DEG
solea_v4.0_unigene282674	ENSDARG00000038559	321618	h1-0	-0.587787652791267	0.401207234985454	0.0100767257653686	-0.582920506722665	0.488709913649061	0.0223940035824002	-0.601243055639292	0.369803572254353	0.00847298406060742	-0.590103243176432	5.32907051820075e-15	0.999999999999995	FALSE	FALSE	FALSE	FALSE	0	3.13613992377734e-12	SIGN	-0.590513614582414	NOT_DEG
solea_v4.0_unigene71288	ENSDARG00000075963	30757	mhc1uba	-2.48154437630678	3.9567939683014e-06	5.35074380010434e-09	-2.47292115553148	1.34117595329828e-05	2.38131682435468e-08	-2.6546124233281	0.0560849063937076	9.04880857078284e-05	-2.47005063412434	0.000137168969463142	0.999862831030537	TRUE	TRUE	FALSE	TRUE	3	3.29853861765046e-12	SIGN	-2.51978214732267	POSSIBLE_DEG
solea_v4.0_unigene329114	NA	NA	NA	-2.31251313441386	2.23909248317368e-05	4.06779631277711e-08	-2.29629816678677	7.91662507727954e-07	9.83942092727698e-10	-2.28166313558066	0.073097319650036	0.000184539181978009	-2.32442597962589	0.000461023914980374	0.99953897608502	TRUE	TRUE	FALSE	TRUE	3	4.67698650832683e-12	SIGN	-2.3037251041018	POSSIBLE_DEG
solea_v4.0_unigene591497	ENSDARG00000021265	541384	mybpc2b	-0.600393854835807	0.37057277861453	0.00876759201336304	-0.594674114317714	0.490205614590267	0.0225228178871717	-0.609641225697657	0.369649809308487	0.00842718220565202	-0.601543812364348	1.21014309684142e-14	0.999999999999988	FALSE	FALSE	FALSE	FALSE	0	6.20094679059216e-12	SIGN	-0.601563251803881	NOT_DEG
solea_v4.0_unigene28175	ENSDARG00000094451	556399	cfp	-0.991591921565695	0.0186301145445138	0.000107389915690487	-0.986336739287036	0.0121774844081321	7.58421253275636e-05	-1.01421573412391	0.102352000553352	0.000359434134432918	-0.989359101238913	4.98046048846845e-11	0.999999999950195	FALSE	FALSE	FALSE	FALSE	0	8.56668259061055e-12	SIGN	-0.99537587405389	NOT_DEG
solea_v4.0_unigene571961	ENSDARG00000095040	NA	NA	-2.62023583459264	1.24811665896503e-05	2.01174398991754e-08	-2.60257368949692	1.612952652902e-05	2.92995756225967e-08	-2.35201289891739	0.232174843194826	0.00237194616973831	-2.63844634518651	3.01475039875543e-05	0.999969852496012	TRUE	TRUE	FALSE	TRUE	3	1.02644522079638e-11	SIGN	-2.55331719204836	POSSIBLE_DEG
solea_v4.0_unigene562999	NA	NA	NA	-2.81636122761693	0.152851722541339	0.00199392690826235	-2.82404629281039	0.00257077147857465	1.08846191234022e-05	-3.55428375044962	0.0533813727171123	7.94701999011875e-05	-2.81529964683055	1.00758512644461e-10	0.999999999899241	FALSE	TRUE	FALSE	TRUE	2	1.48706135179982e-11	SIGN	-3.00249772942687	POSSIBLE_DEG
solea_v4.0_unigene14874	ENSDARG00000053973	569489	fetub	0.557255587891282	0.27689902409122	0.00521958575101263	0.563046087824454	0.455429778548062	0.0194142297528684	0.560358556228883	0.329157644890511	0.00604082549281963	0.557603024843389	5.11812814352197e-14	0.999999999999949	FALSE	FALSE	FALSE	FALSE	0	1.49412732492377e-11	SIGN	0.559565814197002	NOT_DEG
solea_v4.0_unigene65697	ENSDARG00000116706	406811	zgc:55461	0.341438416417935	0.894985894513311	0.0787754091721333	0.346759031807668	0.894340100275437	0.137504928885756	0.346170500641968	0.596513658954446	0.0502019342581837	0.340653777741647	4.66293670342566e-15	0.999999999999995	FALSE	FALSE	FALSE	FALSE	0	1.55946631530658e-11	SIGN	0.343755431652305	NOT_DEG
solea_v4.0_unigene536042	ENSDARG00000055498	100322583	si:ch1073-184j22.1	2.23461617622044	6.45090493494884e-07	6.08002350136554e-10	2.23999084832261	1.93039903106522e-06	2.90019931733306e-09	2.10943280343955	0.0760795896488744	0.000201584883181251	2.23787224467869	0.0290095604897076	0.970990439510292	TRUE	TRUE	FALSE	TRUE	3	1.89035646703581e-11	SIGN	2.20547801816532	POSSIBLE_DEG
solea_v4.0_unigene21858	ENSDARG00000012694	321046	c3a.1	-1.50254036558113	0.000177866692087485	3.8873185993522e-07	-1.49728061568091	0.000326204869081991	8.95518509164267e-07	-1.44395962015163	0.0691234348936766	0.000162938513320822	-1.50209329805429	7.11844309386755e-07	0.999999288155691	TRUE	TRUE	FALSE	TRUE	3	1.9571698678752e-11	SIGN	-1.48646847486699	POSSIBLE_DEG
solea_v4.0_unigene414002	ENSDARG00000044566	415166	fabp6	-2.03851281046912	0.000131563540847007	2.80346847684481e-07	-2.02263728977403	1.64983332892212e-05	3.01948544840084e-08	-1.97408244386706	0.0906921394216566	0.000272508716182915	-2.0431386296437	1.59093825052858e-05	0.999984090617495	TRUE	TRUE	FALSE	TRUE	3	2.12978668488607e-11	SIGN	-2.01959279343848	POSSIBLE_DEG
solea_v4.0_unigene46977	ENSDARG00000007377	114426	odc1	-3.48262581201916	3.20573182879258e-05	6.04284981864764e-08	-3.44468812382505	1.32371597220737e-07	1.31979275265496e-10	-4.02254789488295	0.176180743508445	0.00125085762455085	-3.36662269560793	0.00529393846109028	0.99470606153891	TRUE	TRUE	FALSE	TRUE	3	2.63703308645141e-11	SIGN	-3.57912113158377	POSSIBLE_DEG
solea_v4.0_unigene4323	ENSDARG00000093724	NA	NA	-1.09231465686975	0.00572962646919362	2.51227321314477e-05	-1.08641206988103	0.00419409863362335	2.01636603389297e-05	-1.09031918057118	0.0906921394216566	0.000272263278307928	-1.09037290341731	1.93762184075297e-09	0.999999998062378	TRUE	TRUE	FALSE	TRUE	3	2.79763091529903e-11	SIGN	-1.08985470268482	POSSIBLE_DEG
solea_v4.0_unigene20227	NA	NA	NA	-1.56403319997224	0.00163243543295591	5.15090473866348e-06	-1.5588343997002	0.00155440978327038	5.81706817564342e-06	-1.7210562060155	0.0604024647010137	0.000108897186999383	-1.55081830668145	3.35690448771686e-08	0.999999966430955	TRUE	TRUE	FALSE	TRUE	3	3.3498506909068e-11	SIGN	-1.59868552809235	POSSIBLE_DEG
solea_v4.0_unigene31300	NA	NA	NA	1.77057669490921	0.0004898391142568	1.24452014440526e-06	1.77915187803872	0.000129480763464729	3.09479131982021e-07	1.8816048217617	0.0690659963455459	0.000154702096516786	1.72171400537726	3.62459702496487e-06	0.999996375402975	TRUE	TRUE	FALSE	TRUE	3	9.34223130989703e-11	SIGN	1.78826185002172	POSSIBLE_DEG
solea_v4.0_unigene430485	NA	NA	NA	-1.11331284805068	0.0760339570277713	0.000745532152834105	-1.10894949558631	0.10376130947637	0.00143701555388829	-1.20974924415068	0.218891117447653	0.002098158534999	-1.11540349859773	1.68923763865791e-11	0.999999999983108	FALSE	FALSE	FALSE	TRUE	1	1.62281193460189e-10	SIGN	-1.13685377159635	POSSIBLE_DEG
solea_v4.0_unigene562998	ENSDARG00000010312	84702	cp	-0.776778763650091	0.110001258398647	0.00124262099872531	-0.770856048534972	0.154403260637173	0.00262610432209685	-0.773811324123389	0.227577898265966	0.00228021563453205	-0.775591981900331	9.33497723565324e-12	0.999999999990665	FALSE	FALSE	FALSE	FALSE	0	1.96779809958093e-10	SIGN	-0.774259529552196	NOT_DEG
solea_v4.0_unigene30446	ENSDARG00000090930	556805	si:ch211-120g10.1	-0.713234740302577	0.146377080666858	0.0018394857765235	-0.707574872121465	0.19897573418721	0.00401120209323411	-0.699685678868236	0.246388340693916	0.00273589085846393	-0.716316553647047	5.17486054008032e-12	0.999999999994825	FALSE	FALSE	FALSE	FALSE	0	2.01977885628265e-10	SIGN	-0.709202961234831	NOT_DEG
solea_v4.0_unigene27750	NA	NA	NA	-0.940495352305749	0.0369848929913555	0.000267307509967211	-0.93516542019447	0.0495853353039763	0.000493029270542289	-0.922560126045478	0.176180743508445	0.00124562020543082	-0.942628925209291	1.36071043321806e-10	0.999999999863929	FALSE	FALSE	FALSE	FALSE	0	2.35353260794229e-10	SIGN	-0.935212455938747	NOT_DEG
solea_v4.0_unigene55826	ENSDARG00000078618	566188	inpp5kb	2.14675670859321	1.64539520047784e-05	2.8543647701879e-08	2.14894048128426	1.5155406819928e-06	2.1113286472167e-09	2.140278913882	0.0841913557754764	0.000236876945104937	2.11295004185951	0.0232009496696401	0.97679905033036	TRUE	TRUE	FALSE	TRUE	3	2.58241754657958e-10	SIGN	2.13723153640474	POSSIBLE_DEG
solea_v4.0_unigene36770	ENSDARG00000071592	563130	aqp8a.2	-0.763748894151924	0.207156287357535	0.00312959955493769	-0.756567640081451	0.31377820998316	0.00898260141940674	-0.780251157987258	0.315475825532727	0.00551913858433781	-0.761157575654948	2.64155364249063e-12	0.999999999997358	FALSE	FALSE	FALSE	FALSE	0	2.84309156827465e-10	SIGN	-0.765431316968895	NOT_DEG
solea_v4.0_unigene282249	NA	NA	NA	-3.01770573233705	5.0644098580015e-06	7.01886601969612e-09	-2.99868907217827	1.19518521580964e-05	2.0894561047794e-08	-3.39992823278755	0.1034315607697	0.000368707231392869	-2.97448196812298	0.009767957836742	0.990232042163258	TRUE	TRUE	FALSE	TRUE	3	3.1729037975774e-10	SIGN	-3.09770125135646	POSSIBLE_DEG
solea_v4.0_unigene290829	NA	NA	NA	1.46797567281582	0.00301420922814416	1.14048266769924e-05	1.46611482844594	0.000333763484782615	9.248266951575e-07	1.44933247032437	0.10377120250904	0.000371335278109846	1.48668052629719	6.17352158505113e-07	0.999999382647841	TRUE	TRUE	FALSE	TRUE	3	3.32723949958661e-10	SIGN	1.46752587447083	POSSIBLE_DEG
solea_v4.0_unigene110194	ENSDARG00000043514	557628	si:dkey-239i20.4	-2.14254820928508	7.90264917695446e-05	1.61511277448889e-07	-2.13137612249682	6.55252227620594e-06	1.10078293288899e-08	-2.13639846423238	0.0761286998152755	0.000203152386218653	-2.12540898699275	0.00182192618477028	0.99817807381523	TRUE	TRUE	FALSE	TRUE	3	3.66966229652349e-10	SIGN	-2.13393294575176	POSSIBLE_DEG
solea_v4.0_unigene6628	ENSDARG00000013749	445054	slc25a55b	-1.26717025866642	0.00290115024039143	1.08421651611547e-05	-1.26207118576198	0.00218615108947087	8.92769678833862e-06	-1.34020497638332	0.0691234348936766	0.00016270326582223	-1.25850645509785	1.67578805054802e-07	0.999999832421195	TRUE	TRUE	FALSE	TRUE	3	3.74557484555402e-10	SIGN	-1.28198821897739	POSSIBLE_DEG
solea_v4.0_unigene605377	ENSDARG00000098589	406409	cyb5a	1.09510237267904	0.0045059311117544	1.86493071461376e-05	1.10110225425393	0.00348731489595861	1.60512602256041e-05	1.1348308786541	0.0714906690870352	0.000169897379312784	1.08566388914217	7.86704551503092e-08	0.999999921329545	TRUE	TRUE	FALSE	TRUE	3	4.42638028069252e-10	SIGN	1.10417484868231	POSSIBLE_DEG
solea_v4.0_unigene338540	NA	NA	NA	-4.40537725382072	0.0446689821700788	0.000344738692320542	-4.52442983813517	1.0890631683296e-09	6.54476138144182e-13	-5.23106297889376	0.135122501005639	0.000655828930746874	-4.29857210079509	0.0150987915192976	0.984901208480702	TRUE	TRUE	FALSE	TRUE	3	4.91557822764985e-10	SIGN	-4.61486054291119	POSSIBLE_DEG
solea_v4.0_unigene49866	ENSDARG00000092731	751750	mhc1uka	-2.69279189111329	8.18049365355623e-06	1.24033219350728e-08	-2.67889620786723	0.000147552208468718	3.56703236939005e-07	-3.14091437072759	0.0398246554225998	4.78655186253026e-05	-2.65803060196427	0.00210367104876774	0.997896328951232	TRUE	TRUE	TRUE	TRUE	4	4.99935836515627e-10	SIGN	-2.79265826791809	PREVALENT_DEG
solea_v4.0_unigene352127	ENSDARG00000016687	573723	acadvl	-3.80373435651809	3.51515343495279e-05	6.67412923900665e-08	-3.78680813188392	1.45417488667714e-06	1.98611645748548e-09	-4.48576066409026	0.173395014095251	0.00117170487565851	-3.56814870290407	0.0174449476211094	0.982555052378891	TRUE	TRUE	FALSE	TRUE	3	7.33416423272322e-10	SIGN	-3.91111296384909	POSSIBLE_DEG
solea_v4.0_unigene147365	NA	NA	NA	-2.81432458128064	1.08094869732136e-05	1.7127682237058e-08	-2.79379957841826	6.07816576417117e-06	1.01279241600842e-08	-2.73241789516836	0.162880122663623	0.00106350225001471	-2.77815592223137	0.0145222457895468	0.985477754210453	TRUE	TRUE	FALSE	TRUE	3	7.36793469064389e-10	SIGN	-2.77967449427466	POSSIBLE_DEG
solea_v4.0_unigene509049	ENSDARG00000087390	573653	hbbe1.3	-0.680721818549359	0.252128154978331	0.00435845189011031	-0.674284137729399	0.334638739768491	0.0102586579284964	-0.689993867381089	0.304458413956808	0.00512565900906103	-0.679617388861201	6.83675338564171e-12	0.999999999993163	FALSE	FALSE	FALSE	FALSE	0	8.22657507833358e-10	SIGN	-0.681154303130262	NOT_DEG
solea_v4.0_unigene24212	NA	NA	NA	-4.64213310576377	0.000217571727223132	4.9333970849267e-07	-4.5528582661406	1.19963814425822e-06	1.58931532284917e-09	-5.13182390659574	0.118119546550151	0.000495177208074412	-4.08431979834912	0.00953433576358409	0.990465664236416	TRUE	TRUE	FALSE	TRUE	3	1.30819822714495e-09	SIGN	-4.60278376921231	POSSIBLE_DEG
solea_v4.0_unigene37315	NA	NA	NA	-1.18592951439773	0.00156107231615523	4.81911163178135e-06	-1.17914742031204	0.00114037804159515	3.90778214378445e-06	-1.17670691009716	0.0691234348936766	0.000157466435280347	-1.18500774570466	2.48174513450827e-06	0.999997518254865	TRUE	TRUE	FALSE	TRUE	3	1.3539380414454e-09	SIGN	-1.1816978976279	POSSIBLE_DEG
solea_v4.0_unigene93762	ENSDARG00000087359	30491	c3a.2	-1.430069613465	0.00048924803183194	1.23633550368e-06	-1.42323029844573	9.14157086999402e-05	2.085092717933e-07	-1.42579355637869	0.056128713710956	9.19929202960339e-05	-1.42741139172496	0.000130830433091478	0.999869169566909	TRUE	TRUE	FALSE	TRUE	3	1.44548442526347e-09	SIGN	-1.4266262150036	POSSIBLE_DEG
solea_v4.0_unigene511179	ENSDARG00000094451	556399	cfp	-1.30257084042451	0.00149764873485497	4.5824053956141e-06	-1.29589695013309	0.000461489970930436	1.32363923536053e-06	-1.32100453250564	0.0662118939274055	0.000136712500788522	-1.29708334780227	7.2127289114654e-06	0.999992787271089	TRUE	TRUE	FALSE	TRUE	3	1.45197689673082e-09	SIGN	-1.30413891771638	POSSIBLE_DEG
solea_v4.0_unigene25814	NA	NA	NA	-4.683497697856	0.00018590708564796	4.11383134245373e-07	-4.58841176593013	1.75432389125744e-06	2.5158639193361e-09	-5.15151974280687	0.123561170222129	0.000541720305957678	-4.12787782197163	0.0110965529204436	0.988903447079556	TRUE	TRUE	FALSE	TRUE	3	1.90760500494005e-09	SIGN	-4.63782675714116	POSSIBLE_DEG
solea_v4.0_unigene440625	ENSDARG00000087390	573653	hbbe1.3	-0.81410100159721	0.200280935807186	0.00296036735151963	-0.806890008512824	0.289239205235477	0.0078435835492052	-0.820300861330342	0.334190012889644	0.00637643509030461	-0.811879805728701	3.07163183776993e-11	0.999999999969284	FALSE	FALSE	FALSE	FALSE	0	2.46391318255883e-09	SIGN	-0.813292919292269	NOT_DEG
solea_v4.0_unigene324463	NA	NA	NA	-2.83507248022674	1.54402879694969e-05	2.63633705717482e-08	-2.81679037004797	3.11066798498325e-05	6.28786841549806e-08	-2.98715642924775	0.131609987987927	0.000610768901995629	-2.795997584764	0.0094734862376209	0.990526513762379	TRUE	TRUE	FALSE	TRUE	3	2.47948077583438e-09	SIGN	-2.85875421607162	POSSIBLE_DEG
solea_v4.0_unigene440673	ENSDARG00000092731	751750	mhc1uka	-2.5308119163907	2.04725055105965e-05	3.66334497382581e-08	-2.51862546612228	8.73749080654325e-05	1.98099276655173e-07	-2.77460676496898	0.0691234348936766	0.000159816332664428	-2.48718503549045	0.00687847928351026	0.99312152071649	TRUE	TRUE	FALSE	TRUE	3	3.39615628977449e-09	SIGN	-2.57780729574311	POSSIBLE_DEG
solea_v4.0_unigene324462	NA	NA	NA	-2.6851837977992	5.79017025572161e-05	1.13890985647108e-07	-2.6667341881555	3.07262425624307e-05	6.16900126565867e-08	-2.98768140683168	0.13404060099019	0.000646995067042541	-2.68448520375401	0.00414871031946473	0.995851289680535	TRUE	TRUE	FALSE	TRUE	3	3.88882843846078e-09	SIGN	-2.7560211491351	POSSIBLE_DEG
solea_v4.0_unigene511384	ENSDARG00000054423	57957	slc7a6	-2.52076324576435	4.62700146863263e-05	9.03797634190423e-08	-2.50605865928624	3.11626107344388e-05	6.34173620802734e-08	-2.67892618267981	0.0906921394216566	0.000271938606908364	-2.47292967213026	0.0094849967820464	0.990515003217954	TRUE	TRUE	FALSE	TRUE	3	4.7611244387333e-09	SIGN	-2.54466943996517	POSSIBLE_DEG
solea_v4.0_unigene50736	ENSDARG00000039459	100004382	qsox1	-0.771119018320926	0.102626319978991	0.00112146124087466	-0.764679342243632	0.14933241509622	0.00249005157375509	-0.76538254821434	0.221729426460532	0.00214409814570464	-0.76999410466174	3.88412191298926e-10	0.999999999611588	FALSE	FALSE	FALSE	FALSE	0	5.03330312896021e-09	SIGN	-0.76779375336016	NOT_DEG
solea_v4.0_unigene338682	NA	NA	NA	-4.80441736952535	0.000344730867380839	8.3346806439657e-07	-4.62229730027761	1.88668131640972e-06	2.80875020130106e-09	-4.69578473140771	0.195639474455848	0.00165132681226647	-4.64974278789547	0.0107659865034689	0.989234013496531	TRUE	TRUE	FALSE	TRUE	3	5.20363138121105e-09	SIGN	-4.69306054727654	POSSIBLE_DEG
solea_v4.0_unigene55125	ENSDARG00000102558	393758	pde6ha	2.07408301016296	2.76092663131799e-05	5.12895985274005e-08	2.07282141201899	1.53980299973901e-05	2.77604922307045e-08	2.00079704515856	0.125318842929883	0.000560196455642616	2.08198695094729	0.0385270765191459	0.961472923480854	TRUE	TRUE	FALSE	TRUE	3	7.46842767221302e-09	SIGN	2.05742210457195	POSSIBLE_DEG
solea_v4.0_unigene324687	NA	NA	NA	-1.19280646079732	0.056684400196439	0.00047794516075974	-1.1879771399584	0.0872846022160745	0.00113014467815997	-1.32746665146267	0.181854493699089	0.00133438744028843	-1.19433052173927	2.58716947865167e-09	0.999999997412831	FALSE	FALSE	FALSE	TRUE	1	8.35613853447936e-09	SIGN	-1.22564519348941	POSSIBLE_DEG
solea_v4.0_unigene338060	NA	NA	NA	-1.9121502316501	0.000171256428253444	3.71945690998341e-07	-1.90331310712157	3.53436765948502e-05	7.43396505675858e-08	-1.89878911780301	0.073097319650036	0.000177321188884777	-1.91030032076958	0.0108458007745373	0.989154199225463	TRUE	TRUE	FALSE	TRUE	3	1.59184882411402e-08	SIGN	-1.90613819433606	POSSIBLE_DEG
solea_v4.0_unigene330616	ENSDARG00000109669	555483	ptgdsa	-1.84577344204137	0.000269740539220503	6.44792229966098e-07	-1.83252060752105	3.42642389144016e-05	7.11332657031706e-08	-1.81946411703266	0.0736627445820978	0.000193168894652373	-1.86745524533433	0.00767425165185465	0.992325748348145	TRUE	TRUE	FALSE	TRUE	3	1.7169614247e-08	SIGN	-1.84130335298235	POSSIBLE_DEG
solea_v4.0_unigene37017	ENSDARG00000055498	100322583	si:ch1073-184j22.1	2.08105815373751	3.81076228218487e-05	7.28744716504639e-08	2.08453039552878	3.43098311181829e-05	7.16965207681547e-08	2.02857776200792	0.13404060099019	0.000648078625872777	2.07276363880969	0.0321558147905433	0.967844185209457	TRUE	TRUE	FALSE	TRUE	3	1.83640007922003e-08	SIGN	2.06673248752098	POSSIBLE_DEG
solea_v4.0_unigene68746	NA	NA	NA	-2.12226224646531	0.000248950879154872	5.81494083179432e-07	-2.11613218383349	0.00160949262078364	6.0891521908446e-06	-2.32081696484124	0.0682403440864236	0.000149124589287021	-2.11586622712387	0.000240034089678987	0.999759965910321	TRUE	TRUE	FALSE	TRUE	3	2.10269715030828e-08	SIGN	-2.16876940556598	POSSIBLE_DEG
solea_v4.0_unigene95672	ENSDARG00000003203	100038797	rhcga	-1.12644009629317	0.0371050615781979	0.000270533575417029	-1.12073138381537	0.0544926503846507	0.000563406535929915	-1.19769482079183	0.160885872531168	0.00102837576443431	-1.12769929226774	2.87200684345734e-08	0.999999971279932	TRUE	FALSE	FALSE	TRUE	2	2.87654554805907e-08	SIGN	-1.14314139829203	POSSIBLE_DEG
solea_v4.0_unigene94133	NA	NA	NA	1.29736918979442	0.00534295390713577	2.32083397187392e-05	1.30532554947175	0.00194328284948304	7.74657454330946e-06	1.38410738500392	0.0761286998152755	0.00020379454448822	1.27189642645467	1.37542190177253e-05	0.999986245780982	TRUE	TRUE	FALSE	TRUE	3	3.2901675159706e-08	SIGN	1.31467463768119	POSSIBLE_DEG
solea_v4.0_unigene686198	NA	NA	NA	-1.61085282256703	0.00068104472146944	1.80473269632247e-06	-1.60125970249041	0.000215086351775112	5.55216964441265e-07	-1.59259786430634	0.0731365692344876	0.000189791280092774	-1.60833506256405	0.00108805725649408	0.998911942743506	TRUE	TRUE	FALSE	TRUE	3	3.49974501918809e-08	SIGN	-1.60326136298196	POSSIBLE_DEG
solea_v4.0_unigene44570	ENSDARG00000008835	562067	si:dkey-46g23.5	-1.11077474677165	0.0625643381324832	0.000553780151482046	-1.10567629425127	0.122125836962565	0.00182979421647888	-1.118972366661	0.263294260667838	0.00331558665795849	-1.11452031521411	6.57758381095164e-09	0.999999993422416	FALSE	FALSE	FALSE	TRUE	1	3.91558097910665e-08	SIGN	-1.11248593072451	POSSIBLE_DEG
solea_v4.0_unigene689329	ENSDARG00000092731	751750	mhc1uka	-3.40720985216954	1.71812077903082e-05	3.0039948601394e-08	-3.37131663124	0.000533189088031896	1.60939110391096e-06	-4.03891313284753	0.232446946289597	0.00238827773329341	-3.31743729599565	0.00700478864912402	0.992995211350876	TRUE	TRUE	FALSE	TRUE	3	4.35333618469475e-08	SIGN	-3.53371922806318	POSSIBLE_DEG
solea_v4.0_unigene47839	NA	NA	NA	1.72949454088567	0.00121485673385604	3.61096080347808e-06	1.73470564002416	0.000374519505122102	1.05373093755757e-06	1.7484371553751	0.13404060099019	0.000642092979062685	1.70662198096653	0.000260545754420693	0.999739454245579	TRUE	TRUE	FALSE	TRUE	3	4.60379837406752e-08	SIGN	1.72981482931286	POSSIBLE_DEG
solea_v4.0_unigene19761	ENSDARG00000103883	NA	NA	-1.49179112216539	0.00213001459742506	7.27374570553163e-06	-1.48716347615514	0.00217879988211839	8.83816005830835e-06	-1.6259447820328	0.0640606237200794	0.000126866580704092	-1.48218613387973	5.5638570765737e-05	0.999944361429234	TRUE	TRUE	FALSE	TRUE	3	4.77028748117509e-08	SIGN	-1.52177137855827	POSSIBLE_DEG
solea_v4.0_unigene49857	ENSDARG00000041787	322617	cx32.3	-1.38873502607392	0.131474848422601	0.00159115294161133	-1.38426509596226	0.245364984673894	0.0057506632844886	-1.72196729027382	0.274694674988063	0.00374094499962566	-1.39457212546677	1.98780047977465e-09	0.9999999980122	FALSE	FALSE	FALSE	TRUE	1	5.04300235275206e-08	SIGN	-1.47238488444419	POSSIBLE_DEG
solea_v4.0_unigene44641	ENSDARG00000012694	321046	c3a.1	-1.53656359523153	0.00158989113956452	4.95151115055132e-06	-1.53105989042397	0.00315574386306998	1.40510059051971e-05	-1.49333665037606	0.12440733360174	0.000552226715388032	-1.53462694743073	3.1167651344699e-05	0.999968832348655	TRUE	TRUE	FALSE	TRUE	3	5.50569787480966e-08	SIGN	-1.52389677086557	POSSIBLE_DEG
solea_v4.0_unigene21892	ENSDARG00000013430	322228	bhmt	-1.00324087647671	0.0879358139735754	0.000900870937728716	-0.997895551097783	0.110323101376686	0.00156207183921168	-1.07253026362631	0.204433479132624	0.00181908102720598	-1.00505029257498	9.96628946037248e-09	0.999999990033711	FALSE	FALSE	FALSE	TRUE	1	5.58350345981393e-08	SIGN	-1.01967924594395	POSSIBLE_DEG
solea_v4.0_unigene71295	ENSDARG00000075963	30757	mhc1uba	-2.7447040658905	6.22913927697759e-05	1.25928862980328e-07	-2.72589382098612	0.000867744297427661	2.80884765136998e-06	-3.24857122635753	0.0519306937993113	7.66012665135914e-05	-2.70246186760363	0.00731846129229707	0.992681538707703	TRUE	TRUE	FALSE	TRUE	3	5.77695018049439e-08	SIGN	-2.85540774520945	POSSIBLE_DEG
solea_v4.0_unigene229365	ENSDARG00000030913	562666	cluha	0.913839368105954	0.0405241910547588	0.000302233445558583	0.917510792231102	0.022559926526784	0.000167927666485888	0.899288936985437	0.156098400091206	0.000923154557541177	0.921111555596283	1.5773757044979e-07	0.99999984226243	FALSE	FALSE	FALSE	FALSE	0	6.26287294818733e-08	SIGN	0.912937663229694	NOT_DEG
solea_v4.0_unigene52428	ENSDARG00000097855	NA	NA	-2.41976427156714	0.00100712353259406	2.8476631458833e-06	-2.40326692868866	3.30893093105199e-05	6.77902180720049e-08	-2.39150419957054	0.159423018598635	0.00100596083686261	-2.40606769252213	0.00445407495040795	0.995545925049592	TRUE	TRUE	FALSE	TRUE	3	6.5451881169898e-08	SIGN	-2.40515077308712	POSSIBLE_DEG
solea_v4.0_unigene29276	NA	NA	NA	-2.12459210004707	0.000265169211072713	6.26620682096181e-07	-2.1179071516532	0.00126868082573949	4.4358863568476e-06	-2.32842511406731	0.0691234348936766	0.000156451235354406	-2.11179051985574	0.00117117464035754	0.998828825359642	TRUE	TRUE	FALSE	TRUE	3	7.40931281937759e-08	SIGN	-2.17067872140583	POSSIBLE_DEG
solea_v4.0_unigene100150	NA	NA	NA	-1.72084477701428	0.00146851321485555	4.45314010159859e-06	-1.71346707256989	0.000220152205157543	5.74307485762743e-07	-1.74876839409672	0.0854393749976446	0.000246222982702146	-1.70579191290511	0.001051987928397	0.998948012071603	TRUE	TRUE	FALSE	TRUE	3	7.84508409121384e-08	SIGN	-1.7222180391465	POSSIBLE_DEG
solea_v4.0_unigene686770	NA	NA	NA	-1.61770071661297	0.00054099632588437	1.38927330336791e-06	-1.60842679194401	7.84049404422591e-05	1.74549698732374e-07	-1.61079117691885	0.064702907804643	0.000129022283615525	-1.62126430908568	0.0107259167049725	0.989274083295028	TRUE	TRUE	FALSE	TRUE	3	7.93519659226221e-08	SIGN	-1.61454574864038	POSSIBLE_DEG
solea_v4.0_unigene193780	NA	NA	NA	-1.77282702701002	0.000806947682335087	2.22654908319589e-06	-1.76439358634786	9.49173578091337e-05	2.19088920192627e-07	-1.79860888548237	0.073097319650036	0.000184791356056105	-1.75823456093794	0.00608255568809457	0.993917444311905	TRUE	TRUE	FALSE	TRUE	3	9.0224407563331e-08	SIGN	-1.77351601494455	POSSIBLE_DEG
solea_v4.0_unigene43436	ENSDARG00000062096	768158	pm20d1.2	1.51478086098829	0.000145277057588702	3.11553197577158e-07	1.51752585743746	3.78939222622594e-05	8.07387884359161e-08	1.48276374761935	0.0635162055111278	0.000123996437039495	1.51248951828888	0.0979290428099746	0.902070957190025	TRUE	TRUE	FALSE	FALSE	2	9.06617531489098e-08	SIGN	1.5068899960835	POSSIBLE_DEG
solea_v4.0_unigene29731	ENSDARG00000001303	30666	psmb8a	-1.6063122910593	0.0272997771409722	0.000176755513185822	-1.60100565004662	0.0603972871986903	0.000663976003066355	-1.94237199196938	0.125318842929883	0.000561407603165955	-1.60589534107731	1.71926742287276e-07	0.999999828073258	TRUE	FALSE	FALSE	TRUE	2	9.36468777844117e-08	SIGN	-1.68889631853815	POSSIBLE_DEG
solea_v4.0_unigene69090	ENSDARG00000089661	100538089	LOC100538089	-1.40804059506524	0.0348459527166788	0.000249889018785346	-1.40359249061606	0.0601765970108554	0.000658336919099324	-1.61959152178766	0.157237699450719	0.000955662977936409	-1.40865801453335	1.28710018976186e-07	0.999999871289981	TRUE	FALSE	FALSE	TRUE	2	1.09511760563258e-07	SIGN	-1.45997065550058	POSSIBLE_DEG
solea_v4.0_unigene17324	ENSDARG00000006848	799852	parp9	-1.71053807234347	0.00193421848982442	6.34092034528353e-06	-1.70634600641313	0.000215086351775112	5.51182987412234e-07	-1.75246293134104	0.0767390083917047	0.000208924477505977	-1.68881108843339	0.00136124864333131	0.998638751356669	TRUE	TRUE	FALSE	TRUE	3	1.11825994439504e-07	SIGN	-1.71453952463276	POSSIBLE_DEG
solea_v4.0_unigene565612	NA	NA	NA	-2.82978532013822	4.29006046154295e-05	8.3212253348509e-08	-2.82114141818983	0.000636597877022109	1.98181424434557e-06	-3.281485331165	0.137966774186195	0.000676236049872942	-2.86120489118578	0.0133062352735622	0.986693764726438	TRUE	TRUE	FALSE	TRUE	3	1.26806114725217e-07	SIGN	-2.94840424016971	POSSIBLE_DEG
solea_v4.0_unigene415224	ENSDARG00000092731	751750	mhc1uka	-2.20569311346713	0.000215695258074146	4.86138556492154e-07	-2.19760816401605	0.000550743727961948	1.66990053686374e-06	-2.5078083476186	0.0560849063937076	9.11551123489245e-05	-2.18321873383939	0.00777628997480173	0.992223710025198	TRUE	TRUE	FALSE	TRUE	3	1.30516539747124e-07	SIGN	-2.27358208973529	POSSIBLE_DEG
solea_v4.0_unigene29072	ENSDARG00000055120	406645	ctsba	-2.64376840461051	7.90264917695446e-05	1.61919624164129e-07	-2.62716492441486	0.001047540139183	3.49098971496583e-06	-2.88880423342682	0.119127495398043	0.000502757502738372	-2.61548773495993	0.00683222522207472	0.993167774777925	TRUE	TRUE	FALSE	TRUE	3	1.64391511643948e-07	SIGN	-2.69380632435303	POSSIBLE_DEG
solea_v4.0_unigene62234	ENSDARG00000076307	100332219	si:zfos-2070c2.3	-1.7527072310265	0.000722391435488053	1.92416683632027e-06	-1.74798522177117	0.000166357194508377	4.08980086749086e-07	-1.86044828018333	0.0586004678429104	9.96240240822859e-05	-1.72742471574635	0.0100191992612078	0.989980800738792	TRUE	TRUE	FALSE	TRUE	3	1.71181032111572e-07	SIGN	-1.77214136218184	POSSIBLE_DEG
solea_v4.0_unigene464394	NA	NA	NA	-3.00245761186059	0.000171256428253444	3.70637100597186e-07	-2.97763247753805	0.000268488235082818	7.22403025408239e-07	-3.75198662156395	0.274757893694112	0.00376015692368576	-2.96298473233666	0.00721546150065877	0.992784538499341	TRUE	TRUE	FALSE	TRUE	3	2.14278587684017e-07	SIGN	-3.17376536082481	POSSIBLE_DEG
solea_v4.0_unigene323510	ENSDARG00000112731	394093	ambp	-0.995914146876845	0.026763338016573	0.000169992107223244	-0.989885469575693	0.0363107209331384	0.000322356400925194	-0.953083707204787	0.182529044676016	0.00135857058334155	-0.997215837762284	5.13926839085244e-07	0.999999486073161	FALSE	FALSE	FALSE	FALSE	0	2.14288095516681e-07	SIGN	-0.984024790354902	NOT_DEG
solea_v4.0_unigene30381	ENSDARG00000100968	557223	si:ch211-1a19.3	-1.77178215518944	0.000594630313592514	1.55595208695064e-06	-1.76409376277636	0.000243004031938811	6.40558588363228e-07	-1.8474203296047	0.0634525494382426	0.000120462520615645	-1.75740416527232	0.0100463821050345	0.989953617894965	TRUE	TRUE	FALSE	TRUE	3	2.16246803647402e-07	SIGN	-1.7851751032107	POSSIBLE_DEG
solea_v4.0_unigene669987	ENSDARG00000113750	322482	adh8a	-1.56194408884446	0.00111212022744454	3.19011662177265e-06	-1.55610367293092	0.000171809713393422	4.24731389215746e-07	-1.61721383004646	0.0649247294880146	0.000130351356033956	-1.54668388384821	0.00785113208717081	0.992148867912829	TRUE	TRUE	FALSE	TRUE	3	2.27072908321599e-07	SIGN	-1.57048636891751	POSSIBLE_DEG
solea_v4.0_unigene670045	NA	NA	NA	1.50196604088324	0.00400955854207511	1.59924475718277e-05	1.50392347977168	0.000820688372173461	2.61169387869506e-06	1.45120793425517	0.157237699450719	0.000953907589890149	1.49954549243062	0.000203502993145532	0.999796497006854	TRUE	TRUE	FALSE	TRUE	3	2.43114429994377e-07	SIGN	1.48916073683518	POSSIBLE_DEG
solea_v4.0_unigene2518	ENSDARG00000102558	393758	pde6ha	2.18805765246658	0.000253483005757206	5.95542583428805e-07	2.18389570412052	0.00018984666757645	4.75357976939214e-07	2.00140339616299	0.288066892971613	0.00431789551237909	2.2176128086738	0.0077566443523448	0.992243355647655	TRUE	TRUE	FALSE	TRUE	3	2.47622596983958e-07	SIGN	2.14774239035597	POSSIBLE_DEG
solea_v4.0_unigene414372	NA	NA	NA	-1.96444717922414	0.0115815447981821	5.84021375685584e-05	-1.95762890472787	0.0474725503387203	0.000466186318662877	-2.33324418616977	0.14832821248126	0.000796283216214803	-1.96335295245623	1.34137344176555e-06	0.999998658626558	TRUE	TRUE	FALSE	TRUE	3	2.51374970427883e-07	SIGN	-2.0546683056445	POSSIBLE_DEG
solea_v4.0_unigene102155	NA	NA	NA	1.10833890685122	0.0144019680459674	7.65671001289014e-05	1.1136075399699	0.00532516663499228	2.69105761632837e-05	1.1321131592506	0.110672561354462	0.000419986100475322	1.10032416591337	1.32633844496244e-05	0.99998673661555	TRUE	TRUE	FALSE	TRUE	3	2.57769235732183e-07	SIGN	1.11359594299627	POSSIBLE_DEG
solea_v4.0_unigene70676	ENSDARG00000000656	30665	psmb9a	-1.77590280093673	0.000569404093501362	1.47777975064895e-06	-1.76442983472867	0.000231345718936942	6.06667550376181e-07	-1.68897807871473	0.110940550693841	0.000436962667076448	-1.78387398417049	0.00791755270805239	0.992082447291948	TRUE	TRUE	FALSE	TRUE	3	2.64030810427e-07	SIGN	-1.75329617463766	POSSIBLE_DEG
solea_v4.0_unigene602155	NA	NA	NA	-1.43411378981436	0.0020698896205359	6.92705756165628e-06	-1.42912888752366	0.00046472390030571	1.33926196053519e-06	-1.4772849822207	0.0666949175476306	0.000143753334973497	-1.42816668136135	0.00197273006143706	0.998027269938563	TRUE	TRUE	FALSE	TRUE	3	2.85568743375351e-07	SIGN	-1.44217358523002	POSSIBLE_DEG
solea_v4.0_unigene601841	ENSDARG00000092584	101886651	si:ch1073-385f13.3	-2.31743173507637	0.000441578767459982	1.08571593851571e-06	-2.30582819860526	0.000498847856924924	1.4716682887278e-06	-2.61044272354475	0.0666949175476306	0.000143925549701922	-2.269241136988	0.00867495466624701	0.991325045333753	TRUE	TRUE	FALSE	TRUE	3	2.87318186694971e-07	SIGN	-2.3757359485536	POSSIBLE_DEG
solea_v4.0_unigene282501	NA	NA	NA	-0.93539288129174	0.018074109466612	0.000103938041571988	-0.929022604993301	0.00983534962288709	5.8299872110753e-05	-0.927227564533515	0.102164389354211	0.000348542958643422	-0.936950452372334	7.66078317060437e-06	0.999992339216829	FALSE	FALSE	FALSE	FALSE	0	3.10206824710557e-07	SIGN	-0.932148375797722	NOT_DEG
solea_v4.0_unigene94619	ENSDARG00000061383	563663	serpinf2b	-1.0162143295	0.0064042808623804	2.8693249776131e-05	-1.0108208186581	0.00328603436557511	1.48106497212367e-05	-1.01595154180553	0.073097319650036	0.000185695964801982	-1.01305159472896	0.000100872861113599	0.999899127138886	TRUE	TRUE	FALSE	TRUE	3	3.41238222996772e-07	SIGN	-1.01400957117315	POSSIBLE_DEG
solea_v4.0_unigene46440	ENSDARG00000042953	492484	cyp2n13	1.7612034373041	0.00115988576170071	3.35881901788782e-06	1.76104972501054	5.39758722491523e-05	1.1794829881751e-07	1.73883810216618	0.110672561354462	0.000420216234706974	1.74876324840333	0.023872070467624	0.976127929532376	TRUE	TRUE	FALSE	TRUE	3	3.60799695387934e-07	SIGN	1.75246362822104	POSSIBLE_DEG
solea_v4.0_unigene71188	ENSDARG00000070206	368748	si:busm1-160c18.6	-2.16538706943059	0.000317897696210076	7.64250222417645e-07	-2.15642941224419	0.00140886517849313	5.07997332753578e-06	-2.48324486449301	0.0605148050675607	0.000109926233989177	-2.13974145664224	0.0062434589624818	0.993756541037518	TRUE	TRUE	FALSE	TRUE	3	3.68049820542426e-07	SIGN	-2.2362007007025	POSSIBLE_DEG
solea_v4.0_unigene441813	ENSDARG00000044684	335651	rbp4l	0.7794776699237	0.0867714562322989	0.000884201482731562	0.784531051859551	0.0591409933623928	0.00063731433632801	0.780302651957939	0.173395014095251	0.00116371748779886	0.776311270922809	1.95159288618463e-07	0.999999804840711	FALSE	FALSE	FALSE	FALSE	0	3.76463572948566e-07	SIGN	0.780155661166	NOT_DEG
solea_v4.0_unigene456981	ENSDARG00000078618	566188	inpp5kb	1.65569364908115	0.00107984601769705	3.08278787715558e-06	1.6507932339378	0.000105360547697486	2.44632982894309e-07	1.58076835931192	0.124247965363314	0.000549822319648631	1.68206053043894	0.0137228869875601	0.98627711301244	TRUE	TRUE	FALSE	TRUE	3	4.14638760088941e-07	SIGN	1.64232894319245	POSSIBLE_DEG
solea_v4.0_unigene563172	NA	NA	NA	-3.26249128673911	0.00056751899073816	1.4651352873214e-06	-3.21421481034857	0.000164807699421052	4.02919789070412e-07	-4.18263505412257	0.183950373848068	0.0014059899998335	-3.35517479618052	0.0116900314559776	0.988309968544022	TRUE	TRUE	FALSE	TRUE	3	4.27917157270013e-07	SIGN	-3.50362898684769	POSSIBLE_DEG
solea_v4.0_unigene24572	NA	NA	NA	-2.09911741996068	0.000594630313592514	1.55949432733356e-06	-2.09052034237921	0.00100973532930724	3.35121194560906e-06	-2.22667019159805	0.110940550693841	0.000431780702512785	-2.09275583879263	0.00383347995823635	0.996166520041764	TRUE	TRUE	FALSE	TRUE	3	5.26835107850655e-07	SIGN	-2.12726594818264	POSSIBLE_DEG
solea_v4.0_unigene24419	ENSDARG00000058351	100150889	tapbpl	-2.08992334018707	0.000770271045113461	2.08185794347605e-06	-2.08257763554296	0.000636597877022109	1.98993485826115e-06	-2.33192829962379	0.0666949175476306	0.000143740067018291	-2.04468056307005	0.00833873141349928	0.991661268586501	TRUE	TRUE	FALSE	TRUE	3	5.57873710104415e-07	SIGN	-2.13727745960597	POSSIBLE_DEG
solea_v4.0_unigene29312	ENSDARG00000103295	553969	cyp3a65	-1.51293171509031	0.00290115024039143	1.0858161781574e-05	-1.50830334217186	0.00264835915197711	1.1321638616289e-05	-1.58220925228165	0.110940550693841	0.000431713775226537	-1.51996058869909	0.00033542082192084	0.999664579178079	TRUE	TRUE	FALSE	TRUE	3	5.81292785147789e-07	SIGN	-1.53085122456073	POSSIBLE_DEG
solea_v4.0_unigene95922	ENSDARG00000020741	378986	fga	0.791571374479418	0.0602563691004141	0.00051935921679522	0.797828694437648	0.113647175356888	0.00163662486638575	0.788809186593923	0.183568756780285	0.00139650351047733	0.791779195970341	2.66633762846524e-07	0.999999733366237	FALSE	FALSE	FALSE	FALSE	0	6.6746969047342e-07	SIGN	0.792497112870333	NOT_DEG
solea_v4.0_unigene19498	NA	NA	NA	-1.12084784817212	0.057726101200603	0.000492030858899538	-1.11570760798416	0.0770397698833729	0.000936468240930411	-1.20072308307694	0.190580003520422	0.00155656257570253	-1.12217638194868	4.18175958083467e-07	0.999999581824042	FALSE	FALSE	FALSE	TRUE	1	7.00648556461266e-07	SIGN	-1.13986373029548	POSSIBLE_DEG
solea_v4.0_unigene572451	NA	NA	NA	-2.34706338711065	0.000813015662104774	2.25439740205807e-06	-2.33443843728985	0.000211190722588206	5.36507565202157e-07	-2.44377874164981	0.133274622817731	0.000627992745839316	-2.2998358820219	0.0164961394110086	0.983503860588991	TRUE	TRUE	FALSE	TRUE	3	7.40083644819133e-07	SIGN	-2.35627911201805	POSSIBLE_DEG
solea_v4.0_unigene417233	NA	NA	NA	2.02408148922226	0.0148215829259935	7.9970020841255e-05	2.00553189314474	0.00155440978327038	5.79738599417127e-06	1.85218956117338	0.376196770509395	0.00886316839898088	2.05988839073137	6.09533500971482e-05	0.999939046649903	TRUE	TRUE	FALSE	TRUE	3	9.90585672306968e-07	SIGN	1.98542283356794	POSSIBLE_DEG
solea_v4.0_unigene96951	ENSDARG00000092731	751750	mhc1uka	-2.29590766820214	0.000382076456466531	9.34197785893934e-07	-2.28523214171894	0.00131904768087483	4.6371447902098e-06	-2.65194607811509	0.0635162055111278	0.000123310017926917	-2.25906181680706	0.0166612681672779	0.983338731832722	TRUE	TRUE	FALSE	TRUE	3	9.98781945001793e-07	SIGN	-2.37303692621081	POSSIBLE_DEG
solea_v4.0_unigene502603	ENSDARG00000007480	393724	rpe65a	1.54401711609442	0.00117806536351536	3.42755566158221e-06	1.54741792440708	0.000379664424073159	1.07339191421588e-06	1.57065223353078	0.0941943228424629	0.000295181682427103	1.53670987453897	0.0130512201222945	0.986948779877705	TRUE	TRUE	FALSE	TRUE	3	1.02551346110067e-06	SIGN	1.54969928714281	POSSIBLE_DEG
solea_v4.0_unigene280952	NA	NA	NA	-1.17884320663851	0.0901032329792235	0.00093045997257568	-1.17432162293694	0.132297319737493	0.00205446894220644	-1.34141316008799	0.205312235840761	0.0018692525326282	-1.18086470793738	2.34757271622144e-07	0.999999765242728	FALSE	FALSE	FALSE	TRUE	1	1.06528386442697e-06	SIGN	-1.2188606744002	POSSIBLE_DEG
solea_v4.0_unigene588490	ENSDARG00000098315	140634	cyp1a	1.19052776176971	0.00906528601040902	4.39790722504509e-05	1.19410321320017	0.00375341848080384	1.77374488760551e-05	1.16874787414117	0.131609987987927	0.000612367284204548	1.20087906990709	0.000134966076607679	0.999865033923392	TRUE	TRUE	FALSE	TRUE	3	1.11303518084866e-06	SIGN	1.18856447975453	POSSIBLE_DEG
solea_v4.0_unigene69092	ENSDARG00000088727	101884588	zmp:0000000937	-2.48992116296984	0.00062696076232011	1.65284906401919e-06	-2.47439842849001	0.000891370849998604	2.89750006555401e-06	-2.85078533140723	0.0929383391144655	0.000286874149990702	-2.4388810390948	0.012882813296783	0.987117186703217	TRUE	TRUE	FALSE	TRUE	3	1.21545667533431e-06	SIGN	-2.56349649049047	POSSIBLE_DEG
solea_v4.0_unigene37509	NA	NA	NA	-1.28180427354319	0.00201191343567283	6.67807188827191e-06	-1.27770190942385	0.000953654081229362	3.13903374320549e-06	-1.31612483148207	0.0662118939274055	0.000137602322589201	-1.27082682983991	0.00550346815776925	0.994496531842231	TRUE	TRUE	FALSE	TRUE	3	1.26249778891718e-06	SIGN	-1.28661446107225	POSSIBLE_DEG
solea_v4.0_unigene40185	ENSDARG00000052207	565074	c3a.3	-1.43910840434174	0.0027156048791349	1.00153439791067e-05	-1.43605694471038	0.000478126867721029	1.39094776929646e-06	-1.49912406156841	0.0686519446178527	0.000151886789657996	-1.41908233078843	0.0093937620366229	0.990606237963377	TRUE	TRUE	FALSE	TRUE	3	1.47543571232806e-06	SIGN	-1.44834293535224	POSSIBLE_DEG
solea_v4.0_unigene334362	NA	NA	NA	-4.08632441956361	0.617588060900577	0.0258367160802045	-4.2653627857844	9.69231861856325e-07	1.24435301930555e-09	-5.51567754369281	0.102164389354211	0.000350295931742364	-3.93452126610137	0.015968144140209	0.984031855859791	FALSE	TRUE	FALSE	TRUE	2	1.6848417544459e-06	SIGN	-4.45047150378555	POSSIBLE_DEG
solea_v4.0_unigene340983	ENSDARG00000058292	324947	sephs1	-3.42947940564314	0.00119268394347975	3.50267109027779e-06	-3.38170259222272	0.000215183297367827	5.58406196646777e-07	-3.93626779775577	0.329375199994839	0.00608845677417749	-3.37367955251988	0.0125124675500125	0.987487532449988	TRUE	TRUE	FALSE	TRUE	3	1.80498494759223e-06	SIGN	-3.53028233703538	POSSIBLE_DEG
solea_v4.0_unigene233232	ENSDARG00000010347	550266	acer1	-1.7306274110362	0.00422030922506637	1.70059858951028e-05	-1.71623326050618	0.000253135187870705	6.74178969840166e-07	-1.69712006790057	0.122020393993527	0.000527126010607243	-1.74216499689835	0.00820191282718941	0.991798087172811	TRUE	TRUE	FALSE	TRUE	3	1.82181953929783e-06	SIGN	-1.72153643408532	POSSIBLE_DEG
solea_v4.0_unigene94669	ENSDARG00000003902	436641	ctsl.1	-3.75564682313026	0.000783730721819187	2.13037213514757e-06	-3.69424760601846	0.000249589693128105	6.61327293754897e-07	-4.03507869139776	0.292310884657653	0.0045251062682759	-3.53821496499574	0.0191780143693323	0.980821985630668	TRUE	TRUE	FALSE	TRUE	3	1.86202503731422e-06	SIGN	-3.75579702138556	POSSIBLE_DEG
solea_v4.0_unigene328593	ENSDARG00000069018	394148	cyp7a1	-1.99868368241646	0.00238983422720867	8.42215070032149e-06	-1.99055777358689	0.000338780577876386	9.43923376904036e-07	-2.08179004599936	0.122020393993527	0.000526685854030442	-1.97911541942229	0.0127186956247193	0.987281304375281	TRUE	TRUE	FALSE	TRUE	3	2.09370899727192e-06	SIGN	-2.01253673035625	POSSIBLE_DEG
solea_v4.0_unigene4954	ENSDARG00000075643	559610	ifi35	-1.69583419183984	0.00164477982976358	5.27331017444977e-06	-1.69066114861689	0.000496601863564885	1.45147709962011e-06	-1.73126414121684	0.0872845306821777	0.000253924703761474	-1.68042581542004	0.0182003138872514	0.981799686112749	TRUE	TRUE	FALSE	TRUE	3	2.15250787907346e-06	SIGN	-1.6995463242734	POSSIBLE_DEG
solea_v4.0_unigene340584	ENSDARG00000053456	100136866	zgc:172295	-3.93000075638533	0.00203725848145079	6.79002676547954e-06	-3.86177169193682	0.000266349693763977	7.13011185622732e-07	-4.14549617902585	0.26860230170849	0.00348485218461716	-3.66412433218124	0.00956459223399908	0.990435407766001	TRUE	TRUE	FALSE	TRUE	3	2.2895308075216e-06	SIGN	-3.90034823988231	POSSIBLE_DEG
solea_v4.0_unigene591699	ENSDARG00000010478	30591	hsp90aa1.1	1.43073698942068	0.00160649579946122	5.02516819075003e-06	1.43601584291307	0.000516302707437414	1.53726580194977e-06	1.46270066489565	0.0854393749976446	0.000245689735454001	1.42386941206772	0.0208688670020992	0.979131132997901	TRUE	TRUE	FALSE	TRUE	3	2.40893312931841e-06	SIGN	1.43833072732428	POSSIBLE_DEG
solea_v4.0_unigene345650	NA	NA	NA	-4.66654687284944	0.179921326883462	0.0025362839178753	-4.71766872636303	3.655256857874e-06	5.74121500000697e-09	-4.98450442837855	0.192790792085938	0.00159105530524001	-4.32274878795969	0.0120738535382402	0.98792614646176	FALSE	TRUE	FALSE	TRUE	2	2.48151065024539e-06	SIGN	-4.67286720388768	POSSIBLE_DEG
solea_v4.0_unigene584282	NA	NA	NA	-1.97407377294061	0.00118435225783251	3.46202493103522e-06	-1.96613605900651	0.00149827382899287	5.46374629308898e-06	-2.25680033727452	0.0554005094358432	8.63355128584903e-05	-1.94329442641459	0.0176982255199815	0.982301774480019	TRUE	TRUE	FALSE	TRUE	3	2.77001471748109e-06	SIGN	-2.03507614890906	POSSIBLE_DEG
solea_v4.0_unigene584662	NA	NA	NA	-1.33296207173048	0.00309145187280772	1.17393164862318e-05	-1.32688109173211	0.00165215115617998	6.27310626518479e-06	-1.38088257494625	0.073097319650036	0.0001805674786245	-1.32685836917042	0.00503159644211604	0.994968403557884	TRUE	TRUE	FALSE	TRUE	3	2.95855648577272e-06	SIGN	-1.34189602689481	POSSIBLE_DEG
solea_v4.0_unigene2607	ENSDARG00000079402	30163	tapbp.1	-1.36158336981833	0.00185963446013708	6.07101088626757e-06	-1.35703907402262	0.00131904768087483	4.684054209097e-06	-1.44885111877939	0.061456372833089	0.00011331535480103	-1.35180883989788	0.0127951560939618	0.987204843906038	TRUE	TRUE	FALSE	TRUE	3	3.02645780216746e-06	SIGN	-1.37982060062956	POSSIBLE_DEG
solea_v4.0_unigene56303	ENSDARG00000095355	100034654	si:dkey-78l4.7	-2.52996194930913	0.00228360619426164	7.89182159499781e-06	-2.52215237135814	0.000373326890248023	1.0452765409788e-06	-2.6969134519543	0.176180743508445	0.00122561167790982	-2.45542541340728	0.0132804288607539	0.986719571139246	TRUE	TRUE	FALSE	TRUE	3	3.11491926440725e-06	SIGN	-2.55111329650721	POSSIBLE_DEG
solea_v4.0_unigene24352	NA	NA	NA	-3.22583834853626	0.000229473240879398	5.24644918601287e-07	-3.19396658686597	0.0016544555355735	6.3270490454482e-06	-3.43489943636304	0.324969894857954	0.00588462151256545	-3.1454026064711	0.0178721426465358	0.982127857353464	TRUE	TRUE	FALSE	TRUE	3	3.39452450208811e-06	SIGN	-3.25002674455909	POSSIBLE_DEG
solea_v4.0_unigene44833	ENSDARG00000075504	334026	si:dkey-40c23.2	-1.16741129038481	0.00445561181465873	1.80981318700275e-05	-1.16063573594394	0.00158277679538094	5.94484366649492e-06	-1.15683961112838	0.0763129582335981	0.000206372368852212	-1.17040053476382	0.00431827843601629	0.995681721563984	TRUE	TRUE	FALSE	TRUE	3	3.5509755160838e-06	SIGN	-1.16382179305524	POSSIBLE_DEG
solea_v4.0_unigene45890	ENSDARG00000012694	321046	c3a.1	-1.2673969891198	0.00365216717578378	1.43674158453978e-05	-1.26103680483128	0.00258956751367028	1.09995697276788e-05	-1.27468509353927	0.102164389354211	0.000348976577512068	-1.26241004293118	0.00249459631335969	0.99750540368664	TRUE	TRUE	FALSE	TRUE	3	3.66371952190528e-06	SIGN	-1.26638223260538	POSSIBLE_DEG
solea_v4.0_unigene457409	NA	NA	NA	-1.13367835878455	0.0307244681643117	0.000208581741010845	-1.12736313033468	0.0343882925246122	0.000296008503866863	-1.21103561764216	0.156098400091206	0.000872680095989698	-1.13038791839538	1.46934855669301e-05	0.999985306514433	TRUE	TRUE	FALSE	TRUE	3	3.68067503144148e-06	SIGN	-1.15061625628919	POSSIBLE_DEG
solea_v4.0_unigene511283	NA	NA	NA	-1.63219637247564	0.00193480458743106	6.36927024779584e-06	-1.626760076766	0.00215357822257075	8.65653672710555e-06	-1.81909215167533	0.0731365692344876	0.000189202699013306	-1.61331402264652	0.00827343307962858	0.991726566920371	TRUE	TRUE	FALSE	TRUE	3	3.8076817794263e-06	SIGN	-1.67284065589087	POSSIBLE_DEG
solea_v4.0_unigene98446	ENSDARG00000030094	550381	malb	-1.12363652208594	0.00725915960190434	3.33166362911644e-05	-1.11672307552726	0.00226283082906334	9.33355519042202e-06	-1.11491096752243	0.083696921786178	0.000233199558085968	-1.12428214721513	0.00184907918327537	0.998150920816725	TRUE	TRUE	FALSE	TRUE	3	3.83469835102833e-06	SIGN	-1.11988817808769	POSSIBLE_DEG
solea_v4.0_unigene328106	ENSDARG00000095040	NA	NA	-2.78255198081578	0.00157694515047467	4.88965221704639e-06	-2.7675770421619	0.00117646576086098	4.08132405395862e-06	-3.20067357701765	0.162880122663623	0.00105836906040591	-2.67309642735417	0.00866365944860559	0.991336340551394	TRUE	TRUE	FALSE	TRUE	3	3.9324135149533e-06	SIGN	-2.85597475683737	POSSIBLE_DEG
solea_v4.0_unigene210019	NA	NA	NA	-2.70320290059121	0.00245630417608989	8.82416094075375e-06	-2.66619179187309	0.000333763484782615	9.25386008862298e-07	-2.80069366900473	0.26191662013971	0.00327677484802675	-2.76708525858624	0.0125172298435704	0.98748277015643	TRUE	TRUE	FALSE	TRUE	3	4.02199767150324e-06	SIGN	-2.73429340501382	POSSIBLE_DEG
solea_v4.0_unigene40485	ENSDARG00000112092	NA	NA	1.25894327725212	0.00275322447833499	1.01916954695295e-05	1.26286224708149	0.000593780060299771	1.81660998821515e-06	1.24313835604015	0.0886248741946109	0.000259034419296703	1.26078365372492	0.020007844985991	0.979992155014009	TRUE	TRUE	FALSE	TRUE	3	4.29078752311287e-06	SIGN	1.25643188352467	POSSIBLE_DEG
solea_v4.0_unigene515871	ENSDARG00000103295	553969	cyp3a65	-1.64277732486326	0.00247759923983161	9.03603378047834e-06	-1.63516317497541	0.000918194940944639	2.99723549019721e-06	-1.70168533855582	0.104098719043761	0.000375350831467457	-1.65531996627778	0.0125105867445561	0.987489413255444	TRUE	TRUE	FALSE	TRUE	3	4.3715379579899e-06	SIGN	-1.65873645116807	POSSIBLE_DEG
solea_v4.0_unigene330436	NA	NA	NA	-1.68232292504638	0.00244631290177792	8.75485227589251e-06	-1.67069451232847	0.00114869569267566	3.9536079674702e-06	-1.62528181194708	0.122020393993527	0.000524538219364325	-1.69425057907981	0.00930376046810621	0.990696239531894	TRUE	TRUE	FALSE	TRUE	3	4.65691861041417e-06	SIGN	-1.66813745710043	POSSIBLE_DEG
solea_v4.0_unigene231501	NA	NA	NA	-2.53671515399633	0.000479369845042809	1.20482524673028e-06	-2.52070569145062	0.00173485809298587	6.75300212383697e-06	-2.60961780164591	0.239485530872872	0.00250647831205048	-2.51384759369856	0.0163193089235574	0.983680691076443	TRUE	TRUE	FALSE	TRUE	3	4.73182697379624e-06	SIGN	-2.54522156019786	POSSIBLE_DEG
solea_v4.0_unigene21169	NA	NA	NA	-2.40838820854173	0.00330204431801387	1.27381788482555e-05	-2.38256646456174	0.000682267644850396	2.1618762528551e-06	-2.25444571119714	0.293064368821713	0.00457586098270465	-2.3873417056915	0.00503215893468123	0.994967841065319	TRUE	TRUE	FALSE	TRUE	3	4.82149090221919e-06	SIGN	-2.35818552249803	POSSIBLE_DEG
solea_v4.0_unigene12424	ENSDARG00000076307	100332219	si:zfos-2070c2.3	-1.60964553419113	0.00341102328965444	1.32789908010151e-05	-1.60396494124348	0.000611560852452187	1.87936123853398e-06	-1.65701837779777	0.0906921394216566	0.000272015265338126	-1.59118388912641	0.0176654859187748	0.982334514081225	TRUE	TRUE	FALSE	TRUE	3	4.84588181507415e-06	SIGN	-1.6154531855897	POSSIBLE_DEG
solea_v4.0_unigene2777	ENSDARG00000036481	407646	tcn2	-1.1957495766492	0.0036184687843114	1.41359951961243e-05	-1.19037791383482	0.00238509806849505	1.00007526534545e-05	-1.19660027674359	0.0897777602562615	0.000263630283337152	-1.18997693531966	0.00462738774579241	0.995372612254208	TRUE	TRUE	FALSE	TRUE	3	5.14566290276057e-06	SIGN	-1.19317617563682	POSSIBLE_DEG
solea_v4.0_unigene618416	NA	NA	NA	-2.47053121318438	0.00101917995034315	2.89567443444623e-06	-2.45572718984343	0.00237998055549596	9.94678899684177e-06	-2.78155182619302	0.156299347237656	0.000928498137049332	-2.43226771495353	0.00949480345567122	0.990505196544329	TRUE	TRUE	FALSE	TRUE	3	5.16321469330804e-06	SIGN	-2.53501948604359	POSSIBLE_DEG
solea_v4.0_unigene23591	ENSDARG00000114983	791484	rbp1.1	1.38201926430106	0.00632079813400939	2.81465419782686e-05	1.38540527263045	0.00296842062228794	1.30142319373155e-05	1.39655642336517	0.13963859708857	0.000697834018921993	1.38811744455772	0.00138405983978018	0.99861594016022	TRUE	TRUE	FALSE	TRUE	3	5.19570553426402e-06	SIGN	1.3880246012136	POSSIBLE_DEG
solea_v4.0_unigene25081	ENSDARG00000076563	436896	rarres3l	-1.35442837705171	0.00266981648269987	9.81000469677587e-06	-1.34769916245483	0.00152139895695562	5.58963518610518e-06	-1.29725816224856	0.122020393993527	0.000528298959202755	-1.36063916218502	0.00746470508949437	0.992535294910506	TRUE	TRUE	FALSE	TRUE	3	5.28546526147055e-06	SIGN	-1.34000621598503	POSSIBLE_DEG
solea_v4.0_unigene2191	ENSDARG00000062096	768158	pm20d1.2	1.46365240004956	0.0031380867819895	1.20021349691576e-05	1.46649159905161	0.00278915816497536	1.20770356976556e-05	1.39002556810746	0.156098400091206	0.000921418931550287	1.46746801395733	0.00280460579563424	0.997195394204366	TRUE	TRUE	FALSE	TRUE	3	5.44617931041336e-06	SIGN	1.44690939529149	POSSIBLE_DEG
solea_v4.0_unigene569273	NA	NA	NA	-3.67795297497733	0.000794472670621496	2.17042350154078e-06	-3.61929199806605	0.0010495125574233	3.51189719011581e-06	-3.76588549655272	0.483711703218914	0.0200520463294769	-3.73460355222771	0.0108248969053215	0.989175103094678	TRUE	TRUE	FALSE	TRUE	3	6.08743195696073e-06	SIGN	-3.69943350545595	POSSIBLE_DEG
solea_v4.0_unigene71026	NA	NA	NA	-2.15251124697508	0.00519578137286703	2.22142027579584e-05	-2.12860767867421	0.0004510164710714	1.28743928942626e-06	-2.1359788674649	0.222722382552546	0.00216601208832624	-2.1820978639934	0.00848639059146405	0.991513609408536	TRUE	TRUE	FALSE	TRUE	3	6.16261822297822e-06	SIGN	-2.1497989142769	POSSIBLE_DEG
solea_v4.0_unigene96999	ENSDARG00000042953	492484	cyp2n13	1.87713771492877	0.00176056099815058	5.6994762469326e-06	1.87626493690731	0.000512731684311211	1.51963035217959e-06	1.84570804100773	0.180943239263372	0.00131710425665881	1.8587953649687	0.0273926594920936	0.972607340507906	TRUE	TRUE	FALSE	TRUE	3	6.21592194434894e-06	SIGN	1.86447651445313	POSSIBLE_DEG
solea_v4.0_unigene1361	ENSDARG00000013771	337572	ctss2.2	-1.59391045517295	0.00231057773064017	8.04815420663093e-06	-1.588394473286	0.00278915816497536	1.21140212855234e-05	-1.73577976677632	0.073097319650036	0.000183422858161162	-1.58309732974418	0.0100750947370194	0.989924905262981	TRUE	TRUE	FALSE	TRUE	3	6.53649205080578e-06	SIGN	-1.62529550624486	POSSIBLE_DEG
solea_v4.0_unigene97916	ENSDARG00000021494	322358	hnf4a	-1.27485256613373	0.00481583304058393	2.05239780445326e-05	-1.26854252377722	0.00117937191946616	4.10751382143315e-06	-1.28180118034845	0.0774692409782147	0.000212673524408555	-1.26988088771973	0.0109454231148525	0.989054576885148	TRUE	TRUE	FALSE	TRUE	3	6.6182907074961e-06	SIGN	-1.27376928949478	POSSIBLE_DEG
solea_v4.0_unigene27483	ENSDARG00000012694	321046	c3a.1	-1.24202827740361	0.00330204431801387	1.27645308909823e-05	-1.23690840200938	0.00338885694736035	1.55055120718647e-05	-1.19175954711353	0.110940550693841	0.000428095834308544	-1.24095092714801	0.00438736883464486	0.995612631165355	TRUE	TRUE	FALSE	TRUE	3	7.34940883599682e-06	SIGN	-1.22791178841863	POSSIBLE_DEG
solea_v4.0_unigene430358	ENSDARG00000013749	445054	slc25a55b	-1.17401347415497	0.0064415775982404	2.91243178436746e-05	-1.16671016337755	0.00364352922376205	1.70360260194505e-05	-1.14699156482579	0.105598766425443	0.000386761305214545	-1.17574957550443	0.00230587620565592	0.997694123794344	TRUE	TRUE	FALSE	TRUE	3	7.65625337133296e-06	SIGN	-1.16586619446569	POSSIBLE_DEG
solea_v4.0_unigene429869	ENSDARG00000042953	492484	cyp2n13	2.07105876823105	0.00216584346458967	7.42568139999189e-06	2.05995964271276	0.000498847856924924	1.46925247620086e-06	1.94235981541839	0.278950322207824	0.00389753991038425	2.11197041651279	0.019138346256437	0.980861653743563	TRUE	TRUE	FALSE	TRUE	3	7.71672922151326e-06	SIGN	2.04633716071875	POSSIBLE_DEG
solea_v4.0_unigene691993	ENSDARG00000115616	NA	NA	-2.16011827293318	0.0015450599196837	4.74857574791123e-06	-2.14551528829392	0.00315151564977489	1.39891362139508e-05	-2.35168953994797	0.123637279366496	0.000543742627477386	-2.1321515269468	0.00983953484391531	0.990160465156085	TRUE	TRUE	FALSE	TRUE	3	7.89344652579416e-06	SIGN	-2.19736865703047	POSSIBLE_DEG
solea_v4.0_unigene8169	NA	NA	NA	-1.42623620145042	0.00445561181465873	1.82451070909037e-05	-1.4210175751091	0.00148977276732603	5.41239816038247e-06	-1.41785909780308	0.105968621219942	0.000393035571098327	-1.41837942429855	0.0085826015335646	0.991417398466435	TRUE	TRUE	FALSE	TRUE	3	8.02174255581096e-06	SIGN	-1.42087307466529	POSSIBLE_DEG
solea_v4.0_unigene59659	NA	NA	NA	-1.7742418870644	0.0212170078608095	0.000125489549150112	-1.76788562401313	0.0641701679706823	0.000722576464491524	-2.14126785769905	0.13963859708857	0.000699938062628967	-1.77509370784344	3.32621373523301e-05	0.999966737862648	TRUE	FALSE	FALSE	TRUE	2	8.34443186032415e-06	SIGN	-1.864622269155	POSSIBLE_DEG
solea_v4.0_unigene281938	NA	NA	NA	-1.1695346013439	0.00757173920263678	3.53718095767157e-05	-1.16432197896181	0.00544976317853305	2.77635202971008e-05	-1.1692830396147	0.110940550693841	0.000423647125465877	-1.16422634193394	0.00143062058647803	0.998569379413522	TRUE	TRUE	FALSE	TRUE	3	8.59658272608478e-06	SIGN	-1.16684149046359	POSSIBLE_DEG
solea_v4.0_unigene440582	ENSDARG00000012694	321046	c3a.1	-1.6831869301322	0.00227682675127977	7.83729242746796e-06	-1.67676522236058	0.00575930156248864	2.98910716602112e-05	-1.63007982624098	0.166279967707125	0.0010981592204372	-1.67867210002248	0.00309062872113908	0.996909371278861	TRUE	TRUE	FALSE	TRUE	3	8.80761950294789e-06	SIGN	-1.66717601968906	POSSIBLE_DEG
solea_v4.0_unigene96950	ENSDARG00000092731	751750	mhc1uka	-2.35221807693047	0.00163564825058018	5.20572665089242e-06	-2.33359018810286	0.000944566299399065	3.09621961915642e-06	-2.18536501011522	0.301741678132091	0.00493307276621704	-2.35803812870894	0.0145851163831744	0.985414883616826	TRUE	TRUE	FALSE	TRUE	3	8.87472591202731e-06	SIGN	-2.30730285096437	POSSIBLE_DEG
solea_v4.0_unigene287292	ENSDARG00000069018	394148	cyp7a1	-1.87305630754692	0.00452590817202985	1.87938106557537e-05	-1.86475283031391	0.00179796294665197	7.02319683601435e-06	-1.95206885850466	0.145064828337306	0.000754505356628989	-1.84209653190968	0.0063496406295025	0.993650359370498	TRUE	TRUE	FALSE	TRUE	3	9.64033343319545e-06	SIGN	-1.88299363206879	POSSIBLE_DEG
solea_v4.0_unigene6618	ENSDARG00000058944	100001826	si:dkey-8e10.3	-2.10608494418031	0.00247267182851974	8.91673650410759e-06	-2.0943539534894	0.00305531098050983	1.35203676425582e-05	-2.23682846151351	0.159398459522867	0.000996169563519418	-2.08623646919536	0.00637268242352995	0.99362731757647	TRUE	TRUE	FALSE	TRUE	3	9.83496463243509e-06	SIGN	-2.13087595709464	POSSIBLE_DEG
solea_v4.0_unigene456864	ENSDARG00000013430	322228	bhmt	-1.52575363474629	0.00773060865513098	3.63251700933636e-05	-1.51937410023728	0.0100481547737101	6.01102447639897e-05	-1.65471652086083	0.104098719043761	0.000374453931866187	-1.52191772131088	0.00103311186594557	0.998966888134054	TRUE	TRUE	FALSE	TRUE	3	1.05690873538977e-05	SIGN	-1.55544049428882	POSSIBLE_DEG
solea_v4.0_unigene326149	ENSDARG00000070426	563855	chac1	1.0749293892384	0.0045284693851983	1.89900162719868e-05	1.07964335810519	0.00192228452340651	7.58758522289197e-06	1.08990773551472	0.073097319650036	0.000181831606336855	1.07119170071617	0.0133633413409977	0.986636658659002	TRUE	TRUE	FALSE	TRUE	3	1.07289886190333e-05	SIGN	1.07891804589362	POSSIBLE_DEG
solea_v4.0_unigene3788	ENSDARG00000020952	100000223	si:ch211-214j8.1	-1.7000865503806	0.00459374260747534	1.93892344617449e-05	-1.69199652693556	0.00726661633628466	3.96990662621231e-05	-1.94662306173233	0.0994260103835104	0.000329985119892826	-1.68221079520251	0.00266407215862896	0.997335927841371	TRUE	TRUE	FALSE	TRUE	3	1.10899999167004e-05	SIGN	-1.75522923356275	POSSIBLE_DEG
solea_v4.0_unigene37228	ENSDARG00000071701	559821	zgc:162941	-1.39005450697497	0.00742609255695067	3.44885392419406e-05	-1.38470042241363	0.00573762992635124	2.96218653067016e-05	-1.50908254631902	0.0838566872834828	0.000234790019983255	-1.38111583275302	0.00253464123158076	0.997465358768419	TRUE	TRUE	FALSE	TRUE	3	1.13173499555799e-05	SIGN	-1.41623832711516	POSSIBLE_DEG
solea_v4.0_unigene26825	NA	NA	NA	-1.69077340235	0.0154104749421766	8.44103928726363e-05	-1.68228617147616	0.00106354932902268	3.58791925739381e-06	-1.69496122695865	0.156098400091206	0.000920502447824671	-1.67662260138681	0.00360060952128904	0.996399390478711	TRUE	TRUE	FALSE	TRUE	3	1.14819080872099e-05	SIGN	-1.68616085054291	POSSIBLE_DEG
solea_v4.0_unigene71411	NA	NA	NA	-1.41392766915083	0.00641461145056635	2.8914775214617e-05	-1.40810939100513	0.00165841451939601	6.38749053457088e-06	-1.41491508120982	0.105437272413125	0.00038305741100962	-1.40166928366529	0.0083643483083764	0.991635651691624	TRUE	TRUE	FALSE	TRUE	3	1.16611175247396e-05	SIGN	-1.40965535625777	POSSIBLE_DEG
solea_v4.0_unigene19595	ENSDARG00000102558	393758	pde6ha	2.02844782862648	0.00100349958728947	2.82370903825527e-06	2.02721499323195	0.0014586901389348	5.27955101708242e-06	1.81502497184528	0.332900281491171	0.00618624575489333	2.04920957143071	0.0212935363280042	0.978706463671996	TRUE	TRUE	FALSE	TRUE	3	1.26991884427086e-05	SIGN	1.97997434128361	POSSIBLE_DEG
solea_v4.0_unigene584215	ENSDARG00000036834	550522	krt92	0.766464639988495	0.208909912215264	0.0031646259500015	0.771706821716608	0.255952735438364	0.00618051274200565	0.809080660258601	0.28409989694602	0.00407963227145001	0.764263303693253	7.15175594412365e-07	0.999999284824406	FALSE	FALSE	FALSE	FALSE	0	1.3202635976699e-05	SIGN	0.777878856414239	NOT_DEG
solea_v4.0_unigene2061	NA	NA	NA	-1.1568356463081	0.0630211825224462	0.000559907167820526	-1.15182962708927	0.0915895352094343	0.00119714253787274	-1.28622241168606	0.182529044676016	0.00136069967444039	-1.15824167004594	1.04297525918007e-05	0.999989570247408	FALSE	FALSE	FALSE	TRUE	1	1.33301421671752e-05	SIGN	-1.18828233878234	POSSIBLE_DEG
solea_v4.0_unigene572454	ENSDARG00000036481	407646	tcn2	-1.52967777240683	0.00259697650186354	9.50688716550463e-06	-1.52233117484996	0.0016544555355735	6.30813457637686e-06	-1.48866388650494	0.14023171944871	0.000705159897796784	-1.52309272350127	0.0185296939302945	0.981470306069706	TRUE	TRUE	FALSE	TRUE	3	1.35104125352578e-05	SIGN	-1.51594138931575	POSSIBLE_DEG
solea_v4.0_unigene564118	NA	NA	NA	-2.14835269859644	0.00182035401998711	5.91790977553214e-06	-2.13292692852407	0.00139484314140094	5.01036297838543e-06	-2.03252829648572	0.247828593859461	0.00276989057052219	-2.14172748096214	0.0179538151229816	0.982046184877018	TRUE	TRUE	FALSE	TRUE	3	1.36465935158774e-05	SIGN	-2.11388385114209	POSSIBLE_DEG
solea_v4.0_unigene461608	ENSDARG00000007480	393724	rpe65a	1.58977271407441	0.00473404911376383	2.01107688177758e-05	1.59292316950415	0.00105631150042135	3.54907506594986e-06	1.58620286106408	0.156098400091206	0.000916770690829603	1.57282048519628	0.0145371146594442	0.985462885340556	TRUE	TRUE	FALSE	TRUE	3	1.36974808747973e-05	SIGN	1.58542980745973	POSSIBLE_DEG
solea_v4.0_unigene414371	NA	NA	NA	-1.97380172127577	0.00311628387798528	1.18761791850441e-05	-1.96586572279051	0.0100499874476494	6.03833894946476e-05	-2.264983037463	0.0942986727009556	0.000298458495254457	-1.96607303831448	0.00417098788419812	0.995829012115802	TRUE	TRUE	FALSE	TRUE	3	1.4681260125981e-05	SIGN	-2.04268087996094	POSSIBLE_DEG
solea_v4.0_unigene462980	NA	NA	NA	-1.97875287922962	0.00445561181465873	1.82584592659047e-05	-1.95829748578082	0.00153887040880158	5.69586135440167e-06	-1.85850248394936	0.195394228014309	0.00164508891311781	-1.98605139422139	0.00926982858661118	0.990730171413389	TRUE	TRUE	FALSE	TRUE	3	1.47828598251455e-05	SIGN	-1.9454010607953	POSSIBLE_DEG
solea_v4.0_unigene28662	ENSDARG00000019122	407971	he1.2	1.97643718300614	0.00149757146737012	4.56171286622596e-06	1.97375490078565	0.00112511519523628	3.82634748233107e-06	1.83943963778377	0.25695503098104	0.00302116551799153	2.02851883656322	0.029244825973364	0.970755174026636	TRUE	TRUE	FALSE	TRUE	3	1.50262711571239e-05	SIGN	1.9545376395347	POSSIBLE_DEG
solea_v4.0_unigene38742	ENSDARG00000098618	100144556	erap2	-1.22870008417991	0.00701253754015898	3.19931639335751e-05	-1.22278970920814	0.00444978199698428	2.16359915173581e-05	-1.26898143791121	0.090786009677946	0.000277750606660474	-1.22485416994142	0.00493718129586773	0.995062818704132	TRUE	TRUE	FALSE	TRUE	3	1.63431124372393e-05	SIGN	-1.23633135031017	POSSIBLE_DEG
solea_v4.0_unigene326010	ENSDARG00000057498	553472	habp2	-1.09718280960882	0.0140710722532007	7.43829988387857e-05	-1.09111549557355	0.00859219850504348	4.92880529401404e-05	-1.10534916452133	0.113642774282914	0.00046098452493308	-1.09487781760139	0.00102859816128353	0.998971401838716	TRUE	TRUE	FALSE	TRUE	3	1.64868349994529e-05	SIGN	-1.09713132182627	POSSIBLE_DEG
solea_v4.0_unigene100256	ENSDARG00000054423	57957	slc7a6	-1.79256686100308	0.00541546264468207	2.3597270604073e-05	-1.78617572337078	0.00461470030020512	2.26899778476835e-05	-1.91225352543595	0.125983578778373	0.000566106196895319	-1.76241996984482	0.0046321360490359	0.995367863950964	TRUE	TRUE	FALSE	TRUE	3	1.6929942318287e-05	SIGN	-1.81335401991366	POSSIBLE_DEG
solea_v4.0_unigene427539	NA	NA	NA	-1.72424148938266	0.00739322058942616	3.41338982806218e-05	-1.71476698605476	0.00155440978327038	5.80035365954306e-06	-1.73885716779119	0.144963469507833	0.000738508462876403	-1.70843111278754	0.00897322892195285	0.991026771078047	TRUE	TRUE	FALSE	TRUE	3	1.72864424485412e-05	SIGN	-1.72157418900404	POSSIBLE_DEG
solea_v4.0_unigene562827	ENSDARG00000001656	64280	psmb13a	-1.9950783663567	0.00237410412132406	8.33428621044247e-06	-1.98495289431008	0.00565468069987549	2.91163885962694e-05	-2.32746632860945	0.0634525494382426	0.000120151192620251	-1.97370314921123	0.0185546110177769	0.981445388982223	TRUE	TRUE	FALSE	TRUE	3	1.81178538949964e-05	SIGN	-2.07030018462187	POSSIBLE_DEG
solea_v4.0_unigene327093	ENSDARG00000007024	436604	uox	-1.02506261590037	0.0167474890850978	9.39808213548641e-05	-1.01988778303939	0.00827614430935435	4.65707616462569e-05	-1.04209765082912	0.102164389354211	0.000351631808422376	-1.02030719055221	0.00114142419315844	0.998858575806842	TRUE	TRUE	FALSE	TRUE	3	1.84626203010158e-05	SIGN	-1.02683881008027	POSSIBLE_DEG
solea_v4.0_unigene323795	NA	NA	NA	-0.982906125833065	0.018074109466612	0.000103912542687016	-0.977002776518867	0.00824940760651198	4.63076406609998e-05	-0.983878934521359	0.102251714596449	0.000356812112050608	-0.980207781284283	0.00110672873257611	0.998893271267424	FALSE	FALSE	FALSE	FALSE	0	1.91433365890984e-05	SIGN	-0.980998904539393	NOT_DEG
solea_v4.0_unigene324802	ENSDARG00000092731	751750	mhc1uka	-2.36603889645117	0.00194530617171554	6.4304128393389e-06	-2.34823610564401	0.00687106849488773	3.68811876816979e-05	-2.89922593809943	0.110940550693841	0.000433439845604715	-2.3148492194577	0.0115616761944706	0.988438323805529	TRUE	TRUE	FALSE	TRUE	3	1.94023829978843e-05	SIGN	-2.48208753991308	POSSIBLE_DEG
solea_v4.0_unigene95855	ENSDARG00000057498	553472	habp2	-1.21318094195165	0.00678976331766397	3.07913155686382e-05	-1.20881939136904	0.00173485809298587	6.74070544559395e-06	-1.21322045083879	0.0854393749976446	0.000243801138403999	-1.20461557252186	0.0174961023890896	0.98250389761091	TRUE	TRUE	FALSE	TRUE	3	1.98434406893565e-05	SIGN	-1.20995908917033	POSSIBLE_DEG
solea_v4.0_unigene347943	ENSDARG00000100524	564344	abca3b	-3.81032116455863	0.610617357705228	0.0251911422212112	-4.00107502746303	1.20046043865448e-05	2.11507432135197e-08	-4.98525506786689	0.133328283833099	0.000631887601104734	-3.59486515594186	0.0182225412137301	0.98177745878627	FALSE	TRUE	FALSE	TRUE	2	2.00339765368197e-05	SIGN	-4.0978791039576	POSSIBLE_DEG
solea_v4.0_unigene7976	NA	NA	NA	-2.02335368355675	0.00521218071729938	2.24979047202749e-05	-2.01371473338872	0.00110586352486924	3.74577153075888e-06	-2.17183035675577	0.141804836853725	0.00071854343216373	-1.99388237924747	0.0224155607765744	0.977584439223426	TRUE	TRUE	FALSE	TRUE	3	2.0517776453981e-05	SIGN	-2.05069528823718	POSSIBLE_DEG
solea_v4.0_unigene332599	NA	NA	NA	-4.49646977437633	0.445708090524305	0.0124624631029416	-4.62986898535045	1.41255147388827e-05	2.52733986750842e-08	-5.54391018812386	0.159398459522867	0.000999274661909062	-4.28890123028637	0.018288281791358	0.981711718208642	FALSE	TRUE	FALSE	TRUE	2	2.05476214050565e-05	SIGN	-4.73978754453425	POSSIBLE_DEG
solea_v4.0_unigene571268	NA	NA	NA	-2.30994925114935	0.00450414820716053	1.85804034826658e-05	-2.2928834624132	0.00607015414989146	3.16702252927399e-05	-2.28091782597661	0.304397068958082	0.00511251725855489	-2.27098202552279	0.0023144468452051	0.997685553154795	TRUE	TRUE	FALSE	TRUE	3	2.1400234035432e-05	SIGN	-2.28868314126549	POSSIBLE_DEG
solea_v4.0_unigene69028	ENSDARG00000053136	30400	b2m	-1.96816064400285	0.00594270861463104	2.63005585534628e-05	-1.96058512844548	0.0214334502019695	0.000156322471664391	-2.41234934015049	0.0767390083917047	0.000209620739423098	-1.95967650591447	0.00199762082439059	0.998002379175609	TRUE	TRUE	FALSE	TRUE	3	2.16463825594295e-05	SIGN	-2.07519290462832	POSSIBLE_DEG
solea_v4.0_unigene71294	ENSDARG00000092731	751750	mhc1uka	-1.43877362385018	0.00743256861276501	3.46201409246523e-05	-1.43423778214053	0.00331602272463411	1.5026547656269e-05	-1.56322302767384	0.0926067882292028	0.00028458592064098	-1.41832456211415	0.00858249804273448	0.991417501957266	TRUE	TRUE	FALSE	TRUE	3	2.17054459178759e-05	SIGN	-1.46363974894468	POSSIBLE_DEG
solea_v4.0_unigene23512	NA	NA	NA	-1.70905086569915	0.00411149207208573	1.65113397149695e-05	-1.70077410249906	0.00421240218522674	2.03091900977237e-05	-1.7794015990409	0.15316342795296	0.000840948113649696	-1.68915094952838	0.00834250720954388	0.991657492790456	TRUE	TRUE	FALSE	TRUE	3	2.40482912568628e-05	SIGN	-1.71959437919187	POSSIBLE_DEG
solea_v4.0_unigene327480	ENSDARG00000006848	799852	parp9	-2.75690372910611	0.00467353364973044	1.9789854135645e-05	-2.74372697797896	0.00116766683844068	4.03485133405482e-06	-3.12315152774585	0.208758164142808	0.00193313076592627	-2.65402931089331	0.0200019743115089	0.979998025688491	TRUE	TRUE	FALSE	TRUE	3	2.46461573093776e-05	SIGN	-2.81945288643106	POSSIBLE_DEG
solea_v4.0_unigene591574	NA	NA	NA	-1.55817105143496	0.00453350473645323	1.90730573949596e-05	-1.55255725472408	0.00385730892948195	1.83337682158477e-05	-1.70875794544981	0.073097319650036	0.000184622163060448	-1.54470616584433	0.0180629668390181	0.981937033160982	TRUE	TRUE	FALSE	TRUE	3	2.49206162477757e-05	SIGN	-1.5910481043633	POSSIBLE_DEG
solea_v4.0_unigene33623	ENSDARG00000031885	64279	psmb12	-1.22211730131097	0.00638571986649316	2.8522864625159e-05	-1.21435691796661	0.0023996747697339	1.00946478150981e-05	-1.20230000896709	0.0986881116225775	0.000324840336274925	-1.22345792630489	0.0158995553049995	0.984100444695	TRUE	TRUE	FALSE	TRUE	3	2.57830500139398e-05	SIGN	-1.21555803863739	POSSIBLE_DEG
solea_v4.0_unigene33518	ENSDARG00000069018	394148	cyp7a1	-1.91140079706131	0.00966937045659188	4.76805138006211e-05	-1.91051596536841	0.00131904768087483	4.65070662420377e-06	-2.00972974018555	0.148817864660961	0.000802860763771794	-1.86630251833229	0.0131850820155427	0.986814917984457	TRUE	TRUE	FALSE	TRUE	3	2.66636995428594e-05	SIGN	-1.92448725523689	POSSIBLE_DEG
solea_v4.0_unigene97094	ENSDARG00000022183	436894	gsto1	1.70554710944215	0.00338728418954771	1.31403066539845e-05	1.71012736571175	0.00264835915197711	1.1293613529715e-05	1.92565528577146	0.101837977425657	0.000343553825261037	1.67060862263459	0.0275227016066513	0.972477298393349	TRUE	TRUE	FALSE	TRUE	3	2.67685931259251e-05	SIGN	1.75298459588999	POSSIBLE_DEG
solea_v4.0_unigene186952	ENSDARG00000058730	562840	rdh10a	2.19713191289756	0.00445561181465873	1.81466249797941e-05	2.20420065996007	0.000614813965752319	1.89775538822984e-06	2.2642204450507	0.221538325368722	0.00213872957571394	2.10781453634257	0.0424228999829834	0.957577100017017	TRUE	TRUE	FALSE	TRUE	3	2.7304859067976e-05	SIGN	2.19334188856272	POSSIBLE_DEG
solea_v4.0_unigene28510	ENSDARG00000020028	555623	cps1	1.17559145047754	0.0036448317805357	1.42887721593485e-05	1.18156240996612	0.00217853456862762	8.80732934036869e-06	1.17998791997107	0.093680108370384	0.000290443265909245	1.17048706469862	0.0349208459020125	0.965079154097988	TRUE	TRUE	FALSE	TRUE	3	2.75098612641126e-05	SIGN	1.17690721127834	POSSIBLE_DEG
solea_v4.0_unigene442605	ENSDARG00000013561	394000	pgm1	-1.50275663050902	0.00737210601149132	3.39357145415533e-05	-1.4910592189073	0.00273997059580231	1.17881193940987e-05	-1.44867087691782	0.156098400091206	0.000915158468500861	-1.52844321131712	0.00841508938946811	0.991584910610532	TRUE	TRUE	FALSE	TRUE	3	2.80039525492104e-05	SIGN	-1.49273248441281	POSSIBLE_DEG
solea_v4.0_unigene326756	NA	NA	NA	-2.65385652101439	0.0021273658867805	7.20749623975148e-06	-2.63466478955412	0.00282861050132692	1.23240060358016e-05	-2.83291572664146	0.233375826352836	0.0024150736719206	-2.75987547674888	0.0190893392876388	0.980910660712361	TRUE	TRUE	FALSE	TRUE	3	2.8246485956069e-05	SIGN	-2.72032812848972	POSSIBLE_DEG
solea_v4.0_unigene325961	ENSDARG00000030094	550381	malb	-1.05108661499902	0.0123551649290039	6.34558867530697e-05	-1.04345271032147	0.00331602272463411	1.50680445218342e-05	-1.03095873353892	0.0942986727009556	0.000298800716590706	-1.05792002863172	0.00697636058881201	0.993023639411188	TRUE	TRUE	FALSE	TRUE	3	2.83742635667527e-05	SIGN	-1.04585452187278	POSSIBLE_DEG
solea_v4.0_unigene44779	ENSDARG00000103295	553969	cyp3a65	-1.47448300925981	0.00980853664563091	4.85007344140528e-05	-1.46902658043472	0.00218026869894186	8.87389639407069e-06	-1.47839427857238	0.119127495398043	0.000502285535709985	-1.46414864338459	0.0111604231338692	0.988839576866131	TRUE	TRUE	FALSE	TRUE	3	2.96736633154728e-05	SIGN	-1.47151312791288	POSSIBLE_DEG
solea_v4.0_unigene96141	ENSDARG00000043719	494039	c3a.6	-2.39428186021931	0.0023305133580629	8.14942725162348e-06	-2.3779556004804	0.00302967202929879	1.33655307573857e-05	-2.17965970449189	0.370556788671544	0.00850182433971658	-2.40107144731574	0.0111654787309468	0.988834521269053	TRUE	TRUE	FALSE	TRUE	3	3.03551331396158e-05	SIGN	-2.33824215312684	POSSIBLE_DEG
solea_v4.0_unigene467277	NA	NA	NA	-1.74354396755067	0.0171492469806347	9.674546849434e-05	-1.73206826139837	0.00355453341684006	1.65062944633844e-05	-1.82403989639056	0.176180743508445	0.00124536614795858	-1.74312312275911	0.00279593106227238	0.997204068937728	TRUE	TRUE	FALSE	TRUE	3	3.10616810552103e-05	SIGN	-1.76069381202468	POSSIBLE_DEG
solea_v4.0_unigene66085	ENSDARG00000111030	100148235	si:ch211-66i15.5	-2.79338032202848	0.00247759923983161	9.00317826444299e-06	-2.77137786503577	0.00328603436557511	1.47709088922939e-05	-3.14443026430466	0.221538325368722	0.00213243394675356	-2.69192682831991	0.0167720036538989	0.983227996346101	TRUE	TRUE	FALSE	TRUE	3	3.12553652138358e-05	SIGN	-2.85027881992221	POSSIBLE_DEG
solea_v4.0_unigene692434	ENSDARG00000009087	58113	cd74a	-1.57218896256255	0.00906528601040902	4.39906715930436e-05	-1.5657069544985	0.00682983409129623	3.6473293493271e-05	-1.567762321307	0.176819769415901	0.00126546511293732	-1.55394827662861	0.0028169637386094	0.997183036261391	TRUE	TRUE	FALSE	TRUE	3	3.17635184274017e-05	SIGN	-1.56490162874917	POSSIBLE_DEG
solea_v4.0_unigene602451	ENSDARG00000001656	64280	psmb13a	-1.73856247336156	0.00994885027462305	4.96022394819955e-05	-1.73119234243204	0.00160949262078364	6.07350669056548e-06	-1.79060936353375	0.145064828337306	0.000741944330980603	-1.71496922402113	0.0134168034903756	0.986583196509624	TRUE	TRUE	FALSE	TRUE	3	3.20444708635367e-05	SIGN	-1.74383335083712	POSSIBLE_DEG
solea_v4.0_unigene509156	NA	NA	NA	-2.0421059351287	0.00897082661124226	4.31330979409264e-05	-2.03222352609991	0.00220281499050559	9.05592023904533e-06	-2.05897315870753	0.222350203432072	0.00215617471948825	-2.01441039031489	0.00743808598051598	0.992561914019484	TRUE	TRUE	FALSE	TRUE	3	3.33441879956837e-05	SIGN	-2.03692825256276	POSSIBLE_DEG
solea_v4.0_unigene592503	NA	NA	NA	4.03810955108331	0.324297388118302	0.00677751374586461	3.91488219345878	0.0161302825572138	0.000109052404029404	3.39260428568993	0.662050014151323	0.0808417299816913	3.93117936052381	1.07033269484136e-05	0.999989296673052	FALSE	TRUE	FALSE	TRUE	2	3.70455250473797e-05	SIGN	3.81919384768896	POSSIBLE_DEG
solea_v4.0_unigene186798	ENSDARG00000010347	550266	acer1	-1.55081893450658	0.012369275670981	6.36973176516527e-05	-1.5426645584545	0.00135891260401524	4.86273819266006e-06	-1.54587561737702	0.133328283833099	0.000630842783757266	-1.54800163086376	0.0166633073689274	0.983336692631073	TRUE	TRUE	FALSE	TRUE	3	3.72759932848509e-05	SIGN	-1.54684018530047	POSSIBLE_DEG
solea_v4.0_unigene329688	NA	NA	NA	-2.00256738093386	0.00297714360729709	1.12239155788769e-05	-1.99477183878164	0.00856252123844495	4.90008659042085e-05	-2.23736768027494	0.123230395774161	0.000538379713913444	-1.99491641374402	0.0120404292967591	0.987959570703241	TRUE	TRUE	FALSE	TRUE	3	3.76754402162096e-05	SIGN	-2.05740582843362	POSSIBLE_DEG
solea_v4.0_unigene429231	ENSDARG00000053462	NA	NA	-1.13413785588854	0.00906528601040902	4.37735796776234e-05	-1.12895150428766	0.00849154841127529	4.8248231979181e-05	-1.09948542295921	0.128261402777932	0.000589161363337688	-1.13096731854387	0.00419175574022113	0.995808244259779	TRUE	TRUE	FALSE	TRUE	3	4.06161732844225e-05	SIGN	-1.12338552541982	POSSIBLE_DEG
solea_v4.0_unigene340528	NA	NA	NA	-3.58477008851367	0.00520958779336676	2.24155521166869e-05	-3.53765446595153	0.0027409993424484	1.18299820016348e-05	-4.06230488629221	0.316237147560703	0.00560431079430097	-3.34683552072792	0.00966901752113847	0.990330982478862	TRUE	TRUE	FALSE	TRUE	3	4.24708601063162e-05	SIGN	-3.63289124037133	POSSIBLE_DEG
solea_v4.0_unigene97971	ENSDARG00000062080	562011	shc2	-1.24510050738564	0.0118419936634454	6.00114692064944e-05	-1.23499202799307	0.00193183227147153	7.6516568382581e-06	-1.21809171583554	0.105598766425443	0.000387692583991399	-1.25659602763139	0.0185471794570899	0.98145282054291	TRUE	TRUE	FALSE	TRUE	3	4.33959528233758e-05	SIGN	-1.23869506971141	POSSIBLE_DEG
solea_v4.0_unigene331358	ENSDARG00000013561	394000	pgm1	-1.87337340844817	0.00686487244532544	3.12257034557687e-05	-1.85337917664514	0.00273997059580231	1.17879894772185e-05	-1.65705441456397	0.286043781646105	0.00417515121644477	-1.91472673450328	0.00843098324161995	0.99156901675838	TRUE	TRUE	FALSE	TRUE	3	4.38445838815306e-05	SIGN	-1.82463343354014	POSSIBLE_DEG
solea_v4.0_unigene64193	ENSDARG00000092578	100329522	si:ch211-222e20.4	-1.66195482107356	0.00449190613806252	1.84685455006463e-05	-1.6532856533879	0.00535849947330077	2.72253957969855e-05	-1.55762274880266	0.227577898265966	0.00227320572389292	-1.66162946729112	0.00835919430289789	0.991640805697102	TRUE	TRUE	FALSE	TRUE	3	4.41892004144502e-05	SIGN	-1.63362317263881	POSSIBLE_DEG
solea_v4.0_unigene563288	NA	NA	NA	-2.40093483793792	0.00720731630453686	3.29802478113326e-05	-2.38511760502508	0.00532516663499228	2.68907516495517e-05	-2.66183564261768	0.252039879074703	0.00288814699514697	-2.33486593774028	0.004798528201442	0.995201471798558	TRUE	TRUE	FALSE	TRUE	3	4.46937164517517e-05	SIGN	-2.44568850583024	POSSIBLE_DEG
solea_v4.0_unigene75481	ENSDARG00000053222	550449	asb5b	-1.31193718477594	0.0159672240414187	8.81142825709016e-05	-1.30290624747476	0.00352126307024176	1.62556089124345e-05	-1.30527060904273	0.128261402777932	0.000592107763756246	-1.324560928868	0.00688772849282349	0.993112271507177	TRUE	TRUE	FALSE	TRUE	3	4.72880439308906e-05	SIGN	-1.31116874254036	POSSIBLE_DEG
solea_v4.0_unigene11737	NA	NA	NA	-1.35077724046821	0.0099470338569583	4.94573115864555e-05	-1.34435086264072	0.00497157643044974	2.47163066048009e-05	-1.37672952684267	0.121744421684519	0.000518790165747982	-1.35106320009863	0.00835908729761325	0.991640912702387	TRUE	TRUE	FALSE	TRUE	3	4.78072847450189e-05	SIGN	-1.35573020751255	POSSIBLE_DEG
solea_v4.0_unigene25691	NA	NA	NA	-1.86230078780832	0.00799557860850442	3.80070941518056e-05	-1.84186095043548	0.00302967202929879	1.33456502714818e-05	-1.70588160794502	0.224794488050462	0.0022228609386964	-1.88153229795489	0.0101827925905619	0.989817207409438	TRUE	TRUE	FALSE	TRUE	3	5.18239236388541e-05	SIGN	-1.82289391103593	POSSIBLE_DEG
solea_v4.0_unigene32731	NA	NA	NA	1.35842929313149	0.0163054117911891	9.06487262360359e-05	1.35919254823434	0.00361872803069676	1.68538216325115e-05	1.32520170526125	0.176180743508445	0.00125213182740023	1.37096713743495	0.00536110528364153	0.994638894716358	TRUE	TRUE	FALSE	TRUE	3	5.20429636891242e-05	SIGN	1.35344767101551	POSSIBLE_DEG
solea_v4.0_unigene563487	ENSDARG00000103775	100332237	thbs1a	-1.20089725392684	0.0138479486318517	7.30143585063964e-05	-1.19274104177132	0.0045576807630913	2.22228721802804e-05	-1.17896336721068	0.118119546550151	0.000495277063945483	-1.20845226602914	0.00835041181776974	0.99164958818223	TRUE	TRUE	FALSE	TRUE	3	5.70565636280137e-05	SIGN	-1.1952634822345	POSSIBLE_DEG
solea_v4.0_unigene630751	ENSDARG00000063911	140519	ATP6	0.423022629142231	0.794048053326617	0.0498171359932406	0.428458497038085	0.810970543719957	0.0916449769689952	0.420648178317514	0.569297789538914	0.0414383726750477	0.423504672926954	1.81897942264087e-07	0.999999818102058	FALSE	FALSE	FALSE	FALSE	0	6.04085367746987e-05	SIGN	0.423908494356196	NOT_DEG
solea_v4.0_unigene102480	NA	NA	NA	-1.72289330982605	0.0224441980237734	0.00013489389460941	-1.71646560942516	0.0018597401205858	7.28991101258077e-06	-1.74949118096501	0.176180743508445	0.00121982674592744	-1.70124280345529	0.00912175086619516	0.990878249133805	TRUE	TRUE	FALSE	TRUE	3	6.07063960014478e-05	SIGN	-1.72252322591788	POSSIBLE_DEG
solea_v4.0_unigene5495	ENSDARG00000101047	406376	rtcb	1.00672082307725	0.0239563483741737	0.000146600063812234	1.01183582245349	0.0102889176609126	6.21126460538313e-05	1.00656768781909	0.133337043800016	0.000633750238911806	1.00604221259074	0.00205097480766414	0.997949025192336	TRUE	TRUE	FALSE	TRUE	3	6.09514771228646e-05	SIGN	1.00779163648514	POSSIBLE_DEG
solea_v4.0_unigene509820	ENSDARG00000040445	791754	si:ch211-219a4.3	-1.48007295864166	0.00761217545710137	3.56646885189768e-05	-1.47627651794276	0.00397139034769403	1.89302379412598e-05	-1.55350039226341	0.102352000553352	0.000362063020108966	-1.46085025290562	0.0221468137103733	0.977853186289627	TRUE	TRUE	FALSE	TRUE	3	6.17907419523193e-05	SIGN	-1.49267503043836	POSSIBLE_DEG
solea_v4.0_unigene289129	ENSDARG00000021366	335231	fbp1a	-4.17502300544033	0.693466210694717	0.0340628132286768	-4.29855622633072	7.99604823685727e-05	1.79104840521271e-07	-5.82573892103004	0.128261402777932	0.000586019428796657	-4.06157624512248	0.0108197769718948	0.989180223028105	FALSE	TRUE	FALSE	TRUE	2	6.80261576018078e-05	SIGN	-4.59022359948089	POSSIBLE_DEG
solea_v4.0_unigene430245	ENSDARG00000000241	58153	slc40a1	-1.47462781505927	0.00945991403065496	4.63892299717949e-05	-1.47099018842093	0.00497612657601903	2.48748559326791e-05	-1.58269052900378	0.0975557092345792	0.000316950024356988	-1.4545241690118	0.0179466428189564	0.982053357181044	TRUE	TRUE	FALSE	TRUE	3	7.20041298621727e-05	SIGN	-1.49570817537395	POSSIBLE_DEG
solea_v4.0_unigene71284	ENSDARG00000075963	30757	mhc1uba	-2.04686674424477	0.00779046603792869	3.67128465500881e-05	-2.03445340860986	0.0255474026601409	0.000196207266505761	-2.39277842691278	0.156098400091206	0.000885480059367219	-2.01711777696345	0.00284326437430327	0.997156735625697	TRUE	TRUE	FALSE	TRUE	3	7.62564905860913e-05	SIGN	-2.12280408918272	POSSIBLE_DEG
solea_v4.0_unigene29161	ENSDARG00000061383	563663	serpinf2b	-0.98946439488612	0.015131900601366	8.26778161229685e-05	-0.982358542021149	0.00817759599949358	4.57928399113917e-05	-0.965299655880598	0.105968621219942	0.000393671756174442	-0.994140017948937	0.00680408692828338	0.993195913071717	FALSE	FALSE	FALSE	FALSE	0	7.68895126372371e-05	SIGN	-0.982815652684201	NOT_DEG
solea_v4.0_unigene100071	NA	NA	NA	-1.63921872269791	0.0157325178576477	8.6389271520911e-05	-1.62210840638047	0.0063069850554406	3.30781411596923e-05	-1.49424794319521	0.24415889109371	0.00266778361411923	-1.67548867073552	0.0037083741327657	0.996291625867234	TRUE	TRUE	FALSE	TRUE	3	7.73315222505075e-05	SIGN	-1.60776593575228	POSSIBLE_DEG
solea_v4.0_unigene40631	ENSDARG00000098529	415165	ccne2	1.91154117036627	0.0111484584547932	5.58877221777255e-05	1.91512307380354	0.00114037804159515	3.9094047617409e-06	1.91237376249669	0.239731726779351	0.00251830732107687	1.86912921032699	0.0298139555460804	0.97018604445392	TRUE	TRUE	FALSE	TRUE	3	7.80613243050924e-05	SIGN	1.90204180424837	POSSIBLE_DEG
solea_v4.0_unigene440611	ENSDARG00000007024	436604	uox	-1.17116881496597	0.0144171644312383	7.70451258768943e-05	-1.16694617231704	0.00575930156248864	2.98764296048011e-05	-1.18102632942083	0.111481473597925	0.000450694731892672	-1.16500995569989	0.0104025365052106	0.989597463494789	TRUE	TRUE	FALSE	TRUE	3	8.18943056078803e-05	SIGN	-1.17103781810093	POSSIBLE_DEG
solea_v4.0_unigene281426	ENSDARG00000092731	751750	mhc1uka	-2.20596830683406	0.0111754161465896	5.6175513146539e-05	-2.19803454150895	0.0024841161465602	1.04837932350015e-05	-2.34858660962388	0.204303254858298	0.00181374702129142	-2.14699477327138	0.0178258008750267	0.982174199124973	TRUE	TRUE	FALSE	TRUE	3	8.52592612404995e-05	SIGN	-2.22489605780957	POSSIBLE_DEG
solea_v4.0_unigene15892	ENSDARG00000099846	563854	si:ch211-154o6.3	1.54686372829112	0.0138479486318517	7.27606875550708e-05	1.54696787878515	0.00497612657601903	2.48359320579575e-05	1.58416551123821	0.194469156626011	0.00162816822611886	1.54440437552115	0.00758387552069595	0.992416124479304	TRUE	TRUE	FALSE	TRUE	3	8.56262783116673e-05	SIGN	1.55560037345891	POSSIBLE_DEG
solea_v4.0_unigene573301	NA	NA	NA	-1.88105676725454	0.00920296814272835	4.4877810473494e-05	-1.86837061256255	0.00322378691015291	1.43979993665406e-05	-1.9143645356019	0.182529044676016	0.00138360790247059	-1.85950947310439	0.0189429219878049	0.981057078012195	TRUE	TRUE	FALSE	TRUE	3	8.62889452980252e-05	SIGN	-1.88082534713085	POSSIBLE_DEG
solea_v4.0_unigene20285	ENSDARG00000042112	799937	dio1	1.08837809115173	0.00890013531107803	4.25500602231599e-05	1.09149934575667	0.00414228205849014	1.98579701781012e-05	1.09750683014186	0.0975557092345792	0.000316079321649132	1.09503381654647	0.0296426559019015	0.970357344098098	TRUE	TRUE	FALSE	TRUE	3	8.9077699448021e-05	SIGN	1.09310452089918	POSSIBLE_DEG
solea_v4.0_unigene460525	ENSDARG00000099399	568167	thrsp	-1.47778417590534	0.013260900345902	6.88322765157666e-05	-1.46632388525065	0.00695910727301422	3.75438405403201e-05	-1.4198960868483	0.176180743508445	0.00125178520486798	-1.50948369317081	0.00664298926882867	0.993357010731171	TRUE	TRUE	FALSE	TRUE	3	9.00379613251897e-05	SIGN	-1.46837196029378	POSSIBLE_DEG
solea_v4.0_unigene18492	ENSDARG00000115208	NA	NA	-2.06669375585132	0.0119859744867576	6.12322864408387e-05	-2.06135328369428	0.00331602272463411	1.50816827690722e-05	-2.16197435764996	0.205312235840761	0.00185796823759091	-2.01098137470976	0.0132645608516859	0.986735439148314	TRUE	TRUE	FALSE	TRUE	3	9.02006414278324e-05	SIGN	-2.07525069297633	POSSIBLE_DEG
solea_v4.0_unigene69698	NA	NA	NA	-1.59970812610734	0.00906528601040902	4.40825830117282e-05	-1.59062668291305	0.00654921774117284	3.47958220265271e-05	-1.60741242551178	0.156098400091206	0.000904227829490358	-1.59384920158388	0.0117457987590963	0.988254201240904	TRUE	TRUE	FALSE	TRUE	3	9.06220957140231e-05	SIGN	-1.59789910902901	POSSIBLE_DEG
solea_v4.0_unigene6269	ENSDARG00000068199	571938	pld3	-1.70633242132189	0.00740231106947722	3.42769803241784e-05	-1.70096799567302	0.00948138480541103	5.59427214436205e-05	-1.73701201935044	0.182529044676016	0.00134769594276725	-1.6989352581986	0.00863864103174328	0.991361358968257	TRUE	TRUE	FALSE	TRUE	3	9.18639916369987e-05	SIGN	-1.71081192363599	POSSIBLE_DEG
solea_v4.0_unigene572199	NA	NA	NA	-2.01129464565537	0.00945991403065496	4.6388506072216e-05	-1.99857259518878	0.0067901687577171	3.61687287857966e-05	-2.14833347088176	0.158892687870913	0.000980937164305879	-1.97987317314184	0.0108953155476412	0.989104684452359	TRUE	TRUE	FALSE	TRUE	3	9.2230288155413e-05	SIGN	-2.03451847121694	POSSIBLE_DEG
solea_v4.0_unigene47269	ENSDARG00000054423	57957	slc7a6	-1.31702383048757	0.0141527896888012	7.50082967839318e-05	-1.31096552422865	0.00829955363828117	4.68158440336278e-05	-1.40704508772804	0.111481473597925	0.000448256253617128	-1.30565828785217	0.00851827425387197	0.991481725746128	TRUE	TRUE	FALSE	TRUE	3	9.24652699437995e-05	SIGN	-1.33517318257411	POSSIBLE_DEG
solea_v4.0_unigene20235	NA	NA	NA	0.884882377110527	0.210725380286677	0.00322853766972485	0.891497561025956	0.197243893582521	0.003946655887272	0.993214319798955	0.263116172045251	0.00330975039203568	0.879113251095848	1.08259731740334e-05	0.999989174026826	FALSE	FALSE	FALSE	FALSE	0	9.71230472183217e-05	SIGN	0.912176877257822	NOT_DEG
solea_v4.0_unigene69329	ENSDARG00000092731	751750	mhc1uka	-2.47372246931936	0.00244631290177792	8.74386694777089e-06	-2.45648448593459	0.0178162704624835	0.000123795632317584	-2.92112325492833	0.156098400091206	0.000893325229933489	-2.43812146899161	0.0175418737769609	0.982458126223039	TRUE	TRUE	FALSE	TRUE	3	9.77644762537046e-05	SIGN	-2.57236291979347	POSSIBLE_DEG
solea_v4.0_unigene337330	NA	NA	NA	-4.42591032496685	0.523355285191268	0.0173497669440148	-4.54827967850464	0.000117413164857599	2.77428432199689e-07	-5.4839101176174	0.194469156626011	0.00162324701098063	-4.2231526276736	0.0109277684652042	0.989072231534796	FALSE	TRUE	FALSE	TRUE	2	0.000105289091437492	SIGN	-4.67031318719062	POSSIBLE_DEG
solea_v4.0_unigene6116	ENSDARG00000104398	100535926	si:ch73-343g19.4	-0.85982981539298	0.0427223382057388	0.000325544581134333	-0.853564683042032	0.0402022346845329	0.000371729419143488	-0.84996122515074	0.14832821248126	0.000798193257271077	-0.861447388190315	0.000515890680995335	0.999484109319005	FALSE	FALSE	FALSE	FALSE	0	0.000105847620521807	SIGN	-0.856200777944017	NOT_DEG
solea_v4.0_unigene107322	NA	NA	NA	-1.16910116870855	0.0269036645632895	0.000172753413176547	-1.16229218525614	0.0116362216372469	7.15175401445172e-05	-1.1489209270915	0.159459681225681	0.00101168815546365	-1.16479048468872	0.00277923474687281	0.997220765253127	TRUE	TRUE	FALSE	TRUE	3	0.000110670218192295	SIGN	-1.16127619143623	POSSIBLE_DEG
solea_v4.0_unigene324588	ENSDARG00000061383	563663	serpinf2b	-0.928393883299399	0.0249938711086751	0.00015363195780442	-0.922949693112277	0.0124496510686977	7.82173469494919e-05	-0.923097845133266	0.110672561354462	0.000418595511575995	-0.930251498673465	0.00415676672526599	0.995843233274734	FALSE	FALSE	FALSE	FALSE	0	0.000113554883269329	SIGN	-0.926173230054602	NOT_DEG
solea_v4.0_unigene432346	ENSDARG00000018459	405857	msrb2	-1.31309430119745	0.0226961490801079	0.000137338224022836	-1.30855440340224	0.00888648047643867	5.12189076451796e-05	-1.39419332222406	0.120330134214178	0.000509476509641139	-1.29620253659735	0.00591552847595156	0.994084471524048	TRUE	TRUE	FALSE	TRUE	3	0.000113826895792302	SIGN	-1.32801114085528	POSSIBLE_DEG
solea_v4.0_unigene7237	NA	NA	NA	-1.89774771952689	0.00590054433538386	2.60333541003017e-05	-1.88737068822313	0.00779726228946848	4.33435643609226e-05	-1.93160012621501	0.195394228014309	0.00164658806950338	-1.89360330270182	0.015998773025773	0.984001226974227	TRUE	TRUE	FALSE	TRUE	3	0.000113995710560429	SIGN	-1.90258045916671	POSSIBLE_DEG
solea_v4.0_unigene93197	ENSDARG00000040295	30314	apoeb	-1.04141954567921	0.0162387596299451	9.00563647879047e-05	-1.03420027717453	0.00746065800717587	4.11667486362327e-05	-1.01011705586085	0.122259006146498	0.000531001870529881	-1.04602592863983	0.00978783544545081	0.990212164554549	TRUE	TRUE	FALSE	TRUE	3	0.000114745978383609	SIGN	-1.0329407018386	POSSIBLE_DEG
solea_v4.0_unigene75626	NA	NA	NA	1.14651958979694	0.0151316333731259	8.23193750625099e-05	1.15331587720172	0.00652117998732393	3.43861519959555e-05	1.19618806071371	0.114471998069169	0.000465911679317813	1.13453598026159	0.0128517174204655	0.987148282579534	TRUE	TRUE	FALSE	TRUE	3	0.000114870938634619	SIGN	1.15763987699349	POSSIBLE_DEG
solea_v4.0_unigene562816	ENSDARG00000111567	678552	f9b	-1.20177327862039	0.0162387596299451	8.98347695938507e-05	-1.19319113006795	0.00513984633095442	2.58336649929829e-05	-1.16076956530066	0.136671800530314	0.000666400327646887	-1.20962423363743	0.0132944359252138	0.986705564074786	TRUE	TRUE	FALSE	TRUE	3	0.00011907220633769	SIGN	-1.19133955190661	POSSIBLE_DEG
solea_v4.0_unigene570818	ENSDARG00000075504	334026	si:dkey-40c23.2	-1.18808357623796	0.0138479486318517	7.29271553359877e-05	-1.18371298456101	0.00564052264338353	2.89664492387315e-05	-1.22244989629907	0.110940550693841	0.000429756121731315	-1.18665772006652	0.0185474078699568	0.981452592130043	TRUE	TRUE	FALSE	TRUE	3	0.000124891244146957	SIGN	-1.19522604429114	POSSIBLE_DEG
solea_v4.0_unigene29076	ENSDARG00000056314	100006972	a2ml	-1.02684854117914	0.0741891727881509	0.00072153274904948	-1.02144356255466	0.141564335865134	0.00230472005615144	-1.02084874664474	0.275456528388315	0.00378078150677245	-1.02989461047113	5.60870614507714e-05	0.999943912938549	FALSE	FALSE	FALSE	TRUE	1	0.000125870649628766	SIGN	-1.02475886521242	POSSIBLE_DEG
solea_v4.0_unigene430578	NA	NA	NA	-2.00968394019586	0.00630509897117629	2.79905088941564e-05	-2.00143584566661	0.0266870264746216	0.000208506688028162	-2.37612308716793	0.106201968577928	0.000395989147626565	-2.00596626796506	0.00913400352191485	0.990865996478085	TRUE	TRUE	FALSE	TRUE	3	0.000126485014288	SIGN	-2.09830228524886	POSSIBLE_DEG
solea_v4.0_unigene30228	ENSDARG00000043249	792160	irf1b	-1.16033159270839	0.0171643307342705	9.7065018289937e-05	-1.1553049921565	0.0133399557721582	8.5484477886772e-05	-1.24179661672079	0.102251714596449	0.000357013346460655	-1.15455261491662	0.0072202604574011	0.992779739542599	TRUE	TRUE	FALSE	TRUE	3	0.000130175785644866	SIGN	-1.17799645412557	POSSIBLE_DEG
solea_v4.0_unigene284008	ENSDARG00000110075	415248	rcn3	1.55650212775231	0.0178976027446393	0.000101945120743551	1.54604647025447	0.00166716572875493	6.44396658204576e-06	1.4880731390937	0.215770507103715	0.00204816507692314	1.58833230067542	0.0271210676066672	0.972878932393333	TRUE	TRUE	FALSE	TRUE	3	0.000133681557328535	SIGN	1.54473850944397	POSSIBLE_DEG
solea_v4.0_unigene15849	ENSDARG00000098315	140634	cyp1a	1.39791048075211	0.0200350566286648	0.000116748548486562	1.40199989489716	0.021615895606865	0.000160014961264745	1.493058279536	0.158421667679818	0.00097400620649722	1.40828028440925	0.00262064215528812	0.997379357844712	TRUE	TRUE	FALSE	TRUE	3	0.000136929692292472	SIGN	1.42531223489863	POSSIBLE_DEG
solea_v4.0_unigene71262	ENSDARG00000075963	30757	mhc1uba	-2.20358008892225	0.00423054297619487	1.71050105991569e-05	-2.19201040463753	0.0255784456106388	0.000197664954422348	-2.77079315125642	0.090786009677946	0.000276585624223615	-2.181996226696	0.0184294711788762	0.981570528821124	TRUE	TRUE	FALSE	TRUE	3	0.000137711547132489	SIGN	-2.33709496787805	POSSIBLE_DEG
solea_v4.0_unigene331210	ENSDARG00000027658	405815	irf10	-2.28266775346702	0.00641461145056635	2.88617360271916e-05	-2.26814415212182	0.00870296356971743	5.00423079728893e-05	-2.67477367630571	0.173395014095251	0.00117314744092319	-2.21489381682334	0.018873521134295	0.981126478865705	TRUE	TRUE	FALSE	TRUE	3	0.000138735644927184	SIGN	-2.36011984967947	POSSIBLE_DEG
solea_v4.0_unigene59975	NA	NA	NA	-1.67714002638112	0.0245356149486277	0.000150480010817438	-1.67181035048952	0.00713778998213768	3.87027961116771e-05	-1.77126541750822	0.182529044676016	0.00137930339160604	-1.64627106494245	0.0058991602134788	0.994100839786521	TRUE	TRUE	FALSE	TRUE	3	0.000142384276318909	SIGN	-1.69162171483033	POSSIBLE_DEG
solea_v4.0_unigene419148	NA	NA	NA	1.80035822934176	0.0135611174610481	7.07610658542034e-05	1.79688645226909	0.00291530754820945	1.27415547677046e-05	1.76870321246125	0.274694674988063	0.00372042389533502	1.78460569000861	0.0174559337725375	0.982544066227462	TRUE	TRUE	FALSE	TRUE	3	0.000143000861261903	SIGN	1.78763839602018	POSSIBLE_DEG
solea_v4.0_unigene94839	ENSDARG00000075159	565942	meltf	-1.37876764348564	0.02258956743548	0.000136076155104518	-1.37349444913327	0.0147082995882338	9.64254722585225e-05	-1.50501253928998	0.109842410280173	0.00041106328334632	-1.36539172770198	0.00558256513792577	0.994417434862074	TRUE	TRUE	FALSE	TRUE	3	0.000151695601813097	SIGN	-1.40566658990272	POSSIBLE_DEG
solea_v4.0_unigene37185	ENSDARG00000093198	100331428	c3a.4	-1.04443029475895	0.0165816250407248	9.26373074575046e-05	-1.03860425158396	0.00690381788134821	3.71512660345438e-05	-1.044922207576	0.105968621219942	0.000391001188193469	-1.04294553953997	0.0171156592897828	0.982884340710217	TRUE	TRUE	FALSE	TRUE	3	0.000154061860050018	SIGN	-1.04272557336472	POSSIBLE_DEG
solea_v4.0_unigene327228	NA	NA	NA	-1.58615629148838	0.0122010374063356	6.24976304467464e-05	-1.58074705352967	0.0155789651041797	0.000103410096570896	-1.80213846851802	0.118119546550151	0.000491016730699867	-1.58186103509014	0.00966193790335412	0.990338062096646	TRUE	TRUE	FALSE	TRUE	3	0.000159686186898893	SIGN	-1.63772571215655	POSSIBLE_DEG
solea_v4.0_unigene515872	ENSDARG00000103295	553969	cyp3a65	-1.48706423404521	0.0128257911358267	6.63985963539775e-05	-1.48002373000513	0.00725803355244169	3.94539158101506e-05	-1.5778187072219	0.152467605962894	0.000828798054730894	-1.49767183799871	0.0158699569797879	0.984130043020212	TRUE	TRUE	FALSE	TRUE	3	0.000164673681040372	SIGN	-1.51064462731774	POSSIBLE_DEG
solea_v4.0_unigene46433	ENSDARG00000028850	767728	btr16	-1.38456431922675	0.0167474890850978	9.42502356685691e-05	-1.38056753607247	0.0130636711845694	8.29671674723733e-05	-1.42258817849164	0.16405761023367	0.00107553782471505	-1.37990574398284	0.00632233973954888	0.993677660260451	TRUE	TRUE	FALSE	TRUE	3	0.000165678705040481	SIGN	-1.39190644444343	POSSIBLE_DEG
solea_v4.0_unigene16319	ENSDARG00000020143	378962	pah	-1.0856934898318	0.034398445538256	0.000242920902392853	-1.08142080493246	0.0168045051726701	0.000114758219898863	-1.10538115983485	0.14832821248126	0.000795973660309336	-1.0736365317247	0.00267904747018499	0.997320952529815	TRUE	TRUE	FALSE	TRUE	3	0.000167333076385003	SIGN	-1.08653299658095	POSSIBLE_DEG
solea_v4.0_unigene44588	ENSDARG00000113599	81538	hbbe1.1	-0.599972892242046	0.434730366408741	0.0118500257384017	-0.593297243266136	0.531921385524818	0.0268061890676047	-0.612032125641268	0.402184922947932	0.01117558766024	-0.598453569462072	2.48726200935412e-06	0.999997512737991	FALSE	FALSE	FALSE	FALSE	0	0.000168294941828116	SIGN	-0.600938957652881	NOT_DEG
solea_v4.0_unigene38453	ENSDARG00000103642	571817	pglyrp6	-1.44300672585963	0.018074109466612	0.000103643707465019	-1.42891393251775	0.00403662443582779	1.92963185126368e-05	-1.39347515261223	0.162880122663623	0.00106543220861287	-1.4664910756826	0.0201510350278753	0.979848964972125	TRUE	TRUE	FALSE	TRUE	3	0.000173119925405594	SIGN	-1.43297172166805	POSSIBLE_DEG
solea_v4.0_unigene51485	ENSDARG00000070717	568740	slc25a18	-1.15207450767535	0.0150514394105444	8.15374925773551e-05	-1.14448997275435	0.00908507123381491	5.27357754943707e-05	-1.11835114320683	0.13404060099019	0.000643642193343251	-1.15577759941435	0.0131646383313084	0.986835361668692	TRUE	TRUE	FALSE	TRUE	3	0.000174201263164562	SIGN	-1.14267330576272	POSSIBLE_DEG
solea_v4.0_unigene61114	ENSDARG00000071437	559154	ptprc	-1.01588207557918	0.0261601635675088	0.000162587583810959	-1.0122636325983	0.0100743939652603	6.06800024404141e-05	-1.03450398856138	0.110940550693841	0.000433539796846099	-1.00551971890541	0.00898089277402259	0.991019107225977	TRUE	TRUE	FALSE	TRUE	3	0.000186647247826722	SIGN	-1.01704235391107	POSSIBLE_DEG
solea_v4.0_unigene571211	ENSDARG00000111567	678552	f9b	-1.1563819578086	0.0273133930800463	0.000177216759046319	-1.15154140120876	0.00990788334982644	5.90787506563855e-05	-1.15977354447669	0.140991499407834	0.000712496480064721	-1.15177634327802	0.00730859725193744	0.992691402748063	TRUE	TRUE	FALSE	TRUE	3	0.000196027011176721	SIGN	-1.15486831169302	POSSIBLE_DEG
solea_v4.0_unigene429554	ENSDARG00000023157	559705	cbln10	-2.72736318536852	0.341785069467045	0.0074557876209055	-2.71978257598371	0.0128990816267655	8.17456857672285e-05	-3.28599348232039	0.198414938550173	0.00169534464537515	-2.73289269047181	0.000324438899169111	0.999675561100831	FALSE	TRUE	FALSE	TRUE	2	0.000198856096026727	SIGN	-2.86650798353611	POSSIBLE_DEG
solea_v4.0_unigene16997	ENSDARG00000098589	406409	cyb5a	1.02697056681303	0.0200350566286648	0.000116856796028356	1.03312783911452	0.0149380629804851	9.85438411786101e-05	1.06605566642023	0.110940550693841	0.000442268054785898	1.0182269857528	0.00861916642900196	0.991380833570998	TRUE	TRUE	FALSE	TRUE	3	0.000200211806887164	SIGN	1.03609526452515	POSSIBLE_DEG
solea_v4.0_unigene280784	NA	NA	NA	-0.929337329176169	0.0224441980237734	0.000134853630258913	-0.922953476570195	0.0149026260681579	9.81065294242063e-05	-0.911730738777727	0.120668518332952	0.000512557318676647	-0.932429782835187	0.00740388974996031	0.99259611025004	FALSE	FALSE	FALSE	FALSE	0	0.000207389731956738	SIGN	-0.92411283183982	NOT_DEG
solea_v4.0_unigene622233	ENSDARG00000092887	NA	NA	-1.35037998483513	0.0135431691622974	7.04824195226723e-05	-1.34378392089136	0.00611767815109706	3.20017309077151e-05	-1.31782683311049	0.159423018598635	0.00100311216489556	-1.34233688658833	0.0228965735109485	0.977103426489051	TRUE	TRUE	FALSE	TRUE	3	0.000209424502683254	SIGN	-1.33858190635633	POSSIBLE_DEG
solea_v4.0_unigene282960	NA	NA	NA	-1.77787721614935	0.0302679545240619	0.000201761556744966	-1.76315403385528	0.00477797486809993	2.36885542581678e-05	-1.7417006682434	0.25182851124458	0.00288228543129271	-1.76652097631477	0.00834541729466309	0.991654582705337	TRUE	TRUE	FALSE	TRUE	3	0.000210270846970322	SIGN	-1.7623132236407	POSSIBLE_DEG
solea_v4.0_unigene51489	ENSDARG00000062096	768158	pm20d1.2	1.23485456649404	0.0269036645632895	0.000173088363579742	1.23813458441791	0.0158416423019051	0.000106274564074374	1.18628613190864	0.218891117447653	0.00209797034394689	1.23131380234638	0.00338130429651329	0.996618695703487	TRUE	TRUE	FALSE	TRUE	3	0.000216729868004983	SIGN	1.22264727129174	POSSIBLE_DEG
solea_v4.0_unigene602739	NA	NA	NA	1.34946173888102	0.00790606019236461	3.74735741063328e-05	1.35636026291738	0.0110526257844387	6.74778224407461e-05	1.39208278822066	0.145064828337306	0.000754875228382936	1.34358644960845	0.0252632421351529	0.974736757864847	TRUE	TRUE	FALSE	TRUE	3	0.000219406801596025	SIGN	1.36037280990688	POSSIBLE_DEG
solea_v4.0_unigene50906	ENSDARG00000042112	799937	dio1	0.744803958777783	0.122381603369276	0.00143502111230681	0.749187544713539	0.0837712559069875	0.00106062737104467	0.746174844928487	0.190148769813858	0.00155044341585797	0.747416416951109	0.000164931520781786	0.999835068479218	FALSE	FALSE	FALSE	FALSE	0	0.000220119586035685	SIGN	0.74689569134273	NOT_DEG
solea_v4.0_unigene511644	ENSDARG00000054321	572199	ngs	-1.78856142183872	0.0220616333023935	0.00013138920241833	-1.77448311037104	0.00746065800717587	4.09280655173734e-05	-1.79274308243048	0.204287350991127	0.0018061602295353	-1.77872060256166	0.00966826615613303	0.990331733843867	TRUE	TRUE	FALSE	TRUE	3	0.000222105949933783	SIGN	-1.78362705430048	POSSIBLE_DEG
solea_v4.0_unigene26340	NA	NA	NA	-3.05151669296116	0.0115815447981821	5.85333985620263e-05	-3.02810574505672	0.00535849947330077	2.7200212552947e-05	-3.88849731879954	0.258872970466803	0.00306898313732036	-2.86926202856003	0.0208787244700963	0.979121275529904	TRUE	TRUE	FALSE	TRUE	3	0.000227832402308074	SIGN	-3.20934544634436	POSSIBLE_DEG
solea_v4.0_unigene187211	ENSDARG00000010478	30591	hsp90aa1.1	1.25732278898931	0.0189231046677935	0.000109595765263075	1.25857376515969	0.00368028060004843	1.72912920007192e-05	1.2135537866146	0.173395014095251	0.00117701246985454	1.26309837074373	0.0282713341156444	0.971728665884356	TRUE	TRUE	FALSE	TRUE	3	0.000231120663497185	SIGN	1.24813717787683	POSSIBLE_DEG
solea_v4.0_unigene442629	ENSDARG00000103295	553969	cyp3a65	-1.69760570145155	0.0147642883296244	7.94592140566328e-05	-1.69006396942325	0.0119073556281875	7.36718535253962e-05	-1.73083582447181	0.200562909042791	0.00174493045413303	-1.70835785302441	0.00996044440768773	0.990039555592312	TRUE	TRUE	FALSE	TRUE	3	0.000236501911226193	SIGN	-1.70671583709276	POSSIBLE_DEG
solea_v4.0_unigene30999	ENSDARG00000027088	336492	ptgdsb.1	-1.26441600125187	0.0347582323243731	0.000246430617582263	-1.25870882294969	0.0401495569793543	0.000370461400678827	-1.3995226797049	0.145064828337306	0.000751149483821644	-1.2602131478284	0.00193725792253219	0.998062742077468	TRUE	TRUE	FALSE	TRUE	3	0.000258669367531263	SIGN	-1.29571516293371	POSSIBLE_DEG
solea_v4.0_unigene71180	NA	NA	NA	-1.1200144943908	0.0210810667462917	0.000124397558147195	-1.11520536894903	0.00990788334982644	5.91357884627089e-05	-1.16969672190693	0.105598766425443	0.000387970938012267	-1.1140085937057	0.018133221889558	0.981866778110442	TRUE	TRUE	FALSE	TRUE	3	0.000262817613590918	SIGN	-1.12973129473812	POSSIBLE_DEG
solea_v4.0_unigene508456	NA	NA	NA	-1.31170585714735	0.0178019957817706	0.000101157374710986	-1.30742251606801	0.0158416423019051	0.000106184367157471	-1.44286256465476	0.105257663115122	0.000380967271610518	-1.30298519560898	0.0141575937971282	0.985842406202872	TRUE	TRUE	FALSE	TRUE	3	0.000273581607364994	SIGN	-1.34124403336978	POSSIBLE_DEG
solea_v4.0_unigene281861	ENSDARG00000040178	436707	havcr1	-1.28702472639867	0.0219721035033202	0.00013055587460482	-1.27850599118927	0.00639210721830157	3.36118835659219e-05	-1.28220078296784	0.13342653808497	0.000635997948449874	-1.28546471247742	0.0230314699576794	0.976968530042321	TRUE	TRUE	FALSE	TRUE	3	0.000279549443298331	SIGN	-1.2832990532583	POSSIBLE_DEG
solea_v4.0_unigene440906	NA	NA	NA	-0.936387700398493	0.0269036645632895	0.000172464359207638	-0.930492143970248	0.0139784656189665	9.06861954055627e-05	-0.92154215939674	0.123230395774161	0.000538587030986404	-0.93706866645369	0.00942561678586473	0.990574383214135	FALSE	FALSE	FALSE	FALSE	0	0.000282283668707395	SIGN	-0.931372667554793	NOT_DEG
solea_v4.0_unigene324801	ENSDARG00000059039	796419	mhc1ula	-2.49642563983769	0.00558062182771093	2.43931618362154e-05	-2.47508100788536	0.0267829451726473	0.000209970505881142	-2.80721309805469	0.274694674988063	0.00373368381996665	-2.44592457071712	0.0109566372372488	0.989043362762751	TRUE	TRUE	FALSE	TRUE	3	0.000289084987522934	SIGN	-2.55616107912372	POSSIBLE_DEG
solea_v4.0_unigene330694	ENSDARG00000055036	553614	itih3a	-1.53884114961406	0.0163733495890125	9.12500735198827e-05	-1.53326855094458	0.0103706914770558	6.27479454817285e-05	-1.64399417651669	0.150259346353673	0.000813287595507239	-1.51183598454997	0.017737789933805	0.982262210066195	TRUE	TRUE	FALSE	TRUE	3	0.000290498985701952	SIGN	-1.55698496540633	POSSIBLE_DEG
solea_v4.0_unigene330100	NA	NA	NA	-1.34779129931176	0.0332549153088387	0.000230757106051033	-1.3402215073068	0.0157057597319977	0.000104466244034622	-1.4030719393033	0.178053070753753	0.001276723467852	-1.35606540589289	0.00490716939443248	0.995092830605568	TRUE	TRUE	FALSE	TRUE	3	0.000292459548285171	SIGN	-1.36178753795369	POSSIBLE_DEG
solea_v4.0_unigene65807	NA	NA	NA	-1.58859877701996	0.0172736964012721	9.79194362240699e-05	-1.58202613023996	0.00918960511076121	5.371690774315e-05	-1.57697679386733	0.184048176731642	0.0014227743287776	-1.57133448313409	0.0156885366670829	0.984311463332917	TRUE	TRUE	FALSE	TRUE	3	0.00029349732852832	SIGN	-1.57973404606533	POSSIBLE_DEG
solea_v4.0_unigene333153	NA	NA	NA	-2.26160370476435	0.0307244681643117	0.000208365451001048	-2.22670345745652	0.00458835429218732	2.24351016376396e-05	-2.08812999046149	0.401897560347964	0.0111593993223898	-2.27313359299288	0.00833745341445236	0.991662546585548	TRUE	TRUE	FALSE	TRUE	3	0.000300745247788639	SIGN	-2.21239268641881	POSSIBLE_DEG
solea_v4.0_unigene430184	ENSDARG00000098315	140634	cyp1a	1.23216882348304	0.0127923910484798	6.60509475108986e-05	1.23710496744171	0.00902403128066224	5.21349581616309e-05	1.30699902377247	0.128261402777932	0.000587401870273948	1.23064128011258	0.0331556463626629	0.966844353637337	TRUE	TRUE	FALSE	TRUE	3	0.000310253607922655	SIGN	1.25172852370245	POSSIBLE_DEG
solea_v4.0_unigene324423	NA	NA	NA	-3.70517547309599	0.365649485755807	0.00858571304094077	-3.72847378306121	0.00186892354536104	7.35143451744785e-06	-4.95988466090242	0.24036267471859	0.00255079828805256	-3.68047974729947	0.00302963598657657	0.996970364013423	FALSE	TRUE	FALSE	TRUE	2	0.00031368442236302	SIGN	-4.01850341608977	POSSIBLE_DEG
solea_v4.0_unigene571688	NA	NA	NA	-1.98034406602194	0.0269926943432829	0.000174029856029034	-1.96009497068712	0.00466321560053432	2.29922126253861e-05	-2.05287722575551	0.260016203472905	0.00313711667740665	-1.98022769261985	0.0155649215188125	0.984435078481187	TRUE	TRUE	FALSE	TRUE	3	0.000319674527187252	SIGN	-1.99338598877111	POSSIBLE_DEG
solea_v4.0_unigene22116	NA	NA	NA	-1.06601100120332	0.0205354428585491	0.000120616869909111	-1.06024858719418	0.0100499874476494	6.03957342825537e-05	-1.04712896706829	0.13963859708857	0.000699933783651024	-1.06821629706259	0.0185253346675839	0.981474665332416	TRUE	TRUE	FALSE	TRUE	3	0.000332013096502156	SIGN	-1.06040121313209	POSSIBLE_DEG
solea_v4.0_unigene562885	ENSDARG00000036041	325881	f2	-1.16596157612738	0.0190803821334481	0.000110767288266681	-1.15972454203384	0.0132689437460182	8.44520778732327e-05	-1.17699081454677	0.137966774186195	0.000676483220192634	-1.1674770041817	0.0154738785890277	0.984526121410972	TRUE	TRUE	FALSE	TRUE	3	0.000335335478000522	SIGN	-1.16753848422243	POSSIBLE_DEG
solea_v4.0_unigene30165	ENSDARG00000012694	321046	c3a.1	-1.40841431097838	0.0145999948258932	7.83755817806012e-05	-1.40314378619518	0.0199262414180269	0.000143696893736676	-1.38647288708154	0.192028391009902	0.00157626047225304	-1.40292504179587	0.00978647963140966	0.99021352036859	TRUE	TRUE	FALSE	TRUE	3	0.000338449427983458	SIGN	-1.40023900651275	POSSIBLE_DEG
solea_v4.0_unigene62273	ENSDARG00000089192	100537392	zmp:0000001267	-1.67215935683717	0.0377819616990229	0.000278169041453555	-1.65627863105638	0.00548192133582728	2.80022205170848e-05	-1.6977456853604	0.227577898265966	0.00228560720758745	-1.68246348387423	0.0116556699960169	0.988344330003983	TRUE	TRUE	FALSE	TRUE	3	0.000339782133173321	SIGN	-1.67716178928205	POSSIBLE_DEG
solea_v4.0_unigene46716	ENSDARG00000006900	317745	impdh2	1.05657471649002	0.00890059070169074	4.26738151906658e-05	1.06132498770347	0.00777972801656554	4.31398387632054e-05	1.04619029498491	0.110940550693841	0.000442342835076045	1.05624299387537	0.0722838696645293	0.927716130335471	TRUE	TRUE	FALSE	FALSE	2	0.000342718358570943	SIGN	1.05508324826344	POSSIBLE_DEG
solea_v4.0_unigene56479	ENSDARG00000086654	100149559	cbln11	-1.30216606133435	0.0261851856374557	0.000163581633921077	-1.29776582344757	0.0188425863770905	0.000133308654319801	-1.4096553812023	0.13963859708857	0.000699603228432596	-1.29779668754974	0.00833751410527284	0.991662485894727	TRUE	TRUE	FALSE	TRUE	3	0.000352221212124931	SIGN	-1.32684598838349	POSSIBLE_DEG
solea_v4.0_unigene602145	NA	NA	NA	-1.23643155484875	0.0408555331091862	0.000306378828790767	-1.23079670702385	0.0514293091975774	0.000514173680055543	-1.36942885324315	0.155370556497896	0.000861927802870311	-1.23520945092578	0.00182585251735556	0.998174147482644	TRUE	FALSE	FALSE	TRUE	2	0.000362880156266858	SIGN	-1.26796664151038	POSSIBLE_DEG
solea_v4.0_unigene45956	NA	NA	NA	1.02947917207564	0.0263315173890312	0.000165810617770266	1.03241187621403	0.00712240405927857	3.85220919659958e-05	1.02663539533403	0.128261402777932	0.000589165596968008	1.03342801120566	0.0250252814095173	0.974974718590483	TRUE	TRUE	FALSE	TRUE	3	0.000365775160961266	SIGN	1.03048861370734	POSSIBLE_DEG
solea_v4.0_unigene570911	ENSDARG00000012694	321046	c3a.1	-1.00456836037382	0.0304871384266962	0.000205268126796713	-0.999813576235255	0.0170774172566097	0.000116855184527657	-1.00401979904675	0.13963859708857	0.000695685655791773	-0.999662733547568	0.00838973735777171	0.991610262642228	TRUE	FALSE	FALSE	FALSE	1	0.000369674978851403	SIGN	-1.00201611730085	POSSIBLE_DEG
solea_v4.0_unigene93761	ENSDARG00000087359	30491	c3a.2	-1.05622801328422	0.0272997771409722	0.000176610877722268	-1.04981055826898	0.0143465999255687	9.38582755964791e-05	-1.0264788118582	0.158421667679818	0.000975841295376727	-1.05812902156503	0.00986296602511816	0.990137033974882	TRUE	TRUE	FALSE	TRUE	3	0.000370662271777672	SIGN	-1.04766160124411	POSSIBLE_DEG
solea_v4.0_unigene327749	ENSDARG00000016391	386968	calcoco1b	-2.05742173916995	0.0151316333731259	8.24696651487828e-05	-2.04423010664144	0.0269235218195315	0.000212543475035705	-2.43828262200122	0.162880122663623	0.00106559376587234	-2.03609000534555	0.0096414864289619	0.990358513571038	TRUE	TRUE	FALSE	TRUE	3	0.00038417042857967	SIGN	-2.14400611828954	POSSIBLE_DEG
solea_v4.0_unigene22430	ENSDARG00000039354	436865	ska1	-1.04734445333149	0.0306630829389871	0.000207327323891853	-1.04307903195035	0.0186933574295207	0.000131486937134861	-1.07968513738829	0.131900921617149	0.000616834071141814	-1.03809980776617	0.00850560727189675	0.991494392728103	TRUE	TRUE	FALSE	TRUE	3	0.000385759543158178	SIGN	-1.05205210760908	POSSIBLE_DEG
solea_v4.0_unigene27660	ENSDARG00000007024	436604	uox	-0.935029737986869	0.0269036645632895	0.000172060497291775	-0.92884759352018	0.0239974951606591	0.000181578217067145	-0.913719611583244	0.145114410618587	0.000759097194188766	-0.934929529005031	0.00698243659062703	0.993017563409373	FALSE	FALSE	FALSE	FALSE	0	0.00039111551426603	SIGN	-0.928131618023831	NOT_DEG
solea_v4.0_unigene46287	ENSDARG00000013561	394000	pgm1	-1.08536921173955	0.031093782347219	0.000211938387237392	-1.07840308170828	0.0162139629317007	0.000110282496414589	-1.07669783913552	0.156098400091206	0.000903703268323548	-1.09286824003982	0.00859866584828173	0.991401334151718	TRUE	TRUE	FALSE	TRUE	3	0.000401913197742812	SIGN	-1.08333459315579	POSSIBLE_DEG
solea_v4.0_unigene6195	ENSDARG00000116150	570276	plvapb	-1.33370917102746	0.0291194047481344	0.000191321199358721	-1.32967068426208	0.0161598997825533	0.00010961316063842	-1.41292125898439	0.145064828337306	0.000745739446642408	-1.31223729622465	0.00997461831892132	0.990025381681079	TRUE	TRUE	FALSE	TRUE	3	0.000403918849710517	SIGN	-1.34713460262464	POSSIBLE_DEG
solea_v4.0_unigene188776	ENSDARG00000112205	541330	mrpl10	1.55922163947251	0.0371050615781979	0.000270272080396751	1.55818848145319	0.00364352922376205	1.70688572838328e-05	1.53154107175878	0.245138341665463	0.00269491721405715	1.55540774421134	0.0206016627289565	0.979398337271044	TRUE	TRUE	FALSE	TRUE	3	0.000404809646260731	SIGN	1.55108973422395	POSSIBLE_DEG
solea_v4.0_unigene93567	NA	NA	NA	1.63578934682831	0.0689365744451519	0.000645965524312232	1.63100499736089	0.0079635254451481	4.43765571058692e-05	1.58724766993194	0.318772510811895	0.0056943652248466	1.63171736080694	0.00399688002804266	0.996003119971957	FALSE	TRUE	FALSE	TRUE	2	0.000412748787235037	SIGN	1.62143984373202	POSSIBLE_DEG
solea_v4.0_unigene23750	ENSDARG00000001882	559380	kbtbd12	-1.09691318880378	0.0606520007768996	0.000523597706443204	-1.09151157958571	0.0342807877298513	0.00029450285428352	-1.14891539151666	0.166773222101814	0.00110475495565328	-1.09704553180799	0.0020396367256813	0.997960363274319	FALSE	TRUE	FALSE	TRUE	2	0.000416446840623146	SIGN	-1.10859642292854	POSSIBLE_DEG
solea_v4.0_unigene282053	ENSDARG00000043249	792160	irf1b	-1.53533504279705	0.0291194047481344	0.000190967868356305	-1.52131531411072	0.0107828190792952	6.55360707251917e-05	-1.45837123366229	0.223341101018898	0.00218408605009125	-1.54483915605063	0.0102065003244233	0.989793499675577	TRUE	TRUE	FALSE	TRUE	3	0.000420463051668446	SIGN	-1.51496518665517	POSSIBLE_DEG
solea_v4.0_unigene333272	ENSDARG00000109856	402990	rlbp1b	1.15596569298403	0.0256295416481774	0.000158239462702348	1.16024023175378	0.00903736199234619	5.23354068693716e-05	1.17042895090832	0.14832821248126	0.000788268634042867	1.14826330789346	0.0215789815259462	0.978421018474054	TRUE	TRUE	FALSE	TRUE	3	0.000432517719487955	SIGN	1.1587245458849	POSSIBLE_DEG
solea_v4.0_unigene330399	ENSDARG00000001882	559380	kbtbd12	-1.02595740551944	0.0415483717488961	0.000312709541636161	-1.02244872673391	0.0188331788029388	0.000132984872927317	-1.05125329869854	0.138934957356192	0.000686923181268579	-1.01474636282827	0.00682061241490706	0.993179387585093	TRUE	TRUE	FALSE	TRUE	3	0.000432577982224404	SIGN	-1.02860144844504	POSSIBLE_DEG
solea_v4.0_unigene184850	ENSDARG00000005023	445126	fkbp9	1.25857618939114	0.0150514394105444	8.16214051002763e-05	1.25998432749972	0.00654921774117284	3.4742595373226e-05	1.17573766097813	0.198582493993556	0.00170629749903928	1.27088978743285	0.0382024480222919	0.961797551977708	TRUE	TRUE	FALSE	TRUE	3	0.000435538148888035	SIGN	1.24129699132546	POSSIBLE_DEG
solea_v4.0_unigene95019	ENSDARG00000110212	431762	mgst1.2	1.0229126192986	0.0497714047181383	0.000396354668834087	1.02714381899336	0.0261800911703878	0.000203456463334344	1.00212735810794	0.190148769813858	0.0015494793048324	1.01854519595482	0.0030814212166691	0.996918578783331	TRUE	TRUE	FALSE	TRUE	3	0.000442844171489755	SIGN	1.01768224808868	POSSIBLE_DEG
solea_v4.0_unigene72092	ENSDARG00000036587	373866	cbr1	1.19004109878148	0.00963635997459446	4.73861081404473e-05	1.19475610124438	0.0167221412540877	0.000113967363942661	1.15028266286993	0.156098400091206	0.000884072722011804	1.18690359055655	0.0303855165883498	0.96961448341165	TRUE	TRUE	FALSE	TRUE	3	0.000443232715489547	SIGN	1.18049586336309	POSSIBLE_DEG
solea_v4.0_unigene563290	ENSDARG00000022689	405864	itgb1b.2	-1.7957907580594	0.0144171644312383	7.71971814537202e-05	-1.78295771134959	0.0140692890429179	9.14675769893459e-05	-1.54882813751849	0.38545431603195	0.00962750929810518	-1.82199168925306	0.00986607639621406	0.990133923603786	TRUE	TRUE	FALSE	TRUE	3	0.000446522066099323	SIGN	-1.73739207404514	POSSIBLE_DEG
solea_v4.0_unigene575121	ENSDARG00000099846	563854	si:ch211-154o6.3	1.55664668094608	0.0310782147073535	0.000211407763038179	1.5619725672374	0.0108109777660306	6.58548709131713e-05	1.65947704287772	0.197869424795536	0.00168366160382997	1.51136393748033	0.0117999081139509	0.988200091886049	TRUE	TRUE	FALSE	TRUE	3	0.000452595311714972	SIGN	1.57236505713538	POSSIBLE_DEG
solea_v4.0_unigene21086	NA	NA	NA	1.34762720046876	0.0230182380360723	0.000139601656736414	1.35237992598891	0.00746065800717587	4.10961427978022e-05	1.40137551495077	0.155370556497896	0.000865798749622921	1.32651949201133	0.0298229169141114	0.970177083085889	TRUE	TRUE	FALSE	TRUE	3	0.000457801772556829	SIGN	1.35697553335494	POSSIBLE_DEG
solea_v4.0_unigene591832	ENSDARG00000110738	563972	gstt1a	1.17889515436988	0.0288712886554833	0.000188507915383642	1.17770086718235	0.00427946118063159	2.06909496147559e-05	1.14605368225755	0.156299347237656	0.00092861242673669	1.19360098643165	0.0412429318887512	0.958757068111249	TRUE	TRUE	FALSE	TRUE	3	0.000458135085657837	SIGN	1.17406267256035	POSSIBLE_DEG
solea_v4.0_unigene27694	ENSDARG00000071454	570508	crp1	-0.994972862617958	0.0299713122589656	0.000198556003300117	-0.988997369306616	0.0119718636755457	7.42344825477381e-05	-0.992231897638785	0.126700706475797	0.000574520050670808	-1.00064717430279	0.017840369012559	0.982159630987441	FALSE	FALSE	FALSE	TRUE	1	0.00046486036920766	SIGN	-0.994212325966537	POSSIBLE_DEG
solea_v4.0_unigene1557	NA	NA	NA	-1.4308185799747	0.0543542355738677	0.000443986844147207	-1.4184225913084	0.00803833414105712	4.49032146044274e-05	-1.39889055678858	0.212634762760819	0.00199226200546214	-1.43124083278682	0.00877952461950648	0.991220475380494	FALSE	TRUE	FALSE	TRUE	2	0.000466972466367528	SIGN	-1.41984314021462	POSSIBLE_DEG
solea_v4.0_unigene49886	ENSDARG00000010312	84702	cp	-0.976023175435585	0.0316895433573328	0.000217297747071822	-0.969838375373176	0.0484544052225997	0.000477960176536671	-0.969769178091934	0.173395014095251	0.0011754710023443	-0.974691854277789	0.00310885759832358	0.996891142401676	FALSE	FALSE	FALSE	FALSE	0	0.000472508657179235	SIGN	-0.972580645794621	NOT_DEG
solea_v4.0_unigene22948	ENSDARG00000042953	492484	cyp2n13	1.14053335897927	0.0263582749995086	0.000166699194426539	1.14597876546782	0.00990788334982644	5.89085517761094e-05	1.18329401759232	0.131609987987927	0.000612958819726061	1.12726420162151	0.0250723145008205	0.97492768549918	TRUE	TRUE	FALSE	TRUE	3	0.000488016524494116	SIGN	1.14926758591523	POSSIBLE_DEG
solea_v4.0_unigene23826	ENSDARG00000019521	337514	mpx	-1.1005246724086	0.0394831554169197	0.000293929977218938	-1.0973266894195	0.0238493134749096	0.000180131258473101	-1.15385254806433	0.14832821248126	0.000794334017845036	-1.08341682506212	0.00644949172193787	0.993550508278062	TRUE	TRUE	FALSE	TRUE	3	0.000505662470380062	SIGN	-1.10878018373864	POSSIBLE_DEG
solea_v4.0_unigene413670	ENSDARG00000102558	393758	pde6ha	0.658638734523674	0.211012783941441	0.00325102641847737	0.663562021346474	0.206694159036129	0.00423737564654698	0.658658652364281	0.252350661067541	0.00291724320485139	0.655082538830903	8.3940396591653e-05	0.999916059603408	FALSE	FALSE	FALSE	FALSE	0	0.000515998393537952	SIGN	0.658985486766333	NOT_DEG
solea_v4.0_unigene591667	NA	NA	NA	-1.02739901040789	0.0635568948660043	0.000572385651633777	-1.01939604776454	0.0197657384645582	0.000141999514216065	-1.01217172284949	0.162880122663623	0.00105119401671212	-1.03385050975151	0.00457262221623878	0.995427377783761	FALSE	TRUE	FALSE	TRUE	2	0.000521252288480144	SIGN	-1.02320432269336	POSSIBLE_DEG
solea_v4.0_unigene572619	NA	NA	NA	-2.03869748484235	0.0167474890850978	9.40484491171694e-05	-2.02053973654278	0.0106111807087734	6.43479551838422e-05	-2.05797213562032	0.305301226226119	0.00516423962731961	-2.07148057586658	0.0176102803195897	0.98238971968041	TRUE	TRUE	FALSE	TRUE	3	0.000530064854512049	SIGN	-2.04717248321801	POSSIBLE_DEG
solea_v4.0_unigene60160	NA	NA	NA	1.06191115525086	0.0261630104201629	0.000162962651471736	1.0662495797302	0.0215472543012334	0.000159113125203652	1.03069880317942	0.183950373848068	0.00141166062724391	1.06717503176078	0.00925832156578521	0.990741678434215	TRUE	TRUE	FALSE	TRUE	3	0.000532123624846979	SIGN	1.05650864248031	POSSIBLE_DEG
solea_v4.0_unigene572232	NA	NA	NA	-1.58388953984238	0.0332549153088387	0.000230459423890207	-1.57795768016828	0.00915649381832983	5.32754191869171e-05	-1.63900607106586	0.182529044676016	0.00137917040279906	-1.55908463471936	0.0178549430071949	0.982145056992805	TRUE	TRUE	FALSE	TRUE	3	0.000546386039368601	SIGN	-1.58998448144897	POSSIBLE_DEG
solea_v4.0_unigene207011	NA	NA	NA	-1.15404384569122	0.0350503939238827	0.000252791432635469	-1.14939175830895	0.00970787244119965	5.74116498496175e-05	-1.15415270642225	0.13404060099019	0.000647547442461279	-1.1457299678506	0.0227197705935318	0.977280229406468	TRUE	TRUE	FALSE	TRUE	3	0.000565602367888391	SIGN	-1.15082956956825	POSSIBLE_DEG
solea_v4.0_unigene280495	ENSDARG00000022183	436894	gsto1	1.48165553795385	0.0448390323074867	0.000346663556202618	1.48421775448696	0.00475791726291865	2.35241275820718e-05	1.47839101599957	0.231565379033968	0.00235623157709693	1.46475662895052	0.0212726302310084	0.978727369768992	TRUE	TRUE	FALSE	TRUE	3	0.000571995920811781	SIGN	1.47725523434773	POSSIBLE_DEG
solea_v4.0_unigene92988	ENSDARG00000055036	553614	itih3a	-1.60115525182575	0.0213676911820688	0.000126672649169062	-1.59319444817169	0.0215472543012334	0.000158884614561229	-1.76267152995685	0.183950373848068	0.00140586014723632	-1.57347669809889	0.0124241186525865	0.987575881347413	TRUE	TRUE	FALSE	TRUE	3	0.000572572591557631	SIGN	-1.6326244820133	POSSIBLE_DEG
solea_v4.0_unigene280729	ENSDARG00000055036	553614	itih3a	-1.09377367581986	0.0236316952447597	0.000143644966929176	-1.08840607801112	0.0174709689242946	0.000120502606044618	-1.09358038001019	0.156098400091206	0.000886752160086682	-1.08791913490217	0.0173243048614686	0.982675695138531	TRUE	TRUE	FALSE	TRUE	3	0.00060032857113646	SIGN	-1.09091981718583	POSSIBLE_DEG
solea_v4.0_unigene65906	ENSDARG00000101632	562371	cyp2k20	0.941618021681942	0.0689866316448968	0.000651366750004664	0.947020067642044	0.0246951600535107	0.000187868994219996	0.950532121727232	0.159398459522867	0.000998750795438137	0.933704309554341	0.00413769530780805	0.995862304692192	FALSE	FALSE	FALSE	FALSE	0	0.00060337310589736	SIGN	0.94321863015139	NOT_DEG
solea_v4.0_unigene49629	ENSDARG00000110018	116991	ugdh	0.987508269807806	0.0296870000298815	0.00019626696190991	0.993843876853229	0.0122324905998881	7.65188507416137e-05	1.00052261983977	0.126700706475797	0.00057404738403711	0.977439437473806	0.0245764834991954	0.975423516500805	FALSE	FALSE	FALSE	FALSE	0	0.000606440879747112	SIGN	0.989828550993653	NOT_DEG
solea_v4.0_unigene570764	ENSDARG00000016393	327026	arf2b	0.304034720464069	0.985443545157716	0.124518029665083	0.309549359129818	0.941214573045424	0.18253708730477	0.308673705086194	0.654380863628266	0.0769832023458022	0.30361353642366	1.88109849008633e-06	0.99999811890151	FALSE	FALSE	FALSE	FALSE	0	0.000611117968539359	SIGN	0.306467830275935	NOT_DEG
solea_v4.0_unigene100983	ENSDARG00000005828	436856	faima	-0.959033633820916	0.0625442428323115	0.000552747956023242	-0.954852400517598	0.0297169251335304	0.000245554170558558	-0.96621287079217	0.157237699450719	0.000947026338135003	-0.952657817818115	0.00415669767927596	0.995843302320724	FALSE	FALSE	FALSE	FALSE	0	0.000642093437350135	SIGN	-0.9581891807372	NOT_DEG
solea_v4.0_unigene20427	NA	NA	NA	-1.54153264150927	0.0267521506061539	0.000169555626784349	-1.5329237469258	0.0141855521539691	9.2417176030748e-05	-1.5900048336182	0.173395014095251	0.00116596645932287	-1.52905590966823	0.0189138319383355	0.981086168061664	TRUE	TRUE	FALSE	TRUE	3	0.0006546105396608	SIGN	-1.54837928293038	POSSIBLE_DEG
solea_v4.0_unigene46830	ENSDARG00000074610	NA	NA	-1.40842339010368	0.0331107086709702	0.000227947344864279	-1.39727121537373	0.0116132761559698	7.12179001328985e-05	-1.38865341077212	0.179616366847615	0.00129774585222542	-1.41472188292147	0.0184133664123374	0.981586633587663	TRUE	TRUE	FALSE	TRUE	3	0.000665968722978759	SIGN	-1.40226747479275	POSSIBLE_DEG
solea_v4.0_unigene22575	ENSDARG00000016611	326058	scrn3	-1.11170367222388	0.0376044697719476	0.000275834941981667	-1.10584647412587	0.0133399557721582	8.56328340810792e-05	-1.12312516606053	0.14832821248126	0.000790271460391915	-1.11277979484352	0.0174111362272729	0.982588863772727	TRUE	TRUE	FALSE	TRUE	3	0.000675859242507046	SIGN	-1.11336377681345	POSSIBLE_DEG
solea_v4.0_unigene511266	ENSDARG00000018846	565316	dgat2	-1.52448865981616	0.0520316599546368	0.000418618581230191	-1.51787190347475	0.0638778866475748	0.000717150700306028	-1.79628011075084	0.162880122663623	0.00105802858640241	-1.52008255254047	0.00246778181975349	0.997532218180247	FALSE	FALSE	FALSE	TRUE	1	0.00069259304815135	SIGN	-1.58968080664556	POSSIBLE_DEG
solea_v4.0_unigene27917	ENSDARG00000054321	572199	ngs	-1.37387814570095	0.0293368896816065	0.000193484836270931	-1.36993033116736	0.0186080562404525	0.000130632788936894	-1.50982542556351	0.132971858823559	0.000624749982043848	-1.35991636431945	0.0192020189904337	0.980797981009566	TRUE	TRUE	FALSE	TRUE	3	0.000716363303700025	SIGN	-1.40338756668781	POSSIBLE_DEG
solea_v4.0_unigene49623	ENSDARG00000077573	564693	tmprss13b	-1.1113559441697	0.0263315173890312	0.000165654367810953	-1.10592718996894	0.0235214739793299	0.000177012608582853	-1.13854313409708	0.157761699880803	0.000963157188176502	-1.10344512243296	0.0143998607788708	0.985600139221129	TRUE	TRUE	FALSE	TRUE	3	0.000721730930161814	SIGN	-1.11481784766717	POSSIBLE_DEG
solea_v4.0_unigene500713	ENSDARG00000116578	791147	zgc:158868	1.08172363169569	0.0261851856374557	0.000163816129464338	1.08569508067175	0.00852750116761394	4.86839871623069e-05	1.06104352381576	0.158421667679818	0.000969394608823761	1.08379401418098	0.0408537907780339	0.959146209221966	TRUE	TRUE	FALSE	TRUE	3	0.000737245581441572	SIGN	1.07806406259105	POSSIBLE_DEG
solea_v4.0_unigene60755	ENSDARG00000068387	100141332	slc6a18	-1.3965350022146	0.0269036645632895	0.000172782730875316	-1.38999472179749	0.0215287794977275	0.000157311785941574	-1.4262837447271	0.187075207671343	0.00146429002820013	-1.37938301451979	0.0134290352351062	0.986570964764894	TRUE	TRUE	FALSE	TRUE	3	0.000741258284969802	SIGN	-1.39804912081474	POSSIBLE_DEG
solea_v4.0_unigene40857	NA	NA	NA	-1.01079292670144	0.038729731265131	0.000286205037829172	-1.00548020394668	0.0186978963747771	0.000131774239990508	-1.00860256032727	0.150259346353673	0.000814741938380542	-1.01023223540664	0.0134776129214806	0.986522387078519	TRUE	TRUE	FALSE	TRUE	3	0.000745881797995392	SIGN	-1.00877698159551	POSSIBLE_DEG
solea_v4.0_unigene19492	ENSDARG00000006019	378713	tktb	0.553635615727759	0.516631261325897	0.016788451839177	0.558710962475233	0.595239260502452	0.0343810947064179	0.537943073896511	0.467154578340495	0.0179936196557469	0.551363415450599	1.05408401788187e-05	0.999989459159821	FALSE	FALSE	FALSE	FALSE	0	0.000765102878674688	SIGN	0.550413266887525	NOT_DEG
solea_v4.0_unigene21834	ENSDARG00000040505	492462	yif1b	-1.02719109932861	0.0620806740573061	0.000546107091927292	-1.02349916440152	0.0826542129400739	0.00103942492604717	-1.04443170517779	0.227577898265966	0.0022943130264585	-1.02880142846087	0.00136485434004485	0.998635145659955	FALSE	FALSE	FALSE	TRUE	1	0.000796815184631149	SIGN	-1.03098084934219	POSSIBLE_DEG
solea_v4.0_unigene20190	NA	NA	NA	-1.52803527174261	0.0343391891095888	0.000242033378144051	-1.5213441089729	0.0356911177470321	0.000311493563521498	-1.80619774024148	0.102251714596449	0.000357518594543492	-1.50613822181539	0.0128131851243536	0.987186814875646	TRUE	TRUE	FALSE	TRUE	3	0.000801543404032348	SIGN	-1.59042883569309	POSSIBLE_DEG
solea_v4.0_unigene564337	NA	NA	NA	1.636122417653	0.0371050615781979	0.000270651188825932	1.63688648097571	0.0264457192129773	0.000205881966638855	1.93013394521444	0.190148769813858	0.0015493365124555	1.62472506910101	0.00868296763588783	0.991317032364112	TRUE	TRUE	FALSE	TRUE	3	0.000807230286626038	SIGN	1.70696697823604	POSSIBLE_DEG
solea_v4.0_unigene691978	ENSDARG00000075963	30757	mhc1uba	-2.42431946002104	0.020350269043667	0.000118973284031874	-2.40358570517347	0.0127307901807249	8.05052904882149e-05	-2.55439904085322	0.335191369579048	0.00644346595237859	-2.36006499971038	0.0189643865915922	0.981035613408408	TRUE	TRUE	FALSE	TRUE	3	0.000817770161641855	SIGN	-2.43559230143953	POSSIBLE_DEG
solea_v4.0_unigene96722	NA	NA	NA	1.56229775875615	0.0238243044484397	0.000145466596845368	1.56485774229647	0.0084468158083336	4.78772492789713e-05	1.67243596575879	0.198703796779559	0.00171247245541201	1.54863714135351	0.041348968905949	0.958651031094051	TRUE	TRUE	FALSE	TRUE	3	0.000820351571608568	SIGN	1.58705715204123	POSSIBLE_DEG
solea_v4.0_unigene413098	ENSDARG00000012694	321046	c3a.1	-0.967714410659627	0.0386089183655383	0.000284784875048023	-0.963387719497941	0.0305388021429896	0.000254013828825009	-0.947764937052543	0.165353436038883	0.00108854987462941	-0.964207867653375	0.00865584886313497	0.991344151136865	FALSE	FALSE	FALSE	FALSE	0	0.000833749009531853	SIGN	-0.960768733715872	NOT_DEG
solea_v4.0_unigene429184	ENSDARG00000109554	405772	hbbe2	-0.78483389957406	0.16708395362253	0.00226631105393015	-0.778219343242614	0.222696109501434	0.00475459573416254	-0.789050730346264	0.283989751183295	0.00404598778148417	-0.785013138998864	0.000160242645798281	0.999839757354202	FALSE	FALSE	FALSE	FALSE	0	0.000835981090777814	SIGN	-0.784279278040451	NOT_DEG
solea_v4.0_unigene65469	ENSDARG00000103129	NA	NA	-1.83367667019431	0.0238233707612844	0.000145135480057546	-1.82385020706426	0.0460200309590907	0.000446265511847718	-2.2965549880531	0.0866497592965205	0.000250894586924653	-1.80855702923369	0.0179942290669189	0.982005770933081	TRUE	TRUE	FALSE	TRUE	3	0.000842290947962865	SIGN	-1.94065972363634	POSSIBLE_DEG
solea_v4.0_unigene21466	ENSDARG00000090444	567858	ponzr1	-2.15247028983365	0.0204344269175414	0.000119744418686572	-2.13939632333812	0.0138814535931455	8.98672303310836e-05	-2.55086791461826	0.227577898265966	0.00228956027632946	-2.12398661340555	0.0271399600339325	0.972860039966068	TRUE	TRUE	FALSE	TRUE	3	0.000858863965877093	SIGN	-2.2416802852989	POSSIBLE_DEG
solea_v4.0_unigene224337	ENSDARG00000056314	100006972	a2ml	-1.40497839161336	0.018074109466612	0.000103831505765145	-1.40010697727503	0.0501905758847499	0.000499732709889543	-1.36909251917956	0.232446946289597	0.00240012417054694	-1.40883302116436	0.00840338922919848	0.991596610770802	TRUE	FALSE	FALSE	TRUE	2	0.000866602320167544	SIGN	-1.39575272730808	POSSIBLE_DEG
solea_v4.0_unigene32744	ENSDARG00000087575	NA	NA	-1.48441105035586	0.0263582749995086	0.0001666670993657	-1.47942922783594	0.0148636656094322	9.76470376843753e-05	-1.52990309356206	0.176180743508445	0.00125206865869876	-1.46204727292571	0.0258074650942739	0.974192534905726	TRUE	TRUE	FALSE	TRUE	3	0.000870225648152767	SIGN	-1.48894766116989	POSSIBLE_DEG
solea_v4.0_unigene324348	ENSDARG00000087359	30491	c3a.2	-1.16912961273588	0.0543925509723012	0.000448014700874177	-1.16440336970858	0.0194710526176057	0.00013881870967658	-1.21965696635317	0.156098400091206	0.000914969674928766	-1.15581464943944	0.0107796670243951	0.989220332975605	FALSE	TRUE	FALSE	TRUE	2	0.00087052061840898	SIGN	-1.17725114955927	POSSIBLE_DEG
solea_v4.0_unigene508399	ENSDARG00000013430	322228	bhmt	-1.35822602695369	0.0442191294743869	0.00033945485889174	-1.352960026445	0.0742905124882032	0.000890873293970559	-1.53897182093103	0.185305107643312	0.00143985290880908	-1.36129790678127	0.00301085900897102	0.996989140991029	TRUE	FALSE	FALSE	TRUE	2	0.000890069160073128	SIGN	-1.40286394527775	POSSIBLE_DEG
solea_v4.0_unigene31909	ENSDARG00000007823	393939	atf3	1.05384790542547	0.0344665424787876	0.00024387259768624	1.05884877989102	0.0136235319726164	8.78253286951791e-05	1.05450040813798	0.156098400091206	0.000911130741605153	1.04650253871147	0.0251335205959962	0.974866479404004	TRUE	TRUE	FALSE	TRUE	3	0.000893672054742142	SIGN	1.05342490804149	POSSIBLE_DEG
solea_v4.0_unigene75857	ENSDARG00000096849	100536712	si:dkey-16p21.8	1.23555289395206	0.061664476034268	0.000539918987255198	1.23239692386006	0.0118220842228594	7.28213390948766e-05	1.20060212671972	0.224794488050462	0.00222265252446428	1.24953741469175	0.0112947787608867	0.988705221239113	FALSE	TRUE	FALSE	TRUE	2	0.000897020268309825	SIGN	1.2295223398059	POSSIBLE_DEG
solea_v4.0_unigene78063	NA	NA	NA	-1.39731632659673	0.0526307718346624	0.000425595444905956	-1.37857428349261	0.00746065800717587	4.10828705679264e-05	-1.34378682927265	0.208758164142808	0.00193156084471859	-1.42196857152229	0.0229794982127092	0.977020501787291	FALSE	TRUE	FALSE	TRUE	2	0.00090953427832279	SIGN	-1.38541150272107	POSSIBLE_DEG
solea_v4.0_unigene570935	NA	NA	NA	-0.967466809590631	0.0427223382057388	0.000325630246538025	-0.960914478352544	0.0318279865608051	0.000269518713791867	-0.996569843428358	0.14832821248126	0.000792811969803429	-0.963078382419174	0.00939113232448474	0.990608867675515	FALSE	FALSE	FALSE	FALSE	0	0.000913525323887071	SIGN	-0.972007378447677	NOT_DEG
solea_v4.0_unigene429232	ENSDARG00000012694	321046	c3a.1	-1.06511117679798	0.0405786747627102	0.000303194075799458	-1.05817831179484	0.0370210713583882	0.000332707772154274	-1.12344523811348	0.173677782680559	0.00118130401102092	-1.05942339318908	0.0072652172432871	0.992734782756713	TRUE	TRUE	FALSE	TRUE	3	0.000914080620571099	SIGN	-1.07653952997385	POSSIBLE_DEG
solea_v4.0_unigene414827	ENSDARG00000042010	114551	pklr	1.17215549875396	0.0347582323243731	0.000247835611377327	1.17788154791816	0.0134678894306585	8.66380201570694e-05	1.21447323960745	0.16208885802401	0.00104049282641033	1.16337018751382	0.0251704340018226	0.974829565998177	TRUE	TRUE	FALSE	TRUE	3	0.0009195233283537	SIGN	1.18197011844835	POSSIBLE_DEG
solea_v4.0_unigene31017	NA	NA	NA	0.957424697255939	0.0314894536945544	0.000215065454346832	0.962607603947095	0.0269235218195315	0.000212321007968499	0.960202627193541	0.156098400091206	0.000904746136207227	0.957171827979352	0.0144383301122186	0.985561669887781	FALSE	FALSE	FALSE	FALSE	0	0.000919877082625896	SIGN	0.959351689093981	NOT_DEG
solea_v4.0_unigene6576	ENSDARG00000051804	NA	NA	-1.19500205084081	0.0316895433573328	0.000217208781355481	-1.18992755804662	0.0251848431710451	0.000192282220421681	-1.25350144893626	0.156098400091206	0.000895112829121183	-1.19348080274125	0.0155744524496259	0.984425547550374	TRUE	TRUE	FALSE	TRUE	3	0.000931084192405296	SIGN	-1.20797796514124	POSSIBLE_DEG
solea_v4.0_unigene12163	ENSDARG00000091326	100334628	cep120	1.77454167922999	0.0614255556046091	0.000532874775398811	1.77333079771994	0.0120765445608389	7.50485239108637e-05	1.88082065259173	0.309325795289723	0.0052809763321654	1.75042638123293	0.00852447960505276	0.991475520394947	FALSE	TRUE	FALSE	TRUE	2	0.000937048385287116	SIGN	1.79477987769365	POSSIBLE_DEG
solea_v4.0_unigene594654	ENSDARG00000113174	58052	hoxb5b	-1.52854971141097	0.0619015357188709	0.000542840168988992	-1.52181759004443	0.0132949657336014	8.47992815547186e-05	-1.62104487173909	0.205312235840761	0.00185441891170387	-1.50716031440016	0.0118438145146317	0.988156185485368	FALSE	TRUE	FALSE	TRUE	2	0.000954108991825026	SIGN	-1.54464312189867	POSSIBLE_DEG
solea_v4.0_unigene509437	NA	NA	NA	1.80980562351783	0.0499311774764494	0.000398991091583315	1.79509372662751	0.00461470030020512	2.26626999716234e-05	1.71489679138105	0.363828850461886	0.00804555500331674	1.83738251238706	0.0242772621136403	0.97572273788636	TRUE	TRUE	FALSE	TRUE	3	0.00096688800660778	SIGN	1.78929466347836	POSSIBLE_DEG
solea_v4.0_unigene16275	ENSDARG00000006900	317745	impdh2	1.05457671066255	0.0223399103322954	0.000133351648229221	1.06046095758339	0.019471718486006	0.000139089402299755	1.10462322653892	0.125089312847402	0.000556962399282311	1.04622089318422	0.0388754873587132	0.961124512641287	TRUE	TRUE	FALSE	TRUE	3	0.00099680932048931	SIGN	1.06647044699227	POSSIBLE_DEG
solea_v4.0_unigene22751	ENSDARG00000091058	101243556	sting1	-1.80571552521819	0.0224441980237734	0.000134381965767658	-1.79905766806377	0.070048359071877	0.000817041105854965	-2.28803246513057	0.0978535620368109	0.000320756858227387	-1.80338486435609	0.0138784366907766	0.986121563309223	TRUE	FALSE	FALSE	TRUE	2	0.00100414719323028	SIGN	-1.92404763069216	POSSIBLE_DEG
solea_v4.0_unigene430278	ENSDARG00000101334	368704	ctsc	-1.09903380459763	0.0664718334731561	0.000611066179396441	-1.0938831337985	0.0541383350861349	0.000557473629938006	-1.14468509607695	0.194469156626011	0.00162444495370549	-1.09339807291469	0.00307190394549817	0.996928096054502	FALSE	FALSE	FALSE	TRUE	1	0.00100960002052424	SIGN	-1.10775002684694	POSSIBLE_DEG
solea_v4.0_unigene33192	ENSDARG00000016412	322485	agt	0.887833062120791	0.0263315173890312	0.000165331948995957	0.893470839908427	0.0246097644206805	0.000186883224085914	0.881658235947244	0.131900921617149	0.000617916824162178	0.88789387645692	0.0251697713512122	0.974830228648788	FALSE	FALSE	FALSE	FALSE	0	0.00101016773207156	SIGN	0.887714003608346	NOT_DEG
solea_v4.0_unigene67411	ENSDARG00000092858	555816	si:ch1073-126c3.2	-1.08287219210165	0.0625400011167615	0.000551856202398993	-1.07973055902134	0.0195944467532709	0.000140233690245626	-1.10655058538872	0.156098400091206	0.000919816772382296	-1.06972228233417	0.0114832972914758	0.988516702708524	FALSE	TRUE	FALSE	TRUE	2	0.00102689666252606	SIGN	-1.08471890471147	POSSIBLE_DEG
solea_v4.0_unigene232371	NA	NA	NA	-1.34763690104063	0.0369848929913555	0.000267753872958494	-1.34177335060933	0.0348902791273532	0.000304027726938434	-1.41640481690679	0.195394228014309	0.00163964344985412	-1.34874978741564	0.00881883822213625	0.991181161777864	TRUE	TRUE	FALSE	TRUE	3	0.00103681633450402	SIGN	-1.36364121399309	POSSIBLE_DEG
solea_v4.0_unigene570802	ENSDARG00000103295	553969	cyp3a65	-1.4201267769028	0.033295251513081	0.000231491797731949	-1.4156799218586	0.0359208849914956	0.000315387375013886	-1.48161766098651	0.227577898265966	0.00230041305845516	-1.42968961129857	0.00836232933587411	0.991637670664126	TRUE	TRUE	FALSE	TRUE	3	0.00105606082953091	SIGN	-1.43677849276162	POSSIBLE_DEG
solea_v4.0_unigene20845	ENSDARG00000110878	NA	NA	-1.63009215674843	0.0347891024283091	0.000248530926115719	-1.62560251950807	0.0161598997825533	0.000109694062744021	-1.76833227457155	0.189476298223193	0.00150481508197515	-1.59133885849787	0.0218525161751266	0.978147483824873	TRUE	TRUE	FALSE	TRUE	3	0.00107490659035094	SIGN	-1.65384145233148	POSSIBLE_DEG
solea_v4.0_unigene629416	NA	NA	NA	-1.00294059889143	0.0375625079879887	0.000275014059494898	-0.997495148771189	0.0255784456106388	0.000197732769925312	-1.03365907342919	0.145064828337306	0.000747641687436035	-0.997422941615468	0.0168613258925724	0.983138674107428	TRUE	FALSE	FALSE	FALSE	1	0.00108301496396544	SIGN	-1.00787944067682	POSSIBLE_DEG
solea_v4.0_unigene37091	ENSDARG00000032010	556684	slc15a2	-1.25179001390209	0.0532180572244041	0.000432525291269113	-1.24684644655997	0.0142341832612089	9.29284127847063e-05	-1.26326075167453	0.165136240573972	0.00108486460406846	-1.24473782189152	0.0191889920195277	0.980811007980472	FALSE	TRUE	FALSE	TRUE	2	0.00110123564556641	SIGN	-1.25165875850703	POSSIBLE_DEG
solea_v4.0_unigene75630	NA	NA	NA	0.945323150768001	0.0637215143816246	0.000577949235058514	0.952763521909192	0.0298690345498922	0.00024721901931566	0.985263808488589	0.145114410618587	0.000758051177742807	0.92772236264729	0.00869188108098307	0.991308118919017	FALSE	FALSE	FALSE	FALSE	0	0.0011013263973642	SIGN	0.952768210953268	NOT_DEG
solea_v4.0_unigene100171	NA	NA	NA	-1.22342813020676	0.0520316599546368	0.00041838719778722	-1.21038968545405	0.0193360314682833	0.000137063801194245	-1.15701333285008	0.210008109060179	0.00195617862489643	-1.24996788246114	0.0114692256823976	0.988530774317602	FALSE	TRUE	FALSE	TRUE	2	0.0011094869317371	SIGN	-1.21019975774301	POSSIBLE_DEG
solea_v4.0_unigene37741	ENSDARG00000010478	30591	hsp90aa1.1	1.00066986308855	0.0347582323243731	0.000247522936997224	1.00660532388416	0.0177190002148738	0.000122697366853887	1.02585701446979	0.14023171944871	0.000706741664867095	0.991037852753056	0.028198407634566	0.971801592365434	TRUE	TRUE	FALSE	FALSE	2	0.00111384306149727	SIGN	1.00604251354889	POSSIBLE_DEG
solea_v4.0_unigene97914	ENSDARG00000112985	322358	hnf4a	-1.21804688717707	0.0371050615781979	0.00027059282169691	-1.21131376529697	0.0227227398165215	0.000169760283535753	-1.24911308960701	0.156098400091206	0.000900608000389809	-1.21609381538816	0.0185271563167029	0.981472843683297	TRUE	TRUE	FALSE	TRUE	3	0.00111491993955124	SIGN	-1.2236418893673	POSSIBLE_DEG
solea_v4.0_unigene100149	NA	NA	NA	-1.60455919843607	0.0258660584750546	0.000160406378282381	-1.59528922810122	0.0215472543012334	0.000159212540488784	-1.70452700402906	0.182529044676016	0.00138332582781038	-1.58514269096831	0.0240010785460049	0.975998921453995	TRUE	TRUE	FALSE	TRUE	3	0.00111610001060069	SIGN	-1.62237953038367	POSSIBLE_DEG
solea_v4.0_unigene536940	ENSDARG00000032129	325832	gtf2f1	1.37433783328559	0.109254422515442	0.00122473303896847	1.36996644989038	0.0158075637624928	0.000105575189912985	1.32722616824507	0.326361537797941	0.00595961834049261	1.3855357195837	0.00447402046534895	0.995525979534651	FALSE	TRUE	FALSE	TRUE	2	0.001144797024009	SIGN	1.36426654275119	POSSIBLE_DEG
solea_v4.0_unigene24490	ENSDARG00000074457	100330415	si:dkey-96f10.1	0.916927557776887	0.0209139045748019	0.00012312547462388	0.922105759205593	0.0159800276358945	0.000107656834877399	0.919609451763789	0.118119546550151	0.00049268511869286	0.917526225675524	0.0641267877708218	0.935873212229178	FALSE	FALSE	FALSE	FALSE	0	0.00114827013409665	SIGN	0.919042248605448	NOT_DEG
solea_v4.0_unigene280498	ENSDARG00000022183	436894	gsto1	1.79752235729955	0.0302320866945539	0.000201109511402256	1.79820818816382	0.0323552830875327	0.00027486766844374	2.22338468535661	0.205312235840761	0.00186854637059314	1.75028904268063	0.0127841430800925	0.987215856919908	TRUE	TRUE	FALSE	TRUE	3	0.00116107527622049	SIGN	1.89235106837515	POSSIBLE_DEG
solea_v4.0_unigene25863	ENSDARG00000087575	NA	NA	-1.57713547758166	0.0304717953596537	0.00020436901913139	-1.57113387251038	0.05154422376774	0.000516026551507893	-1.76697448713475	0.173395014095251	0.00117483206735471	-1.56228686901367	0.00947333790839378	0.990526662091606	TRUE	FALSE	FALSE	TRUE	2	0.00116553471893405	SIGN	-1.61938267656011	POSSIBLE_DEG
solea_v4.0_unigene6673	ENSDARG00000019125	795319	klhl40b	1.52985109696002	0.0348459527166788	0.000249489788029781	1.53614494863702	0.0417376268105392	0.000393337100663398	1.67308358992957	0.226073050446184	0.00224785474309002	1.50050103400214	0.00784998439542128	0.992150015604579	TRUE	TRUE	FALSE	TRUE	3	0.00116591449963664	SIGN	1.55989516738219	POSSIBLE_DEG
solea_v4.0_unigene28518	ENSDARG00000111464	557817	enpp7.2	-1.93192306519927	0.0274346319843897	0.000178378134171611	-1.91987391347187	0.0671039768287885	0.000769866841528365	-2.42840830285153	0.110940550693841	0.00044396221305565	-1.90891060522166	0.0127016942252179	0.987298305774782	TRUE	FALSE	FALSE	TRUE	2	0.00117056956069205	SIGN	-2.04727897168608	POSSIBLE_DEG
solea_v4.0_unigene44998	NA	NA	NA	-1.2239478737414	0.0563453242678786	0.000472497300524966	-1.21795531187774	0.0157923431406914	0.000105257842477258	-1.2300002394616	0.174535377502221	0.00119190473183975	-1.21605060147913	0.0172402028066131	0.982759797193387	FALSE	TRUE	FALSE	TRUE	2	0.00120001290329964	SIGN	-1.22198850663997	POSSIBLE_DEG
solea_v4.0_unigene7778	ENSDARG00000099412	334113	bcan	-1.66281769520129	0.0348872889923411	0.000251138538963294	-1.65100035468312	0.0173243901780066	0.000119254990640361	-1.78743817472887	0.182529044676016	0.00136769990556435	-1.65496402231452	0.0242713159239776	0.975728684076022	TRUE	TRUE	FALSE	TRUE	3	0.00120005672109228	SIGN	-1.68905506173195	POSSIBLE_DEG
solea_v4.0_unigene23841	ENSDARG00000105562	100007087	si:dkey-23i12.7	-1.09563807818482	0.0490604647419033	0.000387982791154479	-1.09205926459621	0.0197657384645582	0.000141884709365382	-1.11109677554143	0.157237699450719	0.000952813363575154	-1.08860353476755	0.0176672099480091	0.982332790051991	TRUE	TRUE	FALSE	TRUE	3	0.00120575404969679	SIGN	-1.0968494132725	POSSIBLE_DEG
solea_v4.0_unigene510222	NA	NA	NA	-2.20174969937381	0.0256309011554414	0.000158597962319045	-2.18339515649694	0.0150891617091715	9.97467018211482e-05	-2.46195275600924	0.294526618834339	0.00467432332771763	-2.18455422262042	0.0242754479756963	0.975724552024304	TRUE	TRUE	FALSE	TRUE	3	0.0012307555094941	SIGN	-2.2579129586251	POSSIBLE_DEG
solea_v4.0_unigene45962	ENSDARG00000087359	30491	c3a.2	-1.3349000209127	0.0330753709351013	0.000227252271993279	-1.32896847233342	0.0233226420261917	0.000174879201174307	-1.36293646083719	0.18952744182236	0.00151429263226227	-1.32997509645386	0.0189198958542458	0.981080104145754	TRUE	TRUE	FALSE	TRUE	3	0.00123109484912178	SIGN	-1.3391950126343	POSSIBLE_DEG
solea_v4.0_unigene324685	NA	NA	NA	-1.1181047098001	0.0376130235398068	0.000276411461219468	-1.11260250977846	0.0519352469686441	0.000522778548914742	-1.17836161021959	0.166773222101814	0.00110831891421089	-1.11908167010865	0.00879794182631377	0.991202058173686	TRUE	FALSE	FALSE	TRUE	2	0.00126591124510387	SIGN	-1.1320376249767	POSSIBLE_DEG
solea_v4.0_unigene94246	ENSDARG00000040510	791844	ca15b	-1.51322331280885	0.0394022366799348	0.000292789366797587	-1.50092829700906	0.023692776351831	0.00017862535403268	-1.42437067749955	0.295950574525788	0.00473778922444656	-1.51374384537056	0.0105059480846604	0.98949405191534	TRUE	TRUE	FALSE	TRUE	3	0.00127851011242683	SIGN	-1.488066533172	POSSIBLE_DEG
solea_v4.0_unigene571025	NA	NA	NA	0.429597183117358	0.69921971415692	0.0350326263656814	0.435031228024117	0.741329355511386	0.0684254173832026	0.437991533582067	0.49882973532225	0.0224463007570785	0.428363682867909	1.13333098874513e-05	0.999988666690113	FALSE	FALSE	FALSE	FALSE	0	0.00128810948660229	SIGN	0.432745906897863	NOT_DEG
solea_v4.0_unigene324589	ENSDARG00000061383	563663	serpinf2b	-0.898295640223191	0.0569005809827037	0.000482232528537649	-0.892950648915133	0.0357818784207418	0.000313263095561079	-0.894636176747744	0.158892687870913	0.000985253155597669	-0.896908867701816	0.00906676114495752	0.990933238855042	FALSE	FALSE	FALSE	FALSE	0	0.00128904463951696	SIGN	-0.895697833396971	NOT_DEG
solea_v4.0_unigene562832	NA	NA	NA	-1.36374362474109	0.038883671658646	0.000288160128562811	-1.35842037182892	0.04461525232306	0.000428163165590612	-1.51227838734286	0.181854493699089	0.0013387542797958	-1.36647880552576	0.00943629609361762	0.990563703906382	TRUE	TRUE	FALSE	TRUE	3	0.00130411834173522	SIGN	-1.40023029735966	POSSIBLE_DEG
solea_v4.0_unigene334508	NA	NA	NA	-3.31573421060441	0.50855106065719	0.0162966409635669	-3.37732674386139	0.00131904768087483	4.66988528562484e-06	-4.83727431196735	0.258184681891521	0.0030572970648886	-3.27302018053514	0.0173877711298971	0.982612228870103	FALSE	TRUE	FALSE	TRUE	2	0.00131592328197874	SIGN	-3.70083886174207	POSSIBLE_DEG
solea_v4.0_unigene27833	ENSDARG00000057498	553472	habp2	-0.899301671079548	0.0557166266035562	0.000463487079478831	-0.893461476448044	0.0367494987213688	0.000329070302603245	-0.921871427878016	0.155370556497896	0.000864490068882598	-0.894302342186579	0.00947089142903423	0.990529108570966	FALSE	FALSE	FALSE	FALSE	0	0.00131646091677953	SIGN	-0.902234229398047	NOT_DEG
solea_v4.0_unigene184405	NA	NA	NA	1.30622579392813	0.0465445584591881	0.000361756802623694	1.31182878968166	0.0286884243464589	0.000234704592970606	1.27210956305218	0.288066892971613	0.0043376550837025	1.29577177292584	0.00800787661628988	0.99199212338371	TRUE	TRUE	FALSE	TRUE	3	0.00133943677906385	SIGN	1.29648397989695	POSSIBLE_DEG
solea_v4.0_unigene96022	ENSDARG00000069828	751622	si:ch211-117n7.7	1.169702929587	0.0433159019707964	0.000331337746774932	1.17127074982859	0.0123440527829418	7.73853097964994e-05	1.13723517068175	0.198582493993556	0.00170871479596187	1.17023886721544	0.0302831029557749	0.969716897044225	TRUE	TRUE	FALSE	TRUE	3	0.00138526605995277	SIGN	1.1621119293282	POSSIBLE_DEG
solea_v4.0_unigene414964	ENSDARG00000016391	386968	calcoco1b	-2.90228581609349	0.481651363525134	0.0148030374398168	-2.8280411095878	0.00233692787605605	9.73493863716207e-06	-3.59672718129231	0.296285079319782	0.00475079125232424	-2.90179746673934	0.00967032363142317	0.990329676368577	FALSE	TRUE	FALSE	TRUE	2	0.00138847122342822	SIGN	-3.05721289342823	POSSIBLE_DEG
solea_v4.0_unigene462997	ENSDARG00000098529	415165	ccne2	1.2512054567602	0.0689866316448968	0.000647939231290875	1.25733110485806	0.0232024596048699	0.000173661142405025	1.25741753315593	0.246388340693916	0.00273173361113	1.2324582608815	0.00825521561870224	0.991744784381298	FALSE	TRUE	FALSE	TRUE	2	0.00139881389165336	SIGN	1.24960308891392	POSSIBLE_DEG
solea_v4.0_unigene94618	ENSDARG00000061383	563663	serpinf2b	-0.906695147832971	0.0543925509723012	0.000448011381127143	-0.902571225909978	0.0310451736493296	0.000262041838852803	-0.909430776822702	0.15316342795296	0.00083735490053036	-0.90105346727169	0.0129505012499683	0.987049498750032	FALSE	FALSE	FALSE	FALSE	0	0.00143022152012668	SIGN	-0.904937654459335	NOT_DEG
solea_v4.0_unigene575522	NA	NA	NA	1.83662768692496	0.0426210989709239	0.000323112048093305	1.82687262907711	0.00726661633628466	3.96843722939668e-05	1.83954352261698	0.334190012889644	0.00631968704856198	1.85824161817162	0.032591148407391	0.967408851592609	TRUE	TRUE	FALSE	TRUE	3	0.00143816183850893	SIGN	1.84032136419767	POSSIBLE_DEG
solea_v4.0_unigene325543	ENSDARG00000008969	337315	fgb	1.08578508532821	0.0348872889923411	0.000251055543142659	1.09078854020629	0.0258109372518464	0.000199882560358891	1.07842833166612	0.197364404792081	0.00167010107109338	1.08745569904104	0.0190164608624245	0.980983539137576	TRUE	TRUE	FALSE	TRUE	3	0.00144028536288039	SIGN	1.08561441406042	POSSIBLE_DEG
solea_v4.0_unigene571745	ENSDARG00000092858	555816	si:ch1073-126c3.2	-1.40517201664601	0.0568399553607305	0.00048059572413627	-1.38793999973567	0.0136667770138343	8.82907730109623e-05	-1.3231252702751	0.247828593859461	0.00278208822177976	-1.42758068217113	0.0182706311933991	0.981729368806601	FALSE	TRUE	FALSE	TRUE	2	0.00148598045872438	SIGN	-1.38595449220698	POSSIBLE_DEG
solea_v4.0_unigene8487	ENSDARG00000016771	30255	tfa	-1.05707925303453	0.0558428396045757	0.000466825360788979	-1.05117887780765	0.0382056338068559	0.000349270141030406	-1.08217009013609	0.176180743508445	0.00124250819149402	-1.05432583632567	0.0095056244323759	0.990494375567624	FALSE	TRUE	FALSE	TRUE	2	0.00150429166961471	SIGN	-1.06118851432598	POSSIBLE_DEG
solea_v4.0_unigene282312	NA	NA	NA	0.950995655250941	0.0622861043067785	0.000548765005366445	0.957964073779145	0.0259559759804726	0.000201360262738277	0.970657947107598	0.157237699450719	0.000953886818714608	0.939194419744226	0.0145467760190441	0.985453223980956	FALSE	FALSE	FALSE	FALSE	0	0.00154518051594622	SIGN	0.954703023970477	NOT_DEG
solea_v4.0_unigene324129	ENSDARG00000016771	30255	tfa	-1.1047967821399	0.0426887695632545	0.000324208169448695	-1.10010365851419	0.0390385110788531	0.000358303118742768	-1.14738745801228	0.166279967707125	0.00109919150429884	-1.10036886682712	0.0135374207237378	0.986462579276262	TRUE	TRUE	FALSE	TRUE	3	0.0015625771960315	SIGN	-1.11316419137337	POSSIBLE_DEG
solea_v4.0_unigene22392	ENSDARG00000100968	557223	si:ch211-1a19.3	-1.22148507912535	0.0543925509723012	0.000446366977037649	-1.2170711115662	0.0530199432291292	0.000538397992733093	-1.36027271087852	0.156098400091206	0.000921561258051249	-1.21664669197055	0.00865755743009322	0.991342442569907	FALSE	FALSE	FALSE	TRUE	1	0.00160983206683744	SIGN	-1.25386889838516	POSSIBLE_DEG
solea_v4.0_unigene65806	ENSDARG00000009418	798771	mef2cb	-1.69940528340605	0.0269036645632895	0.000172492061879738	-1.69023538532838	0.0365571952208388	0.000325115024753703	-1.92764029712991	0.145064828337306	0.000750312027404536	-1.67634276994967	0.0275613133434256	0.972438686656574	TRUE	TRUE	FALSE	TRUE	3	0.0016210652008824	SIGN	-1.7484059339535	POSSIBLE_DEG
solea_v4.0_unigene67855	NA	NA	NA	1.34431550071207	0.0303204275424838	0.000202525496431785	1.34994818157925	0.0158416423019051	0.000106451889759718	1.40178895143033	0.18984388731178	0.00152441809397065	1.32442820167905	0.0433251083113344	0.956674891688666	TRUE	TRUE	FALSE	TRUE	3	0.00162696886297653	SIGN	1.35512020885017	POSSIBLE_DEG
solea_v4.0_unigene283640	ENSDARG00000054155	30678	pcna	0.928660292354645	0.0513252334178029	0.000410831820989667	0.932281218973381	0.0194245683479657	0.000137956697774317	0.913981213637443	0.160885872531168	0.00102657011784634	0.932710213697089	0.0253306431528552	0.974669356847145	FALSE	FALSE	FALSE	FALSE	0	0.00166289826465997	SIGN	0.92690823466564	NOT_DEG
solea_v4.0_unigene2025	ENSDARG00000094212	NA	NA	-0.872560219604791	0.109254422515442	0.00123073345847376	-0.86569530629083	0.0716928162263113	0.000845178614051946	-0.86810209813601	0.21755797935306	0.00206810376865659	-0.871697623061755	0.00241201145391468	0.997587988546085	FALSE	FALSE	FALSE	FALSE	0	0.00167794486111681	SIGN	-0.869513811773347	NOT_DEG
solea_v4.0_unigene457944	NA	NA	NA	-0.927966226860264	0.0535089762188133	0.000436351525121659	-0.921596083483315	0.0466829356599153	0.00045460662312741	-0.91939022737817	0.182529044676016	0.00137596320846251	-0.930025850517355	0.00934108603049721	0.990658913969503	FALSE	FALSE	FALSE	FALSE	0	0.00172504996670148	SIGN	-0.924744597059776	NOT_DEG
solea_v4.0_unigene595198	NA	NA	NA	1.40487554560299	0.0573043317348773	0.000487653139242833	1.40708813165559	0.0159800276358945	0.000107818316130569	1.41051140884389	0.269644434788445	0.00355759624138708	1.39815135339635	0.0174137792868309	0.982586220713169	FALSE	TRUE	FALSE	TRUE	2	0.0017378789165615	SIGN	1.4051566098747	POSSIBLE_DEG
solea_v4.0_unigene327095	ENSDARG00000007024	436604	uox	-0.891082735104054	0.061558131409789	0.000538147005180578	-0.886171267093587	0.0359208849914956	0.000315461286989793	-0.894007648920622	0.158421667679818	0.000973702406783421	-0.891994946149767	0.0126590873766688	0.987340912623331	FALSE	FALSE	FALSE	FALSE	0	0.00178009053554103	SIGN	-0.890814149317007	NOT_DEG
solea_v4.0_unigene46182	ENSDARG00000036833	393113	upp2	-1.68635343737229	0.0304160751755983	0.000203579844500583	-1.67806718613265	0.0267920655263869	0.000210407933644816	-1.84285144714226	0.19821960821636	0.00168934858744566	-1.67500442616627	0.0275592730353809	0.972440726964619	TRUE	TRUE	FALSE	TRUE	3	0.00178543442744497	SIGN	-1.72056912420337	POSSIBLE_DEG
solea_v4.0_unigene414721	ENSDARG00000071701	559821	zgc:162941	-1.44491187799983	0.0420214497758271	0.000317418100589168	-1.43752413577918	0.0277238678656965	0.00022264821428124	-1.5599161140307	0.156432392188048	0.000933579441269956	-1.43659130321906	0.0249827390599701	0.97501726094003	TRUE	TRUE	FALSE	TRUE	3	0.00181692310548993	SIGN	-1.46973585775719	POSSIBLE_DEG
solea_v4.0_unigene37060	ENSDARG00000042953	492484	cyp2n13	2.04088297938556	0.0110194253759413	5.50903534755906e-05	2.04090476159642	0.0209445769525211	0.000152184805970488	1.65119302433586	0.517492325324949	0.026205782436731	2.05815282341939	0.0381755538726616	0.961824446127338	TRUE	TRUE	FALSE	TRUE	3	0.00181896666004333	SIGN	1.94778339718431	POSSIBLE_DEG
solea_v4.0_unigene30571	ENSDARG00000076011	562087	si:ch211-149b19.3	-1.4122285560876	0.0479015886343317	0.000374741816942231	-1.4060633431787	0.0271699337709238	0.0002159730862324	-1.52345544549734	0.156098400091206	0.000874945159535506	-1.39524156404996	0.0228488956096887	0.977151104390311	TRUE	TRUE	FALSE	TRUE	3	0.00184446869343939	SIGN	-1.4342472272034	POSSIBLE_DEG
solea_v4.0_unigene564589	NA	NA	NA	-1.19013815978619	0.150082016284318	0.00192704579091722	-1.18101978820513	0.0367494987213688	0.000329263301708865	-1.17577450631396	0.25531863926727	0.00299546158857348	-1.18918225265022	0.0033174952034758	0.996682504796524	FALSE	TRUE	FALSE	TRUE	2	0.0018536318251448	SIGN	-1.18402867673887	POSSIBLE_DEG
solea_v4.0_unigene36547	ENSDARG00000030530	406424	slc22a2	2.30842210829312	0.0374460668429496	0.00027365003976257	2.29948870151426	0.00684321777616756	3.66382311247071e-05	2.38963993397374	0.428023082209006	0.0134465552019071	2.2541728728394	0.042967055151745	0.957032944848255	TRUE	TRUE	FALSE	TRUE	3	0.00186625903352659	SIGN	2.31293090415513	POSSIBLE_DEG
solea_v4.0_unigene28213	ENSDARG00000086705	101886020	prob1	1.04512577447405	0.0813794332099311	0.000815917496156066	1.04917558836833	0.0357818784207418	0.000313202298346232	1.05229110609747	0.212329177190278	0.00198359885270019	1.04706699375731	0.00780483292661815	0.992195167073382	FALSE	TRUE	FALSE	TRUE	2	0.00190087830389673	SIGN	1.04841486567429	POSSIBLE_DEG
solea_v4.0_unigene48040	ENSDARG00000037837	321658	ogfr	-1.15740023944418	0.0692402565739265	0.000656377468102351	-1.15246290938985	0.0530199432291292	0.000538661857923888	-1.27452279239493	0.156432392188048	0.000935812554165907	-1.15089984385002	0.00841764523118782	0.991582354768812	FALSE	FALSE	FALSE	TRUE	1	0.00190347602904684	SIGN	-1.18382144626975	POSSIBLE_DEG
solea_v4.0_unigene102156	NA	NA	NA	0.909745620795018	0.0557481837725864	0.000464511086086106	0.915151027479482	0.0235214739793299	0.000176711063506658	0.925346061819255	0.147922406876409	0.000779846880564541	0.902222873252084	0.025014452045529	0.974985547954471	FALSE	FALSE	FALSE	FALSE	0	0.00190894342916539	SIGN	0.91311639583646	NOT_DEG
solea_v4.0_unigene47452	ENSDARG00000078182	100170776	zgc:194443	-1.86246174424418	0.0340359023026448	0.000239189849113816	-1.85046275728736	0.0591376478266847	0.000630675436490122	-2.35826154900178	0.102352000553352	0.000361585847311794	-1.82252630897648	0.024068201163318	0.975931798836682	TRUE	FALSE	FALSE	TRUE	2	0.00194134573229344	SIGN	-1.97342808987745	POSSIBLE_DEG
solea_v4.0_unigene57569	ENSDARG00000070272	557302	casp10	-1.63214346554669	0.0334977385303432	0.000234272317987347	-1.61852062310731	0.0208205052365439	0.000150714557758011	-1.44642783932364	0.378234463427615	0.00903128952527891	-1.6395565789096	0.0188926334265472	0.981107366573453	TRUE	TRUE	FALSE	TRUE	3	0.00194905534106311	SIGN	-1.58416212672181	POSSIBLE_DEG
solea_v4.0_unigene24554	ENSDARG00000109317	550565	gnpda1	-1.19517279815976	0.0658545421338583	0.000602692882428186	-1.19027972322463	0.0489625788263291	0.000486168441847402	-1.31199909184804	0.156098400091206	0.000920438262138284	-1.18705274976805	0.00996153354858442	0.990038466451416	FALSE	TRUE	FALSE	TRUE	2	0.00195817638933643	SIGN	-1.22112609075012	POSSIBLE_DEG
solea_v4.0_unigene185860	ENSDARG00000006219	321897	gnl3	1.04490603942958	0.0919548895973459	0.00096580226440643	1.04522718841312	0.0286727084700184	0.000234184406149815	1.00468432378919	0.243930332301432	0.00266195467594744	1.0602062826659	0.00795353942748855	0.992046460572511	FALSE	TRUE	FALSE	TRUE	2	0.00198881215506221	SIGN	1.03875595857445	POSSIBLE_DEG
solea_v4.0_unigene431304	ENSDARG00000052708	494070	tnni1b	-1.77186771067105	0.0332961775926853	0.000231953046377761	-1.75567283687423	0.0213156617930039	0.000155172265125191	-1.74966322760304	0.29590409592209	0.0047285164951971	-1.77864185294265	0.0244332894706022	0.975566710529398	TRUE	TRUE	FALSE	TRUE	3	0.00199363276165739	SIGN	-1.76396140702274	POSSIBLE_DEG
solea_v4.0_unigene65706	ENSDARG00000033144	30647	psme2	-1.15507202699416	0.0490717981870146	0.000388772458966363	-1.14968701050447	0.0473860281402314	0.000462776523518205	-1.24559626305056	0.159398459522867	0.000994772336080009	-1.15242446436643	0.014405058814609	0.985594941185391	TRUE	TRUE	FALSE	TRUE	3	0.0020559615213349	SIGN	-1.17569494122891	POSSIBLE_DEG
solea_v4.0_unigene280783	NA	NA	NA	-0.827370654422998	0.0721202272007293	0.0006905746461188	-0.820999758282009	0.0543862453193502	0.000560820782278834	-0.817309686002386	0.176180743508445	0.00121441777305464	-0.833187132131766	0.00796848700217745	0.992031512997823	FALSE	FALSE	FALSE	FALSE	0	0.00210566343980159	SIGN	-0.82471680770979	NOT_DEG
solea_v4.0_unigene96185	NA	NA	NA	-2.27515525487101	0.0306343579663501	0.000206714650321367	-2.25348340893288	0.020639653974401	0.000149123522576152	-2.2967024917708	0.375054848647363	0.00880582355580546	-2.23811026137544	0.0233273437449241	0.976672656255076	TRUE	TRUE	FALSE	TRUE	3	0.00211314698200079	SIGN	-2.26586285423753	POSSIBLE_DEG
solea_v4.0_unigene70344	NA	NA	NA	-2.77496154455997	0.011845249415323	6.01897687784308e-05	-2.73919458631836	0.0744427552146233	0.000894410305511499	-3.4542197913056	0.261574162684343	0.00322857243428681	-2.71384035655871	0.0241400913726566	0.975859908627343	TRUE	FALSE	FALSE	TRUE	2	0.00212382637077932	SIGN	-2.92055406968566	POSSIBLE_DEG
solea_v4.0_unigene692332	ENSDARG00000100635	406323	chia.1	-2.37044830263371	0.4141051744436	0.010668119479854	-2.37844980487458	0.0484544052225997	0.000479137213777704	-3.34142513870436	0.0461677219990634	6.43171345985832e-05	-2.36572200827828	0.00625735019471829	0.993742649805282	FALSE	TRUE	TRUE	TRUE	3	0.0021909528375673	SIGN	-2.61401131362273	POSSIBLE_DEG
solea_v4.0_unigene32127	ENSDARG00000036041	325881	f2	-0.792606453041028	0.0689866316448968	0.00064932913023846	-0.786733084924956	0.0660596032071141	0.000751569300456534	-0.781099496781117	0.169500407035593	0.00113437042554927	-0.794316042685675	0.00758497049032181	0.992415029509678	FALSE	FALSE	FALSE	FALSE	0	0.00220917264075204	SIGN	-0.788688769358194	NOT_DEG
solea_v4.0_unigene329805	ENSDARG00000041115	447925	cnfn	-0.930505186951717	0.066695885746558	0.000614036894277754	-0.922740349222867	0.0373760899872677	0.000338450737691499	-0.930182158660768	0.176180743508445	0.0012134539147298	-0.935335139461717	0.0136161043042899	0.98638389569571	FALSE	FALSE	FALSE	FALSE	0	0.00224435050566128	SIGN	-0.929690708574267	NOT_DEG
solea_v4.0_unigene334929	ENSDARG00000111266	282672	fbp1b	-3.67797877171378	0.867729847242436	0.070144725866775	-3.7683067104841	0.0055769606131664	2.85638612608738e-05	-5.49718801720056	0.144798235506839	0.000735689028621004	-3.58619292099978	0.00859821765859359	0.991401782341406	FALSE	TRUE	FALSE	TRUE	2	0.00225736116492389	SIGN	-4.13241660509956	POSSIBLE_DEG
solea_v4.0_unigene69225	ENSDARG00000013478	327053	rrp15	1.28448927555008	0.0594013855910145	0.00050955579438535	1.28808519311445	0.0360783506162129	0.000318322445580583	1.21255639967106	0.349834523965691	0.00713362940684235	1.28817400194287	0.0082871825788885	0.991712817421112	FALSE	TRUE	FALSE	TRUE	2	0.00231162157267697	SIGN	1.26832621756961	POSSIBLE_DEG
solea_v4.0_unigene71951	NA	NA	NA	-1.13915411478253	0.0442832647475778	0.000341156979574013	-1.13346008041395	0.0669313352288419	0.000765143717805164	-1.19656862302483	0.190148769813858	0.001546100041124	-1.14187831493273	0.0110450592508964	0.988954940749104	TRUE	FALSE	FALSE	TRUE	2	0.00231498434891318	SIGN	-1.15276528328851	POSSIBLE_DEG
solea_v4.0_unigene602036	ENSDARG00000075504	334026	si:dkey-40c23.2	-1.04455375014617	0.0760339570277713	0.000745705871490388	-1.04073324656425	0.0587366424496757	0.000624477329118872	-1.12342057017838	0.176180743508445	0.00123702700755749	-1.03996846784882	0.00796106946432518	0.992038930535675	FALSE	FALSE	FALSE	TRUE	1	0.00232618516538346	SIGN	-1.0621690086844	POSSIBLE_DEG
solea_v4.0_unigene414464	ENSDARG00000041787	322617	cx32.3	-1.28967638992873	0.0491458838413513	0.000390702022916123	-1.28490446134817	0.029550954187887	0.000243779126835076	-1.38467483054838	0.157237699450719	0.000950967537333056	-1.27828288065458	0.0275619580394667	0.972438041960533	TRUE	TRUE	FALSE	TRUE	3	0.00233479429622109	SIGN	-1.30938464061997	POSSIBLE_DEG
solea_v4.0_unigene324296	NA	NA	NA	1.09885371181212	0.103923830797956	0.00114273769334855	1.09541501284046	0.028744266478142	0.000235946626512467	1.04926550992482	0.261743934534445	0.0032640520322802	1.11960587047091	0.00807983327066431	0.991920166729336	FALSE	TRUE	FALSE	TRUE	2	0.00234152464261031	SIGN	1.09078502626208	POSSIBLE_DEG
solea_v4.0_unigene584205	ENSDARG00000006137	63999	star	0.791935430558625	0.0954771839528224	0.00101759672815092	0.797915012268695	0.0858948738803892	0.00110276549773367	0.810456938052174	0.182529044676016	0.0013778403363846	0.78797845656433	0.00423753114284253	0.995762468857157	FALSE	FALSE	FALSE	FALSE	0	0.00234888440343135	SIGN	0.797071459360956	NOT_DEG
solea_v4.0_unigene47005	NA	NA	NA	-1.89980418423367	0.0340359023026448	0.000239430803396605	-1.88416613930671	0.0277129864261629	0.000221425311871633	-1.92639315421608	0.261574162684343	0.0032367645682289	-1.88244186949626	0.0257271820153688	0.974272817984631	TRUE	TRUE	FALSE	TRUE	3	0.00235011964597793	SIGN	-1.89820133681318	POSSIBLE_DEG
solea_v4.0_unigene571340	ENSDARG00000058734	541344	prdx1	1.19600911267952	0.0490604647419033	0.000388012526951085	1.19744351200027	0.0178638793837145	0.000124585971410978	1.15211799597669	0.231480557837732	0.00235220693324327	1.19476570873375	0.032001731138549	0.967998268861451	TRUE	TRUE	FALSE	TRUE	3	0.00239133232045245	SIGN	1.18508408234756	POSSIBLE_DEG
solea_v4.0_unigene284301	NA	NA	NA	1.27794018553403	0.056684400196439	0.000478506185324199	1.28517461356673	0.0383663854165291	0.000351610208209719	1.43633285920802	0.187026901204079	0.00146112770925787	1.25420398664137	0.0160085426909125	0.983991457309088	FALSE	TRUE	FALSE	TRUE	2	0.00239675179853074	SIGN	1.31341291123754	POSSIBLE_DEG
solea_v4.0_unigene228625	ENSDARG00000010078	406852	nup133	1.10055071074571	0.0761214012410868	0.000747959492006266	1.10189882992598	0.0382056338068559	0.000349411934147365	1.08567374368039	0.246388340693916	0.00273528970251562	1.11678257300769	0.00924541400805012	0.99075458599195	FALSE	TRUE	FALSE	TRUE	2	0.00242892087584215	SIGN	1.10122646433994	POSSIBLE_DEG
solea_v4.0_unigene22947	ENSDARG00000022183	436894	gsto1	1.12894246561098	0.0634909930511063	0.000568290677790467	1.13427657517887	0.0152488430614708	0.000101010542426121	1.15087202908172	0.174959734889295	0.00119719228020182	1.11479533091706	0.0395934682006264	0.960406531799374	FALSE	TRUE	FALSE	TRUE	2	0.00245200456947473	SIGN	1.13222160019716	POSSIBLE_DEG
solea_v4.0_unigene24279	ENSDARG00000090444	567858	ponzr1	-1.46207833444538	0.0543925509723012	0.000445728440144914	-1.45719377439137	0.0933129524666989	0.00123751146380164	-1.74978202878222	0.162880122663623	0.00106528396787609	-1.46202915636868	0.00824100658955507	0.991758993410445	FALSE	FALSE	FALSE	TRUE	1	0.00248184800233261	SIGN	-1.53277082349691	POSSIBLE_DEG
solea_v4.0_unigene51352	NA	NA	NA	-1.04716105005831	0.0907524464084575	0.000941884193240222	-1.03846305752392	0.0279286988756173	0.000225437549141454	-1.02956321924895	0.185305107643312	0.00144514547802192	-1.05119158636107	0.0146506715890102	0.98534932841099	FALSE	TRUE	FALSE	TRUE	2	0.00250095546721922	SIGN	-1.04159472829806	POSSIBLE_DEG
solea_v4.0_unigene348702	ENSDARG00000100524	564344	abca3b	-4.34911084722026	0.589824688136693	0.0235555478255869	-4.43974520015582	0.00202529930645532	8.10484855691177e-06	-4.88605957594992	0.289712785035265	0.00439860486572567	-4.0491498730448	0.0200847919738191	0.979915208026181	FALSE	TRUE	FALSE	TRUE	2	0.00252051371984132	SIGN	-4.4310163740927	POSSIBLE_DEG
solea_v4.0_unigene324994	NA	NA	NA	-0.964438642506891	0.0757759396477791	0.000740070166894262	-0.959903366940068	0.0306636121962893	0.000256727184620038	-0.970732534940701	0.162106249387977	0.00104281851840061	-0.9596514537376	0.0186838177329168	0.981316182267083	FALSE	FALSE	FALSE	FALSE	0	0.00254463530174162	SIGN	-0.963681499531315	NOT_DEG
solea_v4.0_unigene4587	ENSDARG00000056743	494036	cavin4b	0.87838728612126	0.056684400196439	0.000477671615074474	0.883313856691899	0.0380777732473695	0.000346194268132196	0.898847561009324	0.156098400091206	0.00092282452267983	0.877905726839306	0.0213524626913199	0.97864753730868	FALSE	FALSE	FALSE	FALSE	0	0.00258811712490628	SIGN	0.884613607665447	NOT_DEG
solea_v4.0_unigene328034	ENSDARG00000112463	368892	si:ch211-14a17.11	-1.04910025708322	0.0688704610873103	0.000644405275919731	-1.04196288631041	0.0576347307962366	0.000609274917523076	-1.11550725036863	0.189476298223193	0.00150614209221763	-1.04238451574724	0.00959766325366451	0.990402336746335	FALSE	FALSE	FALSE	TRUE	1	0.00259480199742633	SIGN	-1.06223872737738	POSSIBLE_DEG
solea_v4.0_unigene24269	ENSDARG00000034862	114423	f7	-0.877286763722531	0.0850818447812878	0.000860245120636296	-0.873151558896822	0.0406423320154041	0.000377658103917187	-0.888297237015932	0.159398459522867	0.000994684813417675	-0.870162124746069	0.0131656292418856	0.986834370758114	FALSE	FALSE	FALSE	FALSE	0	0.00260541165853318	SIGN	-0.877224421095338	NOT_DEG
solea_v4.0_unigene46227	ENSDARG00000040178	436707	havcr1	-1.15073766283101	0.0630211825224462	0.000561720879548919	-1.14699948034874	0.0455891040170298	0.000440218754388189	-1.27632975494214	0.156098400091206	0.000891929144287024	-1.13328127423141	0.016658564991042	0.983341435008958	FALSE	TRUE	FALSE	TRUE	2	0.0026643922552018	SIGN	-1.17683704308832	POSSIBLE_DEG
solea_v4.0_unigene570817	ENSDARG00000075504	334026	si:dkey-40c23.2	-1.07850936802008	0.0662931685182546	0.000608367664635406	-1.07277193542078	0.0382056338068559	0.000349615180225814	-1.11243342438822	0.175384577746224	0.00120249474887805	-1.0759217721932	0.0169433544649079	0.983056645535092	FALSE	TRUE	FALSE	TRUE	2	0.00267954131418259	SIGN	-1.08490912500557	POSSIBLE_DEG
solea_v4.0_unigene12141	ENSDARG00000039887	334619	c1qbp	0.891879585021123	0.0226961490801079	0.000137186736219057	0.897564367089761	0.0269787826405629	0.000213348199856398	0.913001826112441	0.110940550693841	0.000442856660680985	0.886938999033404	0.112073832865781	0.887926167134219	FALSE	FALSE	FALSE	FALSE	0	0.0027032685006561	SIGN	0.897346194314182	NOT_DEG
solea_v4.0_unigene94800	ENSDARG00000071701	559821	zgc:162941	-1.43033900886324	0.0578375640059221	0.000493770950343555	-1.42162310357118	0.0291420288612926	0.00023960967226871	-1.5017227207507	0.198414938550173	0.00170142223815057	-1.42992483232528	0.0228100427171923	0.977189957282808	FALSE	TRUE	FALSE	TRUE	2	0.00270739046193395	SIGN	-1.4459024163776	POSSIBLE_DEG
solea_v4.0_unigene413498	ENSDARG00000098315	140634	cyp1a	1.20071294988477	0.0427554531338704	0.000326466668057665	1.20586311504258	0.0344281070108666	0.000297179120024963	1.24902001592339	0.205312235840761	0.00184252507739871	1.20449347082494	0.0256194600570475	0.974380539942952	TRUE	TRUE	FALSE	TRUE	3	0.00273850206667316	SIGN	1.21502238791892	POSSIBLE_DEG
solea_v4.0_unigene60110	NA	NA	NA	-1.64295942843824	0.0602563691004141	0.000519297556564542	-1.64092502319471	0.0331103533421093	0.000283054590119312	-1.96385589355639	0.176180743508445	0.00125504625802824	-1.58809148285838	0.0221517508627301	0.97784824913727	FALSE	TRUE	FALSE	TRUE	2	0.00275036315586771	SIGN	-1.70895795701193	POSSIBLE_DEG
solea_v4.0_unigene413264	ENSDARG00000100406	100003906	zgc:112265	-0.876556689955676	0.0733691111072892	0.000705539677082484	-0.871721213941162	0.0637587076165916	0.000714071052427785	-0.893231876427214	0.176180743508445	0.00121552080631061	-0.874330088085848	0.00949215455414643	0.990507845445854	FALSE	FALSE	FALSE	FALSE	0	0.00276031583096065	SIGN	-0.878959967102475	NOT_DEG
solea_v4.0_unigene15750	ENSDARG00000029841	562051	tmprss9	0.886270501274212	0.0909529884414234	0.000945446928709902	0.890881461960457	0.0587366424496757	0.000623902522734283	0.866848151188632	0.223754838021653	0.00220311242616838	0.892530312218517	0.00655557604098911	0.993444423959011	FALSE	FALSE	FALSE	FALSE	0	0.00276389755945614	SIGN	0.884132606660454	NOT_DEG
solea_v4.0_unigene2285	ENSDARG00000012694	321046	c3a.1	-0.918660584644782	0.0718294404494478	0.000684846800717324	-0.911424792748211	0.0567313031993611	0.000595613025984698	-0.920475095847319	0.18984388731178	0.00152277742847602	-0.919049563343181	0.0102820076740907	0.989717992325909	FALSE	FALSE	FALSE	FALSE	0	0.00279579280303916	SIGN	-0.917402509145874	NOT_DEG
solea_v4.0_unigene284160	ENSDARG00000086705	101886020	prob1	1.19991162593762	0.061558131409789	0.000537835134664162	1.20181839839259	0.0178162704624835	0.000123857596806808	1.19659173244301	0.208758164142808	0.00193172760154486	1.19816058821871	0.0347843571935131	0.965215642806487	FALSE	TRUE	FALSE	TRUE	2	0.00279841250957327	SIGN	1.19912058624798	POSSIBLE_DEG
solea_v4.0_unigene96713	ENSDARG00000070487	378742	marc1	-1.34433577928365	0.0630211825224462	0.000560674932843739	-1.33777685939366	0.0277238678656965	0.000222398973504835	-1.46021996184475	0.182529044676016	0.00135440080702911	-1.3260973607354	0.025333659603338	0.974666340396662	FALSE	TRUE	FALSE	TRUE	2	0.0028294448410941	SIGN	-1.36710749031437	POSSIBLE_DEG
solea_v4.0_unigene2546	NA	NA	NA	0.57802875609216	0.581852896316133	0.0226274801706352	0.582943892714346	0.629918917385423	0.0394291215778475	0.621248745619171	0.449179722428465	0.0155167974912819	0.578193399127947	5.06208923277685e-05	0.999949379107672	FALSE	FALSE	FALSE	FALSE	0	0.00289760657288475	SIGN	0.590103698388406	NOT_DEG
solea_v4.0_unigene6732	ENSDARG00000073718	798813	si:ch73-233k15.2	-1.7209867101479	0.0531854140427028	0.000430980488647464	-1.71045555434676	0.024487051318456	0.000185616912489492	-1.79716942976733	0.252350661067541	0.00292115368006167	-1.7021980752932	0.0256123448405935	0.974387655159407	FALSE	TRUE	FALSE	TRUE	2	0.0029198672161965	SIGN	-1.7327024423888	POSSIBLE_DEG
solea_v4.0_unigene74016	ENSDARG00000000638	30504	opn1mw4	-1.80493476485355	0.0721202272007293	0.000690067086363824	-1.7857720586541	0.0176157523761399	0.000121741818188765	-1.74511877270825	0.352614057139376	0.00729254426513658	-1.79059109817262	0.0191123690045063	0.980887630995494	FALSE	TRUE	FALSE	TRUE	2	0.00295819602359087	SIGN	-1.78160417359713	POSSIBLE_DEG
solea_v4.0_unigene94632	ENSDARG00000042112	799937	dio1	0.97518537041171	0.0596895084820087	0.000512842694684854	0.982001812876925	0.0360879784722767	0.000318900283698636	1.01863789132001	0.156432392188048	0.000933855013842043	0.963188763616057	0.025521259692873	0.974478740307127	FALSE	FALSE	FALSE	FALSE	0	0.00296821824064062	SIGN	0.984753459556177	NOT_DEG
solea_v4.0_unigene284007	ENSDARG00000110075	415248	rcn3	1.25840135920664	0.0740060141519213	0.000717729651379805	1.25528288852054	0.0209242951472582	0.000151751652255543	1.18893272772886	0.293339158312544	0.00458736818317963	1.28134783678736	0.0190196215317953	0.980980378468205	FALSE	TRUE	FALSE	TRUE	2	0.00297871205385258	SIGN	1.24599120306085	POSSIBLE_DEG
solea_v4.0_unigene280329	NA	NA	NA	-1.15244171754948	0.0718294404494478	0.000684181247479641	-1.14804946725478	0.0517077015796959	0.000518931174105912	-1.24365549352204	0.18952744182236	0.00151029597572164	-1.15052184789457	0.0124257494139139	0.987574250586086	FALSE	FALSE	FALSE	TRUE	1	0.00300702128330141	SIGN	-1.17366713155522	POSSIBLE_DEG
solea_v4.0_unigene23813	ENSDARG00000055036	553614	itih3a	-0.863176871197891	0.0761214012410868	0.000748643047898244	-0.857844511629114	0.0698255516152567	0.000813488609582665	-0.881349543364438	0.176180743508445	0.00122799252238782	-0.862462875829594	0.00939664810152219	0.990603351898478	FALSE	FALSE	FALSE	FALSE	0	0.00302084105937137	SIGN	-0.866208450505259	NOT_DEG
solea_v4.0_unigene30318	ENSDARG00000056210	798846	hspa1b	1.13089512607005	0.0543925509723012	0.000447796708715615	1.13718715951117	0.0305631912328467	0.000255201232604646	1.19892426844112	0.182529044676016	0.00135724688818071	1.11647309826173	0.0290194693039764	0.970980530696024	FALSE	TRUE	FALSE	TRUE	2	0.00302247694162777	SIGN	1.14586991307102	POSSIBLE_DEG
solea_v4.0_unigene328945	ENSDARG00000036833	393113	upp2	-1.48921642607554	0.0442832647475778	0.000340779328145296	-1.47877822280935	0.0277430043852552	0.000223180812965777	-1.45952705133756	0.261743934534445	0.00326780269498615	-1.5007829572872	0.0275406197703933	0.972459380229607	TRUE	TRUE	FALSE	TRUE	3	0.0030357432501134	SIGN	-1.48207616437741	POSSIBLE_DEG
solea_v4.0_unigene592091	NA	NA	NA	-1.43026933897028	0.0614255556046091	0.000532350288055235	-1.42113785984526	0.0219148072435251	0.000162527013306119	-1.39792418301389	0.247828593859461	0.00276448307031221	-1.42777658324197	0.0266395302996719	0.973360469700328	FALSE	TRUE	FALSE	TRUE	2	0.00304389611174138	SIGN	-1.41927699126785	POSSIBLE_DEG
solea_v4.0_unigene98539	ENSDARG00000075504	334026	si:dkey-40c23.2	-1.13199181924281	0.08290342053065	0.000832329550875272	-1.12784162558611	0.0556048746199758	0.000577184324831413	-1.22392728816021	0.18984388731178	0.00152462140949952	-1.12750385668738	0.0102003230039757	0.989799676996024	FALSE	FALSE	FALSE	TRUE	1	0.00305427612631208	SIGN	-1.15281614741913	POSSIBLE_DEG
solea_v4.0_unigene92845	NA	NA	NA	1.03463792147679	0.0479015886343317	0.000374921256778156	1.04157642092181	0.0283755702994123	0.000230207311933716	1.08415019882061	0.159423018598635	0.00100517509129202	1.02339892837518	0.0412086789021993	0.958791321097801	TRUE	TRUE	FALSE	TRUE	3	0.00305502123457492	SIGN	1.0459408673986	POSSIBLE_DEG
solea_v4.0_unigene74569	ENSDARG00000016391	386968	calcoco1b	-2.33895395071159	0.0332549153088387	0.00022953191062676	-2.32134525213441	0.0285234119350922	0.000231796305521667	-3.25777335753886	0.35806149159775	0.00772841990880755	-2.2987874794481	0.0269645281430716	0.973035471856928	TRUE	TRUE	FALSE	TRUE	3	0.00311467352403105	SIGN	-2.55421500995824	POSSIBLE_DEG
solea_v4.0_unigene49630	ENSDARG00000098315	140634	cyp1a	1.20025610832527	0.038883671658646	0.000288404891620495	1.20567017555831	0.0286727084700184	0.000233947573824875	1.23826076627866	0.205312235840761	0.00187172389125132	1.19952898366251	0.0404570884056371	0.959542911594363	TRUE	TRUE	FALSE	TRUE	3	0.00314132830447785	SIGN	1.21092900845619	POSSIBLE_DEG
solea_v4.0_unigene12057	ENSDARG00000059274	30350	hoxd9a	-1.28313358056761	0.0635568948660043	0.000573649514165691	-1.27726883011924	0.0371595832264018	0.000335982682927162	-1.37608278538013	0.158892687870913	0.000983415039461261	-1.26989093400391	0.0248494878018596	0.97515051219814	FALSE	TRUE	FALSE	TRUE	2	0.00315802103183826	SIGN	-1.30159403251772	POSSIBLE_DEG
solea_v4.0_unigene93083	ENSDARG00000116005	100136837	zgc:171446	-1.54711903950303	0.0466106334055326	0.000362907033850395	-1.53998400528282	0.0850224599130491	0.00108775587111804	-1.63741723897868	0.279614435864271	0.00392209494560835	-1.53954064475832	0.00845283727669022	0.99154716272331	TRUE	FALSE	FALSE	TRUE	2	0.00316874879994189	SIGN	-1.56601523213071	POSSIBLE_DEG
solea_v4.0_unigene77255	ENSDARG00000113133	449784	mgst1.1	1.04653495154708	0.0523722728286032	0.000422074348357113	1.05309642189582	0.0406423320154041	0.000377108478839905	1.08560080221249	0.176180743508445	0.00124450810319386	1.03730468145382	0.0251089478399998	0.97489105216	FALSE	TRUE	FALSE	TRUE	2	0.00318152944855486	SIGN	1.0556342142773	POSSIBLE_DEG
solea_v4.0_unigene234591	ENSDARG00000024964	368723	patj	-1.79140369208515	0.0634909930511063	0.000568920371013479	-1.78432477687217	0.0346583918571078	0.000299640275421681	-1.98807387999144	0.252350661067541	0.00291545293407294	-1.75406675380236	0.017571453628758	0.982428546371242	FALSE	TRUE	FALSE	TRUE	2	0.0032693079241676	SIGN	-1.82946727568778	POSSIBLE_DEG
solea_v4.0_unigene327750	NA	NA	NA	-2.7685554165228	0.673490096602087	0.0314993441925491	-2.79234399590963	0.0194367700987687	0.000138308824746418	-3.93890951482868	0.208873803124225	0.00193758636823721	-2.73494753546049	0.00363270602783139	0.996367293972169	FALSE	TRUE	FALSE	TRUE	2	0.00331409592533093	SIGN	-3.0586891156804	POSSIBLE_DEG
solea_v4.0_unigene458108	ENSDARG00000001873	321928	phgdh	1.0255322939002	0.0945858987490329	0.00100035696689727	1.02585949876498	0.0347894889114644	0.000302142405244509	0.991356688677837	0.248781902645379	0.00279713438958686	1.03326535075151	0.0121661376375641	0.987833862362436	FALSE	TRUE	FALSE	TRUE	2	0.00332095790431606	SIGN	1.01900345802363	POSSIBLE_DEG
solea_v4.0_unigene570922	ENSDARG00000036834	550522	krt92	0.737964808527867	0.129845755825222	0.00155724806532728	0.743071964679766	0.186599701970221	0.00360369830211416	0.747512007063699	0.233375826352836	0.0024160902027596	0.735094340910095	0.00176442778112584	0.998235572218874	FALSE	FALSE	FALSE	FALSE	0	0.00332535446489931	SIGN	0.740910780295357	NOT_DEG
solea_v4.0_unigene95853	ENSDARG00000111768	335152	prss60.3	-1.38867439658909	0.0569005809827037	0.000482662798156771	-1.38195635940231	0.0463462567128825	0.000450061987282454	-1.52339542563924	0.167671544978613	0.00111755075938052	-1.37975402874865	0.0228713639624079	0.977128636037592	FALSE	TRUE	FALSE	TRUE	2	0.00335992892834426	SIGN	-1.41844505259482	POSSIBLE_DEG
solea_v4.0_unigene534069	ENSDARG00000027088	336492	ptgdsb.1	-0.967164236507104	0.0678514533091054	0.000630206275492151	-0.961383282584014	0.0847377734621274	0.0010774747022608	-1.02203935111106	0.180943239263372	0.00131721794839146	-0.966614202438925	0.00983656854250714	0.990163431457493	FALSE	FALSE	FALSE	FALSE	0	0.00339041093975091	SIGN	-0.979300268160275	NOT_DEG
solea_v4.0_unigene330409	ENSDARG00000055388	553699	vtna	-0.964756080351753	0.0990028714453825	0.00106563759509024	-0.961085789356269	0.0582364141096765	0.000617226291013138	-1.00451087602672	0.185305107643312	0.00144473503855753	-0.957957743736229	0.00965749033804486	0.990342509661955	FALSE	FALSE	FALSE	FALSE	0	0.003411753640375	SIGN	-0.972077622367743	NOT_DEG
solea_v4.0_unigene431446	ENSDARG00000018587	767632	zgc:152658	-1.34038994596996	0.0570710938881921	0.000484888748630025	-1.33575042949284	0.043284160414641	0.00041086757840632	-1.45578556430256	0.178833003191529	0.00128483529840306	-1.32719231610701	0.0235504987206173	0.976449501279383	FALSE	TRUE	FALSE	TRUE	2	0.0034333891023311	SIGN	-1.36477956396809	POSSIBLE_DEG
solea_v4.0_unigene37991	NA	NA	NA	-1.41190670683839	0.0594013855910145	0.000509424396201971	-1.40385958302042	0.0269056958500571	0.00021166779313046	-1.39546132937183	0.253442647867443	0.00294229824613582	-1.40884626439575	0.0259519888629277	0.974048011137072	FALSE	TRUE	FALSE	TRUE	2	0.00346061767346124	SIGN	-1.4050184709066	POSSIBLE_DEG
solea_v4.0_unigene22949	ENSDARG00000042953	492484	cyp2n13	1.50484543038956	0.033336903247896	0.000232692122002416	1.50817328592641	0.0366046085259825	0.000326465293135018	1.60658633897544	0.234424633200575	0.00243661924517748	1.48400107716722	0.0368044222198193	0.963195577780181	TRUE	TRUE	FALSE	TRUE	3	0.00346471019789582	SIGN	1.52590153311466	POSSIBLE_DEG
solea_v4.0_unigene183510	NA	NA	NA	1.02324450733238	0.0633289741258461	0.0005657384895068	1.02516162571611	0.0275116726504066	0.000219441070077133	1.02029347181809	0.188535865755647	0.00148579147658342	1.03783477243296	0.032077126795601	0.967922873204399	FALSE	TRUE	FALSE	TRUE	2	0.00346680725533911	SIGN	1.02663359432488	POSSIBLE_DEG
solea_v4.0_unigene688417	ENSDARG00000089661	100538089	LOC100538089	-1.61708837692272	0.0462928729608218	0.00035916829681797	-1.60983737939917	0.0670907669041332	0.000768653881528231	-1.93955950142709	0.145064828337306	0.000749098104465786	-1.60021191926403	0.0239211138313109	0.976078886168689	TRUE	FALSE	FALSE	TRUE	2	0.00352703019520993	SIGN	-1.69167429425325	POSSIBLE_DEG
solea_v4.0_unigene280499	ENSDARG00000022183	436894	gsto1	1.40612505426482	0.0736030893890433	0.000711610007477703	1.41440449689043	0.0294488934629427	0.000242534968083293	1.46939149557147	0.252304967964388	0.00289908652315145	1.35930927427047	0.0197216845191001	0.9802783154809	FALSE	TRUE	FALSE	TRUE	2	0.00352897673154497	SIGN	1.4123075802493	POSSIBLE_DEG
solea_v4.0_unigene44790	NA	NA	NA	-1.01793707055136	0.0960734573224735	0.00102885697852476	-1.01421467259651	0.063052932530809	0.000704444306789431	-1.09271789189354	0.176180743508445	0.00123614729142933	-1.00788659532014	0.0101497443145766	0.989850255685423	FALSE	FALSE	FALSE	TRUE	1	0.00354068347624118	SIGN	-1.03318905759039	POSSIBLE_DEG
solea_v4.0_unigene98721	NA	NA	NA	-1.13463739284049	0.0754538759308143	0.000734863384811575	-1.13063159512242	0.0332733784482756	0.000284939403240624	-1.16315872426733	0.189356188989441	0.00150001488197926	-1.12696402306118	0.023451657675725	0.976548342324275	FALSE	TRUE	FALSE	TRUE	2	0.00361922801615005	SIGN	-1.13884793382286	POSSIBLE_DEG
solea_v4.0_unigene100734	NA	NA	NA	-1.33669391330361	0.0658545421338583	0.000602226132434963	-1.33387364402194	0.0367041495428454	0.000327854375363931	-1.4595952043149	0.181854493699089	0.00133857960252888	-1.30342702173221	0.0254579164181126	0.974542083581887	FALSE	TRUE	FALSE	TRUE	2	0.00362949876283076	SIGN	-1.35839744584317	POSSIBLE_DEG
solea_v4.0_unigene456863	ENSDARG00000013430	322228	bhmt	-1.39857059676513	0.067271858597342	0.000621177401846811	-1.3922293356822	0.0928773041671433	0.00122919687692697	-1.6135003844967	0.176180743508445	0.00122525763308905	-1.3951345359791	0.0101858714361844	0.989814128563816	FALSE	FALSE	FALSE	TRUE	1	0.00363492328767787	SIGN	-1.44985871323078	POSSIBLE_DEG
solea_v4.0_unigene94821	ENSDARG00000111567	678552	f9b	-0.90782603861807	0.08768347996894	0.000897088151685395	-0.904181157007935	0.0502236088984081	0.000500747565399264	-0.919250241888385	0.181337703149307	0.00132504297068822	-0.896715718479195	0.014042758138927	0.985957241861073	FALSE	FALSE	FALSE	FALSE	0	0.00363534748772105	SIGN	-0.906993288998396	NOT_DEG
solea_v4.0_unigene584427	ENSDARG00000053201	564165	zgc:172323	-1.16787517384873	0.0874571760387091	0.000892487944857429	-1.16282734562196	0.0826542129400739	0.00103935223567374	-1.30893143324964	0.179066169387428	0.00129132493050196	-1.16504986851397	0.00872168048086386	0.991278319519136	FALSE	FALSE	FALSE	TRUE	1	0.00365392604043514	SIGN	-1.20117095530857	POSSIBLE_DEG
solea_v4.0_unigene442352	ENSDARG00000103295	553969	cyp3a65	-1.72224128372162	0.0630211825224462	0.000562128046922611	-1.70769834315763	0.0255474026601409	0.000196446012506103	-1.77748398376214	0.306603083852369	0.0052083478178218	-1.73215730876704	0.0230177028737358	0.976982297126264	FALSE	TRUE	FALSE	TRUE	2	0.00367188659289478	SIGN	-1.73489522985211	POSSIBLE_DEG
solea_v4.0_unigene689795	ENSDARG00000053136	30400	b2m	-1.8583807195311	0.0689866316448968	0.000651010974401178	-1.84630682779409	0.174102684024062	0.00319589722780692	-2.61082016419002	0.0906921394216566	0.000270897016125243	-1.83743151769603	0.0104839646710611	0.989516035328939	FALSE	FALSE	FALSE	TRUE	1	0.003686030312387	SIGN	-2.03823480730281	POSSIBLE_DEG
solea_v4.0_unigene3836	ENSDARG00000043899	83917	psma6l	-1.10395911671527	0.0946461899858511	0.00100452252617856	-1.09965337560114	0.0835288499039067	0.00105527659097086	-1.2355524648522	0.176180743508445	0.00124413825336334	-1.09314455657772	0.0082459583824781	0.991754041617522	FALSE	FALSE	FALSE	TRUE	1	0.00370204122528221	SIGN	-1.13307737843658	POSSIBLE_DEG
solea_v4.0_unigene328346	ENSDARG00000051762	NA	NA	1.10515266775005	0.0518479751492941	0.00041572431548902	1.11115722550854	0.025200579825947	0.000192746557528038	1.11145943066216	0.204287350991127	0.00180639438266635	1.09805450985594	0.0436747187063046	0.956325281293695	FALSE	TRUE	FALSE	TRUE	2	0.00374426923779292	SIGN	1.10645595844417	POSSIBLE_DEG
solea_v4.0_unigene70470	ENSDARG00000100439	751751	zgc:153383	-1.05729979928631	0.0931451558524313	0.000983502103210389	-1.05257055977772	0.0314481504473496	0.000265872749865597	-1.07632813966028	0.176180743508445	0.00125607916346488	-1.05272962895958	0.0226578373108111	0.977342162689189	FALSE	TRUE	FALSE	TRUE	2	0.00375292441293833	SIGN	-1.05973203192097	POSSIBLE_DEG
solea_v4.0_unigene44884	NA	NA	NA	-1.35837070908038	0.063699788972811	0.000576011969839785	-1.35406916536203	0.0826542129400739	0.00103971113426947	-1.54959704182428	0.225482808730995	0.0022380021846577	-1.36141663569499	0.00998357451953125	0.990016425480469	FALSE	FALSE	FALSE	TRUE	1	0.00379169889501952	SIGN	-1.40586338799042	POSSIBLE_DEG
solea_v4.0_unigene571253	NA	NA	NA	1.15971022542945	0.0673299382437384	0.000622677286774323	1.16370852808434	0.0360377602036423	0.000317472107998816	1.09757196684794	0.306603083852369	0.00520936717309295	1.15724949258365	0.015981485349597	0.984018514650403	FALSE	TRUE	FALSE	TRUE	2	0.00380071846218581	SIGN	1.14456005323634	POSSIBLE_DEG
solea_v4.0_unigene463901	ENSDARG00000042953	492484	cyp2n13	1.2038145080441	0.0637215143816246	0.000577282843843425	1.2067014716808	0.0415879503504772	0.000390719329403339	1.1770940388092	0.275372321951715	0.00377232663066733	1.20247137418239	0.0164247815090378	0.983575218490962	FALSE	TRUE	FALSE	TRUE	2	0.00382416725730588	SIGN	1.19752034817912	POSSIBLE_DEG
solea_v4.0_unigene6221	ENSDARG00000001712	796753	si:ch211-247n2.1	-1.5283461164542	0.0786209541651916	0.000779690433666181	-1.5240687803849	0.0307162583961871	0.00025758748180421	-1.64364295764811	0.232365428747901	0.00237706688517936	-1.49600955739311	0.0214332254400795	0.97856677455992	FALSE	TRUE	FALSE	TRUE	2	0.00383416726268404	SIGN	-1.54801685297008	POSSIBLE_DEG
solea_v4.0_unigene105333	NA	NA	NA	0.91278037874701	0.0946167068561741	0.00100291718942194	0.916200346517838	0.0348902791273532	0.000303809695997596	0.918990464030093	0.180591018457496	0.00130972084080105	0.913793050102686	0.0202043981948227	0.979795601805177	FALSE	FALSE	FALSE	FALSE	0	0.00383852228756524	SIGN	0.915441059849407	NOT_DEG
solea_v4.0_unigene63337	ENSDARG00000101199	30077	rbp4	-1.11125274978285	0.067271858597342	0.000620638187911454	-1.1065285327887	0.0484544052225997	0.000478637262703654	-1.19677161547439	0.168109246057109	0.00112276413021465	-1.10796201204683	0.0220111108622989	0.977988889137701	FALSE	TRUE	FALSE	TRUE	2	0.00384246011496726	SIGN	-1.13062872752319	POSSIBLE_DEG
solea_v4.0_unigene526786	ENSDARG00000058053	567801	serping1	-1.7712345561968	0.0551880876821963	0.000457582663649185	-1.74628572884464	0.0255784456106388	0.000197287924860031	-1.68902708596663	0.35806149159775	0.00772103136045303	-1.82182924366156	0.0242918447822457	0.975708155217754	FALSE	TRUE	FALSE	TRUE	2	0.00389482921567884	SIGN	-1.75709415366741	POSSIBLE_DEG
solea_v4.0_unigene602432	ENSDARG00000003902	436641	ctsl.1	-2.82411720313901	0.312601821332073	0.00632812767848396	-2.83098021794122	0.028744266478142	0.000235881105877393	-3.61598097310479	0.15316342795296	0.000835355480038477	-2.81034009236624	0.00892521319569217	0.991074786804308	FALSE	TRUE	FALSE	TRUE	2	0.00389604753582501	SIGN	-3.02035462163781	POSSIBLE_DEG
solea_v4.0_unigene466157	NA	NA	NA	-2.04575713914054	0.0477303555422238	0.000372277083618268	-2.0160193946474	0.0266360204120654	0.000207727271744122	-1.71194179711956	0.508175225606751	0.0243641206408061	-2.08192868810621	0.0191871126957573	0.980812887304243	TRUE	TRUE	FALSE	TRUE	3	0.00392319826470736	SIGN	-1.96391175475343	POSSIBLE_DEG
solea_v4.0_unigene440952	ENSDARG00000057498	553472	habp2	-0.928170352034403	0.127866684339629	0.00152303335305982	-0.921467937655915	0.0978991834400551	0.00132240179770019	-0.947341924669013	0.24027261909718	0.00254656094103025	-0.926338585453653	0.00413817345000822	0.995861826549992	FALSE	FALSE	FALSE	FALSE	0	0.00393530712288615	SIGN	-0.930829699953246	NOT_DEG
solea_v4.0_unigene509733	ENSDARG00000071565	557104	hnf4g	-1.26004655861838	0.0585449865523327	0.000500610055891493	-1.24917284425648	0.0305631912328467	0.000255468989913575	-1.18426919140606	0.261574162684343	0.00323453425923258	-1.28196664093862	0.0270970695026186	0.972902930497381	FALSE	TRUE	FALSE	TRUE	2	0.00399181991974523	SIGN	-1.24386380880489	POSSIBLE_DEG
solea_v4.0_unigene328849	NA	NA	NA	0.857512330459864	0.0646563220590545	0.000587311043304392	0.863453031432573	0.0675360526798642	0.000777094101805957	0.861484359989752	0.18451034270686	0.00142886712532321	0.855746976962502	0.0159946511721037	0.984005348827896	FALSE	FALSE	FALSE	FALSE	0	0.00404049936625152	SIGN	0.859549174711173	NOT_DEG
solea_v4.0_unigene596739	ENSDARG00000113057	108179742	LOC108179742	-0.919071888114341	0.0884425168124131	0.000907270009508697	-0.915381800791149	0.0591376478266847	0.000634449397766441	-0.948349133904048	0.181854493699089	0.00133341996199703	-0.91270706207872	0.0138451509800126	0.986154849019987	FALSE	FALSE	FALSE	FALSE	0	0.00410741708977369	SIGN	-0.923877471222065	NOT_DEG
solea_v4.0_unigene283360	NA	NA	NA	0.996748288930597	0.0732953401804716	0.000703239921003275	0.99747765629241	0.0299687090062834	0.000248453315033586	0.989603013969673	0.195394228014309	0.00164512484492706	1.01215653492833	0.0309722671122026	0.969027732887797	FALSE	FALSE	FALSE	TRUE	1	0.00413679600240386	SIGN	0.998996373530252	POSSIBLE_DEG
solea_v4.0_unigene571730	ENSDARG00000036787	368771	tap2a	-1.57964817206241	0.0635568948660043	0.000573851678160183	-1.57223522746891	0.0455495541861715	0.000439214735040183	-1.8553880636787	0.187075207671343	0.00146917033490886	-1.54365556796047	0.0246497178153759	0.975350282184624	FALSE	TRUE	FALSE	TRUE	2	0.00415014679123834	SIGN	-1.63773175779262	POSSIBLE_DEG
solea_v4.0_unigene546487	ENSDARG00000027088	336492	ptgdsb.1	-0.941969741367029	0.0735730557465156	0.000709428846237791	-0.935619818420223	0.0641701679706823	0.000723061428026455	-0.96710656218722	0.183950373848068	0.00141172888691958	-0.940510226296991	0.0156219298553406	0.984378070144659	FALSE	FALSE	FALSE	FALSE	0	0.0042012463788902	SIGN	-0.946301587067865	NOT_DEG
solea_v4.0_unigene65996	ENSDARG00000000656	30665	psmb9a	-1.37044470173464	0.0787323827437438	0.000782925250139265	-1.36345757135874	0.0360244927616634	0.000316863205792524	-1.43431823114462	0.201700930245158	0.00175948199635697	-1.35965502023274	0.0238908929019037	0.976109107098096	FALSE	TRUE	FALSE	TRUE	2	0.00422479777407454	SIGN	-1.38196888111769	POSSIBLE_DEG
solea_v4.0_unigene573601	NA	NA	NA	-0.898928512006939	0.0797590157995838	0.000798581575777499	-0.891963872517155	0.0563562622968452	0.000587292952900186	-0.856605289899487	0.227577898265966	0.00230223051359978	-0.905118907784928	0.0136659538213887	0.986334046178611	FALSE	FALSE	FALSE	FALSE	0	0.00429762672174497	SIGN	-0.888154145552127	NOT_DEG
solea_v4.0_unigene460108	ENSDARG00000093198	100331428	c3a.4	-1.22218719739769	0.0907524464084575	0.000942122679867608	-1.21317972017029	0.0281415440494406	0.00022792432934043	-1.2020581775908	0.22681145250806	0.00226139230412178	-1.22984714693256	0.0241375897914005	0.9758624102086	FALSE	TRUE	FALSE	TRUE	2	0.0042981748204417	SIGN	-1.21681806052284	POSSIBLE_DEG
solea_v4.0_unigene521206	ENSDARG00000079713	794616	ccl27b	-1.45211784538018	0.0690039424393015	0.000653194718005107	-1.44483285916744	0.0726420936467166	0.000865152978952113	-1.71604767052212	0.135122501005639	0.000657000564868916	-1.42967128713025	0.0206586128819299	0.97934138711807	FALSE	FALSE	FALSE	TRUE	1	0.00430061799663754	SIGN	-1.51066741555	POSSIBLE_DEG
solea_v4.0_unigene17732	ENSDARG00000044807	474325	dck	0.944477273617106	0.0791706389582312	0.000789601973991757	0.948466938889393	0.0457018867083454	0.000441932007450572	0.924749121852263	0.223754838021653	0.00220341229787634	0.954131016392654	0.0176306565137245	0.982369343486275	FALSE	FALSE	FALSE	FALSE	0	0.00436593389026222	SIGN	0.942956087687854	NOT_DEG
solea_v4.0_unigene325058	NA	NA	NA	-1.47986623693466	0.061558131409789	0.000537345991605671	-1.47341798131433	0.0675360526798642	0.000778392481187859	-1.70637300516237	0.174535377502221	0.00119145722067858	-1.44897182398467	0.0197357250881454	0.980264274911855	FALSE	FALSE	FALSE	TRUE	1	0.00437673806933596	SIGN	-1.52715726184901	POSSIBLE_DEG
solea_v4.0_unigene24909	ENSDARG00000091633	101886068	si:dkey-177p2.18	-1.75707387166827	0.0531854140427028	0.000431533499178591	-1.73839653431429	0.0271694050759889	0.000215298308324606	-1.62639268654474	0.363795147977494	0.0080393972633075	-1.75643115247882	0.0272753813671005	0.972724618632899	FALSE	TRUE	FALSE	TRUE	2	0.00438087892706686	SIGN	-1.71957356125153	POSSIBLE_DEG
solea_v4.0_unigene323615	NA	NA	NA	-1.2446918342352	0.0689866316448968	0.000652088528709156	-1.23896223714131	0.0474854233270553	0.00046696129034896	-1.31434713430436	0.190148769813858	0.0015341453059349	-1.23758508178296	0.0231951865728389	0.976804813427161	FALSE	TRUE	FALSE	TRUE	2	0.00440626221417269	SIGN	-1.25889657186596	POSSIBLE_DEG
solea_v4.0_unigene552691	NA	NA	NA	1.86726027635616	0.0441026430476576	0.000337958212101462	1.85549685088387	0.0227227398165215	0.000169751694244581	1.82350475948486	0.449179722428465	0.0155285644969824	1.94005896295017	0.0321056058334102	0.96789439416659	TRUE	TRUE	FALSE	TRUE	3	0.00440710415491091	SIGN	1.87158021241876	POSSIBLE_DEG
solea_v4.0_unigene6654	ENSDARG00000092858	555816	si:ch1073-126c3.2	-1.28435006204077	0.0852084474824581	0.00086594660392778	-1.27612623776482	0.030878574932724	0.000259765673803261	-1.30431474314259	0.223344655867882	0.00219327215768205	-1.2765827429354	0.0246210574433707	0.975378942556629	FALSE	TRUE	FALSE	TRUE	2	0.00441091235215185	SIGN	-1.28534344647089	POSSIBLE_DEG
solea_v4.0_unigene324804	NA	NA	NA	-2.11221963255673	0.0550907331720783	0.00045602295212719	-2.09557407501317	0.0750010278472807	0.000903491082143513	-2.83806856059038	0.182529044676016	0.001371930641724	-2.03780671615171	0.0193443965877805	0.980655603412219	FALSE	FALSE	FALSE	TRUE	1	0.00443873993576429	SIGN	-2.270917246078	POSSIBLE_DEG
solea_v4.0_unigene584939	ENSDARG00000116820	402841	adh8b	-1.26835277430258	0.0720501847426755	0.000687935624515158	-1.26423151496426	0.0379891164848619	0.00034452071712783	-1.28906461275141	0.218474792318241	0.0020827868533009	-1.2525864042248	0.0246420193081528	0.975357980691847	FALSE	TRUE	FALSE	TRUE	2	0.00447240414388056	SIGN	-1.26855882656076	POSSIBLE_DEG
solea_v4.0_unigene69274	NA	NA	NA	-2.44486314739877	0.383496318174244	0.00921430457550976	-2.45069642082756	0.0369845505144547	0.000331874423808634	-3.23146446010806	0.073097319650036	0.000178920343037755	-2.44322280608368	0.0143188566212067	0.985681143378793	FALSE	TRUE	FALSE	TRUE	2	0.00449754135356015	SIGN	-2.64256170860452	POSSIBLE_DEG
solea_v4.0_unigene324458	NA	NA	NA	-0.846788189760548	0.0954771839528224	0.00101855892946433	-0.841106629896558	0.0919174876629131	0.00120519535294258	-0.861965323915074	0.192790792085938	0.00159100156587413	-0.846346497602655	0.00888603324991277	0.991113966750087	FALSE	FALSE	FALSE	FALSE	0	0.00454080637462305	SIGN	-0.849051660293709	NOT_DEG
solea_v4.0_unigene61346	NA	NA	NA	-1.35018282835074	0.0678514533091054	0.000630236559032246	-1.34510740962142	0.100507058889042	0.00136723753572921	-1.3396795047511	0.310555076911227	0.00533165428353268	-1.35013854707415	0.00719410214842275	0.992805897851577	FALSE	FALSE	FALSE	TRUE	1	0.00458669364281443	SIGN	-1.34627707244935	POSSIBLE_DEG
solea_v4.0_unigene584859	NA	NA	NA	-1.34117412692235	0.0861322907315631	0.000876511857763588	-1.32303660798531	0.0266870264746216	0.000208854038952131	-1.25730325006919	0.283989751183295	0.00404529876881721	-1.37494812058	0.0242881716751301	0.97571182832487	FALSE	TRUE	FALSE	TRUE	2	0.00472669457272292	SIGN	-1.32411552638921	POSSIBLE_DEG
solea_v4.0_unigene15516	ENSDARG00000038768	550391	mrpl12	0.774810250911181	0.133510359365377	0.00163220057140533	0.780788423205077	0.116953581590288	0.00171236515378654	0.789845514613679	0.218891117447653	0.00209871429378768	0.772443005733606	0.00472442349337521	0.995275576506625	FALSE	FALSE	FALSE	FALSE	0	0.00479236466934024	SIGN	0.779471798615886	NOT_DEG
solea_v4.0_unigene572262	ENSDARG00000077573	564693	tmprss13b	-1.40686852165403	0.0524281600564543	0.00042324089378853	-1.40076659803876	0.0525364589462375	0.000530878726631533	-1.44064548992987	0.254716247614753	0.00296404172484217	-1.39407042329122	0.0232062771254224	0.976793722874578	FALSE	FALSE	FALSE	TRUE	1	0.00482227211774221	SIGN	-1.41058775822847	POSSIBLE_DEG
solea_v4.0_unigene413230	ENSDARG00000013430	322228	bhmt	-0.924424639819851	0.0989097667907814	0.00106328438394658	-0.919298858728474	0.0934126487533788	0.00124393696183324	-0.981027578799436	0.188534608550694	0.0014832065575645	-0.923590393082736	0.00940254385973061	0.990597456140269	FALSE	FALSE	FALSE	FALSE	0	0.00484404038774955	SIGN	-0.937085367607624	NOT_DEG
solea_v4.0_unigene563968	NA	NA	NA	1.03905119365757	0.122298058770706	0.00142997634590999	1.03802525322158	0.0371595832264018	0.000335479146869364	0.988499185583994	0.274694674988063	0.00374253394528699	1.05124899660408	0.0131367786191876	0.986863221380812	FALSE	TRUE	FALSE	TRUE	2	0.00484865330511789	SIGN	1.02920615726681	POSSIBLE_DEG
solea_v4.0_unigene571491	ENSDARG00000112731	394093	ambp	-1.33481516457787	0.0550907331720783	0.000455318993692934	-1.32702033611082	0.0413258216223839	0.00038663408513505	-1.32549236784449	0.269275769444726	0.00351868637054584	-1.32550526513068	0.0268192371662017	0.973180762833798	FALSE	TRUE	FALSE	TRUE	2	0.00485804214316861	SIGN	-1.32820828341597	POSSIBLE_DEG
solea_v4.0_unigene188959	ENSDARG00000040178	436707	havcr1	-1.58764598756276	0.0656872195144603	0.000599367053718251	-1.5795809012769	0.0370498089961709	0.000333472064253884	-1.64208756094876	0.276344711928646	0.003827164973922	-1.57529371530029	0.024624303963577	0.975375696036423	FALSE	TRUE	FALSE	TRUE	2	0.00488458030807228	SIGN	-1.59615204127218	POSSIBLE_DEG
solea_v4.0_unigene37295	NA	NA	NA	-0.973149762601678	0.109254422515442	0.00123069425947488	-0.967956457183462	0.0653642814644775	0.000740980286211075	-1.0184739612994	0.197715590734193	0.00167695182602311	-0.973747698692173	0.0118821605801859	0.988117839419814	FALSE	FALSE	FALSE	FALSE	0	0.00493257412776031	SIGN	-0.983331969944179	NOT_DEG
solea_v4.0_unigene67501	NA	NA	NA	-1.32657460450777	0.0757300720233213	0.000738587761404355	-1.32041793135538	0.0603972871986903	0.000664050919799305	-1.44145011726398	0.239485530872872	0.00249571952687233	-1.33080705713888	0.0154056031766131	0.984594396823387	FALSE	FALSE	FALSE	TRUE	1	0.00495425669503808	SIGN	-1.3548124275665	POSSIBLE_DEG
solea_v4.0_unigene56812	ENSDARG00000009087	58113	cd74a	-1.40754292661054	0.055567156917126	0.000461484672726203	-1.3998260869526	0.0437618471426915	0.000417195040845687	-1.35872270678397	0.304739437550244	0.00513926642612774	-1.39535281692797	0.0228055295084918	0.977194470491508	FALSE	TRUE	FALSE	TRUE	2	0.00495975080734971	SIGN	-1.39036113431877	POSSIBLE_DEG
solea_v4.0_unigene94099	ENSDARG00000092035	564557	si:ch211-156j16.1	0.879946948906605	0.0736030893890433	0.000711811215662591	0.885721332022682	0.0567313031993611	0.000594752182732675	0.889067934514679	0.183950373848068	0.00141731748800106	0.875154191910121	0.0222960373118937	0.977703962688106	FALSE	FALSE	FALSE	FALSE	0	0.00500959185467866	SIGN	0.882472601838522	NOT_DEG
solea_v4.0_unigene187137	ENSDARG00000102798	192338	mcm2	1.77098022546983	0.0620408930406959	0.000544909699970871	1.76490498818279	0.0324020394480688	0.000275707425545254	1.95167614066481	0.302420970956907	0.00498135256803789	1.80361282913897	0.0285995877159487	0.971400412284051	FALSE	TRUE	FALSE	TRUE	2	0.00506702956423885	SIGN	1.8227935458641	POSSIBLE_DEG
solea_v4.0_unigene571436	ENSDARG00000116712	100006548	wu:fb16f03	0.671043970345735	0.200671891866707	0.0029795564269299	0.676488746657683	0.186951183600007	0.0036206998148628	0.671925044841885	0.248781902645379	0.00281645730536772	0.668974855000452	0.00188396183169093	0.998116038168309	FALSE	FALSE	FALSE	FALSE	0	0.00511010273756962	SIGN	0.672108154211439	NOT_DEG
solea_v4.0_unigene30507	ENSDARG00000113750	322482	adh8a	-1.03253590131141	0.0915158708438949	0.000955048222550993	-1.02395272297346	0.0361365169952781	0.000319822759918327	-1.01680345174723	0.198414938550173	0.00170185314079393	-1.0349143405751	0.0271476868410081	0.972852313158992	FALSE	TRUE	FALSE	TRUE	2	0.00516032504260992	SIGN	-1.0270516041518	POSSIBLE_DEG
solea_v4.0_unigene187210	ENSDARG00000010478	30591	hsp90aa1.1	1.08990239968123	0.0688704610873103	0.000643735456084505	1.09624990502076	0.0473981682369914	0.000464161145989632	1.20316083872069	0.183568756780285	0.00139489489211984	1.07834335598571	0.0299397698175037	0.970060230182496	FALSE	TRUE	FALSE	TRUE	2	0.00518803778999174	SIGN	1.1169141248521	POSSIBLE_DEG
solea_v4.0_unigene31267	ENSDARG00000054890	550575	rgra	1.02184653336046	0.0737854300906	0.000714582495789253	1.02382297278182	0.0310451736493296	0.000261868240008032	1.03424136057323	0.185305107643312	0.00144354706025564	1.02802087817896	0.0428872357596065	0.957112764240393	FALSE	TRUE	FALSE	TRUE	2	0.00524529879832998	SIGN	1.02698293622362	POSSIBLE_DEG
solea_v4.0_unigene324938	NA	NA	NA	-0.771616808254847	0.0954457016012407	0.0010143118447973	-0.765140678311934	0.0720507631035295	0.0008522059200412	-0.757027089867762	0.181164136413853	0.00132130036528399	-0.774852721731227	0.0149089457383421	0.985091054261658	FALSE	FALSE	FALSE	FALSE	0	0.00532520096364858	SIGN	-0.767159324541442	NOT_DEG
solea_v4.0_unigene689791	NA	NA	NA	-0.980133342167796	0.0955529448531314	0.00102067236098224	-0.973687747936502	0.0530199432291292	0.000538802746930624	-0.987558179776178	0.204287350991127	0.00180918711843585	-0.984792277267926	0.0180065230205251	0.981993476979475	FALSE	FALSE	FALSE	FALSE	0	0.00533849199042638	SIGN	-0.9815428867871	NOT_DEG
solea_v4.0_unigene571203	ENSDARG00000104659	393745	wars1	0.948437347277346	0.109254422515442	0.00122886369535074	0.951516314983477	0.0440069741395689	0.000420132959880337	0.922266525023127	0.24027261909718	0.00254116828806213	0.949323301976528	0.0162117317004447	0.983788268299555	FALSE	FALSE	FALSE	FALSE	0	0.00535829129847833	SIGN	0.942885872315119	NOT_DEG
solea_v4.0_unigene429226	NA	NA	NA	0.530273816551871	0.623565344986451	0.0265925134304851	0.535270284394347	0.658785997699376	0.0451400411684361	0.562624444580087	0.461062339279797	0.0170353285935628	0.531021994018724	0.000100443111769377	0.999899556888231	FALSE	FALSE	FALSE	FALSE	0	0.00542180103756085	SIGN	0.539797634886257	NOT_DEG
solea_v4.0_unigene344742	ENSDARG00000011564	406564	sfpq	-3.58291211089451	0.907390884827185	0.0840741717343652	-3.65226739264866	0.0133046911588086	8.50430291096663e-05	-5.53718254482749	0.126700706475797	0.00057313986142783	-3.50644787404497	0.0124418570077253	0.987558142992275	FALSE	TRUE	FALSE	TRUE	2	0.00542327625877883	SIGN	-4.06970248060391	POSSIBLE_DEG
solea_v4.0_unigene96250	ENSDARG00000053853	406537	slc13a2	-1.56119945395288	0.0786209541651916	0.000780743264873093	-1.55406140681142	0.131490412386754	0.00203834653234858	-1.92584347031186	0.176520130640569	0.00126090973851725	-1.55613131177385	0.0105106641826209	0.989489335817379	FALSE	FALSE	FALSE	TRUE	1	0.00545519208295566	SIGN	-1.6493089107125	POSSIBLE_DEG
solea_v4.0_unigene29158	ENSDARG00000056874	436979	lygl1	-1.53231435266371	0.108719146696273	0.00121093972791634	-1.53336321407127	0.0253262522562376	0.000194053669444928	-1.6281829464849	0.25695503098104	0.00303208122262267	-1.49273785853582	0.0275589888799038	0.972441011120096	FALSE	TRUE	FALSE	TRUE	2	0.00552294446690675	SIGN	-1.54664959293893	POSSIBLE_DEG
solea_v4.0_unigene8216	ENSDARG00000061196	100001725	emilin2a	-1.43907551371682	0.0635568948660043	0.000571840285701302	-1.42987351850078	0.0533435666773622	0.00054419752767808	-1.47926404925092	0.252350661067541	0.00292272778979301	-1.45039577393419	0.0228493673002065	0.977150632699794	FALSE	FALSE	FALSE	TRUE	1	0.0055337019313886	SIGN	-1.44965221385068	POSSIBLE_DEG
solea_v4.0_unigene11429	ENSDARG00000016412	322485	agt	0.803065428675375	0.0680054296133609	0.000634453529291829	0.808871402467103	0.0826542129400739	0.00103846236201527	0.791922548476224	0.189356188989441	0.00149881972080033	0.806112283788235	0.0187652475711607	0.981234752428839	FALSE	FALSE	FALSE	FALSE	0	0.00562351338335026	SIGN	0.802492915851734	NOT_DEG
solea_v4.0_unigene283006	ENSDARG00000070484	567531	zgc:195001	-1.23794361808698	0.084713102090289	0.0008539697215183	-1.23249653041911	0.0517077015796959	0.000519075633542436	-1.34166342724797	0.183950373848068	0.00141773282022056	-1.23196743516097	0.024839267389293	0.975160732610707	FALSE	FALSE	FALSE	TRUE	1	0.00563228917218167	SIGN	-1.26101775272876	POSSIBLE_DEG
solea_v4.0_unigene95921	ENSDARG00000020741	378986	fga	0.897080819479181	0.0332549153088387	0.000230173531441003	0.903430302138941	0.0572223289419343	0.000601789110251573	0.89013512178442	0.159459681225681	0.00101123340149616	0.897059563896834	0.0669183125203479	0.933081687479652	FALSE	FALSE	FALSE	FALSE	0	0.00569361585293536	SIGN	0.896926451824844	NOT_DEG
solea_v4.0_unigene594580	ENSDARG00000022689	405864	itgb1b.2	-0.81396325064329	0.117302527541312	0.00135554287450928	-0.806816833311287	0.0605190938099028	0.000666216720307875	-0.7927974220638	0.19294524253062	0.00159959793785714	-0.819881621343721	0.0153623989102769	0.984637601089723	FALSE	FALSE	FALSE	FALSE	0	0.0058476996337338	SIGN	-0.808364781840525	NOT_DEG
solea_v4.0_unigene324347	ENSDARG00000052207	565074	c3a.3	-1.22569358981217	0.0680054296133609	0.000632791492931238	-1.21648718626108	0.044546850030237	0.000426503979556607	-1.14989309811461	0.292310884657653	0.00453417709061825	-1.23051619819969	0.0239393772942978	0.976060622705702	FALSE	TRUE	FALSE	TRUE	2	0.00588031671376465	SIGN	-1.20564751809689	POSSIBLE_DEG
solea_v4.0_unigene225561	ENSDARG00000012535	100331172	epx	1.79198618876089	0.0791706389582312	0.000788791448768829	1.77912856185608	0.0199262414180269	0.000143440257318206	1.81709453821366	0.405251752067109	0.011509432460066	1.80008555520369	0.0331898005399222	0.966810199460078	FALSE	TRUE	FALSE	TRUE	2	0.00588438043208039	SIGN	1.79707371100858	POSSIBLE_DEG
solea_v4.0_unigene63245	NA	NA	NA	-2.04314325781893	0.0489714442541592	0.000385935634100652	-2.02633632212084	0.111596509850834	0.00158972861185818	-2.54577363599703	0.193652066557034	0.00160810271476128	-2.01387000340018	0.0200557508475234	0.979944249152477	TRUE	FALSE	FALSE	TRUE	2	0.00588575542512895	SIGN	-2.15728080483425	POSSIBLE_DEG
solea_v4.0_unigene6568	ENSDARG00000060471	100332076	gcnt3	-1.61408093910369	0.0673299382437384	0.000623553089500671	-1.60643973101312	0.0716928162263113	0.00084601381126696	-1.92886445167463	0.166773222101814	0.0011092855370144	-1.57014162466829	0.026511162883939	0.973488837116061	FALSE	FALSE	FALSE	TRUE	1	0.00591000070897453	SIGN	-1.67988168661494	POSSIBLE_DEG
solea_v4.0_unigene18515	NA	NA	NA	-0.961966088242777	0.0945858987490329	0.00100129863173244	-0.954165715668522	0.0619620504466947	0.000688871560752414	-0.892295964031143	0.266202609792922	0.00338637240003702	-0.970675839438691	0.0140236479633871	0.985976352036613	FALSE	FALSE	FALSE	FALSE	0	0.00602088977038438	SIGN	-0.944775901845283	NOT_DEG
solea_v4.0_unigene440626	ENSDARG00000087390	573653	hbbe1.3	-0.809771546767545	0.208290359472714	0.00314957761936776	-0.802374607585577	0.29971426549531	0.00833183826508741	-0.832356651649922	0.321065706585382	0.00576643954491138	-0.806935318548029	0.00109349743006748	0.998906502569933	FALSE	FALSE	FALSE	FALSE	0	0.00602880684609822	SIGN	-0.812859531137768	NOT_DEG
solea_v4.0_unigene23901	ENSDARG00000103135	394006	stoml2	0.842178267784131	0.0848607226616888	0.000856617001283832	0.846291188968294	0.0541383350861349	0.000557524955337499	0.846493356678834	0.182529044676016	0.00138285240880457	0.846979350951083	0.0261680566587109	0.973831943341289	FALSE	FALSE	FALSE	FALSE	0	0.00603428046787902	SIGN	0.845485541095585	NOT_DEG
solea_v4.0_unigene21394	NA	NA	NA	1.90101137669558	0.0635568948660043	0.000572880323505908	1.89163306348618	0.0215472543012334	0.000157856323156442	1.79234301959615	0.51573255466193	0.0253698643012692	1.92743644481696	0.0311879127379371	0.968812087262063	FALSE	TRUE	FALSE	TRUE	2	0.00605145947417258	SIGN	1.87810597614872	POSSIBLE_DEG
solea_v4.0_unigene562796	ENSDARG00000079713	794616	ccl27b	-1.71189600663787	0.055016770670758	0.000453907709231622	-1.69994790973284	0.0862781791398313	0.00111240014078699	-1.94728105461488	0.204605364807327	0.00182481258750269	-1.69200593364776	0.0227458579882956	0.977254142011704	FALSE	FALSE	FALSE	TRUE	1	0.0060645014989451	SIGN	-1.76278272615834	POSSIBLE_DEG
solea_v4.0_unigene38419	ENSDARG00000016771	30255	tfa	-0.917770188631696	0.142213570375966	0.00176385310414535	-0.912588123199774	0.18164226273617	0.00346082134636707	-0.93753599358126	0.274744305453653	0.00375621849787764	-0.919428226094032	0.00312088566788515	0.996879114332115	FALSE	FALSE	FALSE	FALSE	0	0.0060765151638421	SIGN	-0.921830632876691	NOT_DEG
solea_v4.0_unigene548045	NA	NA	NA	1.80152320015593	0.106971321711877	0.00118793706445595	1.78233191351101	0.022559926526784	0.00016774798202514	1.83873916352841	0.426401672765006	0.0132549845966532	1.84013334821437	0.0215737181512393	0.978426281848761	FALSE	TRUE	FALSE	TRUE	2	0.00608682560944324	SIGN	1.81568190635243	POSSIBLE_DEG
solea_v4.0_unigene344351	ENSDARG00000068992	573376	hspa8	1.81932071543875	0.0563453242678786	0.000472565246082824	1.82039046768393	0.0724530301688664	0.000860922138941964	2.20716055058502	0.297010262885505	0.00480704155482092	1.75724294015556	0.0183301448361839	0.981669855163816	FALSE	FALSE	FALSE	TRUE	1	0.00609209860812078	SIGN	1.90102866846581	POSSIBLE_DEG
solea_v4.0_unigene92989	ENSDARG00000055036	553614	itih3a	-0.950084712377774	0.100660998522891	0.00109173507119582	-0.945796369632388	0.0744427552146233	0.000894732433572374	-0.965896797238758	0.213986948248044	0.00202538966545877	-0.945870251179313	0.0139805556383116	0.986019444361688	FALSE	FALSE	FALSE	FALSE	0	0.00613149366898382	SIGN	-0.951912032607058	NOT_DEG
solea_v4.0_unigene29080	ENSDARG00000016598	321892	ckmt1	-1.30717469869794	0.111346733729239	0.00126837117018419	-1.2962133120424	0.0331103533421093	0.000282280799092642	-1.30172791628803	0.259333364914962	0.0031164716219568	-1.3075407259366	0.0235301309544244	0.976469869045576	FALSE	TRUE	FALSE	TRUE	2	0.00614765050296071	SIGN	-1.30316416324124	POSSIBLE_DEG
solea_v4.0_unigene32228	ENSDARG00000111062	558132	si:dkey-12e7.4	0.879531604655877	0.15025358223608	0.00193791740196413	0.880135942104947	0.0591376478266847	0.000634855172866604	0.86390381390649	0.239712465891161	0.00251443208277328	0.892233137142976	0.0106052491709014	0.989394750829099	FALSE	FALSE	FALSE	FALSE	0	0.00616647679690188	SIGN	0.878951124452572	NOT_DEG
solea_v4.0_unigene26987	ENSDARG00000109648	NA	NA	-1.21834277252564	0.0760339570277713	0.000745420077238111	-1.21408355527334	0.0601667522583579	0.000656157329307792	-1.3302488749932	0.182529044676016	0.00136840956846267	-1.20828716508297	0.0273721925812264	0.972627807418774	FALSE	FALSE	FALSE	TRUE	1	0.00622089460172389	SIGN	-1.24274059196879	POSSIBLE_DEG
solea_v4.0_unigene97970	ENSDARG00000062080	562011	shc2	-1.21632698014412	0.0886183124459804	0.000910283857987095	-1.20917479407068	0.0598583845459517	0.000649686546171547	-1.26200476875626	0.204958919268788	0.00183186445145735	-1.21236952863322	0.0212223217486395	0.978777678251361	FALSE	FALSE	FALSE	TRUE	1	0.00626495720336732	SIGN	-1.22496901790107	POSSIBLE_DEG
solea_v4.0_unigene11376	ENSDARG00000010078	406852	nup133	0.981804271438473	0.0987902135721253	0.00106064975437023	0.985858703422413	0.0279287851056118	0.000225819697372498	0.97709399671807	0.197364404792081	0.00167127758541172	0.979410754458661	0.0424413835711195	0.957558616428881	FALSE	FALSE	FALSE	FALSE	0	0.0062726797426055	SIGN	0.981041931509404	NOT_DEG
solea_v4.0_unigene94685	NA	NA	NA	-0.961719042299476	0.112859247354806	0.00129186369549273	-0.955892090037706	0.0707699289013536	0.000828357199399866	-0.982146085725143	0.221538325368722	0.00213794261843707	-0.965072261988449	0.0135468895241004	0.9864531104759	FALSE	FALSE	FALSE	FALSE	0	0.00644596176490869	SIGN	-0.966207370012694	NOT_DEG
solea_v4.0_unigene285185	ENSDARG00000053476	393997	lipca	-0.888075561412747	0.104881192938134	0.00115756264795328	-0.880976926371167	0.0682720017096111	0.000790726982118227	-0.890397203387613	0.212373397919306	0.00198691256914001	-0.886929975050509	0.0158868676824342	0.984113132317566	FALSE	FALSE	FALSE	FALSE	0	0.00648377569467152	SIGN	-0.886594916555509	NOT_DEG
solea_v4.0_unigene570912	ENSDARG00000012694	321046	c3a.1	-0.908758750313546	0.100660998522891	0.00109071802627999	-0.903323780509902	0.0629150491454348	0.000702044540910174	-0.923859714099529	0.201700930245158	0.00176034110147447	-0.901754712903358	0.0190251258680534	0.980974874131947	FALSE	FALSE	FALSE	FALSE	0	0.00651249259313931	SIGN	-0.909424239456584	NOT_DEG
solea_v4.0_unigene27696	ENSDARG00000110738	563972	gstt1a	0.850360092407459	0.118897548682058	0.00137884712031399	0.852068852625364	0.0517666449778157	0.000520374376219626	0.838850067120762	0.205312235840761	0.00185306281928635	0.86276099732106	0.0192939532262481	0.980706046773752	FALSE	FALSE	FALSE	FALSE	0	0.00652825881572582	SIGN	0.851010002368661	NOT_DEG
solea_v4.0_unigene534612	ENSDARG00000090337	100002463	pprc1	1.35182948159338	0.0662931685182546	0.000608518204650618	1.35156409621311	0.0319766451047456	0.000271214289168459	1.27396112379237	0.357829489730415	0.00767786345201909	1.37292231497954	0.0324434747340354	0.967556525265965	FALSE	TRUE	FALSE	TRUE	2	0.00657377887947815	SIGN	1.3375692541446	POSSIBLE_DEG
solea_v4.0_unigene46365	ENSDARG00000076483	559844	dhrs13b.2	-1.13147090756699	0.212994823842676	0.00329635885497346	-1.12688661059591	0.239209952765955	0.00547245408693302	-1.35683178308515	0.24114262355493	0.00258566366941134	-1.12959838181199	0.00204342380855072	0.997956576191449	FALSE	FALSE	FALSE	TRUE	1	0.0066724111701509	SIGN	-1.18619692076501	POSSIBLE_DEG
solea_v4.0_unigene19819	NA	NA	NA	-1.12521780355049	0.0689866316448968	0.000651828440251305	-1.11989518825653	0.0591409933623928	0.000637108533266998	-1.05150065830572	0.294526618834339	0.00467301415706694	-1.1224828124917	0.0209815519533705	0.97901844804663	FALSE	FALSE	FALSE	TRUE	1	0.00669345473866553	SIGN	-1.10477411565111	POSSIBLE_DEG
solea_v4.0_unigene327667	ENSDARG00000042953	492484	cyp2n13	1.16245339635025	0.111346733729239	0.00126680162175205	1.16592148496173	0.0864575153074954	0.00111707403309191	1.16773546963123	0.328573595136525	0.00601552123453985	1.15560170979484	0.00803615616578335	0.991963843834217	FALSE	FALSE	FALSE	TRUE	1	0.00673429578140802	SIGN	1.16292801518451	POSSIBLE_DEG
solea_v4.0_unigene66764	ENSDARG00000058996	100005261	jam2a	-1.70294919306173	0.0614255556046091	0.000534470883636383	-1.69207139476646	0.090115646654393	0.00117418532455975	-1.93041536471857	0.209826507083715	0.00195162122627272	-1.68753559386987	0.0219027643143239	0.978097235685676	FALSE	FALSE	FALSE	TRUE	1	0.00673830939761724	SIGN	-1.75324288660416	POSSIBLE_DEG
solea_v4.0_unigene48586	ENSDARG00000006526	334613	fn1b	-1.38577179427686	0.0850818447812878	0.000862082560118279	-1.38064482562897	0.121827332216201	0.00182087862907758	-1.5147058940622	0.25531863926727	0.00299001813804417	-1.38181990928429	0.00963161126877454	0.990368388731225	FALSE	FALSE	FALSE	TRUE	1	0.00674819405152963	SIGN	-1.41573560581308	POSSIBLE_DEG
solea_v4.0_unigene572727	ENSDARG00000041115	447925	cnfn	-0.85967406700201	0.12481964160224	0.00147392655615311	-0.851117566322649	0.0601832317475218	0.000659961346975131	-0.834058493209606	0.213986948248044	0.00201570262388607	-0.868386020189161	0.0159672911261751	0.984032708873825	FALSE	FALSE	FALSE	FALSE	0	0.00678316829869607	SIGN	-0.853309036680856	NOT_DEG
solea_v4.0_unigene3393	ENSDARG00000090468	101883146	ppp1r3aa	1.54112067610892	0.0653970564230477	0.000594979958636699	1.53642956953115	0.0301272480813841	0.000250179150108329	1.45490844389229	0.400644957106492	0.0109932900668826	1.56375888528093	0.0325806310009434	0.967419368999057	FALSE	TRUE	FALSE	TRUE	2	0.00679317854425615	SIGN	1.52405439370332	POSSIBLE_DEG
solea_v4.0_unigene588318	ENSDARG00000045306	447807	slc51a	1.01792811771604	0.105399721284845	0.00116616501032284	1.01804056166105	0.0411072544605271	0.000382904892881155	0.99564818950032	0.247828593859461	0.00276696119111705	1.03635400034184	0.0243087905839812	0.975691209416019	FALSE	TRUE	FALSE	TRUE	2	0.00686855435637282	SIGN	1.01699271730481	POSSIBLE_DEG
solea_v4.0_unigene41274	ENSDARG00000099186	100002129	slc1a5	1.21529700463988	0.0917880549630424	0.000961650045167309	1.21807618685942	0.0844299012924516	0.00107011962248378	1.06477484885534	0.408880199279617	0.0117944600417738	1.22310721778708	0.00848834282454747	0.991511657175453	FALSE	FALSE	FALSE	TRUE	1	0.0070236138615624	SIGN	1.18031381453543	POSSIBLE_DEG
solea_v4.0_unigene37786	ENSDARG00000041065	368243	hspb1	-1.02291373822661	0.10295539632313	0.00112786209374069	-1.01891902839898	0.0833132256983613	0.00105055395081168	-1.10358752659444	0.192790792085938	0.00159356698162751	-1.01313636921756	0.0163221348270518	0.983677865172948	FALSE	FALSE	FALSE	TRUE	1	0.00704198032945384	SIGN	-1.0396391656094	POSSIBLE_DEG
solea_v4.0_unigene54526	NA	NA	NA	1.41271698123827	0.138516446482624	0.00170475376361983	1.42033076240463	0.0331103533421093	0.000283091101686226	1.42625359170885	0.334190012889644	0.00635877853710482	1.37744275371073	0.0176893801148513	0.982310619885149	FALSE	TRUE	FALSE	TRUE	2	0.00706547313967008	SIGN	1.40918602226562	POSSIBLE_DEG
solea_v4.0_unigene595208	ENSDARG00000007480	393724	rpe65a	1.31380455876619	0.0786209541651916	0.000779548792860594	1.32123367596858	0.0646146884522052	0.00072983524796118	1.59716760134425	0.160248649819035	0.00101992530171504	1.2741757645543	0.0334199933212244	0.966580006678776	FALSE	FALSE	FALSE	TRUE	1	0.00708363176572114	SIGN	1.37659540015833	POSSIBLE_DEG
solea_v4.0_unigene63452	NA	NA	NA	2.07241495189443	0.124544103002316	0.00146644561171436	2.03962466660434	0.0171537259224319	0.000117611625893724	2.21194077595424	0.445949948843509	0.0149807476864763	2.14642045090503	0.0285761614829302	0.97142383851707	FALSE	TRUE	FALSE	TRUE	2	0.00708728743598506	SIGN	2.11760021133951	POSSIBLE_DEG
solea_v4.0_unigene32556	ENSDARG00000053222	550449	asb5b	-1.12616469571617	0.110750491893937	0.00125562305552552	-1.12203255219579	0.0529407716681292	0.000535792395291855	-1.12919907499999	0.234424633200575	0.00243570310350173	-1.11877491807198	0.0198250971145683	0.980174902885432	FALSE	FALSE	FALSE	TRUE	1	0.00709193455253528	SIGN	-1.12404281024598	POSSIBLE_DEG
solea_v4.0_unigene58408	ENSDARG00000006818	30617	urod	0.676702168377199	0.1850668318173	0.00265372804492932	0.681706428740352	0.141335186146277	0.0022922695881472	0.681282119182621	0.21518156251353	0.00203963566363536	0.674453490155904	0.00484884818745202	0.995151151812548	FALSE	FALSE	FALSE	FALSE	0	0.00710005017006562	SIGN	0.678536051614019	NOT_DEG
solea_v4.0_unigene459068	ENSDARG00000058734	541344	prdx1	0.950062015814068	0.090636427808152	0.000938442162556232	0.951465970421337	0.0336241978473391	0.000288402915281	0.916451738766149	0.226565280121448	0.00225584344084755	0.962692416772925	0.0397820646850516	0.960217935314948	FALSE	FALSE	FALSE	FALSE	0	0.0071343204716841	SIGN	0.94516803544362	NOT_DEG
solea_v4.0_unigene24196	ENSDARG00000058208	560478	slc25a26	1.2524976135433	0.0774910329316162	0.000766347140959311	1.24936161082341	0.036260492423943	0.000321415239399853	1.19982548213479	0.295950574525788	0.00474138552410983	1.2946070801655	0.033110788943798	0.966889211056202	FALSE	TRUE	FALSE	TRUE	2	0.0071470127861402	SIGN	1.24907294666675	POSSIBLE_DEG
solea_v4.0_unigene46803	ENSDARG00000042428	563972	gstt1a	1.19076408409503	0.0954771839528224	0.00101645048325348	1.19553235320383	0.0382056338068559	0.00034892264546782	1.22038778806611	0.248781902645379	0.00280214481710024	1.17473496169488	0.0307587471109902	0.96924125288901	FALSE	TRUE	FALSE	TRUE	2	0.00722003705709058	SIGN	1.19535479676496	POSSIBLE_DEG
solea_v4.0_unigene76852	NA	NA	NA	1.28229269994816	0.122381603369276	0.00143428184273165	1.28201373269049	0.0277719758331766	0.000223793186576535	1.29861171707743	0.283996391672265	0.00405725754523115	1.28490886559716	0.0289226895516732	0.971077310448327	FALSE	TRUE	FALSE	TRUE	2	0.0072207779921386	SIGN	1.28695675382831	POSSIBLE_DEG
solea_v4.0_unigene27114	ENSDARG00000036787	368771	tap2a	-1.33777309316229	0.102417120293547	0.00111703554274582	-1.33087312585203	0.0846043877541299	0.00107348670696132	-1.52956899293767	0.182529044676016	0.00135318937397287	-1.31601471467667	0.0178017807597538	0.982198219240246	FALSE	FALSE	FALSE	TRUE	1	0.00726645808412039	SIGN	-1.37855748165717	POSSIBLE_DEG
solea_v4.0_unigene93609	ENSDARG00000101334	368704	ctsc	-0.972325602246175	0.125004022169745	0.00147869091503775	-0.966964526349121	0.0922060776780476	0.00121779473502973	-0.985394382938175	0.251469423139208	0.00287474093677038	-0.969583295984043	0.00972028141081349	0.990279718589187	FALSE	FALSE	FALSE	FALSE	0	0.00727002207303316	SIGN	-0.973566951879378	NOT_DEG
solea_v4.0_unigene510073	ENSDARG00000019253	405771	rhag	-0.747335638464125	0.12681561292638	0.00150878169157996	-0.741472531311145	0.127580265168641	0.00195578890569346	-0.754044032351076	0.204287350991127	0.00179843234928935	-0.745574045103834	0.00853971397458231	0.991460286025418	FALSE	FALSE	FALSE	FALSE	0	0.00727989508262465	SIGN	-0.747106561807545	NOT_DEG
solea_v4.0_unigene689661	ENSDARG00000055216	573122	tuba1c	0.885210621984051	0.147467479427543	0.00187131757554655	0.891214181894886	0.0802574205105988	0.000997504031367645	0.885361285999525	0.261743934534445	0.00326468592926108	0.877563095168634	0.00946015928897859	0.990539840711021	FALSE	FALSE	FALSE	FALSE	0	0.00748578508793532	SIGN	0.884837296261774	NOT_DEG
solea_v4.0_unigene19798	NA	NA	NA	0.803289386089389	0.140092246591556	0.00172988827765393	0.807536441418124	0.0626990952011068	0.000698778448776967	0.79721772412408	0.208702067212351	0.00192405992280942	0.805368307446738	0.016041852197228	0.983958147802772	FALSE	FALSE	FALSE	FALSE	0	0.00750499360798965	SIGN	0.803352964769583	NOT_DEG
solea_v4.0_unigene95484	NA	NA	NA	-1.55041404875287	0.131474848422601	0.00158360529209494	-1.54765536047225	0.041547705950912	0.000389277439424255	-1.65310848870765	0.273268180428583	0.00367042280785733	-1.51509661790896	0.019955949831951	0.980044050168049	FALSE	TRUE	FALSE	TRUE	2	0.00757704905799946	SIGN	-1.56656862896043	POSSIBLE_DEG
solea_v4.0_unigene438583	NA	NA	NA	-2.04413677638749	0.056684400196439	0.00047702450560737	-2.01864871420278	0.0413139330097229	0.000385958591292329	-1.5947232222732	0.561646116358964	0.0382475044889274	-2.10552931397611	0.0229242292877243	0.977075770712276	FALSE	TRUE	FALSE	TRUE	2	0.00764548464526727	SIGN	-1.94075950670989	POSSIBLE_DEG
solea_v4.0_unigene460705	ENSDARG00000055498	100322583	si:ch1073-184j22.1	1.88777573095623	0.0408252864012914	0.000305594352441745	1.88802752689847	0.0473860281402314	0.000463395060551589	1.82553010895062	0.490190961661636	0.0213393220764565	1.85611396326526	0.0323442911618149	0.967655708838185	TRUE	TRUE	FALSE	TRUE	3	0.00774297808946637	SIGN	1.86436183251764	POSSIBLE_DEG
solea_v4.0_unigene183633	ENSDARG00000016484	613144	dkc1	1.21688848729065	0.127896315494607	0.00152513329545263	1.21605581571249	0.0286149907844521	0.000232931348013896	1.20018242660067	0.288066892971613	0.00426386450402311	1.21902940494063	0.0291169698638802	0.97088303013612	FALSE	TRUE	FALSE	TRUE	2	0.00774758574612096	SIGN	1.21303903363611	POSSIBLE_DEG
solea_v4.0_unigene56937	ENSDARG00000089221	564006	si:ch211-195o20.7	-1.554744958444	0.131474848422601	0.00158548771454567	-1.5301607553195	0.030878574932724	0.000259792154261414	-1.53983345182403	0.337722505013764	0.00668688437286305	-1.593621306715	0.0224925878065697	0.97750741219343	FALSE	TRUE	FALSE	TRUE	2	0.00777417404268617	SIGN	-1.55459011807563	POSSIBLE_DEG
solea_v4.0_unigene283966	NA	NA	NA	-2.2256974494089	0.0491458838413513	0.000390488522817704	-2.20533446676988	0.0978991834400551	0.0013219689302118	-2.75990915027903	0.271066388246941	0.00359857040545266	-2.17498450775485	0.0236970940776363	0.976302905922364	TRUE	FALSE	FALSE	TRUE	2	0.0077866181591601	SIGN	-2.34148139355317	POSSIBLE_DEG
solea_v4.0_unigene224335	NA	NA	NA	-3.08047501433427	0.285137732861321	0.00547225770970995	-3.08755519707911	0.0305631912328467	0.000254906364022434	-3.29931433357704	0.451147035540818	0.0159097967612338	-3.0738906187065	0.00788225152938604	0.992117748470614	FALSE	TRUE	FALSE	TRUE	2	0.00780237018672081	SIGN	-3.13530879092423	POSSIBLE_DEG
solea_v4.0_unigene691487	ENSDARG00000075963	30757	mhc1uba	-3.08680787929332	0.366723047056581	0.00862594881819766	-3.11324828324019	0.0343882925246122	0.000296365770012842	-4.15504938440106	0.245138341665463	0.00269522604095631	-3.05850710107099	0.0101711442696757	0.989828855730324	FALSE	TRUE	FALSE	TRUE	2	0.00788675255355789	SIGN	-3.35340316200139	POSSIBLE_DEG
solea_v4.0_unigene462150	ENSDARG00000096829	436959	blvrb	0.983218778289287	0.100915962393239	0.00109725725067981	0.990983269171096	0.0510020480711614	0.000509205473319297	1.01634918793128	0.194469156626011	0.00162760525713648	0.965146629185433	0.0321974687477069	0.967802531252293	FALSE	FALSE	FALSE	FALSE	0	0.0080317555665633	SIGN	0.988924466144275	NOT_DEG
solea_v4.0_unigene282642	ENSDARG00000040510	791844	ca15b	-1.40632107870529	0.0931102961100866	0.000981862183570146	-1.39896434301762	0.0807608245418401	0.00100486377695913	-1.57017537309475	0.190148769813858	0.00154783210834002	-1.3848528581981	0.0225431437923064	0.977456856207694	FALSE	FALSE	FALSE	TRUE	1	0.00803293937854464	SIGN	-1.44007841325394	POSSIBLE_DEG
solea_v4.0_unigene431183	NA	NA	NA	1.44332656753306	0.0709552622136071	0.000674573652155753	1.44598356088847	0.0380777732473695	0.000346364874042205	1.44530438690051	0.357359697450866	0.00761528112912494	1.4281950912098	0.0333944849026127	0.966605515097387	FALSE	TRUE	FALSE	TRUE	2	0.00803471890694059	SIGN	1.44070240163296	POSSIBLE_DEG
solea_v4.0_unigene32640	NA	NA	NA	1.2599513898771	0.0732953401804716	0.000703829094057719	1.2665974753009	0.048014665470154	0.000472821527841636	1.28611583292415	0.288066892971613	0.00430341162092119	1.23440529412823	0.0319542259522282	0.968045774047772	FALSE	TRUE	FALSE	TRUE	2	0.0080626265728452	SIGN	1.2617674980576	POSSIBLE_DEG
solea_v4.0_unigene573373	ENSDARG00000025081	335453	grnb	-1.04800625137532	0.100884466335996	0.00109553676101458	-1.04263218741046	0.0833132256983613	0.00104987962325684	-1.12950104792855	0.190148769813858	0.0015345246181327	-1.04582378179505	0.0204407611739091	0.979559238826091	FALSE	FALSE	FALSE	TRUE	1	0.00811299963795303	SIGN	-1.06649081712735	POSSIBLE_DEG
solea_v4.0_unigene52126	ENSDARG00000102414	100008376	wu:fd14a01	1.36678587677349	0.0614255556046091	0.000534059542279567	1.36976621083275	0.114193716184525	0.00165116143865556	1.2315158157539	0.384413489256625	0.00957660385435192	1.36283514497069	0.0121596243161742	0.987840375683826	FALSE	FALSE	FALSE	TRUE	1	0.00813487422690523	SIGN	1.33272576208271	POSSIBLE_DEG
solea_v4.0_unigene48310	ENSDARG00000087873	100003999	eevs	-4.3447948301678	0.660095404175355	0.0299313082984143	-4.34584221998422	0.0119073556281875	7.35716791100592e-05	-3.87830638884842	0.553864969578856	0.0355488876717871	-4.20425281476321	0.00753656387193213	0.992463436128068	FALSE	TRUE	FALSE	TRUE	2	0.00813888163514781	SIGN	-4.19329906344091	POSSIBLE_DEG
solea_v4.0_unigene65804	NA	NA	NA	1.15891510028415	0.152054551054827	0.0019752199600205	1.15829551387882	0.0415879503504772	0.000390790524620352	1.12405506629797	0.306046237983292	0.00519154605590571	1.15868716425836	0.0172457329287973	0.982754267071203	FALSE	TRUE	FALSE	TRUE	2	0.00824256429242257	SIGN	1.14998821117983	POSSIBLE_DEG
solea_v4.0_unigene24955	ENSDARG00000113133	449784	mgst1.1	0.932835905443248	0.0834949487949704	0.000839408847451792	0.938169823531373	0.0601667522583579	0.000656758079201743	0.943867055662395	0.208873803124225	0.00193990720904261	0.928954597535013	0.0318379974904335	0.968162002509567	FALSE	FALSE	FALSE	FALSE	0	0.008248329425596	SIGN	0.935956845543008	NOT_DEG
solea_v4.0_unigene28116	ENSDARG00000032553	406602	egln3	1.44166227575576	0.117442447896539	0.0013587639957979	1.43043724105764	0.0250972704821148	0.000191270837770191	1.35512141458166	0.39104781895863	0.0101989250662457	1.47607014667919	0.0295758102848571	0.970424189715143	FALSE	TRUE	FALSE	TRUE	2	0.00837234167359479	SIGN	1.42582276951856	POSSIBLE_DEG
solea_v4.0_unigene186156	NA	NA	NA	1.15169544687682	0.0996029090079501	0.0010734567499525	1.15349009657603	0.0418118212310994	0.000394607379033417	1.15452070328125	0.261599572877421	0.00324629700849478	1.16062067664601	0.0314582826988231	0.968541717301177	FALSE	TRUE	FALSE	TRUE	2	0.00840551152647897	SIGN	1.15508173084503	POSSIBLE_DEG
solea_v4.0_unigene282561	NA	NA	NA	-1.76018999384879	0.0915916819526193	0.000957370480016479	-1.737492925128	0.0533435666773622	0.000544968898953343	-1.732856436694	0.397940854488473	0.0108430010066583	-1.78892847146545	0.0176974305772561	0.982302569422744	FALSE	FALSE	FALSE	TRUE	1	0.00843018345133713	SIGN	-1.75486695678406	POSSIBLE_DEG
solea_v4.0_unigene281104	ENSDARG00000020741	378986	fga	0.603281753733289	0.355761771079409	0.00815206345756807	0.60951660189509	0.434069104817917	0.0173301966421821	0.600258043736254	0.369803572254353	0.00847522288871169	0.604384844526327	0.00060661693522579	0.999393383064774	FALSE	FALSE	FALSE	FALSE	0	0.00847238165246101	SIGN	0.60436031097274	NOT_DEG
solea_v4.0_unigene466430	ENSDARG00000095040	NA	NA	-2.02133182857372	0.0498445870747818	0.000397618309930098	-2.00878730352773	0.133797204632285	0.00210334461302375	-2.45439821792831	0.25531863926727	0.00299479360448501	-2.01543595710939	0.0205009932497475	0.979499006750252	TRUE	FALSE	FALSE	TRUE	2	0.00852030818147218	SIGN	-2.12498832678479	POSSIBLE_DEG
solea_v4.0_unigene93760	NA	NA	NA	-0.935318069688624	0.12380189981629	0.0014560154590532	-0.925851373511958	0.0598583845459517	0.000649950362812347	-0.912009386610526	0.239731726779351	0.00252350614643238	-0.949769134830571	0.0197910828761214	0.980208917123879	FALSE	FALSE	FALSE	FALSE	0	0.0085656738758676	SIGN	-0.93073699116042	NOT_DEG
solea_v4.0_unigene1088	ENSDARG00000103276	100101464	fcer1g	-0.963485299584112	0.109254422515442	0.00122932175482854	-0.957224083496525	0.0554279074230102	0.000574590351066893	-0.950611987933609	0.225482808730995	0.00223890629153657	-0.961939562644855	0.0259718418733589	0.974028158126641	FALSE	FALSE	FALSE	FALSE	0	0.00862021978898723	SIGN	-0.958315233414775	NOT_DEG
solea_v4.0_unigene324774	NA	NA	NA	-1.11723020500518	0.110734783705555	0.00125393238115402	-1.11105763145779	0.0670907669041332	0.000768798959702907	-1.16729448489909	0.205312235840761	0.00186143939927505	-1.11477322494174	0.0233320075381617	0.976667992461838	FALSE	FALSE	FALSE	TRUE	1	0.00864265288500442	SIGN	-1.12758888657595	POSSIBLE_DEG
solea_v4.0_unigene592557	NA	NA	NA	1.05958143366866	0.10295539632313	0.00112786990467224	1.06551180952763	0.0425469742652713	0.000402707747733901	1.06050234827278	0.257456525208286	0.00304515823962161	1.04576219436504	0.0319055631806493	0.968094436819351	FALSE	TRUE	FALSE	TRUE	2	0.0087130126232612	SIGN	1.05783944645853	POSSIBLE_DEG
solea_v4.0_unigene20176	ENSDARG00000007480	393724	rpe65a	1.17025175868763	0.0794656459796756	0.000794558768144935	1.17568035421107	0.061454006311865	0.000680705288647753	1.25600640351985	0.250829606973311	0.00285029751289721	1.16281832458572	0.0296183158300555	0.970381684169945	FALSE	FALSE	FALSE	TRUE	1	0.00876614084005345	SIGN	1.19118921025107	POSSIBLE_DEG
solea_v4.0_unigene565582	NA	NA	NA	0.85945460300681	0.108829165815571	0.00121469704542005	0.866025845693723	0.0784648365011497	0.000962364248440013	0.909480347665863	0.180031685828048	0.00130320545076779	0.849406555300341	0.023776009496659	0.976223990503341	FALSE	FALSE	FALSE	FALSE	0	0.0088144746284875	SIGN	0.871091837916684	NOT_DEG
solea_v4.0_unigene224598	ENSDARG00000018846	565316	dgat2	-1.40611610586231	0.0919548895973459	0.000967166126978328	-1.39942021841464	0.105945520082422	0.00147739426641563	-1.69042710921486	0.156098400091206	0.000881337140289307	-1.39406759818118	0.0240624462239533	0.975937553776047	FALSE	FALSE	FALSE	TRUE	1	0.0088217682123498	SIGN	-1.47250775791825	POSSIBLE_DEG
solea_v4.0_unigene571689	NA	NA	NA	-1.41934155496046	0.0764714224359678	0.000753130019209835	-1.41286288629861	0.109870790772727	0.00155163961455673	-1.64582053444622	0.18952744182236	0.00151431434593169	-1.41832405493056	0.0230390669117632	0.976960933088237	FALSE	FALSE	FALSE	TRUE	1	0.00883859262853111	SIGN	-1.47408725765896	POSSIBLE_DEG
solea_v4.0_unigene442877	NA	NA	NA	-1.08560558434275	0.103436343930424	0.00113455154661491	-1.07917302067222	0.0753980197210352	0.000913311076148432	-1.11287712249662	0.232107944588098	0.00236809258242361	-1.08723962515286	0.0202895594360596	0.97971044056394	FALSE	FALSE	FALSE	TRUE	1	0.00884575453814042	SIGN	-1.09122383816611	POSSIBLE_DEG
solea_v4.0_unigene11382	ENSDARG00000110018	116991	ugdh	0.631253171578988	0.186903030285411	0.00269597453839546	0.636700876823755	0.241665119133766	0.00559463481065509	0.633422605194588	0.246207512812842	0.00272043211092491	0.631317362945517	0.00331317909892892	0.996686820901071	FALSE	FALSE	FALSE	FALSE	0	0.00886650409981921	SIGN	0.633173504135712	NOT_DEG
solea_v4.0_unigene23587	ENSDARG00000075727	100330105	map1lc3cl	-1.69506766014418	0.0628026326586281	0.000556747238665323	-1.68470766899867	0.0922060776780476	0.00121375497799737	-1.73266896070838	0.357359697450866	0.00759487700561409	-1.66662307889979	0.0178272457228785	0.982172754277121	FALSE	FALSE	FALSE	TRUE	1	0.00887479245227023	SIGN	-1.69476684218776	POSSIBLE_DEG
solea_v4.0_unigene512189	NA	NA	NA	-1.31594795611452	0.137323128921238	0.00168819156154454	-1.29779620093494	0.0365571952208388	0.000325543129109181	-1.290991615971	0.292310884657653	0.00451365378356608	-1.34027614938756	0.0252527254205474	0.974747274579453	FALSE	TRUE	FALSE	TRUE	2	0.00890408914802086	SIGN	-1.31125298060201	POSSIBLE_DEG
solea_v4.0_unigene77696	NA	NA	NA	1.15311354012244	0.0892921137400768	0.000919644493983225	1.15880882504934	0.044546850030237	0.000426334218391046	1.14392851942073	0.292310884657653	0.00450359900919766	1.13847851689847	0.0319772345015574	0.968022765498443	FALSE	TRUE	FALSE	TRUE	2	0.00892595976072894	SIGN	1.14858235037275	POSSIBLE_DEG
solea_v4.0_unigene45923	ENSDARG00000102722	613141	itih3b	-0.803413110539809	0.152068286062429	0.0019795527410222	-0.798104277842836	0.14313778576266	0.00234597624752711	-0.77712188117703	0.273268180428583	0.00365080984725887	-0.804518539310689	0.00631343370271176	0.993686566297288	FALSE	FALSE	FALSE	FALSE	0	0.00899177520519833	SIGN	-0.795789452217591	NOT_DEG
solea_v4.0_unigene688357	NA	NA	NA	-1.32123311497717	0.12481964160224	0.00147480487352562	-1.31769553409083	0.0601832317475218	0.000660053472462133	-1.43385123996743	0.207895901776552	0.00190526995222511	-1.29669283891461	0.0241871743180126	0.975812825681987	FALSE	FALSE	FALSE	TRUE	1	0.00903061277008326	SIGN	-1.34236818198751	POSSIBLE_DEG
solea_v4.0_unigene593953	NA	NA	NA	-1.32554209020434	0.0915916819526193	0.000958341575157513	-1.31515131804068	0.0587366424496757	0.000624934707353447	-1.21178107226138	0.357359697450866	0.00760982070873693	-1.33843689255689	0.0197612416877507	0.980238758312249	FALSE	FALSE	FALSE	TRUE	1	0.00906889753671935	SIGN	-1.29772784326582	POSSIBLE_DEG
solea_v4.0_unigene280330	ENSDARG00000040298	322543	apoa4b.1	-1.28095502452703	0.0840039270074665	0.000845673267009559	-1.27418596029038	0.0798876618114022	0.000987452831163787	-1.36578388374535	0.219429906377756	0.0021068771485251	-1.27833220128736	0.0258321170495776	0.974167882950422	FALSE	FALSE	FALSE	TRUE	1	0.00907735893093414	SIGN	-1.29981426746253	POSSIBLE_DEG
solea_v4.0_unigene429865	ENSDARG00000042953	492484	cyp2n13	1.37512971290873	0.0915158708438949	0.000954502193937821	1.37388732577179	0.0597450053766304	0.000645941069030582	1.28027295320073	0.403841344093159	0.0113418672201711	1.38408536939535	0.0176342820032108	0.982365717996789	FALSE	FALSE	FALSE	TRUE	1	0.00923453721353836	SIGN	1.35334384031915	POSSIBLE_DEG
solea_v4.0_unigene29580	ENSDARG00000042010	114551	pklr	1.07641916104649	0.104611643648266	0.00115172977066348	1.08522603126018	0.0614469019639751	0.000679787352538616	1.18478061163198	0.187075207671343	0.00146889454940013	1.0498658050149	0.0324514354068387	0.967548564593161	FALSE	FALSE	FALSE	TRUE	1	0.00924962113278893	SIGN	1.09907290223839	POSSIBLE_DEG
solea_v4.0_unigene413829	NA	NA	NA	-0.783684131956828	0.147187917874775	0.00186575950754403	-0.777162209741854	0.125100329113194	0.00190340722280479	-0.764004637196705	0.255163409044295	0.00298300136712141	-0.788225452043519	0.00839419764504723	0.991605802354953	FALSE	FALSE	FALSE	FALSE	0	0.00932192426436466	SIGN	-0.778269107734727	NOT_DEG
solea_v4.0_unigene329357	NA	NA	NA	1.54471739085212	0.0926784765237741	0.000976042636831944	1.54471968330495	0.04461525232306	0.000428377595136528	1.57903156363599	0.374649081420989	0.0087505743620107	1.54524502385	0.0254631606356606	0.974536839364339	FALSE	TRUE	FALSE	TRUE	2	0.00932304528887842	SIGN	1.55342841541077	POSSIBLE_DEG
solea_v4.0_unigene430139	ENSDARG00000057498	553472	habp2	-1.03074881948992	0.130336385348365	0.00156491254792734	-1.02523504913964	0.0982371712914404	0.00133099244603178	-1.14192996643618	0.213986948248044	0.00202006789258534	-1.02058671155864	0.0144047027975073	0.985595297202493	FALSE	FALSE	FALSE	TRUE	1	0.00932673796315528	SIGN	-1.05462513665609	POSSIBLE_DEG
solea_v4.0_unigene576501	NA	NA	NA	-3.26478729633101	0.93347499895089	0.0971626532143182	-3.38599063059004	0.00929869497580734	5.44837967223644e-05	-4.9288638285408	0.178833003191529	0.00128720095991281	-3.15014231575865	0.0256592668711971	0.974340733128803	FALSE	TRUE	FALSE	TRUE	2	0.00938984607902429	SIGN	-3.68244601780513	POSSIBLE_DEG
solea_v4.0_unigene562659	NA	NA	NA	1.17326468832676	0.0956303355016147	0.00102280529303452	1.1711995876405	0.0448253281571625	0.000431619109643929	1.12267443993694	0.292310884657653	0.00454027760504321	1.21136270780152	0.0317969785289326	0.968203021471067	FALSE	TRUE	FALSE	TRUE	2	0.00939196638254691	SIGN	1.16962535592643	POSSIBLE_DEG
solea_v4.0_unigene459477	NA	NA	NA	1.24945810406843	0.119554766075105	0.00138810188861805	1.25453039361732	0.0574785903217782	0.000606054218670701	1.23954503867075	0.337722505013764	0.00667606538708204	1.23512509928084	0.0174780681153038	0.982521931884696	FALSE	FALSE	FALSE	TRUE	1	0.00951637067247393	SIGN	1.24466465890933	POSSIBLE_DEG
solea_v4.0_unigene19849	NA	NA	NA	-1.14453913505258	0.109254422515442	0.00122643853280848	-1.13664702994117	0.055732350425373	0.000579268730946486	-1.14159919739717	0.26158602687321	0.00324048412764797	-1.15962790900278	0.0254687902888772	0.974531209711123	FALSE	FALSE	FALSE	TRUE	1	0.0095170599095834	SIGN	-1.14560331784843	POSSIBLE_DEG
solea_v4.0_unigene327664	ENSDARG00000042953	492484	cyp2n13	1.16212248544127	0.116730127653219	0.00134414481295557	1.16960801868508	0.0609051775953588	0.000672130563899776	1.27595028973994	0.200562909042791	0.00174283977642122	1.1292295849878	0.0285421649827605	0.971457835017239	FALSE	FALSE	FALSE	TRUE	1	0.00953971319507443	SIGN	1.18422759471352	POSSIBLE_DEG
solea_v4.0_unigene223742	ENSDARG00000029150	30573	hsp90ab1	1.11820578133569	0.108829165815571	0.00121600155222906	1.12378339121116	0.0546087151145428	0.00056535239161429	1.24239053765752	0.205312235840761	0.00186153655376222	1.10425642393077	0.0334323370363109	0.966567662963689	FALSE	FALSE	FALSE	TRUE	1	0.00955609086804641	SIGN	1.14715903353379	POSSIBLE_DEG
solea_v4.0_unigene33580	ENSDARG00000020581	100331283	otofb	1.35549431464941	0.0771536240545055	0.000760902574374093	1.35872308682533	0.0598583845459517	0.000649640214136952	1.36325774017503	0.355491357489976	0.0074362079667585	1.33802302761056	0.0249997812103844	0.975000218789616	FALSE	FALSE	FALSE	TRUE	1	0.00959914035074843	SIGN	1.35387454231508	POSSIBLE_DEG
solea_v4.0_unigene30910	ENSDARG00000078618	566188	inpp5kb	1.53588497251701	0.0850818447812878	0.000862335625779829	1.53925263393144	0.104847576593996	0.00145635556491108	1.90875235462558	0.157237699450719	0.000946715748950001	1.47495608745252	0.0293212047091757	0.970678795290824	FALSE	FALSE	FALSE	TRUE	1	0.00961355238650639	SIGN	1.61471151213164	POSSIBLE_DEG
solea_v4.0_unigene23523	NA	NA	NA	-1.10044112363612	0.128252340463727	0.00153113067471619	-1.09090048091669	0.0576347307962366	0.000609056728725829	-1.06084691180971	0.273268180428583	0.00364229935141106	-1.11071021859929	0.0206279722734356	0.979372027726564	FALSE	FALSE	FALSE	TRUE	1	0.00970600627613858	SIGN	-1.09072468374045	POSSIBLE_DEG
solea_v4.0_unigene25070	ENSDARG00000023532	368253	pinx1	1.11630818694516	0.15025358223608	0.00193876147388002	1.12287630166569	0.0567313031993611	0.000593952400213307	1.16535675611099	0.254906487193751	0.00297321851569258	1.09278319075382	0.019243923743929	0.980756076256071	FALSE	FALSE	FALSE	TRUE	1	0.00973108744875401	SIGN	1.12433110886892	POSSIBLE_DEG
solea_v4.0_unigene570982	NA	NA	NA	-1.11270275470878	0.109254422515442	0.00123119969642038	-1.10801293354871	0.105089642866072	0.0014625885529389	-1.21757343711991	0.260016203472905	0.0031355781832472	-1.11773284976466	0.0140397050765876	0.985960294923412	FALSE	FALSE	FALSE	TRUE	1	0.00974812718309122	SIGN	-1.13900549378552	POSSIBLE_DEG
solea_v4.0_unigene36180	ENSDARG00000113133	449784	mgst1.1	0.95407310736716	0.0910928617626723	0.00094814518246604	0.959516989873099	0.0801969667304679	0.000995657330374029	0.966547908855697	0.223344655867882	0.00219114804899721	0.947098276504734	0.0257159787154382	0.974284021284562	FALSE	FALSE	FALSE	FALSE	0	0.00975576676126473	SIGN	0.956809070650172	NOT_DEG
solea_v4.0_unigene630363	ENSDARG00000053136	30400	b2m	-2.08165708145871	0.0614255556046091	0.000533608187029863	-2.0632869937679	0.124965203430149	0.00189964450083664	-2.76508251796929	0.161017117052969	0.001031413850579	-2.02338983394925	0.0340569635457418	0.965943036454258	FALSE	FALSE	FALSE	TRUE	1	0.00977879488592585	SIGN	-2.23335410678628	POSSIBLE_DEG
solea_v4.0_unigene284089	ENSDARG00000018621	553256	slc6a19a.1	-1.70241653603075	0.155678238229278	0.00205631625029315	-1.67579003579856	0.041169670041843	0.000384048576677258	-1.79409595735289	0.375054848647363	0.00881285389098479	-1.73975967658957	0.017530801178017	0.982469198821983	FALSE	TRUE	FALSE	TRUE	2	0.00978682301546393	SIGN	-1.72801555144294	POSSIBLE_DEG
solea_v4.0_unigene33393	NA	NA	NA	1.65249047041241	0.114166937192808	0.00130839186855121	1.64324321129316	0.0271694050759889	0.000215597803094221	1.54529512195412	0.448827635816624	0.0154386163064606	1.64812546474894	0.0303732438239904	0.96962675617601	FALSE	TRUE	FALSE	TRUE	2	0.00981148178497841	SIGN	1.62228856710216	POSSIBLE_DEG
solea_v4.0_unigene510714	ENSDARG00000057498	553472	habp2	-0.859256062534236	0.141912135700515	0.00175640255475361	-0.854648845205619	0.0722275286799877	0.000856269649046388	-0.866916558134965	0.200562909042791	0.00174428651175901	-0.854282673196793	0.0205747268570353	0.979425273142965	FALSE	FALSE	FALSE	FALSE	0	0.00981340055367546	SIGN	-0.858776034767903	NOT_DEG
solea_v4.0_unigene30689	NA	NA	NA	-4.37077595711181	0.736722194986697	0.0400216389987856	-4.36254278484249	0.0111650982542664	6.83169758104177e-05	-4.08706109828755	0.600358007878505	0.0514179243585774	-4.28296521761605	0.00859849560506998	0.99140150439493	FALSE	TRUE	FALSE	TRUE	2	0.00984149252182608	SIGN	-4.27583626446448	POSSIBLE_DEG
solea_v4.0_unigene51926	ENSDARG00000059304	393740	chchd2	0.679565081624291	0.257174624260365	0.00453513147181537	0.68389261000484	0.191088266827168	0.00376069201512473	0.671282354355646	0.283989751183295	0.0040374301863631	0.680141817053308	0.00306951963705648	0.996930480362944	FALSE	FALSE	FALSE	FALSE	0	0.0099054648411212	SIGN	0.678720465759521	NOT_DEG
solea_v4.0_unigene508350	NA	NA	NA	1.46707538791121	0.0489714442541592	0.000385422351607577	1.46931229067588	0.0601667522583579	0.000657407457375832	1.26915085796197	0.423191610115118	0.013017755033795	1.47352215039719	0.0346405016253195	0.96535949837468	TRUE	FALSE	FALSE	TRUE	2	0.00996561684356455	SIGN	1.41976517173656	POSSIBLE_DEG
solea_v4.0_unigene225596	ENSDARG00000027316	406293	tcp11l2	-0.93988481135791	0.126134800551926	0.00149895882309792	-0.935905189145527	0.110340368651838	0.00156731337528048	-1.00214828439327	0.22443899154189	0.00221321485301561	-0.93914830932931	0.0139314316851126	0.986068568314887	FALSE	FALSE	FALSE	FALSE	0	0.0100203191076888	SIGN	-0.954271648556505	NOT_DEG
solea_v4.0_unigene183579	ENSDARG00000101127	322425	map1lc3b	-1.15356849164169	0.14328511693609	0.00178497215705329	-1.14922698949698	0.0591376478266847	0.000633980565502878	-1.15879528004107	0.252255900838828	0.00289406772613758	-1.14117242659232	0.0203996481797462	0.979600351820254	FALSE	FALSE	FALSE	TRUE	1	0.0100349718287469	SIGN	-1.15069079694302	POSSIBLE_DEG
solea_v4.0_unigene323955	ENSDARG00000013430	322228	bhmt	-1.25892835541005	0.111054023824138	0.00126058126456937	-1.2482331678642	0.065389644597802	0.000742160900621078	-1.22257366444917	0.296987696239389	0.00478639498425883	-1.26089547138816	0.020220686015233	0.979779313984767	FALSE	FALSE	FALSE	TRUE	1	0.0100357929442942	SIGN	-1.2476576647779	POSSIBLE_DEG
solea_v4.0_unigene38378	NA	NA	NA	1.07083585974524	0.0791706389582312	0.000790527627456556	1.07351659097755	0.0488237316878566	0.000484122938735319	1.05000168694811	0.26755089563661	0.00343861934788437	1.08375344338921	0.0425150986547076	0.957484901345292	FALSE	TRUE	FALSE	TRUE	2	0.0100963885833283	SIGN	1.06952689526503	POSSIBLE_DEG
solea_v4.0_unigene28097	ENSDARG00000105035	100318335	anapc2	0.817211008684148	0.18912778872675	0.00274206697541773	0.819890043504719	0.101133447609733	0.00137713983455896	0.812826505703268	0.261599572877421	0.00325137073792224	0.828228956302032	0.00889739357862274	0.991102606421377	FALSE	FALSE	FALSE	FALSE	0	0.0101888772351005	SIGN	0.819539128548542	NOT_DEG
solea_v4.0_unigene37516	ENSDARG00000039887	334619	c1qbp	0.832005778820048	0.102417120293547	0.00111777621760363	0.837939431714993	0.0784135560583569	0.000960664323645412	0.838753497123752	0.207895901776552	0.00190477939619527	0.830856962487358	0.0269737281441786	0.973026271855821	FALSE	FALSE	FALSE	FALSE	0	0.0102751632274511	SIGN	0.834888917536538	NOT_DEG
solea_v4.0_unigene26237	NA	NA	NA	-1.9785144862723	0.112849278871857	0.00129014953007386	-1.96638286898903	0.0747037698343757	0.000898889892020774	-2.80265718180007	0.270529285496762	0.0035877451441244	-1.92135008487805	0.0197769128705749	0.980223087129425	FALSE	FALSE	FALSE	TRUE	1	0.0102866639430952	SIGN	-2.16722615548486	POSSIBLE_DEG
solea_v4.0_unigene281788	ENSDARG00000010478	30591	hsp90aa1.1	1.07693174198601	0.133045143553355	0.00162213604463286	1.08348146555039	0.0591376478266847	0.00063188325715085	1.08550998033923	0.268875896485596	0.00349604399872007	1.06246886244465	0.0213379458872293	0.978662054112771	FALSE	FALSE	FALSE	TRUE	1	0.010292795863686	SIGN	1.07709801258007	POSSIBLE_DEG
solea_v4.0_unigene572353	NA	NA	NA	1.06454075932358	0.14330480041881	0.00178790755869539	1.06069935921429	0.0474725503387203	0.000465787926980505	1.02707739272198	0.28409989694602	0.00409629695132938	1.09455484382581	0.0234125243804685	0.976587475619532	FALSE	TRUE	FALSE	TRUE	2	0.0103111201712813	SIGN	1.06171808877141	POSSIBLE_DEG
solea_v4.0_unigene75480	ENSDARG00000053222	550449	asb5b	-1.00894595928395	0.146515778229131	0.00184793611058388	-1.00283314073369	0.0599820108065822	0.000652304312532277	-1.02602938473255	0.213116305599406	0.00200162487936798	-1.00775580047018	0.024311232581842	0.975688767418158	FALSE	FALSE	FALSE	TRUE	1	0.0103582683476509	SIGN	-1.01139107130509	POSSIBLE_DEG
solea_v4.0_unigene92991	ENSDARG00000055036	553614	itih3a	-0.858740283958378	0.148976681947086	0.00189809719626756	-0.853584496036372	0.0922047697645606	0.00121116495308483	-0.886857396909996	0.205312235840761	0.00186051862741917	-0.857474272148751	0.0164084144162642	0.983591585583736	FALSE	FALSE	FALSE	FALSE	0	0.0104815956792659	SIGN	-0.864164112263374	NOT_DEG
solea_v4.0_unigene562813	ENSDARG00000089429	561081	si:dkey-205h13.2	-1.16210872489225	0.090301147123367	0.000933737223188253	-1.15535119987212	0.0705641923684098	0.000824023424986005	-1.15321883175201	0.269275769444726	0.00351913934979869	-1.16319199179544	0.0275803263576335	0.972419673642366	FALSE	FALSE	FALSE	TRUE	1	0.0106545964296196	SIGN	-1.15846768707796	POSSIBLE_DEG
solea_v4.0_unigene11767	ENSDARG00000006219	321897	gnl3	0.90892274041114	0.109392450307883	0.00123424939494203	0.911263858744642	0.0434416385028421	0.000412955739759593	0.881180749428253	0.230025168036975	0.0023342761906589	0.915288819531457	0.0436363767337636	0.956363623266236	FALSE	FALSE	FALSE	FALSE	0	0.0107165257033283	SIGN	0.904164042028873	NOT_DEG
solea_v4.0_unigene27563	ENSDARG00000039459	100004382	qsox1	-0.814335728514283	0.111886214267729	0.00127614076020098	-0.808120121414995	0.133226459488078	0.00208891344212838	-0.783478535870507	0.260471904310121	0.00317184356206403	-0.814406642566076	0.0124544501593189	0.987545549840681	FALSE	FALSE	FALSE	FALSE	0	0.0108240772111492	SIGN	-0.805085257091465	NOT_DEG
solea_v4.0_unigene415896	ENSDARG00000113750	322482	adh8a	-1.24311656449458	0.122670406949188	0.00144103252299993	-1.2271761408284	0.0591376478266847	0.000634285328237768	-1.11658496689515	0.334892262374041	0.00641682586868399	-1.27706655296487	0.019943434859601	0.980056565140399	FALSE	FALSE	FALSE	TRUE	1	0.0108396818889109	SIGN	-1.21598605629575	POSSIBLE_DEG
solea_v4.0_unigene584040	ENSDARG00000109554	405772	hbbe2	0.58641508518127	0.324449235707212	0.00678955086264596	0.591815945895555	0.331625132454347	0.0100782295972256	0.589239330774025	0.304232478573743	0.00505964982310957	0.588124256276293	0.00148216013270452	0.998517839867295	FALSE	FALSE	FALSE	FALSE	0	0.0108503711915582	SIGN	0.588898654531786	NOT_DEG
solea_v4.0_unigene595163	NA	NA	NA	-1.0913911224725	0.117302527541312	0.00135455948907549	-1.08055509863849	0.0682720017096111	0.000790495168714209	-0.981062515702401	0.302317268425344	0.00497533184520531	-1.10898422613675	0.0201488029952066	0.979851197004793	FALSE	FALSE	FALSE	TRUE	1	0.0108936585773755	SIGN	-1.06549824073753	POSSIBLE_DEG
solea_v4.0_unigene457003	ENSDARG00000094212	NA	NA	-0.744302675960098	0.155678238229278	0.00205549889396186	-0.737821969099862	0.117437915459934	0.00172747633678447	-0.728535761951484	0.227577898265966	0.00229718616506103	-0.746837955997109	0.0118852694079489	0.988114730592051	FALSE	FALSE	FALSE	FALSE	0	0.011002504839946	SIGN	-0.739374590752138	NOT_DEG
solea_v4.0_unigene584857	ENSDARG00000030972	323922	dnaja1	1.02220761636539	0.12193160813221	0.00142402607538745	1.02724691992359	0.0541383350861349	0.000556424592773835	1.05410984350362	0.232446946289597	0.00239973970820743	1.01469788226079	0.0322837476057806	0.967716252394219	FALSE	FALSE	FALSE	TRUE	1	0.0110164517347721	SIGN	1.02956556551335	POSSIBLE_DEG
solea_v4.0_unigene281430	ENSDARG00000019383	567039	cdc42bpb	1.00564483790922	0.133007817003733	0.00161830105116359	1.00569409663634	0.0448002039172472	0.000430765308026033	0.977154264441859	0.261574162684343	0.00322211818807679	1.02231978730464	0.0318084447472312	0.968191555252769	FALSE	TRUE	FALSE	TRUE	2	0.011023220915313	SIGN	1.00270324657301	POSSIBLE_DEG
solea_v4.0_unigene49638	ENSDARG00000029069	494164	tnni2a.4	-0.491317605443517	0.619646124504909	0.0261130638191546	-0.485255946308683	0.713201263584552	0.0601797170716251	-0.484596888520324	0.513082806022011	0.0250104830120403	-0.491673740259434	0.000220618912839865	0.99977938108716	FALSE	FALSE	FALSE	FALSE	0	0.0110955516317886	SIGN	-0.488211045132989	NOT_DEG
solea_v4.0_unigene230773	ENSDARG00000056554	100144557	rap1gap	-1.20387871335556	0.146515778229131	0.00185517242202514	-1.19634377823105	0.0609051775953588	0.000671572332054219	-1.19693025577733	0.282805962897018	0.00399776242673714	-1.19509229862549	0.0201386289904665	0.979861371009534	FALSE	FALSE	FALSE	TRUE	1	0.0112243670326482	SIGN	-1.19806126149736	POSSIBLE_DEG
solea_v4.0_unigene224336	ENSDARG00000008835	562067	si:dkey-46g23.5	-1.00845583130837	0.0998431175370781	0.0010774093739061	-1.00341010394766	0.165669093928277	0.00292568854841446	-0.96425779405102	0.315475825532727	0.00552385386362396	-1.01136033873532	0.0098468829950642	0.990153117004936	FALSE	FALSE	FALSE	TRUE	1	0.0113145827054336	SIGN	-0.996871017010593	POSSIBLE_DEG
solea_v4.0_unigene325573	ENSDARG00000113133	449784	mgst1.1	0.917200081513	0.103866492051893	0.00114068843461489	0.918986238218256	0.0525364589462375	0.000530982963249187	0.883987296253402	0.245138341665463	0.00269378794949741	0.926977687099619	0.0384242154238198	0.96157578457618	FALSE	FALSE	FALSE	FALSE	0	0.0113170148074227	SIGN	0.911787825771069	NOT_DEG
solea_v4.0_unigene233222	NA	NA	NA	-1.04105494583497	0.149224023673236	0.0019058375627925	-1.03662786308415	0.0862000076952943	0.00110795115310649	-1.11468738364297	0.200562909042791	0.00174354307341063	-1.03162291547778	0.020253778152161	0.979746221847839	FALSE	FALSE	FALSE	TRUE	1	0.0114536479304556	SIGN	-1.05599827700997	POSSIBLE_DEG
solea_v4.0_unigene3216	ENSDARG00000018953	333974	gclm	0.839718088852154	0.184086479010346	0.00262517291708398	0.844893628058683	0.109125645555593	0.00153366416647371	0.826895665201522	0.288066892971613	0.00430875657553671	0.837605101025797	0.00905084241729692	0.990949157582703	FALSE	FALSE	FALSE	FALSE	0	0.0114734277091296	SIGN	0.837278120784539	NOT_DEG
solea_v4.0_unigene51857	ENSDARG00000092947	30327	cyt1	0.949642748857991	0.105390321611647	0.0011646214288383	0.954315605281301	0.11770541692871	0.00173784169933125	0.926633429625268	0.28409989694602	0.00407655134176544	0.944654015432216	0.015068428824756	0.984931571175244	FALSE	FALSE	FALSE	FALSE	0	0.0115895866921991	SIGN	0.943811449799194	NOT_DEG
solea_v4.0_unigene280487	ENSDARG00000016771	30255	tfa	-1.67643204430893	0.0653970564230477	0.000595826150257111	-1.66918991077744	0.137398438916226	0.00218435312698535	-1.93875607459094	0.227577898265966	0.00228458026345951	-1.66592865967512	0.0263317602517323	0.973668239748268	FALSE	FALSE	FALSE	TRUE	1	0.0117070362512056	SIGN	-1.7375766723381	POSSIBLE_DEG
solea_v4.0_unigene281760	ENSDARG00000008969	337315	fgb	0.658882376618138	0.31724263061911	0.00649886385224677	0.664739414198854	0.330312438310654	0.00996453987089951	0.670437910088065	0.333056806594896	0.00622744401202471	0.659973881897272	0.00155264686481926	0.998447353135181	FALSE	FALSE	FALSE	FALSE	0	0.0117612698026806	SIGN	0.663508395700582	NOT_DEG
solea_v4.0_unigene22640	ENSDARG00000001873	321928	phgdh	0.832762647562089	0.139572748302786	0.00171966041018335	0.836859718785662	0.0847377734621274	0.00107865119940318	0.823671571270909	0.242750195479242	0.00264244513974836	0.831932359710255	0.0188753235016578	0.981124676498342	FALSE	FALSE	FALSE	FALSE	0	0.0117617467399649	SIGN	0.831306574332229	NOT_DEG
solea_v4.0_unigene94797	ENSDARG00000071701	559821	zgc:162941	-1.71264396750765	0.106203992463574	0.00117651433413868	-1.69588647799119	0.0563672264768719	0.000588177076748981	-1.72707983836391	0.346259382034831	0.00701568727741165	-1.70810861639255	0.0261725796116363	0.973827420388364	FALSE	FALSE	FALSE	TRUE	1	0.011771289329995	SIGN	-1.71092972506382	POSSIBLE_DEG
solea_v4.0_unigene52677	NA	NA	NA	1.20278564023478	0.130873154720594	0.00157314505257718	1.20293886981493	0.0417376268105392	0.00039324671140706	1.16894729355548	0.32409882689015	0.00584875877947397	1.21412126631608	0.0307694489557575	0.969230551044242	FALSE	TRUE	FALSE	TRUE	2	0.0118060561507599	SIGN	1.19719826748032	POSSIBLE_DEG
solea_v4.0_unigene1404	ENSDARG00000114420	777746	mrps28	1.22498379430746	0.0895687524312956	0.000923717139772817	1.22881344105738	0.0533435666773622	0.000544262230564578	1.17850347904257	0.358521861895513	0.00777596346053614	1.21896564135956	0.031893225938634	0.968106774061366	FALSE	FALSE	FALSE	TRUE	1	0.0118313477537459	SIGN	1.21281658894174	POSSIBLE_DEG
solea_v4.0_unigene185997	ENSDARG00000054155	30678	pcna	1.03020159318293	0.143190947282749	0.00177988720003417	1.0305320904068	0.0457058386141167	0.000442594473652413	1.01368911123319	0.259333364914962	0.00311519365036498	1.03958059401312	0.0324521796257115	0.967547820374289	FALSE	TRUE	FALSE	TRUE	2	0.0119016575469723	SIGN	1.02850084720901	POSSIBLE_DEG
solea_v4.0_unigene563390	ENSDARG00000094324	494044	efemp2a	-0.854259688021248	0.145224514594137	0.00181969116550837	-0.850831034100628	0.0725439999468736	0.000862993894228484	-0.869599191105122	0.198414938550173	0.00170063078011041	-0.843561535742677	0.0265537996873033	0.973446200312697	FALSE	FALSE	FALSE	FALSE	0	0.0119686799365616	SIGN	-0.854562862242419	NOT_DEG
solea_v4.0_unigene324349	ENSDARG00000012694	321046	c3a.1	-1.18380429489905	0.133007817003733	0.00161565190799762	-1.17779220587491	0.0922060776780476	0.00121675924948036	-1.29272757958563	0.260244984895465	0.00315989171329157	-1.16409475203312	0.017626206573788	0.982373793426212	FALSE	FALSE	FALSE	TRUE	1	0.0120861845982755	SIGN	-1.20460470809818	POSSIBLE_DEG
solea_v4.0_unigene223743	ENSDARG00000024746	565155	hsp90aa1.2	1.1193841904008	0.148976681947086	0.00189860869915763	1.12620243926998	0.0616987742986751	0.000684259184759334	1.17824716203085	0.259333364914962	0.00311073867073943	1.10096573797567	0.0236519268717463	0.976348073128254	FALSE	FALSE	FALSE	TRUE	1	0.0121052521638812	SIGN	1.13119988241932	POSSIBLE_DEG
solea_v4.0_unigene442425	ENSDARG00000094516	30237	es1	-1.58754106625316	0.0984950184242043	0.00105613503070661	-1.57218646108869	0.0591409933623928	0.000637190328893028	-1.66318860693027	0.293064368821713	0.00457041993437927	-1.59449412357621	0.0330705525805649	0.966929447419435	FALSE	FALSE	FALSE	TRUE	1	0.0121171628503254	SIGN	-1.60435256446208	POSSIBLE_DEG
solea_v4.0_unigene67601	NA	NA	NA	1.28629031680855	0.151148171797669	0.0019593166828667	1.28658544037664	0.0277238678656965	0.000222641419143695	1.26797387973802	0.326453344144488	0.00597021221587159	1.283038860467	0.0416445845837612	0.958355415416239	FALSE	TRUE	FALSE	TRUE	2	0.0121970927499457	SIGN	1.28097212434755	POSSIBLE_DEG
solea_v4.0_unigene191603	NA	NA	NA	0.730155034748886	0.363199663414185	0.00845873357266437	0.735794606546002	0.402269402578068	0.0148465000756045	0.76774252283401	0.384413489256625	0.00955506208032533	0.731633975471889	0.00101473759910098	0.998985262400899	FALSE	FALSE	FALSE	FALSE	0	0.0122007346343234	SIGN	0.741331534900197	NOT_DEG
solea_v4.0_unigene88028	NA	NA	NA	-1.39502947845881	0.155962570526309	0.00206220230121251	-1.36931158404295	0.0404621087333844	0.000374684973725154	-1.30696691309045	0.361276331153243	0.00788742870910077	-1.43700069272993	0.0250966432960995	0.9749033567039	FALSE	TRUE	FALSE	TRUE	2	0.0122356730855206	SIGN	-1.37707716708054	POSSIBLE_DEG
solea_v4.0_unigene57098	ENSDARG00000011662	393287	chuk	-1.01746215504959	0.176970639499657	0.00247535050127237	-1.01408966990051	0.0792101074104024	0.000975832346096985	-1.05284155667279	0.232085638298434	0.00236469516875359	-1.00455354430502	0.0176218243007906	0.982378175699209	FALSE	FALSE	FALSE	TRUE	1	0.0122532250686413	SIGN	-1.02223673148198	POSSIBLE_DEG
solea_v4.0_unigene16349	ENSDARG00000035074	503732	rtel1	1.12580720977463	0.120109531438327	0.00139618368307197	1.13080004603952	0.0728827880616638	0.000869015037188529	1.17708041352091	0.269275769444726	0.00352718429818458	1.11396737313566	0.0251411499240446	0.974858850075955	FALSE	FALSE	FALSE	TRUE	1	0.0125518764776326	SIGN	1.13691376061768	POSSIBLE_DEG
solea_v4.0_unigene103969	NA	NA	NA	-1.48513144242504	0.116425724469959	0.00133745897743768	-1.46753349288672	0.0751496939252	0.000906308367400352	-1.36271608962921	0.386275202377809	0.00966518937891673	-1.49905360663309	0.0179163295905634	0.982083670409437	FALSE	FALSE	FALSE	TRUE	1	0.0127491675512614	SIGN	-1.45360865789352	POSSIBLE_DEG
solea_v4.0_unigene46799	NA	NA	NA	-1.43082122279959	0.111346733729239	0.00126846666298112	-1.42385319436737	0.0922060776780476	0.00121647011388068	-1.45705035559176	0.331685116860463	0.00615349690494417	-1.43709068813066	0.0179810432064083	0.982018956793592	FALSE	FALSE	FALSE	TRUE	1	0.0128529348864907	SIGN	-1.43720386522235	POSSIBLE_DEG
solea_v4.0_unigene37059	ENSDARG00000042953	492484	cyp2n13	1.22012798069065	0.110151722588227	0.00124582532616279	1.22032128422456	0.0694266443639225	0.000805996526890396	1.0549613195852	0.431280992608135	0.0137424171402103	1.23496061692223	0.0186527048698094	0.981347295130191	FALSE	FALSE	FALSE	TRUE	1	0.0128968050325913	SIGN	1.18259280035566	POSSIBLE_DEG
solea_v4.0_unigene323514	ENSDARG00000040505	492462	yif1b	-0.914104864851993	0.185098929790939	0.00266183345039514	-0.909451005164008	0.217121850428299	0.00457569984034944	-0.989066296420976	0.268530941272034	0.0034709722836577	-0.915566565177061	0.00576685787696096	0.994233142123039	FALSE	FALSE	FALSE	FALSE	0	0.0130053080431327	SIGN	-0.93204718290351	NOT_DEG
solea_v4.0_unigene332457	NA	NA	NA	0.962982785029088	0.173930395657669	0.00241347678843386	0.962885267143727	0.0675360526798642	0.000778304310725297	0.937145641232729	0.288066892971613	0.00424732750387526	0.981702001501981	0.0185345168335166	0.981465483166483	FALSE	FALSE	FALSE	FALSE	0	0.0130780636569053	SIGN	0.961178923726881	NOT_DEG
solea_v4.0_unigene95274	ENSDARG00000100946	100334500	si:ch211-212k18.9	-1.26774820354878	0.17946596451742	0.00252558143683069	-1.26646277797069	0.0683582401945063	0.000792659435993497	-1.29713849547793	0.288297748001663	0.00434708761344818	-1.24265128456785	0.017830709042026	0.982169290957974	FALSE	FALSE	FALSE	TRUE	1	0.0131304431908731	SIGN	-1.26850019039131	POSSIBLE_DEG
solea_v4.0_unigene328998	ENSDARG00000113036	550165	ponzr2	-0.971890708639742	0.173930395657669	0.0024161948993136	-0.968820298459235	0.0799263013551553	0.00098902207175616	-0.974974142653143	0.242695104912696	0.00263430109737124	-0.960113528492044	0.0188653941537473	0.981134605846253	FALSE	FALSE	FALSE	FALSE	0	0.013218498972038	SIGN	-0.968949669561041	NOT_DEG
solea_v4.0_unigene46592	NA	NA	NA	-0.966417616989956	0.131474848422601	0.00158784256120848	-0.958010822251622	0.0675360526798642	0.000778513575560394	-0.942702352898019	0.261093166536231	0.00318802041716255	-0.981405410381626	0.0275601105611792	0.972439889438821	FALSE	FALSE	FALSE	FALSE	0	0.0132551819809749	SIGN	-0.962134050630306	NOT_DEG
solea_v4.0_unigene23913	ENSDARG00000102758	553228	LOC553228	2.53129197674375	0.264903078963029	0.00474808951814695	2.52813603409623	0.0184297265211534	0.000129129159967654	1.86571499365194	0.546921880849416	0.0334413507777143	2.52281988711514	0.0240679449998806	0.975932055000119	FALSE	TRUE	FALSE	TRUE	2	0.0133108613100397	SIGN	2.36199072290177	POSSIBLE_DEG
solea_v4.0_unigene227210	ENSDARG00000007216	406324	abce1	0.765742706264475	0.181410899709471	0.00256556240665207	0.771469546252593	0.10376130947637	0.00143258936968118	0.789536474836086	0.213986948248044	0.00201900122697117	0.759266301892009	0.0160347727170719	0.983965227282928	FALSE	FALSE	FALSE	FALSE	0	0.0133592679488962	SIGN	0.771503757311291	NOT_DEG
solea_v4.0_unigene7261	NA	NA	NA	-1.55829486102458	0.146515778229131	0.00184976245888637	-1.54986201627332	0.0644631750256387	0.000727243434874108	-1.55552796815857	0.374649081420989	0.00875618061051036	-1.54413783258604	0.0183010323816422	0.981698967618358	FALSE	FALSE	FALSE	TRUE	1	0.0133848290584566	SIGN	-1.55195566951063	POSSIBLE_DEG
solea_v4.0_unigene187208	ENSDARG00000010478	30591	hsp90aa1.1	1.21906504418934	0.112849278871857	0.00129020812216727	1.22484312764808	0.10376130947637	0.00143608518454281	1.48230644663392	0.205312235840761	0.00186405456471703	1.2002310578883	0.0269407142546387	0.973059285745361	FALSE	FALSE	FALSE	TRUE	1	0.0133862075334781	SIGN	1.28161141908991	POSSIBLE_DEG
solea_v4.0_unigene512354	ENSDARG00000107385	792787	aars2	1.42836730816209	0.106599574980326	0.00118235264631431	1.43048853224594	0.0467362924101322	0.000455764546223342	1.3956045968554	0.401531008505505	0.011109680226786	1.41474040616624	0.0324200439819953	0.967579956018005	FALSE	TRUE	FALSE	TRUE	2	0.013399241861394	SIGN	1.41730021085742	POSSIBLE_DEG
solea_v4.0_unigene430022	ENSDARG00000022183	436894	gsto1	1.92947591301122	0.0890144613220087	0.000915568978888832	1.92468404369506	0.0753980197210352	0.000914452128771724	2.25397163791373	0.329375199994839	0.0060869385090563	2.01603075908567	0.0293677456194824	0.970632254380518	FALSE	FALSE	FALSE	TRUE	1	0.013409056974456	SIGN	2.03104058842642	POSSIBLE_DEG
solea_v4.0_unigene92392	ENSDARG00000094212	NA	NA	-0.803435173098792	0.181037300797843	0.00255448826953204	-0.797491681474592	0.104955831951431	0.00145929274521705	-0.796608814349335	0.247828593859461	0.00277921792873051	-0.808604716672056	0.0137947691299533	0.986205230870047	FALSE	FALSE	FALSE	FALSE	0	0.0134148313590037	SIGN	-0.801535096398694	NOT_DEG
solea_v4.0_unigene573923	NA	NA	NA	-1.46215991233304	0.152054551054827	0.0019746580011311	-1.43819226109254	0.05809758920536	0.0006149614383839	-1.36318290898594	0.390502723871987	0.0101036088234514	-1.50994230225605	0.0188740024429964	0.981125997557004	FALSE	FALSE	FALSE	TRUE	1	0.0134373082527233	SIGN	-1.44336934616689	POSSIBLE_DEG
solea_v4.0_unigene23627	ENSDARG00000033446	556826	tap2t	-0.894606134213554	0.173470293120739	0.00240269471273245	-0.888722652470712	0.0675905557954788	0.000780065007405106	-0.886109185802698	0.232446946289597	0.0023869732583554	-0.896211926792413	0.0240267268683201	0.97597327313168	FALSE	FALSE	FALSE	FALSE	0	0.0134930099424486	SIGN	-0.891412474819844	NOT_DEG
solea_v4.0_unigene44683	NA	NA	NA	-0.939481425661151	0.361436528797655	0.00840779697226307	-0.935802136739794	0.435710140953162	0.0175228144940837	-1.10196897509363	0.380350083006196	0.00922381359086592	-0.945562339911465	0.00109937204536448	0.998900627954636	FALSE	FALSE	FALSE	FALSE	0	0.0135476762301677	SIGN	-0.980703719351511	NOT_DEG
solea_v4.0_unigene94768	NA	NA	NA	-1.04289416622797	0.153109957565984	0.00199938695287575	-1.03782137077591	0.085562556975394	0.00109616179907562	-1.05437209997628	0.267144389029652	0.00342097289102153	-1.03945113218838	0.0188465048018137	0.981153495198186	FALSE	FALSE	FALSE	TRUE	1	0.0135636125715271	SIGN	-1.04363469229213	POSSIBLE_DEG
solea_v4.0_unigene99139	NA	NA	NA	-1.60316995949488	0.0919548895973459	0.000967007790637876	-1.59448364473675	0.0862781791398313	0.00111200213131374	-1.80777329922303	0.24114262355493	0.00259003778209052	-1.57488959656623	0.0348670252757793	0.965132974724221	FALSE	FALSE	FALSE	TRUE	1	0.0136747016444216	SIGN	-1.64507912500522	POSSIBLE_DEG
solea_v4.0_unigene102084	NA	NA	NA	1.0147183274797	0.159293980316476	0.00212296950885702	1.01778464984862	0.0591376478266847	0.000630919921600402	1.02008894211596	0.259333364914962	0.00309714500779112	1.01572130547084	0.027329606396381	0.972670393603619	FALSE	FALSE	FALSE	TRUE	1	0.0136835909739604	SIGN	1.01707830622878	POSSIBLE_DEG
solea_v4.0_unigene584618	ENSDARG00000010478	30591	hsp90aa1.1	1.02728358468888	0.135781903508183	0.00166438987469253	1.03494413894193	0.0716928162263113	0.000844699044505585	1.12878435629076	0.212329177190278	0.00198358534966786	1.00693754617098	0.0324420656899106	0.967557934310089	FALSE	FALSE	FALSE	TRUE	1	0.0137264755729814	SIGN	1.04948740652314	POSSIBLE_DEG
solea_v4.0_unigene534068	ENSDARG00000045979	767759	zgc:153704	-0.686675192574714	0.17683452776131	0.00247103118332199	-0.680843375873184	0.150700002020826	0.00252343311631906	-0.676125654913322	0.227874241519371	0.00230933645474922	-0.688272367310069	0.0110589292096879	0.988941070790312	FALSE	FALSE	FALSE	FALSE	0	0.0137413952570151	SIGN	-0.682979147667822	NOT_DEG
solea_v4.0_unigene463459	ENSDARG00000109856	402990	rlbp1b	1.14187876502126	0.100188784798454	0.00108387653922845	1.14774362900915	0.0770736299340648	0.000937932505719323	1.1751950313816	0.261574162684343	0.00321775502093258	1.12560640154397	0.0333360284348665	0.966663971565134	FALSE	FALSE	FALSE	TRUE	1	0.0137675958517547	SIGN	1.14760595673899	POSSIBLE_DEG
solea_v4.0_unigene47157	ENSDARG00000041060	327284	lgals9l3	-1.59741443085829	0.108719146696273	0.00120992134250781	-1.5891661249357	0.0872167339486599	0.00112807472375788	-1.84980483112547	0.204287350991127	0.00179595141052106	-1.56251281675674	0.0351041599515045	0.964895840048495	FALSE	FALSE	FALSE	TRUE	1	0.0138657786951583	SIGN	-1.64972455091905	POSSIBLE_DEG
solea_v4.0_unigene50804	ENSDARG00000101481	171477	rbp5	-1.21635693294361	0.14328511693609	0.00178364750623555	-1.20091199802468	0.0753980197210352	0.000911065591752789	-1.06900666680535	0.359582803261129	0.00782048326552834	-1.24987780849893	0.0176085279554709	0.982391472044529	FALSE	FALSE	FALSE	TRUE	1	0.0139253249795541	SIGN	-1.18403835156814	POSSIBLE_DEG
solea_v4.0_unigene603091	NA	NA	NA	-1.10653030299735	0.16301053245123	0.00218656644493311	-1.09953450585108	0.0781963461413783	0.000956935221911235	-1.13822504078453	0.24114262355493	0.00258828256884807	-1.10431146728111	0.022348964201488	0.977651035798512	FALSE	FALSE	FALSE	TRUE	1	0.0139682334917558	SIGN	-1.11215032922852	POSSIBLE_DEG
solea_v4.0_unigene284477	NA	NA	NA	1.28641531481654	0.148892925208129	0.0018934736626476	1.29579856286148	0.0559210380119867	0.000581993675855797	1.35567201948005	0.294526618834339	0.00466808470397828	1.25055671734224	0.0281702037809586	0.971829796219041	FALSE	FALSE	FALSE	TRUE	1	0.0140247770857904	SIGN	1.29711065362508	POSSIBLE_DEG
solea_v4.0_unigene60475	NA	NA	NA	-1.26346360577926	0.158555546971518	0.0021051508920531	-1.25955308403754	0.25240781685304	0.00600139529309406	-1.51991059035652	0.2642009466625	0.00334143814427626	-1.2678133201465	0.0066538851486958	0.993346114851304	FALSE	FALSE	FALSE	TRUE	1	0.0142107962868842	SIGN	-1.32768515007996	POSSIBLE_DEG
solea_v4.0_unigene96139	ENSDARG00000043719	494039	c3a.6	-2.39785229303272	0.0489714442541592	0.000385970622937752	-2.37542188793178	0.119731229518354	0.00177429263733033	-2.20989650132563	0.594693350633441	0.0493335861858638	-2.36372701440807	0.0202581547904002	0.9797418452096	TRUE	FALSE	FALSE	TRUE	2	0.0142521478066449	SIGN	-2.33672442417455	POSSIBLE_DEG
solea_v4.0_unigene47631	NA	NA	NA	0.994007220868173	0.100188784798454	0.00108272041302651	1.00001364968057	0.0708901478862362	0.000831700793999712	1.00299744385659	0.259146995019355	0.00307690951858015	0.994231692302661	0.0385452982107929	0.961454701789207	FALSE	FALSE	FALSE	FALSE	0	0.0142966960151635	SIGN	0.997812501676998	NOT_DEG
solea_v4.0_unigene414339	ENSDARG00000019342	404273	chrnd	-1.12065651540183	0.146515778229131	0.00185523810485602	-1.11576356830342	0.0918053262469092	0.00120121696524767	-1.1883340169704	0.239485530872872	0.00250878077740816	-1.10669563367463	0.0220891393242122	0.977910860675788	FALSE	FALSE	FALSE	TRUE	1	0.014327299346298	SIGN	-1.13286243358757	POSSIBLE_DEG
solea_v4.0_unigene46557	ENSDARG00000113750	322482	adh8a	-1.44524396808302	0.0850980536570967	0.000863662307465241	-1.43558407301527	0.0778697448759171	0.000950811313206904	-1.30546662027501	0.428068798592768	0.0134588193228424	-1.4487742623551	0.0254031725823947	0.974596827417605	FALSE	FALSE	FALSE	TRUE	1	0.0144582169639506	SIGN	-1.4087672309321	POSSIBLE_DEG
solea_v4.0_unigene100357	ENSDARG00000034503	140633	per2	1.05484338115799	0.155528355169853	0.00205008759495292	1.05517922910778	0.0536097830658071	0.0005491530286594	1.02561420226633	0.287626907817572	0.0042309051138332	1.05827595559975	0.0302015830137042	0.969798416986296	FALSE	FALSE	FALSE	TRUE	1	0.0145116510512534	SIGN	1.04847819203296	POSSIBLE_DEG
solea_v4.0_unigene414864	ENSDARG00000055388	553699	vtna	-0.801531466660407	0.158481753570885	0.00210200634781692	-0.794806939640799	0.10159281536539	0.0013931079752906	-0.789770027818799	0.239731726779351	0.00252445690682327	-0.802418606527687	0.0188586343253612	0.981141365674639	FALSE	FALSE	FALSE	FALSE	0	0.0145638770262624	SIGN	-0.797131760161923	NOT_DEG
solea_v4.0_unigene25495	ENSDARG00000026454	393349	mis12	1.25691046267264	0.125861480038783	0.0014922723254472	1.25885301645371	0.0653348358445929	0.000739754140639026	1.19227346802298	0.40951820406985	0.0118296434107889	1.26408603128299	0.0216188512487516	0.978381148751248	FALSE	FALSE	FALSE	TRUE	1	0.0145654584550078	SIGN	1.24303074460808	POSSIBLE_DEG
solea_v4.0_unigene429792	ENSDARG00000006526	334613	fn1b	-1.14615212259048	0.126134800551926	0.00149755496842771	-1.14162598629118	0.141560657117579	0.00230176877753821	-1.21707684077986	0.268768128044541	0.00349097190229535	-1.14211366255986	0.0152307414244846	0.984769258575515	FALSE	FALSE	FALSE	TRUE	1	0.0146073893390872	SIGN	-1.16174215305534	POSSIBLE_DEG
solea_v4.0_unigene70895	ENSDARG00000113750	322482	adh8a	-1.10201125033604	0.15025358223608	0.00193860107783926	-1.0958390595263	0.110323101376686	0.00156556130858103	-1.17476311904202	0.234424633200575	0.00243975539149157	-1.09527474841578	0.0191323209655362	0.980867679034464	FALSE	FALSE	FALSE	TRUE	1	0.0147874019186821	SIGN	-1.11697204433004	POSSIBLE_DEG
solea_v4.0_unigene98720	NA	NA	NA	-1.20403169949209	0.142868441249225	0.00177392688187989	-1.19467835107575	0.0863709994767266	0.00111477654787149	-1.20167424009126	0.302317268425344	0.00495943763278887	-1.21773694632308	0.0199490785708505	0.98005092142915	FALSE	FALSE	FALSE	TRUE	1	0.0147978939768406	SIGN	-1.20453030924555	POSSIBLE_DEG
solea_v4.0_unigene695025	ENSDARG00000044562	415158	cycsb	0.813484300898467	0.121463003240229	0.00141523503618292	0.819097078017207	0.0895961559892176	0.00116252165739865	0.82633603167724	0.204287350991127	0.00180316241530901	0.807759252014492	0.0335051831076866	0.966494816892313	FALSE	FALSE	FALSE	FALSE	0	0.0148076314243486	SIGN	0.816669165651851	NOT_DEG
solea_v4.0_unigene325620	ENSDARG00000112666	393528	lias	0.637838943847852	0.296134085857959	0.00582891745169745	0.643453536847243	0.239658802903812	0.00552543726095599	0.642781713495071	0.285942308642252	0.00412801699379735	0.635978293162827	0.00368304581608592	0.996316954183914	FALSE	FALSE	FALSE	FALSE	0	0.014844013997141	SIGN	0.640013121838248	NOT_DEG
solea_v4.0_unigene602357	NA	NA	NA	1.3048576928635	0.176231601138044	0.00245538435384727	1.2909309430793	0.0421032687427087	0.000397933020609345	1.22995560196231	0.409800800210274	0.0118813474079904	1.35805123224372	0.024777629235426	0.975222370764574	FALSE	TRUE	FALSE	TRUE	2	0.0149294952005718	SIGN	1.29594886753721	POSSIBLE_DEG
solea_v4.0_unigene12522	ENSDARG00000019772	563828	si:ch1073-280e3.1	-1.0806926368819	0.145224514594137	0.00182103435912822	-1.07405848599354	0.0847377734621274	0.0010782830465338	-1.12152930946986	0.26329660636265	0.00331921230961015	-1.09565515365896	0.0232575294771205	0.97674247052288	FALSE	FALSE	FALSE	TRUE	1	0.0149318126348609	SIGN	-1.09298389650106	POSSIBLE_DEG
solea_v4.0_unigene462536	NA	NA	NA	0.798167489656719	0.128448038045117	0.00153522275372321	0.804169584435225	0.0798876618114022	0.000987201290793664	0.82689506620005	0.183950373848068	0.00141950586918555	0.789253964836124	0.0402937052674616	0.959706294732538	FALSE	FALSE	FALSE	FALSE	0	0.0150315727164124	SIGN	0.80462152628203	NOT_DEG
solea_v4.0_unigene509585	ENSDARG00000105287	325542	mpp1	-1.03947098440292	0.14330480041881	0.00178913231409789	-1.03342704793413	0.0934008748462406	0.00124250450169002	-1.09283316491478	0.223344655867882	0.00219238199285026	-1.0360629314721	0.0256616336163955	0.974338366383604	FALSE	FALSE	FALSE	TRUE	1	0.0151246319444678	SIGN	-1.05044853218098	POSSIBLE_DEG
solea_v4.0_unigene71342	ENSDARG00000013430	322228	bhmt	-1.21780828589426	0.169666543685438	0.00232851883408622	-1.21140404717418	0.224432899100983	0.00485851844619497	-1.40252720901069	0.261599572877421	0.00324921330673741	-1.21889876358197	0.00772364976747997	0.99227635023252	FALSE	FALSE	FALSE	TRUE	1	0.01515649154427	SIGN	-1.26265957641528	POSSIBLE_DEG
solea_v4.0_unigene570835	ENSDARG00000102722	613141	itih3b	-0.912325592164799	0.135781903508183	0.00166553496633403	-0.907286126103428	0.11313047167672	0.00162405280766057	-0.868653655093743	0.292310884657653	0.00449226059803862	-0.909477517051802	0.0171601098083625	0.982839890191638	FALSE	FALSE	FALSE	FALSE	0	0.0151726666087193	SIGN	-0.899435722603443	NOT_DEG
solea_v4.0_unigene670952	NA	NA	NA	-0.940231232059241	0.104840403773482	0.00115568039237252	-0.934413625425425	0.127580265168641	0.0019557053081498	-0.874392986692739	0.32409882689015	0.00585632773776128	-0.943192794742343	0.0179018054982021	0.982098194501798	FALSE	FALSE	FALSE	FALSE	0	0.015250731209643	SIGN	-0.923057659729937	NOT_DEG
solea_v4.0_unigene3190	NA	NA	NA	-0.752661844413019	0.217119724312383	0.00342840909321415	-0.745534298890223	0.188425201533686	0.00368785000474988	-0.719851206003222	0.302317268425344	0.00495748047202603	-0.755595308920512	0.00630320807319185	0.993696791926808	FALSE	FALSE	FALSE	FALSE	0	0.0153007008872376	SIGN	-0.743410664556744	NOT_DEG
solea_v4.0_unigene414313	ENSDARG00000070892	571127	si:ch211-262h13.5	-0.84068890711936	0.166452035432053	0.00225546611958361	-0.833467715250558	0.0919174876629131	0.00120515865309646	-0.806863128738851	0.268530941272034	0.00347113652966084	-0.84930531703242	0.0191258729381244	0.980874127061876	FALSE	FALSE	FALSE	FALSE	0	0.0153880465313221	SIGN	-0.832581267035297	NOT_DEG
solea_v4.0_unigene11573	ENSDARG00000008502	393520	pno1	-0.878941911726717	0.18476937289227	0.00263743521523887	-0.872379818503772	0.139180548624603	0.00223549619873163	-0.876191722721078	0.273268180428583	0.00366790961228505	-0.881490181572427	0.0113429377544761	0.988657062245524	FALSE	FALSE	FALSE	FALSE	0	0.0155471912721782	SIGN	-0.877250908630999	NOT_DEG
solea_v4.0_unigene281815	ENSDARG00000105422	100331249	si:dkey-1k23.3	-1.02119081029079	0.153497493768469	0.00200864100083587	-1.01528858968269	0.132124216970208	0.00204997624155805	-1.1170747117962	0.222722382552546	0.0021689096625096	-1.01814420708452	0.0176652187272074	0.982334781272793	FALSE	FALSE	FALSE	TRUE	1	0.0155585964871783	SIGN	-1.04292457971355	POSSIBLE_DEG
solea_v4.0_unigene671029	NA	NA	NA	-1.28412511410567	0.203204516427234	0.0030393659999156	-1.26885136448203	0.0484782843076863	0.000480035457927429	-1.25734414412226	0.325363339924739	0.00590139606129796	-1.29665765251169	0.0248988145604864	0.975101185439514	FALSE	TRUE	FALSE	TRUE	2	0.0155601733651374	SIGN	-1.27674456880541	POSSIBLE_DEG
solea_v4.0_unigene514222	NA	NA	NA	1.60343398376106	0.153554593999857	0.00201148568681259	1.59584430354837	0.0435937614195855	0.000414997223451535	1.6668366861197	0.39104781895863	0.0102613232090527	1.62444202900221	0.030627728781051	0.969372271218949	FALSE	TRUE	FALSE	TRUE	2	0.0156118165303007	SIGN	1.62263925060783	POSSIBLE_DEG
solea_v4.0_unigene72311	ENSDARG00000061177	556024	mov10b.1	-0.996405045618154	0.158801194769749	0.00211275066871199	-0.993969216261753	0.0951912924025012	0.00127199553273914	-1.02667975363897	0.246211995069923	0.00272384440781017	-0.977542898456718	0.0216002515664905	0.97839974843351	FALSE	FALSE	FALSE	FALSE	0	0.0156424881848149	SIGN	-0.998649228493898	NOT_DEG
solea_v4.0_unigene326629	NA	NA	NA	-1.23886825584825	0.167476112368934	0.00227620554586307	-1.22350310420809	0.0662572908470113	0.000754723364333521	-1.15331112914228	0.357359697450866	0.00763706634752345	-1.26153114328051	0.0202757812152359	0.979724218784764	FALSE	FALSE	FALSE	TRUE	1	0.0156437995330635	SIGN	-1.21930340811978	POSSIBLE_DEG
solea_v4.0_unigene71856	NA	NA	NA	-1.37641049975522	0.150082016284318	0.00192399102542186	-1.36863418258214	0.0708611816238084	0.000830393130464614	-1.4225862898943	0.304397068958082	0.00511783864249286	-1.37733316940727	0.024884610844244	0.975115389155756	FALSE	FALSE	FALSE	TRUE	1	0.0156655027834823	SIGN	-1.38624103540973	POSSIBLE_DEG
solea_v4.0_unigene281515	NA	NA	NA	2.57122222676941	0.0735730557465156	0.000709510816389242	2.53863560357743	0.0401495569793543	0.000370693971591891	2.27084798668725	0.675526596585837	0.0889792193238318	2.60774966583184	0.0404743498125014	0.959525650187499	FALSE	TRUE	FALSE	TRUE	2	0.0156943634564244	SIGN	2.49711387071648	POSSIBLE_DEG
solea_v4.0_unigene327057	ENSDARG00000114549	797988	fis1	-1.71378334699191	0.124677159228793	0.0014697153138883	-1.6925575241785	0.0597450053766304	0.000646271279324355	-1.54842987928777	0.484256555238692	0.0202131347215883	-1.7309278207552	0.022741398115611	0.977258601884389	FALSE	FALSE	FALSE	TRUE	1	0.0158706398296476	SIGN	-1.67142464280334	POSSIBLE_DEG
solea_v4.0_unigene70819	NA	NA	NA	-1.04538723375816	0.157694723448212	0.0020894136205216	-1.04057651797027	0.107275203897477	0.00150033201020278	-1.13208943992384	0.245138341665463	0.00269490369216637	-1.03146136370742	0.0198034492871529	0.980196550712847	FALSE	FALSE	FALSE	TRUE	1	0.015883423789813	SIGN	-1.06237863883992	POSSIBLE_DEG
solea_v4.0_unigene31400	ENSDARG00000057498	553472	habp2	-0.8710882965416	0.225538980018432	0.00363249892934144	-0.86545528757543	0.261285382082019	0.00639144077617077	-0.921223854368512	0.30039291367264	0.00490236785669839	-0.872363163190965	0.00465253528703791	0.995347464712962	FALSE	FALSE	FALSE	FALSE	0	0.0159161870827942	SIGN	-0.882532650419127	NOT_DEG
solea_v4.0_unigene330053	NA	NA	NA	-1.10738272395047	0.161299820819514	0.00215700971987467	-1.10075259068728	0.0934008748462406	0.00124175996336059	-1.15658247260117	0.242695104912696	0.00261989496658178	-1.1058579612226	0.0225385067330437	0.977461493266956	FALSE	FALSE	FALSE	TRUE	1	0.0159228895182764	SIGN	-1.11764393711538	POSSIBLE_DEG
solea_v4.0_unigene572539	NA	NA	NA	-1.07186788662222	0.163061940911208	0.00219171071666911	-1.06732994890357	0.153098203481833	0.00258957320888416	-1.22798943764769	0.208438760247171	0.00191593872524613	-1.06700479498472	0.0159445976393432	0.984055402360657	FALSE	FALSE	FALSE	TRUE	1	0.0160004882038147	SIGN	-1.10854801703955	POSSIBLE_DEG
solea_v4.0_unigene28044	ENSDARG00000011693	492516	ttc36	-1.05514902279278	0.133007817003733	0.0016185854186387	-1.0478969177573	0.0982371712914404	0.00133071048351746	-1.06643353681175	0.254754625652263	0.00296796776269692	-1.05518977151681	0.0251354239450018	0.974864576054998	FALSE	FALSE	FALSE	TRUE	1	0.01609711068444	SIGN	-1.05616731221966	POSSIBLE_DEG
solea_v4.0_unigene325405	ENSDARG00000094747	571364	si:ch211-197g15.6	-2.3096503716581	0.0533069002271634	0.000433975502129375	-2.28628221863503	0.171535227264509	0.00311362548362447	-2.88028016903991	0.318772510811895	0.00568282537495627	-2.26166989931142	0.0287087034141266	0.971291296585873	FALSE	FALSE	FALSE	TRUE	1	0.016098967846007	SIGN	-2.43447066466111	POSSIBLE_DEG
solea_v4.0_unigene29382	ENSDARG00000110018	116991	ugdh	0.676138871671564	0.176975710844655	0.00248025624344843	0.68200251028364	0.218758667319397	0.00463708498954756	0.680651590663048	0.247161778822126	0.00274785484192484	0.674871974699506	0.00878135369444821	0.991218646305552	FALSE	FALSE	FALSE	FALSE	0	0.0161466188361018	SIGN	0.678416236829439	NOT_DEG
solea_v4.0_unigene65073	NA	NA	NA	1.1348027965478	0.121378900317634	0.00141259712700111	1.13697105165967	0.0632023164600596	0.000706976483341148	1.08279714782001	0.359582803261129	0.00782045879064172	1.12788419404505	0.030644016500849	0.969355983499151	FALSE	FALSE	FALSE	TRUE	1	0.0162160260804844	SIGN	1.12061379751813	POSSIBLE_DEG
solea_v4.0_unigene56666	NA	NA	NA	-1.1985200290216	0.131948109561496	0.00159868285567412	-1.19478034765053	0.07781157351527	0.000949038271837635	-1.24438345816225	0.259333364914962	0.00311014668219955	-1.1838849060405	0.0318081724876711	0.968191827512329	FALSE	FALSE	FALSE	TRUE	1	0.0162380812959443	SIGN	-1.20539218521872	POSSIBLE_DEG
solea_v4.0_unigene52125	ENSDARG00000102414	100008376	wu:fd14a01	1.54955535371108	0.0774910329316162	0.000766217976994384	1.55197628723883	0.141560657117579	0.00230272672503703	1.39809550169361	0.470221543929037	0.0184472205748233	1.54657707927001	0.0164472422084675	0.983552757791533	FALSE	FALSE	FALSE	TRUE	1	0.0162580580512719	SIGN	1.51155105547838	POSSIBLE_DEG
solea_v4.0_unigene459960	ENSDARG00000069763	337626	etv5a	-1.1592996690402	0.25269443809628	0.0043978952493853	-1.14764238083867	0.0599820108065822	0.000652931185555896	-1.13527326213368	0.32409882689015	0.00584900039907541	-1.16496183539781	0.017428574049777	0.982571425950223	FALSE	FALSE	FALSE	TRUE	1	0.0163647864479652	SIGN	-1.15179428685259	POSSIBLE_DEG
solea_v4.0_unigene22140	NA	NA	NA	0.852111582207724	0.122381603369276	0.00143596821830934	0.857061544819406	0.103190117683968	0.00141923936391488	0.851382713607923	0.251469423139208	0.00287016233411044	0.853036697338611	0.0271164574050674	0.972883542594933	FALSE	FALSE	FALSE	FALSE	0	0.0164328416201142	SIGN	0.853398134493416	NOT_DEG
solea_v4.0_unigene332542	ENSDARG00000033144	30647	psme2	-1.22033761875365	0.141912135700515	0.00175666663723625	-1.21828385507798	0.0790181001200774	0.000971308440772903	-1.30089797371364	0.227577898265966	0.00230322496981686	-1.19508352587259	0.0337723063725086	0.966227693627491	FALSE	FALSE	FALSE	TRUE	1	0.0164427228333678	SIGN	-1.23365074335446	POSSIBLE_DEG
solea_v4.0_unigene416446	ENSDARG00000096849	100536712	si:dkey-16p21.8	1.05722492173363	0.153641958692421	0.00201892614654085	1.05781490999582	0.0910894047392351	0.00118936136321768	0.99137503625559	0.356050083471665	0.00749706108940937	1.07624764159426	0.0175201526974311	0.982479847302569	FALSE	FALSE	FALSE	TRUE	1	0.0165949467270587	SIGN	1.04566562739483	POSSIBLE_DEG
solea_v4.0_unigene535786	NA	NA	NA	1.49995350158376	0.216580489171281	0.0034139775779434	1.49077669057485	0.0466426328412785	0.000453577100714182	1.48881002597123	0.44774935998654	0.0152118157158759	1.5105586307046	0.0194850631422102	0.98051493685779	FALSE	TRUE	FALSE	TRUE	2	0.0167077935905244	SIGN	1.49752471220861	POSSIBLE_DEG
solea_v4.0_unigene282618	ENSDARG00000044457	798697	gfi1ab	-1.24924897240892	0.163061940911208	0.00219085379208985	-1.23052746324098	0.0680092116670873	0.000785825601572803	-1.12186564072079	0.378227389350813	0.00901955859713617	-1.28177157845411	0.0210604204366958	0.978939579563304	FALSE	FALSE	FALSE	TRUE	1	0.0167353759323027	SIGN	-1.2208534137062	POSSIBLE_DEG
solea_v4.0_unigene15042	ENSDARG00000116040	436734	txn	0.576888964616689	0.381450108744991	0.00915455004500466	0.582829108745729	0.461123606325909	0.0200718539869248	0.589943070015712	0.357359697450866	0.00759522024008636	0.575686998760529	0.00142752284377223	0.998572477156228	FALSE	FALSE	FALSE	FALSE	0	0.0169239545158667	SIGN	0.581337035534665	NOT_DEG
solea_v4.0_unigene226889	ENSDARG00000102798	192338	mcm2	1.34463385737549	0.217139166385589	0.00343570483031914	1.33686233820584	0.0544926503846507	0.00056278891799174	1.28768388338365	0.423582972752548	0.0130601681210888	1.36729825408352	0.0183214073841754	0.981678592615825	FALSE	FALSE	FALSE	TRUE	1	0.01720563956322	SIGN	1.33411958326213	POSSIBLE_DEG
solea_v4.0_unigene230137	ENSDARG00000111062	558132	si:dkey-12e7.4	1.37456727399401	0.168830733634756	0.00230384109742137	1.37344667408316	0.0347894889114644	0.000302032576207866	1.33760061533885	0.380350083006196	0.0092167586666525	1.36941724238451	0.0411144427255198	0.95888555727448	FALSE	TRUE	FALSE	TRUE	2	0.0172085851703116	SIGN	1.36375795145013	POSSIBLE_DEG
solea_v4.0_unigene29188	ENSDARG00000087188	431765	nfil3-6	-1.1941057732102	0.157618363140791	0.00208624887491192	-1.18341921290309	0.0858130656266319	0.00110054316106106	-1.11152934746063	0.372476867559226	0.00861669909853269	-1.21085067985766	0.0182332353051917	0.981766764694808	FALSE	FALSE	FALSE	TRUE	1	0.0172098816329155	SIGN	-1.1749762533579	POSSIBLE_DEG
solea_v4.0_unigene38906	ENSDARG00000075504	334026	si:dkey-40c23.2	-0.967053418112475	0.149224023673236	0.00190532488842037	-0.963505830151421	0.10376130947637	0.00143288609933708	-1.00275739330589	0.247828593859461	0.0027823470526309	-0.961189210467974	0.0240809506398899	0.97591904936011	FALSE	FALSE	FALSE	FALSE	0	0.0172829589085611	SIGN	-0.973626463009439	NOT_DEG
solea_v4.0_unigene234530	ENSDARG00000078094	571852	lmf2a	1.22947859241469	0.153497493768469	0.00200714380357277	1.22285310558745	0.056482424054633	0.000590150571613071	1.1909554775417	0.352954541876846	0.0073225883211676	1.27856415202867	0.030255595974824	0.969744404025176	FALSE	FALSE	FALSE	TRUE	1	0.017306848751241	SIGN	1.23046283189313	POSSIBLE_DEG
solea_v4.0_unigene4129	ENSDARG00000105287	325542	mpp1	-1.0003969448921	0.149933749394366	0.001916949957425	-0.995856030331756	0.112345652246686	0.00160807249074023	-1.09608353185364	0.204433479132624	0.00182048743317086	-0.991503895101863	0.0272479185596241	0.972752081440376	FALSE	FALSE	FALSE	FALSE	0	0.0174727390112633	SIGN	-1.02096010054484	NOT_DEG
solea_v4.0_unigene457005	ENSDARG00000016771	30255	tfa	-0.928148591810374	0.172101008776672	0.00238137827167109	-0.922490848882601	0.215029098078083	0.00451103834694039	-0.978041526680619	0.288066892971613	0.00427469425904262	-0.928790820300734	0.00880887915658068	0.991191120843419	FALSE	FALSE	FALSE	FALSE	0	0.0174828985641653	SIGN	-0.939367946918582	NOT_DEG
solea_v4.0_unigene534281	ENSDARG00000105287	325542	mpp1	-1.09238244947262	0.163639148673645	0.00220617464711835	-1.08811431542205	0.0962102452969593	0.00128776159076471	-1.17651902493537	0.213986948248044	0.0020236493601103	-1.08169002834654	0.0278907722557239	0.972109227744276	FALSE	FALSE	FALSE	TRUE	1	0.0174904209453905	SIGN	-1.10967645454415	POSSIBLE_DEG
solea_v4.0_unigene45078	NA	NA	NA	0.915400514381927	0.165549195788003	0.00224097109680382	0.92286688802007	0.11123870093108	0.00158311220577441	0.991450986200316	0.204958919268788	0.00183356450170119	0.898559444124822	0.0249427345495894	0.975057265450411	FALSE	FALSE	FALSE	FALSE	0	0.0175145145495678	SIGN	0.932069458181784	NOT_DEG
solea_v4.0_unigene28110	ENSDARG00000110017	100007371	c1ql4l	-2.39231810874777	0.558058357209968	0.0206223082638212	-2.40193817153532	0.110323101376686	0.00156273621138188	-3.48214278329058	0.0755812944862751	0.000199232279878322	-2.3888806754884	0.0202507689079752	0.979749231092025	FALSE	FALSE	FALSE	TRUE	1	0.0175262647648305	SIGN	-2.66631993476552	POSSIBLE_DEG
solea_v4.0_unigene6983	NA	NA	NA	-1.21929259562808	0.213867576021341	0.00333196528184887	-1.21252755159751	0.0641701679706823	0.000722971956822941	-1.24735180998139	0.289282054072555	0.00437773353063347	-1.20866420849767	0.0239891081314619	0.976010891868538	FALSE	FALSE	FALSE	TRUE	1	0.0176595861279444	SIGN	-1.22195904142616	POSSIBLE_DEG
solea_v4.0_unigene57226	ENSDARG00000112228	NA	NA	-1.96329742887754	0.139829172797786	0.00172472978781845	-1.93822866996271	0.0742873256642274	0.000889820459832108	-2.0635360364716	0.489228177913705	0.0212471324418469	-1.99939006658939	0.0187929469264575	0.981207053073543	FALSE	FALSE	FALSE	TRUE	1	0.0176945834217961	SIGN	-1.99111305047531	POSSIBLE_DEG
solea_v4.0_unigene24129	ENSDARG00000059026	641414	zgc:123217	-1.38297102943235	0.131474848422601	0.00159055748902517	-1.37517136763448	0.109587558164007	0.00154614293925481	-1.57581107431412	0.204287350991127	0.00181081566839998	-1.36019090918754	0.0324709316814752	0.967529068318525	FALSE	FALSE	FALSE	TRUE	1	0.0177039248256945	SIGN	-1.42353609514212	POSSIBLE_DEG
solea_v4.0_unigene440977	NA	NA	NA	-0.741261766901752	0.1850668318173	0.00265400449158044	-0.734978863087176	0.188237961202708	0.00367461907683069	-0.710676257846376	0.283989751183295	0.00403965116157389	-0.745621051657083	0.00966174564454214	0.990338254355458	FALSE	FALSE	FALSE	FALSE	0	0.0177054927491577	SIGN	-0.733134484873097	NOT_DEG
solea_v4.0_unigene509661	ENSDARG00000022183	436894	gsto1	1.01047768400146	0.171147924124069	0.0023565013525258	1.01619843353246	0.0798876618114022	0.000986693790890594	1.07636773742789	0.242695104912696	0.00263563683826254	0.995649652926513	0.0288704943139015	0.971129505686098	FALSE	FALSE	FALSE	FALSE	0	0.0177337989071337	SIGN	1.02467337697208	NOT_DEG
solea_v4.0_unigene94799	ENSDARG00000071701	559821	zgc:162941	-1.8445376318141	0.117269083821905	0.00135195272091802	-1.83148972428972	0.168954422351297	0.00304831926910504	-2.42157681230054	0.276246087458537	0.00381098680831455	-1.83009440608131	0.0176789274951165	0.982321072504884	FALSE	FALSE	FALSE	TRUE	1	0.0178606008140061	SIGN	-1.98192464362142	POSSIBLE_DEG
solea_v4.0_unigene40606	ENSDARG00000114749	563212	chaf1a	0.799610597408308	0.221300647979278	0.00352767905847392	0.804572910334559	0.0983773551694891	0.00133627368110966	0.810739393571633	0.245247123001096	0.00269977165328931	0.7958039967745	0.0182132196068815	0.981786780393119	FALSE	FALSE	FALSE	FALSE	0	0.0179241481590761	SIGN	0.80268172452225	NOT_DEG
solea_v4.0_unigene324001	ENSDARG00000110726	NA	NA	-0.682372512653369	0.187719423916432	0.00271287888789063	-0.676625639844115	0.21852691101852	0.00462918774314332	-0.675439531670364	0.259333364914962	0.00310039486745339	-0.680684503630569	0.00916633205804862	0.990833667941951	FALSE	FALSE	FALSE	FALSE	0	0.0179594798161299	SIGN	-0.678780546949604	NOT_DEG
solea_v4.0_unigene14815	ENSDARG00000022718	541521	casp8ap2	0.949045540269209	0.165195709787778	0.00222982798903162	0.948523612489897	0.0696260313806305	0.000810213184592338	0.931190072037034	0.273268180428583	0.00365626919449051	0.972131615125519	0.0313182183001965	0.968681781699803	FALSE	FALSE	FALSE	FALSE	0	0.018080386203391	SIGN	0.950222709980415	NOT_DEG
solea_v4.0_unigene2360	ENSDARG00000101844	386710	mibp2	-0.842840244460211	0.193676996155308	0.00282543173508543	-0.837355937954116	0.155131045597585	0.00264424307067738	-0.886452551740857	0.245380434204517	0.00270673827223495	-0.840205936859862	0.0134506510206752	0.986549348979325	FALSE	FALSE	FALSE	FALSE	0	0.0181756610278634	SIGN	-0.851713667753762	NOT_DEG
solea_v4.0_unigene186397	NA	NA	NA	-1.24951326498447	0.209542275326549	0.00317995694365168	-1.22919148508582	0.0541383350861349	0.000556714933957855	-1.19575568718476	0.340166342966612	0.00680503342578903	-1.2768694814474	0.0257196590569306	0.974280340943069	FALSE	FALSE	FALSE	TRUE	1	0.0181867883753435	SIGN	-1.23783247967561	POSSIBLE_DEG
solea_v4.0_unigene457004	ENSDARG00000016771	30255	tfa	-0.777973794933771	0.196048870832976	0.00288145699321507	-0.771917065002642	0.205581022731983	0.00419490074656955	-0.795697840196259	0.26447539120199	0.0033485484543349	-0.778191686506493	0.00931609499819175	0.990683905001808	FALSE	FALSE	FALSE	FALSE	0	0.0181937538550326	SIGN	-0.780945096659791	NOT_DEG
solea_v4.0_unigene546425	NA	NA	NA	-0.832487887386237	0.174783185273592	0.00243042908124024	-0.826555179882389	0.168954422351297	0.00304618785453515	-0.843674527030229	0.26447539120199	0.00335213356236184	-0.834544348445129	0.0128137121636727	0.987186287836327	FALSE	FALSE	FALSE	FALSE	0	0.0182943761924302	SIGN	-0.834315485685996	NOT_DEG
solea_v4.0_unigene440884	NA	NA	NA	-1.27112367792034	0.229650001531487	0.00372978529717573	-1.26773060217935	0.0724530301688664	0.000860854781043221	-1.33166285602238	0.29823231133087	0.00483744690046396	-1.2502306408117	0.0201686934233019	0.979831306576698	FALSE	FALSE	FALSE	TRUE	1	0.0182951567662275	SIGN	-1.28018694423344	POSSIBLE_DEG
solea_v4.0_unigene37907	ENSDARG00000068738	751638	cox5b2	-0.901815648145063	0.169666543685438	0.00232391289075118	-0.89462495695378	0.138546743593193	0.00221963929462851	-0.866056330356887	0.311519519222985	0.00535246671104408	-0.903483692581151	0.0137115371678717	0.986288462832128	FALSE	FALSE	FALSE	FALSE	0	0.0183374583478644	SIGN	-0.89149515700922	NOT_DEG
solea_v4.0_unigene324130	ENSDARG00000016771	30255	tfa	-0.943610072259614	0.1850668318173	0.00265432082678584	-0.938622151528851	0.193363327569563	0.00382939515380126	-1.00516692070166	0.274694674988063	0.00371934270218948	-0.942826728315561	0.0102311223144186	0.989768877685581	FALSE	FALSE	FALSE	FALSE	0	0.0183588856804176	SIGN	-0.957556468201421	NOT_DEG
solea_v4.0_unigene23668	ENSDARG00000117073	100037349	mlycd	-0.970526510528983	0.146033586399272	0.00183317441709259	-0.964052711161172	0.102553026936771	0.00140767570470594	-0.982743287815755	0.248781902645379	0.00281992901860164	-0.973162531389924	0.0270469744178993	0.972953025582101	FALSE	FALSE	FALSE	FALSE	0	0.0183848637034644	SIGN	-0.972621260223959	NOT_DEG
solea_v4.0_unigene2837	NA	NA	NA	-1.10244318441723	0.182799747144512	0.00260182950900274	-1.09838190244063	0.230506307472816	0.00510962941705316	-1.25667370062554	0.288066892971613	0.00433775687782526	-1.10531435939338	0.00842504244811493	0.991574957551885	FALSE	FALSE	FALSE	TRUE	1	0.0185782678416656	SIGN	-1.1407032867192	POSSIBLE_DEG
solea_v4.0_unigene22758	ENSDARG00000007024	436604	uox	-0.787014289858062	0.210725380286677	0.0032404741607674	-0.78027374222162	0.149911184629836	0.00250612958721224	-0.755912225040542	0.29028062817684	0.00442577325234783	-0.795120955325197	0.0112310929437913	0.988768907056209	FALSE	FALSE	FALSE	FALSE	0	0.0186718528529448	SIGN	-0.779580303111355	NOT_DEG
solea_v4.0_unigene332598	NA	NA	NA	-1.1578887999791	0.239427611617	0.00397075032932209	-1.15628556023694	0.0780736238255792	0.000954367063986415	-1.22288749008112	0.274694674988063	0.00374110621833725	-1.13740439180997	0.0200995896020014	0.979900410397999	FALSE	FALSE	FALSE	TRUE	1	0.0187001656786559	SIGN	-1.16861656052678	POSSIBLE_DEG
solea_v4.0_unigene95572	ENSDARG00000019596	565850	nrd1a	1.17007081848408	0.14496416608942	0.00181182931021895	1.17554646806787	0.0717056363295008	0.000847144453132718	1.1607874221107	0.354446902720978	0.00737775488953071	1.15326833935117	0.0282043613775934	0.971795638622407	FALSE	FALSE	FALSE	TRUE	1	0.0187912021395689	SIGN	1.16491826200345	POSSIBLE_DEG
solea_v4.0_unigene52411	ENSDARG00000109769	569441	tp53inp2	-0.789271453605004	0.213825038522592	0.0033208904478983	-0.784603033422367	0.186951183600007	0.00361905704394951	-0.821363973759077	0.261574162684343	0.00320980748378378	-0.788028583255614	0.00996546989506542	0.990034530104935	FALSE	FALSE	FALSE	FALSE	0	0.0188280986088654	SIGN	-0.795816761010516	NOT_DEG
solea_v4.0_unigene415330	ENSDARG00000038288	450020	cd151	-1.33766797015267	0.205548123172212	0.00308468483424687	-1.31755251249814	0.0738416729339233	0.000882377993058557	-1.24623866450343	0.392169846772774	0.0103590215886822	-1.36587011612252	0.0176483606788489	0.982351639321151	FALSE	FALSE	FALSE	TRUE	1	0.0189367272397751	SIGN	-1.31683231581919	POSSIBLE_DEG
solea_v4.0_unigene620605	NA	NA	NA	-1.14788484364397	0.178813561797546	0.00251089813448998	-1.1421051185942	0.149622831711021	0.00249926551460151	-1.32843730377415	0.208463522096209	0.00191901353364444	-1.13266673690886	0.0189068812288831	0.981093118771117	FALSE	FALSE	FALSE	TRUE	1	0.0189880805178773	SIGN	-1.1877735007303	POSSIBLE_DEG
solea_v4.0_unigene594529	NA	NA	NA	1.24974831436394	0.121661392548706	0.00141920842022968	1.25332990255946	0.152217164289555	0.00255923254490681	1.06546077085943	0.482473341675983	0.0198706608530215	1.24485141570081	0.0118047195497379	0.988195280450262	FALSE	FALSE	FALSE	TRUE	1	0.0189910985942882	SIGN	1.20334760087091	POSSIBLE_DEG
solea_v4.0_unigene45884	ENSDARG00000114117	447914	cox17	1.01037052612135	0.212994823842676	0.00329620122894157	1.01081351262316	0.0705641923684098	0.000824985299416239	1.00392673997036	0.288066892971613	0.0042846045648633	1.01774322042828	0.0245026267002317	0.975497373299768	FALSE	FALSE	FALSE	TRUE	1	0.0190693853926641	SIGN	1.01071349978579	POSSIBLE_DEG
solea_v4.0_unigene508542	NA	NA	NA	-1.1978614510339	0.154215038278352	0.00203066968405977	-1.19244152009779	0.123001284048293	0.00186307037996035	-1.36975859247818	0.240645942058993	0.00256139485824767	-1.17511040007271	0.02336398344947	0.97663601655053	FALSE	FALSE	FALSE	TRUE	1	0.0191413499203451	SIGN	-1.23379299092064	POSSIBLE_DEG
solea_v4.0_unigene44918	ENSDARG00000057317	573301	nexn	0.977576992865824	0.175232102478716	0.00243906503880413	0.980891587042503	0.0826542129400739	0.00103773115942651	0.9988541061699	0.267393593333567	0.00343294559642642	0.981772568057417	0.0275889005917959	0.972411099408204	FALSE	FALSE	FALSE	FALSE	0	0.0191664858702715	SIGN	0.984773813533911	NOT_DEG
solea_v4.0_unigene22380	ENSDARG00000062080	562011	shc2	-1.22661037513787	0.146515778229131	0.00184981145957181	-1.22425032840775	0.0940887859240807	0.00125422586369153	-1.32460288014456	0.24027261909718	0.00253765790065441	-1.19753645728529	0.0325002214340046	0.967499778565995	FALSE	FALSE	FALSE	TRUE	1	0.0192685958171157	SIGN	-1.24325001024387	POSSIBLE_DEG
solea_v4.0_unigene284004	NA	NA	NA	-1.33726038145386	0.137323128921238	0.00168785633839406	-1.33117032575237	0.121707576901043	0.00181687834181733	-1.62209931253081	0.200562909042791	0.00173788238179776	-1.3048536702594	0.0323473599113347	0.967652640088665	FALSE	FALSE	FALSE	TRUE	1	0.0193677084158105	SIGN	-1.39884592249911	POSSIBLE_DEG
solea_v4.0_unigene563076	NA	NA	NA	-0.993354178982365	0.168368749637389	0.00229293725345895	-0.989288504002408	0.123930589417913	0.00188053163668685	-1.07635151750557	0.227577898265966	0.00227676794959245	-0.985811539916906	0.022878461504617	0.977121538495383	FALSE	FALSE	FALSE	FALSE	0	0.0193945164611805	SIGN	-1.01120143510181	NOT_DEG
solea_v4.0_unigene46044	NA	NA	NA	-0.703623320183358	0.196182878916949	0.00289146589014176	-0.698173816167768	0.209103814707604	0.00430676690630682	-0.702344156775162	0.260016203472905	0.00313118927872761	-0.70260090455328	0.0102030009276334	0.989796999072367	FALSE	FALSE	FALSE	FALSE	0	0.0194184508019002	SIGN	-0.701685549419892	NOT_DEG
solea_v4.0_unigene46507	NA	NA	NA	-1.14249187786488	0.232112240603843	0.00379099227146585	-1.14053639267811	0.0836996325668681	0.00105857737625032	-1.16860838301702	0.286043781646105	0.0041802702427214	-1.12600692639035	0.0196134269008137	0.980386573099186	FALSE	FALSE	FALSE	TRUE	1	0.0194392892966474	SIGN	-1.14441089498759	POSSIBLE_DEG
solea_v4.0_unigene72152	ENSDARG00000015686	503761	bmp6	0.813217165555509	0.101166815588219	0.00110136666289405	0.818935408138487	0.115910003416245	0.00169528422769818	0.835152500057553	0.205312235840761	0.00187317936465068	0.810923387675187	0.045722722687393	0.954277277312607	FALSE	FALSE	FALSE	FALSE	0	0.0195763143108113	SIGN	0.819557115356684	NOT_DEG
solea_v4.0_unigene51002	NA	NA	NA	-1.21253962022829	0.215371804326333	0.00338035609852378	-1.20715056656483	0.0713016980693364	0.000837503043550396	-1.21920330819146	0.312433607229215	0.00539915776428668	-1.20568858721264	0.0230103234186031	0.976989676581397	FALSE	FALSE	FALSE	TRUE	1	0.019616759015413	SIGN	-1.21114552054931	POSSIBLE_DEG
solea_v4.0_unigene30399	ENSDARG00000099633	566865	sec14l7	-0.828361013240323	0.185098929790939	0.00266236628105641	-0.822373669209181	0.101527186372366	0.0013856708012194	-0.817677192249266	0.255163409044295	0.00298318530043455	-0.827892668735119	0.0230246533124626	0.976975346687537	FALSE	FALSE	FALSE	FALSE	0	0.019617674580671	SIGN	-0.824076135858473	NOT_DEG
solea_v4.0_unigene70979	NA	NA	NA	-1.43030838743181	0.118897548682058	0.00137849324211861	-1.41897613242883	0.0951912924025012	0.00127282291355899	-1.44337076930698	0.286950906359574	0.00420285627772535	-1.42478861835679	0.0342760944422885	0.965723905557711	FALSE	FALSE	FALSE	TRUE	1	0.01973244574295	SIGN	-1.4293609768811	POSSIBLE_DEG
solea_v4.0_unigene429225	ENSDARG00000055036	553614	itih3a	-0.754557870073443	0.1850668318173	0.00264994955926389	-0.74750857557767	0.131127896228665	0.00202914495850796	-0.724133899489642	0.260207127420274	0.00315541028332211	-0.760202478807434	0.0176839390289673	0.982316060971033	FALSE	FALSE	FALSE	FALSE	0	0.0197760871063754	SIGN	-0.746600705987047	NOT_DEG
solea_v4.0_unigene30216	NA	NA	NA	-1.6357080873077	0.84092590579946	0.0618123992218274	-1.63228008138199	0.329962540325622	0.00991465280263881	-2.13928569020979	0.32409882689015	0.00585500837484976	-1.64314654757714	0.00124235197893374	0.998757648021066	FALSE	FALSE	FALSE	TRUE	1	0.0197832769284501	SIGN	-1.76260510161915	POSSIBLE_DEG
solea_v4.0_unigene283382	ENSDARG00000057484	406691	srsf2a	0.723173124928054	0.152123489001889	0.0019823492809327	0.728259788579972	0.114193716184525	0.00165260226008635	0.726105241624259	0.213116305599406	0.0020025952750371	0.723226494110201	0.0301827464621033	0.969817253537897	FALSE	FALSE	FALSE	FALSE	0	0.0197855200319958	SIGN	0.725191162310621	NOT_DEG
solea_v4.0_unigene547686	ENSDARG00000007216	406324	abce1	0.878619923600539	0.194575041763866	0.00285182176798792	0.884897094354413	0.113647175356888	0.00163491125476083	0.940026651652389	0.247828593859461	0.00277975039431948	0.869728501811777	0.020422117318867	0.979577882681133	FALSE	FALSE	FALSE	FALSE	0	0.0198076314237521	SIGN	0.89331804285478	NOT_DEG
solea_v4.0_unigene46166	ENSDARG00000019253	405771	rhag	-0.687919077633524	0.17946596451742	0.00252741342481744	-0.682453192471472	0.188700696246024	0.00369581925532046	-0.683220901828018	0.245380434204517	0.00270794201943879	-0.68449608155777	0.0135478227523426	0.986452177247657	FALSE	FALSE	FALSE	FALSE	0	0.0198908200347788	SIGN	-0.684522313372696	NOT_DEG
solea_v4.0_unigene183192	ENSDARG00000112397	65237	mapk14a	1.14067629506717	0.171147924124069	0.00235517930352581	1.14232347255641	0.0618760296431886	0.000687070108033822	1.1123935819057	0.334190012889644	0.00632870475878712	1.13424606878558	0.0318123994278876	0.968187600572112	FALSE	FALSE	FALSE	TRUE	1	0.019891434764682	SIGN	1.13240985457871	POSSIBLE_DEG
solea_v4.0_unigene325766	ENSDARG00000068478	352928	gpx4a	-0.817514920600269	0.221170589922146	0.00352258476210879	-0.811409596744717	0.163779673840786	0.00287218953537524	-0.830380301085947	0.269275769444726	0.00352839820379324	-0.81819744944167	0.0116605291463295	0.98833947085367	FALSE	FALSE	FALSE	FALSE	0	0.0200354129461635	SIGN	-0.819375566968151	NOT_DEG
solea_v4.0_unigene30998	NA	NA	NA	-0.846754530574454	0.198793033284351	0.00293265139459765	-0.843726832364243	0.108396289325378	0.00152193323171515	-0.879658905994524	0.222350203432072	0.00215398876713747	-0.835521646021151	0.0237639872052509	0.976236012794749	FALSE	FALSE	FALSE	FALSE	0	0.0200507680944369	SIGN	-0.851415478738593	NOT_DEG
solea_v4.0_unigene440753	NA	NA	NA	-0.994449293027601	0.221025633037007	0.003511218719311	-0.989172893040118	0.262634319411109	0.00646607452346649	-1.1126558297573	0.28943170660152	0.00438395130394697	-0.99722167364136	0.00695283258941459	0.993047167410585	FALSE	FALSE	FALSE	FALSE	0	0.0204180337375177	SIGN	-1.02337492236659	NOT_DEG
solea_v4.0_unigene323998	ENSDARG00000110726	NA	NA	-0.673440010570872	0.200972033296796	0.00299773880752506	-0.667647807238284	0.167785689812303	0.00300660809694117	-0.670154788515911	0.232446946289597	0.00239531771168925	-0.672822403614368	0.0150356769349334	0.984964323065067	FALSE	FALSE	FALSE	FALSE	0	0.0205460631984366	SIGN	-0.671016252484859	NOT_DEG
solea_v4.0_unigene340494	ENSDARG00000017590	402904	nit2	-3.00052935510965	0.711966308288975	0.0364484571126177	-3.03343884362317	0.0429486694921056	0.0004070963932901	-4.38010823059592	0.207170363692862	0.00189296165249224	-2.96088209248946	0.0188681200240383	0.981131879975962	FALSE	TRUE	FALSE	TRUE	2	0.0207521991176771	SIGN	-3.34373963045455	POSSIBLE_DEG
solea_v4.0_unigene327666	ENSDARG00000042953	492484	cyp2n13	1.03997540924043	0.146515778229131	0.00185329306332	1.04536912744716	0.0974607429222164	0.00131248606910015	1.09711561120282	0.26286891328735	0.00330255167801114	1.02828279898226	0.0319694220267341	0.968030577973266	FALSE	FALSE	FALSE	TRUE	1	0.0208104987076613	SIGN	1.05268573671817	POSSIBLE_DEG
solea_v4.0_unigene71105	ENSDARG00000076307	100332219	si:zfos-2070c2.3	-1.31583156771412	0.133045143553355	0.00162287851484307	-1.30998183319062	0.122160192694259	0.00184056028386053	-1.47793761204317	0.225482808730995	0.00223500444414586	-1.29287277740773	0.0331381950291846	0.966861804970815	FALSE	FALSE	FALSE	TRUE	1	0.020986830633545	SIGN	-1.34915594758891	POSSIBLE_DEG
solea_v4.0_unigene32376	ENSDARG00000062096	768158	pm20d1.2	0.95264113461614	0.150974462792184	0.00195500267353728	0.955838792423727	0.0826542129400739	0.00103828570181181	0.932640704393465	0.292310884657653	0.00451960644289494	0.950773300342105	0.0334096626275191	0.966590337372481	FALSE	FALSE	FALSE	FALSE	0	0.021038624029783	SIGN	0.94797348294386	NOT_DEG
solea_v4.0_unigene4539	ENSDARG00000076602	556307	prss16	-0.909429657871861	0.225596304396989	0.00364237773767216	-0.905613046332284	0.115258740456712	0.00167096492431386	-0.956113678244417	0.247828593859461	0.00278023298756341	-0.89785777130841	0.0190398789180048	0.980960121081995	FALSE	FALSE	FALSE	FALSE	0	0.0211393671745996	SIGN	-0.917253538439243	NOT_DEG
solea_v4.0_unigene591444	NA	NA	NA	0.410019195647087	0.817711876638347	0.054998007201331	0.415826097893819	0.802642927952948	0.0894212869048472	0.422535966502348	0.545774194919551	0.0329417588015639	0.408884451555224	0.000343031148620665	0.999656968851379	FALSE	FALSE	FALSE	FALSE	0	0.0211616572832787	SIGN	0.41431642789962	NOT_DEG
solea_v4.0_unigene413866	NA	NA	NA	0.722039565350609	0.248492757717436	0.0042326827148799	0.727465024383944	0.138583941976371	0.00222265728509504	0.727234046303134	0.259146995019355	0.00307931062003139	0.715923776236809	0.0138404072334637	0.986159592766536	FALSE	FALSE	FALSE	FALSE	0	0.0212393345257723	SIGN	0.723165603068624	NOT_DEG
solea_v4.0_unigene98383	ENSDARG00000042562	436989	allc	0.995762351604168	0.194205084624074	0.00284258699768755	0.99732252558321	0.0669313352288419	0.000764588001322394	0.968073993219103	0.294649455679381	0.00468029715715093	0.995763226316711	0.0322570726105796	0.96774292738942	FALSE	FALSE	FALSE	FALSE	0	0.0212427543532085	SIGN	0.989230524180798	NOT_DEG
solea_v4.0_unigene2398	ENSDARG00000112731	394093	ambp	-0.661366320010086	0.214352599158868	0.00334913848176867	-0.655477940636301	0.284490486489261	0.00761573614760166	-0.64272871965132	0.293064368821713	0.00457906822093284	-0.661808905751617	0.0069129748180824	0.993087025181918	FALSE	FALSE	FALSE	FALSE	0	0.021242886203002	SIGN	-0.655345471512331	NOT_DEG
solea_v4.0_unigene44815	NA	NA	NA	-0.874455329066105	0.204468993986564	0.00306386491282848	-0.865311273517071	0.0931313486835582	0.00123383105321239	-0.841857404259238	0.268530941272034	0.00347322071902175	-0.886430638592459	0.0243425104905428	0.975657489509457	FALSE	FALSE	FALSE	FALSE	0	0.0213557539371812	SIGN	-0.867013661358718	NOT_DEG
solea_v4.0_unigene327562	ENSDARG00000040666	317644	nifk	0.698505903192054	0.288629920555827	0.00556827029918352	0.70335813559976	0.181344668289492	0.00343285999493609	0.694115571139955	0.294526618834339	0.00465674510393883	0.699276041182575	0.00812288516024939	0.991877114839751	FALSE	FALSE	FALSE	FALSE	0	0.0214461453449318	SIGN	0.698813912778586	NOT_DEG
solea_v4.0_unigene15883	ENSDARG00000022652	436820	psmf1	-0.698710414592434	0.288880080994343	0.0055874850727095	-0.693080074037417	0.323967062360994	0.00956631368158308	-0.721170229042942	0.304232478573743	0.00503680827775294	-0.699307826761652	0.0044030587999957	0.995596941200004	FALSE	FALSE	FALSE	FALSE	0	0.0214634964842968	SIGN	-0.703067136108611	NOT_DEG
solea_v4.0_unigene456979	ENSDARG00000078618	566188	inpp5kb	1.61948750113559	0.150082016284318	0.00192431665068622	1.61975820609726	0.0524372848798594	0.000528548236629967	1.57793067006883	0.483121627977863	0.0199448721513013	1.60180568529363	0.0331249975999021	0.966875002400098	FALSE	FALSE	FALSE	TRUE	1	0.0215334756999277	SIGN	1.60474551564883	POSSIBLE_DEG
solea_v4.0_unigene594531	NA	NA	NA	1.12282927305092	0.131474848422601	0.00159094900491793	1.12702175354906	0.133038787748845	0.00207506857163201	1.05270116339309	0.386422028557677	0.00973659481155474	1.11645433146212	0.0186347285501126	0.981365271449887	FALSE	FALSE	FALSE	TRUE	1	0.0215343407247769	SIGN	1.1047516303638	POSSIBLE_DEG
solea_v4.0_unigene75781	ENSDARG00000045516	406280	itih2	-1.16432490062518	0.162923279627225	0.00218317061173227	-1.16135638368318	0.113647175356888	0.00163802375064675	-1.29662934339667	0.208438760247171	0.00191540877966857	-1.14117654162847	0.0326434317418778	0.967356568258122	FALSE	FALSE	FALSE	TRUE	1	0.0215381969719104	SIGN	-1.19087179233338	POSSIBLE_DEG
solea_v4.0_unigene594530	NA	NA	NA	0.993083809817729	0.171501951330585	0.00237074642115795	0.99885601310194	0.13774869332402	0.00219932833216028	1.04344907212821	0.274694674988063	0.00374668912974813	0.978605787393446	0.019540697450379	0.980459302549621	FALSE	FALSE	FALSE	FALSE	0	0.0216375003043303	SIGN	1.00349867061033	NOT_DEG
solea_v4.0_unigene594756	ENSDARG00000056167	58041	hspe1	0.791922951468398	0.0874571760387091	0.000893578216844301	0.797627427131347	0.111654743921956	0.00159208315902758	0.813351131865387	0.189356188989441	0.00149710347491713	0.789174346042197	0.069373454738094	0.930626545261906	FALSE	FALSE	FALSE	FALSE	0	0.0218139063285324	SIGN	0.798018964126832	NOT_DEG
solea_v4.0_unigene508505	ENSDARG00000096908	794764	si:ch73-185c24.2	-1.24356333639612	0.228342316953436	0.00370230887218414	-1.23866629383094	0.0695691199534378	0.000808600749557829	-1.31459488811407	0.288066892971613	0.00433903823525889	-1.22671446321787	0.0281242282463473	0.971875771753653	FALSE	FALSE	FALSE	TRUE	1	0.0218646719360005	SIGN	-1.25588474538975	POSSIBLE_DEG
solea_v4.0_unigene510337	NA	NA	NA	-1.17403787829496	0.276635895919144	0.00520169229015802	-1.16152536761504	0.0773095031285073	0.000941858814081819	-1.16702831540465	0.343428444451218	0.00690918910467028	-1.18037974338141	0.0175813343573074	0.982418665642693	FALSE	FALSE	FALSE	TRUE	1	0.0219163039113409	SIGN	-1.17074282617401	POSSIBLE_DEG
solea_v4.0_unigene338396	NA	NA	NA	-2.96287258056382	0.528909206008397	0.0177870817138968	-2.97739006040706	0.101527186372366	0.0013852608030973	-4.21861086280623	0.269692993549574	0.00356452099930992	-2.94930069027683	0.00899031425277086	0.991009685747229	FALSE	FALSE	FALSE	TRUE	1	0.022043987903485	SIGN	-3.27704354851349	POSSIBLE_DEG
solea_v4.0_unigene19939	ENSDARG00000007108	445105	lipia	-1.17468134821812	0.1850668318173	0.0026459871130665	-1.16328458636869	0.098124305734865	0.00132678288754683	-1.06658843636829	0.395245674382938	0.0105145409895068	-1.18937452178602	0.0181828556747325	0.981817144325267	FALSE	FALSE	FALSE	TRUE	1	0.0220807396519337	SIGN	-1.14848222318528	POSSIBLE_DEG
solea_v4.0_unigene508925	ENSDARG00000030913	562666	cluha	0.5963630846192	0.374122011267636	0.00889708125526852	0.601275444006343	0.285917245856032	0.00767131391156275	0.597525370876287	0.313149892113217	0.00542324956225411	0.59783844571085	0.00392856824417309	0.996071431755827	FALSE	FALSE	FALSE	FALSE	0	0.0222103093576505	SIGN	0.59825058630317	NOT_DEG
solea_v4.0_unigene38651	ENSDARG00000071353	100002196	si:ch211-235e9.8	0.723274091927117	0.210725380286677	0.00323039817049534	0.727437737438348	0.137090253527731	0.00217009169781117	0.711371620162735	0.261574162684343	0.00322876573563866	0.725239533659994	0.0174674761950945	0.982532523804906	FALSE	FALSE	FALSE	FALSE	0	0.0222574968670811	SIGN	0.721830745797048	NOT_DEG
solea_v4.0_unigene282640	ENSDARG00000040510	791844	ca15b	-1.11468573975145	0.230171453594354	0.00374426038025652	-1.102957169703	0.0971527852915578	0.00130701194411386	-1.07376782121122	0.326453344144488	0.00596910802564319	-1.12254155496014	0.0182071928474589	0.981792807152541	FALSE	FALSE	FALSE	TRUE	1	0.0223668740947024	SIGN	-1.10348807140645	POSSIBLE_DEG
solea_v4.0_unigene100733	NA	NA	NA	-1.55977929123399	0.202430969832085	0.00302433826495842	-1.52511278374481	0.0658224425128805	0.000747972085317844	-1.36720778987359	0.503079039680851	0.0232295886456089	-1.61868588729901	0.0200644428764869	0.979935557123513	FALSE	FALSE	FALSE	TRUE	1	0.0225541751920642	SIGN	-1.51769643803785	POSSIBLE_DEG
solea_v4.0_unigene570808	NA	NA	NA	-0.791024972565178	0.217002549094523	0.00342359469743029	-0.786000712220864	0.112001323791853	0.00159855475316507	-0.79669942403153	0.240645942058993	0.00256434008269968	-0.786249045450699	0.0232839562903021	0.976716043709698	FALSE	FALSE	FALSE	FALSE	0	0.0227527417276018	SIGN	-0.789993538567068	NOT_DEG
solea_v4.0_unigene224856	ENSDARG00000059053	100038771	slc13a4	1.0095999710459	0.224002174570146	0.00359559008524612	1.0117693368357	0.0826542129400739	0.00103804840261967	1.01186634106086	0.294526618834339	0.00463654807095686	1.00525954655236	0.025296214133989	0.974703785866011	FALSE	FALSE	FALSE	TRUE	1	0.0229590869354061	SIGN	1.0096237988737	POSSIBLE_DEG
solea_v4.0_unigene429422	ENSDARG00000008969	337315	fgb	0.608575924494208	0.345585321667125	0.0076188937826016	0.614556308475479	0.426943659092414	0.01668136085327	0.612635709612044	0.35806149159775	0.00770621962647156	0.609491066426475	0.00261198782296501	0.997388012177035	FALSE	FALSE	FALSE	FALSE	0	0.0229649359514331	SIGN	0.611314752252052	NOT_DEG
solea_v4.0_unigene32067	ENSDARG00000109317	550565	gnpda1	-0.887940604800308	0.200972033296796	0.00299515694688028	-0.88314078394341	0.122125836962565	0.00182891848442446	-0.933424768194225	0.239485530872872	0.00250527546509543	-0.885122460586212	0.0235795166335776	0.976420483366422	FALSE	FALSE	FALSE	FALSE	0	0.0230357935090803	SIGN	-0.897407154381039	NOT_DEG
solea_v4.0_unigene283022	ENSDARG00000044402	436807	nop16	1.05663115662883	0.210004882823199	0.00318984591647745	1.06296008252502	0.0792101074104024	0.000975339226482051	1.07510591846396	0.294526618834339	0.0046619541107011	1.03463956212716	0.028447284757196	0.971552715242804	FALSE	FALSE	FALSE	TRUE	1	0.0231261368978279	SIGN	1.05733417993624	POSSIBLE_DEG
solea_v4.0_unigene66185	ENSDARG00000102730	569698	mapk10	-0.887933033169095	0.23286105288522	0.00380738270299565	-0.879085866024502	0.0967062000138103	0.00129968314481049	-0.863962487996289	0.268146540180161	0.00344993704808598	-0.894412355088733	0.023281008435051	0.976718991564949	FALSE	FALSE	FALSE	FALSE	0	0.0232668997039934	SIGN	-0.881348435569654	NOT_DEG
solea_v4.0_unigene53478	ENSDARG00000113133	449784	mgst1.1	0.858740891251139	0.194205084624074	0.00284374668028531	0.863302459133048	0.141664422478253	0.0023082843604157	0.833230943363223	0.31507887087592	0.00549052253521553	0.855510497387435	0.0162778341896241	0.983722165810376	FALSE	FALSE	FALSE	FALSE	0	0.0233276648793704	SIGN	0.852696197783712	NOT_DEG
solea_v4.0_unigene228269	ENSDARG00000029841	562051	tmprss9	0.706904324277643	0.278001812763571	0.00524796821755871	0.712833209073947	0.176910695959431	0.00329093472686322	0.728097792141976	0.268530941272034	0.00347078600086595	0.700951010436506	0.0107091320693373	0.989290867930663	FALSE	FALSE	FALSE	FALSE	0	0.0233659250707627	SIGN	0.712196583982518	NOT_DEG
solea_v4.0_unigene53810	NA	NA	NA	0.945557901091888	0.206219398884127	0.00310417814162613	0.952057250296405	0.0850224599130491	0.00108747745104325	0.95643637065898	0.281610724791168	0.00397317397201847	0.934123227609188	0.0288248940916964	0.971175105908304	FALSE	FALSE	FALSE	FALSE	0	0.0234693169150641	SIGN	0.947043687414115	NOT_DEG
solea_v4.0_unigene51176	NA	NA	NA	0.825097970445403	0.25269443809628	0.0043903624210757	0.831734206781086	0.203289586342649	0.00412870801714792	0.821099586783266	0.35523723782973	0.00741361295059655	0.820398617307629	0.00786217699631453	0.992137823003685	FALSE	FALSE	FALSE	FALSE	0	0.023602207852121	SIGN	0.824582595329346	NOT_DEG
solea_v4.0_unigene188338	ENSDARG00000033451	492519	atpsckmt	1.48422725052985	0.141912135700515	0.00175817600404824	1.48112457364861	0.0758602038436185	0.000921093751683036	1.47694168710715	0.447723967824088	0.0151041179032943	1.51234114118725	0.0298321109742761	0.970167889025724	FALSE	FALSE	FALSE	TRUE	1	0.0236387029433486	SIGN	1.48865866311821	POSSIBLE_DEG
solea_v4.0_unigene75211	ENSDARG00000075795	558911	nol7	1.07472651532849	0.176975710844655	0.00247787336070011	1.07654861313322	0.0800410059264342	0.000991534648719229	1.03247167467587	0.35586620612031	0.00745590177402182	1.08286404093299	0.0286024219771024	0.971397578022898	FALSE	FALSE	FALSE	TRUE	1	0.0236841360696908	SIGN	1.06665271101764	POSSIBLE_DEG
[truncated: 72,098 more rows]
