# Supplementary material for: An improved de novo assembling and polishing of Solea senegalensis transcriptome shed light on retinoic acid signalling in larvae
Source: Sci Rep. 2020 Nov 26;10:20654. doi: 10.1038/s41598-020-77201-z (PMC7691524; doi:10.1038/s41598-020-77201-z)
Supplement: Supplementary file 3 — Supplementary file 5. [file 41598_2020_77201_MOESM3_ESM.zip › CTRL_vs_DEAB_48/Normalized_counts_DESeq2.tsv]

	ctrl_48h_1	ctrl_48h_2	ctrl_48h_3	trt_DEAB_48h_1	trt_DEAB_48h_2	trt_DEAB_48h_3
solea_v4.0_unigene739	325.918640910077	353.835056849922	419.319749253499	372.996966928061	300.595576768928	433.388623005421
solea_v4.0_unigene736	160.287856185284	209.41258466628	170.348648134234	169.014250639278	174.814448901079	138.279638468656
solea_v4.0_unigene737	204.812260681196	245.51820271219	275.178585447609	215.638871505285	302.727460292112	234.400850574916
solea_v4.0_unigene734	290.299117313347	303.287191585647	288.282327611781	269.257185501194	245.166605166147	281.618288100799
solea_v4.0_unigene735	35.6195235967297	32.4950562413193	43.6791405472395	45.4590053443575	49.0333210332295	50.5901116348741
solea_v4.0_unigene63308	46.3053806757486	54.1584270688655	52.4149686566874	50.1214674309582	38.37390341731	18.5497075994538
solea_v4.0_unigene229418	71.2390471934594	46.9373034596835	63.3347537934973	55.9495450392092	51.1652045564134	62.3944710163447
solea_v4.0_unigene229417	60.5531901144405	57.7689888734566	43.6791405472395	25.6435414763042	66.0883892187006	38.7857522534034
solea_v4.0_unigene229414	81.9249042724783	39.7161798505014	41.4951835198775	52.4526984742586	63.9565056955167	38.7857522534034
solea_v4.0_unigene96857	37.4004997765662	18.0528090229552	34.9433124377916	50.1214674309582	55.4289716027811	35.4130781444118
solea_v4.0_unigene96855	26.7146426975473	32.4950562413193	65.5187108208593	39.6309277361065	31.9782528477583	30.3540669809244
solea_v4.0_unigene96850	35.6195235967297	18.0528090229552	32.7593554104296	37.2996966928061	10.6594176159195	33.726741089916
solea_v4.0_unigene96851	87.2678328119877	104.70629233314	102.645980286013	100.242934861916	98.0666420664589	106.239234433236
solea_v4.0_unigene591473	158.506880005447	191.359775643325	115.749722450185	102.574165905217	204.660818225653	124.788942032689
solea_v4.0_unigene540041	73.0200233732959	104.70629233314	117.933679477547	39.6309277361065	102.330409112827	55.6491227983615
solea_v4.0_unigene79926	49.8673330354216	39.7161798505014	48.0470546019635	43.1277743010571	27.7144858013906	53.9627857438657
solea_v4.0_unigene78028	40.9624521362391	18.0528090229552	24.0235273009817	50.1214674309582	29.8463693245745	30.3540669809244
solea_v4.0_unigene738	436.339164059939	292.455506171874	331.96146815902	382.321891101263	221.715886411125	392.916533697522
solea_v4.0_unigene65913	7006.36029147673	9394.68181554587	7003.95018674986	6673.14886144734	8096.89362105241	6472.16161515489
solea_v4.0_unigene65912	113.982475509535	144.422472183641	148.509077860614	96.7460882969659	140.704312530137	114.670919705715
solea_v4.0_unigene65915	21.3717141580378	14.4422472183641	43.6791405472395	39.6309277361065	14.9231846622872	32.0404040354202
solea_v4.0_unigene65914	448.805997318794	306.897753390238	286.098370584419	222.632564635186	532.970880795972	182.124401885547
solea_v4.0_unigene65917	53.4292853950945	54.1584270688655	43.6791405472395	43.1277743010571	38.37390341731	70.8261562888237
solea_v4.0_unigene65919	153.163951465938	140.81191037905	179.084476243682	203.982716288783	168.418798331527	177.065390722059
solea_v4.0_unigene65918	1588.63075241414	1902.76607101948	1668.54316890455	1582.90587840096	1336.6909690363	1824.61669296446
solea_v4.0_unigene16152	39.1814759564027	21.6633708275462	48.0470546019635	32.6372346062053	31.9782528477583	47.2174375258825
solea_v4.0_unigene536960	28.4956188773838	46.9373034596835	43.6791405472395	38.4653122144563	61.8246221723328	43.8447634168908
solea_v4.0_unigene536967	64.1151424741134	68.6006742872297	32.7593554104296	57.1151605608594	91.6709914969073	26.9813928719328
solea_v4.0_unigene20727	256.460569896454	270.792135344328	253.339015173989	296.066342499149	204.660818225653	251.264221119874
solea_v4.0_unigene96004	110.420523149862	166.085843011188	141.957206778528	135.211400511422	123.649244344666	118.043593814706
solea_v4.0_unigene670980	49.8673330354216	43.3267416550924	39.3112264925156	43.1277743010571	55.4289716027811	26.9813928719328
solea_v4.0_unigene670985	33.8385474168932	18.0528090229552	48.0470546019635	32.6372346062053	38.37390341731	30.3540669809244
solea_v4.0_unigene53096	199.469332141686	176.917528424961	187.82030435313	199.320254202183	162.023147761976	231.028176465925
solea_v4.0_unigene56179	352.633283607624	451.320225573879	355.984995460002	356.678349624958	488.201326809111	344.012759117144
solea_v4.0_unigene56178	97.9536898910066	166.085843011188	131.037421641719	195.823407637232	217.452119364757	195.615098321513
solea_v4.0_unigene688183	35.6195235967297	39.7161798505014	52.4149686566874	58.2807760825096	57.560855125965	47.2174375258825
solea_v4.0_unigene229411	53.4292853950945	57.7689888734566	58.9668397387734	44.2933898227073	63.9565056955167	59.0217969073531
solea_v4.0_unigene283325	23.1526903378743	43.3267416550924	37.1272694651536	43.1277743010571	49.0333210332295	47.2174375258825
solea_v4.0_unigene283324	156.725903825611	162.475281206597	133.221378669081	169.014250639278	157.759380715608	139.965975523152
solea_v4.0_unigene285883	62.334166294277	133.590786769868	80.8064100123931	93.2492417320153	55.4289716027811	86.0031897792859
solea_v4.0_unigene461176	32.0575712370567	14.4422472183641	43.6791405472395	50.1214674309582	34.1101363709422	33.726741089916
solea_v4.0_unigene461177	30.2765950572202	43.3267416550924	30.5753983830677	40.7965432577567	17.0550681854711	42.158426362395
solea_v4.0_unigene461172	17.8097617983648	39.7161798505014	43.6791405472395	26.8091569979544	53.2970880795972	52.2764486893699
solea_v4.0_unigene461173	124.668332588554	72.2112360918207	54.5989256840494	78.0962399505628	110.857943205562	69.1398192343279
solea_v4.0_unigene225646	55.210261574931	39.7161798505014	58.9668397387734	62.9432381691103	27.7144858013906	65.7671451253363
solea_v4.0_unigene225647	39.1814759564027	43.3267416550924	52.4149686566874	43.1277743010571	51.1652045564134	28.6677299264286
solea_v4.0_unigene459704	32.0575712370567	50.5478652642745	37.1272694651536	47.7902363876578	23.4507187550228	37.0994151989076
solea_v4.0_unigene326186	40.9624521362391	43.3267416550924	43.6791405472395	38.4653122144563	68.2202727418845	74.1988303978153
solea_v4.0_unigene459705	265.365450795636	270.792135344328	268.626714365523	266.925954457894	245.166605166147	268.127591664832
solea_v4.0_unigene465019	85.4868566321513	83.0429215055938	111.381808395461	120.05839872997	46.9014375100456	129.847953196177
solea_v4.0_unigene11458	56.9912377547675	54.1584270688655	78.6224529850311	100.242934861916	95.934758543275	89.3758638882775
solea_v4.0_unigene11457	302.765950572202	296.066067976465	277.362542474971	324.041115018753	294.199926199377	347.385433226135
solea_v4.0_unigene11456	240.431784277925	256.349888125964	312.305854912763	391.646815274464	268.61732392117	360.876129662102
solea_v4.0_unigene11453	89.0488089918242	61.3795506780476	87.3582810944791	74.5993933856122	78.8796903578039	97.8075491607565
solea_v4.0_unigene11452	69.4580710136229	61.3795506780476	85.1743240671171	95.5804727753157	57.560855125965	102.866560324244
solea_v4.0_unigene11450	96.1727137111702	90.2640451147759	82.9903670397551	82.7587020371636	61.8246221723328	82.6305156702943
solea_v4.0_unigene19682	553.883591929147	592.13213595293	441.159319527119	410.296663620867	592.663619445121	435.074960059917
solea_v4.0_unigene19680	249.336665177108	285.234382562692	183.452390298406	315.881806367202	315.518761431216	242.832535847395
solea_v4.0_unigene326481	242.212760457762	314.11887699942	255.522972201351	275.085263109445	345.36513075579	247.891547010883
solea_v4.0_unigene19686	74.8009995531324	115.537977746913	41.4951835198775	74.5993933856122	98.0666420664589	72.5124933433195
solea_v4.0_unigene19684	55.210261574931	28.8844944367283	39.3112264925156	76.9306244289126	27.7144858013906	86.0031897792859
solea_v4.0_unigene19685	49.8673330354216	54.1584270688655	63.3347537934973	74.5993933856122	29.8463693245745	65.7671451253363
solea_v4.0_unigene326488	40.9624521362391	32.4950562413193	34.9433124377916	13.9873862598023	29.8463693245745	37.0994151989076
solea_v4.0_unigene19689	655.399234179826	635.458877608022	521.965729539512	568.820374565293	631.037522862431	516.019138675715
solea_v4.0_unigene501433	108.639546970026	104.70629233314	115.749722450185	135.211400511422	70.3521562650684	136.59330141416
solea_v4.0_unigene415355	80.1439280926418	79.4323597010028	56.7828827114114	43.1277743010571	89.5391079737234	33.726741089916
solea_v4.0_unigene326183	119.325404049044	155.254157597415	133.221378669081	103.739781426867	185.473866516998	101.180223269748
solea_v4.0_unigene32099	51.6483092152581	36.1056180459104	39.3112264925156	30.306003562905	40.5057869404939	60.7081339618489
solea_v4.0_unigene429777	99.7346660708431	111.927415942322	100.462023258651	116.561552165019	147.099963099688	121.416267923698
solea_v4.0_unigene37969	51.6483092152581	43.3267416550924	41.4951835198775	53.6183139959088	61.8246221723328	45.5311004713867
solea_v4.0_unigene51253	37.4004997765662	46.9373034596835	54.5989256840494	39.6309277361065	42.6376704636778	55.6491227983615
solea_v4.0_unigene51258	49.8673330354216	25.2739326321373	41.4951835198775	57.1151605608594	42.6376704636778	50.5901116348741
solea_v4.0_unigene326181	146.040046746592	137.201348574459	109.197851368099	118.892783208319	162.023147761976	106.239234433236
solea_v4.0_unigene107309	60.5531901144405	79.4323597010028	45.8630975746015	58.2807760825096	61.8246221723328	65.7671451253363
solea_v4.0_unigene326180	71.2390471934594	75.8217978964118	78.6224529850311	76.9306244289126	104.462292636011	67.4534821798321
solea_v4.0_unigene324224	81.9249042724783	86.6534833101849	80.8064100123931	94.4148572536655	123.649244344666	69.1398192343279
solea_v4.0_unigene324221	76.5819757329688	57.7689888734566	56.7828827114114	74.5993933856122	70.3521562650684	35.4130781444118
solea_v4.0_unigene324222	92.6107613514972	72.2112360918207	104.829937313375	92.0836262103651	76.74780683462	65.7671451253363
solea_v4.0_unigene324223	448.805997318794	483.815281815199	508.86198737534	419.621587794069	394.39845178902	335.581073844665
solea_v4.0_unigene324229	78.3629519128053	86.6534833101849	78.6224529850311	97.911703818616	115.12171025193	89.3758638882775
solea_v4.0_unigene14977	44.5244044959121	28.8844944367283	56.7828827114114	41.9621587794069	34.1101363709422	30.3540669809244
solea_v4.0_unigene14971	30.2765950572202	57.7689888734566	30.5753983830677	26.8091569979544	38.37390341731	45.5311004713867
solea_v4.0_unigene14978	48.0863568555851	43.3267416550924	63.3347537934973	66.4400847340609	57.560855125965	52.2764486893699
solea_v4.0_unigene584366	32.0575712370567	36.1056180459104	19.6556132462578	33.8028501278555	61.8246221723328	35.4130781444118
solea_v4.0_unigene104454	80.1439280926418	68.6006742872297	80.8064100123931	69.9369312990115	93.8028750200912	67.4534821798321
solea_v4.0_unigene691178	65.8961186539499	32.4950562413193	74.2545389303072	33.8028501278555	121.517360821482	38.7857522534034
solea_v4.0_unigene38179	236.869831918252	231.075955493826	179.084476243682	57.1151605608594	172.682565377895	23.6087187629412
solea_v4.0_unigene38178	35.6195235967297	46.9373034596835	28.3914413557057	32.6372346062053	29.8463693245745	30.3540669809244
solea_v4.0_unigene38175	58.772213934604	43.3267416550924	52.4149686566874	61.7776226474601	42.6376704636778	87.6895268337817
solea_v4.0_unigene38174	167.41176090463	140.81191037905	185.636347325768	266.925954457894	119.385477298298	241.1461987929
solea_v4.0_unigene38177	174.535665623975	205.802022861689	170.348648134234	151.530017814525	110.857943205562	161.888357231597
solea_v4.0_unigene38171	40.9624521362391	21.6633708275462	28.3914413557057	26.8091569979544	53.2970880795972	42.158426362395
solea_v4.0_unigene594954	210.155189220705	256.349888125964	203.108003544664	186.498483464031	321.914412000767	160.202020177101
solea_v4.0_unigene594950	71.2390471934594	126.369663160686	67.7026678482213	45.4590053443575	66.0883892187006	37.0994151989076
solea_v4.0_unigene594959	106.858570790189	151.643595792824	113.565765422823	146.867555727924	123.649244344666	143.338649632143
solea_v4.0_unigene594958	101.51564225068	122.759101356095	72.0705819029452	88.5867796454145	125.78112786785	99.4938862152523
solea_v4.0_unigene102471	62.334166294277	21.6633708275462	63.3347537934973	57.1151605608594	61.8246221723328	65.7671451253363
solea_v4.0_unigene102478	32.0575712370567	28.8844944367283	34.9433124377916	27.9747725196046	34.1101363709422	28.6677299264286
solea_v4.0_unigene15479	147.821022926428	97.485168723958	111.381808395461	121.22401425162	87.4072244505395	139.965975523152
solea_v4.0_unigene15478	94.3917375313337	104.70629233314	128.853464614357	152.695633336175	127.913011391033	134.906964359664
solea_v4.0_unigene22086	336.604497989096	256.349888125964	331.96146815902	247.110490589841	407.189752928123	197.301435376009
solea_v4.0_unigene186990	24.9336665177108	25.2739326321373	28.3914413557057	40.7965432577567	31.9782528477583	52.2764486893699
solea_v4.0_unigene186991	113.982475509535	54.1584270688655	100.462023258651	141.039478119673	98.0666420664589	139.965975523152
solea_v4.0_unigene186994	76.5819757329688	75.8217978964118	61.1507967661353	59.4463916041597	85.2753409273556	60.7081339618489
solea_v4.0_unigene186995	112.201499329699	111.927415942322	137.589292723805	101.408550383567	121.517360821482	119.729930869202
solea_v4.0_unigene22085	122.887356408717	122.759101356095	115.749722450185	171.345481682578	104.462292636011	160.202020177101
solea_v4.0_unigene574662	40.9624521362391	28.8844944367283	43.6791405472395	36.1340811711559	27.7144858013906	40.4720893078992
solea_v4.0_unigene22082	1298.3316351008	1682.52180093942	1354.05335696443	742.497087291172	1705.50681854711	747.04731514164
solea_v4.0_unigene458078	101.51564225068	79.4323597010028	69.8866248755832	90.9180106887149	89.5391079737234	94.4348750517649
solea_v4.0_unigene61059	81.9249042724783	57.7689888734566	109.197851368099	117.727167686669	78.8796903578039	107.925571487731
solea_v4.0_unigene61055	400.719640463209	231.075955493826	196.556132462578	135.211400511422	530.838997272789	82.6305156702943
solea_v4.0_unigene37257	32.0575712370567	50.5478652642745	21.8395702736198	41.9621587794069	72.4840397882523	30.3540669809244
solea_v4.0_unigene37253	281.394236414165	386.330113091241	231.499444900369	196.989023158882	377.343383603548	82.6305156702943
solea_v4.0_unigene61053	110.420523149862	122.759101356095	128.853464614357	172.511097204228	130.044894914217	198.987772430505
solea_v4.0_unigene236834	94.3917375313337	64.9901124826387	85.1743240671171	87.4211641237643	108.726059682378	109.611908542227
solea_v4.0_unigene33121	94.3917375313337	101.095730528549	63.3347537934973	67.6057002557111	70.3521562650684	74.1988303978153
solea_v4.0_unigene4516	87.2678328119877	64.9901124826387	65.5187108208593	67.6057002557111	121.517360821482	40.4720893078992
solea_v4.0_unigene571453	213.717141580378	267.181573539737	220.57965976356	185.33286794238	168.418798331527	227.655502356933
solea_v4.0_unigene571452	176.316641803812	144.422472183641	152.876991915338	128.217707381521	132.176778437401	175.379053667563
solea_v4.0_unigene430651	35.6195235967297	25.2739326321373	37.1272694651536	59.4463916041597	40.5057869404939	65.7671451253363
solea_v4.0_unigene32331	219.060070119888	180.528090229552	174.716562188958	187.664098985681	119.385477298298	160.202020177101
solea_v4.0_unigene32330	26.7146426975473	25.2739326321373	21.8395702736198	26.8091569979544	36.2420198941261	42.158426362395
solea_v4.0_unigene32332	35.6195235967297	32.4950562413193	41.4951835198775	29.1403880412548	27.7144858013906	45.5311004713867
solea_v4.0_unigene430658	58.772213934604	54.1584270688655	80.8064100123931	58.2807760825096	121.517360821482	40.4720893078992
solea_v4.0_unigene32339	97.9536898910066	83.0429215055938	96.094109203927	121.22401425162	93.8028750200912	121.416267923698
solea_v4.0_unigene32338	279.613260234328	213.023146470871	238.051315982455	261.097876849643	204.660818225653	274.872939882816
solea_v4.0_unigene325904	286.737164953674	407.993483918787	373.456651678898	240.116797459939	373.079616557181	215.851142975463
solea_v4.0_unigene227190	51.6483092152581	72.2112360918207	74.2545389303072	78.0962399505628	34.1101363709422	65.7671451253363
solea_v4.0_unigene227191	40.9624521362391	32.4950562413193	37.1272694651536	31.4716190845552	42.6376704636778	20.2360446539496
solea_v4.0_unigene228643	133.573213487736	137.201348574459	107.013894340737	114.230321121719	134.308661960585	102.866560324244
solea_v4.0_unigene228642	92.6107613514972	115.537977746913	89.542238121841	118.892783208319	138.572429006953	97.8075491607565
solea_v4.0_unigene62770	32.0575712370567	32.4950562413193	32.7593554104296	18.6498483464031	34.1101363709422	20.2360446539496
solea_v4.0_unigene62772	263.5844746158	306.897753390238	279.546499502333	275.085263109445	243.034721642963	276.559276937311
solea_v4.0_unigene588409	64.1151424741134	75.8217978964118	69.8866248755832	88.5867796454145	112.989826728746	99.4938862152523
solea_v4.0_unigene588401	203.031284501359	306.897753390238	200.924046517302	203.982716288783	168.418798331527	195.615098321513
solea_v4.0_unigene588402	55.210261574931	57.7689888734566	43.6791405472395	57.1151605608594	74.6159233114361	45.5311004713867
solea_v4.0_unigene588403	302.765950572202	216.633708275462	181.268433271044	124.72086081657	336.837596663055	141.652312577647
solea_v4.0_unigene588406	286.737164953674	379.108989482059	331.96146815902	339.194116800206	219.584002887941	330.522062681177
solea_v4.0_unigene588407	219.060070119888	180.528090229552	163.796777052148	128.217707381521	343.233247232606	151.770334904622
solea_v4.0_unigene458964	163.849808544957	220.244270080053	144.14116380589	224.963795678487	283.540508583457	219.223817084454
solea_v4.0_unigene458963	55.210261574931	79.4323597010028	69.8866248755832	60.6120071258099	40.5057869404939	53.9627857438657
solea_v4.0_unigene458962	30.2765950572202	32.4950562413193	54.5989256840494	48.955851909308	63.9565056955167	42.158426362395
solea_v4.0_unigene325909	147.821022926428	194.970337447916	115.749722450185	120.05839872997	106.594176159194	160.202020177101
solea_v4.0_unigene13040	112.201499329699	75.8217978964118	104.829937313375	93.2492417320153	125.78112786785	50.5901116348741
solea_v4.0_unigene13047	90.8297851716607	75.8217978964118	113.565765422823	88.5867796454145	83.1434574041717	94.4348750517649
solea_v4.0_unigene99875	147.821022926428	83.0429215055938	161.612820024786	189.995330028981	162.023147761976	182.124401885547
solea_v4.0_unigene99876	28.4956188773838	25.2739326321373	32.7593554104296	47.7902363876578	57.560855125965	42.158426362395
solea_v4.0_unigene34196	44.5244044959121	43.3267416550924	34.9433124377916	27.9747725196046	23.4507187550228	26.9813928719328
solea_v4.0_unigene31015	210.155189220705	252.739326321373	211.843831654112	255.269799241392	300.595576768928	305.22700686374
solea_v4.0_unigene31017	178.097617983648	202.191461057098	248.971101119265	437.105820618822	326.178179047135	456.997341768362
solea_v4.0_unigene31016	17.8097617983648	18.0528090229552	13.1037421641719	27.9747725196046	6.39565056955167	32.0404040354202
solea_v4.0_unigene31011	65.8961186539499	61.3795506780476	61.1507967661353	88.5867796454145	72.4840397882523	101.180223269748
solea_v4.0_unigene31010	42.7434283160756	50.5478652642745	58.9668397387734	50.1214674309582	46.9014375100456	37.0994151989076
solea_v4.0_unigene328678	92.6107613514972	137.201348574459	144.14116380589	62.9432381691103	104.462292636011	50.5901116348741
solea_v4.0_unigene9595	37.4004997765662	28.8844944367283	34.9433124377916	46.6246208660076	25.5826022782067	47.2174375258825
solea_v4.0_unigene9593	49.8673330354216	43.3267416550924	78.6224529850311	59.4463916041597	49.0333210332295	55.6491227983615
solea_v4.0_unigene51721	26.7146426975473	61.3795506780476	41.4951835198775	41.9621587794069	53.2970880795972	38.7857522534034
solea_v4.0_unigene51727	32.0575712370567	43.3267416550924	41.4951835198775	22.1466949113536	21.3188352318389	16.863370544958
solea_v4.0_unigene51726	99.7346660708431	126.369663160686	78.6224529850311	76.9306244289126	59.6927386491489	86.0031897792859
solea_v4.0_unigene429147	44.5244044959121	21.6633708275462	58.9668397387734	13.9873862598023	53.2970880795972	15.1770334904622
solea_v4.0_unigene429146	181.659570343321	292.455506171874	179.084476243682	87.4211641237643	302.727460292112	99.4938862152523
solea_v4.0_unigene429142	55.210261574931	75.8217978964118	30.5753983830677	13.9873862598023	49.0333210332295	18.5497075994538
solea_v4.0_unigene429141	842.401733062657	953.188316412033	910.710080409944	1005.92619518411	1200.25042355253	935.91706524517
solea_v4.0_unigene54268	270.708379335146	278.01325895351	281.730456529695	335.697270235255	219.584002887941	269.813928719328
solea_v4.0_unigene463262	33.8385474168932	21.6633708275462	30.5753983830677	29.1403880412548	38.37390341731	21.9223817084454
solea_v4.0_unigene463267	28.4956188773838	21.6633708275462	32.7593554104296	23.3123104330038	44.7695539868617	26.9813928719328
solea_v4.0_unigene465010	42.7434283160756	57.7689888734566	54.5989256840494	55.9495450392092	36.2420198941261	59.0217969073531
solea_v4.0_unigene3992	561.007496648493	458.541349183062	487.022417101721	573.482836651894	319.782528477583	558.17756503811
solea_v4.0_unigene3990	97.9536898910066	129.980224965277	113.565765422823	156.192479901126	102.330409112827	138.279638468656
solea_v4.0_unigene3996	101.51564225068	119.148539551504	109.197851368099	99.0773193402662	89.5391079737234	89.3758638882775
solea_v4.0_unigene3994	245.774712817435	259.960449930555	294.834198693867	223.798180156837	179.078215947447	222.596491193446
solea_v4.0_unigene415896	55.210261574931	79.4323597010028	43.6791405472395	30.306003562905	21.3188352318389	21.9223817084454
solea_v4.0_unigene75755	33.8385474168932	39.7161798505014	43.6791405472395	66.4400847340609	29.8463693245745	60.7081339618489
solea_v4.0_unigene690149	402.500616643046	494.646967228972	390.928307897794	298.397573542449	524.443346703237	290.049973373278
solea_v4.0_unigene690143	87.2678328119877	108.316854137731	131.037421641719	57.1151605608594	89.5391079737234	37.0994151989076
solea_v4.0_unigene690142	64.1151424741134	72.2112360918207	58.9668397387734	52.4526984742586	72.4840397882523	97.8075491607565
solea_v4.0_unigene460189	28.4956188773838	32.4950562413193	54.5989256840494	54.783929517559	38.37390341731	55.6491227983615
solea_v4.0_unigene460185	44.5244044959121	43.3267416550924	19.6556132462578	31.4716190845552	25.5826022782067	40.4720893078992
solea_v4.0_unigene93056	384.690854844681	274.402697148919	301.386069775953	269.257185501194	447.695539868617	237.773524683908
solea_v4.0_unigene17327	62.334166294277	43.3267416550924	54.5989256840494	51.2870829526084	72.4840397882523	32.0404040354202
solea_v4.0_unigene17326	56.9912377547675	39.7161798505014	52.4149686566874	62.9432381691103	38.37390341731	65.7671451253363
solea_v4.0_unigene17325	56.9912377547675	75.8217978964118	43.6791405472395	46.6246208660076	74.6159233114361	48.9037745803783
solea_v4.0_unigene17324	67.6770948337864	57.7689888734566	56.7828827114114	16.3186173031027	23.4507187550228	16.863370544958
solea_v4.0_unigene17323	309.889855291548	343.003371436148	349.433124377916	276.250878631095	345.36513075579	283.304625155295
solea_v4.0_unigene17322	60.5531901144405	39.7161798505014	43.6791405472395	51.2870829526084	57.560855125965	25.295055817437
solea_v4.0_unigene17321	92.6107613514972	75.8217978964118	89.542238121841	50.1214674309582	89.5391079737234	64.0808080708405
solea_v4.0_unigene417046	37.4004997765662	21.6633708275462	39.3112264925156	51.2870829526084	14.9231846622872	50.5901116348741
solea_v4.0_unigene82721	21.3717141580378	28.8844944367283	28.3914413557057	32.6372346062053	8.52753409273556	35.4130781444118
solea_v4.0_unigene464444	81.9249042724783	64.9901124826387	58.9668397387734	109.567859035118	27.7144858013906	84.3168527247901
solea_v4.0_unigene65577	106.858570790189	133.590786769868	133.221378669081	122.38962977327	110.857943205562	151.770334904622
solea_v4.0_unigene42254	149.601999106265	137.201348574459	109.197851368099	148.033171249574	164.15503128516	151.770334904622
solea_v4.0_unigene32689	49.8673330354216	18.0528090229552	72.0705819029452	66.4400847340609	72.4840397882523	64.0808080708405
solea_v4.0_unigene32688	153.163951465938	108.316854137731	67.7026678482213	93.2492417320153	144.968079576505	91.0622009427733
solea_v4.0_unigene32685	49.8673330354216	64.9901124826387	56.7828827114114	52.4526984742586	66.0883892187006	28.6677299264286
solea_v4.0_unigene32684	407.843545182555	267.181573539737	307.937940858039	419.621587794069	255.826022782067	403.034556024497
solea_v4.0_unigene32687	158.506880005447	194.970337447916	198.74008948994	166.683019595977	164.15503128516	165.261031340589
solea_v4.0_unigene32681	53.4292853950945	43.3267416550924	45.8630975746015	38.4653122144563	23.4507187550228	30.3540669809244
solea_v4.0_unigene32683	89.0488089918242	68.6006742872297	107.013894340737	103.739781426867	59.6927386491489	131.534290250673
solea_v4.0_unigene184242	138.916142027246	148.033033988232	133.221378669081	192.326561072282	130.044894914217	188.86975010353
solea_v4.0_unigene184240	229.745927198907	194.970337447916	192.188218407854	167.848635117628	302.727460292112	124.788942032689
solea_v4.0_unigene184241	146.040046746592	108.316854137731	148.509077860614	159.689326466076	144.968079576505	104.55289737874
solea_v4.0_unigene184245	30.2765950572202	18.0528090229552	26.2074843283437	30.306003562905	38.37390341731	25.295055817437
solea_v4.0_unigene511250	32.0575712370567	36.1056180459104	10.9197851368099	12.8217707381521	19.186951708655	13.4906964359664
solea_v4.0_unigene57873	64.1151424741134	50.5478652642745	43.6791405472395	36.1340811711559	104.462292636011	42.158426362395
solea_v4.0_unigene563920	60.5531901144405	50.5478652642745	76.4384959576692	75.7650089072624	36.2420198941261	48.9037745803783
solea_v4.0_unigene671420	12.4668332588554	39.7161798505014	48.0470546019635	45.4590053443575	31.9782528477583	42.158426362395
solea_v4.0_unigene671426	78.3629519128053	108.316854137731	102.645980286013	94.4148572536655	196.133284132918	33.726741089916
solea_v4.0_unigene72884	2416.78467603811	2718.75303885705	2522.47036660308	2175.03856339926	3656.18024226037	2018.54545423147
solea_v4.0_unigene73307	51.6483092152581	36.1056180459104	19.6556132462578	34.9684656495057	53.2970880795972	38.7857522534034
solea_v4.0_unigene334779	12.4668332588554	32.4950562413193	30.5753983830677	8.15930865155134	10.6594176159195	18.5497075994538
solea_v4.0_unigene334773	55.210261574931	36.1056180459104	61.1507967661353	83.9243175588138	55.4289716027811	74.1988303978153
solea_v4.0_unigene334772	32.0575712370567	28.8844944367283	13.1037421641719	31.4716190845552	27.7144858013906	33.726741089916
solea_v4.0_unigene187929	16.0287856185284	32.4950562413193	19.6556132462578	32.6372346062053	40.5057869404939	38.7857522534034
solea_v4.0_unigene17363	35.6195235967297	32.4950562413193	24.0235273009817	38.4653122144563	19.186951708655	26.9813928719328
solea_v4.0_unigene38421	185.221522702994	148.033033988232	211.843831654112	201.651485245483	144.968079576505	200.674109485
solea_v4.0_unigene42478	37.4004997765662	108.316854137731	61.1507967661353	82.7587020371636	57.560855125965	69.1398192343279
solea_v4.0_unigene31568	201.250308321523	158.864719402006	275.178585447609	276.250878631095	187.605750040182	237.773524683908
solea_v4.0_unigene31565	222.622022479561	238.297079103008	207.475917599388	263.429107892943	223.847769934308	286.677299264286
solea_v4.0_unigene31564	103.296618430516	75.8217978964118	85.1743240671171	109.567859035118	149.231846622872	101.180223269748
solea_v4.0_unigene31567	121.106380228881	101.095730528549	109.197851368099	150.364402292875	112.989826728746	145.024986686639
solea_v4.0_unigene31566	69.4580710136229	93.8746069193669	100.462023258651	65.2744692124107	83.1434574041717	84.3168527247901
solea_v4.0_unigene31561	365.100116866479	314.11887699942	340.697296268468	434.774589575521	260.089789828435	478.919723476808
solea_v4.0_unigene31560	256.460569896454	314.11887699942	321.041683022211	272.754032066145	285.672392106641	247.891547010883
solea_v4.0_unigene31563	64.1151424741134	86.6534833101849	89.542238121841	123.55524529492	83.1434574041717	102.866560324244
solea_v4.0_unigene31562	117.544427869208	86.6534833101849	102.645980286013	106.071012470167	78.8796903578039	82.6305156702943
solea_v4.0_unigene225240	53.4292853950945	36.1056180459104	34.9433124377916	37.2996966928061	66.0883892187006	35.4130781444118
solea_v4.0_unigene225246	73.0200233732959	50.5478652642745	34.9433124377916	79.261855472213	130.044894914217	52.2764486893699
solea_v4.0_unigene60282	106.858570790189	86.6534833101849	96.094109203927	111.899090078418	213.188352318389	84.3168527247901
solea_v4.0_unigene548279	124.668332588554	97.485168723958	161.612820024786	122.38962977327	144.968079576505	145.024986686639
solea_v4.0_unigene4197	55.210261574931	57.7689888734566	67.7026678482213	75.7650089072624	38.37390341731	70.8261562888237
solea_v4.0_unigene4196	28.4956188773838	43.3267416550924	41.4951835198775	30.306003562905	42.6376704636778	38.7857522534034
solea_v4.0_unigene4195	53.4292853950945	57.7689888734566	78.6224529850311	55.9495450392092	49.0333210332295	43.8447634168908
solea_v4.0_unigene4193	99.7346660708431	129.980224965277	176.90051921632	88.5867796454145	132.176778437401	74.1988303978153
solea_v4.0_unigene4192	130.011261128063	97.485168723958	111.381808395461	127.052091859871	149.231846622872	126.475279087185
solea_v4.0_unigene4191	74.8009995531324	104.70629233314	50.2310116293255	104.905396948517	110.857943205562	102.866560324244
solea_v4.0_unigene4190	119.325404049044	90.2640451147759	120.117636504909	75.7650089072624	72.4840397882523	106.239234433236
solea_v4.0_unigene4199	24.9336665177108	18.0528090229552	50.2310116293255	43.1277743010571	40.5057869404939	21.9223817084454
solea_v4.0_unigene4198	39.1814759564027	32.4950562413193	50.2310116293255	32.6372346062053	46.9014375100456	52.2764486893699
solea_v4.0_unigene183462	58.772213934604	61.3795506780476	74.2545389303072	59.4463916041597	98.0666420664589	50.5901116348741
solea_v4.0_unigene27794	135.354189667573	133.590786769868	161.612820024786	166.683019595977	102.330409112827	141.652312577647
solea_v4.0_unigene226128	67.6770948337864	14.4422472183641	21.8395702736198	32.6372346062053	81.0115738809878	20.2360446539496
solea_v4.0_unigene226129	40.9624521362391	14.4422472183641	37.1272694651536	23.3123104330038	66.0883892187006	26.9813928719328
solea_v4.0_unigene226122	40.9624521362391	54.1584270688655	34.9433124377916	41.9621587794069	55.4289716027811	37.0994151989076
solea_v4.0_unigene226123	53.4292853950945	61.3795506780476	39.3112264925156	24.477925954654	61.8246221723328	48.9037745803783
solea_v4.0_unigene226126	35.6195235967297	50.5478652642745	37.1272694651536	53.6183139959088	44.7695539868617	59.0217969073531
solea_v4.0_unigene226125	65.8961186539499	97.485168723958	67.7026678482213	50.1214674309582	98.0666420664589	59.0217969073531
solea_v4.0_unigene232342	14.2478094386919	28.8844944367283	30.5753983830677	37.2996966928061	38.37390341731	42.158426362395
solea_v4.0_unigene17088	32.0575712370567	25.2739326321373	24.0235273009817	33.8028501278555	36.2420198941261	38.7857522534034
solea_v4.0_unigene459915	112.201499329699	90.2640451147759	85.1743240671171	116.561552165019	100.198525589643	129.847953196177
solea_v4.0_unigene459913	81.9249042724783	72.2112360918207	89.542238121841	120.05839872997	83.1434574041717	118.043593814706
solea_v4.0_unigene459912	122.887356408717	101.095730528549	87.3582810944791	114.230321121719	93.8028750200912	119.729930869202
solea_v4.0_unigene459910	16.0287856185284	7.22112360918207	26.2074843283437	48.955851909308	31.9782528477583	35.4130781444118
solea_v4.0_unigene17085	436.339164059939	426.046292941742	430.239534390309	445.265129270373	413.585403497675	627.317384272438
solea_v4.0_unigene50181	167.41176090463	238.297079103008	246.787144091903	326.372346062054	204.660818225653	296.795321591261
solea_v4.0_unigene2734	413.186473722064	436.877978355515	340.697296268468	342.690963365156	462.618724530904	337.26741089916
solea_v4.0_unigene16440	32.0575712370567	54.1584270688655	41.4951835198775	37.2996966928061	44.7695539868617	64.0808080708405
solea_v4.0_unigene52336	154.944927645774	111.927415942322	170.348648134234	227.295026721787	166.286914808343	170.320042504076
solea_v4.0_unigene502736	16.0287856185284	28.8844944367283	19.6556132462578	41.9621587794069	31.9782528477583	26.9813928719328
solea_v4.0_unigene52334	658.961186539499	592.13213595293	574.3806981962	702.866159555065	473.278142146824	752.106326305128
solea_v4.0_unigene52332	156.725903825611	126.369663160686	170.348648134234	151.530017814525	70.3521562650684	195.615098321513
solea_v4.0_unigene52330	69.4580710136229	57.7689888734566	52.4149686566874	39.6309277361065	27.7144858013906	45.5311004713867
solea_v4.0_unigene7656	124.668332588554	97.485168723958	89.542238121841	46.6246208660076	78.8796903578039	64.0808080708405
solea_v4.0_unigene7651	16.0287856185284	18.0528090229552	13.1037421641719	36.1340811711559	44.7695539868617	15.1770334904622
solea_v4.0_unigene7650	37.4004997765662	21.6633708275462	56.7828827114114	45.4590053443575	61.8246221723328	59.0217969073531
solea_v4.0_unigene7653	55.210261574931	32.4950562413193	48.0470546019635	44.2933898227073	44.7695539868617	33.726741089916
solea_v4.0_unigene7659	226.183974839234	198.580899252507	218.395702736198	202.817100767133	185.473866516998	227.655502356933
solea_v4.0_unigene562961	105.077594610353	93.8746069193669	89.542238121841	97.911703818616	93.8028750200912	75.8851674523111
solea_v4.0_unigene56170	113.982475509535	79.4323597010028	98.2780662312889	89.7523951670647	125.78112786785	109.611908542227
solea_v4.0_unigene56173	103.296618430516	133.590786769868	91.726195149203	132.880169468122	174.814448901079	178.751727776555
solea_v4.0_unigene56177	192.34542742234	166.085843011188	209.65987462675	205.148331810434	181.210099470631	217.537480029958
solea_v4.0_unigene76768	30.2765950572202	61.3795506780476	43.6791405472395	44.2933898227073	38.37390341731	48.9037745803783
solea_v4.0_unigene76769	78.3629519128053	115.537977746913	78.6224529850311	89.7523951670647	49.0333210332295	74.1988303978153
solea_v4.0_unigene76762	35.6195235967297	32.4950562413193	19.6556132462578	44.2933898227073	29.8463693245745	37.0994151989076
solea_v4.0_unigene76761	48.0863568555851	68.6006742872297	63.3347537934973	76.9306244289126	51.1652045564134	65.7671451253363
solea_v4.0_unigene76767	51.6483092152581	75.8217978964118	69.8866248755832	87.4211641237643	95.934758543275	101.180223269748
solea_v4.0_unigene457769	203.031284501359	198.580899252507	264.258800310799	329.869192627004	345.36513075579	232.714513520421
solea_v4.0_unigene592588	58.772213934604	79.4323597010028	61.1507967661353	38.4653122144563	57.560855125965	18.5497075994538
solea_v4.0_unigene57994	64.1151424741134	57.7689888734566	72.0705819029452	83.9243175588138	68.2202727418845	94.4348750517649
solea_v4.0_unigene47043	108.639546970026	86.6534833101849	107.013894340737	94.4148572536655	78.8796903578039	91.0622009427733
solea_v4.0_unigene47042	89.0488089918242	101.095730528549	120.117636504909	155.026864379475	132.176778437401	104.55289737874
solea_v4.0_unigene47041	35.6195235967297	43.3267416550924	43.6791405472395	67.6057002557111	29.8463693245745	79.2578415613027
solea_v4.0_unigene47040	56.9912377547675	83.0429215055938	93.910152176565	69.9369312990115	89.5391079737234	62.3944710163447
solea_v4.0_unigene47047	78.3629519128053	79.4323597010028	65.5187108208593	102.574165905217	63.9565056955167	64.0808080708405
solea_v4.0_unigene47046	126.44930876839	151.643595792824	124.485550559633	51.2870829526084	155.627497192424	47.2174375258825
solea_v4.0_unigene47045	64.1151424741134	50.5478652642745	89.542238121841	57.1151605608594	46.9014375100456	50.5901116348741
solea_v4.0_unigene47044	30.2765950572202	43.3267416550924	37.1272694651536	39.6309277361065	23.4507187550228	42.158426362395
solea_v4.0_unigene75448	33.8385474168932	32.4950562413193	39.3112264925156	34.9684656495057	31.9782528477583	20.2360446539496
solea_v4.0_unigene75449	97.9536898910066	108.316854137731	139.773249751166	104.905396948517	49.0333210332295	82.6305156702943
solea_v4.0_unigene75442	24.9336665177108	10.8316854137731	28.3914413557057	29.1403880412548	34.1101363709422	21.9223817084454
solea_v4.0_unigene75443	60.5531901144405	86.6534833101849	126.669507586995	92.0836262103651	102.330409112827	106.239234433236
solea_v4.0_unigene186789	587.72213934604	624.627192194249	583.116526305648	772.803090854077	441.299889299065	826.305156702943
solea_v4.0_unigene693593	2094.42798748771	2379.36022922549	2111.88644545903	2038.66154736618	3255.3861399018	1814.49867063748
solea_v4.0_unigene693592	49.8673330354216	61.3795506780476	65.5187108208593	29.1403880412548	53.2970880795972	26.9813928719328
solea_v4.0_unigene693590	135.354189667573	140.81191037905	124.485550559633	138.708247076373	191.86951708655	156.82934606811
solea_v4.0_unigene3524	69.4580710136229	43.3267416550924	54.5989256840494	13.9873862598023	34.1101363709422	26.9813928719328
solea_v4.0_unigene33452	219.060070119888	220.244270080053	165.98073407951	174.842328247529	164.15503128516	231.028176465925
solea_v4.0_unigene33451	69.4580710136229	43.3267416550924	100.462023258651	69.9369312990115	63.9565056955167	52.2764486893699
solea_v4.0_unigene33454	167.41176090463	252.739326321373	207.475917599388	254.104183719742	174.814448901079	198.987772430505
solea_v4.0_unigene33458	101.51564225068	126.369663160686	131.037421641719	125.886476338221	125.78112786785	116.35725676021
solea_v4.0_unigene185018	33.8385474168932	68.6006742872297	37.1272694651536	40.7965432577567	38.37390341731	38.7857522534034
solea_v4.0_unigene185017	106.858570790189	108.316854137731	120.117636504909	101.408550383567	87.4072244505395	91.0622009427733
solea_v4.0_unigene185012	65.8961186539499	43.3267416550924	56.7828827114114	53.6183139959088	51.1652045564134	35.4130781444118
solea_v4.0_unigene564857	12.4668332588554	28.8844944367283	21.8395702736198	30.306003562905	12.7913011391033	40.4720893078992
solea_v4.0_unigene564851	146.040046746592	140.81191037905	126.669507586995	171.345481682578	98.0666420664589	168.63370544958
solea_v4.0_unigene429047	197.68835596185	241.907640907599	233.683401927731	200.485869723833	181.210099470631	217.537480029958
solea_v4.0_unigene546784	167.41176090463	148.033033988232	183.452390298406	185.33286794238	138.572429006953	129.847953196177
solea_v4.0_unigene546780	284.956188773838	346.613933240739	342.88125329583	326.372346062054	377.343383603548	281.618288100799
solea_v4.0_unigene546782	1545.88732409807	2039.96741959394	1539.68970429019	1425.54778297818	2102.03715385932	1332.20627305168
solea_v4.0_unigene333369	33.8385474168932	32.4950562413193	28.3914413557057	44.2933898227073	36.2420198941261	48.9037745803783
solea_v4.0_unigene281005	181.659570343321	176.917528424961	152.876991915338	158.523710944426	268.61732392117	131.534290250673
solea_v4.0_unigene281002	58.772213934604	68.6006742872297	72.0705819029452	74.5993933856122	57.560855125965	70.8261562888237
solea_v4.0_unigene281000	46.3053806757486	68.6006742872297	43.6791405472395	59.4463916041597	66.0883892187006	80.9441786157985
solea_v4.0_unigene281001	39.1814759564027	54.1584270688655	26.2074843283437	44.2933898227073	40.5057869404939	42.158426362395
solea_v4.0_unigene188534	210.155189220705	187.749213838734	218.395702736198	177.173559290829	155.627497192424	177.065390722059
solea_v4.0_unigene188535	236.869831918252	339.392809631557	244.603187064541	224.963795678487	204.660818225653	212.478468866471
solea_v4.0_unigene188530	46.3053806757486	14.4422472183641	45.8630975746015	37.2996966928061	23.4507187550228	42.158426362395
solea_v4.0_unigene188531	26.7146426975473	39.7161798505014	37.1272694651536	44.2933898227073	36.2420198941261	23.6087187629412
solea_v4.0_unigene6681	26.7146426975473	18.0528090229552	21.8395702736198	30.306003562905	46.9014375100456	32.0404040354202
solea_v4.0_unigene19422	124.668332588554	108.316854137731	124.485550559633	150.364402292875	149.231846622872	145.024986686639
solea_v4.0_unigene19426	525.387973051763	574.079326929975	432.423491417671	525.692600264236	360.288315418077	470.488038204329
solea_v4.0_unigene19427	80.1439280926418	97.485168723958	67.7026678482213	99.0773193402662	49.0333210332295	94.4348750517649
solea_v4.0_unigene502246	92.6107613514972	101.095730528549	91.726195149203	117.727167686669	70.3521562650684	146.711323741135
solea_v4.0_unigene336252	69.4580710136229	101.095730528549	82.9903670397551	66.4400847340609	98.0666420664589	69.1398192343279
solea_v4.0_unigene336251	87.2678328119877	43.3267416550924	89.542238121841	88.5867796454145	106.594176159194	74.1988303978153
solea_v4.0_unigene224014	35.6195235967297	32.4950562413193	26.2074843283437	18.6498483464031	38.37390341731	11.8043593814706
solea_v4.0_unigene224015	40.9624521362391	36.1056180459104	41.4951835198775	26.8091569979544	36.2420198941261	15.1770334904622
solea_v4.0_unigene224016	33.8385474168932	32.4950562413193	28.3914413557057	25.6435414763042	21.3188352318389	37.0994151989076
solea_v4.0_unigene224019	40.9624521362391	10.8316854137731	37.1272694651536	37.2996966928061	29.8463693245745	47.2174375258825
solea_v4.0_unigene11454	90.8297851716607	101.095730528549	124.485550559633	128.217707381521	115.12171025193	123.102604978194
solea_v4.0_unigene231312	37.4004997765662	57.7689888734566	48.0470546019635	75.7650089072624	72.4840397882523	72.5124933433195
solea_v4.0_unigene326480	65.8961186539499	50.5478652642745	58.9668397387734	34.9684656495057	23.4507187550228	45.5311004713867
solea_v4.0_unigene19681	117.544427869208	79.4323597010028	122.301593532271	120.05839872997	74.6159233114361	104.55289737874
solea_v4.0_unigene326486	160.287856185284	122.759101356095	124.485550559633	155.026864379475	98.0666420664589	136.59330141416
solea_v4.0_unigene19687	69.4580710136229	83.0429215055938	78.6224529850311	104.905396948517	104.462292636011	91.0622009427733
solea_v4.0_unigene30391	58.772213934604	93.8746069193669	52.4149686566874	62.9432381691103	51.1652045564134	52.2764486893699
solea_v4.0_unigene30390	162.06883236512	137.201348574459	107.013894340737	129.383322903171	125.78112786785	139.965975523152
solea_v4.0_unigene30393	42.7434283160756	75.8217978964118	50.2310116293255	36.1340811711559	70.3521562650684	21.9223817084454
solea_v4.0_unigene30392	103.296618430516	129.980224965277	104.829937313375	132.880169468122	89.5391079737234	102.866560324244
solea_v4.0_unigene30395	176.316641803812	191.359775643325	216.211745708836	249.441721633141	221.715886411125	252.95055817437
solea_v4.0_unigene30394	927.888589694809	1184.26427190586	1142.20952531031	941.817341493354	861.280943366291	856.659223683867
solea_v4.0_unigene30397	283.175212594001	148.033033988232	207.475917599388	245.94487506819	275.012974490722	322.090377408698
solea_v4.0_unigene30396	133.573213487736	216.633708275462	133.221378669081	134.045784989772	151.363730146056	151.770334904622
solea_v4.0_unigene30399	169.192737084466	173.30696662037	126.669507586995	80.4274709938632	98.0666420664589	86.0031897792859
solea_v4.0_unigene30398	170.973713264303	231.075955493826	209.65987462675	242.44802850324	179.078215947447	278.245613991807
solea_v4.0_unigene19688	96.1727137111702	104.70629233314	133.221378669081	129.383322903171	183.341982993815	94.4348750517649
solea_v4.0_unigene326489	99.7346660708431	75.8217978964118	80.8064100123931	110.733474556768	51.1652045564134	94.4348750517649
solea_v4.0_unigene15329	509.359187433235	462.151910987653	497.942202238531	558.329834870441	554.289716027811	590.217969073531
solea_v4.0_unigene15328	101.51564225068	64.9901124826387	78.6224529850311	114.230321121719	63.9565056955167	86.0031897792859
solea_v4.0_unigene15325	99.7346660708431	119.148539551504	85.1743240671171	57.1151605608594	98.0666420664589	72.5124933433195
solea_v4.0_unigene15324	56.9912377547675	68.6006742872297	58.9668397387734	65.2744692124107	51.1652045564134	59.0217969073531
solea_v4.0_unigene15327	267.146426975473	259.960449930555	268.626714365523	257.601030284692	189.737633563366	269.813928719328
solea_v4.0_unigene15326	204.812260681196	191.359775643325	161.612820024786	128.217707381521	185.473866516998	129.847953196177
solea_v4.0_unigene15321	56.9912377547675	83.0429215055938	89.542238121841	58.2807760825096	108.726059682378	53.9627857438657
solea_v4.0_unigene15320	69.4580710136229	64.9901124826387	56.7828827114114	80.4274709938632	68.2202727418845	82.6305156702943
solea_v4.0_unigene15323	55.210261574931	79.4323597010028	69.8866248755832	69.9369312990115	74.6159233114361	72.5124933433195
solea_v4.0_unigene15322	67.6770948337864	39.7161798505014	65.5187108208593	54.783929517559	38.37390341731	55.6491227983615
solea_v4.0_unigene27799	213.717141580378	166.085843011188	141.957206778528	128.217707381521	147.099963099688	131.534290250673
solea_v4.0_unigene7089	30.2765950572202	36.1056180459104	41.4951835198775	23.3123104330038	31.9782528477583	30.3540669809244
solea_v4.0_unigene6683	62.334166294277	46.9373034596835	87.3582810944791	61.7776226474601	76.74780683462	80.9441786157985
solea_v4.0_unigene535926	65.8961186539499	43.3267416550924	54.5989256840494	46.6246208660076	72.4840397882523	33.726741089916
solea_v4.0_unigene43644	37.4004997765662	32.4950562413193	45.8630975746015	25.6435414763042	14.9231846622872	18.5497075994538
solea_v4.0_unigene228488	58.772213934604	3.61056180459104	34.9433124377916	19.8154638680532	42.6376704636778	21.9223817084454
solea_v4.0_unigene183892	53.4292853950945	61.3795506780476	52.4149686566874	58.2807760825096	72.4840397882523	62.3944710163447
solea_v4.0_unigene95956	53.4292853950945	25.2739326321373	34.9433124377916	37.2996966928061	34.1101363709422	43.8447634168908
solea_v4.0_unigene29850	48.0863568555851	25.2739326321373	32.7593554104296	25.6435414763042	34.1101363709422	37.0994151989076
solea_v4.0_unigene95957	51.6483092152581	46.9373034596835	63.3347537934973	13.9873862598023	38.37390341731	13.4906964359664
solea_v4.0_unigene186980	53.4292853950945	79.4323597010028	52.4149686566874	65.2744692124107	61.8246221723328	52.2764486893699
solea_v4.0_unigene100736	39.1814759564027	50.5478652642745	45.8630975746015	90.9180106887149	57.560855125965	53.9627857438657
solea_v4.0_unigene511198	51.6483092152581	28.8844944367283	39.3112264925156	46.6246208660076	10.6594176159195	40.4720893078992
solea_v4.0_unigene49735	167.41176090463	151.643595792824	111.381808395461	193.492176593932	110.857943205562	205.733120648488
solea_v4.0_unigene183346	24.9336665177108	46.9373034596835	19.6556132462578	29.1403880412548	42.6376704636778	35.4130781444118
solea_v4.0_unigene183344	23.1526903378743	25.2739326321373	37.1272694651536	34.9684656495057	34.1101363709422	28.6677299264286
solea_v4.0_unigene183345	17.8097617983648	36.1056180459104	26.2074843283437	32.6372346062053	38.37390341731	38.7857522534034
solea_v4.0_unigene183342	28.4956188773838	39.7161798505014	30.5753983830677	34.9684656495057	87.4072244505395	33.726741089916
solea_v4.0_unigene183343	37.4004997765662	18.0528090229552	24.0235273009817	27.9747725196046	61.8246221723328	37.0994151989076
solea_v4.0_unigene183341	101.51564225068	57.7689888734566	82.9903670397551	54.783929517559	59.6927386491489	60.7081339618489
solea_v4.0_unigene280604	691.018757776556	696.83842828607	556.909041977304	511.705214004434	575.60855125965	456.997341768362
solea_v4.0_unigene108529	60.5531901144405	32.4950562413193	41.4951835198775	47.7902363876578	42.6376704636778	38.7857522534034
solea_v4.0_unigene108528	83.7058804523148	75.8217978964118	100.462023258651	53.6183139959088	87.4072244505395	21.9223817084454
solea_v4.0_unigene46211	121.106380228881	122.759101356095	120.117636504909	137.542631554723	100.198525589643	101.180223269748
solea_v4.0_unigene46210	256.460569896454	209.41258466628	148.509077860614	155.026864379475	358.156431894894	131.534290250673
solea_v4.0_unigene46213	108.639546970026	93.8746069193669	131.037421641719	109.567859035118	85.2753409273556	111.298245596723
solea_v4.0_unigene46212	35.6195235967297	36.1056180459104	26.2074843283437	34.9684656495057	19.186951708655	26.9813928719328
solea_v4.0_unigene46215	17.8097617983648	28.8844944367283	19.6556132462578	30.306003562905	21.3188352318389	37.0994151989076
solea_v4.0_unigene46214	594.846044065386	545.194832493246	460.814932773377	473.239901789978	392.266568265836	507.587453403236
solea_v4.0_unigene46217	53.4292853950945	46.9373034596835	58.9668397387734	58.2807760825096	29.8463693245745	57.3354598528573
solea_v4.0_unigene46216	97.9536898910066	97.485168723958	109.197851368099	104.905396948517	100.198525589643	112.984582651219
solea_v4.0_unigene46219	156.725903825611	202.191461057098	179.084476243682	200.485869723833	176.946332424263	188.86975010353
solea_v4.0_unigene188046	108.639546970026	140.81191037905	93.910152176565	82.7587020371636	63.9565056955167	79.2578415613027
solea_v4.0_unigene188041	106.858570790189	115.537977746913	113.565765422823	142.205093641323	127.913011391033	116.35725676021
solea_v4.0_unigene457214	183.440546523158	144.422472183641	181.268433271044	229.626257765088	200.397051179286	187.183413049034
solea_v4.0_unigene457215	64.1151424741134	75.8217978964118	82.9903670397551	97.911703818616	93.8028750200912	89.3758638882775
solea_v4.0_unigene457212	203.031284501359	166.085843011188	170.348648134234	248.276106111491	234.507187550228	278.245613991807
solea_v4.0_unigene457213	39.1814759564027	50.5478652642745	48.0470546019635	37.2996966928061	57.560855125965	37.0994151989076
solea_v4.0_unigene442606	73.0200233732959	61.3795506780476	72.0705819029452	68.7713157773613	29.8463693245745	69.1398192343279
solea_v4.0_unigene572788	73.0200233732959	64.9901124826387	69.8866248755832	54.783929517559	66.0883892187006	82.6305156702943
solea_v4.0_unigene572789	64.1151424741134	50.5478652642745	89.542238121841	80.4274709938632	42.6376704636778	97.8075491607565
solea_v4.0_unigene14974	87.2678328119877	36.1056180459104	63.3347537934973	53.6183139959088	89.5391079737234	40.4720893078992
solea_v4.0_unigene512735	78.3629519128053	61.3795506780476	85.1743240671171	107.236627991818	53.2970880795972	106.239234433236
solea_v4.0_unigene590682	42.7434283160756	39.7161798505014	21.8395702736198	45.4590053443575	31.9782528477583	35.4130781444118
solea_v4.0_unigene94731	48.0863568555851	54.1584270688655	45.8630975746015	41.9621587794069	42.6376704636778	26.9813928719328
solea_v4.0_unigene94733	105.077594610353	115.537977746913	85.1743240671171	109.567859035118	187.605750040182	109.611908542227
solea_v4.0_unigene94732	103.296618430516	115.537977746913	104.829937313375	104.905396948517	170.550681854711	101.180223269748
solea_v4.0_unigene231489	90.8297851716607	79.4323597010028	54.5989256840494	66.4400847340609	78.8796903578039	55.6491227983615
solea_v4.0_unigene231485	44.5244044959121	43.3267416550924	32.7593554104296	19.8154638680532	93.8028750200912	13.4906964359664
solea_v4.0_unigene231484	39.1814759564027	28.8844944367283	30.5753983830677	47.7902363876578	40.5057869404939	25.295055817437
solea_v4.0_unigene283133	8.90488089918242	21.6633708275462	10.9197851368099	30.306003562905	34.1101363709422	23.6087187629412
solea_v4.0_unigene283135	32.0575712370567	32.4950562413193	30.5753983830677	59.4463916041597	25.5826022782067	55.6491227983615
solea_v4.0_unigene414403	65.8961186539499	101.095730528549	91.726195149203	79.261855472213	66.0883892187006	94.4348750517649
solea_v4.0_unigene48148	19.5907379782013	46.9373034596835	30.5753983830677	26.8091569979544	25.5826022782067	5.05901116348741
solea_v4.0_unigene330373	26.7146426975473	25.2739326321373	32.7593554104296	38.4653122144563	31.9782528477583	32.0404040354202
solea_v4.0_unigene330372	78.3629519128053	61.3795506780476	61.1507967661353	36.1340811711559	102.330409112827	43.8447634168908
solea_v4.0_unigene330371	19.5907379782013	21.6633708275462	30.5753983830677	24.477925954654	36.2420198941261	28.6677299264286
solea_v4.0_unigene565603	33.8385474168932	14.4422472183641	26.2074843283437	22.1466949113536	36.2420198941261	32.0404040354202
solea_v4.0_unigene95985	71.2390471934594	68.6006742872297	82.9903670397551	46.6246208660076	46.9014375100456	33.726741089916
solea_v4.0_unigene20730	106.858570790189	176.917528424961	122.301593532271	159.689326466076	149.231846622872	185.497075994538
solea_v4.0_unigene95984	187.002498882831	115.537977746913	98.2780662312889	34.9684656495057	159.891264238792	18.5497075994538
solea_v4.0_unigene60837	117.544427869208	104.70629233314	93.910152176565	101.408550383567	149.231846622872	101.180223269748
solea_v4.0_unigene60836	64.1151424741134	28.8844944367283	58.9668397387734	80.4274709938632	89.5391079737234	57.3354598528573
solea_v4.0_unigene60832	99.7346660708431	104.70629233314	102.645980286013	144.536324684624	89.5391079737234	134.906964359664
solea_v4.0_unigene20129	138.916142027246	97.485168723958	89.542238121841	87.4211641237643	202.52893470247	86.0031897792859
solea_v4.0_unigene20128	194.126403602177	187.749213838734	165.98073407951	146.867555727924	164.15503128516	153.456671959118
solea_v4.0_unigene20123	90.8297851716607	79.4323597010028	58.9668397387734	51.2870829526084	110.857943205562	74.1988303978153
solea_v4.0_unigene20127	222.622022479561	296.066067976465	257.706929228713	222.632564635186	247.298488689331	290.049973373278
solea_v4.0_unigene20126	76.5819757329688	39.7161798505014	69.8866248755832	61.7776226474601	59.6927386491489	55.6491227983615
solea_v4.0_unigene20124	293.86106967302	231.075955493826	192.188218407854	52.4526984742586	185.473866516998	43.8447634168908
solea_v4.0_unigene20636	37.4004997765662	36.1056180459104	56.7828827114114	55.9495450392092	34.1101363709422	32.0404040354202
solea_v4.0_unigene20634	53.4292853950945	79.4323597010028	50.2310116293255	71.1025468206617	40.5057869404939	40.4720893078992
solea_v4.0_unigene335428	24.9336665177108	79.4323597010028	61.1507967661353	27.9747725196046	108.726059682378	16.863370544958
solea_v4.0_unigene20638	32.0575712370567	36.1056180459104	37.1272694651536	54.783929517559	23.4507187550228	37.0994151989076
solea_v4.0_unigene503413	12.4668332588554	46.9373034596835	34.9433124377916	18.6498483464031	14.9231846622872	21.9223817084454
solea_v4.0_unigene575845	51.6483092152581	68.6006742872297	56.7828827114114	65.2744692124107	38.37390341731	64.0808080708405
solea_v4.0_unigene283909	156.725903825611	122.759101356095	174.716562188958	194.657792115582	98.0666420664589	128.161616141681
solea_v4.0_unigene5518	56.9912377547675	28.8844944367283	30.5753983830677	31.4716190845552	38.37390341731	28.6677299264286
solea_v4.0_unigene440888	195.907379782013	223.854831884644	181.268433271044	212.142024940335	221.715886411125	204.046783593992
solea_v4.0_unigene182766	46.3053806757486	46.9373034596835	48.0470546019635	57.1151605608594	34.1101363709422	38.7857522534034
solea_v4.0_unigene182765	53.4292853950945	72.2112360918207	76.4384959576692	85.089933080464	72.4840397882523	89.3758638882775
solea_v4.0_unigene182768	48.0863568555851	83.0429215055938	74.2545389303072	73.433777863962	72.4840397882523	59.0217969073531
solea_v4.0_unigene414585	137.135165847409	137.201348574459	128.853464614357	177.173559290829	185.473866516998	172.006379558572
solea_v4.0_unigene36402	58.772213934604	108.316854137731	76.4384959576692	66.4400847340609	51.1652045564134	70.8261562888237
solea_v4.0_unigene36401	30.2765950572202	32.4950562413193	21.8395702736198	43.1277743010571	25.5826022782067	47.2174375258825
solea_v4.0_unigene36400	48.0863568555851	83.0429215055938	45.8630975746015	46.6246208660076	68.2202727418845	30.3540669809244
solea_v4.0_unigene36407	37.4004997765662	54.1584270688655	54.5989256840494	75.7650089072624	93.8028750200912	65.7671451253363
solea_v4.0_unigene36404	90.8297851716607	90.2640451147759	104.829937313375	110.733474556768	93.8028750200912	112.984582651219
solea_v4.0_unigene190410	21.3717141580378	28.8844944367283	28.3914413557057	22.1466949113536	31.9782528477583	32.0404040354202
solea_v4.0_unigene534999	97.9536898910066	86.6534833101849	69.8866248755832	89.7523951670647	72.4840397882523	70.8261562888237
solea_v4.0_unigene534997	33.8385474168932	39.7161798505014	34.9433124377916	32.6372346062053	27.7144858013906	37.0994151989076
solea_v4.0_unigene534996	35.6195235967297	28.8844944367283	32.7593554104296	40.7965432577567	19.186951708655	35.4130781444118
solea_v4.0_unigene534990	231.526903378743	93.8746069193669	113.565765422823	82.7587020371636	257.957906305251	67.4534821798321
solea_v4.0_unigene534993	56.9912377547675	64.9901124826387	58.9668397387734	65.2744692124107	40.5057869404939	60.7081339618489
solea_v4.0_unigene534992	37.4004997765662	68.6006742872297	48.0470546019635	59.4463916041597	38.37390341731	50.5901116348741
solea_v4.0_unigene40577	69.4580710136229	57.7689888734566	67.7026678482213	59.4463916041597	61.8246221723328	72.5124933433195
solea_v4.0_unigene329731	65.8961186539499	93.8746069193669	69.8866248755832	72.2681623423118	78.8796903578039	55.6491227983615
solea_v4.0_unigene329732	49.8673330354216	21.6633708275462	37.1272694651536	23.3123104330038	31.9782528477583	5.05901116348741
solea_v4.0_unigene98638	39.1814759564027	28.8844944367283	24.0235273009817	39.6309277361065	14.9231846622872	38.7857522534034
solea_v4.0_unigene98634	146.040046746592	122.759101356095	128.853464614357	90.9180106887149	112.989826728746	67.4534821798321
solea_v4.0_unigene98635	105.077594610353	79.4323597010028	102.645980286013	72.2681623423118	91.6709914969073	38.7857522534034
solea_v4.0_unigene98637	130.011261128063	93.8746069193669	98.2780662312889	75.7650089072624	127.913011391033	67.4534821798321
solea_v4.0_unigene98631	44.5244044959121	36.1056180459104	58.9668397387734	38.4653122144563	21.3188352318389	59.0217969073531
solea_v4.0_unigene229897	55.210261574931	57.7689888734566	58.9668397387734	54.783929517559	89.5391079737234	64.0808080708405
solea_v4.0_unigene229896	53.4292853950945	32.4950562413193	19.6556132462578	23.3123104330038	49.0333210332295	15.1770334904622
solea_v4.0_unigene186134	92.6107613514972	119.148539551504	120.117636504909	134.045784989772	115.12171025193	114.670919705715
solea_v4.0_unigene186135	21.3717141580378	39.7161798505014	39.3112264925156	25.6435414763042	34.1101363709422	13.4906964359664
solea_v4.0_unigene186132	14.2478094386919	7.22112360918207	24.0235273009817	36.1340811711559	25.5826022782067	38.7857522534034
solea_v4.0_unigene186133	119.325404049044	93.8746069193669	115.749722450185	121.22401425162	81.0115738809878	148.397660795631
solea_v4.0_unigene186131	35.6195235967297	25.2739326321373	26.2074843283437	22.1466949113536	40.5057869404939	35.4130781444118
solea_v4.0_unigene186139	21.3717141580378	32.4950562413193	17.4716562188958	36.1340811711559	44.7695539868617	43.8447634168908
solea_v4.0_unigene93369	242.212760457762	281.623820758101	268.626714365523	284.410187282647	191.86951708655	337.26741089916
solea_v4.0_unigene573094	56.9912377547675	39.7161798505014	48.0470546019635	38.4653122144563	40.5057869404939	45.5311004713867
solea_v4.0_unigene413178	83.7058804523148	97.485168723958	76.4384959576692	80.4274709938632	100.198525589643	91.0622009427733
solea_v4.0_unigene40520	179.878594163485	198.580899252507	148.509077860614	174.842328247529	162.023147761976	165.261031340589
solea_v4.0_unigene40523	49.8673330354216	43.3267416550924	45.8630975746015	54.783929517559	34.1101363709422	52.2764486893699
solea_v4.0_unigene40522	73.0200233732959	79.4323597010028	72.0705819029452	66.4400847340609	87.4072244505395	80.9441786157985
solea_v4.0_unigene40525	60.5531901144405	75.8217978964118	78.6224529850311	61.7776226474601	55.4289716027811	67.4534821798321
solea_v4.0_unigene40524	74.8009995531324	104.70629233314	87.3582810944791	120.05839872997	85.2753409273556	158.515683122605
solea_v4.0_unigene40526	92.6107613514972	148.033033988232	128.853464614357	151.530017814525	72.4840397882523	126.475279087185
solea_v4.0_unigene510128	30.2765950572202	18.0528090229552	34.9433124377916	20.9810793897034	10.6594176159195	25.295055817437
solea_v4.0_unigene510120	55.210261574931	43.3267416550924	21.8395702736198	58.2807760825096	46.9014375100456	43.8447634168908
solea_v4.0_unigene510121	83.7058804523148	101.095730528549	91.726195149203	117.727167686669	117.253593775114	119.729930869202
solea_v4.0_unigene413170	85.4868566321513	57.7689888734566	26.2074843283437	24.477925954654	110.857943205562	18.5497075994538
solea_v4.0_unigene508343	687.456805416883	949.577754607442	810.248057151293	779.796783983978	1004.11713941961	637.435406599413
solea_v4.0_unigene508342	416.748426081737	602.963821366703	465.182846828101	420.787203315719	556.421599550995	355.817118498614
solea_v4.0_unigene508341	1732.8898229809	2498.508768777	1766.82123513584	909.180106887149	1844.07924755406	679.593832961808
solea_v4.0_unigene508340	468.396735296995	371.887865872877	266.442757338161	106.071012470167	641.696940478351	48.9037745803783
solea_v4.0_unigene508345	26.7146426975473	39.7161798505014	34.9433124377916	41.9621587794069	29.8463693245745	35.4130781444118
solea_v4.0_unigene508344	96.1727137111702	93.8746069193669	78.6224529850311	90.9180106887149	89.5391079737234	89.3758638882775
solea_v4.0_unigene508348	48.0863568555851	32.4950562413193	28.3914413557057	39.6309277361065	55.4289716027811	45.5311004713867
solea_v4.0_unigene331748	78.3629519128053	144.422472183641	128.853464614357	89.7523951670647	102.330409112827	55.6491227983615
solea_v4.0_unigene331740	32.0575712370567	72.2112360918207	32.7593554104296	38.4653122144563	12.7913011391033	40.4720893078992
solea_v4.0_unigene331742	44.5244044959121	39.7161798505014	50.2310116293255	47.7902363876578	70.3521562650684	40.4720893078992
solea_v4.0_unigene331745	92.6107613514972	104.70629233314	87.3582810944791	93.2492417320153	78.8796903578039	107.925571487731
solea_v4.0_unigene331747	55.210261574931	75.8217978964118	72.0705819029452	73.433777863962	93.8028750200912	53.9627857438657
solea_v4.0_unigene331746	24.9336665177108	32.4950562413193	39.3112264925156	41.9621587794069	31.9782528477583	33.726741089916
solea_v4.0_unigene50719	265.365450795636	169.696404815779	117.933679477547	129.383322903171	296.331809722561	133.220627305168
solea_v4.0_unigene50718	349.071331247951	314.11887699942	441.159319527119	349.684656495057	405.057869404939	440.133971223404
solea_v4.0_unigene189211	119.325404049044	75.8217978964118	78.6224529850311	37.2996966928061	76.74780683462	33.726741089916
solea_v4.0_unigene45467	130.011261128063	169.696404815779	196.556132462578	164.351788552677	164.15503128516	166.947368395084
solea_v4.0_unigene45461	21.3717141580378	50.5478652642745	50.2310116293255	34.9684656495057	17.0550681854711	28.6677299264286
solea_v4.0_unigene47092	115.763451689371	151.643595792824	113.565765422823	150.364402292875	76.74780683462	138.279638468656
solea_v4.0_unigene416233	49.8673330354216	57.7689888734566	74.2545389303072	78.0962399505628	46.9014375100456	75.8851674523111
solea_v4.0_unigene456606	35.6195235967297	39.7161798505014	41.4951835198775	60.6120071258099	95.934758543275	65.7671451253363
solea_v4.0_unigene467713	23.1526903378743	7.22112360918207	39.3112264925156	44.2933898227073	25.5826022782067	55.6491227983615
solea_v4.0_unigene95345	49.8673330354216	83.0429215055938	69.8866248755832	40.7965432577567	61.8246221723328	37.0994151989076
solea_v4.0_unigene95348	46.3053806757486	21.6633708275462	30.5753983830677	19.8154638680532	36.2420198941261	15.1770334904622
solea_v4.0_unigene413340	2995.60193448497	2382.97079103008	1895.6746997502	1071.20066439653	1447.54891224186	1342.32429537866
solea_v4.0_unigene413349	33.8385474168932	72.2112360918207	39.3112264925156	20.9810793897034	66.0883892187006	20.2360446539496
solea_v4.0_unigene42786	80.1439280926418	79.4323597010028	56.7828827114114	46.6246208660076	110.857943205562	47.2174375258825
solea_v4.0_unigene42785	106.858570790189	68.6006742872297	82.9903670397551	81.5930865155134	117.253593775114	84.3168527247901
solea_v4.0_unigene282189	35.6195235967297	25.2739326321373	17.4716562188958	32.6372346062053	14.9231846622872	35.4130781444118
solea_v4.0_unigene42780	33.8385474168932	25.2739326321373	32.7593554104296	31.4716190845552	25.5826022782067	21.9223817084454
solea_v4.0_unigene282180	39.1814759564027	18.0528090229552	43.6791405472395	41.9621587794069	72.4840397882523	52.2764486893699
solea_v4.0_unigene282181	58.772213934604	54.1584270688655	72.0705819029452	54.783929517559	104.462292636011	53.9627857438657
solea_v4.0_unigene282186	170.973713264303	129.980224965277	161.612820024786	117.727167686669	183.341982993815	143.338649632143
solea_v4.0_unigene282187	56.9912377547675	39.7161798505014	24.0235273009817	34.9684656495057	63.9565056955167	23.6087187629412
solea_v4.0_unigene42788	51.6483092152581	32.4950562413193	37.1272694651536	55.9495450392092	46.9014375100456	33.726741089916
solea_v4.0_unigene31879	126.44930876839	162.475281206597	124.485550559633	194.657792115582	91.6709914969073	198.987772430505
solea_v4.0_unigene31878	254.679593716617	220.244270080053	224.947573818284	236.619950894989	213.188352318389	261.382243446849
solea_v4.0_unigene31877	96.1727137111702	72.2112360918207	85.1743240671171	111.899090078418	66.0883892187006	102.866560324244
solea_v4.0_unigene31876	236.869831918252	267.181573539737	242.419230037179	234.288719851688	257.957906305251	227.655502356933
solea_v4.0_unigene31875	229.745927198907	169.696404815779	270.810671392885	250.607337154791	153.49561366924	220.91015413895
solea_v4.0_unigene31874	113.982475509535	119.148539551504	85.1743240671171	61.7776226474601	91.6709914969073	69.1398192343279
solea_v4.0_unigene31873	48.0863568555851	28.8844944367283	30.5753983830677	18.6498483464031	38.37390341731	26.9813928719328
solea_v4.0_unigene31872	165.630784724793	202.191461057098	216.211745708836	261.097876849643	287.804275629825	242.832535847395
solea_v4.0_unigene11202	62.334166294277	119.148539551504	141.957206778528	78.0962399505628	63.9565056955167	86.0031897792859
solea_v4.0_unigene509474	32.0575712370567	28.8844944367283	52.4149686566874	38.4653122144563	29.8463693245745	33.726741089916
solea_v4.0_unigene26472	24.9336665177108	36.1056180459104	30.5753983830677	22.1466949113536	19.186951708655	28.6677299264286
solea_v4.0_unigene326007	46.3053806757486	32.4950562413193	37.1272694651536	32.6372346062053	42.6376704636778	40.4720893078992
solea_v4.0_unigene72766	26.7146426975473	39.7161798505014	24.0235273009817	44.2933898227073	14.9231846622872	30.3540669809244
solea_v4.0_unigene72767	222.622022479561	259.960449930555	259.890886256075	284.410187282647	283.540508583457	271.500265773824
solea_v4.0_unigene690602	62.334166294277	72.2112360918207	78.6224529850311	60.6120071258099	29.8463693245745	79.2578415613027
solea_v4.0_unigene72769	110.420523149862	137.201348574459	113.565765422823	90.9180106887149	106.594176159194	101.180223269748
solea_v4.0_unigene190162	56.9912377547675	79.4323597010028	58.9668397387734	104.905396948517	57.560855125965	97.8075491607565
solea_v4.0_unigene190164	37.4004997765662	43.3267416550924	45.8630975746015	47.7902363876578	49.0333210332295	45.5311004713867
solea_v4.0_unigene190165	78.3629519128053	64.9901124826387	135.405335696443	90.9180106887149	100.198525589643	91.0622009427733
solea_v4.0_unigene534605	26.7146426975473	25.2739326321373	43.6791405472395	45.4590053443575	44.7695539868617	42.158426362395
solea_v4.0_unigene534607	65.8961186539499	57.7689888734566	78.6224529850311	89.7523951670647	76.74780683462	77.5715045068069
solea_v4.0_unigene534601	32.0575712370567	39.7161798505014	28.3914413557057	29.1403880412548	49.0333210332295	18.5497075994538
solea_v4.0_unigene534600	101.51564225068	115.537977746913	141.957206778528	141.039478119673	102.330409112827	145.024986686639
solea_v4.0_unigene534603	103.296618430516	93.8746069193669	63.3347537934973	68.7713157773613	123.649244344666	69.1398192343279
solea_v4.0_unigene534609	69.4580710136229	86.6534833101849	76.4384959576692	101.408550383567	59.6927386491489	136.59330141416
solea_v4.0_unigene534608	2712.42672189097	3986.0602322685	4046.87237170174	4796.50787159054	3406.74987004786	3674.52844174635
solea_v4.0_unigene38479	32.0575712370567	21.6633708275462	50.2310116293255	20.9810793897034	23.4507187550228	50.5901116348741
solea_v4.0_unigene66312	331.261569449586	512.699776251927	345.065210323192	388.149968709514	490.333210332295	460.370015877354
solea_v4.0_unigene66314	26.7146426975473	75.8217978964118	19.6556132462578	36.1340811711559	49.0333210332295	45.5311004713867
solea_v4.0_unigene66315	21.3717141580378	46.9373034596835	30.5753983830677	26.8091569979544	19.186951708655	16.863370544958
solea_v4.0_unigene413758	185.221522702994	133.590786769868	102.645980286013	102.574165905217	277.144858013906	69.1398192343279
solea_v4.0_unigene282979	85.4868566321513	97.485168723958	122.301593532271	114.230321121719	115.12171025193	129.847953196177
solea_v4.0_unigene282978	163.849808544957	158.864719402006	170.348648134234	185.33286794238	134.308661960585	163.574694286093
solea_v4.0_unigene282970	83.7058804523148	83.0429215055938	63.3347537934973	53.6183139959088	46.9014375100456	25.295055817437
solea_v4.0_unigene24694	60.5531901144405	68.6006742872297	65.5187108208593	100.242934861916	42.6376704636778	64.0808080708405
solea_v4.0_unigene24697	33.8385474168932	36.1056180459104	24.0235273009817	22.1466949113536	46.9014375100456	18.5497075994538
solea_v4.0_unigene24696	160.287856185284	108.316854137731	98.2780662312889	106.071012470167	134.308661960585	91.0622009427733
solea_v4.0_unigene24699	69.4580710136229	57.7689888734566	30.5753983830677	38.4653122144563	46.9014375100456	53.9627857438657
solea_v4.0_unigene24698	71.2390471934594	57.7689888734566	37.1272694651536	38.4653122144563	59.6927386491489	43.8447634168908
solea_v4.0_unigene73544	21.3717141580378	28.8844944367283	28.3914413557057	29.1403880412548	21.3188352318389	32.0404040354202
solea_v4.0_unigene233756	33.8385474168932	32.4950562413193	30.5753983830677	31.4716190845552	23.4507187550228	21.9223817084454
solea_v4.0_unigene339159	28.4956188773838	39.7161798505014	48.0470546019635	71.1025468206617	27.7144858013906	69.1398192343279
solea_v4.0_unigene440884	35.6195235967297	32.4950562413193	39.3112264925156	11.6561552165019	14.9231846622872	18.5497075994538
solea_v4.0_unigene60061	87.2678328119877	104.70629233314	65.5187108208593	51.2870829526084	63.9565056955167	82.6305156702943
solea_v4.0_unigene462380	64.1151424741134	39.7161798505014	72.0705819029452	62.9432381691103	59.6927386491489	69.1398192343279
solea_v4.0_unigene462381	65.8961186539499	50.5478652642745	69.8866248755832	101.408550383567	42.6376704636778	86.0031897792859
solea_v4.0_unigene462382	60.5531901144405	64.9901124826387	45.8630975746015	61.7776226474601	76.74780683462	67.4534821798321
solea_v4.0_unigene462384	94.3917375313337	90.2640451147759	76.4384959576692	48.955851909308	72.4840397882523	70.8261562888237
solea_v4.0_unigene462385	55.210261574931	72.2112360918207	65.5187108208593	61.7776226474601	40.5057869404939	57.3354598528573
solea_v4.0_unigene462386	30.2765950572202	39.7161798505014	50.2310116293255	46.6246208660076	8.52753409273556	33.726741089916
solea_v4.0_unigene462388	48.0863568555851	54.1584270688655	34.9433124377916	50.1214674309582	34.1101363709422	62.3944710163447
solea_v4.0_unigene8078	99.7346660708431	108.316854137731	104.829937313375	68.7713157773613	121.517360821482	112.984582651219
solea_v4.0_unigene8075	156.725903825611	129.980224965277	161.612820024786	194.657792115582	134.308661960585	219.223817084454
solea_v4.0_unigene8072	33.8385474168932	18.0528090229552	34.9433124377916	13.9873862598023	36.2420198941261	10.1180223269748
solea_v4.0_unigene37651	44.5244044959121	36.1056180459104	32.7593554104296	39.6309277361065	49.0333210332295	37.0994151989076
solea_v4.0_unigene37650	158.506880005447	86.6534833101849	115.749722450185	88.5867796454145	183.341982993815	99.4938862152523
solea_v4.0_unigene37653	119.325404049044	155.254157597415	135.405335696443	94.4148572536655	170.550681854711	84.3168527247901
solea_v4.0_unigene37652	46.3053806757486	25.2739326321373	34.9433124377916	50.1214674309582	23.4507187550228	21.9223817084454
solea_v4.0_unigene37655	302.765950572202	238.297079103008	301.386069775953	202.817100767133	277.144858013906	244.518872901891
solea_v4.0_unigene37654	55.210261574931	54.1584270688655	72.0705819029452	36.1340811711559	38.37390341731	45.5311004713867
solea_v4.0_unigene37657	243.993736637598	285.234382562692	205.291960572026	195.823407637232	187.605750040182	241.1461987929
solea_v4.0_unigene37656	888.707113738406	801.54472061921	912.894037437306	903.352029278898	871.940360982211	1121.41414123971
solea_v4.0_unigene37659	135.354189667573	137.201348574459	174.716562188958	142.205093641323	217.452119364757	148.397660795631
solea_v4.0_unigene37658	32.0575712370567	25.2739326321373	21.8395702736198	29.1403880412548	55.4289716027811	18.5497075994538
solea_v4.0_unigene30159	6358.08496201625	7932.40428468651	6663.25289048139	7127.73891489092	7625.74736242877	6564.91015315216
solea_v4.0_unigene30158	8270.85337916064	9380.23956832751	7792.35867362753	6727.9327909649	9672.35554468531	5704.8782553593
solea_v4.0_unigene113724	23.1526903378743	28.8844944367283	39.3112264925156	34.9684656495057	17.0550681854711	40.4720893078992
solea_v4.0_unigene30153	963.508113291538	1169.8220246875	794.960357959759	835.746329023187	1549.87932135469	868.463583065338
solea_v4.0_unigene30152	146.040046746592	133.590786769868	139.773249751166	122.38962977327	159.891264238792	141.652312577647
solea_v4.0_unigene458550	105.077594610353	90.2640451147759	91.726195149203	97.911703818616	119.385477298298	77.5715045068069
solea_v4.0_unigene458551	51.6483092152581	32.4950562413193	61.1507967661353	45.4590053443575	104.462292636011	32.0404040354202
solea_v4.0_unigene458552	170.973713264303	194.970337447916	111.381808395461	120.05839872997	213.188352318389	153.456671959118
solea_v4.0_unigene458553	124.668332588554	144.422472183641	133.221378669081	181.83602137743	172.682565377895	175.379053667563
solea_v4.0_unigene458554	153.163951465938	119.148539551504	126.669507586995	118.892783208319	70.3521562650684	161.888357231597
solea_v4.0_unigene458555	160.287856185284	158.864719402006	163.796777052148	169.014250639278	132.176778437401	146.711323741135
solea_v4.0_unigene458556	137.135165847409	111.927415942322	120.117636504909	122.38962977327	136.440545483769	172.006379558572
solea_v4.0_unigene458558	395.3767119237	371.887865872877	469.550760882825	426.61528092397	313.386877908032	421.58426362395
solea_v4.0_unigene458559	78.3629519128053	108.316854137731	117.933679477547	74.5993933856122	100.198525589643	80.9441786157985
solea_v4.0_unigene53091	183.440546523158	187.749213838734	122.301593532271	122.38962977327	196.133284132918	114.670919705715
solea_v4.0_unigene29128	90.8297851716607	46.9373034596835	37.1272694651536	43.1277743010571	183.341982993815	33.726741089916
solea_v4.0_unigene29129	89.0488089918242	108.316854137731	113.565765422823	60.6120071258099	49.0333210332295	82.6305156702943
solea_v4.0_unigene96311	110.420523149862	75.8217978964118	107.013894340737	118.892783208319	91.6709914969073	141.652312577647
solea_v4.0_unigene96310	33.8385474168932	32.4950562413193	39.3112264925156	38.4653122144563	34.1101363709422	37.0994151989076
solea_v4.0_unigene96317	69.4580710136229	83.0429215055938	102.645980286013	60.6120071258099	110.857943205562	91.0622009427733
solea_v4.0_unigene331309	51.6483092152581	86.6534833101849	52.4149686566874	23.3123104330038	46.9014375100456	43.8447634168908
solea_v4.0_unigene331308	40.9624521362391	43.3267416550924	63.3347537934973	60.6120071258099	46.9014375100456	77.5715045068069
solea_v4.0_unigene49322	211.936165400542	104.70629233314	168.164691106872	277.416494152745	110.857943205562	259.695906392353
solea_v4.0_unigene187140	55.210261574931	86.6534833101849	52.4149686566874	52.4526984742586	40.5057869404939	67.4534821798321
solea_v4.0_unigene187146	138.916142027246	166.085843011188	109.197851368099	130.548938424821	140.704312530137	97.8075491607565
solea_v4.0_unigene187148	48.0863568555851	54.1584270688655	56.7828827114114	36.1340811711559	38.37390341731	30.3540669809244
solea_v4.0_unigene512013	142.478094386919	126.369663160686	115.749722450185	93.2492417320153	127.913011391033	118.043593814706
solea_v4.0_unigene512018	56.9912377547675	64.9901124826387	69.8866248755832	62.9432381691103	55.4289716027811	65.7671451253363
solea_v4.0_unigene104339	39.1814759564027	36.1056180459104	41.4951835198775	43.1277743010571	55.4289716027811	45.5311004713867
solea_v4.0_unigene104334	119.325404049044	155.254157597415	107.013894340737	101.408550383567	72.4840397882523	91.0622009427733
solea_v4.0_unigene101865	53.4292853950945	36.1056180459104	32.7593554104296	60.6120071258099	27.7144858013906	42.158426362395
solea_v4.0_unigene16624	56.9912377547675	39.7161798505014	72.0705819029452	76.9306244289126	85.2753409273556	80.9441786157985
solea_v4.0_unigene16627	445.244044959121	335.782247826966	469.550760882825	438.271436140472	324.046295523951	487.351408749287
solea_v4.0_unigene16626	258.24154607629	343.003371436148	266.442757338161	221.466949113536	283.540508583457	256.323232283362
solea_v4.0_unigene101861	30.2765950572202	18.0528090229552	52.4149686566874	32.6372346062053	23.4507187550228	18.5497075994538
solea_v4.0_unigene16623	21.3717141580378	21.6633708275462	17.4716562188958	19.8154638680532	31.9782528477583	30.3540669809244
solea_v4.0_unigene16629	55.210261574931	14.4422472183641	30.5753983830677	45.4590053443575	42.6376704636778	18.5497075994538
solea_v4.0_unigene16628	89.0488089918242	115.537977746913	93.910152176565	104.905396948517	98.0666420664589	124.788942032689
solea_v4.0_unigene231901	17.8097617983648	43.3267416550924	15.2876991915338	26.8091569979544	34.1101363709422	38.7857522534034
solea_v4.0_unigene37259	58.772213934604	72.2112360918207	48.0470546019635	44.2933898227073	81.0115738809878	60.7081339618489
solea_v4.0_unigene37258	32.0575712370567	43.3267416550924	15.2876991915338	6.99369312990115	14.9231846622872	8.43168527247901
solea_v4.0_unigene326796	154.944927645774	213.023146470871	159.428862997424	165.517404074327	189.737633563366	151.770334904622
solea_v4.0_unigene326794	48.0863568555851	39.7161798505014	50.2310116293255	39.6309277361065	70.3521562650684	60.7081339618489
solea_v4.0_unigene326795	58.772213934604	43.3267416550924	50.2310116293255	64.1088536907605	68.2202727418845	74.1988303978153
solea_v4.0_unigene326790	53.4292853950945	50.5478652642745	37.1272694651536	62.9432381691103	38.37390341731	53.9627857438657
solea_v4.0_unigene56107	90.8297851716607	111.927415942322	100.462023258651	88.5867796454145	74.6159233114361	52.2764486893699
solea_v4.0_unigene61056	39.1814759564027	36.1056180459104	19.6556132462578	75.7650089072624	44.7695539868617	59.0217969073531
solea_v4.0_unigene37256	147.821022926428	169.696404815779	170.348648134234	130.548938424821	159.891264238792	178.751727776555
solea_v4.0_unigene37250	85.4868566321513	111.927415942322	150.693034887976	114.230321121719	142.836196053321	121.416267923698
solea_v4.0_unigene37252	73.0200233732959	36.1056180459104	74.2545389303072	50.1214674309582	85.2753409273556	42.158426362395
solea_v4.0_unigene16181	46.3053806757486	43.3267416550924	41.4951835198775	34.9684656495057	42.6376704636778	38.7857522534034
solea_v4.0_unigene29714	51.6483092152581	54.1584270688655	56.7828827114114	53.6183139959088	53.2970880795972	55.6491227983615
solea_v4.0_unigene29718	51.6483092152581	25.2739326321373	28.3914413557057	26.8091569979544	44.7695539868617	45.5311004713867
solea_v4.0_unigene429543	619.779710583097	931.524945584487	974.044834203441	224.963795678487	556.421599550995	65.7671451253363
solea_v4.0_unigene429547	35.6195235967297	46.9373034596835	39.3112264925156	46.6246208660076	36.2420198941261	21.9223817084454
solea_v4.0_unigene429546	130.011261128063	151.643595792824	102.645980286013	129.383322903171	115.12171025193	109.611908542227
solea_v4.0_unigene429545	44.5244044959121	46.9373034596835	48.0470546019635	25.6435414763042	44.7695539868617	43.8447634168908
solea_v4.0_unigene429544	548.540663389637	902.640451147759	1013.35606069596	259.932261327993	579.872318306018	75.8851674523111
solea_v4.0_unigene327687	56.9912377547675	75.8217978964118	39.3112264925156	55.9495450392092	55.4289716027811	40.4720893078992
solea_v4.0_unigene327686	35.6195235967297	46.9373034596835	50.2310116293255	43.1277743010571	40.5057869404939	35.4130781444118
solea_v4.0_unigene327683	135.354189667573	216.633708275462	187.82030435313	106.071012470167	200.397051179286	89.3758638882775
solea_v4.0_unigene327682	137.135165847409	216.633708275462	187.82030435313	95.5804727753157	155.627497192424	128.161616141681
solea_v4.0_unigene327689	58.772213934604	64.9901124826387	58.9668397387734	60.6120071258099	38.37390341731	89.3758638882775
solea_v4.0_unigene584690	24.9336665177108	21.6633708275462	37.1272694651536	37.2996966928061	23.4507187550228	38.7857522534034
solea_v4.0_unigene324138	96.1727137111702	104.70629233314	61.1507967661353	97.911703818616	55.4289716027811	80.9441786157985
solea_v4.0_unigene324139	46.3053806757486	104.70629233314	93.910152176565	96.7460882969659	70.3521562650684	64.0808080708405
solea_v4.0_unigene324130	612.655805863751	465.762472792244	412.767878171414	192.326561072282	383.7390341731	202.360446539496
solea_v4.0_unigene324132	187.002498882831	180.528090229552	209.65987462675	130.548938424821	247.298488689331	170.320042504076
solea_v4.0_unigene324133	33.8385474168932	54.1584270688655	19.6556132462578	24.477925954654	12.7913011391033	33.726741089916
solea_v4.0_unigene324134	53.4292853950945	64.9901124826387	72.0705819029452	108.402243513468	49.0333210332295	53.9627857438657
solea_v4.0_unigene324135	67.6770948337864	108.316854137731	65.5187108208593	109.567859035118	40.5057869404939	96.1212121062607
solea_v4.0_unigene324136	76.5819757329688	86.6534833101849	107.013894340737	111.899090078418	72.4840397882523	87.6895268337817
solea_v4.0_unigene324137	67.6770948337864	90.2640451147759	63.3347537934973	94.4148572536655	72.4840397882523	59.0217969073531
solea_v4.0_unigene563035	1084.61449352042	1137.32696844618	1312.55817344455	2018.84608349813	1364.40545483769	1900.50186041677
solea_v4.0_unigene23416	532.511877771109	454.930787378471	406.216007089328	410.296663620867	541.498414888708	436.761297114413
solea_v4.0_unigene287532	42.7434283160756	61.3795506780476	85.1743240671171	53.6183139959088	66.0883892187006	59.0217969073531
solea_v4.0_unigene689750	97.9536898910066	79.4323597010028	65.5187108208593	90.9180106887149	136.440545483769	64.0808080708405
solea_v4.0_unigene418528	24.9336665177108	39.7161798505014	61.1507967661353	33.8028501278555	38.37390341731	26.9813928719328
solea_v4.0_unigene441055	154.944927645774	126.369663160686	198.74008948994	252.938568198091	134.308661960585	195.615098321513
solea_v4.0_unigene441054	35.6195235967297	43.3267416550924	50.2310116293255	27.9747725196046	78.8796903578039	28.6677299264286
solea_v4.0_unigene441051	30.2765950572202	39.7161798505014	15.2876991915338	23.3123104330038	14.9231846622872	28.6677299264286
solea_v4.0_unigene36124	167.41176090463	173.30696662037	117.933679477547	194.657792115582	140.704312530137	192.242424212521
solea_v4.0_unigene66584	94.3917375313337	86.6534833101849	54.5989256840494	90.9180106887149	87.4072244505395	123.102604978194
solea_v4.0_unigene12727	106.858570790189	57.7689888734566	69.8866248755832	72.2681623423118	106.594176159194	55.6491227983615
solea_v4.0_unigene613855	138.916142027246	104.70629233314	148.509077860614	144.536324684624	81.0115738809878	151.770334904622
solea_v4.0_unigene152	238.650808098089	198.580899252507	170.348648134234	158.523710944426	277.144858013906	168.63370544958
solea_v4.0_unigene153	197.68835596185	238.297079103008	211.843831654112	169.014250639278	324.046295523951	170.320042504076
solea_v4.0_unigene150	530.730901591272	483.815281815199	587.484440360372	712.191083728267	407.189752928123	615.513024890968
solea_v4.0_unigene151	197.68835596185	158.864719402006	231.499444900369	228.460642243437	168.418798331527	224.282828247942
solea_v4.0_unigene156	122.887356408717	126.369663160686	172.532605161596	136.377016033072	117.253593775114	161.888357231597
solea_v4.0_unigene157	89.0488089918242	46.9373034596835	96.094109203927	95.5804727753157	85.2753409273556	96.1212121062607
solea_v4.0_unigene154	137.135165847409	101.095730528549	104.829937313375	137.542631554723	110.857943205562	173.692716613068
solea_v4.0_unigene155	113.982475509535	97.485168723958	139.773249751166	145.701940206274	83.1434574041717	160.202020177101
solea_v4.0_unigene158	94.3917375313337	101.095730528549	144.14116380589	143.370709162973	93.8028750200912	138.279638468656
solea_v4.0_unigene159	94.3917375313337	46.9373034596835	111.381808395461	101.408550383567	46.9014375100456	116.35725676021
solea_v4.0_unigene608561	80.1439280926418	83.0429215055938	82.9903670397551	114.230321121719	46.9014375100456	96.1212121062607
solea_v4.0_unigene183584	65.8961186539499	54.1584270688655	65.5187108208593	53.6183139959088	66.0883892187006	42.158426362395
solea_v4.0_unigene183585	69.4580710136229	64.9901124826387	52.4149686566874	81.5930865155134	70.3521562650684	32.0404040354202
solea_v4.0_unigene183586	87.2678328119877	57.7689888734566	89.542238121841	104.905396948517	100.198525589643	74.1988303978153
solea_v4.0_unigene183587	71.2390471934594	43.3267416550924	58.9668397387734	85.089933080464	53.2970880795972	42.158426362395
solea_v4.0_unigene183580	74.8009995531324	61.3795506780476	65.5187108208593	50.1214674309582	72.4840397882523	48.9037745803783
solea_v4.0_unigene5740	227.96495101907	176.917528424961	214.027788681474	235.454335373339	151.363730146056	198.987772430505
solea_v4.0_unigene5744	51.6483092152581	36.1056180459104	67.7026678482213	72.2681623423118	102.330409112827	77.5715045068069
solea_v4.0_unigene63968	58.772213934604	68.6006742872297	43.6791405472395	64.1088536907605	31.9782528477583	65.7671451253363
solea_v4.0_unigene288633	144.259070566755	93.8746069193669	181.268433271044	179.504790334129	78.8796903578039	143.338649632143
solea_v4.0_unigene342547	26.7146426975473	25.2739326321373	41.4951835198775	32.6372346062053	25.5826022782067	28.6677299264286
solea_v4.0_unigene32157	90.8297851716607	126.369663160686	82.9903670397551	129.383322903171	132.176778437401	106.239234433236
solea_v4.0_unigene228413	71.2390471934594	93.8746069193669	65.5187108208593	120.05839872997	104.462292636011	128.161616141681
solea_v4.0_unigene61888	261.803498435963	191.359775643325	207.475917599388	217.970102548586	437.036122252697	209.105794757479
solea_v4.0_unigene78641	112.201499329699	111.927415942322	98.2780662312889	102.574165905217	104.462292636011	114.670919705715
solea_v4.0_unigene78646	44.5244044959121	61.3795506780476	45.8630975746015	34.9684656495057	44.7695539868617	33.726741089916
solea_v4.0_unigene37329	135.354189667573	111.927415942322	144.14116380589	143.370709162973	157.759380715608	242.832535847395
solea_v4.0_unigene37328	169.192737084466	187.749213838734	207.475917599388	165.517404074327	245.166605166147	242.832535847395
solea_v4.0_unigene37321	242.212760457762	245.51820271219	246.787144091903	258.766645806342	306.99122733848	232.714513520421
solea_v4.0_unigene37320	33.8385474168932	64.9901124826387	30.5753983830677	41.9621587794069	46.9014375100456	42.158426362395
solea_v4.0_unigene37322	119.325404049044	115.537977746913	120.117636504909	139.873862598023	136.440545483769	166.947368395084
solea_v4.0_unigene37325	170.973713264303	227.465393689235	200.924046517302	198.154638680532	289.936159153009	232.714513520421
solea_v4.0_unigene37324	669.647043618518	649.901124826387	690.130420646385	568.820374565293	458.354957484536	664.416799471346
solea_v4.0_unigene37327	192.34542742234	162.475281206597	135.405335696443	85.089933080464	147.099963099688	72.5124933433195
solea_v4.0_unigene37326	115.763451689371	173.30696662037	170.348648134234	143.370709162973	95.934758543275	180.438064831051
solea_v4.0_unigene417875	26.7146426975473	25.2739326321373	19.6556132462578	39.6309277361065	17.0550681854711	43.8447634168908
solea_v4.0_unigene236722	44.5244044959121	21.6633708275462	43.6791405472395	30.306003562905	42.6376704636778	32.0404040354202
solea_v4.0_unigene99112	33.8385474168932	21.6633708275462	32.7593554104296	29.1403880412548	31.9782528477583	50.5901116348741
solea_v4.0_unigene99113	39.1814759564027	50.5478652642745	39.3112264925156	33.8028501278555	40.5057869404939	30.3540669809244
solea_v4.0_unigene99110	24.9336665177108	32.4950562413193	15.2876991915338	27.9747725196046	36.2420198941261	26.9813928719328
solea_v4.0_unigene99114	51.6483092152581	25.2739326321373	50.2310116293255	38.4653122144563	66.0883892187006	26.9813928719328
solea_v4.0_unigene32203	251.117641356944	252.739326321373	248.971101119265	230.791873286738	213.188352318389	254.636895228866
solea_v4.0_unigene32202	81.9249042724783	61.3795506780476	82.9903670397551	111.899090078418	59.6927386491489	80.9441786157985
solea_v4.0_unigene32205	76.5819757329688	86.6534833101849	69.8866248755832	55.9495450392092	78.8796903578039	75.8851674523111
solea_v4.0_unigene32204	199.469332141686	173.30696662037	216.211745708836	189.995330028981	234.507187550228	188.86975010353
solea_v4.0_unigene550874	46.3053806757486	79.4323597010028	37.1272694651536	53.6183139959088	57.560855125965	55.6491227983615
solea_v4.0_unigene3071	108.639546970026	176.917528424961	120.117636504909	102.574165905217	153.49561366924	96.1212121062607
solea_v4.0_unigene3070	203.031284501359	151.643595792824	211.843831654112	212.142024940335	292.068042676193	269.813928719328
solea_v4.0_unigene3073	32.0575712370567	46.9373034596835	37.1272694651536	43.1277743010571	38.37390341731	38.7857522534034
solea_v4.0_unigene3072	327.699617089913	382.71955128665	297.018155721229	259.932261327993	332.573829616687	284.99096220979
solea_v4.0_unigene3075	477.301616196178	639.069439412613	526.333643594236	455.755668965225	360.288315418077	424.956937732942
solea_v4.0_unigene3079	158.506880005447	122.759101356095	159.428862997424	150.364402292875	76.74780683462	148.397660795631
solea_v4.0_unigene3078	89.0488089918242	86.6534833101849	91.726195149203	118.892783208319	119.385477298298	133.220627305168
solea_v4.0_unigene188310	28.4956188773838	32.4950562413193	61.1507967661353	60.6120071258099	49.0333210332295	38.7857522534034
solea_v4.0_unigene65589	192.34542742234	245.51820271219	176.90051921632	189.995330028981	234.507187550228	172.006379558572
solea_v4.0_unigene461758	71.2390471934594	64.9901124826387	102.645980286013	125.886476338221	66.0883892187006	94.4348750517649
solea_v4.0_unigene32335	51.6483092152581	36.1056180459104	37.1272694651536	32.6372346062053	68.2202727418845	52.2764486893699
solea_v4.0_unigene32334	46.3053806757486	57.7689888734566	69.8866248755832	107.236627991818	66.0883892187006	89.3758638882775
solea_v4.0_unigene430653	24.9336665177108	28.8844944367283	21.8395702736198	29.1403880412548	51.1652045564134	37.0994151989076
solea_v4.0_unigene32336	101.51564225068	75.8217978964118	120.117636504909	122.38962977327	85.2753409273556	143.338649632143
solea_v4.0_unigene430655	694.580710136229	1335.90786769868	960.94109203927	597.960762606548	773.873718915752	564.922913256094
solea_v4.0_unigene11272	33.8385474168932	32.4950562413193	39.3112264925156	36.1340811711559	51.1652045564134	25.295055817437
solea_v4.0_unigene31162	1189.69208813077	779.881349791664	1161.86513855657	1552.59987483805	584.136085352386	1416.52312577647
solea_v4.0_unigene31165	99.7346660708431	104.70629233314	111.381808395461	106.071012470167	147.099963099688	79.2578415613027
solea_v4.0_unigene11276	210.155189220705	216.633708275462	266.442757338161	335.697270235255	275.012974490722	325.46305151769
solea_v4.0_unigene31167	188.783475062667	155.254157597415	179.084476243682	148.033171249574	196.133284132918	207.419457702984
solea_v4.0_unigene31168	94.3917375313337	83.0429215055938	82.9903670397551	103.739781426867	55.4289716027811	92.7485379972691
solea_v4.0_unigene11279	138.916142027246	155.254157597415	165.98073407951	215.638871505285	202.52893470247	236.087187629412
solea_v4.0_unigene329422	55.210261574931	61.3795506780476	48.0470546019635	52.4526984742586	40.5057869404939	23.6087187629412
solea_v4.0_unigene670535	557.44554428882	523.5314616657	408.39996411669	305.39126667235	803.720088240327	268.127591664832
solea_v4.0_unigene107562	69.4580710136229	21.6633708275462	102.645980286013	93.2492417320153	40.5057869404939	101.180223269748
solea_v4.0_unigene51834	78.3629519128053	75.8217978964118	91.726195149203	120.05839872997	74.6159233114361	82.6305156702943
solea_v4.0_unigene14318	58.772213934604	64.9901124826387	67.7026678482213	61.7776226474601	53.2970880795972	79.2578415613027
solea_v4.0_unigene51833	475.520640016341	371.887865872877	410.583921144052	463.914977616776	289.936159153009	497.469431076262
solea_v4.0_unigene14312	55.210261574931	18.0528090229552	17.4716562188958	43.1277743010571	44.7695539868617	32.0404040354202
solea_v4.0_unigene14316	286.737164953674	285.234382562692	351.617081405278	417.290356750768	249.430372212515	386.171185479539
solea_v4.0_unigene14315	516.483092152581	494.646967228972	425.871620335585	521.030138177635	481.805676239559	571.668261474077
solea_v4.0_unigene1696	48.0863568555851	32.4950562413193	24.0235273009817	26.8091569979544	29.8463693245745	16.863370544958
solea_v4.0_unigene562776	146.040046746592	86.6534833101849	63.3347537934973	128.217707381521	385.870917696284	75.8851674523111
solea_v4.0_unigene328179	60.5531901144405	43.3267416550924	24.0235273009817	38.4653122144563	55.4289716027811	37.0994151989076
solea_v4.0_unigene97767	500.454306534052	447.709663769288	471.734717910187	411.462279142517	311.254994384848	446.879319441387
solea_v4.0_unigene97762	227.96495101907	259.960449930555	216.211745708836	181.83602137743	147.099963099688	207.419457702984
solea_v4.0_unigene97761	108.639546970026	126.369663160686	91.726195149203	79.261855472213	61.8246221723328	106.239234433236
solea_v4.0_unigene466835	69.4580710136229	75.8217978964118	72.0705819029452	57.1151605608594	98.0666420664589	52.2764486893699
solea_v4.0_unigene414653	60.5531901144405	75.8217978964118	52.4149686566874	38.4653122144563	74.6159233114361	37.0994151989076
solea_v4.0_unigene48796	65.8961186539499	68.6006742872297	69.8866248755832	46.6246208660076	115.12171025193	53.9627857438657
solea_v4.0_unigene418890	64.1151424741134	57.7689888734566	69.8866248755832	62.9432381691103	72.4840397882523	55.6491227983615
solea_v4.0_unigene626366	320.575712370567	263.571011735146	248.971101119265	180.67040585578	338.969480186239	207.419457702984
solea_v4.0_unigene2216	338.385474168932	213.023146470871	266.442757338161	301.894420107399	332.573829616687	268.127591664832
solea_v4.0_unigene19592	662.523138899172	646.290563021795	607.140053606629	630.597997212753	479.673792716375	622.258373108951
solea_v4.0_unigene94933	151.382975286101	198.580899252507	133.221378669081	52.4526984742586	157.759380715608	30.3540669809244
solea_v4.0_unigene17033	245.774712817435	267.181573539737	248.971101119265	196.989023158882	260.089789828435	234.400850574916
solea_v4.0_unigene17032	39.1814759564027	75.8217978964118	65.5187108208593	39.6309277361065	46.9014375100456	59.0217969073531
solea_v4.0_unigene17031	74.8009995531324	64.9901124826387	74.2545389303072	66.4400847340609	70.3521562650684	59.0217969073531
solea_v4.0_unigene17030	156.725903825611	187.749213838734	168.164691106872	149.198786771224	127.913011391033	173.692716613068
solea_v4.0_unigene17037	101.51564225068	140.81191037905	80.8064100123931	118.892783208319	138.572429006953	116.35725676021
solea_v4.0_unigene17034	46.3053806757486	25.2739326321373	39.3112264925156	29.1403880412548	38.37390341731	15.1770334904622
solea_v4.0_unigene620998	55.210261574931	36.1056180459104	48.0470546019635	50.1214674309582	55.4289716027811	37.0994151989076
solea_v4.0_unigene281513	56.9912377547675	90.2640451147759	61.1507967661353	83.9243175588138	102.330409112827	86.0031897792859
solea_v4.0_unigene224494	81.9249042724783	101.095730528549	98.2780662312889	82.7587020371636	98.0666420664589	57.3354598528573
solea_v4.0_unigene42270	644.713377100807	664.343372044751	563.46091305939	651.579076602457	982.798304187773	689.711855288783
solea_v4.0_unigene82039	28.4956188773838	28.8844944367283	13.1037421641719	37.2996966928061	17.0550681854711	33.726741089916
solea_v4.0_unigene16896	19.5907379782013	25.2739326321373	15.2876991915338	44.2933898227073	10.6594176159195	26.9813928719328
solea_v4.0_unigene468964	16.0287856185284	10.8316854137731	21.8395702736198	41.9621587794069	12.7913011391033	28.6677299264286
solea_v4.0_unigene59566	226.183974839234	205.802022861689	198.74008948994	193.492176593932	236.639071073412	166.947368395084
solea_v4.0_unigene547666	195.907379782013	234.686517298417	209.65987462675	277.416494152745	315.518761431216	217.537480029958
solea_v4.0_unigene547661	183.440546523158	173.30696662037	203.108003544664	229.626257765088	174.814448901079	231.028176465925
solea_v4.0_unigene547662	81.9249042724783	68.6006742872297	63.3347537934973	43.1277743010571	93.8028750200912	45.5311004713867
solea_v4.0_unigene547668	49.8673330354216	46.9373034596835	37.1272694651536	50.1214674309582	74.6159233114361	52.2764486893699
solea_v4.0_unigene32599	137.135165847409	133.590786769868	115.749722450185	106.071012470167	121.517360821482	153.456671959118
solea_v4.0_unigene32598	195.907379782013	176.917528424961	161.612820024786	222.632564635186	168.418798331527	192.242424212521
solea_v4.0_unigene32591	64.1151424741134	64.9901124826387	67.7026678482213	71.1025468206617	66.0883892187006	86.0031897792859
solea_v4.0_unigene32590	40.9624521362391	21.6633708275462	43.6791405472395	44.2933898227073	38.37390341731	26.9813928719328
solea_v4.0_unigene32593	258.24154607629	234.686517298417	238.051315982455	230.791873286738	277.144858013906	274.872939882816
solea_v4.0_unigene32592	81.9249042724783	54.1584270688655	85.1743240671171	59.4463916041597	53.2970880795972	65.7671451253363
solea_v4.0_unigene32594	78.3629519128053	79.4323597010028	69.8866248755832	65.2744692124107	59.6927386491489	47.2174375258825
solea_v4.0_unigene32596	56.9912377547675	43.3267416550924	76.4384959576692	64.1088536907605	53.2970880795972	53.9627857438657
solea_v4.0_unigene39616	80.1439280926418	46.9373034596835	98.2780662312889	108.402243513468	36.2420198941261	97.8075491607565
solea_v4.0_unigene183121	78.3629519128053	72.2112360918207	65.5187108208593	82.7587020371636	81.0115738809878	80.9441786157985
solea_v4.0_unigene572629	46.3053806757486	90.2640451147759	52.4149686566874	45.4590053443575	46.9014375100456	43.8447634168908
solea_v4.0_unigene76366	67.6770948337864	97.485168723958	61.1507967661353	40.7965432577567	55.4289716027811	57.3354598528573
solea_v4.0_unigene76360	30.2765950572202	25.2739326321373	17.4716562188958	47.7902363876578	40.5057869404939	57.3354598528573
solea_v4.0_unigene76361	78.3629519128053	64.9901124826387	117.933679477547	151.530017814525	138.572429006953	172.006379558572
solea_v4.0_unigene2268	39.1814759564027	72.2112360918207	41.4951835198775	52.4526984742586	66.0883892187006	32.0404040354202
solea_v4.0_unigene2263	131.7922373079	129.980224965277	198.74008948994	184.16725242073	149.231846622872	204.046783593992
solea_v4.0_unigene2262	365.100116866479	314.11887699942	305.753983830677	255.269799241392	451.959306914985	323.776714463194
solea_v4.0_unigene2261	154.944927645774	104.70629233314	124.485550559633	75.7650089072624	95.934758543275	67.4534821798321
solea_v4.0_unigene2260	92.6107613514972	75.8217978964118	113.565765422823	86.2555486021141	83.1434574041717	65.7671451253363
solea_v4.0_unigene2267	64.1151424741134	75.8217978964118	87.3582810944791	55.9495450392092	53.2970880795972	57.3354598528573
solea_v4.0_unigene2266	336.604497989096	411.604045723378	388.744350870432	376.493813493012	520.179579656869	362.562466716597
solea_v4.0_unigene2265	85.4868566321513	90.2640451147759	80.8064100123931	89.7523951670647	110.857943205562	48.9037745803783
solea_v4.0_unigene28898	42.7434283160756	32.4950562413193	34.9433124377916	25.6435414763042	23.4507187550228	10.1180223269748
solea_v4.0_unigene465619	62.334166294277	36.1056180459104	54.5989256840494	53.6183139959088	55.4289716027811	52.2764486893699
solea_v4.0_unigene501187	51.6483092152581	43.3267416550924	54.5989256840494	73.433777863962	29.8463693245745	53.9627857438657
solea_v4.0_unigene501184	151.382975286101	137.201348574459	144.14116380589	195.823407637232	93.8028750200912	170.320042504076
solea_v4.0_unigene501185	211.936165400542	259.960449930555	141.957206778528	188.829714507331	93.8028750200912	168.63370544958
solea_v4.0_unigene501183	51.6483092152581	39.7161798505014	32.7593554104296	53.6183139959088	23.4507187550228	38.7857522534034
solea_v4.0_unigene501180	133.573213487736	86.6534833101849	124.485550559633	145.701940206274	72.4840397882523	145.024986686639
solea_v4.0_unigene591761	90.8297851716607	79.4323597010028	48.0470546019635	43.1277743010571	59.6927386491489	21.9223817084454
solea_v4.0_unigene501189	80.1439280926418	75.8217978964118	50.2310116293255	79.261855472213	70.3521562650684	43.8447634168908
solea_v4.0_unigene549026	256.460569896454	238.297079103008	205.291960572026	179.504790334129	370.947733033997	180.438064831051
solea_v4.0_unigene11136	49.8673330354216	72.2112360918207	69.8866248755832	47.7902363876578	74.6159233114361	47.2174375258825
solea_v4.0_unigene33057	468.396735296995	646.290563021795	635.531494962335	388.149968709514	613.98245467696	389.54385958853
solea_v4.0_unigene33054	64.1151424741134	72.2112360918207	45.8630975746015	61.7776226474601	29.8463693245745	40.4720893078992
solea_v4.0_unigene33053	131.7922373079	104.70629233314	128.853464614357	141.039478119673	110.857943205562	168.63370544958
solea_v4.0_unigene33052	67.6770948337864	54.1584270688655	61.1507967661353	72.2681623423118	49.0333210332295	59.0217969073531
solea_v4.0_unigene33051	5.34292853950945	3.61056180459104	17.4716562188958	41.9621587794069	14.9231846622872	33.726741089916
solea_v4.0_unigene33058	140.697118207082	129.980224965277	141.957206778528	137.542631554723	155.627497192424	143.338649632143
solea_v4.0_unigene670015	56.9912377547675	39.7161798505014	56.7828827114114	39.6309277361065	57.560855125965	50.5901116348741
solea_v4.0_unigene670014	89.0488089918242	72.2112360918207	58.9668397387734	116.561552165019	134.308661960585	148.397660795631
solea_v4.0_unigene63601	30.2765950572202	36.1056180459104	26.2074843283437	15.1530017814525	12.7913011391033	11.8043593814706
solea_v4.0_unigene224446	90.8297851716607	83.0429215055938	91.726195149203	114.230321121719	66.0883892187006	91.0622009427733
solea_v4.0_unigene226630	55.210261574931	46.9373034596835	30.5753983830677	57.1151605608594	61.8246221723328	43.8447634168908
solea_v4.0_unigene24459	46.3053806757486	75.8217978964118	30.5753983830677	33.8028501278555	31.9782528477583	37.0994151989076
solea_v4.0_unigene24458	210.155189220705	220.244270080053	205.291960572026	237.785566416639	249.430372212515	268.127591664832
solea_v4.0_unigene12449	128.230284948227	169.696404815779	122.301593532271	202.817100767133	134.308661960585	207.419457702984
solea_v4.0_unigene12448	28.4956188773838	61.3795506780476	48.0470546019635	46.6246208660076	49.0333210332295	48.9037745803783
solea_v4.0_unigene325656	233.307879558579	339.392809631557	421.503706280861	12.8217707381521	36.2420198941261	13.4906964359664
solea_v4.0_unigene12441	432.777211700266	509.089214447336	543.805299813132	522.195753699286	426.376704636778	605.395002563993
solea_v4.0_unigene12440	44.5244044959121	43.3267416550924	26.2074843283437	19.8154638680532	29.8463693245745	30.3540669809244
solea_v4.0_unigene12443	158.506880005447	187.749213838734	179.084476243682	165.517404074327	196.133284132918	168.63370544958
solea_v4.0_unigene12442	71.2390471934594	104.70629233314	67.7026678482213	64.1088536907605	130.044894914217	80.9441786157985
solea_v4.0_unigene12445	174.535665623975	140.81191037905	185.636347325768	129.383322903171	104.462292636011	128.161616141681
solea_v4.0_unigene17543	106.858570790189	72.2112360918207	74.2545389303072	54.783929517559	110.857943205562	37.0994151989076
solea_v4.0_unigene17541	64.1151424741134	86.6534833101849	93.910152176565	78.0962399505628	57.560855125965	101.180223269748
solea_v4.0_unigene17547	87.2678328119877	50.5478652642745	48.0470546019635	59.4463916041597	136.440545483769	33.726741089916
solea_v4.0_unigene17546	76.5819757329688	39.7161798505014	58.9668397387734	53.6183139959088	78.8796903578039	74.1988303978153
solea_v4.0_unigene17544	117.544427869208	86.6534833101849	111.381808395461	100.242934861916	127.913011391033	79.2578415613027
solea_v4.0_unigene17549	40.9624521362391	43.3267416550924	41.4951835198775	67.6057002557111	46.9014375100456	60.7081339618489
solea_v4.0_unigene31013	51.6483092152581	54.1584270688655	54.5989256840494	47.7902363876578	42.6376704636778	59.0217969073531
solea_v4.0_unigene55130	53.4292853950945	54.1584270688655	32.7593554104296	79.261855472213	21.3188352318389	52.2764486893699
solea_v4.0_unigene1957	181.659570343321	180.528090229552	181.268433271044	214.473255983635	183.341982993815	210.792131811975
solea_v4.0_unigene96984	210.155189220705	281.623820758101	231.499444900369	240.116797459939	243.034721642963	273.18660282832
solea_v4.0_unigene96985	151.382975286101	129.980224965277	139.773249751166	152.695633336175	211.056468795205	91.0622009427733
solea_v4.0_unigene96986	122.887356408717	140.81191037905	155.0609489427	148.033171249574	189.737633563366	87.6895268337817
solea_v4.0_unigene96980	67.6770948337864	54.1584270688655	67.7026678482213	92.0836262103651	57.560855125965	86.0031897792859
solea_v4.0_unigene96982	69.4580710136229	36.1056180459104	13.1037421641719	18.6498483464031	31.9782528477583	35.4130781444118
solea_v4.0_unigene223949	151.382975286101	191.359775643325	150.693034887976	220.301333591886	223.847769934308	200.674109485
solea_v4.0_unigene223948	117.544427869208	79.4323597010028	122.301593532271	170.179866160928	127.913011391033	143.338649632143
solea_v4.0_unigene223943	99.7346660708431	126.369663160686	131.037421641719	148.033171249574	123.649244344666	151.770334904622
solea_v4.0_unigene223940	33.8385474168932	46.9373034596835	28.3914413557057	22.1466949113536	34.1101363709422	28.6677299264286
solea_v4.0_unigene223947	74.8009995531324	64.9901124826387	85.1743240671171	79.261855472213	89.5391079737234	97.8075491607565
solea_v4.0_unigene223946	53.4292853950945	54.1584270688655	58.9668397387734	75.7650089072624	70.3521562650684	82.6305156702943
solea_v4.0_unigene223944	56.9912377547675	54.1584270688655	89.542238121841	87.4211641237643	46.9014375100456	102.866560324244
solea_v4.0_unigene693800	74.8009995531324	90.2640451147759	43.6791405472395	90.9180106887149	66.0883892187006	75.8851674523111
solea_v4.0_unigene94939	97.9536898910066	104.70629233314	69.8866248755832	67.6057002557111	72.4840397882523	57.3354598528573
solea_v4.0_unigene415080	156.725903825611	126.369663160686	122.301593532271	99.0773193402662	144.968079576505	97.8075491607565
solea_v4.0_unigene535116	71.2390471934594	64.9901124826387	80.8064100123931	60.6120071258099	76.74780683462	89.3758638882775
solea_v4.0_unigene535117	35.6195235967297	18.0528090229552	32.7593554104296	27.9747725196046	25.5826022782067	30.3540669809244
solea_v4.0_unigene52489	73.0200233732959	79.4323597010028	56.7828827114114	69.9369312990115	61.8246221723328	84.3168527247901
solea_v4.0_unigene4497	28.4956188773838	61.3795506780476	30.5753983830677	18.6498483464031	34.1101363709422	15.1770334904622
solea_v4.0_unigene61635	64.1151424741134	57.7689888734566	50.2310116293255	25.6435414763042	51.1652045564134	32.0404040354202
solea_v4.0_unigene185187	58.772213934604	28.8844944367283	82.9903670397551	64.1088536907605	36.2420198941261	57.3354598528573
solea_v4.0_unigene4498	64.1151424741134	39.7161798505014	54.5989256840494	52.4526984742586	81.0115738809878	70.8261562888237
solea_v4.0_unigene51728	89.0488089918242	93.8746069193669	115.749722450185	67.6057002557111	66.0883892187006	47.2174375258825
solea_v4.0_unigene228802	318.794736190731	231.075955493826	222.763616790922	233.123104330038	477.541909193191	222.596491193446
solea_v4.0_unigene228800	174.535665623975	213.023146470871	168.164691106872	129.383322903171	185.473866516998	151.770334904622
solea_v4.0_unigene228807	16.0287856185284	10.8316854137731	28.3914413557057	27.9747725196046	12.7913011391033	35.4130781444118
solea_v4.0_unigene286822	12.4668332588554	36.1056180459104	26.2074843283437	29.1403880412548	31.9782528477583	35.4130781444118
solea_v4.0_unigene75534	58.772213934604	57.7689888734566	61.1507967661353	71.1025468206617	55.4289716027811	52.2764486893699
solea_v4.0_unigene75531	119.325404049044	158.864719402006	78.6224529850311	157.358095422776	172.682565377895	175.379053667563
solea_v4.0_unigene429149	153.163951465938	310.508315194829	144.14116380589	94.4148572536655	285.672392106641	92.7485379972691
solea_v4.0_unigene429140	769.381709689361	902.640451147759	875.766767972152	751.822011464373	1010.51278998916	748.733652196136
solea_v4.0_unigene443475	26.7146426975473	46.9373034596835	43.6791405472395	48.955851909308	21.3188352318389	43.8447634168908
solea_v4.0_unigene694368	2767.6369834659	2837.90157840855	2856.61579178946	2251.96918782817	3061.38473929207	2005.05475779551
solea_v4.0_unigene694367	236.869831918252	245.51820271219	235.867358955093	256.435414763042	262.221673351618	251.264221119874
solea_v4.0_unigene694366	1056.11887464304	888.198203929395	834.271584452275	611.94814886635	1144.82145194975	635.749069544917
solea_v4.0_unigene571668	24.9336665177108	43.3267416550924	34.9433124377916	25.6435414763042	19.186951708655	25.295055817437
solea_v4.0_unigene571669	39.1814759564027	18.0528090229552	32.7593554104296	44.2933898227073	38.37390341731	33.726741089916
solea_v4.0_unigene571665	64.1151424741134	57.7689888734566	78.6224529850311	75.7650089072624	59.6927386491489	77.5715045068069
solea_v4.0_unigene571666	55.210261574931	46.9373034596835	58.9668397387734	43.1277743010571	31.9782528477583	48.9037745803783
solea_v4.0_unigene571662	16.0287856185284	36.1056180459104	21.8395702736198	34.9684656495057	31.9782528477583	21.9223817084454
solea_v4.0_unigene571663	525.387973051763	472.983596401426	506.678030347979	609.61691782305	447.695539868617	605.395002563993
solea_v4.0_unigene231831	103.296618430516	101.095730528549	131.037421641719	75.7650089072624	119.385477298298	70.8261562888237
solea_v4.0_unigene5010	439.901116419612	393.551236700423	445.527233581843	437.105820618822	215.320235841573	443.506645332396
solea_v4.0_unigene5013	67.6770948337864	46.9373034596835	65.5187108208593	45.4590053443575	29.8463693245745	38.7857522534034
solea_v4.0_unigene5012	117.544427869208	97.485168723958	67.7026678482213	44.2933898227073	106.594176159194	86.0031897792859
solea_v4.0_unigene5015	81.9249042724783	46.9373034596835	80.8064100123931	89.7523951670647	68.2202727418845	116.35725676021
solea_v4.0_unigene5014	44.5244044959121	28.8844944367283	69.8866248755832	60.6120071258099	31.9782528477583	65.7671451253363
solea_v4.0_unigene5018	44.5244044959121	32.4950562413193	65.5187108208593	65.2744692124107	49.0333210332295	70.8261562888237
solea_v4.0_unigene690667	361.538164506806	483.815281815199	421.503706280861	960.467189839757	903.918613829969	908.935672373237
solea_v4.0_unigene464048	78.3629519128053	86.6534833101849	76.4384959576692	90.9180106887149	46.9014375100456	99.4938862152523
solea_v4.0_unigene21023	32.0575712370567	14.4422472183641	30.5753983830677	34.9684656495057	25.5826022782067	37.0994151989076
solea_v4.0_unigene21024	60.5531901144405	57.7689888734566	50.2310116293255	47.7902363876578	55.4289716027811	52.2764486893699
solea_v4.0_unigene21029	39.1814759564027	39.7161798505014	56.7828827114114	60.6120071258099	31.9782528477583	84.3168527247901
solea_v4.0_unigene464042	112.201499329699	155.254157597415	124.485550559633	66.4400847340609	125.78112786785	86.0031897792859
solea_v4.0_unigene464044	24.9336665177108	28.8844944367283	19.6556132462578	27.9747725196046	31.9782528477583	43.8447634168908
solea_v4.0_unigene470021	32.0575712370567	25.2739326321373	58.9668397387734	62.9432381691103	40.5057869404939	45.5311004713867
solea_v4.0_unigene281318	561.007496648493	743.775731745753	541.62134278577	364.83765827651	511.652045564134	310.286018027228
solea_v4.0_unigene281312	167.41176090463	180.528090229552	124.485550559633	106.071012470167	176.946332424263	112.984582651219
solea_v4.0_unigene281310	40.9624521362391	50.5478652642745	61.1507967661353	50.1214674309582	74.6159233114361	48.9037745803783
solea_v4.0_unigene281311	37.4004997765662	21.6633708275462	41.4951835198775	39.6309277361065	34.1101363709422	28.6677299264286
solea_v4.0_unigene281316	33.8385474168932	25.2739326321373	30.5753983830677	27.9747725196046	17.0550681854711	38.7857522534034
solea_v4.0_unigene188448	40.9624521362391	18.0528090229552	28.3914413557057	32.6372346062053	36.2420198941261	21.9223817084454
solea_v4.0_unigene188446	32.0575712370567	10.8316854137731	26.2074843283437	30.306003562905	23.4507187550228	32.0404040354202
solea_v4.0_unigene336327	24.9336665177108	25.2739326321373	28.3914413557057	32.6372346062053	27.7144858013906	26.9813928719328
solea_v4.0_unigene514033	89.0488089918242	50.5478652642745	52.4149686566874	73.433777863962	61.8246221723328	48.9037745803783
solea_v4.0_unigene3993	359.75718832697	350.224495045331	314.489811940125	360.175196189909	279.27674153709	365.935140825589
solea_v4.0_unigene3991	49.8673330354216	115.537977746913	89.542238121841	76.9306244289126	95.934758543275	70.8261562888237
solea_v4.0_unigene414728	33.8385474168932	97.485168723958	80.8064100123931	151.530017814525	140.704312530137	123.102604978194
solea_v4.0_unigene224121	76.5819757329688	57.7689888734566	85.1743240671171	60.6120071258099	57.560855125965	87.6895268337817
solea_v4.0_unigene535706	135.354189667573	166.085843011188	133.221378669081	82.7587020371636	138.572429006953	94.4348750517649
solea_v4.0_unigene15439	229.745927198907	64.9901124826387	122.301593532271	227.295026721787	149.231846622872	209.105794757479
solea_v4.0_unigene15438	60.5531901144405	54.1584270688655	61.1507967661353	68.7713157773613	87.4072244505395	60.7081339618489
solea_v4.0_unigene15432	459.491854397813	556.02651790702	425.871620335585	528.023831307537	590.531735921938	566.609250310589
solea_v4.0_unigene15434	87.2678328119877	122.759101356095	135.405335696443	129.383322903171	144.968079576505	136.59330141416
solea_v4.0_unigene15436	64.1151424741134	101.095730528549	72.0705819029452	66.4400847340609	72.4840397882523	74.1988303978153
solea_v4.0_unigene94882	172.754689444139	198.580899252507	227.131530845646	188.829714507331	119.385477298298	198.987772430505
solea_v4.0_unigene584570	35.6195235967297	18.0528090229552	39.3112264925156	34.9684656495057	38.37390341731	35.4130781444118
solea_v4.0_unigene40631	10.6858570790189	14.4422472183641	8.7358281094479	44.2933898227073	31.9782528477583	47.2174375258825
solea_v4.0_unigene414582	74.8009995531324	57.7689888734566	65.5187108208593	31.4716190845552	51.1652045564134	32.0404040354202
solea_v4.0_unigene40637	23.1526903378743	25.2739326321373	32.7593554104296	29.1403880412548	25.5826022782067	26.9813928719328
solea_v4.0_unigene97932	51.6483092152581	79.4323597010028	54.5989256840494	46.6246208660076	57.560855125965	62.3944710163447
solea_v4.0_unigene97930	60.5531901144405	54.1584270688655	58.9668397387734	47.7902363876578	40.5057869404939	53.9627857438657
solea_v4.0_unigene97931	42.7434283160756	61.3795506780476	85.1743240671171	52.4526984742586	51.1652045564134	52.2764486893699
solea_v4.0_unigene97936	46.3053806757486	57.7689888734566	87.3582810944791	54.783929517559	78.8796903578039	80.9441786157985
solea_v4.0_unigene97939	62.334166294277	54.1584270688655	56.7828827114114	55.9495450392092	34.1101363709422	45.5311004713867
solea_v4.0_unigene546762	17.8097617983648	21.6633708275462	41.4951835198775	34.9684656495057	29.8463693245745	38.7857522534034
solea_v4.0_unigene510239	35.6195235967297	18.0528090229552	37.1272694651536	12.8217707381521	34.1101363709422	10.1180223269748
solea_v4.0_unigene44989	172.754689444139	184.138652034143	133.221378669081	200.485869723833	194.001400609734	139.965975523152
solea_v4.0_unigene44988	140.697118207082	180.528090229552	135.405335696443	194.657792115582	144.968079576505	209.105794757479
solea_v4.0_unigene44987	71.2390471934594	119.148539551504	109.197851368099	165.517404074327	104.462292636011	106.239234433236
solea_v4.0_unigene44985	67.6770948337864	111.927415942322	102.645980286013	111.899090078418	179.078215947447	77.5715045068069
solea_v4.0_unigene44983	78.3629519128053	83.0429215055938	78.6224529850311	74.5993933856122	59.6927386491489	92.7485379972691
solea_v4.0_unigene44981	99.7346660708431	97.485168723958	100.462023258651	100.242934861916	70.3521562650684	121.416267923698
solea_v4.0_unigene324364	247.555688997271	180.528090229552	146.325120833252	93.2492417320153	194.001400609734	107.925571487731
solea_v4.0_unigene413915	67.6770948337864	61.3795506780476	30.5753983830677	27.9747725196046	76.74780683462	11.8043593814706
solea_v4.0_unigene413914	302.765950572202	411.604045723378	360.352909514726	409.131048099217	302.727460292112	357.50345555311
solea_v4.0_unigene413910	30.2765950572202	21.6633708275462	45.8630975746015	18.6498483464031	36.2420198941261	6.74534821798321
solea_v4.0_unigene413912	133.573213487736	162.475281206597	135.405335696443	125.886476338221	202.52893470247	119.729930869202
solea_v4.0_unigene285561	64.1151424741134	54.1584270688655	58.9668397387734	59.4463916041597	51.1652045564134	70.8261562888237
solea_v4.0_unigene284282	71.2390471934594	101.095730528549	63.3347537934973	64.1088536907605	51.1652045564134	64.0808080708405
solea_v4.0_unigene49717	254.679593716617	249.128764516782	229.315487873007	248.276106111491	375.211500080365	224.282828247942
solea_v4.0_unigene77404	19.5907379782013	25.2739326321373	19.6556132462578	39.6309277361065	36.2420198941261	32.0404040354202
solea_v4.0_unigene77405	37.4004997765662	57.7689888734566	34.9433124377916	46.6246208660076	36.2420198941261	59.0217969073531
solea_v4.0_unigene77402	53.4292853950945	43.3267416550924	54.5989256840494	85.089933080464	95.934758543275	69.1398192343279
solea_v4.0_unigene100604	19.5907379782013	54.1584270688655	30.5753983830677	26.8091569979544	42.6376704636778	45.5311004713867
solea_v4.0_unigene100605	26.7146426975473	25.2739326321373	28.3914413557057	27.9747725196046	40.5057869404939	18.5497075994538
solea_v4.0_unigene100603	26.7146426975473	28.8844944367283	48.0470546019635	50.1214674309582	29.8463693245745	55.6491227983615
solea_v4.0_unigene108451	26.7146426975473	43.3267416550924	34.9433124377916	33.8028501278555	42.6376704636778	52.2764486893699
solea_v4.0_unigene281660	42.7434283160756	28.8844944367283	34.9433124377916	54.783929517559	63.9565056955167	38.7857522534034
solea_v4.0_unigene608873	48.0863568555851	36.1056180459104	41.4951835198775	38.4653122144563	38.37390341731	33.726741089916
solea_v4.0_unigene281666	39.1814759564027	18.0528090229552	13.1037421641719	34.9684656495057	29.8463693245745	32.0404040354202
solea_v4.0_unigene281668	67.6770948337864	111.927415942322	78.6224529850311	89.7523951670647	53.2970880795972	70.8261562888237
solea_v4.0_unigene281669	53.4292853950945	79.4323597010028	58.9668397387734	79.261855472213	53.2970880795972	72.5124933433195
solea_v4.0_unigene50225	382.909878664844	411.604045723378	425.871620335585	442.933898227073	225.979653457492	537.941520384161
solea_v4.0_unigene50221	30.2765950572202	21.6633708275462	32.7593554104296	37.2996966928061	44.7695539868617	40.4720893078992
solea_v4.0_unigene22899	149.601999106265	129.980224965277	181.268433271044	143.370709162973	123.649244344666	118.043593814706
solea_v4.0_unigene22898	119.325404049044	104.70629233314	85.1743240671171	132.880169468122	106.594176159194	89.3758638882775
solea_v4.0_unigene22891	368.662069226152	285.234382562692	277.362542474971	201.651485245483	437.036122252697	146.711323741135
solea_v4.0_unigene22893	83.7058804523148	83.0429215055938	67.7026678482213	72.2681623423118	68.2202727418845	92.7485379972691
solea_v4.0_unigene22892	195.907379782013	144.422472183641	170.348648134234	143.370709162973	166.286914808343	180.438064831051
solea_v4.0_unigene22895	138.916142027246	166.085843011188	133.221378669081	229.626257765088	191.86951708655	225.969165302437
solea_v4.0_unigene22894	514.702115972744	566.858203320793	528.517600621598	514.036445047734	383.7390341731	460.370015877354
solea_v4.0_unigene11989	56.9912377547675	46.9373034596835	39.3112264925156	52.4526984742586	81.0115738809878	50.5901116348741
solea_v4.0_unigene231575	49.8673330354216	72.2112360918207	37.1272694651536	36.1340811711559	51.1652045564134	47.2174375258825
solea_v4.0_unigene231574	26.7146426975473	46.9373034596835	37.1272694651536	30.306003562905	31.9782528477583	20.2360446539496
solea_v4.0_unigene231570	24.9336665177108	28.8844944367283	37.1272694651536	36.1340811711559	27.7144858013906	30.3540669809244
solea_v4.0_unigene3535	432.777211700266	346.613933240739	438.975362499757	418.455972272419	315.518761431216	409.77990424248
solea_v4.0_unigene95059	154.944927645774	194.970337447916	159.428862997424	142.205093641323	112.989826728746	141.652312577647
solea_v4.0_unigene95053	99.7346660708431	93.8746069193669	74.2545389303072	101.408550383567	164.15503128516	77.5715045068069
solea_v4.0_unigene459649	76.5819757329688	43.3267416550924	48.0470546019635	43.1277743010571	98.0666420664589	28.6677299264286
solea_v4.0_unigene59378	35.6195235967297	25.2739326321373	56.7828827114114	36.1340811711559	25.5826022782067	37.0994151989076
solea_v4.0_unigene225195	30.2765950572202	39.7161798505014	32.7593554104296	20.9810793897034	42.6376704636778	16.863370544958
solea_v4.0_unigene4246	564.569449008166	584.911012343748	589.668397387734	533.851908915787	586.26796887557	516.019138675715
solea_v4.0_unigene4245	103.296618430516	101.095730528549	89.542238121841	41.9621587794069	74.6159233114361	45.5311004713867
solea_v4.0_unigene4244	106.858570790189	108.316854137731	89.542238121841	81.5930865155134	172.682565377895	79.2578415613027
solea_v4.0_unigene4249	464.834782937322	458.541349183062	602.772139551905	622.438688561202	287.804275629825	649.239765980884
solea_v4.0_unigene4248	252.898617536781	234.686517298417	397.48017897988	312.384959802251	217.452119364757	301.854332754748
solea_v4.0_unigene20237	83.7058804523148	101.095730528549	56.7828827114114	78.0962399505628	85.2753409273556	82.6305156702943
solea_v4.0_unigene20236	101.51564225068	115.537977746913	133.221378669081	144.536324684624	112.989826728746	139.965975523152
solea_v4.0_unigene20235	162.06883236512	368.277304068286	283.914413557057	487.22728804978	477.541909193191	529.509835111682
solea_v4.0_unigene20234	42.7434283160756	28.8844944367283	15.2876991915338	41.9621587794069	53.2970880795972	23.6087187629412
solea_v4.0_unigene20233	23.1526903378743	61.3795506780476	34.9433124377916	43.1277743010571	31.9782528477583	42.158426362395
solea_v4.0_unigene20232	233.307879558579	209.41258466628	207.475917599388	292.569495934198	123.649244344666	315.345029190715
solea_v4.0_unigene20231	37.4004997765662	18.0528090229552	34.9433124377916	41.9621587794069	44.7695539868617	43.8447634168908
solea_v4.0_unigene20230	55.210261574931	64.9901124826387	65.5187108208593	74.5993933856122	55.4289716027811	87.6895268337817
solea_v4.0_unigene20239	39.1814759564027	39.7161798505014	28.3914413557057	26.8091569979544	38.37390341731	37.0994151989076
solea_v4.0_unigene20238	584.160186986367	635.458877608022	642.083366044421	624.769919604502	451.959306914985	590.217969073531
solea_v4.0_unigene11983	32.0575712370567	50.5478652642745	30.5753983830677	20.9810793897034	19.186951708655	10.1180223269748
solea_v4.0_unigene332087	17.8097617983648	32.4950562413193	28.3914413557057	29.1403880412548	17.0550681854711	30.3540669809244
solea_v4.0_unigene332083	32.0575712370567	18.0528090229552	28.3914413557057	19.8154638680532	38.37390341731	35.4130781444118
solea_v4.0_unigene535348	245.774712817435	231.075955493826	203.108003544664	185.33286794238	170.550681854711	217.537480029958
solea_v4.0_unigene535344	26.7146426975473	14.4422472183641	21.8395702736198	30.306003562905	17.0550681854711	30.3540669809244
solea_v4.0_unigene535343	55.210261574931	79.4323597010028	63.3347537934973	45.4590053443575	31.9782528477583	60.7081339618489
solea_v4.0_unigene335735	30.2765950572202	39.7161798505014	34.9433124377916	22.1466949113536	44.7695539868617	40.4720893078992
solea_v4.0_unigene512893	58.772213934604	25.2739326321373	63.3347537934973	60.6120071258099	46.9014375100456	48.9037745803783
solea_v4.0_unigene96361	170.973713264303	166.085843011188	170.348648134234	97.911703818616	166.286914808343	86.0031897792859
solea_v4.0_unigene193605	26.7146426975473	25.2739326321373	28.3914413557057	27.9747725196046	25.5826022782067	47.2174375258825
solea_v4.0_unigene432568	26.7146426975473	18.0528090229552	19.6556132462578	31.4716190845552	25.5826022782067	28.6677299264286
solea_v4.0_unigene536066	85.4868566321513	122.759101356095	82.9903670397551	136.377016033072	98.0666420664589	126.475279087185
solea_v4.0_unigene536061	30.2765950572202	14.4422472183641	26.2074843283437	53.6183139959088	38.37390341731	45.5311004713867
solea_v4.0_unigene44173	74.8009995531324	68.6006742872297	85.1743240671171	83.9243175588138	104.462292636011	65.7671451253363
solea_v4.0_unigene65273	87.2678328119877	79.4323597010028	98.2780662312889	48.955851909308	117.253593775114	55.6491227983615
solea_v4.0_unigene571523	30.2765950572202	18.0528090229552	21.8395702736198	32.6372346062053	25.5826022782067	43.8447634168908
solea_v4.0_unigene443529	35.6195235967297	14.4422472183641	24.0235273009817	40.7965432577567	25.5826022782067	45.5311004713867
solea_v4.0_unigene60172	74.8009995531324	93.8746069193669	76.4384959576692	99.0773193402662	89.5391079737234	84.3168527247901
solea_v4.0_unigene414172	89.0488089918242	54.1584270688655	63.3347537934973	41.9621587794069	76.74780683462	33.726741089916
solea_v4.0_unigene281546	454.148925858304	534.363147079473	430.239534390309	524.526984742586	530.838997272789	566.609250310589
solea_v4.0_unigene332850	51.6483092152581	79.4323597010028	48.0470546019635	55.9495450392092	57.560855125965	77.5715045068069
solea_v4.0_unigene332856	17.8097617983648	46.9373034596835	15.2876991915338	31.4716190845552	14.9231846622872	40.4720893078992
solea_v4.0_unigene280869	103.296618430516	184.138652034143	231.499444900369	123.55524529492	159.891264238792	35.4130781444118
solea_v4.0_unigene414174	115.763451689371	129.980224965277	122.301593532271	125.886476338221	166.286914808343	96.1212121062607
solea_v4.0_unigene40848	73.0200233732959	90.2640451147759	107.013894340737	150.364402292875	91.6709914969073	129.847953196177
solea_v4.0_unigene429298	824.591971264292	1278.13887882523	1166.2330526113	754.153242507674	1038.22727579055	775.715045068069
solea_v4.0_unigene98528	137.135165847409	148.033033988232	96.094109203927	100.242934861916	87.4072244505395	99.4938862152523
solea_v4.0_unigene98523	67.6770948337864	93.8746069193669	107.013894340737	65.2744692124107	112.989826728746	52.2764486893699
solea_v4.0_unigene98525	35.6195235967297	18.0528090229552	34.9433124377916	36.1340811711559	59.6927386491489	35.4130781444118
solea_v4.0_unigene44275	67.6770948337864	32.4950562413193	74.2545389303072	114.230321121719	57.560855125965	97.8075491607565
solea_v4.0_unigene58841	46.3053806757486	32.4950562413193	52.4149686566874	43.1277743010571	25.5826022782067	25.295055817437
solea_v4.0_unigene95659	331.261569449586	252.739326321373	369.088737624174	452.258822400274	223.847769934308	468.801701149833
solea_v4.0_unigene95656	101.51564225068	75.8217978964118	72.0705819029452	88.5867796454145	98.0666420664589	99.4938862152523
solea_v4.0_unigene95652	53.4292853950945	46.9373034596835	32.7593554104296	15.1530017814525	100.198525589643	6.74534821798321
solea_v4.0_unigene45077	46.3053806757486	72.2112360918207	52.4149686566874	68.7713157773613	72.4840397882523	53.9627857438657
solea_v4.0_unigene12283	49.8673330354216	32.4950562413193	76.4384959576692	60.6120071258099	34.1101363709422	79.2578415613027
solea_v4.0_unigene12282	53.4292853950945	32.4950562413193	50.2310116293255	53.6183139959088	38.37390341731	62.3944710163447
solea_v4.0_unigene12286	320.575712370567	368.277304068286	266.442757338161	381.156275579612	309.123110861664	396.289207806513
solea_v4.0_unigene12285	138.916142027246	75.8217978964118	120.117636504909	121.22401425162	121.517360821482	129.847953196177
solea_v4.0_unigene12284	174.535665623975	126.369663160686	198.74008948994	229.626257765088	164.15503128516	195.615098321513
solea_v4.0_unigene413058	19.5907379782013	39.7161798505014	34.9433124377916	34.9684656495057	42.6376704636778	25.295055817437
solea_v4.0_unigene186006	69.4580710136229	36.1056180459104	67.7026678482213	68.7713157773613	74.6159233114361	67.4534821798321
solea_v4.0_unigene186007	85.4868566321513	155.254157597415	91.726195149203	76.9306244289126	108.726059682378	133.220627305168
solea_v4.0_unigene413057	110.420523149862	155.254157597415	85.1743240671171	137.542631554723	140.704312530137	133.220627305168
solea_v4.0_unigene8473	42.7434283160756	68.6006742872297	37.1272694651536	47.7902363876578	19.186951708655	45.5311004713867
solea_v4.0_unigene8479	28.4956188773838	54.1584270688655	54.5989256840494	65.2744692124107	51.1652045564134	40.4720893078992
solea_v4.0_unigene693871	92.6107613514972	101.095730528549	82.9903670397551	87.4211641237643	91.6709914969073	80.9441786157985
solea_v4.0_unigene10463	265.365450795636	328.561124217784	211.843831654112	118.892783208319	221.715886411125	114.670919705715
solea_v4.0_unigene595786	53.4292853950945	83.0429215055938	50.2310116293255	48.955851909308	55.4289716027811	40.4720893078992
solea_v4.0_unigene58550	37.4004997765662	43.3267416550924	37.1272694651536	20.9810793897034	25.5826022782067	25.295055817437
solea_v4.0_unigene18081	67.6770948337864	115.537977746913	41.4951835198775	71.1025468206617	51.1652045564134	57.3354598528573
solea_v4.0_unigene18273	32.0575712370567	57.7689888734566	30.5753983830677	29.1403880412548	25.5826022782067	35.4130781444118
solea_v4.0_unigene101452	137.135165847409	191.359775643325	170.348648134234	184.16725242073	275.012974490722	198.987772430505
solea_v4.0_unigene101453	35.6195235967297	50.5478652642745	41.4951835198775	29.1403880412548	36.2420198941261	47.2174375258825
solea_v4.0_unigene101454	42.7434283160756	83.0429215055938	45.8630975746015	57.1151605608594	74.6159233114361	35.4130781444118
solea_v4.0_unigene101458	56.9912377547675	68.6006742872297	26.2074843283437	25.6435414763042	57.560855125965	33.726741089916
solea_v4.0_unigene510637	122.887356408717	97.485168723958	104.829937313375	85.089933080464	153.49561366924	74.1988303978153
solea_v4.0_unigene510634	53.4292853950945	46.9373034596835	45.8630975746015	33.8028501278555	49.0333210332295	23.6087187629412
solea_v4.0_unigene510635	26.7146426975473	46.9373034596835	24.0235273009817	65.2744692124107	31.9782528477583	38.7857522534034
solea_v4.0_unigene510633	311.670831471385	259.960449930555	342.88125329583	395.143661839415	196.133284132918	365.935140825589
solea_v4.0_unigene510630	28.4956188773838	18.0528090229552	13.1037421641719	32.6372346062053	38.37390341731	26.9813928719328
solea_v4.0_unigene4601	169.192737084466	187.749213838734	172.532605161596	177.173559290829	162.023147761976	204.046783593992
solea_v4.0_unigene69043	637.589472381462	906.25101295235	856.111154725895	1000.09811757586	895.391079737234	1101.17809658576
solea_v4.0_unigene231032	37.4004997765662	46.9373034596835	43.6791405472395	46.6246208660076	38.37390341731	37.0994151989076
solea_v4.0_unigene52729	30.2765950572202	57.7689888734566	58.9668397387734	73.433777863962	42.6376704636778	86.0031897792859
solea_v4.0_unigene431098	39.1814759564027	43.3267416550924	30.5753983830677	19.8154638680532	25.5826022782067	15.1770334904622
solea_v4.0_unigene431090	56.9912377547675	43.3267416550924	56.7828827114114	51.2870829526084	36.2420198941261	48.9037745803783
solea_v4.0_unigene223977	172.754689444139	129.980224965277	170.348648134234	150.364402292875	230.24342050386	129.847953196177
solea_v4.0_unigene31989	245.774712817435	198.580899252507	238.051315982455	348.519040973407	157.759380715608	301.854332754748
solea_v4.0_unigene31983	21.3717141580378	43.3267416550924	43.6791405472395	69.9369312990115	91.6709914969073	40.4720893078992
solea_v4.0_unigene31982	83.7058804523148	72.2112360918207	76.4384959576692	114.230321121719	85.2753409273556	107.925571487731
solea_v4.0_unigene31981	55.210261574931	43.3267416550924	82.9903670397551	54.783929517559	34.1101363709422	57.3354598528573
solea_v4.0_unigene31980	117.544427869208	126.369663160686	107.013894340737	125.886476338221	121.517360821482	158.515683122605
solea_v4.0_unigene31987	55.210261574931	57.7689888734566	52.4149686566874	60.6120071258099	66.0883892187006	45.5311004713867
solea_v4.0_unigene31986	544.978711029964	682.396181067706	412.767878171414	416.124741229118	658.752008663822	408.093567187984
solea_v4.0_unigene31984	81.9249042724783	46.9373034596835	67.7026678482213	65.2744692124107	81.0115738809878	72.5124933433195
solea_v4.0_unigene282297	49.8673330354216	46.9373034596835	74.2545389303072	60.6120071258099	57.560855125965	55.6491227983615
solea_v4.0_unigene282294	201.250308321523	151.643595792824	128.853464614357	100.242934861916	174.814448901079	107.925571487731
solea_v4.0_unigene81082	30.2765950572202	36.1056180459104	30.5753983830677	39.6309277361065	19.186951708655	28.6677299264286
solea_v4.0_unigene415251	217.279093940051	220.244270080053	203.108003544664	200.485869723833	181.210099470631	151.770334904622
solea_v4.0_unigene619069	8.90488089918242	36.1056180459104	39.3112264925156	18.6498483464031	17.0550681854711	18.5497075994538
solea_v4.0_unigene66008	252.898617536781	288.844944367283	297.018155721229	328.703577105354	221.715886411125	313.658692136219
solea_v4.0_unigene66009	313.451807651221	343.003371436148	307.937940858039	318.213037410502	490.333210332295	266.441254610337
solea_v4.0_unigene66006	414.967449901901	386.330113091241	371.272694651536	366.00327379816	315.518761431216	369.307814934581
solea_v4.0_unigene66004	249.336665177108	238.297079103008	255.522972201351	200.485869723833	211.056468795205	244.518872901891
solea_v4.0_unigene66002	993.784708348758	956.798878216625	912.894037437306	787.956092635529	886.863545644498	740.301966923657
solea_v4.0_unigene66003	73.0200233732959	64.9901124826387	67.7026678482213	54.783929517559	74.6159233114361	75.8851674523111
solea_v4.0_unigene66000	147.821022926428	173.30696662037	152.876991915338	152.695633336175	189.737633563366	161.888357231597
solea_v4.0_unigene66001	42.7434283160756	25.2739326321373	50.2310116293255	48.955851909308	53.2970880795972	70.8261562888237
solea_v4.0_unigene534778	21.3717141580378	21.6633708275462	24.0235273009817	46.6246208660076	25.5826022782067	30.3540669809244
solea_v4.0_unigene534771	49.8673330354216	21.6633708275462	34.9433124377916	25.6435414763042	81.0115738809878	20.2360446539496
solea_v4.0_unigene534770	37.4004997765662	54.1584270688655	26.2074843283437	26.8091569979544	51.1652045564134	18.5497075994538
solea_v4.0_unigene534773	236.869831918252	292.455506171874	238.051315982455	173.676712725878	172.682565377895	175.379053667563
solea_v4.0_unigene534772	300.984974392366	407.993483918787	240.235273009817	212.142024940335	279.27674153709	200.674109485
solea_v4.0_unigene534775	263.5844746158	259.960449930555	286.098370584419	207.479562853734	279.27674153709	150.083997850126
solea_v4.0_unigene534774	89.0488089918242	122.759101356095	63.3347537934973	96.7460882969659	91.6709914969073	86.0031897792859
solea_v4.0_unigene534777	62.334166294277	68.6006742872297	100.462023258651	106.071012470167	63.9565056955167	84.3168527247901
solea_v4.0_unigene534776	267.146426975473	303.287191585647	233.683401927731	217.970102548586	321.914412000767	187.183413049034
solea_v4.0_unigene541971	39.1814759564027	54.1584270688655	30.5753983830677	32.6372346062053	38.37390341731	45.5311004713867
solea_v4.0_unigene432754	44.5244044959121	54.1584270688655	48.0470546019635	46.6246208660076	31.9782528477583	20.2360446539496
solea_v4.0_unigene464281	37.4004997765662	25.2739326321373	28.3914413557057	31.4716190845552	27.7144858013906	55.6491227983615
solea_v4.0_unigene98053	46.3053806757486	43.3267416550924	13.1037421641719	13.9873862598023	38.37390341731	23.6087187629412
solea_v4.0_unigene98054	67.6770948337864	64.9901124826387	76.4384959576692	64.1088536907605	100.198525589643	72.5124933433195
solea_v4.0_unigene98057	51.6483092152581	50.5478652642745	63.3347537934973	58.2807760825096	49.0333210332295	42.158426362395
solea_v4.0_unigene546477	113.982475509535	115.537977746913	117.933679477547	165.517404074327	138.572429006953	166.947368395084
solea_v4.0_unigene546476	910.078827896444	1238.42269897473	1048.29937313375	935.989263885103	1048.88669340647	908.935672373237
solea_v4.0_unigene546475	201.250308321523	198.580899252507	155.0609489427	146.867555727924	230.24342050386	141.652312577647
solea_v4.0_unigene546474	131.7922373079	104.70629233314	87.3582810944791	58.2807760825096	189.737633563366	67.4534821798321
solea_v4.0_unigene546471	64.1151424741134	43.3267416550924	78.6224529850311	72.2681623423118	23.4507187550228	75.8851674523111
solea_v4.0_unigene546470	160.287856185284	144.422472183641	146.325120833252	198.154638680532	232.375304027044	193.928761267017
solea_v4.0_unigene546479	48.0863568555851	54.1584270688655	45.8630975746015	47.7902363876578	147.099963099688	25.295055817437
solea_v4.0_unigene546478	783.629519128053	989.293934457944	838.639498506999	695.872466425164	1029.69974169782	620.572036054455
solea_v4.0_unigene192458	42.7434283160756	36.1056180459104	39.3112264925156	71.1025468206617	51.1652045564134	79.2578415613027
solea_v4.0_unigene556	242.212760457762	209.41258466628	257.706929228713	300.728804585749	206.792701748837	306.913343918236
solea_v4.0_unigene557	106.858570790189	97.485168723958	150.693034887976	132.880169468122	46.9014375100456	114.670919705715
solea_v4.0_unigene554	217.279093940051	184.138652034143	224.947573818284	273.919647587795	127.913011391033	278.245613991807
solea_v4.0_unigene555	24.9336665177108	43.3267416550924	39.3112264925156	34.9684656495057	14.9231846622872	30.3540669809244
solea_v4.0_unigene553	28.4956188773838	36.1056180459104	26.2074843283437	38.4653122144563	12.7913011391033	38.7857522534034
solea_v4.0_unigene550	56.9912377547675	72.2112360918207	58.9668397387734	85.089933080464	66.0883892187006	70.8261562888237
solea_v4.0_unigene17892	46.3053806757486	68.6006742872297	30.5753983830677	29.1403880412548	29.8463693245745	23.6087187629412
solea_v4.0_unigene26107	26.7146426975473	18.0528090229552	32.7593554104296	27.9747725196046	19.186951708655	40.4720893078992
solea_v4.0_unigene17898	108.639546970026	173.30696662037	174.716562188958	145.701940206274	130.044894914217	128.161616141681
solea_v4.0_unigene558	103.296618430516	129.980224965277	102.645980286013	117.727167686669	89.5391079737234	118.043593814706
solea_v4.0_unigene559	121.106380228881	68.6006742872297	137.589292723805	143.370709162973	51.1652045564134	131.534290250673
solea_v4.0_unigene229237	197.68835596185	231.075955493826	207.475917599388	224.963795678487	181.210099470631	229.341839411429
solea_v4.0_unigene229238	49.8673330354216	46.9373034596835	48.0470546019635	68.7713157773613	51.1652045564134	69.1398192343279
solea_v4.0_unigene51911	577.036282267021	624.627192194249	554.725084949942	600.291993649848	398.662218835387	539.627857438657
solea_v4.0_unigene184438	55.210261574931	57.7689888734566	52.4149686566874	50.1214674309582	66.0883892187006	57.3354598528573
solea_v4.0_unigene184431	55.210261574931	72.2112360918207	67.7026678482213	65.2744692124107	66.0883892187006	75.8851674523111
solea_v4.0_unigene184435	842.401733062657	1097.61078859567	657.371065235955	545.508064132289	899.654846783602	575.040935583068
solea_v4.0_unigene58559	99.7346660708431	57.7689888734566	74.2545389303072	104.905396948517	85.2753409273556	91.0622009427733
solea_v4.0_unigene184437	733.762186092632	1090.38966498649	705.418119837918	560.661065913742	1070.20552863831	527.823498057186
solea_v4.0_unigene102247	56.9912377547675	28.8844944367283	37.1272694651536	55.9495450392092	51.1652045564134	47.2174375258825
solea_v4.0_unigene67011	185.221522702994	97.485168723958	124.485550559633	99.0773193402662	127.913011391033	106.239234433236
solea_v4.0_unigene75538	96.1727137111702	148.033033988232	111.381808395461	103.739781426867	155.627497192424	101.180223269748
solea_v4.0_unigene187501	51.6483092152581	39.7161798505014	43.6791405472395	71.1025468206617	40.5057869404939	84.3168527247901
solea_v4.0_unigene285506	30.2765950572202	25.2739326321373	34.9433124377916	38.4653122144563	42.6376704636778	45.5311004713867
solea_v4.0_unigene98889	30.2765950572202	39.7161798505014	21.8395702736198	23.3123104330038	42.6376704636778	25.295055817437
solea_v4.0_unigene98888	69.4580710136229	43.3267416550924	48.0470546019635	16.3186173031027	40.5057869404939	50.5901116348741
solea_v4.0_unigene98886	179.878594163485	158.864719402006	277.362542474971	236.619950894989	170.550681854711	234.400850574916
solea_v4.0_unigene98885	35.6195235967297	32.4950562413193	34.9433124377916	48.955851909308	31.9782528477583	38.7857522534034
solea_v4.0_unigene98884	178.097617983648	140.81191037905	161.612820024786	206.313947332084	153.49561366924	209.105794757479
solea_v4.0_unigene98883	65.8961186539499	79.4323597010028	45.8630975746015	72.2681623423118	59.6927386491489	111.298245596723
solea_v4.0_unigene98881	65.8961186539499	86.6534833101849	72.0705819029452	60.6120071258099	63.9565056955167	82.6305156702943
solea_v4.0_unigene508569	65.8961186539499	28.8844944367283	48.0470546019635	51.2870829526084	46.9014375100456	42.158426362395
solea_v4.0_unigene508568	40.9624521362391	39.7161798505014	28.3914413557057	23.3123104330038	27.7144858013906	26.9813928719328
solea_v4.0_unigene508567	749.79097171116	982.072810848762	818.983885260741	967.460882969659	886.863545644498	994.938862152523
solea_v4.0_unigene508566	46.3053806757486	39.7161798505014	45.8630975746015	34.9684656495057	55.4289716027811	37.0994151989076
solea_v4.0_unigene508564	14.2478094386919	28.8844944367283	15.2876991915338	37.2996966928061	53.2970880795972	30.3540669809244
solea_v4.0_unigene508563	19.5907379782013	39.7161798505014	26.2074843283437	32.6372346062053	55.4289716027811	35.4130781444118
solea_v4.0_unigene508560	35.6195235967297	39.7161798505014	21.8395702736198	22.1466949113536	21.3188352318389	26.9813928719328
solea_v4.0_unigene99594	69.4580710136229	64.9901124826387	65.5187108208593	44.2933898227073	95.934758543275	59.0217969073531
solea_v4.0_unigene184930	110.420523149862	83.0429215055938	100.462023258651	100.242934861916	89.5391079737234	109.611908542227
solea_v4.0_unigene189872	51.6483092152581	68.6006742872297	50.2310116293255	40.7965432577567	66.0883892187006	60.7081339618489
solea_v4.0_unigene512126	105.077594610353	126.369663160686	113.565765422823	87.4211641237643	134.308661960585	87.6895268337817
solea_v4.0_unigene104201	44.5244044959121	21.6633708275462	32.7593554104296	23.3123104330038	19.186951708655	16.863370544958
solea_v4.0_unigene11676	74.8009995531324	57.7689888734566	69.8866248755832	81.5930865155134	81.0115738809878	80.9441786157985
solea_v4.0_unigene441731	49.8673330354216	72.2112360918207	76.4384959576692	55.9495450392092	72.4840397882523	106.239234433236
solea_v4.0_unigene40269	49.8673330354216	68.6006742872297	37.1272694651536	39.6309277361065	40.5057869404939	28.6677299264286
solea_v4.0_unigene11678	85.4868566321513	68.6006742872297	67.7026678482213	75.7650089072624	68.2202727418845	74.1988303978153
solea_v4.0_unigene16133	64.1151424741134	36.1056180459104	48.0470546019635	38.4653122144563	55.4289716027811	43.8447634168908
solea_v4.0_unigene16132	270.708379335146	397.161798505014	318.857725994849	343.856578886806	313.386877908032	328.835725626681
solea_v4.0_unigene16135	80.1439280926418	101.095730528549	72.0705819029452	93.2492417320153	89.5391079737234	136.59330141416
solea_v4.0_unigene16134	133.573213487736	75.8217978964118	82.9903670397551	52.4526984742586	112.989826728746	80.9441786157985
solea_v4.0_unigene16137	48.0863568555851	83.0429215055938	63.3347537934973	50.1214674309582	66.0883892187006	50.5901116348741
solea_v4.0_unigene16136	51.6483092152581	14.4422472183641	37.1272694651536	22.1466949113536	49.0333210332295	25.295055817437
solea_v4.0_unigene16139	176.316641803812	144.422472183641	170.348648134234	117.727167686669	112.989826728746	126.475279087185
solea_v4.0_unigene572456	8.90488089918242	25.2739326321373	30.5753983830677	27.9747725196046	10.6594176159195	32.0404040354202
solea_v4.0_unigene45871	2901.21019695363	1541.70989056037	1159.68118152921	1072.36627991818	4681.61621691182	767.28335979559
solea_v4.0_unigene572454	172.754689444139	140.81191037905	82.9903670397551	38.4653122144563	49.0333210332295	50.5901116348741
solea_v4.0_unigene572455	33.8385474168932	28.8844944367283	39.3112264925156	39.6309277361065	57.560855125965	50.5901116348741
solea_v4.0_unigene45874	162.06883236512	108.316854137731	50.2310116293255	92.0836262103651	419.981054067226	52.2764486893699
solea_v4.0_unigene45875	543.197734850128	498.257529033563	478.286588992273	486.06167252813	1517.90106850693	381.112174316051
solea_v4.0_unigene45876	172.754689444139	238.297079103008	172.532605161596	234.288719851688	196.133284132918	215.851142975463
solea_v4.0_unigene572451	48.0863568555851	54.1584270688655	32.7593554104296	5.82807760825095	14.9231846622872	6.74534821798321
solea_v4.0_unigene45878	2012.50308321523	3072.58809570697	2961.44572910284	2215.83510665701	2905.75724209964	2384.48059505706
solea_v4.0_unigene45879	1004.47056542778	1559.76269958333	1362.78918507387	1009.42304174907	1534.9561366924	998.311536261515
solea_v4.0_unigene572458	26.7146426975473	32.4950562413193	58.9668397387734	41.9621587794069	53.2970880795972	47.2174375258825
solea_v4.0_unigene572459	126.44930876839	108.316854137731	107.013894340737	132.880169468122	61.8246221723328	126.475279087185
solea_v4.0_unigene492742	33.8385474168932	39.7161798505014	34.9433124377916	33.8028501278555	25.5826022782067	57.3354598528573
solea_v4.0_unigene326667	174.535665623975	122.759101356095	187.82030435313	254.104183719742	100.198525589643	219.223817084454
solea_v4.0_unigene326664	194.126403602177	180.528090229552	155.0609489427	138.708247076373	168.418798331527	106.239234433236
solea_v4.0_unigene326665	158.506880005447	176.917528424961	122.301593532271	93.2492417320153	134.308661960585	136.59330141416
solea_v4.0_unigene562615	2438.15639019615	3368.65416368344	2664.42757338161	2450.1238265087	3349.18901492189	2079.25358819332
solea_v4.0_unigene562614	3848.68952462664	6119.90225878181	5374.71824433782	2588.83207358507	4434.31772822249	2870.14566675185
solea_v4.0_unigene562616	769.381709689361	1018.17842889467	971.860877176079	762.312551159225	886.863545644498	642.494417762901
solea_v4.0_unigene562612	256.460569896454	155.254157597415	174.716562188958	122.38962977327	326.178179047135	75.8851674523111
solea_v4.0_unigene562619	382.909878664844	382.71955128665	419.319749253499	465.080593138426	264.353556874802	382.798511370547
solea_v4.0_unigene562618	44.5244044959121	28.8844944367283	21.8395702736198	29.1403880412548	23.4507187550228	47.2174375258825
solea_v4.0_unigene70684	76.5819757329688	39.7161798505014	72.0705819029452	48.955851909308	93.8028750200912	60.7081339618489
solea_v4.0_unigene11086	33.8385474168932	32.4950562413193	24.0235273009817	32.6372346062053	10.6594176159195	32.0404040354202
solea_v4.0_unigene72140	76.5819757329688	68.6006742872297	93.910152176565	59.4463916041597	74.6159233114361	52.2764486893699
solea_v4.0_unigene72145	327.699617089913	346.613933240739	360.352909514726	291.403880412548	270.749207444354	305.22700686374
solea_v4.0_unigene432229	42.7434283160756	86.6534833101849	39.3112264925156	39.6309277361065	29.8463693245745	47.2174375258825
solea_v4.0_unigene93910	17.8097617983648	10.8316854137731	26.2074843283437	27.9747725196046	31.9782528477583	40.4720893078992
solea_v4.0_unigene417195	87.2678328119877	86.6534833101849	111.381808395461	76.9306244289126	98.0666420664589	82.6305156702943
solea_v4.0_unigene417196	37.4004997765662	54.1584270688655	45.8630975746015	27.9747725196046	31.9782528477583	38.7857522534034
solea_v4.0_unigene38354	283.175212594001	303.287191585647	299.202112748591	149.198786771224	294.199926199377	134.906964359664
solea_v4.0_unigene38357	174.535665623975	184.138652034143	168.164691106872	137.542631554723	196.133284132918	165.261031340589
solea_v4.0_unigene38351	55.210261574931	25.2739326321373	58.9668397387734	51.2870829526084	95.934758543275	42.158426362395
solea_v4.0_unigene183291	71.2390471934594	43.3267416550924	56.7828827114114	62.9432381691103	51.1652045564134	57.3354598528573
solea_v4.0_unigene183293	226.183974839234	223.854831884644	231.499444900369	261.097876849643	249.430372212515	269.813928719328
solea_v4.0_unigene183294	62.334166294277	36.1056180459104	72.0705819029452	53.6183139959088	44.7695539868617	64.0808080708405
solea_v4.0_unigene183295	44.5244044959121	57.7689888734566	50.2310116293255	69.9369312990115	40.5057869404939	79.2578415613027
solea_v4.0_unigene183296	35.6195235967297	10.8316854137731	10.9197851368099	44.2933898227073	31.9782528477583	30.3540669809244
solea_v4.0_unigene183297	97.9536898910066	111.927415942322	104.829937313375	69.9369312990115	125.78112786785	43.8447634168908
solea_v4.0_unigene183298	126.44930876839	115.537977746913	124.485550559633	79.261855472213	110.857943205562	75.8851674523111
solea_v4.0_unigene23928	110.420523149862	86.6534833101849	107.013894340737	94.4148572536655	53.2970880795972	104.55289737874
solea_v4.0_unigene23929	229.745927198907	191.359775643325	268.626714365523	263.429107892943	183.341982993815	271.500265773824
solea_v4.0_unigene23922	53.4292853950945	18.0528090229552	24.0235273009817	61.7776226474601	42.6376704636778	32.0404040354202
solea_v4.0_unigene23920	80.1439280926418	101.095730528549	82.9903670397551	62.9432381691103	78.8796903578039	53.9627857438657
solea_v4.0_unigene23926	338.385474168932	274.402697148919	316.673768967487	374.162582449711	225.979653457492	411.466241296976
solea_v4.0_unigene23924	270.708379335146	306.897753390238	290.466284639143	234.288719851688	277.144858013906	311.972355081723
solea_v4.0_unigene23925	247.555688997271	292.455506171874	207.475917599388	224.963795678487	194.001400609734	259.695906392353
solea_v4.0_unigene102697	71.2390471934594	104.70629233314	76.4384959576692	106.071012470167	98.0666420664589	109.611908542227
solea_v4.0_unigene288702	30.2765950572202	32.4950562413193	24.0235273009817	17.4842328247529	21.3188352318389	21.9223817084454
solea_v4.0_unigene30297	44.5244044959121	46.9373034596835	39.3112264925156	71.1025468206617	70.3521562650684	72.5124933433195
solea_v4.0_unigene325140	49.8673330354216	21.6633708275462	37.1272694651536	45.4590053443575	17.0550681854711	52.2764486893699
solea_v4.0_unigene61674	67.6770948337864	86.6534833101849	58.9668397387734	27.9747725196046	51.1652045564134	62.3944710163447
solea_v4.0_unigene61670	30.2765950572202	32.4950562413193	39.3112264925156	52.4526984742586	31.9782528477583	48.9037745803783
solea_v4.0_unigene458378	105.077594610353	75.8217978964118	124.485550559633	137.542631554723	93.8028750200912	121.416267923698
solea_v4.0_unigene458379	99.7346660708431	104.70629233314	87.3582810944791	120.05839872997	121.517360821482	116.35725676021
solea_v4.0_unigene458374	23.1526903378743	50.5478652642745	32.7593554104296	27.9747725196046	36.2420198941261	5.05901116348741
solea_v4.0_unigene458375	30.2765950572202	46.9373034596835	26.2074843283437	18.6498483464031	38.37390341731	25.295055817437
solea_v4.0_unigene458370	131.7922373079	148.033033988232	161.612820024786	164.351788552677	189.737633563366	190.556087158026
solea_v4.0_unigene458371	130.011261128063	140.81191037905	141.957206778528	159.689326466076	134.308661960585	158.515683122605
solea_v4.0_unigene458373	24.9336665177108	21.6633708275462	17.4716562188958	32.6372346062053	34.1101363709422	5.05901116348741
solea_v4.0_unigene226	39.1814759564027	32.4950562413193	43.6791405472395	64.1088536907605	8.52753409273556	52.2764486893699
solea_v4.0_unigene547261	140.697118207082	144.422472183641	131.037421641719	137.542631554723	144.968079576505	141.652312577647
solea_v4.0_unigene547260	85.4868566321513	72.2112360918207	113.565765422823	88.5867796454145	83.1434574041717	92.7485379972691
solea_v4.0_unigene547262	85.4868566321513	50.5478652642745	91.726195149203	68.7713157773613	102.330409112827	40.4720893078992
solea_v4.0_unigene547265	105.077594610353	104.70629233314	85.1743240671171	88.5867796454145	104.462292636011	91.0622009427733
solea_v4.0_unigene547264	69.4580710136229	104.70629233314	58.9668397387734	62.9432381691103	72.4840397882523	62.3944710163447
solea_v4.0_unigene547266	46.3053806757486	64.9901124826387	67.7026678482213	54.783929517559	66.0883892187006	69.1398192343279
solea_v4.0_unigene547268	94.3917375313337	93.8746069193669	107.013894340737	128.217707381521	61.8246221723328	114.670919705715
solea_v4.0_unigene226493	201.250308321523	205.802022861689	185.636347325768	130.548938424821	164.15503128516	114.670919705715
solea_v4.0_unigene221	89.0488089918242	104.70629233314	100.462023258651	103.739781426867	98.0666420664589	92.7485379972691
solea_v4.0_unigene52893	37.4004997765662	39.7161798505014	26.2074843283437	36.1340811711559	25.5826022782067	28.6677299264286
solea_v4.0_unigene52890	188.783475062667	169.696404815779	194.372175435216	162.020557509377	257.957906305251	126.475279087185
solea_v4.0_unigene52895	56.9912377547675	72.2112360918207	72.0705819029452	44.2933898227073	63.9565056955167	45.5311004713867
solea_v4.0_unigene588464	53.4292853950945	36.1056180459104	63.3347537934973	46.6246208660076	83.1434574041717	30.3540669809244
solea_v4.0_unigene49943	418.529402261574	501.868090838154	480.470546019635	538.514371002388	283.540508583457	494.09675696727
solea_v4.0_unigene62596	126.44930876839	97.485168723958	128.853464614357	135.211400511422	144.968079576505	129.847953196177
solea_v4.0_unigene235574	30.2765950572202	46.9373034596835	34.9433124377916	31.4716190845552	36.2420198941261	33.726741089916
solea_v4.0_unigene56621	49.8673330354216	72.2112360918207	50.2310116293255	34.9684656495057	57.560855125965	28.6677299264286
solea_v4.0_unigene56625	44.5244044959121	54.1584270688655	41.4951835198775	33.8028501278555	49.0333210332295	65.7671451253363
solea_v4.0_unigene461629	74.8009995531324	122.759101356095	48.0470546019635	95.5804727753157	63.9565056955167	86.0031897792859
solea_v4.0_unigene461626	44.5244044959121	25.2739326321373	50.2310116293255	55.9495450392092	34.1101363709422	65.7671451253363
solea_v4.0_unigene461627	55.210261574931	32.4950562413193	39.3112264925156	27.9747725196046	36.2420198941261	33.726741089916
solea_v4.0_unigene461620	71.2390471934594	72.2112360918207	37.1272694651536	37.2996966928061	72.4840397882523	28.6677299264286
solea_v4.0_unigene11309	35.6195235967297	25.2739326321373	37.1272694651536	45.4590053443575	40.5057869404939	43.8447634168908
solea_v4.0_unigene11306	162.06883236512	119.148539551504	93.910152176565	79.261855472213	221.715886411125	79.2578415613027
solea_v4.0_unigene419636	19.5907379782013	32.4950562413193	21.8395702736198	51.2870829526084	27.7144858013906	40.4720893078992
solea_v4.0_unigene11300	222.622022479561	241.907640907599	141.957206778528	143.370709162973	298.463693245745	94.4348750517649
solea_v4.0_unigene94958	163.849808544957	382.71955128665	244.603187064541	289.072649369247	338.969480186239	256.323232283362
solea_v4.0_unigene94952	56.9912377547675	43.3267416550924	39.3112264925156	59.4463916041597	57.560855125965	87.6895268337817
solea_v4.0_unigene94954	153.163951465938	104.70629233314	78.6224529850311	80.4274709938632	100.198525589643	102.866560324244
solea_v4.0_unigene35943	322.356688550404	429.656854746333	347.249167350554	340.359732321856	234.507187550228	360.876129662102
solea_v4.0_unigene35942	119.325404049044	151.643595792824	80.8064100123931	83.9243175588138	130.044894914217	67.4534821798321
solea_v4.0_unigene513193	17.8097617983648	32.4950562413193	32.7593554104296	9.32492417320153	27.7144858013906	8.43168527247901
solea_v4.0_unigene35944	219.060070119888	227.465393689235	187.82030435313	117.727167686669	313.386877908032	104.55289737874
solea_v4.0_unigene429367	108.639546970026	126.369663160686	91.726195149203	96.7460882969659	102.330409112827	109.611908542227
solea_v4.0_unigene429366	1187.91111195094	1325.07618228491	954.389220957184	866.052332586092	1528.56048612285	772.342370959077
solea_v4.0_unigene429365	1250.24527824521	1307.02337326196	1043.93145907902	931.326801798503	1498.71411679827	819.55980848496
solea_v4.0_unigene429364	407.843545182555	491.036405424381	331.96146815902	325.206730540403	466.882491577272	274.872939882816
solea_v4.0_unigene429361	544.978711029964	812.376406032983	687.946463619023	697.038081946814	955.083818386383	669.475810634833
solea_v4.0_unigene429360	28.4956188773838	43.3267416550924	41.4951835198775	12.8217707381521	36.2420198941261	13.4906964359664
solea_v4.0_unigene429369	888.707113738406	971.241125434989	751.28121741252	634.094843777704	703.521562650684	622.258373108951
solea_v4.0_unigene670402	377.566950125335	343.003371436148	299.202112748591	266.925954457894	338.969480186239	256.323232283362
solea_v4.0_unigene670403	208.374213040869	216.633708275462	165.98073407951	176.007943769179	168.418798331527	197.301435376009
solea_v4.0_unigene670409	539.635782490455	664.343372044751	432.423491417671	360.175196189909	699.257795604316	359.189792607606
solea_v4.0_unigene103475	51.6483092152581	39.7161798505014	34.9433124377916	34.9684656495057	49.0333210332295	28.6677299264286
solea_v4.0_unigene509553	172.754689444139	241.907640907599	268.626714365523	201.651485245483	358.156431894894	165.261031340589
solea_v4.0_unigene509552	28.4956188773838	28.8844944367283	72.0705819029452	38.4653122144563	36.2420198941261	48.9037745803783
solea_v4.0_unigene51900	528.949925411436	548.805394297837	548.173213867856	510.539598482784	520.179579656869	526.13716100269
solea_v4.0_unigene51902	195.907379782013	137.201348574459	185.636347325768	209.810793897034	140.704312530137	220.91015413895
solea_v4.0_unigene51907	97.9536898910066	108.316854137731	135.405335696443	109.567859035118	70.3521562650684	145.024986686639
solea_v4.0_unigene51906	185.221522702994	213.023146470871	255.522972201351	282.078956239346	172.682565377895	252.95055817437
solea_v4.0_unigene51909	593.065067885549	653.511686630978	530.70155764896	880.039718845894	603.323037061041	957.839446953615
solea_v4.0_unigene338704	24.9336665177108	10.8316854137731	24.0235273009817	29.1403880412548	29.8463693245745	37.0994151989076
solea_v4.0_unigene42476	71.2390471934594	90.2640451147759	56.7828827114114	76.9306244289126	66.0883892187006	77.5715045068069
solea_v4.0_unigene47904	121.106380228881	97.485168723958	104.829937313375	122.38962977327	51.1652045564134	128.161616141681
solea_v4.0_unigene47902	306.327902931875	324.950562413193	253.339015173989	202.817100767133	217.452119364757	241.1461987929
solea_v4.0_unigene42472	65.8961186539499	43.3267416550924	61.1507967661353	68.7713157773613	76.74780683462	59.0217969073531
solea_v4.0_unigene48488	35.6195235967297	21.6633708275462	32.7593554104296	43.1277743010571	12.7913011391033	38.7857522534034
solea_v4.0_unigene48485	243.993736637598	285.234382562692	281.730456529695	198.154638680532	321.914412000767	217.537480029958
solea_v4.0_unigene456909	406.062569002718	426.046292941742	380.008522760984	349.684656495057	426.376704636778	403.034556024497
solea_v4.0_unigene595371	46.3053806757486	140.81191037905	102.645980286013	94.4148572536655	78.8796903578039	106.239234433236
solea_v4.0_unigene595376	60.5531901144405	50.5478652642745	39.3112264925156	71.1025468206617	268.61732392117	77.5715045068069
solea_v4.0_unigene456901	73.0200233732959	75.8217978964118	91.726195149203	116.561552165019	100.198525589643	119.729930869202
solea_v4.0_unigene31569	90.8297851716607	68.6006742872297	85.1743240671171	144.536324684624	42.6376704636778	97.8075491607565
solea_v4.0_unigene456903	51.6483092152581	72.2112360918207	61.1507967661353	80.4274709938632	40.5057869404939	75.8851674523111
solea_v4.0_unigene456902	48.0863568555851	111.927415942322	78.6224529850311	72.2681623423118	55.4289716027811	75.8851674523111
solea_v4.0_unigene456904	135.354189667573	119.148539551504	126.669507586995	173.676712725878	108.726059682378	183.810738940042
solea_v4.0_unigene456907	284.956188773838	353.835056849922	360.352909514726	299.563189064099	375.211500080365	269.813928719328
solea_v4.0_unigene457857	265.365450795636	241.907640907599	207.475917599388	186.498483464031	285.672392106641	182.124401885547
solea_v4.0_unigene74448	56.9912377547675	83.0429215055938	54.5989256840494	79.261855472213	55.4289716027811	86.0031897792859
solea_v4.0_unigene74445	35.6195235967297	28.8844944367283	30.5753983830677	39.6309277361065	23.4507187550228	40.4720893078992
solea_v4.0_unigene457850	117.544427869208	93.8746069193669	126.669507586995	151.530017814525	68.2202727418845	165.261031340589
solea_v4.0_unigene74447	46.3053806757486	61.3795506780476	52.4149686566874	61.7776226474601	44.7695539868617	65.7671451253363
solea_v4.0_unigene74441	101.51564225068	162.475281206597	109.197851368099	114.230321121719	191.86951708655	101.180223269748
solea_v4.0_unigene74443	573.474329907348	667.953933849342	589.668397387734	460.418131051825	596.927386491489	586.845294964539
solea_v4.0_unigene74442	131.7922373079	184.138652034143	104.829937313375	124.72086081657	174.814448901079	91.0622009427733
solea_v4.0_unigene17234	146.040046746592	151.643595792824	159.428862997424	145.701940206274	198.265167656102	138.279638468656
solea_v4.0_unigene76699	12.4668332588554	39.7161798505014	10.9197851368099	33.8028501278555	14.9231846622872	50.5901116348741
solea_v4.0_unigene105052	44.5244044959121	36.1056180459104	41.4951835198775	44.2933898227073	14.9231846622872	20.2360446539496
solea_v4.0_unigene225247	97.9536898910066	43.3267416550924	102.645980286013	115.395936643369	55.4289716027811	123.102604978194
solea_v4.0_unigene327874	265.365450795636	270.792135344328	268.626714365523	226.129411200137	247.298488689331	197.301435376009
solea_v4.0_unigene327875	258.24154607629	303.287191585647	248.971101119265	240.116797459939	281.408625060273	165.261031340589
solea_v4.0_unigene327876	74.8009995531324	144.422472183641	139.773249751166	116.561552165019	172.682565377895	207.419457702984
solea_v4.0_unigene327877	69.4580710136229	90.2640451147759	98.2780662312889	79.261855472213	83.1434574041717	114.670919705715
solea_v4.0_unigene327870	44.5244044959121	36.1056180459104	54.5989256840494	19.8154638680532	59.6927386491489	13.4906964359664
solea_v4.0_unigene225244	85.4868566321513	72.2112360918207	39.3112264925156	58.2807760825096	98.0666420664589	38.7857522534034
solea_v4.0_unigene327872	23.1526903378743	3.61056180459104	21.8395702736198	32.6372346062053	14.9231846622872	26.9813928719328
solea_v4.0_unigene225245	53.4292853950945	39.7161798505014	32.7593554104296	47.7902363876578	76.74780683462	40.4720893078992
solea_v4.0_unigene327878	96.1727137111702	111.927415942322	96.094109203927	96.7460882969659	110.857943205562	80.9441786157985
solea_v4.0_unigene17146	142.478094386919	166.085843011188	150.693034887976	131.714553946472	68.2202727418845	139.965975523152
solea_v4.0_unigene17144	23.1526903378743	36.1056180459104	50.2310116293255	45.4590053443575	46.9014375100456	59.0217969073531
solea_v4.0_unigene17143	286.737164953674	332.171686022375	253.339015173989	222.632564635186	381.607150649916	217.537480029958
solea_v4.0_unigene17141	42.7434283160756	54.1584270688655	54.5989256840494	47.7902363876578	53.2970880795972	55.6491227983615
solea_v4.0_unigene17140	80.1439280926418	61.3795506780476	63.3347537934973	72.2681623423118	78.8796903578039	86.0031897792859
solea_v4.0_unigene17148	103.296618430516	68.6006742872297	104.829937313375	153.861248857825	72.4840397882523	153.456671959118
solea_v4.0_unigene44666	206.593236861032	166.085843011188	214.027788681474	250.607337154791	200.397051179286	273.18660282832
solea_v4.0_unigene44667	441.682092599448	393.551236700423	386.56039384307	348.519040973407	541.498414888708	394.602870752018
solea_v4.0_unigene44662	806.782209465928	859.313709492667	694.498334701108	611.94814886635	946.556284293647	404.720893078992
solea_v4.0_unigene44668	23.1526903378743	43.3267416550924	45.8630975746015	59.4463916041597	51.1652045564134	28.6677299264286
solea_v4.0_unigene44669	514.702115972744	602.963821366703	478.286588992273	610.7825333447	343.233247232606	618.885698999959
solea_v4.0_unigene551892	32.0575712370567	10.8316854137731	30.5753983830677	26.8091569979544	19.186951708655	30.3540669809244
solea_v4.0_unigene59425	121.106380228881	72.2112360918207	98.2780662312889	76.9306244289126	121.517360821482	42.158426362395
solea_v4.0_unigene34422	37.4004997765662	36.1056180459104	17.4716562188958	43.1277743010571	10.6594176159195	43.8447634168908
solea_v4.0_unigene23656	32.0575712370567	18.0528090229552	41.4951835198775	13.9873862598023	27.7144858013906	33.726741089916
solea_v4.0_unigene37989	432.777211700266	451.320225573879	419.319749253499	498.883443266282	377.343383603548	475.547049367816
solea_v4.0_unigene37988	792.534400027236	769.049664377891	825.535756342827	669.06330942721	993.457721803693	806.069112048993
solea_v4.0_unigene37985	89.0488089918242	97.485168723958	80.8064100123931	115.395936643369	57.560855125965	72.5124933433195
solea_v4.0_unigene37984	138.916142027246	93.8746069193669	89.542238121841	93.2492417320153	162.023147761976	112.984582651219
solea_v4.0_unigene37987	124.668332588554	68.6006742872297	80.8064100123931	62.9432381691103	168.418798331527	45.5311004713867
solea_v4.0_unigene37986	454.148925858304	321.340000608602	432.423491417671	409.131048099217	475.410025670007	365.935140825589
solea_v4.0_unigene37980	160.287856185284	93.8746069193669	82.9903670397551	50.1214674309582	202.52893470247	47.2174375258825
solea_v4.0_unigene589228	73.0200233732959	83.0429215055938	82.9903670397551	64.1088536907605	51.1652045564134	91.0622009427733
solea_v4.0_unigene564144	37.4004997765662	39.7161798505014	48.0470546019635	54.783929517559	55.4289716027811	37.0994151989076
solea_v4.0_unigene336934	21.3717141580378	10.8316854137731	19.6556132462578	30.306003562905	29.8463693245745	33.726741089916
solea_v4.0_unigene29659	229.745927198907	155.254157597415	120.117636504909	146.867555727924	257.957906305251	106.239234433236
solea_v4.0_unigene29652	128.230284948227	133.590786769868	124.485550559633	74.5993933856122	134.308661960585	69.1398192343279
solea_v4.0_unigene29653	144.259070566755	198.580899252507	181.268433271044	242.44802850324	373.079616557181	264.754917555841
solea_v4.0_unigene29650	83.7058804523148	54.1584270688655	52.4149686566874	61.7776226474601	55.4289716027811	62.3944710163447
solea_v4.0_unigene29656	58.772213934604	32.4950562413193	39.3112264925156	12.8217707381521	57.560855125965	23.6087187629412
solea_v4.0_unigene29657	39.1814759564027	28.8844944367283	43.6791405472395	39.6309277361065	49.0333210332295	23.6087187629412
solea_v4.0_unigene32465	51.6483092152581	28.8844944367283	28.3914413557057	37.2996966928061	29.8463693245745	37.0994151989076
solea_v4.0_unigene32467	73.0200233732959	111.927415942322	85.1743240671171	81.5930865155134	78.8796903578039	106.239234433236
solea_v4.0_unigene32461	162.06883236512	184.138652034143	209.65987462675	194.657792115582	225.979653457492	200.674109485
solea_v4.0_unigene32460	374.004997765662	353.835056849922	388.744350870432	449.927591356974	264.353556874802	404.720893078992
solea_v4.0_unigene32463	261.803498435963	220.244270080053	277.362542474971	301.894420107399	200.397051179286	310.286018027228
solea_v4.0_unigene32462	30.2765950572202	18.0528090229552	15.2876991915338	29.1403880412548	19.186951708655	33.726741089916
solea_v4.0_unigene52702	108.639546970026	155.254157597415	126.669507586995	100.242934861916	121.517360821482	102.866560324244
solea_v4.0_unigene52707	110.420523149862	32.4950562413193	87.3582810944791	67.6057002557111	49.0333210332295	53.9627857438657
solea_v4.0_unigene52705	10.6858570790189	18.0528090229552	21.8395702736198	38.4653122144563	31.9782528477583	32.0404040354202
solea_v4.0_unigene538160	48.0863568555851	28.8844944367283	45.8630975746015	32.6372346062053	78.8796903578039	30.3540669809244
solea_v4.0_unigene6095	46.3053806757486	14.4422472183641	37.1272694651536	16.3186173031027	36.2420198941261	18.5497075994538
solea_v4.0_unigene44716	30.2765950572202	32.4950562413193	30.5753983830677	53.6183139959088	29.8463693245745	32.0404040354202
solea_v4.0_unigene184027	56.9912377547675	79.4323597010028	67.7026678482213	40.7965432577567	66.0883892187006	52.2764486893699
solea_v4.0_unigene230932	73.0200233732959	90.2640451147759	72.0705819029452	115.395936643369	100.198525589643	102.866560324244
solea_v4.0_unigene534321	163.849808544957	209.41258466628	240.235273009817	321.709883975453	238.770954596596	313.658692136219
solea_v4.0_unigene337696	56.9912377547675	50.5478652642745	39.3112264925156	37.2996966928061	44.7695539868617	42.158426362395
solea_v4.0_unigene465104	211.936165400542	205.802022861689	196.556132462578	245.94487506819	147.099963099688	283.304625155295
solea_v4.0_unigene548277	32.0575712370567	25.2739326321373	56.7828827114114	46.6246208660076	46.9014375100456	48.9037745803783
solea_v4.0_unigene548276	46.3053806757486	46.9373034596835	45.8630975746015	69.9369312990115	46.9014375100456	70.8261562888237
solea_v4.0_unigene282054	64.1151424741134	39.7161798505014	17.4716562188958	17.4842328247529	21.3188352318389	11.8043593814706
solea_v4.0_unigene282057	256.460569896454	223.854831884644	216.211745708836	185.33286794238	204.660818225653	227.655502356933
solea_v4.0_unigene282050	39.1814759564027	36.1056180459104	10.9197851368099	6.99369312990115	21.3188352318389	8.43168527247901
solea_v4.0_unigene282051	92.6107613514972	122.759101356095	96.094109203927	101.408550383567	95.934758543275	87.6895268337817
solea_v4.0_unigene282053	51.6483092152581	68.6006742872297	37.1272694651536	17.4842328247529	21.3188352318389	15.1770334904622
solea_v4.0_unigene686135	39.1814759564027	32.4950562413193	32.7593554104296	37.2996966928061	57.560855125965	40.4720893078992
solea_v4.0_unigene548274	49.8673330354216	46.9373034596835	34.9433124377916	36.1340811711559	21.3188352318389	40.4720893078992
solea_v4.0_unigene282058	130.011261128063	162.475281206597	168.164691106872	152.695633336175	187.605750040182	173.692716613068
solea_v4.0_unigene686132	51.6483092152581	75.8217978964118	50.2310116293255	72.2681623423118	46.9014375100456	60.7081339618489
solea_v4.0_unigene49722	227.96495101907	133.590786769868	194.372175435216	200.485869723833	134.308661960585	222.596491193446
solea_v4.0_unigene443265	35.6195235967297	39.7161798505014	32.7593554104296	33.8028501278555	31.9782528477583	38.7857522534034
solea_v4.0_unigene31869	97.9536898910066	46.9373034596835	113.565765422823	95.5804727753157	93.8028750200912	145.024986686639
solea_v4.0_unigene459746	89.0488089918242	57.7689888734566	87.3582810944791	124.72086081657	44.7695539868617	102.866560324244
solea_v4.0_unigene459747	89.0488089918242	72.2112360918207	78.6224529850311	127.052091859871	49.0333210332295	112.984582651219
solea_v4.0_unigene459743	67.6770948337864	32.4950562413193	32.7593554104296	43.1277743010571	34.1101363709422	57.3354598528573
solea_v4.0_unigene459740	73.0200233732959	83.0429215055938	93.910152176565	73.433777863962	66.0883892187006	91.0622009427733
solea_v4.0_unigene459741	81.9249042724783	28.8844944367283	72.0705819029452	57.1151605608594	44.7695539868617	40.4720893078992
solea_v4.0_unigene459748	30.2765950572202	18.0528090229552	43.6791405472395	44.2933898227073	19.186951708655	43.8447634168908
solea_v4.0_unigene459749	58.772213934604	57.7689888734566	93.910152176565	121.22401425162	46.9014375100456	112.984582651219
solea_v4.0_unigene4194	564.569449008166	462.151910987653	484.838460074359	425.44966540232	415.717287020859	458.683678822858
solea_v4.0_unigene31865	236.869831918252	241.907640907599	200.924046517302	178.339174812479	257.957906305251	205.733120648488
solea_v4.0_unigene602560	179.878594163485	194.970337447916	216.211745708836	208.645178375384	198.265167656102	212.478468866471
solea_v4.0_unigene548099	28.4956188773838	18.0528090229552	39.3112264925156	40.7965432577567	42.6376704636778	32.0404040354202
solea_v4.0_unigene548093	32.0575712370567	18.0528090229552	24.0235273009817	33.8028501278555	23.4507187550228	38.7857522534034
solea_v4.0_unigene79766	30.2765950572202	28.8844944367283	39.3112264925156	62.9432381691103	21.3188352318389	35.4130781444118
solea_v4.0_unigene72468	247.555688997271	306.897753390238	283.914413557057	153.861248857825	334.705713139871	170.320042504076
solea_v4.0_unigene57830	190.564451242504	202.191461057098	240.235273009817	231.957488808388	170.550681854711	229.341839411429
solea_v4.0_unigene460838	172.754689444139	140.81191037905	157.244905970062	165.517404074327	106.594176159194	141.652312577647
solea_v4.0_unigene460839	71.2390471934594	46.9373034596835	54.5989256840494	89.7523951670647	61.8246221723328	79.2578415613027
solea_v4.0_unigene460837	56.9912377547675	14.4422472183641	54.5989256840494	41.9621587794069	53.2970880795972	45.5311004713867
solea_v4.0_unigene1825	67.6770948337864	46.9373034596835	43.6791405472395	48.955851909308	38.37390341731	20.2360446539496
solea_v4.0_unigene226136	113.982475509535	93.8746069193669	115.749722450185	139.873862598023	112.989826728746	139.965975523152
solea_v4.0_unigene44713	64.1151424741134	86.6534833101849	69.8866248755832	62.9432381691103	70.3521562650684	48.9037745803783
solea_v4.0_unigene70811	85.4868566321513	133.590786769868	96.094109203927	132.880169468122	85.2753409273556	107.925571487731
solea_v4.0_unigene329985	62.334166294277	79.4323597010028	74.2545389303072	76.9306244289126	83.1434574041717	84.3168527247901
solea_v4.0_unigene329981	67.6770948337864	57.7689888734566	74.2545389303072	37.2996966928061	46.9014375100456	48.9037745803783
solea_v4.0_unigene46978	151.382975286101	140.81191037905	124.485550559633	69.9369312990115	194.001400609734	80.9441786157985
solea_v4.0_unigene46979	103.296618430516	104.70629233314	137.589292723805	30.306003562905	34.1101363709422	20.2360446539496
solea_v4.0_unigene46974	240.431784277925	191.359775643325	144.14116380589	107.236627991818	257.957906305251	102.866560324244
solea_v4.0_unigene46975	137.135165847409	111.927415942322	98.2780662312889	202.817100767133	91.6709914969073	155.143009013614
solea_v4.0_unigene46976	62.334166294277	68.6006742872297	54.5989256840494	72.2681623423118	55.4289716027811	64.0808080708405
solea_v4.0_unigene46977	37.4004997765662	28.8844944367283	39.3112264925156	3.49684656495057	6.39565056955167	0
solea_v4.0_unigene46970	140.697118207082	104.70629233314	139.773249751166	157.358095422776	147.099963099688	111.298245596723
solea_v4.0_unigene46971	28.4956188773838	64.9901124826387	54.5989256840494	62.9432381691103	78.8796903578039	67.4534821798321
solea_v4.0_unigene46973	105.077594610353	79.4323597010028	67.7026678482213	48.955851909308	38.37390341731	45.5311004713867
solea_v4.0_unigene24970	37.4004997765662	21.6633708275462	48.0470546019635	32.6372346062053	31.9782528477583	53.9627857438657
solea_v4.0_unigene24972	32.0575712370567	39.7161798505014	39.3112264925156	34.9684656495057	40.5057869404939	30.3540669809244
solea_v4.0_unigene693977	195.907379782013	194.970337447916	190.004261380492	255.269799241392	223.847769934308	231.028176465925
solea_v4.0_unigene5241	140.697118207082	119.148539551504	120.117636504909	96.7460882969659	95.934758543275	107.925571487731
solea_v4.0_unigene457977	194.126403602177	194.970337447916	192.188218407854	202.817100767133	223.847769934308	182.124401885547
solea_v4.0_unigene457979	363.319140686643	288.844944367283	338.513339241106	264.594723414593	434.904238729514	217.537480029958
solea_v4.0_unigene457978	281.394236414165	288.844944367283	255.522972201351	236.619950894989	334.705713139871	195.615098321513
solea_v4.0_unigene547901	14.2478094386919	25.2739326321373	13.1037421641719	38.4653122144563	23.4507187550228	48.9037745803783
solea_v4.0_unigene5248	115.763451689371	90.2640451147759	93.910152176565	102.574165905217	104.462292636011	96.1212121062607
solea_v4.0_unigene75213	40.9624521362391	50.5478652642745	72.0705819029452	53.6183139959088	61.8246221723328	59.0217969073531
solea_v4.0_unigene75212	635.808496201625	982.072810848762	668.290850372765	543.176833088989	716.312863789787	463.742689986346
solea_v4.0_unigene75211	42.7434283160756	32.4950562413193	34.9433124377916	85.089933080464	55.4289716027811	92.7485379972691
solea_v4.0_unigene75210	44.5244044959121	18.0528090229552	34.9433124377916	65.2744692124107	42.6376704636778	60.7081339618489
solea_v4.0_unigene75216	160.287856185284	158.864719402006	117.933679477547	195.823407637232	98.0666420664589	183.810738940042
solea_v4.0_unigene75215	144.259070566755	126.369663160686	155.0609489427	174.842328247529	74.6159233114361	178.751727776555
solea_v4.0_unigene75219	44.5244044959121	83.0429215055938	72.0705819029452	53.6183139959088	31.9782528477583	53.9627857438657
solea_v4.0_unigene14996	158.506880005447	61.3795506780476	96.094109203927	73.433777863962	98.0666420664589	92.7485379972691
solea_v4.0_unigene440865	429.215259340593	422.435731137151	355.984995460002	340.359732321856	746.159233114361	322.090377408698
solea_v4.0_unigene440864	106.858570790189	126.369663160686	131.037421641719	138.708247076373	215.320235841573	128.161616141681
solea_v4.0_unigene440867	67.6770948337864	36.1056180459104	15.2876991915338	17.4842328247529	49.0333210332295	5.05901116348741
solea_v4.0_unigene440866	2908.33410167298	3968.00742324555	2655.69174527216	2461.7799817252	3457.91507460427	2116.35300339223
solea_v4.0_unigene440861	187.002498882831	314.11887699942	209.65987462675	144.536324684624	285.672392106641	131.534290250673
solea_v4.0_unigene440860	42.7434283160756	101.095730528549	54.5989256840494	36.1340811711559	42.6376704636778	35.4130781444118
solea_v4.0_unigene440863	112.201499329699	162.475281206597	170.348648134234	93.2492417320153	200.397051179286	70.8261562888237
solea_v4.0_unigene440862	208.374213040869	259.960449930555	248.971101119265	195.823407637232	313.386877908032	193.928761267017
solea_v4.0_unigene226127	42.7434283160756	18.0528090229552	32.7593554104296	30.306003562905	74.6159233114361	21.9223817084454
solea_v4.0_unigene76542	64.1151424741134	61.3795506780476	58.9668397387734	86.2555486021141	31.9782528477583	67.4534821798321
solea_v4.0_unigene573889	194.126403602177	234.686517298417	181.268433271044	222.632564635186	166.286914808343	190.556087158026
solea_v4.0_unigene441250	42.7434283160756	50.5478652642745	26.2074843283437	44.2933898227073	70.3521562650684	47.2174375258825
solea_v4.0_unigene110254	87.2678328119877	68.6006742872297	107.013894340737	104.905396948517	40.5057869404939	109.611908542227
solea_v4.0_unigene286911	37.4004997765662	25.2739326321373	26.2074843283437	33.8028501278555	38.37390341731	30.3540669809244
solea_v4.0_unigene2745	201.250308321523	202.191461057098	286.098370584419	264.594723414593	157.759380715608	281.618288100799
solea_v4.0_unigene441254	74.8009995531324	86.6534833101849	76.4384959576692	123.55524529492	53.2970880795972	124.788942032689
solea_v4.0_unigene224478	165.630784724793	191.359775643325	176.90051921632	176.007943769179	196.133284132918	175.379053667563
solea_v4.0_unigene463324	51.6483092152581	36.1056180459104	76.4384959576692	37.2996966928061	66.0883892187006	28.6677299264286
solea_v4.0_unigene628165	80.1439280926418	79.4323597010028	96.094109203927	52.4526984742586	49.0333210332295	47.2174375258825
solea_v4.0_unigene503893	32.0575712370567	46.9373034596835	32.7593554104296	16.3186173031027	38.37390341731	30.3540669809244
solea_v4.0_unigene28401	89.0488089918242	86.6534833101849	69.8866248755832	90.9180106887149	66.0883892187006	101.180223269748
solea_v4.0_unigene28402	71.2390471934594	108.316854137731	58.9668397387734	46.6246208660076	89.5391079737234	50.5901116348741
solea_v4.0_unigene28403	62.334166294277	50.5478652642745	30.5753983830677	64.1088536907605	70.3521562650684	45.5311004713867
solea_v4.0_unigene28404	398.938664283373	426.046292941742	395.296221952518	524.526984742586	294.199926199377	502.528442239749
solea_v4.0_unigene28409	58.772213934604	61.3795506780476	52.4149686566874	78.0962399505628	59.6927386491489	74.1988303978153
solea_v4.0_unigene33676	142.478094386919	122.759101356095	113.565765422823	130.548938424821	100.198525589643	102.866560324244
solea_v4.0_unigene33675	69.4580710136229	101.095730528549	91.726195149203	136.377016033072	104.462292636011	104.55289737874
solea_v4.0_unigene185231	267.146426975473	227.465393689235	200.924046517302	247.110490589841	123.649244344666	237.773524683908
solea_v4.0_unigene539319	17.8097617983648	28.8844944367283	32.7593554104296	33.8028501278555	49.0333210332295	38.7857522534034
solea_v4.0_unigene40266	33.8385474168932	68.6006742872297	32.7593554104296	47.7902363876578	40.5057869404939	45.5311004713867
solea_v4.0_unigene2749	119.325404049044	119.148539551504	144.14116380589	131.714553946472	123.649244344666	134.906964359664
solea_v4.0_unigene16915	227.96495101907	227.465393689235	128.853464614357	151.530017814525	236.639071073412	116.35725676021
solea_v4.0_unigene329384	176.316641803812	194.970337447916	248.971101119265	200.485869723833	200.397051179286	155.143009013614
solea_v4.0_unigene459919	24.9336665177108	18.0528090229552	21.8395702736198	27.9747725196046	23.4507187550228	28.6677299264286
solea_v4.0_unigene459918	78.3629519128053	111.927415942322	65.5187108208593	76.9306244289126	57.560855125965	55.6491227983615
solea_v4.0_unigene459917	99.7346660708431	32.4950562413193	34.9433124377916	54.783929517559	132.176778437401	35.4130781444118
solea_v4.0_unigene5709	105.077594610353	104.70629233314	117.933679477547	59.4463916041597	110.857943205562	70.8261562888237
solea_v4.0_unigene5708	64.1151424741134	39.7161798505014	43.6791405472395	43.1277743010571	40.5057869404939	50.5901116348741
solea_v4.0_unigene459916	60.5531901144405	50.5478652642745	45.8630975746015	54.783929517559	123.649244344666	38.7857522534034
solea_v4.0_unigene5705	192.34542742234	133.590786769868	155.0609489427	145.701940206274	191.86951708655	178.751727776555
solea_v4.0_unigene5704	35.6195235967297	36.1056180459104	37.1272694651536	30.306003562905	27.7144858013906	57.3354598528573
solea_v4.0_unigene5707	138.916142027246	137.201348574459	111.381808395461	201.651485245483	87.4072244505395	165.261031340589
solea_v4.0_unigene5701	113.982475509535	72.2112360918207	87.3582810944791	73.433777863962	125.78112786785	77.5715045068069
solea_v4.0_unigene5703	69.4580710136229	68.6006742872297	89.542238121841	87.4211641237643	68.2202727418845	97.8075491607565
solea_v4.0_unigene5702	55.210261574931	43.3267416550924	43.6791405472395	25.6435414763042	46.9014375100456	40.4720893078992
solea_v4.0_unigene459914	97.9536898910066	104.70629233314	85.1743240671171	116.561552165019	108.726059682378	119.729930869202
solea_v4.0_unigene281269	35.6195235967297	32.4950562413193	24.0235273009817	29.1403880412548	31.9782528477583	50.5901116348741
solea_v4.0_unigene281266	163.849808544957	148.033033988232	131.037421641719	110.733474556768	275.012974490722	104.55289737874
solea_v4.0_unigene281267	231.526903378743	187.749213838734	170.348648134234	144.536324684624	347.497014278974	104.55289737874
solea_v4.0_unigene281264	99.7346660708431	75.8217978964118	80.8064100123931	111.899090078418	89.5391079737234	111.298245596723
solea_v4.0_unigene281265	194.126403602177	187.749213838734	172.532605161596	188.829714507331	140.704312530137	183.810738940042
solea_v4.0_unigene281262	81.9249042724783	50.5478652642745	54.5989256840494	62.9432381691103	31.9782528477583	59.0217969073531
solea_v4.0_unigene281260	10.6858570790189	7.22112360918207	13.1037421641719	27.9747725196046	4.26376704636778	28.6677299264286
solea_v4.0_unigene281261	56.9912377547675	86.6534833101849	69.8866248755832	75.7650089072624	87.4072244505395	53.9627857438657
solea_v4.0_unigene602036	240.431784277925	194.970337447916	240.235273009817	103.739781426867	153.49561366924	72.5124933433195
solea_v4.0_unigene602034	133.573213487736	126.369663160686	91.726195149203	156.192479901126	185.473866516998	128.161616141681
solea_v4.0_unigene43138	8.90488089918242	50.5478652642745	21.8395702736198	38.4653122144563	10.6594176159195	30.3540669809244
solea_v4.0_unigene70228	90.8297851716607	79.4323597010028	109.197851368099	52.4526984742586	98.0666420664589	106.239234433236
solea_v4.0_unigene333140	67.6770948337864	61.3795506780476	56.7828827114114	39.6309277361065	61.8246221723328	52.2764486893699
solea_v4.0_unigene333149	85.4868566321513	111.927415942322	100.462023258651	170.179866160928	117.253593775114	143.338649632143
solea_v4.0_unigene333148	58.772213934604	57.7689888734566	61.1507967661353	73.433777863962	61.8246221723328	82.6305156702943
solea_v4.0_unigene184929	60.5531901144405	68.6006742872297	80.8064100123931	78.0962399505628	85.2753409273556	53.9627857438657
solea_v4.0_unigene69618	53.4292853950945	83.0429215055938	76.4384959576692	65.2744692124107	51.1652045564134	43.8447634168908
solea_v4.0_unigene69617	3756.07876327515	4246.02068219906	3854.68415329389	3149.49313949882	3841.65410877737	2617.19510857748
solea_v4.0_unigene69615	32.0575712370567	43.3267416550924	45.8630975746015	41.9621587794069	36.2420198941261	13.4906964359664
solea_v4.0_unigene335015	56.9912377547675	90.2640451147759	61.1507967661353	83.9243175588138	70.3521562650684	104.55289737874
solea_v4.0_unigene15505	167.41176090463	119.148539551504	159.428862997424	141.039478119673	166.286914808343	153.456671959118
solea_v4.0_unigene15507	206.593236861032	137.201348574459	179.084476243682	113.064705600069	136.440545483769	74.1988303978153
solea_v4.0_unigene15506	21.3717141580378	18.0528090229552	28.3914413557057	24.477925954654	31.9782528477583	50.5901116348741
solea_v4.0_unigene15501	21.3717141580378	21.6633708275462	28.3914413557057	32.6372346062053	40.5057869404939	28.6677299264286
solea_v4.0_unigene15500	19.5907379782013	39.7161798505014	34.9433124377916	33.8028501278555	51.1652045564134	26.9813928719328
solea_v4.0_unigene15509	154.944927645774	166.085843011188	131.037421641719	162.020557509377	176.946332424263	219.223817084454
solea_v4.0_unigene15508	101.51564225068	72.2112360918207	98.2780662312889	107.236627991818	68.2202727418845	92.7485379972691
solea_v4.0_unigene2730	199.469332141686	158.864719402006	131.037421641719	110.733474556768	198.265167656102	77.5715045068069
solea_v4.0_unigene2738	55.210261574931	54.1584270688655	76.4384959576692	47.7902363876578	44.7695539868617	70.8261562888237
solea_v4.0_unigene584484	142.478094386919	158.864719402006	135.405335696443	156.192479901126	125.78112786785	107.925571487731
solea_v4.0_unigene584485	149.601999106265	97.485168723958	117.933679477547	124.72086081657	217.452119364757	121.416267923698
solea_v4.0_unigene584486	81.9249042724783	50.5478652642745	85.1743240671171	80.4274709938632	102.330409112827	69.1398192343279
solea_v4.0_unigene584487	53.4292853950945	61.3795506780476	43.6791405472395	15.1530017814525	36.2420198941261	10.1180223269748
solea_v4.0_unigene584480	121.106380228881	119.148539551504	91.726195149203	36.1340811711559	87.4072244505395	53.9627857438657
solea_v4.0_unigene584482	297.423022032693	310.508315194829	290.466284639143	292.569495934198	377.343383603548	298.481658645757
solea_v4.0_unigene584489	60.5531901144405	111.927415942322	50.2310116293255	75.7650089072624	51.1652045564134	89.3758638882775
solea_v4.0_unigene96667	327.699617089913	343.003371436148	371.272694651536	385.818737666213	230.24342050386	391.230196643026
solea_v4.0_unigene25072	37.4004997765662	28.8844944367283	58.9668397387734	39.6309277361065	10.6594176159195	45.5311004713867
solea_v4.0_unigene25073	73.0200233732959	75.8217978964118	67.7026678482213	149.198786771224	102.330409112827	124.788942032689
solea_v4.0_unigene25071	28.4956188773838	43.3267416550924	54.5989256840494	33.8028501278555	34.1101363709422	32.0404040354202
solea_v4.0_unigene535741	85.4868566321513	83.0429215055938	76.4384959576692	43.1277743010571	76.74780683462	75.8851674523111
solea_v4.0_unigene535747	55.210261574931	43.3267416550924	13.1037421641719	9.32492417320153	34.1101363709422	10.1180223269748
solea_v4.0_unigene458738	37.4004997765662	14.4422472183641	32.7593554104296	34.9684656495057	12.7913011391033	30.3540669809244
solea_v4.0_unigene52337	37.4004997765662	39.7161798505014	34.9433124377916	78.0962399505628	36.2420198941261	53.9627857438657
solea_v4.0_unigene40873	247.555688997271	187.749213838734	111.381808395461	88.5867796454145	270.749207444354	72.5124933433195
solea_v4.0_unigene585438	55.210261574931	90.2640451147759	72.0705819029452	85.089933080464	66.0883892187006	79.2578415613027
solea_v4.0_unigene595924	76.5819757329688	68.6006742872297	50.2310116293255	38.4653122144563	53.2970880795972	60.7081339618489
solea_v4.0_unigene595921	144.259070566755	72.2112360918207	165.98073407951	152.695633336175	68.2202727418845	118.043593814706
solea_v4.0_unigene502733	450.586973498631	537.973708884064	458.630975746015	490.72413461473	481.805676239559	391.230196643026
solea_v4.0_unigene595929	69.4580710136229	57.7689888734566	72.0705819029452	68.7713157773613	57.560855125965	87.6895268337817
solea_v4.0_unigene280822	154.944927645774	140.81191037905	124.485550559633	81.5930865155134	191.86951708655	47.2174375258825
solea_v4.0_unigene280821	308.108879111712	213.023146470871	220.57965976356	89.7523951670647	230.24342050386	70.8261562888237
solea_v4.0_unigene280820	183.440546523158	296.066067976465	301.386069775953	134.045784989772	343.233247232606	112.984582651219
solea_v4.0_unigene280829	115.763451689371	234.686517298417	179.084476243682	127.052091859871	211.056468795205	148.397660795631
solea_v4.0_unigene280828	71.2390471934594	50.5478652642745	74.2545389303072	36.1340811711559	89.5391079737234	26.9813928719328
solea_v4.0_unigene19395	37.4004997765662	36.1056180459104	10.9197851368099	29.1403880412548	34.1101363709422	26.9813928719328
solea_v4.0_unigene509399	69.4580710136229	86.6534833101849	41.4951835198775	38.4653122144563	46.9014375100456	42.158426362395
solea_v4.0_unigene509396	12.4668332588554	10.8316854137731	19.6556132462578	19.8154638680532	34.1101363709422	28.6677299264286
solea_v4.0_unigene1057	19.5907379782013	28.8844944367283	39.3112264925156	30.306003562905	14.9231846622872	33.726741089916
solea_v4.0_unigene574316	33.8385474168932	18.0528090229552	30.5753983830677	47.7902363876578	23.4507187550228	38.7857522534034
solea_v4.0_unigene185740	26.7146426975473	43.3267416550924	17.4716562188958	27.9747725196046	46.9014375100456	50.5901116348741
solea_v4.0_unigene185743	55.210261574931	86.6534833101849	65.5187108208593	64.1088536907605	68.2202727418845	74.1988303978153
solea_v4.0_unigene16305	42.7434283160756	50.5478652642745	43.6791405472395	34.9684656495057	68.2202727418845	21.9223817084454
solea_v4.0_unigene27622	414.967449901901	545.194832493246	663.922936318041	413.793510185818	351.760781325342	470.488038204329
solea_v4.0_unigene49929	156.725903825611	158.864719402006	179.084476243682	138.708247076373	112.989826728746	150.083997850126
solea_v4.0_unigene516636	39.1814759564027	18.0528090229552	24.0235273009817	43.1277743010571	29.8463693245745	30.3540669809244
solea_v4.0_unigene100519	33.8385474168932	50.5478652642745	56.7828827114114	48.955851909308	49.0333210332295	40.4720893078992
solea_v4.0_unigene100510	40.9624521362391	75.8217978964118	50.2310116293255	57.1151605608594	53.2970880795972	45.5311004713867
solea_v4.0_unigene100516	37.4004997765662	36.1056180459104	43.6791405472395	46.6246208660076	44.7695539868617	33.726741089916
solea_v4.0_unigene100517	30.2765950572202	39.7161798505014	26.2074843283437	29.1403880412548	29.8463693245745	20.2360446539496
solea_v4.0_unigene100515	40.9624521362391	64.9901124826387	52.4149686566874	59.4463916041597	55.4289716027811	43.8447634168908
solea_v4.0_unigene285543	156.725903825611	119.148539551504	165.98073407951	87.4211641237643	151.363730146056	89.3758638882775
solea_v4.0_unigene285542	24.9336665177108	36.1056180459104	24.0235273009817	27.9747725196046	49.0333210332295	32.0404040354202
solea_v4.0_unigene285546	17.8097617983648	7.22112360918207	8.7358281094479	43.1277743010571	8.52753409273556	28.6677299264286
solea_v4.0_unigene285545	33.8385474168932	43.3267416550924	17.4716562188958	18.6498483464031	27.7144858013906	43.8447634168908
solea_v4.0_unigene325808	37.4004997765662	46.9373034596835	54.5989256840494	32.6372346062053	29.8463693245745	75.8851674523111
solea_v4.0_unigene325802	73.0200233732959	75.8217978964118	48.0470546019635	100.242934861916	87.4072244505395	92.7485379972691
solea_v4.0_unigene325801	37.4004997765662	61.3795506780476	52.4149686566874	38.4653122144563	59.6927386491489	45.5311004713867
solea_v4.0_unigene631672	51.6483092152581	64.9901124826387	52.4149686566874	29.1403880412548	85.2753409273556	42.158426362395
solea_v4.0_unigene58463	76.5819757329688	93.8746069193669	78.6224529850311	93.2492417320153	85.2753409273556	82.6305156702943
solea_v4.0_unigene563287	46.3053806757486	61.3795506780476	41.4951835198775	67.6057002557111	66.0883892187006	60.7081339618489
solea_v4.0_unigene563286	46.3053806757486	57.7689888734566	50.2310116293255	53.6183139959088	49.0333210332295	43.8447634168908
solea_v4.0_unigene563280	33.8385474168932	54.1584270688655	26.2074843283437	47.7902363876578	31.9782528477583	48.9037745803783
solea_v4.0_unigene563282	85.4868566321513	101.095730528549	91.726195149203	76.9306244289126	106.594176159194	97.8075491607565
solea_v4.0_unigene563288	60.5531901144405	18.0528090229552	41.4951835198775	3.49684656495057	8.52753409273556	11.8043593814706
solea_v4.0_unigene22965	539.635782490455	722.112360918207	600.588182524544	630.597997212753	799.456321193959	629.003721326934
solea_v4.0_unigene22964	89.0488089918242	93.8746069193669	65.5187108208593	78.0962399505628	83.1434574041717	64.0808080708405
solea_v4.0_unigene22967	318.794736190731	252.739326321373	279.546499502333	273.919647587795	225.979653457492	269.813928719328
solea_v4.0_unigene22961	331.261569449586	259.960449930555	248.971101119265	236.619950894989	313.386877908032	217.537480029958
solea_v4.0_unigene22960	167.41176090463	111.927415942322	128.853464614357	107.236627991818	176.946332424263	109.611908542227
solea_v4.0_unigene22963	131.7922373079	108.316854137731	159.428862997424	179.504790334129	76.74780683462	220.91015413895
solea_v4.0_unigene22962	78.3629519128053	169.696404815779	131.037421641719	149.198786771224	78.8796903578039	104.55289737874
solea_v4.0_unigene22969	455.92990203814	480.204720010608	375.64060870626	396.309277361065	680.070843895661	308.599680972732
solea_v4.0_unigene22968	146.040046746592	187.749213838734	168.164691106872	188.829714507331	140.704312530137	246.205209956387
solea_v4.0_unigene52565	167.41176090463	162.475281206597	163.796777052148	149.198786771224	162.023147761976	182.124401885547
solea_v4.0_unigene52562	89.0488089918242	61.3795506780476	58.9668397387734	44.2933898227073	59.6927386491489	60.7081339618489
solea_v4.0_unigene52563	233.307879558579	176.917528424961	231.499444900369	259.932261327993	232.375304027044	256.323232283362
solea_v4.0_unigene30843	122.887356408717	119.148539551504	98.2780662312889	59.4463916041597	81.0115738809878	59.0217969073531
solea_v4.0_unigene30845	71.2390471934594	158.864719402006	76.4384959576692	37.2996966928061	140.704312530137	55.6491227983615
solea_v4.0_unigene30847	10162.250082147	11239.6788976919	9257.79383898742	8520.6494632629	12162.3954997641	7905.54811147632
solea_v4.0_unigene30846	122.887356408717	111.927415942322	165.98073407951	181.83602137743	102.330409112827	188.86975010353
solea_v4.0_unigene501253	71.2390471934594	101.095730528549	107.013894340737	99.0773193402662	70.3521562650684	82.6305156702943
solea_v4.0_unigene501250	76.5819757329688	39.7161798505014	102.645980286013	95.5804727753157	61.8246221723328	89.3758638882775
solea_v4.0_unigene20026	208.374213040869	267.181573539737	133.221378669081	123.55524529492	356.02454837171	116.35725676021
solea_v4.0_unigene7658	106.858570790189	140.81191037905	135.405335696443	129.383322903171	106.594176159194	139.965975523152
solea_v4.0_unigene112978	35.6195235967297	18.0528090229552	30.5753983830677	33.8028501278555	25.5826022782067	32.0404040354202
solea_v4.0_unigene67749	46.3053806757486	32.4950562413193	37.1272694651536	18.6498483464031	21.3188352318389	32.0404040354202
solea_v4.0_unigene67745	308.108879111712	317.729438804011	257.706929228713	141.039478119673	292.068042676193	126.475279087185
solea_v4.0_unigene97395	76.5819757329688	54.1584270688655	87.3582810944791	128.217707381521	63.9565056955167	121.416267923698
solea_v4.0_unigene97390	81.9249042724783	72.2112360918207	67.7026678482213	108.402243513468	55.4289716027811	91.0622009427733
solea_v4.0_unigene584745	64.1151424741134	79.4323597010028	50.2310116293255	55.9495450392092	130.044894914217	57.3354598528573
solea_v4.0_unigene23385	58.772213934604	54.1584270688655	91.726195149203	75.7650089072624	74.6159233114361	70.8261562888237
solea_v4.0_unigene51683	80.1439280926418	93.8746069193669	80.8064100123931	95.5804727753157	104.462292636011	106.239234433236
solea_v4.0_unigene536113	60.5531901144405	54.1584270688655	65.5187108208593	58.2807760825096	29.8463693245745	64.0808080708405
solea_v4.0_unigene536117	89.0488089918242	101.095730528549	69.8866248755832	65.2744692124107	108.726059682378	57.3354598528573
solea_v4.0_unigene50322	35.6195235967297	36.1056180459104	28.3914413557057	60.6120071258099	74.6159233114361	43.8447634168908
solea_v4.0_unigene50327	119.325404049044	90.2640451147759	122.301593532271	106.071012470167	100.198525589643	96.1212121062607
solea_v4.0_unigene467327	32.0575712370567	32.4950562413193	24.0235273009817	18.6498483464031	17.0550681854711	30.3540669809244
solea_v4.0_unigene9088	142.478094386919	90.2640451147759	128.853464614357	121.22401425162	138.572429006953	178.751727776555
solea_v4.0_unigene9087	46.3053806757486	64.9901124826387	61.1507967661353	76.9306244289126	53.2970880795972	79.2578415613027
solea_v4.0_unigene9084	56.9912377547675	43.3267416550924	48.0470546019635	61.7776226474601	61.8246221723328	35.4130781444118
solea_v4.0_unigene9081	53.4292853950945	39.7161798505014	32.7593554104296	26.8091569979544	59.6927386491489	42.158426362395
solea_v4.0_unigene459184	26.7146426975473	46.9373034596835	30.5753983830677	38.4653122144563	31.9782528477583	38.7857522534034
solea_v4.0_unigene459185	40.9624521362391	46.9373034596835	37.1272694651536	34.9684656495057	27.7144858013906	35.4130781444118
solea_v4.0_unigene459182	156.725903825611	108.316854137731	174.716562188958	290.238264890898	130.044894914217	241.1461987929
solea_v4.0_unigene421283	21.3717141580378	21.6633708275462	24.0235273009817	29.1403880412548	17.0550681854711	40.4720893078992
solea_v4.0_unigene56985	23.1526903378743	18.0528090229552	15.2876991915338	34.9684656495057	19.186951708655	30.3540669809244
solea_v4.0_unigene53800	55.210261574931	21.6633708275462	52.4149686566874	52.4526984742586	27.7144858013906	74.1988303978153
solea_v4.0_unigene70670	33.8385474168932	79.4323597010028	28.3914413557057	58.2807760825096	46.9014375100456	72.5124933433195
solea_v4.0_unigene461987	219.060070119888	205.802022861689	163.796777052148	82.7587020371636	317.6506449544	65.7671451253363
solea_v4.0_unigene461986	208.374213040869	202.191461057098	174.716562188958	62.9432381691103	326.178179047135	82.6305156702943
solea_v4.0_unigene461985	32.0575712370567	39.7161798505014	32.7593554104296	60.6120071258099	44.7695539868617	30.3540669809244
solea_v4.0_unigene461988	217.279093940051	216.633708275462	139.773249751166	81.5930865155134	385.870917696284	72.5124933433195
solea_v4.0_unigene15848	64.1151424741134	79.4323597010028	78.6224529850311	109.567859035118	46.9014375100456	86.0031897792859
solea_v4.0_unigene15849	178.097617983648	83.0429215055938	61.1507967661353	251.772952676441	283.540508583457	322.090377408698
solea_v4.0_unigene98450	35.6195235967297	43.3267416550924	30.5753983830677	16.3186173031027	10.6594176159195	25.295055817437
solea_v4.0_unigene98451	32.0575712370567	21.6633708275462	30.5753983830677	17.4842328247529	36.2420198941261	21.9223817084454
solea_v4.0_unigene15841	105.077594610353	61.3795506780476	58.9668397387734	67.6057002557111	78.8796903578039	75.8851674523111
solea_v4.0_unigene18990	153.163951465938	155.254157597415	150.693034887976	228.460642243437	153.49561366924	198.987772430505
solea_v4.0_unigene95728	42.7434283160756	14.4422472183641	28.3914413557057	18.6498483464031	55.4289716027811	32.0404040354202
solea_v4.0_unigene95723	30.2765950572202	61.3795506780476	32.7593554104296	29.1403880412548	29.8463693245745	26.9813928719328
solea_v4.0_unigene95725	17.8097617983648	10.8316854137731	30.5753983830677	43.1277743010571	42.6376704636778	35.4130781444118
solea_v4.0_unigene95724	21.3717141580378	43.3267416550924	39.3112264925156	37.2996966928061	46.9014375100456	28.6677299264286
solea_v4.0_unigene12598	74.8009995531324	54.1584270688655	85.1743240671171	102.574165905217	40.5057869404939	89.3758638882775
solea_v4.0_unigene12597	147.821022926428	97.485168723958	113.565765422823	198.154638680532	151.363730146056	200.674109485
solea_v4.0_unigene12596	39.1814759564027	25.2739326321373	56.7828827114114	46.6246208660076	42.6376704636778	47.2174375258825
solea_v4.0_unigene12595	83.7058804523148	64.9901124826387	80.8064100123931	55.9495450392092	61.8246221723328	65.7671451253363
solea_v4.0_unigene12594	418.529402261574	404.382922114196	362.536866542088	393.978046317765	483.937559762743	463.742689986346
solea_v4.0_unigene12591	74.8009995531324	72.2112360918207	61.1507967661353	57.1151605608594	115.12171025193	52.2764486893699
solea_v4.0_unigene12590	354.41425978746	361.056180459104	292.650241666505	374.162582449711	309.123110861664	456.997341768362
solea_v4.0_unigene186316	247.555688997271	176.917528424961	211.843831654112	216.804487026936	262.221673351618	224.282828247942
solea_v4.0_unigene186317	133.573213487736	79.4323597010028	87.3582810944791	114.230321121719	132.176778437401	99.4938862152523
solea_v4.0_unigene186315	42.7434283160756	86.6534833101849	63.3347537934973	65.2744692124107	57.560855125965	37.0994151989076
solea_v4.0_unigene233648	30.2765950572202	61.3795506780476	37.1272694651536	31.4716190845552	46.9014375100456	53.9627857438657
solea_v4.0_unigene93189	40.9624521362391	21.6633708275462	32.7593554104296	32.6372346062053	44.7695539868617	32.0404040354202
solea_v4.0_unigene429870	397.157688103536	407.993483918787	377.824565733622	391.646815274464	304.859343815296	355.817118498614
solea_v4.0_unigene571767	112.201499329699	137.201348574459	78.6224529850311	122.38962977327	151.363730146056	104.55289737874
solea_v4.0_unigene458720	55.210261574931	25.2739326321373	50.2310116293255	60.6120071258099	34.1101363709422	45.5311004713867
solea_v4.0_unigene515085	78.3629519128053	64.9901124826387	58.9668397387734	106.071012470167	59.6927386491489	62.3944710163447
solea_v4.0_unigene339734	73.0200233732959	25.2739326321373	34.9433124377916	26.8091569979544	38.37390341731	13.4906964359664
solea_v4.0_unigene508168	105.077594610353	101.095730528549	107.013894340737	31.4716190845552	130.044894914217	25.295055817437
solea_v4.0_unigene508163	507.578211253398	296.066067976465	174.716562188958	195.823407637232	718.444747312971	160.202020177101
solea_v4.0_unigene508162	365.100116866479	256.349888125964	124.485550559633	114.230321121719	520.179579656869	87.6895268337817
solea_v4.0_unigene508161	395.3767119237	231.075955493826	148.509077860614	130.548938424821	635.301289908799	94.4348750517649
solea_v4.0_unigene508160	128.230284948227	72.2112360918207	76.4384959576692	87.4211641237643	215.320235841573	62.3944710163447
solea_v4.0_unigene508167	97.9536898910066	133.590786769868	72.0705819029452	30.306003562905	138.572429006953	30.3540669809244
solea_v4.0_unigene508166	217.279093940051	321.340000608602	382.192479788346	412.627894664168	358.156431894894	355.817118498614
solea_v4.0_unigene508165	527.168949231599	339.392809631557	222.763616790922	186.498483464031	765.346184823016	161.888357231597
solea_v4.0_unigene508164	553.883591929147	270.792135344328	259.890886256075	193.492176593932	752.554883683913	163.574694286093
solea_v4.0_unigene694290	17.8097617983648	25.2739326321373	45.8630975746015	20.9810793897034	44.7695539868617	28.6677299264286
solea_v4.0_unigene74942	64.1151424741134	50.5478652642745	65.5187108208593	125.886476338221	61.8246221723328	102.866560324244
solea_v4.0_unigene226853	92.6107613514972	140.81191037905	111.381808395461	73.433777863962	123.649244344666	79.2578415613027
solea_v4.0_unigene416052	101.51564225068	108.316854137731	96.094109203927	93.2492417320153	68.2202727418845	89.3758638882775
solea_v4.0_unigene416056	108.639546970026	64.9901124826387	104.829937313375	101.408550383567	74.6159233114361	99.4938862152523
solea_v4.0_unigene416055	28.4956188773838	43.3267416550924	26.2074843283437	33.8028501278555	17.0550681854711	32.0404040354202
solea_v4.0_unigene193061	37.4004997765662	36.1056180459104	43.6791405472395	36.1340811711559	25.5826022782067	40.4720893078992
solea_v4.0_unigene46398	1458.61949128608	1794.44921688174	1336.58170074553	1507.1408694937	1933.61835552779	1748.73152551215
solea_v4.0_unigene46399	35.6195235967297	39.7161798505014	74.2545389303072	0	2.13188352318389	0
solea_v4.0_unigene570896	486.20649709536	480.204720010608	395.296221952518	336.862885756905	424.244821113594	325.46305151769
solea_v4.0_unigene46396	178.097617983648	176.917528424961	200.924046517302	155.026864379475	170.550681854711	215.851142975463
solea_v4.0_unigene46390	252.898617536781	321.340000608602	321.041683022211	294.900726977498	360.288315418077	291.736310427774
solea_v4.0_unigene46391	28.4956188773838	18.0528090229552	21.8395702736198	34.9684656495057	27.7144858013906	32.0404040354202
solea_v4.0_unigene511304	51.6483092152581	25.2739326321373	56.7828827114114	38.4653122144563	40.5057869404939	40.4720893078992
solea_v4.0_unigene573194	69.4580710136229	54.1584270688655	65.5187108208593	76.9306244289126	36.2420198941261	65.7671451253363
solea_v4.0_unigene573195	62.334166294277	61.3795506780476	45.8630975746015	60.6120071258099	36.2420198941261	32.0404040354202
solea_v4.0_unigene573190	28.4956188773838	18.0528090229552	26.2074843283437	43.1277743010571	89.5391079737234	33.726741089916
solea_v4.0_unigene573192	32.0575712370567	28.8844944367283	37.1272694651536	43.1277743010571	29.8463693245745	32.0404040354202
solea_v4.0_unigene328198	24.9336665177108	50.5478652642745	65.5187108208593	19.8154638680532	76.74780683462	6.74534821798321
solea_v4.0_unigene328197	131.7922373079	104.70629233314	107.013894340737	107.236627991818	121.517360821482	102.866560324244
solea_v4.0_unigene97944	21.3717141580378	46.9373034596835	32.7593554104296	27.9747725196046	72.4840397882523	47.2174375258825
solea_v4.0_unigene97940	103.296618430516	75.8217978964118	102.645980286013	67.6057002557111	151.363730146056	87.6895268337817
solea_v4.0_unigene97948	55.210261574931	72.2112360918207	37.1272694651536	30.306003562905	63.9565056955167	25.295055817437
solea_v4.0_unigene72542	74.8009995531324	32.4950562413193	80.8064100123931	58.2807760825096	44.7695539868617	60.7081339618489
solea_v4.0_unigene325512	108.639546970026	64.9901124826387	122.301593532271	93.2492417320153	76.74780683462	99.4938862152523
solea_v4.0_unigene12516	146.040046746592	180.528090229552	172.532605161596	183.00163689908	225.979653457492	158.515683122605
solea_v4.0_unigene668303	51.6483092152581	68.6006742872297	30.5753983830677	40.7965432577567	31.9782528477583	55.6491227983615
solea_v4.0_unigene457399	55.210261574931	54.1584270688655	69.8866248755832	82.7587020371636	34.1101363709422	106.239234433236
solea_v4.0_unigene512476	78.3629519128053	36.1056180459104	85.1743240671171	54.783929517559	70.3521562650684	69.1398192343279
solea_v4.0_unigene12512	67.6770948337864	50.5478652642745	54.5989256840494	51.2870829526084	72.4840397882523	74.1988303978153
solea_v4.0_unigene229126	40.9624521362391	21.6633708275462	21.8395702736198	32.6372346062053	21.3188352318389	42.158426362395
solea_v4.0_unigene287105	21.3717141580378	57.7689888734566	34.9433124377916	23.3123104330038	23.4507187550228	38.7857522534034
solea_v4.0_unigene12511	40.9624521362391	75.8217978964118	63.3347537934973	40.7965432577567	72.4840397882523	47.2174375258825
solea_v4.0_unigene324505	56.9912377547675	75.8217978964118	45.8630975746015	44.2933898227073	55.4289716027811	53.9627857438657
solea_v4.0_unigene324507	49.8673330354216	72.2112360918207	63.3347537934973	57.1151605608594	49.0333210332295	64.0808080708405
solea_v4.0_unigene324506	81.9249042724783	72.2112360918207	63.3347537934973	79.261855472213	87.4072244505395	57.3354598528573
solea_v4.0_unigene324509	62.334166294277	36.1056180459104	67.7026678482213	53.6183139959088	91.6709914969073	32.0404040354202
solea_v4.0_unigene8251	124.668332588554	119.148539551504	111.381808395461	95.5804727753157	100.198525589643	151.770334904622
solea_v4.0_unigene8252	140.697118207082	137.201348574459	100.462023258651	115.395936643369	85.2753409273556	151.770334904622
solea_v4.0_unigene8258	178.097617983648	173.30696662037	209.65987462675	159.689326466076	159.891264238792	192.242424212521
solea_v4.0_unigene513646	32.0575712370567	28.8844944367283	32.7593554104296	44.2933898227073	44.7695539868617	53.9627857438657
solea_v4.0_unigene591521	92.6107613514972	39.7161798505014	41.4951835198775	26.8091569979544	168.418798331527	18.5497075994538
solea_v4.0_unigene591523	1638.49808544957	1798.05977868634	1493.82660671559	1532.78441097	1709.77058559348	1317.02923956122
solea_v4.0_unigene591522	557.44554428882	451.320225573879	408.39996411669	325.206730540403	701.3896791275	418.211589514959
solea_v4.0_unigene458770	64.1151424741134	50.5478652642745	96.094109203927	107.236627991818	68.2202727418845	139.965975523152
solea_v4.0_unigene458771	80.1439280926418	126.369663160686	89.542238121841	100.242934861916	117.253593775114	109.611908542227
solea_v4.0_unigene458773	85.4868566321513	148.033033988232	115.749722450185	97.911703818616	115.12171025193	57.3354598528573
solea_v4.0_unigene458774	338.385474168932	353.835056849922	310.121897885401	264.594723414593	454.091190438169	200.674109485
solea_v4.0_unigene458776	87.2678328119877	111.927415942322	76.4384959576692	60.6120071258099	98.0666420664589	86.0031897792859
solea_v4.0_unigene75991	83.7058804523148	93.8746069193669	93.910152176565	93.2492417320153	49.0333210332295	86.0031897792859
solea_v4.0_unigene508413	185.221522702994	187.749213838734	139.773249751166	159.689326466076	196.133284132918	172.006379558572
solea_v4.0_unigene508412	365.100116866479	491.036405424381	375.64060870626	252.938568198091	518.047696133685	246.205209956387
solea_v4.0_unigene508417	30.2765950572202	39.7161798505014	43.6791405472395	37.2996966928061	14.9231846622872	37.0994151989076
solea_v4.0_unigene508416	17.8097617983648	25.2739326321373	45.8630975746015	44.2933898227073	14.9231846622872	50.5901116348741
solea_v4.0_unigene508415	17.8097617983648	25.2739326321373	43.6791405472395	54.783929517559	21.3188352318389	38.7857522534034
solea_v4.0_unigene508414	23.1526903378743	32.4950562413193	43.6791405472395	50.1214674309582	31.9782528477583	26.9813928719328
solea_v4.0_unigene508419	19.5907379782013	36.1056180459104	21.8395702736198	38.4653122144563	19.186951708655	42.158426362395
solea_v4.0_unigene94418	112.201499329699	83.0429215055938	98.2780662312889	138.708247076373	136.440545483769	101.180223269748
solea_v4.0_unigene184842	35.6195235967297	14.4422472183641	32.7593554104296	31.4716190845552	34.1101363709422	47.2174375258825
solea_v4.0_unigene184848	112.201499329699	173.30696662037	141.957206778528	173.676712725878	174.814448901079	166.947368395084
solea_v4.0_unigene94415	44.5244044959121	46.9373034596835	24.0235273009817	12.8217707381521	36.2420198941261	10.1180223269748
solea_v4.0_unigene279925	154.944927645774	213.023146470871	238.051315982455	179.504790334129	296.331809722561	198.987772430505
solea_v4.0_unigene94412	204.812260681196	288.844944367283	174.716562188958	321.709883975453	671.543309802925	123.102604978194
solea_v4.0_unigene12933	23.1526903378743	14.4422472183641	34.9433124377916	53.6183139959088	40.5057869404939	75.8851674523111
solea_v4.0_unigene441600	113.982475509535	158.864719402006	133.221378669081	113.064705600069	153.49561366924	96.1212121062607
solea_v4.0_unigene441601	85.4868566321513	72.2112360918207	78.6224529850311	78.0962399505628	130.044894914217	57.3354598528573
solea_v4.0_unigene441609	58.772213934604	97.485168723958	78.6224529850311	62.9432381691103	81.0115738809878	72.5124933433195
solea_v4.0_unigene571403	1008.03251778745	884.587642124804	893.238424191048	841.574406631438	863.412826889475	870.149920119834
solea_v4.0_unigene47651	121.106380228881	83.0429215055938	124.485550559633	136.377016033072	74.6159233114361	151.770334904622
solea_v4.0_unigene47655	39.1814759564027	36.1056180459104	24.0235273009817	26.8091569979544	23.4507187550228	42.158426362395
solea_v4.0_unigene549547	204.812260681196	122.759101356095	155.0609489427	166.683019595977	149.231846622872	190.556087158026
solea_v4.0_unigene549548	156.725903825611	158.864719402006	165.98073407951	135.211400511422	149.231846622872	193.928761267017
solea_v4.0_unigene549549	62.334166294277	57.7689888734566	100.462023258651	48.955851909308	66.0883892187006	43.8447634168908
solea_v4.0_unigene588728	8.90488089918242	28.8844944367283	28.3914413557057	26.8091569979544	31.9782528477583	28.6677299264286
solea_v4.0_unigene588723	146.040046746592	144.422472183641	163.796777052148	146.867555727924	110.857943205562	124.788942032689
solea_v4.0_unigene588722	71.2390471934594	61.3795506780476	76.4384959576692	57.1151605608594	57.560855125965	45.5311004713867
solea_v4.0_unigene415569	37.4004997765662	25.2739326321373	52.4149686566874	23.3123104330038	29.8463693245745	42.158426362395
solea_v4.0_unigene337837	14.2478094386919	21.6633708275462	41.4951835198775	46.6246208660076	21.3188352318389	50.5901116348741
solea_v4.0_unigene283076	62.334166294277	54.1584270688655	54.5989256840494	50.1214674309582	59.6927386491489	55.6491227983615
solea_v4.0_unigene571354	165.630784724793	176.917528424961	163.796777052148	238.951181938289	100.198525589643	224.282828247942
solea_v4.0_unigene283071	48.0863568555851	64.9901124826387	37.1272694651536	9.32492417320153	46.9014375100456	5.05901116348741
solea_v4.0_unigene283070	42.7434283160756	46.9373034596835	32.7593554104296	41.9621587794069	34.1101363709422	38.7857522534034
solea_v4.0_unigene26992	203.031284501359	205.802022861689	185.636347325768	247.110490589841	155.627497192424	273.18660282832
solea_v4.0_unigene283073	94.3917375313337	83.0429215055938	69.8866248755832	103.739781426867	57.560855125965	101.180223269748
solea_v4.0_unigene283072	30.2765950572202	32.4950562413193	21.8395702736198	47.7902363876578	36.2420198941261	45.5311004713867
solea_v4.0_unigene54544	28.4956188773838	28.8844944367283	24.0235273009817	30.306003562905	23.4507187550228	37.0994151989076
solea_v4.0_unigene54543	121.106380228881	86.6534833101849	100.462023258651	107.236627991818	102.330409112827	119.729930869202
solea_v4.0_unigene192271	49.8673330354216	72.2112360918207	48.0470546019635	60.6120071258099	70.3521562650684	50.5901116348741
solea_v4.0_unigene19481	83.7058804523148	72.2112360918207	76.4384959576692	114.230321121719	59.6927386491489	121.416267923698
solea_v4.0_unigene38221	33.8385474168932	25.2739326321373	39.3112264925156	20.9810793897034	44.7695539868617	30.3540669809244
solea_v4.0_unigene38224	44.5244044959121	36.1056180459104	43.6791405472395	65.2744692124107	34.1101363709422	30.3540669809244
solea_v4.0_unigene23818	144.259070566755	90.2640451147759	192.188218407854	146.867555727924	102.330409112827	146.711323741135
solea_v4.0_unigene23819	131.7922373079	86.6534833101849	85.1743240671171	110.733474556768	95.934758543275	131.534290250673
solea_v4.0_unigene4948	60.5531901144405	64.9901124826387	37.1272694651536	75.7650089072624	74.6159233114361	89.3758638882775
solea_v4.0_unigene4946	81.9249042724783	57.7689888734566	80.8064100123931	93.2492417320153	63.9565056955167	96.1212121062607
solea_v4.0_unigene4940	23.1526903378743	18.0528090229552	26.2074843283437	38.4653122144563	21.3188352318389	53.9627857438657
solea_v4.0_unigene4941	137.135165847409	111.927415942322	168.164691106872	128.217707381521	98.0666420664589	133.220627305168
solea_v4.0_unigene4943	179.878594163485	166.085843011188	179.084476243682	242.44802850324	243.034721642963	311.972355081723
solea_v4.0_unigene19485	1697.27029938417	2144.67371192708	1736.24583675277	1045.55712292022	1771.59520776581	1072.51036665933
solea_v4.0_unigene185626	32.0575712370567	10.8316854137731	37.1272694651536	40.7965432577567	27.7144858013906	42.158426362395
solea_v4.0_unigene12660	17.8097617983648	39.7161798505014	32.7593554104296	27.9747725196046	42.6376704636778	25.295055817437
solea_v4.0_unigene670934	39.1814759564027	25.2739326321373	39.3112264925156	52.4526984742586	36.2420198941261	50.5901116348741
solea_v4.0_unigene458200	99.7346660708431	72.2112360918207	104.829937313375	95.5804727753157	85.2753409273556	123.102604978194
solea_v4.0_unigene458203	71.2390471934594	72.2112360918207	67.7026678482213	88.5867796454145	51.1652045564134	101.180223269748
solea_v4.0_unigene458204	103.296618430516	108.316854137731	93.910152176565	124.72086081657	110.857943205562	96.1212121062607
solea_v4.0_unigene458205	94.3917375313337	93.8746069193669	85.1743240671171	101.408550383567	72.4840397882523	112.984582651219
solea_v4.0_unigene458208	99.7346660708431	86.6534833101849	87.3582810944791	97.911703818616	81.0115738809878	102.866560324244
solea_v4.0_unigene1238	35.6195235967297	43.3267416550924	54.5989256840494	48.955851909308	19.186951708655	40.4720893078992
solea_v4.0_unigene578550	8.90488089918242	32.4950562413193	30.5753983830677	22.1466949113536	14.9231846622872	35.4130781444118
solea_v4.0_unigene233484	53.4292853950945	46.9373034596835	45.8630975746015	51.2870829526084	57.560855125965	55.6491227983615
solea_v4.0_unigene430554	240.431784277925	245.51820271219	211.843831654112	240.116797459939	215.320235841573	215.851142975463
solea_v4.0_unigene573204	71.2390471934594	79.4323597010028	89.542238121841	81.5930865155134	74.6159233114361	55.6491227983615
solea_v4.0_unigene595426	37.4004997765662	36.1056180459104	24.0235273009817	40.7965432577567	31.9782528477583	43.8447634168908
solea_v4.0_unigene456654	151.382975286101	194.970337447916	157.244905970062	148.033171249574	149.231846622872	134.906964359664
solea_v4.0_unigene68283	167.41176090463	198.580899252507	161.612820024786	122.38962977327	194.001400609734	94.4348750517649
solea_v4.0_unigene105329	24.9336665177108	39.7161798505014	21.8395702736198	25.6435414763042	34.1101363709422	30.3540669809244
solea_v4.0_unigene595429	32.0575712370567	43.3267416550924	50.2310116293255	51.2870829526084	42.6376704636778	59.0217969073531
solea_v4.0_unigene43434	178.097617983648	158.864719402006	155.0609489427	169.014250639278	196.133284132918	219.223817084454
solea_v4.0_unigene414882	56.9912377547675	57.7689888734566	58.9668397387734	51.2870829526084	38.37390341731	59.0217969073531
solea_v4.0_unigene414884	76.5819757329688	83.0429215055938	58.9668397387734	74.5993933856122	123.649244344666	74.1988303978153
solea_v4.0_unigene414885	42.7434283160756	68.6006742872297	24.0235273009817	60.6120071258099	78.8796903578039	64.0808080708405
solea_v4.0_unigene32103	74.8009995531324	43.3267416550924	58.9668397387734	59.4463916041597	55.4289716027811	55.6491227983615
solea_v4.0_unigene670938	73.0200233732959	68.6006742872297	52.4149686566874	47.7902363876578	53.2970880795972	65.7671451253363
solea_v4.0_unigene3211	53.4292853950945	61.3795506780476	43.6791405472395	45.4590053443575	59.6927386491489	55.6491227983615
solea_v4.0_unigene3210	21.3717141580378	21.6633708275462	10.9197851368099	29.1403880412548	19.186951708655	33.726741089916
solea_v4.0_unigene3213	67.6770948337864	90.2640451147759	69.8866248755832	87.4211641237643	110.857943205562	102.866560324244
solea_v4.0_unigene3212	92.6107613514972	129.980224965277	87.3582810944791	108.402243513468	110.857943205562	94.4348750517649
solea_v4.0_unigene3217	126.44930876839	101.095730528549	141.957206778528	102.574165905217	119.385477298298	86.0031897792859
solea_v4.0_unigene3216	103.296618430516	129.980224965277	120.117636504909	162.020557509377	253.694139258883	215.851142975463
solea_v4.0_unigene571352	794.315376207072	379.108989482059	297.018155721229	130.548938424821	752.554883683913	53.9627857438657
solea_v4.0_unigene328849	235.088855738416	306.897753390238	301.386069775953	497.717827744632	422.11293759041	603.708665509497
solea_v4.0_unigene429211	238.650808098089	306.897753390238	314.489811940125	307.72249771565	266.485440397986	264.754917555841
solea_v4.0_unigene328843	10.6858570790189	14.4422472183641	19.6556132462578	31.4716190845552	25.5826022782067	30.3540669809244
solea_v4.0_unigene429217	187.002498882831	173.30696662037	196.556132462578	143.370709162973	208.924585272021	161.888357231597
solea_v4.0_unigene103585	21.3717141580378	21.6633708275462	30.5753983830677	31.4716190845552	8.52753409273556	26.9813928719328
solea_v4.0_unigene103582	28.4956188773838	32.4950562413193	37.1272694651536	19.8154638680532	34.1101363709422	28.6677299264286
solea_v4.0_unigene103589	35.6195235967297	28.8844944367283	26.2074843283437	39.6309277361065	12.7913011391033	42.158426362395
solea_v4.0_unigene70872	42.7434283160756	32.4950562413193	37.1272694651536	12.8217707381521	87.4072244505395	13.4906964359664
solea_v4.0_unigene630519	667.866067438682	480.204720010608	445.527233581843	244.77925954654	573.476667736466	231.028176465925
solea_v4.0_unigene564256	49.8673330354216	46.9373034596835	69.8866248755832	59.4463916041597	44.7695539868617	53.9627857438657
solea_v4.0_unigene574402	115.763451689371	176.917528424961	133.221378669081	80.4274709938632	211.056468795205	75.8851674523111
solea_v4.0_unigene595284	176.316641803812	144.422472183641	124.485550559633	165.517404074327	157.759380715608	148.397660795631
solea_v4.0_unigene595287	142.478094386919	155.254157597415	126.669507586995	145.701940206274	176.946332424263	150.083997850126
solea_v4.0_unigene414071	87.2678328119877	86.6534833101849	52.4149686566874	78.0962399505628	155.627497192424	102.866560324244
solea_v4.0_unigene414070	260.022522256127	267.181573539737	183.452390298406	121.22401425162	353.892664848526	91.0622009427733
solea_v4.0_unigene414077	60.5531901144405	104.70629233314	56.7828827114114	65.2744692124107	76.74780683462	70.8261562888237
solea_v4.0_unigene20282	154.944927645774	111.927415942322	161.612820024786	121.22401425162	119.385477298298	141.652312577647
solea_v4.0_unigene572167	97.9536898910066	86.6534833101849	122.301593532271	108.402243513468	81.0115738809878	101.180223269748
solea_v4.0_unigene52325	23.1526903378743	14.4422472183641	10.9197851368099	34.9684656495057	19.186951708655	42.158426362395
solea_v4.0_unigene3158	96.1727137111702	86.6534833101849	135.405335696443	124.72086081657	87.4072244505395	121.416267923698
solea_v4.0_unigene42130	48.0863568555851	21.6633708275462	37.1272694651536	45.4590053443575	57.560855125965	43.8447634168908
solea_v4.0_unigene228186	49.8673330354216	28.8844944367283	28.3914413557057	29.1403880412548	74.6159233114361	25.295055817437
solea_v4.0_unigene440454	1471.08632454494	1404.50854198591	1111.63412692725	1310.15184633481	1959.20095780599	1283.30249847131
solea_v4.0_unigene440456	504.016258893725	505.478652642745	452.079104663929	418.455972272419	1462.47209690415	279.931951046303
solea_v4.0_unigene440457	4388.3253071171	6957.55259744693	6047.37700876531	6049.54455736449	11823.4260195779	4239.45135500245
solea_v4.0_unigene327909	147.821022926428	180.528090229552	190.004261380492	179.504790334129	249.430372212515	204.046783593992
solea_v4.0_unigene563571	56.9912377547675	39.7161798505014	50.2310116293255	38.4653122144563	17.0550681854711	23.6087187629412
solea_v4.0_unigene21929	117.544427869208	79.4323597010028	117.933679477547	125.886476338221	95.934758543275	116.35725676021
solea_v4.0_unigene21925	40.9624521362391	68.6006742872297	80.8064100123931	95.5804727753157	61.8246221723328	84.3168527247901
solea_v4.0_unigene21926	6322.46543841952	8708.67507267358	5863.92461846691	5460.90871893114	7058.66634526186	4831.35566113047
solea_v4.0_unigene21920	137.135165847409	129.980224965277	111.381808395461	81.5930865155134	104.462292636011	106.239234433236
solea_v4.0_unigene21921	302.765950572202	375.498427677468	316.673768967487	160.854941987726	268.61732392117	118.043593814706
solea_v4.0_unigene21922	746.229019351487	704.059551895252	746.913303357796	719.184776858168	486.069443285927	730.183944596682
solea_v4.0_unigene21923	655.399234179826	631.848315803431	749.097260385158	418.455972272419	1136.29391785701	258.009569337858
solea_v4.0_unigene76975	21.3717141580378	14.4422472183641	15.2876991915338	37.2996966928061	17.0550681854711	42.158426362395
solea_v4.0_unigene76978	24.9336665177108	14.4422472183641	26.2074843283437	41.9621587794069	23.4507187550228	38.7857522534034
solea_v4.0_unigene2872	80.1439280926418	25.2739326321373	39.3112264925156	32.6372346062053	57.560855125965	25.295055817437
solea_v4.0_unigene2873	108.639546970026	104.70629233314	78.6224529850311	75.7650089072624	106.594176159194	75.8851674523111
solea_v4.0_unigene2870	142.478094386919	158.864719402006	117.933679477547	121.22401425162	196.133284132918	106.239234433236
solea_v4.0_unigene2871	122.887356408717	129.980224965277	133.221378669081	149.198786771224	134.308661960585	138.279638468656
solea_v4.0_unigene2876	252.898617536781	267.181573539737	231.499444900369	360.175196189909	347.497014278974	354.130781444118
solea_v4.0_unigene2874	480.863568555851	285.234382562692	299.202112748591	221.466949113536	471.14625862364	182.124401885547
solea_v4.0_unigene2875	224.402998659397	202.191461057098	224.947573818284	266.925954457894	170.550681854711	283.304625155295
solea_v4.0_unigene2879	210.155189220705	155.254157597415	227.131530845646	162.020557509377	159.891264238792	141.652312577647
solea_v4.0_unigene73228	263.5844746158	223.854831884644	194.372175435216	165.517404074327	202.52893470247	229.341839411429
solea_v4.0_unigene461582	37.4004997765662	64.9901124826387	43.6791405472395	51.2870829526084	44.7695539868617	35.4130781444118
solea_v4.0_unigene547449	42.7434283160756	43.3267416550924	50.2310116293255	31.4716190845552	38.37390341731	37.0994151989076
solea_v4.0_unigene547448	115.763451689371	46.9373034596835	45.8630975746015	24.477925954654	115.12171025193	25.295055817437
solea_v4.0_unigene547445	85.4868566321513	50.5478652642745	98.2780662312889	76.9306244289126	132.176778437401	60.7081339618489
solea_v4.0_unigene547444	242.212760457762	256.349888125964	155.0609489427	159.689326466076	249.430372212515	173.692716613068
solea_v4.0_unigene547441	40.9624521362391	39.7161798505014	50.2310116293255	51.2870829526084	53.2970880795972	53.9627857438657
solea_v4.0_unigene547442	187.002498882831	155.254157597415	117.933679477547	144.536324684624	127.913011391033	244.518872901891
solea_v4.0_unigene323623	213.717141580378	169.696404815779	141.957206778528	79.261855472213	262.221673351618	97.8075491607565
solea_v4.0_unigene184736	49.8673330354216	28.8844944367283	58.9668397387734	57.1151605608594	44.7695539868617	50.5901116348741
solea_v4.0_unigene184734	56.9912377547675	21.6633708275462	43.6791405472395	34.9684656495057	44.7695539868617	33.726741089916
solea_v4.0_unigene184732	49.8673330354216	46.9373034596835	54.5989256840494	36.1340811711559	40.5057869404939	70.8261562888237
solea_v4.0_unigene184733	26.7146426975473	61.3795506780476	48.0470546019635	36.1340811711559	42.6376704636778	35.4130781444118
solea_v4.0_unigene184730	90.8297851716607	75.8217978964118	85.1743240671171	96.7460882969659	66.0883892187006	124.788942032689
solea_v4.0_unigene52676	33.8385474168932	28.8844944367283	45.8630975746015	51.2870829526084	36.2420198941261	21.9223817084454
solea_v4.0_unigene52670	340.166450348769	346.613933240739	414.951835198775	403.302970490966	206.792701748837	423.270600678446
solea_v4.0_unigene21833	35.6195235967297	46.9373034596835	58.9668397387734	36.1340811711559	40.5057869404939	13.4906964359664
solea_v4.0_unigene52678	24.9336665177108	25.2739326321373	37.1272694651536	39.6309277361065	25.5826022782067	33.726741089916
solea_v4.0_unigene52679	16.0287856185284	18.0528090229552	19.6556132462578	19.8154638680532	38.37390341731	26.9813928719328
solea_v4.0_unigene191446	49.8673330354216	43.3267416550924	43.6791405472395	44.2933898227073	49.0333210332295	69.1398192343279
solea_v4.0_unigene22644	195.907379782013	162.475281206597	176.90051921632	206.313947332084	117.253593775114	190.556087158026
solea_v4.0_unigene22645	65.8961186539499	21.6633708275462	85.1743240671171	55.9495450392092	44.7695539868617	94.4348750517649
solea_v4.0_unigene22646	128.230284948227	61.3795506780476	163.796777052148	76.9306244289126	98.0666420664589	111.298245596723
solea_v4.0_unigene288998	48.0863568555851	54.1584270688655	39.3112264925156	52.4526984742586	40.5057869404939	52.2764486893699
solea_v4.0_unigene22640	154.944927645774	148.033033988232	120.117636504909	235.454335373339	304.859343815296	214.164805920967
solea_v4.0_unigene22641	609.093853504078	841.260900469711	860.479068780619	708.694237163316	490.333210332295	846.541201356893
solea_v4.0_unigene22642	343.728402708442	393.551236700423	351.617081405278	339.194116800206	281.408625060273	355.817118498614
solea_v4.0_unigene22643	42.7434283160756	36.1056180459104	72.0705819029452	72.2681623423118	49.0333210332295	48.9037745803783
solea_v4.0_unigene39436	124.668332588554	126.369663160686	139.773249751166	123.55524529492	98.0666420664589	148.397660795631
solea_v4.0_unigene39434	28.4956188773838	21.6633708275462	39.3112264925156	39.6309277361065	23.4507187550228	33.726741089916
solea_v4.0_unigene39433	76.5819757329688	75.8217978964118	61.1507967661353	52.4526984742586	78.8796903578039	53.9627857438657
solea_v4.0_unigene40505	121.106380228881	151.643595792824	179.084476243682	196.989023158882	166.286914808343	165.261031340589
solea_v4.0_unigene21154	3634.97238304626	5275.0307965075	5049.30864726089	4031.86408938801	5455.48993582757	4357.49494881715
solea_v4.0_unigene40502	361.538164506806	241.907640907599	321.041683022211	265.760338936244	417.849170544042	291.736310427774
solea_v4.0_unigene2043	194.126403602177	144.422472183641	192.188218407854	223.798180156837	81.0115738809878	241.1461987929
solea_v4.0_unigene2047	366.881093046316	299.676629781056	290.466284639143	236.619950894989	315.518761431216	268.127591664832
solea_v4.0_unigene2046	400.719640463209	310.508315194829	399.664136007242	468.577439703377	238.770954596596	386.171185479539
solea_v4.0_unigene2044	33.8385474168932	32.4950562413193	34.9433124377916	37.2996966928061	38.37390341731	25.295055817437
solea_v4.0_unigene2048	226.183974839234	252.739326321373	240.235273009817	245.94487506819	206.792701748837	231.028176465925
solea_v4.0_unigene419095	51.6483092152581	46.9373034596835	30.5753983830677	60.6120071258099	55.4289716027811	62.3944710163447
solea_v4.0_unigene419098	48.0863568555851	72.2112360918207	74.2545389303072	66.4400847340609	42.6376704636778	60.7081339618489
solea_v4.0_unigene334202	37.4004997765662	68.6006742872297	34.9433124377916	38.4653122144563	61.8246221723328	21.9223817084454
solea_v4.0_unigene686228	28.4956188773838	43.3267416550924	39.3112264925156	52.4526984742586	31.9782528477583	43.8447634168908
solea_v4.0_unigene334204	40.9624521362391	46.9373034596835	41.4951835198775	26.8091569979544	40.5057869404939	18.5497075994538
solea_v4.0_unigene34956	247.555688997271	191.359775643325	248.971101119265	244.77925954654	189.737633563366	241.1461987929
solea_v4.0_unigene34953	206.593236861032	220.244270080053	301.386069775953	276.250878631095	125.78112786785	310.286018027228
solea_v4.0_unigene34951	35.6195235967297	18.0528090229552	50.2310116293255	31.4716190845552	25.5826022782067	13.4906964359664
solea_v4.0_unigene34958	89.0488089918242	72.2112360918207	100.462023258651	68.7713157773613	95.934758543275	72.5124933433195
solea_v4.0_unigene546788	105.077594610353	101.095730528549	131.037421641719	113.064705600069	108.726059682378	101.180223269748
solea_v4.0_unigene15975	215.498117760215	101.095730528549	185.636347325768	179.504790334129	247.298488689331	202.360446539496
solea_v4.0_unigene14449	46.3053806757486	57.7689888734566	32.7593554104296	55.9495450392092	63.9565056955167	37.0994151989076
solea_v4.0_unigene14448	181.659570343321	231.075955493826	209.65987462675	263.429107892943	364.552082464445	279.931951046303
solea_v4.0_unigene14443	384.690854844681	404.382922114196	355.984995460002	441.768282705422	343.233247232606	409.77990424248
solea_v4.0_unigene14442	368.662069226152	404.382922114196	434.607448445033	375.328197971362	364.552082464445	381.112174316051
solea_v4.0_unigene14441	56.9912377547675	28.8844944367283	30.5753983830677	36.1340811711559	29.8463693245745	42.158426362395
solea_v4.0_unigene14440	281.394236414165	234.686517298417	283.914413557057	291.403880412548	194.001400609734	364.248803771093
solea_v4.0_unigene14447	192.34542742234	310.508315194829	218.395702736198	282.078956239346	458.354957484536	315.345029190715
solea_v4.0_unigene14446	106.858570790189	72.2112360918207	104.829937313375	88.5867796454145	100.198525589643	101.180223269748
solea_v4.0_unigene14445	172.754689444139	220.244270080053	183.452390298406	185.33286794238	159.891264238792	185.497075994538
solea_v4.0_unigene14444	51.6483092152581	50.5478652642745	63.3347537934973	75.7650089072624	85.2753409273556	84.3168527247901
solea_v4.0_unigene47368	69.4580710136229	68.6006742872297	78.6224529850311	82.7587020371636	78.8796903578039	79.2578415613027
solea_v4.0_unigene47369	42.7434283160756	36.1056180459104	28.3914413557057	43.1277743010571	31.9782528477583	26.9813928719328
solea_v4.0_unigene47362	293.86106967302	220.244270080053	257.706929228713	237.785566416639	319.782528477583	214.164805920967
solea_v4.0_unigene47367	146.040046746592	166.085843011188	115.749722450185	143.370709162973	85.2753409273556	145.024986686639
solea_v4.0_unigene93488	39.1814759564027	68.6006742872297	72.0705819029452	52.4526984742586	68.2202727418845	45.5311004713867
solea_v4.0_unigene93486	356.195235967297	407.993483918787	375.64060870626	360.175196189909	532.970880795972	274.872939882816
solea_v4.0_unigene93484	23.1526903378743	39.7161798505014	37.1272694651536	22.1466949113536	10.6594176159195	20.2360446539496
solea_v4.0_unigene510856	89.0488089918242	75.8217978964118	72.0705819029452	80.4274709938632	42.6376704636778	59.0217969073531
solea_v4.0_unigene510851	37.4004997765662	43.3267416550924	48.0470546019635	44.2933898227073	34.1101363709422	52.2764486893699
solea_v4.0_unigene510858	71.2390471934594	79.4323597010028	63.3347537934973	79.261855472213	102.330409112827	72.5124933433195
solea_v4.0_unigene510859	89.0488089918242	86.6534833101849	124.485550559633	134.045784989772	98.0666420664589	109.611908542227
solea_v4.0_unigene470157	24.9336665177108	18.0528090229552	19.6556132462578	34.9684656495057	40.5057869404939	11.8043593814706
solea_v4.0_unigene281008	73.0200233732959	32.4950562413193	50.2310116293255	52.4526984742586	51.1652045564134	38.7857522534034
solea_v4.0_unigene281009	137.135165847409	148.033033988232	135.405335696443	137.542631554723	155.627497192424	94.4348750517649
solea_v4.0_unigene563168	151.382975286101	111.927415942322	146.325120833252	165.517404074327	125.78112786785	160.202020177101
solea_v4.0_unigene69293	400.719640463209	418.82516933256	340.697296268468	375.328197971362	289.936159153009	359.189792607606
solea_v4.0_unigene563167	99.7346660708431	79.4323597010028	82.9903670397551	81.5930865155134	76.74780683462	74.1988303978153
solea_v4.0_unigene563160	51.6483092152581	50.5478652642745	76.4384959576692	51.2870829526084	31.9782528477583	59.0217969073531
solea_v4.0_unigene40821	67.6770948337864	57.7689888734566	67.7026678482213	68.7713157773613	63.9565056955167	65.7671451253363
solea_v4.0_unigene2437	580.598234626694	678.785619263115	635.531494962335	522.195753699286	709.917213220235	554.804890929119
solea_v4.0_unigene2435	165.630784724793	137.201348574459	159.428862997424	101.408550383567	172.682565377895	102.866560324244
solea_v4.0_unigene2438	90.8297851716607	50.5478652642745	69.8866248755832	57.1151605608594	51.1652045564134	67.4534821798321
solea_v4.0_unigene2439	112.201499329699	57.7689888734566	91.726195149203	41.9621587794069	74.6159233114361	38.7857522534034
solea_v4.0_unigene660597	103.296618430516	129.980224965277	98.2780662312889	88.5867796454145	68.2202727418845	94.4348750517649
solea_v4.0_unigene441549	49.8673330354216	32.4950562413193	34.9433124377916	26.8091569979544	19.186951708655	45.5311004713867
solea_v4.0_unigene188057	39.1814759564027	50.5478652642745	56.7828827114114	44.2933898227073	40.5057869404939	42.158426362395
solea_v4.0_unigene41527	64.1151424741134	43.3267416550924	61.1507967661353	102.574165905217	29.8463693245745	79.2578415613027
solea_v4.0_unigene41528	37.4004997765662	18.0528090229552	45.8630975746015	34.9684656495057	21.3188352318389	20.2360446539496
solea_v4.0_unigene15979	62.334166294277	46.9373034596835	39.3112264925156	19.8154638680532	29.8463693245745	30.3540669809244
solea_v4.0_unigene41184	146.040046746592	140.81191037905	133.221378669081	192.326561072282	162.023147761976	178.751727776555
solea_v4.0_unigene2693	64.1151424741134	46.9373034596835	56.7828827114114	65.2744692124107	74.6159233114361	65.7671451253363
solea_v4.0_unigene2690	265.365450795636	267.181573539737	279.546499502333	221.466949113536	306.99122733848	252.95055817437
solea_v4.0_unigene75327	96.1727137111702	72.2112360918207	117.933679477547	108.402243513468	68.2202727418845	109.611908542227
solea_v4.0_unigene75326	108.639546970026	79.4323597010028	131.037421641719	100.242934861916	76.74780683462	107.925571487731
solea_v4.0_unigene75324	33.8385474168932	43.3267416550924	63.3347537934973	37.2996966928061	51.1652045564134	33.726741089916
solea_v4.0_unigene41180	65.8961186539499	36.1056180459104	72.0705819029452	71.1025468206617	70.3521562650684	89.3758638882775
solea_v4.0_unigene76436	32.0575712370567	28.8844944367283	43.6791405472395	29.1403880412548	27.7144858013906	21.9223817084454
solea_v4.0_unigene76437	53.4292853950945	129.980224965277	76.4384959576692	99.0773193402662	95.934758543275	101.180223269748
solea_v4.0_unigene43385	37.4004997765662	36.1056180459104	28.3914413557057	32.6372346062053	34.1101363709422	26.9813928719328
solea_v4.0_unigene76431	357.976212147133	231.075955493826	438.975362499757	466.246208660076	243.034721642963	426.643274787438
solea_v4.0_unigene510891	23.1526903378743	46.9373034596835	17.4716562188958	22.1466949113536	38.37390341731	47.2174375258825
solea_v4.0_unigene463908	67.6770948337864	108.316854137731	78.6224529850311	114.230321121719	98.0666420664589	145.024986686639
solea_v4.0_unigene228947	89.0488089918242	115.537977746913	87.3582810944791	87.4211641237643	112.989826728746	80.9441786157985
solea_v4.0_unigene20993	53.4292853950945	68.6006742872297	85.1743240671171	76.9306244289126	59.6927386491489	65.7671451253363
solea_v4.0_unigene20996	26.7146426975473	64.9901124826387	48.0470546019635	38.4653122144563	42.6376704636778	37.0994151989076
solea_v4.0_unigene70493	103.296618430516	158.864719402006	139.773249751166	124.72086081657	189.737633563366	136.59330141416
solea_v4.0_unigene70496	33.8385474168932	32.4950562413193	24.0235273009817	24.477925954654	19.186951708655	30.3540669809244
solea_v4.0_unigene7893	176.316641803812	202.191461057098	200.924046517302	216.804487026936	119.385477298298	209.105794757479
solea_v4.0_unigene7894	49.8673330354216	36.1056180459104	34.9433124377916	46.6246208660076	31.9782528477583	53.9627857438657
solea_v4.0_unigene53069	290.299117313347	202.191461057098	229.315487873007	264.594723414593	236.639071073412	227.655502356933
solea_v4.0_unigene53066	64.1151424741134	64.9901124826387	58.9668397387734	87.4211641237643	117.253593775114	72.5124933433195
solea_v4.0_unigene53063	156.725903825611	119.148539551504	159.428862997424	195.823407637232	149.231846622872	202.360446539496
solea_v4.0_unigene33705	69.4580710136229	43.3267416550924	54.5989256840494	64.1088536907605	40.5057869404939	75.8851674523111
solea_v4.0_unigene33702	2420.34662839778	2527.39326321373	2245.10782412811	2739.19647587795	1899.50821915685	2654.29452377639
solea_v4.0_unigene33708	103.296618430516	79.4323597010028	113.565765422823	115.395936643369	63.9565056955167	87.6895268337817
solea_v4.0_unigene185348	42.7434283160756	54.1584270688655	58.9668397387734	65.2744692124107	46.9014375100456	91.0622009427733
solea_v4.0_unigene185349	56.9912377547675	46.9373034596835	26.2074843283437	31.4716190845552	76.74780683462	35.4130781444118
solea_v4.0_unigene185340	28.4956188773838	57.7689888734566	39.3112264925156	44.2933898227073	36.2420198941261	64.0808080708405
solea_v4.0_unigene185341	33.8385474168932	46.9373034596835	48.0470546019635	41.9621587794069	76.74780683462	32.0404040354202
solea_v4.0_unigene443698	35.6195235967297	28.8844944367283	21.8395702736198	39.6309277361065	21.3188352318389	45.5311004713867
solea_v4.0_unigene443697	97.9536898910066	97.485168723958	187.82030435313	72.2681623423118	285.672392106641	8.43168527247901
solea_v4.0_unigene28538	254.679593716617	249.128764516782	194.372175435216	202.817100767133	221.715886411125	204.046783593992
solea_v4.0_unigene28534	64.1151424741134	133.590786769868	89.542238121841	38.4653122144563	115.12171025193	69.1398192343279
solea_v4.0_unigene28535	55.210261574931	72.2112360918207	54.5989256840494	40.7965432577567	61.8246221723328	52.2764486893699
solea_v4.0_unigene28531	49.8673330354216	46.9373034596835	65.5187108208593	65.2744692124107	29.8463693245745	43.8447634168908
solea_v4.0_unigene28532	92.6107613514972	111.927415942322	109.197851368099	96.7460882969659	83.1434574041717	101.180223269748
solea_v4.0_unigene571404	122.887356408717	101.095730528549	133.221378669081	148.033171249574	106.594176159194	131.534290250673
solea_v4.0_unigene500711	130.011261128063	115.537977746913	150.693034887976	137.542631554723	66.0883892187006	175.379053667563
solea_v4.0_unigene571406	64.1151424741134	32.4950562413193	43.6791405472395	50.1214674309582	23.4507187550228	35.4130781444118
solea_v4.0_unigene500714	240.431784277925	292.455506171874	283.914413557057	275.085263109445	292.068042676193	281.618288100799
solea_v4.0_unigene500715	2527.20519918797	2975.10292698301	2791.09708096861	2706.55924127174	2594.50224771479	2507.58320003526
solea_v4.0_unigene571402	235.088855738416	292.455506171874	220.57965976356	231.957488808388	236.639071073412	254.636895228866
solea_v4.0_unigene500718	39.1814759564027	50.5478652642745	39.3112264925156	45.4590053443575	40.5057869404939	79.2578415613027
solea_v4.0_unigene500719	48.0863568555851	25.2739326321373	41.4951835198775	48.955851909308	27.7144858013906	37.0994151989076
solea_v4.0_unigene571408	28.4956188773838	36.1056180459104	21.8395702736198	36.1340811711559	25.5826022782067	33.726741089916
solea_v4.0_unigene571409	641.151424741134	639.069439412613	467.366803855463	472.074286268327	793.060670624407	492.410419912774
solea_v4.0_unigene537862	35.6195235967297	18.0528090229552	41.4951835198775	25.6435414763042	17.0550681854711	35.4130781444118
solea_v4.0_unigene602107	32.0575712370567	64.9901124826387	32.7593554104296	41.9621587794069	42.6376704636778	48.9037745803783
solea_v4.0_unigene5638	39.1814759564027	25.2739326321373	30.5753983830677	46.6246208660076	36.2420198941261	40.4720893078992
solea_v4.0_unigene5631	464.834782937322	465.762472792244	404.032050061966	349.684656495057	405.057869404939	362.562466716597
solea_v4.0_unigene5630	28.4956188773838	21.6633708275462	30.5753983830677	16.3186173031027	31.9782528477583	26.9813928719328
solea_v4.0_unigene5633	231.526903378743	180.528090229552	222.763616790922	234.288719851688	159.891264238792	234.400850574916
solea_v4.0_unigene5632	30.2765950572202	32.4950562413193	28.3914413557057	30.306003562905	38.37390341731	28.6677299264286
solea_v4.0_unigene5635	24.9336665177108	36.1056180459104	52.4149686566874	18.6498483464031	53.2970880795972	25.295055817437
solea_v4.0_unigene5634	94.3917375313337	64.9901124826387	82.9903670397551	60.6120071258099	100.198525589643	62.3944710163447
solea_v4.0_unigene5636	133.573213487736	129.980224965277	120.117636504909	75.7650089072624	76.74780683462	84.3168527247901
solea_v4.0_unigene325595	65.8961186539499	50.5478652642745	54.5989256840494	47.7902363876578	63.9565056955167	65.7671451253363
solea_v4.0_unigene97701	97.9536898910066	122.759101356095	111.381808395461	107.236627991818	83.1434574041717	74.1988303978153
solea_v4.0_unigene15611	69.4580710136229	108.316854137731	85.1743240671171	57.1151605608594	66.0883892187006	74.1988303978153
solea_v4.0_unigene15610	74.8009995531324	104.70629233314	56.7828827114114	69.9369312990115	74.6159233114361	65.7671451253363
solea_v4.0_unigene15615	23.1526903378743	39.7161798505014	39.3112264925156	30.306003562905	57.560855125965	15.1770334904622
solea_v4.0_unigene15614	391.814759564027	285.234382562692	371.272694651536	431.277743010571	486.069443285927	433.388623005421
solea_v4.0_unigene15616	39.1814759564027	32.4950562413193	21.8395702736198	16.3186173031027	27.7144858013906	16.863370544958
solea_v4.0_unigene15619	60.5531901144405	43.3267416550924	56.7828827114114	74.5993933856122	59.6927386491489	35.4130781444118
solea_v4.0_unigene15618	188.783475062667	198.580899252507	157.244905970062	120.05839872997	164.15503128516	143.338649632143
solea_v4.0_unigene46710	119.325404049044	231.075955493826	111.381808395461	69.9369312990115	149.231846622872	74.1988303978153
solea_v4.0_unigene46712	67.6770948337864	79.4323597010028	67.7026678482213	102.574165905217	74.6159233114361	109.611908542227
solea_v4.0_unigene46713	140.697118207082	90.2640451147759	135.405335696443	130.548938424821	98.0666420664589	112.984582651219
solea_v4.0_unigene46714	122.887356408717	101.095730528549	120.117636504909	108.402243513468	72.4840397882523	104.55289737874
solea_v4.0_unigene46715	99.7346660708431	72.2112360918207	74.2545389303072	106.071012470167	106.594176159194	109.611908542227
solea_v4.0_unigene46716	185.221522702994	213.023146470871	233.683401927731	361.340811711559	545.762181935076	408.093567187984
solea_v4.0_unigene46717	317.013760010894	202.191461057098	294.834198693867	325.206730540403	123.649244344666	317.031366245211
solea_v4.0_unigene46718	49.8673330354216	32.4950562413193	43.6791405472395	73.433777863962	29.8463693245745	77.5715045068069
solea_v4.0_unigene46719	219.060070119888	194.970337447916	159.428862997424	269.257185501194	196.133284132918	224.282828247942
solea_v4.0_unigene41090	115.763451689371	126.369663160686	135.405335696443	129.383322903171	106.594176159194	112.984582651219
solea_v4.0_unigene41091	55.210261574931	50.5478652642745	43.6791405472395	61.7776226474601	44.7695539868617	60.7081339618489
solea_v4.0_unigene41097	58.772213934604	32.4950562413193	41.4951835198775	29.1403880412548	72.4840397882523	13.4906964359664
solea_v4.0_unigene670466	2992.03998212529	3574.45618654513	3162.36977562014	3353.4758557876	4091.08448098988	3048.89739452841
solea_v4.0_unigene94274	260.022522256127	332.171686022375	312.305854912763	291.403880412548	385.870917696284	279.931951046303
solea_v4.0_unigene584398	37.4004997765662	36.1056180459104	58.9668397387734	46.6246208660076	27.7144858013906	50.5901116348741
solea_v4.0_unigene584399	130.011261128063	111.927415942322	107.013894340737	76.9306244289126	102.330409112827	89.3758638882775
solea_v4.0_unigene457718	46.3053806757486	50.5478652642745	17.4716562188958	18.6498483464031	85.2753409273556	8.43168527247901
solea_v4.0_unigene457717	24.9336665177108	7.22112360918207	13.1037421641719	33.8028501278555	21.3188352318389	32.0404040354202
solea_v4.0_unigene457716	24.9336665177108	46.9373034596835	30.5753983830677	16.3186173031027	83.1434574041717	15.1770334904622
solea_v4.0_unigene457715	44.5244044959121	43.3267416550924	30.5753983830677	39.6309277361065	46.9014375100456	26.9813928719328
solea_v4.0_unigene457713	42.7434283160756	43.3267416550924	32.7593554104296	26.8091569979544	49.0333210332295	25.295055817437
solea_v4.0_unigene584396	58.772213934604	36.1056180459104	34.9433124377916	36.1340811711559	27.7144858013906	42.158426362395
solea_v4.0_unigene457710	89.0488089918242	93.8746069193669	80.8064100123931	136.377016033072	100.198525589643	121.416267923698
solea_v4.0_unigene510220	67.6770948337864	39.7161798505014	56.7828827114114	44.2933898227073	66.0883892187006	55.6491227983615
solea_v4.0_unigene461220	39.1814759564027	32.4950562413193	32.7593554104296	43.1277743010571	25.5826022782067	48.9037745803783
solea_v4.0_unigene52948	30.2765950572202	25.2739326321373	28.3914413557057	38.4653122144563	17.0550681854711	28.6677299264286
solea_v4.0_unigene52949	30.2765950572202	28.8844944367283	26.2074843283437	34.9684656495057	40.5057869404939	13.4906964359664
solea_v4.0_unigene52946	33.8385474168932	43.3267416550924	26.2074843283437	44.2933898227073	36.2420198941261	53.9627857438657
solea_v4.0_unigene23144	128.230284948227	111.927415942322	126.669507586995	129.383322903171	142.836196053321	99.4938862152523
solea_v4.0_unigene23146	516.483092152581	519.920899861109	421.503706280861	243.61364402489	394.39845178902	242.832535847395
solea_v4.0_unigene66137	1241.34039734603	1390.06629476755	1236.11967748688	1418.55408984828	1647.94596342115	1456.99521508437
solea_v4.0_unigene23140	83.7058804523148	68.6006742872297	63.3347537934973	93.2492417320153	78.8796903578039	70.8261562888237
solea_v4.0_unigene43633	302.765950572202	278.01325895351	279.546499502333	307.72249771565	304.859343815296	305.22700686374
solea_v4.0_unigene43635	30.2765950572202	21.6633708275462	48.0470546019635	33.8028501278555	34.1101363709422	25.295055817437
solea_v4.0_unigene67347	245.774712817435	249.128764516782	231.499444900369	189.995330028981	198.265167656102	195.615098321513
solea_v4.0_unigene442473	112.201499329699	72.2112360918207	63.3347537934973	169.014250639278	63.9565056955167	123.102604978194
solea_v4.0_unigene442474	130.011261128063	61.3795506780476	72.0705819029452	165.517404074327	72.4840397882523	161.888357231597
solea_v4.0_unigene97702	89.0488089918242	97.485168723958	89.542238121841	65.2744692124107	102.330409112827	57.3354598528573
solea_v4.0_unigene20608	172.754689444139	191.359775643325	148.509077860614	131.714553946472	194.001400609734	200.674109485
solea_v4.0_unigene20609	33.8385474168932	57.7689888734566	54.5989256840494	68.7713157773613	46.9014375100456	53.9627857438657
solea_v4.0_unigene20602	39.1814759564027	28.8844944367283	69.8866248755832	58.2807760825096	31.9782528477583	70.8261562888237
solea_v4.0_unigene20603	46.3053806757486	75.8217978964118	50.2310116293255	82.7587020371636	55.4289716027811	43.8447634168908
solea_v4.0_unigene20600	46.3053806757486	32.4950562413193	54.5989256840494	60.6120071258099	31.9782528477583	55.6491227983615
solea_v4.0_unigene20601	67.6770948337864	83.0429215055938	78.6224529850311	31.4716190845552	61.8246221723328	42.158426362395
[truncated: 71,218 more rows]
