# Supplementary material for: An improved de novo assembling and polishing of Solea senegalensis transcriptome shed light on retinoic acid signalling in larvae
Source: Sci Rep. 2020 Nov 26;10:20654. doi: 10.1038/s41598-020-77201-z (PMC7691524; doi:10.1038/s41598-020-77201-z)
Supplement: Supplementary file 3 — Supplementary file 5. [file 41598_2020_77201_MOESM3_ESM.zip › CTRL_vs_TTNPB_24/hunter_results_table_annotated.tsv]

	input_IDs	entrezgene	Symbol	logFC_DESeq2	FDR_DESeq2	pvalue_DESeq2	logFC_edgeR	FDR_edgeR	pvalue_edgeR	logFC_limma	FDR_limma	pvalue_limma	logFC_NOISeq	FDR_NOISeq	pvalue_NOISeq	DESeq2_DEG	edgeR_DEG	limma_DEG	NOISeq_DEG	DEG_counts	combined_FDR	FDR_labeling	mean_logFCs	genes_tag
solea_v4.0_unigene533999	ENSDARG00000022767	321166	apobb.1	-3.85450405749554	4.36453583361268e-73	6.2218963243609e-78	-3.85561576912853	5.40407981465346e-84	7.70382593182052e-89	-3.85274308860274	1.37412937195382e-10	5.87670085513695e-15	-3.86971118981173	0	1	TRUE	TRUE	TRUE	TRUE	4	4.40496889819944e-175	SIGN	-3.85814352625964	PREVALENT_DEG
solea_v4.0_unigene36928	NA	NA	NA	-3.14836963534321	3.33650848410887e-56	9.51276867226113e-61	-3.15077057976573	5.77658691137133e-64	2.47045685324086e-68	-3.14505729276374	1.67326963477822e-10	1.81788469126046e-14	-3.15456566635464	1.4432899320127e-15	0.999999999999999	TRUE	TRUE	TRUE	TRUE	4	2.81425264816639e-137	SIGN	-3.14969079355683	PREVALENT_DEG
solea_v4.0_unigene96997	ENSDARG00000079166	565980	ace	-3.60770667035787	3.77895189057844e-49	3.23226768310866e-53	-3.60854417291062	1.11193333317283e-67	3.17024956712332e-72	-3.59480436088105	9.73518319967176e-10	4.72679471908238e-13	-3.59743619041655	2.27595720048157e-14	0.999999999999977	TRUE	TRUE	TRUE	TRUE	4	5.02909899556113e-132	SIGN	-3.60212284864152	PREVALENT_DEG
solea_v4.0_unigene14427	ENSDARG00000022767	321166	apobb.1	-2.70663265291323	3.39023728325508e-54	1.44989334689018e-58	-2.71152401310882	3.53965176656153e-54	3.53218372098003e-58	-2.69925407313008	1.37412937195382e-10	4.03290864214959e-15	-2.70264058502213	1.33226762955019e-15	0.999999999999999	TRUE	TRUE	TRUE	TRUE	4	1.03027696778001e-125	SIGN	-2.70501283104356	PREVALENT_DEG
solea_v4.0_unigene183202	NA	NA	NA	-2.7092922626742	8.83446469984743e-51	6.29701823277031e-55	-2.7142495448633	1.86398018125189e-51	2.39148965491062e-55	-2.70819815592668	1.49312164383118e-10	9.28148015065113e-15	-2.7092690067099	1.0547118733939e-14	0.999999999999989	TRUE	TRUE	TRUE	TRUE	4	1.03111057313807e-118	SIGN	-2.71025224254352	PREVALENT_DEG
solea_v4.0_unigene325265	ENSDARG00000103878	322533	anpepb	-3.49953181867613	9.21275689017544e-43	1.31333136941544e-46	-3.50169670142813	1.37344620454271e-56	9.78963195346059e-61	-3.6014882666254	3.72811894824915e-09	3.08249556649442e-12	-3.48972540384004	0	1	TRUE	TRUE	TRUE	TRUE	4	1.96928436871738e-116	SIGN	-3.52311054764242	PREVALENT_DEG
solea_v4.0_unigene746	ENSDARG00000077121	324188	cyp26b1	2.14552951727037	5.6732600605197e-51	3.23502312853949e-55	2.13811078632738	4.57293846253398e-46	1.04303779723647e-49	2.13454476152758	1.37412937195382e-10	5.29624873397689e-15	2.15175244564084	0	1	TRUE	TRUE	TRUE	TRUE	4	1.45651200390816e-115	SIGN	2.14248437769154	PREVALENT_DEG
solea_v4.0_unigene183203	NA	NA	NA	-2.59582521458345	2.896187227659e-48	2.89007677961068e-52	-2.60063642431851	1.03004982291691e-48	1.46839514015639e-52	-2.60194305227298	1.49312164383118e-10	1.06426529896161e-14	-2.59860856991087	7.7715611723761e-16	0.999999999999999	TRUE	TRUE	TRUE	TRUE	4	1.24458935090995e-114	SIGN	-2.59925331527145	PREVALENT_DEG
solea_v4.0_unigene3575	ENSDARG00000079166	565980	ace	-4.53420991008372	9.53415965782601e-35	3.66970278213637e-38	-4.51854420695433	6.10776502709769e-61	3.48278783548936e-65	-4.60053570471141	1.32925806985893e-06	5.99360598524096e-09	-4.57751609959595	0	1	TRUE	TRUE	TRUE	TRUE	4	2.76488613984402e-110	SIGN	-4.55770148033635	PREVALENT_DEG
solea_v4.0_unigene37058	ENSDARG00000079166	565980	ace	-3.11807308961063	2.56852867740107e-44	2.92926803603931e-48	-3.12071649824826	2.55952782737536e-47	5.10825534345313e-51	-3.17484025394558	2.17578313868898e-10	3.10170373879367e-14	-3.12985874796022	2.88657986402541e-15	0.999999999999997	TRUE	TRUE	TRUE	TRUE	4	1.27172442538746e-108	SIGN	-3.13587214744117	PREVALENT_DEG
solea_v4.0_unigene27508	ENSDARG00000103878	322533	anpepb	-2.67090271960466	5.73187192995158e-41	9.8053348861577e-45	-2.6741955424152	2.73776353145654e-48	4.29312294663026e-52	-2.68845764688565	5.65063518186752e-10	1.61106095166434e-13	-2.67601677343277	1.11022302462516e-16	1	TRUE	TRUE	TRUE	TRUE	4	2.92432808868176e-107	SIGN	-2.67739317058457	PREVALENT_DEG
solea_v4.0_unigene536653	NA	NA	NA	2.33614762475295	7.24205464711976e-44	9.29156808805352e-48	2.32880254073345	1.82290461876309e-45	4.4177137650357e-49	2.33851052481407	1.67326963477822e-10	2.02791642111105e-14	2.33973586245706	5.97299987248334e-14	0.99999999999994	TRUE	TRUE	TRUE	TRUE	4	3.70295295993801e-105	SIGN	2.33579913818938	PREVALENT_DEG
solea_v4.0_unigene70063	ENSDARG00000029747	553530	mep1a.1	-2.61915482884378	7.97291328294495e-40	1.59121836632875e-43	-2.62268883047161	1.35576529033902e-47	2.4476172860449e-51	-2.6169073827736	7.45324981554829e-10	2.65625884399708e-13	-2.620670138045	3.68594044175552e-14	0.999999999999963	TRUE	TRUE	TRUE	TRUE	4	7.81686324551635e-103	SIGN	-2.6198552950335	PREVALENT_DEG
solea_v4.0_unigene323611	ENSDARG00000012609	327588	hpxa	-2.41588521721924	7.06022554457478e-41	1.3084183737166e-44	-2.42183045073201	1.36750364727221e-41	4.67869184218125e-45	-2.43876816380644	3.03236017014924e-10	4.75508380447648e-14	-2.41304857416239	0	1	TRUE	TRUE	TRUE	TRUE	4	8.08464611094142e-101	SIGN	-2.42238310148002	PREVALENT_DEG
solea_v4.0_unigene562877	ENSDARG00000005112	378452	cdh17	-3.03290435989775	7.02534035215972e-35	2.50375646923637e-38	-3.03126574002977	8.46425777929896e-47	1.80994278795524e-50	-3.03608868448164	6.02585758215362e-09	6.09904613578302e-12	-3.05166504273811	0	1	TRUE	TRUE	TRUE	TRUE	4	9.32647694259921e-99	SIGN	-3.03798095678682	PREVALENT_DEG
solea_v4.0_unigene68867	NA	NA	NA	-2.57184296373643	2.35742947226762e-39	5.37704162004362e-43	-2.57557344040072	3.17067396433946e-40	1.31079353603587e-43	-2.57398990253621	3.37374156509917e-10	9.13797823699667e-14	-2.57542360351454	0	1	TRUE	TRUE	TRUE	TRUE	4	6.40575567698062e-98	SIGN	-2.57420747754698	PREVALENT_DEG
solea_v4.0_unigene224337	ENSDARG00000056314	100006972	a2ml	-2.28339446739635	1.82255370889004e-39	3.89723237060936e-43	-2.28960101040625	2.8618431392422e-37	1.5502942249416e-40	-2.31140234288755	1.67326963477822e-10	2.14680770841706e-14	-2.27815611388173	0	1	TRUE	TRUE	TRUE	TRUE	4	2.05850748071761e-95	SIGN	-2.29063848364297	PREVALENT_DEG
solea_v4.0_unigene602091	NA	NA	NA	-2.09223910229795	2.84472004875824e-41	4.46084286598915e-45	-2.09839307422644	1.88592958023926e-35	1.31736541928101e-38	-2.10910176346007	1.59539101222868e-10	1.36459287126819e-14	-2.08961846753063	2.22044604925031e-16	1	TRUE	TRUE	TRUE	TRUE	4	4.00276203544433e-95	SIGN	-2.09733810187877	PREVALENT_DEG
solea_v4.0_unigene326626	NA	NA	NA	-3.06978039141829	6.41151479349379e-34	2.741994694144e-37	-3.0694463643894	1.94057250871806e-45	5.25615522404674e-49	-3.10725588324372	8.34601740982843e-09	9.39920418795185e-12	-3.07778887204719	1.06581410364015e-14	0.999999999999989	TRUE	TRUE	TRUE	TRUE	4	2.27848440357279e-94	SIGN	-3.08106787777465	PREVALENT_DEG
solea_v4.0_unigene27899	ENSDARG00000056781	100147904	zanl	-2.07896398197365	2.34801168641476e-38	6.02500575290326e-42	-2.08438307649314	4.27863397556285e-38	2.13480340344272e-41	-2.08046077726708	3.37374156509917e-10	8.7000492504544e-14	-2.07827284391981	3.33066907387547e-16	1	TRUE	TRUE	TRUE	TRUE	4	2.32344231285531e-94	SIGN	-2.08052016991342	PREVALENT_DEG
solea_v4.0_unigene280880	NA	NA	NA	-2.0938318275901	5.96115986561772e-37	1.7845748585558e-40	-2.0994844782295	7.09850642926376e-39	3.13699177891282e-42	-2.09535758789185	5.94108341672267e-10	1.86325818509293e-13	-2.08925452128881	3.33066907387547e-16	1	TRUE	TRUE	TRUE	TRUE	4	1.67893580169254e-93	SIGN	-2.09448210375007	PREVALENT_DEG
solea_v4.0_unigene414039	NA	NA	NA	-2.62190382101131	7.62702692374347e-35	2.82691880049795e-38	-2.62761296526136	1.23851096472137e-40	4.76703484739078e-44	-2.68499426621116	9.99658782474413e-10	5.27276258076542e-13	-2.60681023184128	0	1	TRUE	TRUE	TRUE	TRUE	4	2.095934129675e-93	SIGN	-2.63533032108128	PREVALENT_DEG
solea_v4.0_unigene5097	ENSDARG00000097539	110437733	LOC110437733	-2.27906624200015	3.16851696691973e-35	1.03888764097556e-38	-2.28348392800511	3.15650892435776e-41	1.12494615825033e-44	-2.28018534981011	9.73518319967176e-10	4.91739338641108e-13	-2.27707993847325	1.23234755733392e-14	0.999999999999988	TRUE	TRUE	TRUE	TRUE	4	2.32302058137788e-92	SIGN	-2.27995386457216	PREVALENT_DEG
solea_v4.0_unigene457005	ENSDARG00000016771	30255	tfa	-2.12630630915656	1.0454654053234e-37	2.98074187524492e-41	-2.13257066496952	1.74710199613644e-36	1.095861433398e-39	-2.1447422758509	3.37374156509917e-10	6.90247443268607e-14	-2.12404730025487	1.22124532708767e-15	0.999999999999999	TRUE	TRUE	TRUE	TRUE	4	1.42183668498316e-91	SIGN	-2.13191663755796	PREVALENT_DEG
solea_v4.0_unigene49623	ENSDARG00000077573	564693	tmprss13b	-3.58232570909768	5.46424894927371e-31	3.1158401946021e-34	-3.58181062469859	1.94057250871806e-45	5.00150371626098e-49	-3.58316730524739	1.36861320202389e-07	3.35578306934066e-10	-3.55340356297173	6.66133814775094e-16	0.999999999999999	TRUE	TRUE	TRUE	TRUE	4	1.82035620696233e-91	SIGN	-3.57517680050385	PREVALENT_DEG
solea_v4.0_unigene44641	ENSDARG00000012694	321046	c3a.1	-2.49678979478238	8.0707936931975e-34	3.56666768103328e-37	-2.50273272741191	7.78248506507214e-41	2.88453857119056e-44	-2.52832069095079	1.50273837267848e-09	8.78318316699233e-13	-2.48288856537115	1.08801856413265e-14	0.999999999999989	TRUE	TRUE	TRUE	TRUE	4	1.87333288956465e-90	SIGN	-2.50268294462906	PREVALENT_DEG
solea_v4.0_unigene508776	ENSDARG00000098204	555303	si:dkeyp-118h9.7	-2.54948707892598	4.83729018475896e-34	1.99979208755788e-37	-2.55407129686452	1.3690242482101e-40	5.46454338682255e-44	-2.56427413306014	1.76592225833914e-09	1.1125977295681e-12	-2.54156201296568	9.65894031423886e-15	0.99999999999999	TRUE	TRUE	TRUE	TRUE	4	2.05786137362045e-90	SIGN	-2.55234863045408	PREVALENT_DEG
solea_v4.0_unigene508512	ENSDARG00000057064	504088	enpep	-3.156992071081	1.20286697756879e-30	7.3734504241686e-34	-3.15852576739502	6.44608217506729e-43	2.02163722203741e-46	-3.17249886066239	3.3916783908994e-08	5.46358639122474e-11	-3.14330731613356	0	1	TRUE	TRUE	TRUE	TRUE	4	5.25113549191178e-90	SIGN	-3.15783100381799	PREVALENT_DEG
solea_v4.0_unigene509085	ENSDARG00000020741	378986	fga	-3.28832919711343	4.98368026214372e-30	3.55226112087567e-33	-3.28404486646779	1.76098474673363e-43	5.27180813157984e-47	-3.26560687247961	9.54533108142301e-08	2.1051056321491e-10	-3.30836711954392	0	1	TRUE	TRUE	TRUE	TRUE	4	1.64654320317486e-89	SIGN	-3.28658701390119	PREVALENT_DEG
solea_v4.0_unigene512964	ENSDARG00000052779	100009638	zgc:153932	-3.067051947254	1.66027865270982e-30	1.04140190339329e-33	-3.06879174632831	1.29930978780241e-41	4.26015354956028e-45	-3.08574322909328	2.16169114052729e-08	3.35896011742993e-11	-3.05532541055448	4.10782519111308e-15	0.999999999999996	TRUE	TRUE	TRUE	TRUE	4	3.15064881192109e-87	SIGN	-3.06922808330752	PREVALENT_DEG
solea_v4.0_unigene570797	ENSDARG00000110395	30355	apoa1a	-1.72807854254783	2.68855886011663e-38	7.2821204228511e-42	-1.73436812611775	1.91489731218981e-30	2.02004905488462e-33	-1.73150730344351	3.37374156509917e-10	7.5394824892913e-14	-1.72376315633322	0	1	TRUE	TRUE	TRUE	TRUE	4	3.17137353169589e-87	SIGN	-1.72942928211058	PREVALENT_DEG
solea_v4.0_unigene45892	NA	NA	NA	-1.70698726964505	2.25793144780578e-38	5.47197847589357e-42	-1.71319086321865	1.01452294922264e-29	1.15700855245782e-32	-1.70885362655121	3.37374156509917e-10	7.4905181483315e-14	-1.70226004214818	0	1	TRUE	TRUE	TRUE	TRUE	4	1.38183362909586e-86	SIGN	-1.70782295039077	PREVALENT_DEG
solea_v4.0_unigene44610	NA	NA	NA	2.25958806027169	3.96838929133743e-33	1.86686500846974e-36	2.25064633530814	4.41638574671804e-35	3.2108637891689e-38	2.22847178690317	9.73518319967176e-10	4.59194982981955e-13	2.26612723690507	0	1	TRUE	TRUE	TRUE	TRUE	4	3.01677873351282e-86	SIGN	2.25120835484702	PREVALENT_DEG
solea_v4.0_unigene591555	NA	NA	NA	-1.97079041616115	3.27811725203541e-36	1.02809174238437e-39	-1.97655967255847	5.89514777524397e-32	5.37847775582503e-35	-1.97165429143616	3.37374156509917e-10	6.40865564628704e-14	-1.96722079462819	3.33066907387547e-16	1	TRUE	TRUE	TRUE	TRUE	4	3.45168639322117e-86	SIGN	-1.97155629369599	PREVALENT_DEG
solea_v4.0_unigene95984	ENSDARG00000103878	322533	anpepb	-3.76170536158987	1.30796591588185e-28	1.10010248384885e-31	-3.75573341332075	1.99772313415086e-44	5.69573796587462e-48	-3.94352446405771	1.4274155244607e-06	6.67434983211367e-09	-3.76060816874019	1.01030295240889e-14	0.99999999999999	TRUE	TRUE	TRUE	TRUE	4	5.94308619717336e-86	SIGN	-3.80539285192713	PREVALENT_DEG
solea_v4.0_unigene183458	NA	NA	NA	-2.46696464814736	3.69799152064374e-31	2.05596266900134e-34	-2.4684543835157	7.60826076408451e-39	3.47072396149148e-42	-2.47049428870176	3.5987745750993e-09	2.92424802960399e-12	-2.47678124033843	5.88418203051333e-15	0.999999999999994	TRUE	TRUE	TRUE	TRUE	4	9.3356684978513e-86	SIGN	-2.47067364017581	PREVALENT_DEG
solea_v4.0_unigene100391	ENSDARG00000097539	110437733	LOC110437733	-2.09866286068529	2.15645821171786e-31	1.12619001659529e-34	-2.10402385456425	1.99710330111093e-36	1.28114341891418e-39	-2.10432135158516	1.76592225833914e-09	1.13284058883021e-12	-2.09115754901763	0	1	TRUE	TRUE	TRUE	TRUE	4	1.31650518004576e-85	SIGN	-2.09954140396308	PREVALENT_DEG
solea_v4.0_unigene325984	ENSDARG00000031588	100330672	si:ch211-39f2.3	-2.41474392481068	1.16805894956504e-30	6.99356729796027e-34	-2.41751122941189	2.67525225379724e-38	1.26004085598151e-41	-2.42557538012422	3.44870615143264e-09	2.75314398814261e-12	-2.41816946161538	1.33226762955019e-15	0.999999999999999	TRUE	TRUE	TRUE	TRUE	4	2.22172215476796e-85	SIGN	-2.41899999899054	PREVALENT_DEG
solea_v4.0_unigene28123	ENSDARG00000101629	100148922	si	-2.78972817701414	3.78794567906026e-30	2.64596764375254e-33	-2.78958287145624	1.47071408280723e-37	7.75737313449672e-41	-2.79871228335628	9.76202929415053e-09	1.14989525108807e-11	-2.80189696004593	0	1	TRUE	TRUE	TRUE	TRUE	4	9.15293985334093e-85	SIGN	-2.79498007296815	PREVALENT_DEG
solea_v4.0_unigene326627	NA	NA	NA	-2.4658170389399	1.82593072948128e-30	1.17133607268429e-33	-2.47092273849851	5.68801257756797e-39	2.43257651432741e-42	-2.46601479665186	4.21363007190111e-09	3.72419833007169e-12	-2.45397824279537	1.43218770176645e-14	0.999999999999986	TRUE	TRUE	TRUE	TRUE	4	9.49612361826802e-85	SIGN	-2.46418320422141	PREVALENT_DEG
solea_v4.0_unigene534000	ENSDARG00000075016	100330435	apobb.2	-3.79051176087855	8.05089827083437e-15	2.77743824705183e-17	-3.76953771954371	2.73923076796447e-52	3.12394453779377e-56	-3.85709078241513	7.76254928853533e-10	2.87714947684779e-13	-3.79432278165014	1.33226762955019e-15	0.999999999999999	TRUE	TRUE	TRUE	TRUE	4	3.39176337769238e-84	SIGN	-3.80286576112188	PREVALENT_DEG
solea_v4.0_unigene324130	ENSDARG00000016771	30255	tfa	-2.26304661234707	1.42900493040088e-31	7.12994990078558e-35	-2.26692347514389	1.00251125846503e-35	6.71694547925192e-39	-2.26873425666552	1.76592225833914e-09	1.11811997996733e-12	-2.26784134115931	5.32907051820075e-15	0.999999999999995	TRUE	TRUE	TRUE	TRUE	4	1.95386024857338e-83	SIGN	-2.26663642132895	PREVALENT_DEG
solea_v4.0_unigene602432	ENSDARG00000003902	436641	ctsl.1	-5.30215388530837	4.4956361645927e-22	6.85740248633488e-25	-5.26295542127207	1.35576529033902e-47	2.51253760255563e-51	-5.13644996452169	4.35701334795267e-05	6.3912965944051e-07	-5.27415477214681	0	1	TRUE	TRUE	TRUE	TRUE	4	4.22430430441372e-83	SIGN	-5.24392851081224	PREVALENT_DEG
solea_v4.0_unigene100387	ENSDARG00000097539	110437733	LOC110437733	-2.05131225094246	2.248987976143e-30	1.47478826057162e-33	-2.05728734063263	7.86733967753405e-35	5.94413244724446e-38	-2.06257214071553	1.96987283656605e-09	1.37741953805325e-12	-2.03995312644244	0	1	TRUE	TRUE	TRUE	TRUE	4	5.5222160867027e-83	SIGN	-2.05278121468327	PREVALENT_DEG
solea_v4.0_unigene43436	ENSDARG00000062096	768158	pm20d1.2	2.37844242321013	5.00295060899329e-30	3.6373165458553e-33	2.36975255997307	1.54263761161814e-36	9.45620934304326e-40	2.36025115108404	3.09413137792708e-09	2.33775678608279e-12	2.38378228667279	2.66453525910038e-15	0.999999999999997	TRUE	TRUE	TRUE	TRUE	4	9.01424316317377e-83	SIGN	2.37305710523501	PREVALENT_DEG
solea_v4.0_unigene591836	NA	NA	NA	2.91337491785848	8.28967315350625e-29	6.61774671546374e-32	2.89988511148438	8.55938491747899e-37	4.88075777925472e-40	2.88139378748708	1.42660801323686e-08	1.93202602009326e-11	2.92273488752709	0	1	TRUE	TRUE	TRUE	TRUE	4	1.57883696120164e-82	SIGN	2.90434717608926	PREVALENT_DEG
solea_v4.0_unigene669910	NA	NA	NA	-2.51694551652265	2.54730886256088e-30	1.71595299396487e-33	-2.5196739307472	1.88592958023926e-35	1.30060181502727e-38	-2.53109906469611	3.99726609518675e-09	3.41899934012666e-12	-2.51622330611664	9.99200722162641e-16	0.999999999999999	TRUE	TRUE	TRUE	TRUE	4	2.67446035802165e-82	SIGN	-2.52098545452065	PREVALENT_DEG
solea_v4.0_unigene224114	ENSDARG00000022767	321166	apobb.1	-2.17545703934949	9.3137112852068e-34	4.24871359306919e-37	-2.1813114023346	6.32909587677095e-31	6.31574259243266e-34	-2.18727703212014	3.37374156509917e-10	8.22387995981329e-14	-2.17139008906423	2.22044604925031e-15	0.999999999999998	TRUE	TRUE	TRUE	TRUE	4	6.0795119993168e-82	SIGN	-2.17885889071712	PREVALENT_DEG
solea_v4.0_unigene281166	ENSDARG00000056781	100147904	zanl	-1.87440163839089	1.69104799245821e-32	8.1963322893852e-36	-1.88009879447484	4.74319755683184e-33	3.85416919569218e-36	-1.87640364086774	9.73518319967176e-10	4.71319646165825e-13	-1.8674776606365	8.32667268468867e-15	0.999999999999992	TRUE	TRUE	TRUE	TRUE	4	8.90018544409719e-82	SIGN	-1.87459543359249	PREVALENT_DEG
solea_v4.0_unigene325982	ENSDARG00000031588	100330672	si:ch211-39f2.3	-2.3865868849273	5.78154265502628e-30	4.28579885472667e-33	-2.39201400908839	1.45194436701981e-36	8.69328611148317e-40	-2.4234519456214	3.19067117321231e-09	2.50166668367847e-12	-2.37492117472522	3.27515792264421e-14	0.999999999999967	TRUE	TRUE	TRUE	TRUE	4	1.19544320202897e-81	SIGN	-2.39424350359058	PREVALENT_DEG
solea_v4.0_unigene50629	NA	NA	NA	-1.97045044480508	2.76672412463896e-34	1.10435472842976e-37	-1.97638530969879	7.92661145938407e-30	8.81387486217651e-33	-1.96917857053927	3.37374156509917e-10	8.66343143275921e-14	-1.96553319146472	2.55351295663786e-15	0.999999999999997	TRUE	TRUE	TRUE	TRUE	4	2.54538342852168e-81	SIGN	-1.97038687912697	PREVALENT_DEG
solea_v4.0_unigene509388	ENSDARG00000089429	561081	si:dkey-205h13.2	-2.44424798092885	4.80993520869122e-29	3.77126128297338e-32	-2.4480574990542	4.64958819770886e-35	3.44669251127418e-38	-2.42966492215192	7.97198959918154e-09	8.63704181926494e-12	-2.43672230716318	0	1	TRUE	TRUE	TRUE	TRUE	4	2.66488325256708e-81	SIGN	-2.43967317732454	PREVALENT_DEG
solea_v4.0_unigene563139	ENSDARG00000089429	561081	si:dkey-205h13.2	-2.55370011275521	3.52052985743129e-28	3.21197911381084e-31	-2.55581026162748	6.26643963472631e-36	4.10925790040215e-39	-2.54287094961584	1.29032166307816e-08	1.69227337918673e-11	-2.55344506287839	0	1	TRUE	TRUE	TRUE	TRUE	4	4.22515738384429e-81	SIGN	-2.55145659671923	PREVALENT_DEG
solea_v4.0_unigene14426	ENSDARG00000075016	100330435	apobb.2	-1.66090565690382	7.02534035215972e-35	2.42357685844352e-38	-1.66712349498515	2.78506763493401e-28	3.69235459384249e-31	-1.66164160607819	6.84252620944903e-10	2.24351517958213e-13	-1.6557008719796	6.10622663543836e-15	0.999999999999994	TRUE	TRUE	TRUE	TRUE	4	1.04052509837181e-79	SIGN	-1.66134290748669	PREVALENT_DEG
solea_v4.0_unigene509103	ENSDARG00000103878	322533	anpepb	-4.50067133305318	1.99661046168894e-12	9.73428719133284e-15	-4.52805042740905	2.85151767372009e-54	2.43900126052354e-58	-4.85165301139474	3.23018178684011e-06	1.89121623729485e-08	-4.4627353681771	6.66133814775094e-15	0.999999999999993	TRUE	TRUE	TRUE	TRUE	4	1.54966962338933e-79	SIGN	-4.58577753500852	PREVALENT_DEG
solea_v4.0_unigene50660	NA	NA	NA	1.98861420717291	5.84079249548906e-31	3.41381781825642e-34	1.98140091672295	3.50911753228205e-31	3.45168942418118e-34	2.00557007199765	8.39435584479349e-10	3.47032444972075e-13	1.99212974431823	1.77635683940025e-15	0.999999999999998	TRUE	TRUE	TRUE	TRUE	4	3.8123583826274e-79	SIGN	1.99192873505293	PREVALENT_DEG
solea_v4.0_unigene413580	ENSDARG00000104713	100006671	zgc:165653	-2.6257574807094	4.22344538636588e-27	4.09411938006614e-30	-2.62607858675108	8.75220678119423e-35	6.73745746399738e-38	-2.64730435104581	1.54326711335067e-08	2.15601552586482e-11	-2.63461685578692	0	1	TRUE	TRUE	TRUE	TRUE	4	7.81231914575577e-79	SIGN	-2.6334393185733	PREVALENT_DEG
solea_v4.0_unigene280487	ENSDARG00000016771	30255	tfa	-3.35956542196544	9.48842488107862e-27	9.46840596560847e-30	-3.35826401075887	2.67525225379724e-38	1.2966667136498e-41	-3.57465330714691	5.22507067972286e-07	1.83236498148461e-09	-3.35482178986269	7.105427357601e-15	0.999999999999993	TRUE	TRUE	TRUE	TRUE	4	1.15538219158719e-78	SIGN	-3.41182613243348	PREVALENT_DEG
solea_v4.0_unigene100389	ENSDARG00000097539	110437733	LOC110437733	-2.00925171402786	2.07817859504571e-28	1.80716334461122e-31	-2.01453628359276	5.08965475389215e-32	4.52879190279062e-35	-2.01032670962421	3.92843506766378e-09	3.30412369550326e-12	-2.00658640611577	0	1	TRUE	TRUE	TRUE	TRUE	4	5.51825880098899e-78	SIGN	-2.01017527834015	PREVALENT_DEG
solea_v4.0_unigene457006	ENSDARG00000016771	30255	tfa	-2.00849391162075	3.6652010420404e-31	1.98548268799588e-34	-2.01467188924515	1.47591041466849e-30	1.49383645209361e-33	-2.02915451771109	8.98575226037702e-10	3.84291166977406e-13	-2.00466820856301	3.56381590904675e-14	0.999999999999964	TRUE	TRUE	TRUE	TRUE	4	2.02983654225894e-77	SIGN	-2.014247131785	PREVALENT_DEG
solea_v4.0_unigene49810	ENSDARG00000056781	100147904	zanl	-1.79934149196627	1.86647347301538e-29	1.41020548083787e-32	-1.80481440873502	3.4354070451132e-30	3.72200113230032e-33	-1.79892170525839	1.94218014662216e-09	1.30128395522668e-12	-1.79676054287792	2.22044604925031e-16	1	TRUE	TRUE	TRUE	TRUE	4	3.21646576659035e-77	SIGN	-1.7999595372094	PREVALENT_DEG
solea_v4.0_unigene29072	ENSDARG00000055120	406645	ctsba	-3.61312601853514	4.68121071762933e-25	5.27193429167927e-28	-3.60306940140628	4.76811306179977e-38	2.44699877722518e-41	-3.67337350938756	2.59184895017777e-06	1.41511967257525e-08	-3.63859714381528	9.99200722162641e-16	0.999999999999999	TRUE	TRUE	TRUE	TRUE	4	6.64629399753773e-77	SIGN	-3.63204151828606	PREVALENT_DEG
solea_v4.0_unigene93083	ENSDARG00000116005	100136837	zgc:171446	-3.10850502873271	1.71138526659621e-26	1.7321713224658e-29	-3.10506146387339	3.87986626859304e-35	2.76548602140691e-38	-3.11979705433447	1.66053708761698e-07	4.37930320478333e-10	-3.12292458426361	1.11022302462516e-15	0.999999999999999	TRUE	TRUE	TRUE	TRUE	4	1.39088272880374e-76	SIGN	-3.11407203280104	PREVALENT_DEG
solea_v4.0_unigene571403	NA	NA	NA	2.02396500771856	2.54730886256088e-30	1.7430407909409e-33	2.01681509661177	1.72400954119399e-30	1.78458678970606e-33	2.03770715296961	9.73518319967176e-10	4.40522457613101e-13	2.02781346171072	3.80806497446429e-14	0.999999999999962	TRUE	TRUE	TRUE	TRUE	4	1.84151834733374e-76	SIGN	2.02657517975267	PREVALENT_DEG
solea_v4.0_unigene100390	ENSDARG00000097539	110437733	LOC110437733	-2.02479825448209	1.64445833912645e-27	1.54721803019823e-30	-2.03013785461609	1.20311393581531e-32	1.01191369979334e-35	-2.02333739848412	4.86689435525191e-09	4.50972419871378e-12	-2.01764133464992	1.31006316905768e-14	0.999999999999987	TRUE	TRUE	TRUE	TRUE	4	1.38106461400844e-75	SIGN	-2.02397871055806	PREVALENT_DEG
solea_v4.0_unigene571030	NA	NA	NA	-1.92853114318185	2.15645821171786e-31	1.13743733012432e-34	-1.93445178337304	1.89029747902481e-27	2.58693844423763e-30	-1.93227626008287	5.94108341672267e-10	1.79681577397318e-13	-1.92399093335281	5.55111512312578e-15	0.999999999999994	TRUE	TRUE	TRUE	TRUE	4	1.47032867085375e-75	SIGN	-1.92981252999764	PREVALENT_DEG
solea_v4.0_unigene509534	ENSDARG00000069293	567406	ahsg2	-2.53874120945307	1.37755089183061e-27	1.27645560770071e-30	-2.54428254289666	6.95878551430048e-32	6.44809628826953e-35	-2.61130324911804	6.02585758215362e-09	5.9071996965768e-12	-2.52914733866644	2.55351295663786e-15	0.999999999999997	TRUE	TRUE	TRUE	TRUE	4	1.61083021502589e-75	SIGN	-2.55586858503355	PREVALENT_DEG
solea_v4.0_unigene11019	NA	NA	NA	-2.86227656994985	5.23185399518456e-26	5.4445649433836e-29	-2.86168837903276	2.48765290873406e-33	1.98592351726503e-36	-2.8865025156636	6.12120629315453e-08	1.18196675476107e-10	-2.86941658248277	3.33066907387547e-16	1	TRUE	TRUE	TRUE	TRUE	4	2.87058836156992e-75	SIGN	-2.86997101178224	PREVALENT_DEG
solea_v4.0_unigene100388	ENSDARG00000097539	110437733	LOC110437733	-1.98670297698612	1.79435545446662e-27	1.71383097806443e-30	-1.99189323088483	1.04648998424957e-31	9.84608812232299e-35	-1.98241289927882	4.61659849520571e-09	4.21198471365065e-12	-1.98020751790522	1.32116539930394e-14	0.999999999999987	TRUE	TRUE	TRUE	TRUE	4	1.21011271471805e-74	SIGN	-1.98530415626375	PREVALENT_DEG
solea_v4.0_unigene509850	NA	NA	NA	-4.38407006586071	2.024185778052e-23	2.56817777052273e-26	-4.36525014326039	9.65576843423685e-37	5.64358935113917e-40	-4.25842617195797	5.8687929708093e-05	9.45392036410805e-07	-4.39765220569629	0	1	TRUE	TRUE	TRUE	TRUE	4	1.29369551687504e-73	SIGN	-4.35134964669384	PREVALENT_DEG
solea_v4.0_unigene65399	ENSDARG00000110395	30355	apoa1a	-2.50434705248919	1.30204174006732e-24	1.48490818277621e-27	-2.50497027945672	5.08965475389215e-32	4.57102482601365e-35	-2.48663925738165	4.33655647895241e-08	7.60387248262454e-11	-2.51002636670793	0	1	TRUE	TRUE	TRUE	TRUE	4	3.19254634891383e-73	SIGN	-2.50149573900887	PREVALENT_DEG
solea_v4.0_unigene18387	ENSDARG00000016918	492331	ace2	-2.22300071766805	3.04058981984471e-28	2.72210355206455e-31	-2.22853728517438	2.7499906560454e-28	3.60664794942374e-31	-2.26619840006464	1.15554154682417e-09	6.25970502071597e-13	-2.22197444912194	4.88498130835069e-15	0.999999999999995	TRUE	TRUE	TRUE	TRUE	4	4.69241190808055e-73	SIGN	-2.23492771300725	PREVALENT_DEG
solea_v4.0_unigene571402	NA	NA	NA	2.67240425812312	1.33457028538786e-24	1.54103029475419e-27	2.66215926713365	1.96751198207166e-31	1.87921683866684e-34	2.70872647368034	1.77100928433677e-08	2.57516888581785e-11	2.67208431242449	0	1	TRUE	TRUE	TRUE	TRUE	4	5.12511979925695e-73	SIGN	2.6788435778404	PREVALENT_DEG
solea_v4.0_unigene38985	NA	NA	NA	-2.58269882073949	3.43220876535912e-26	3.52282361729282e-29	-2.58711266222639	5.01569384957922e-29	6.14913712527532e-32	-2.69561812586429	2.90607807634372e-09	2.13801789877744e-12	-2.57407890795457	0	1	TRUE	TRUE	TRUE	TRUE	4	5.50694931658594e-73	SIGN	-2.60987712919619	PREVALENT_DEG
solea_v4.0_unigene457008	ENSDARG00000016771	30255	tfa	-1.91148485815622	3.04058981984471e-28	2.7307572368452e-31	-1.91779361123302	9.65842641820791e-28	1.3080209125417e-30	-1.93919430485585	1.39238189723098e-09	7.93968122957735e-13	-1.90756150814256	2.88657986402541e-15	0.999999999999997	TRUE	TRUE	TRUE	TRUE	4	1.15574884458616e-72	SIGN	-1.91900857059691	PREVALENT_DEG
solea_v4.0_unigene29388	ENSDARG00000097539	110437733	LOC110437733	-3.67860325075548	3.54645431160822e-24	4.19620955499063e-27	-3.67282935917053	7.99821156411011e-34	6.27105029403627e-37	-3.71478995249109	4.50626062578596e-06	3.15415117645679e-08	-3.66840177626969	1.11022302462516e-16	1	TRUE	TRUE	TRUE	TRUE	4	1.3852886158103e-72	SIGN	-3.6836560846717	PREVALENT_DEG
solea_v4.0_unigene51942	NA	NA	NA	-1.86516486110739	1.29370699285727e-28	1.06966706942067e-31	-1.87120519264012	2.82126630704566e-25	5.06756507224373e-28	-1.86784044801401	9.73518319967176e-10	4.99610245749249e-13	-1.86008622488718	0	1	TRUE	TRUE	TRUE	TRUE	4	3.78573534190309e-72	SIGN	-1.86607418166218	PREVALENT_DEG
solea_v4.0_unigene44570	ENSDARG00000008835	562067	si:dkey-46g23.5	-1.85603469882481	9.47832397827008e-29	7.70178004734838e-32	-1.86282952344323	5.98948687465215e-25	1.13560152011281e-27	-1.8892162003714	7.45324981554829e-10	2.55065456814318e-13	-1.85097165708593	0	1	TRUE	TRUE	TRUE	TRUE	4	4.49493004490767e-72	SIGN	-1.86476301993134	PREVALENT_DEG
solea_v4.0_unigene563133	ENSDARG00000007294	322670	aco2	-1.86794073896933	1.68750132595842e-25	1.80422249311287e-28	-1.87375693899648	6.34277077482886e-30	6.96232750273453e-33	-1.87089567595916	7.11897465500685e-09	7.50989514270553e-12	-1.8601782418237	1.33226762955019e-15	0.999999999999999	TRUE	TRUE	TRUE	TRUE	4	9.58868707029876e-72	SIGN	-1.86819289893717	PREVALENT_DEG
solea_v4.0_unigene31339	ENSDARG00000090286	322701	serpina1	-1.55501333642506	2.94576904723354e-29	2.26765593531692e-32	-1.56133896476719	2.82126630704566e-25	5.03284561320416e-28	-1.55943304452279	1.96987283656605e-09	1.40340157088409e-12	-1.55007094669129	3.5527136788005e-15	0.999999999999996	TRUE	TRUE	TRUE	TRUE	4	5.33395627458875e-71	SIGN	-1.55646407310158	PREVALENT_DEG
solea_v4.0_unigene564271	ENSDARG00000095217	NA	NA	-3.62619391859504	9.17790427203248e-23	1.29527929938304e-25	-3.61815821291876	1.587238897666e-32	1.35762008695843e-35	-3.64037966416196	8.54761435941364e-06	7.60351166145024e-08	-3.62757999900694	1.11022302462516e-16	1	TRUE	TRUE	TRUE	TRUE	4	1.20075778714099e-69	SIGN	-3.62807794867068	PREVALENT_DEG
solea_v4.0_unigene563485	NA	NA	NA	-2.21135132261268	3.99424490151703e-24	4.78298129280137e-27	-2.215624057556	1.72400954119399e-30	1.79410241927299e-33	-2.2348368998881	1.63600611637184e-08	2.30889840794908e-11	-2.20696382734951	1.37667655053519e-14	0.999999999999986	TRUE	TRUE	TRUE	TRUE	4	1.34443888191094e-69	SIGN	-2.21719402685157	PREVALENT_DEG
solea_v4.0_unigene20124	ENSDARG00000074656	554157	ctss2.1	-2.20193996717301	7.87941151607863e-23	1.08955767386045e-25	-2.20563035213885	1.88827263146363e-29	2.23422803802648e-32	-2.18850675506182	3.64900327038236e-08	6.03416176319145e-11	-2.19675391988747	0	1	TRUE	TRUE	TRUE	TRUE	4	5.10322753563712e-69	SIGN	-2.19820774856528	PREVALENT_DEG
solea_v4.0_unigene29465	ENSDARG00000036864	359838	slc34a2b	-2.40364460260195	2.48014237580014e-23	3.28809432841155e-26	-2.40591701390778	9.9227136391228e-30	1.11748642511647e-32	-2.38719910895247	5.96229767552183e-08	1.13061933457306e-10	-2.40460473790088	2.55351295663786e-15	0.999999999999997	TRUE	TRUE	TRUE	TRUE	4	3.07212547931188e-68	SIGN	-2.40034136584077	PREVALENT_DEG
solea_v4.0_unigene281820	ENSDARG00000090722	796447	leg1.1	-1.89085687611921	5.89497749209436e-24	7.22712072076346e-27	-1.89598882931877	9.74208611614681e-27	1.4443419000959e-29	-1.90950443035173	7.90080448091557e-09	8.44728767846079e-12	-1.89114133024284	2.22044604925031e-16	1	TRUE	TRUE	TRUE	TRUE	4	8.11757698926334e-68	SIGN	-1.89687286650814	PREVALENT_DEG
solea_v4.0_unigene5096	ENSDARG00000097539	110437733	LOC110437733	-3.54473333615139	8.98878175661652e-22	1.40954267153421e-24	-3.53323683647362	1.1339681779794e-32	9.37591297297213e-36	-3.59053295725196	8.79951644657261e-06	7.8777674751206e-08	-3.57219400144396	1.55431223447522e-15	0.999999999999998	TRUE	TRUE	TRUE	TRUE	4	1.11679795062773e-67	SIGN	-3.56017428283024	PREVALENT_DEG
solea_v4.0_unigene501757	NA	NA	NA	-2.12775006488421	2.55371771820689e-24	2.98518636159213e-27	-2.13242389468725	2.25507222641615e-25	3.95412390729866e-28	-2.16904458368651	4.0548927937482e-09	3.52609426382278e-12	-2.12139588197082	1.11022302462516e-16	1	TRUE	TRUE	TRUE	TRUE	4	2.0540013244036e-67	SIGN	-2.1376536063072	PREVALENT_DEG
solea_v4.0_unigene65704	ENSDARG00000089667	100007474	si:zfos-2330d3.3	-3.09451608209644	4.05840206371645e-23	5.49621081218371e-26	-3.10167496033654	1.95404327027815e-29	2.33990469725958e-32	-3.19128447363944	3.35594754254929e-07	1.07163746583087e-09	-3.05515220869738	1.4432899320127e-15	0.999999999999999	TRUE	TRUE	TRUE	TRUE	4	3.0219413936137e-67	SIGN	-3.11065693119245	PREVALENT_DEG
solea_v4.0_unigene29444	ENSDARG00000040683	327586	si:ch73-40a17.3	-1.76742840970838	1.53085659285203e-23	1.92044506145547e-26	-1.7740146531322	2.39100518663726e-26	3.68119632999978e-29	-1.77998228759433	1.02471000272334e-08	1.22705765280209e-11	-1.75586757886935	0	1	TRUE	TRUE	TRUE	TRUE	4	3.27134986238928e-67	SIGN	-1.76932323232607	PREVALENT_DEG
solea_v4.0_unigene280563	NA	NA	NA	-2.31497700888984	2.21959478829893e-23	2.84774378381285e-26	-2.32169935119109	1.41081868441505e-28	1.81008270509999e-31	-2.40169360581096	1.36038206229665e-08	1.81314450426477e-11	-2.29779570864085	1.21014309684142e-14	0.999999999999988	TRUE	TRUE	TRUE	TRUE	4	4.03444094203494e-67	SIGN	-2.33404141863319	PREVALENT_DEG
solea_v4.0_unigene110989	NA	NA	NA	-2.06045711425154	2.36925552061759e-23	3.07353384809546e-26	-2.06518065682685	2.98648762684348e-26	4.72572456206345e-29	-2.08517979623155	1.04320999604751e-08	1.27895392113939e-11	-2.05557953052646	0	1	TRUE	TRUE	TRUE	TRUE	4	6.36039363668147e-67	SIGN	-2.0665992744591	PREVALENT_DEG
solea_v4.0_unigene48586	ENSDARG00000006526	334613	fn1b	-2.51653345399157	4.93891170830622e-22	7.60395826676558e-25	-2.51490036884873	1.78280477423003e-29	2.08402223138026e-32	-2.51995833843086	9.33766398627956e-08	2.02041053703926e-10	-2.53105522278177	1.88737914186277e-15	0.999999999999998	TRUE	TRUE	TRUE	TRUE	4	1.19061453514415e-66	SIGN	-2.52061184601323	PREVALENT_DEG
solea_v4.0_unigene591488	ENSDARG00000089429	561081	si:dkey-205h13.2	-2.25868672711633	4.00539614620644e-22	6.05251741315337e-25	-2.263133665363	2.1693587444685e-28	2.81421631046692e-31	-2.26908455444681	4.43834818753635e-08	7.90737269724192e-11	-2.24930751601283	5.55111512312578e-16	0.999999999999999	TRUE	TRUE	TRUE	TRUE	4	1.63303190210318e-66	SIGN	-2.26005311573474	PREVALENT_DEG
solea_v4.0_unigene21848	ENSDARG00000001431	323320	actn3b	-1.97444553508112	1.1831568419126e-23	1.46739244520722e-26	-1.97955899030591	2.71156584037779e-26	4.25204200321544e-29	-1.99912008528695	8.31643795553563e-09	9.20046297582364e-12	-1.97235025856219	2.44249065417534e-15	0.999999999999998	TRUE	TRUE	TRUE	TRUE	4	4.87174291000525e-66	SIGN	-1.98136871730904	PREVALENT_DEG
solea_v4.0_unigene3001	NA	NA	NA	1.58174522300863	1.90798064956863e-28	1.63196155234815e-31	1.57485037506476	3.20615182956117e-22	7.72423531955064e-25	1.5855128703348	1.31771673679134e-09	7.32607526014457e-13	1.58685361830082	8.69304628281498e-14	0.999999999999913	TRUE	TRUE	TRUE	TRUE	4	5.23154855516055e-66	SIGN	1.58224052167725	PREVALENT_DEG
solea_v4.0_unigene41897	NA	NA	NA	-1.66460356666336	2.95447889855031e-25	3.24307001180895e-28	-1.67069583777559	3.48421156533591e-22	8.49347347996295e-25	-1.66744057167063	2.90607807634372e-09	2.15424616482114e-12	-1.65987901491849	1.11022302462516e-16	1	TRUE	TRUE	TRUE	TRUE	4	2.41004537839194e-65	SIGN	-1.66565474775702	PREVALENT_DEG
solea_v4.0_unigene2191	ENSDARG00000062096	768158	pm20d1.2	1.92897299227222	8.40745300486005e-23	1.17456006511417e-25	1.92176417639489	4.06205876812199e-27	5.73279092838109e-30	1.92676110201186	1.08946133339205e-08	1.3667188991632e-11	1.93342802858519	1.67643676718399e-14	0.999999999999983	TRUE	TRUE	TRUE	TRUE	4	4.47397746207039e-65	SIGN	1.92773157481604	PREVALENT_DEG
solea_v4.0_unigene17577	ENSDARG00000045979	767759	zgc:153704	1.66374015344797	4.35697688717653e-24	5.2794525205281e-27	1.6567310557071	5.57423333778812e-25	1.04097703035046e-27	1.65718325617791	6.86869526169141e-09	7.14795509641719e-12	1.6688359787119	1.15463194561016e-14	0.999999999999988	TRUE	TRUE	TRUE	TRUE	4	1.35303766910364e-64	SIGN	1.66162261101122	PREVALENT_DEG
solea_v4.0_unigene413312	ENSDARG00000022767	321166	apobb.1	-1.90970861827503	2.64700251725372e-22	3.92439216790766e-25	-1.91409986358736	4.38955769448314e-26	7.0710500581142e-29	-1.89416987576801	2.19811022620097e-08	3.44688551180514e-11	-1.90573235381431	7.7715611723761e-16	0.999999999999999	TRUE	TRUE	TRUE	TRUE	4	1.39351690285544e-64	SIGN	-1.90592767786118	PREVALENT_DEG
solea_v4.0_unigene38419	ENSDARG00000016771	30255	tfa	-1.95754064733519	2.39385005285731e-23	3.13956498920671e-26	-1.96353610085613	5.67806792651991e-24	1.18178410969936e-26	-2.00137792473206	4.4499902920216e-09	3.99654143236245e-12	-1.95654546332856	1.33226762955019e-15	0.999999999999999	TRUE	TRUE	TRUE	TRUE	4	5.51156591070878e-64	SIGN	-1.96975003406299	PREVALENT_DEG
solea_v4.0_unigene440582	ENSDARG00000012694	321046	c3a.1	-2.61405965250827	7.74294352768827e-22	1.20314313240295e-24	-2.62076840352952	8.80114977312041e-27	1.27974750079586e-29	-2.76630982862804	4.50003201159973e-08	8.08296791728297e-11	-2.5994907771023	7.66053886991358e-15	0.999999999999992	TRUE	TRUE	TRUE	TRUE	4	1.57474903687508e-63	SIGN	-2.65015716544203	PREVALENT_DEG
solea_v4.0_unigene46208	NA	NA	NA	2.4866309504191	1.66894242703768e-20	2.92638305476471e-23	2.4734237816312	3.98178557714065e-27	5.56273858926532e-30	2.47254274046439	8.96532347706237e-08	1.8911339591277e-10	2.49706895590299	6.66133814775094e-16	0.999999999999999	TRUE	TRUE	TRUE	TRUE	4	2.63411525067937e-63	SIGN	2.48241660710442	PREVALENT_DEG
solea_v4.0_unigene31181	ENSDARG00000005112	378452	cdh17	-1.91684279954545	3.98010906858815e-23	5.33344147298977e-26	-1.92224780203039	1.88947220892917e-24	3.8248425281967e-27	-1.94463163446015	6.52930035901665e-09	6.70168252621884e-12	-1.91552523336219	1.3988810110277e-14	0.999999999999986	TRUE	TRUE	TRUE	TRUE	4	4.51184680752777e-63	SIGN	-1.92481186734955	PREVALENT_DEG
solea_v4.0_unigene280562	NA	NA	NA	-2.4217239965121	1.64820580508472e-21	2.70205376610513e-24	-2.42627233226642	1.01397116716506e-25	1.69120468948954e-28	-2.53090228231806	1.68719549140092e-08	2.4051940061027e-11	-2.41189184848909	2.44249065417534e-15	0.999999999999998	TRUE	TRUE	TRUE	TRUE	4	4.52360750577753e-63	SIGN	-2.44769761489642	PREVALENT_DEG
solea_v4.0_unigene29076	ENSDARG00000056314	100006972	a2ml	-1.46495304042298	5.37192530684305e-27	5.28401160649157e-30	-1.47182477968135	2.13991425952157e-20	6.37569253920295e-23	-1.48079683388632	1.76592225833914e-09	1.1154850099424e-12	-1.4596220577832	6.42819131257966e-14	0.999999999999936	TRUE	TRUE	TRUE	TRUE	4	8.46748287697902e-63	SIGN	-1.46929917794347	PREVALENT_DEG
solea_v4.0_unigene280879	NA	NA	NA	-1.83190935124165	3.8887848299919e-22	5.82087026214788e-25	-1.83938806555704	1.28561982806292e-24	2.49250579655239e-27	-1.87156046131714	1.04008083161547e-08	1.26029068095048e-11	-1.81698368261354	2.66453525910038e-15	0.999999999999997	TRUE	TRUE	TRUE	TRUE	4	8.98020442088752e-63	SIGN	-1.83996039018234	PREVALENT_DEG
solea_v4.0_unigene280363	ENSDARG00000001431	323320	actn3b	-2.18544731181765	1.41051035897701e-20	2.43302379877144e-23	-2.18642361972964	2.46908225457451e-26	3.83660212334809e-29	-2.17382076479502	8.96532347706237e-08	1.89152630809892e-10	-2.19185730255323	1.11022302462516e-15	0.999999999999999	TRUE	TRUE	TRUE	TRUE	4	2.20769650064428e-62	SIGN	-2.18438724972389	PREVALENT_DEG
solea_v4.0_unigene31400	ENSDARG00000057498	553472	habp2	-1.52659981345876	1.40374786187841e-22	2.0411456051719e-25	-1.53228925236435	2.31379968748972e-22	5.47543405547261e-25	-1.52809835078047	1.27963612553479e-08	1.62353331773673e-11	-1.52452288839297	0	1	TRUE	TRUE	TRUE	TRUE	4	2.92265200130836e-62	SIGN	-1.52787757624914	PREVALENT_DEG
solea_v4.0_unigene413575	ENSDARG00000001431	323320	actn3b	-2.20968053791074	1.19105204454683e-20	2.03749565697695e-23	-2.21440994083716	1.89493783695073e-25	3.29563802400624e-28	-2.23422876251288	6.17413754751299e-08	1.20581747734687e-10	-2.20142729084598	3.33066907387547e-16	1	TRUE	TRUE	TRUE	TRUE	4	2.93934477528044e-62	SIGN	-2.21493663302669	PREVALENT_DEG
solea_v4.0_unigene690509	NA	NA	NA	-1.99605051924581	2.92013625368194e-21	4.91212975329973e-24	-2.00161728858745	3.62461223409752e-25	6.61387874158184e-28	-1.97533126990655	5.4126406626035e-08	1.01079991845963e-10	-1.99131911485565	9.99200722162641e-16	0.999999999999999	TRUE	TRUE	TRUE	TRUE	4	3.61069892310862e-62	SIGN	-1.99107954814887	PREVALENT_DEG
solea_v4.0_unigene563912	NA	NA	NA	-3.17578936452637	1.34017936563573e-19	2.56007348741501e-22	-3.1719175354933	9.05336971720917e-29	1.14864273369393e-31	-3.1760513855327	3.45906133789526e-06	2.09452770336246e-08	-3.16412821279347	1.66533453693773e-15	0.999999999999998	TRUE	TRUE	TRUE	TRUE	4	4.39164715550777e-62	SIGN	-3.17197162458646	PREVALENT_DEG
solea_v4.0_unigene508340	ENSDARG00000040295	30314	apoeb	-1.91951022731564	1.1694575681485e-21	1.88385563666505e-24	-1.92445794571325	2.06508924528025e-24	4.2097816341888e-27	-1.92387769785015	1.98125659180402e-08	2.99385868066411e-11	-1.9162609627934	1.66533453693773e-15	0.999999999999998	TRUE	TRUE	TRUE	TRUE	4	4.994156990045e-62	SIGN	-1.92102670841811	PREVALENT_DEG
solea_v4.0_unigene325541	ENSDARG00000008969	337315	fgb	-2.37984840517095	2.43399695854221e-19	4.89242132568927e-22	-2.38227564592423	1.5137582086497e-26	2.28742615779307e-29	-2.36343674743614	2.01958395995735e-07	5.78685601801088e-10	-2.37219802341889	0	1	TRUE	TRUE	TRUE	TRUE	4	5.17419496947649e-62	SIGN	-2.37443970548755	PREVALENT_DEG
solea_v4.0_unigene93992	ENSDARG00000044094	569945	gfpt2	-1.64092669251464	9.32230463098798e-23	1.32894802859497e-25	-1.64678604287742	1.31126400223896e-23	2.76653749688324e-26	-1.65230570579489	1.04770370093866e-08	1.29939872814141e-11	-1.63338253756316	9.43689570931383e-15	0.999999999999991	TRUE	TRUE	TRUE	TRUE	4	7.51420482370599e-62	SIGN	-1.64335024468753	PREVALENT_DEG
solea_v4.0_unigene231055	ENSDARG00000044803	450050	dhrs3b	3.44472630774372	6.20874202248975e-20	1.15061935183279e-22	3.4237802191112	4.90087789456416e-27	6.9864827144953e-30	3.38833523774567	4.53752254086042e-06	3.18896991025287e-08	3.44533305201075	0	1	TRUE	TRUE	TRUE	TRUE	4	9.48659348858441e-62	SIGN	3.42554370415284	PREVALENT_DEG
solea_v4.0_unigene224728	NA	NA	NA	-2.6866390465084	1.9485823180565e-19	3.83338598237723e-22	-2.68475687006843	9.72996817198439e-27	1.42867469024689e-29	-2.6976476181411	7.06734153126352e-07	2.71014836048054e-09	-2.69271700467756	2.22044604925031e-16	1	TRUE	TRUE	TRUE	TRUE	4	1.81776867821608e-61	SIGN	-2.69044013484887	PREVALENT_DEG
solea_v4.0_unigene110990	NA	NA	NA	-2.54551201103617	7.67256019152267e-20	1.44377308730255e-22	-2.55288201544997	3.03297289096121e-25	5.49106969766883e-28	-2.67704343661775	1.22083160819927e-07	2.90641042608881e-10	-2.52040911379082	1.11022302462516e-16	1	TRUE	TRUE	TRUE	TRUE	4	1.92483584124983e-61	SIGN	-2.57396164422368	PREVALENT_DEG
solea_v4.0_unigene413577	ENSDARG00000111128	58037	actn3a	-2.11865554529439	6.5189339225963e-20	1.21739799261578e-22	-2.12160481731746	1.74896902051052e-24	3.49055800409808e-27	-2.1563223231817	4.83634508298356e-08	8.88255546647715e-11	-2.1224777327544	0	1	TRUE	TRUE	TRUE	TRUE	4	3.68796999780356e-61	SIGN	-2.12976510463699	PREVALENT_DEG
solea_v4.0_unigene51455	ENSDARG00000075016	100330435	apobb.2	-1.61997962850833	5.37127129145933e-23	7.35077327906847e-26	-1.62577804291473	2.16033506005207e-20	6.46733139378077e-23	-1.63588754281145	5.0121561159646e-09	4.71577669575274e-12	-1.61586839800258	1.11022302462516e-16	1	TRUE	TRUE	TRUE	TRUE	4	3.88581087660443e-61	SIGN	-1.62437840305927	PREVALENT_DEG
solea_v4.0_unigene588271	ENSDARG00000051912	NA	NA	-1.46460528412451	8.8261832426226e-26	9.31085077199738e-29	-1.47167019428919	1.40677175358944e-19	4.61249790907185e-22	-1.48311408319096	1.87678715489525e-09	1.230715189673e-12	-1.45941662750471	4.6074255521944e-14	0.999999999999954	TRUE	TRUE	TRUE	TRUE	4	6.39724739170925e-61	SIGN	-1.46970154727734	PREVALENT_DEG
solea_v4.0_unigene280881	NA	NA	NA	-2.17302818282438	2.63947287298287e-21	4.40238247903e-24	-2.18094552590088	5.32971836609007e-23	1.17006419053697e-25	-2.2648502553894	1.28221457020658e-08	1.66336211850372e-11	-2.15738907861747	6.66133814775094e-16	0.999999999999999	TRUE	TRUE	TRUE	TRUE	4	7.14344426525651e-61	SIGN	-2.19405326068303	PREVALENT_DEG
solea_v4.0_unigene413576	ENSDARG00000104713	100006671	zgc:165653	-2.00603713580523	1.8959798486348e-20	3.35150683170888e-23	-2.00895374729317	5.75629176401814e-25	1.08318200497576e-27	-2.01616196395764	4.06031370847854e-08	6.88797016748797e-11	-2.01161306772032	3.77475828372553e-15	0.999999999999996	TRUE	TRUE	TRUE	TRUE	4	9.88018854863632e-61	SIGN	-2.01069147869409	PREVALENT_DEG
solea_v4.0_unigene30973	NA	NA	NA	-1.6642158120873	2.64700251725372e-22	3.91885690048303e-25	-1.6699650875776	9.78640551265411e-21	2.81811871123358e-23	-1.68508514393489	6.02585758215362e-09	6.05386348572476e-12	-1.66120441379858	0	1	TRUE	TRUE	TRUE	TRUE	4	1.02292538052844e-60	SIGN	-1.67011761434959	PREVALENT_DEG
solea_v4.0_unigene29549	ENSDARG00000099424	793137	lcat	-2.75554114748639	1.72432526172413e-19	3.34304948957178e-22	-2.76031938913715	2.63306219538842e-25	4.65444078559851e-28	-2.83108493337629	5.28464930725639e-07	1.86079200959732e-09	-2.73112024363692	1.11022302462516e-16	1	TRUE	TRUE	TRUE	TRUE	4	1.55906578443504e-60	SIGN	-2.76951642840919	PREVALENT_DEG
solea_v4.0_unigene323612	ENSDARG00000012609	327588	hpxa	-2.50664230164721	1.79320926847462e-11	1.0480923192031e-13	-2.50865551254213	2.52894886789282e-30	2.7038713162451e-33	-2.57171809600512	8.39435584479349e-10	3.36130544174221e-13	-2.50282456263617	0	1	TRUE	TRUE	TRUE	TRUE	4	2.45111654332567e-60	SIGN	-2.52246011820766	PREVALENT_DEG
solea_v4.0_unigene280254	NA	NA	NA	-3.04540497458914	5.0000144294381e-19	1.04065990006552e-21	-3.03619811607911	1.47749461080906e-26	2.21156603374224e-29	-3.03656345429086	5.30682495346311e-06	3.9079247046087e-08	-3.07773001423131	1.11022302462516e-16	1	TRUE	TRUE	TRUE	TRUE	4	2.52281028774809e-60	SIGN	-3.0489741397976	PREVALENT_DEG
solea_v4.0_unigene562722	NA	NA	NA	1.91131259936496	3.02762080013643e-20	5.48137996261229e-23	1.90413003395762	1.17142437723731e-22	2.68859161679887e-25	1.94311255974146	1.51165402235484e-08	2.09030108012231e-11	1.91424149459909	0	1	TRUE	TRUE	TRUE	TRUE	4	3.42867604193842e-60	SIGN	1.91819917191578	PREVALENT_DEG
solea_v4.0_unigene41998	ENSDARG00000033999	30381	cyp26a1	4.0949068475579	4.8894486643401e-18	1.13614091960916e-20	4.0596875259412	5.45575168760852e-28	7.31083792317958e-31	4.05279685138726	2.92202268887028e-05	3.86559425111424e-07	4.08392655200363	0	1	TRUE	TRUE	TRUE	TRUE	4	4.94797603649347e-60	SIGN	4.0728294442225	PREVALENT_DEG
solea_v4.0_unigene3723	ENSDARG00000104657	NA	NA	-1.30471851039144	3.19001017993313e-25	3.54708322453647e-28	-1.31142969916534	1.79386513358247e-17	7.31375703091446e-20	-1.31172767318526	5.91188167515143e-09	5.64657684089562e-12	-1.29904795589337	3.33066907387547e-16	1	TRUE	TRUE	TRUE	TRUE	4	6.40879389983469e-60	SIGN	-1.30673095965885	PREVALENT_DEG
solea_v4.0_unigene324423	NA	NA	NA	-3.74686686595973	1.05820596166728e-19	2.00634933143851e-22	-3.74235498843842	1.90314936442705e-26	2.90296205157232e-29	-3.77536977452376	5.30538718641576e-05	8.30734017173471e-07	-3.71095603797764	1.11022302462516e-16	1	TRUE	TRUE	TRUE	TRUE	4	6.74004175299097e-60	SIGN	-3.74388691672488	PREVALENT_DEG
solea_v4.0_unigene45966	ENSDARG00000089429	561081	si:dkey-205h13.2	-2.48781521530268	2.35601322825988e-19	4.70208490557654e-22	-2.49609762698358	1.2323641178463e-25	2.09059887699877e-28	-2.59505470804992	1.58844264988735e-07	4.09859325468454e-10	-2.45793852094718	2.66453525910038e-15	0.999999999999997	TRUE	TRUE	TRUE	TRUE	4	6.97744130935302e-60	SIGN	-2.50922651782084	PREVALENT_DEG
solea_v4.0_unigene21987	NA	NA	NA	-1.77197417675307	1.44749876703277e-21	2.35238152822227e-24	-1.77835768821642	2.05006703047034e-20	6.07877547952659e-23	-1.8267691004254	6.02585758215362e-09	6.00102387849014e-12	-1.76412878461688	0	1	TRUE	TRUE	TRUE	TRUE	4	1.11645747138519e-59	SIGN	-1.78530743750294	PREVALENT_DEG
solea_v4.0_unigene280608	ENSDARG00000040295	30314	apoeb	-1.8260003544742	2.27612054818186e-20	4.05592559335595e-23	-1.83152740164482	7.65503716210708e-22	1.92063428826317e-24	-1.86223962764838	1.44210281810654e-08	1.97356832038301e-11	-1.82509827920062	0	1	TRUE	TRUE	TRUE	TRUE	4	1.55818038450947e-59	SIGN	-1.83621641574201	PREVALENT_DEG
solea_v4.0_unigene4864	ENSDARG00000100792	555481	zgc:154142	-3.01588972791438	1.79018492162233e-18	4.05769804610182e-21	-3.0154402614509	4.42209501123245e-26	7.24954277088058e-29	-3.03925499533088	3.61414337813075e-06	2.24119343315116e-08	-2.99350304084336	0	1	TRUE	TRUE	TRUE	TRUE	4	1.76961727355345e-59	SIGN	-3.01602200638488	PREVALENT_DEG
solea_v4.0_unigene584077	NA	NA	NA	-1.78062283433902	2.59130297201229e-21	4.28509928655736e-24	-1.78692117019371	6.7298957622563e-21	1.88998897354806e-23	-1.81245497897123	8.31643795553563e-09	9.24733649614785e-12	-1.77576741224272	3.33066907387547e-16	1	TRUE	TRUE	TRUE	TRUE	4	2.66855028218311e-59	SIGN	-1.78894159893667	PREVALENT_DEG
solea_v4.0_unigene30143	ENSDARG00000012609	327588	hpxa	-1.37356735416701	1.70344994631156e-25	1.84555790499627e-28	-1.38040933487991	1.81215285921315e-18	6.40665320586275e-21	-1.38575588153268	3.19067117321231e-09	2.46262895869021e-12	-1.36862247681108	5.59552404411079e-14	0.999999999999944	TRUE	TRUE	TRUE	TRUE	4	3.03650947310431e-59	SIGN	-1.37708876184767	PREVALENT_DEG
solea_v4.0_unigene323846	ENSDARG00000090286	322701	serpina1	-2.08024357142429	5.19993343760909e-19	1.09387693024559e-21	-2.08291532185507	8.66854932752343e-25	1.66826446828942e-27	-2.06320895505362	1.38721683646502e-07	3.42117398512358e-10	-2.08069251489618	1.22124532708767e-15	0.999999999999999	TRUE	TRUE	TRUE	TRUE	4	4.17987778611334e-59	SIGN	-2.07676509080729	PREVALENT_DEG
solea_v4.0_unigene41058	ENSDARG00000020866	570354	apoa4b.2	-2.04168136472049	5.19993343760909e-19	1.09709492610786e-21	-2.04424604984824	1.41595731394155e-24	2.76538393125952e-27	-2.02881543356011	1.18199002066102e-07	2.76339116423002e-10	-2.04173239004256	1.22124532708767e-15	0.999999999999999	TRUE	TRUE	TRUE	TRUE	4	5.77877764513619e-59	SIGN	-2.03911880954285	PREVALENT_DEG
solea_v4.0_unigene413834	ENSDARG00000045979	767759	zgc:153704	1.57700240332022	3.70724097789515e-21	6.2890128923066e-24	1.56981821794125	9.49465949694425e-23	2.15209394425235e-25	1.56584720900956	1.8712411388726e-08	2.77426410507428e-11	1.58267460239814	1.87627691161651e-14	0.999999999999981	TRUE	TRUE	TRUE	TRUE	4	6.69888996562124e-59	SIGN	1.57383560816729	PREVALENT_DEG
solea_v4.0_unigene571352	NA	NA	NA	-1.96481352001069	1.56723235690571e-20	2.72569920086812e-23	-1.96969075205228	7.34460564112446e-21	2.08356121711776e-23	-2.01341764668162	9.76202929415053e-09	1.14482186139178e-11	-1.95851255861121	0	1	TRUE	TRUE	TRUE	TRUE	4	6.76106681110523e-59	SIGN	-1.97660861933895	PREVALENT_DEG
solea_v4.0_unigene690940	ENSDARG00000040295	30314	apoeb	-2.21035820653006	7.7545572544068e-19	1.65156972800669e-21	-2.21062576446678	1.87019817169646e-24	3.75916551019559e-27	-2.24066783128907	1.06151455769307e-07	2.39093488218489e-10	-2.22080087681414	9.99200722162641e-16	0.999999999999999	TRUE	TRUE	TRUE	TRUE	4	8.30124058905942e-59	SIGN	-2.22061316977501	PREVALENT_DEG
solea_v4.0_unigene692332	ENSDARG00000100635	406323	chia.1	-2.43492928512027	1.48824380009258e-18	3.33087581420048e-21	-2.43467862162664	1.68773801854555e-25	2.88716089162151e-28	-2.48046877060599	2.92323503583909e-07	9.12625410344929e-10	-2.4427108772513	2.44249065417534e-15	0.999999999999998	TRUE	TRUE	TRUE	TRUE	4	9.64813114906728e-59	SIGN	-2.44819688865105	PREVALENT_DEG
solea_v4.0_unigene27750	NA	NA	NA	-1.61129064974849	4.54806191599491e-20	8.36374504138883e-23	-1.61607182033723	1.3425705800243e-22	3.11967560791414e-25	-1.61310309385158	3.50570556738003e-08	5.74722216240952e-11	-1.61201448418642	8.88178419700125e-16	0.999999999999999	TRUE	TRUE	TRUE	TRUE	4	1.02162532226682e-58	SIGN	-1.61312001203093	PREVALENT_DEG
solea_v4.0_unigene324104	ENSDARG00000090722	796447	leg1.1	-2.7566598344538	1.48824380009258e-18	3.30993936225223e-21	-2.75759715708157	1.81160396666558e-25	3.12487996759045e-28	-2.90657180387734	1.03304957993051e-06	4.32965410987582e-09	-2.75115798981433	8.88178419700125e-16	0.999999999999999	TRUE	TRUE	TRUE	TRUE	4	1.32217132856558e-58	SIGN	-2.79299669630676	PREVALENT_DEG
solea_v4.0_unigene26296	ENSDARG00000044803	450050	dhrs3b	2.76869354178677	2.15829092711433e-18	4.95359581549591e-21	2.75380224126344	2.1950961438163e-24	4.50609917188725e-27	2.75811697207366	6.36238947373078e-07	2.37632725397369e-09	2.77430805094485	0	1	TRUE	TRUE	TRUE	TRUE	4	1.77766780708949e-58	SIGN	2.76373020151718	PREVALENT_DEG
solea_v4.0_unigene27782	ENSDARG00000039272	334273	pls1	-1.84332229464366	2.51728808986127e-19	5.09572487826168e-22	-1.84679238719058	3.01420879522207e-22	7.17586914526552e-25	-1.85874986067675	5.08840341569134e-08	9.42995443975415e-11	-1.84855917687272	0	1	TRUE	TRUE	TRUE	TRUE	4	2.26548589248663e-58	SIGN	-1.84935592984593	PREVALENT_DEG
solea_v4.0_unigene692177	ENSDARG00000040295	30314	apoeb	-2.02877288410139	3.08563259914414e-19	6.31441533675396e-22	-2.03376620393749	3.1689064403857e-22	7.5893294460968e-25	-2.0527260957445	5.93930259039199e-08	1.11761980659711e-10	-2.02342590920107	0	1	TRUE	TRUE	TRUE	TRUE	4	3.37938245036715e-58	SIGN	-2.03467277324611	PREVALENT_DEG
solea_v4.0_unigene509634	ENSDARG00000034734	415174	med6	-2.8946229034152	1.64970062585075e-18	3.71575381884613e-21	-2.89090232690367	8.25409006936578e-25	1.57673500213123e-27	-2.83504972425754	4.86494821309481e-06	3.48150197150823e-08	-2.9042876705167	0	1	TRUE	TRUE	TRUE	TRUE	4	3.84441125500639e-58	SIGN	-2.88121565627328	PREVALENT_DEG
solea_v4.0_unigene30999	ENSDARG00000027088	336492	ptgdsb.1	-2.0679062906334	2.01961104813881e-18	4.6065143368622e-21	-2.06897318991841	2.53628676026447e-23	5.42343351256871e-26	-2.09634283144121	1.40038317642631e-07	3.47360826678136e-10	-2.07752223501805	0	1	TRUE	TRUE	TRUE	TRUE	4	4.15605969623947e-58	SIGN	-2.07768613675277	PREVALENT_DEG
solea_v4.0_unigene509544	ENSDARG00000045979	767759	zgc:153704	1.71216362455657	3.02110161460011e-20	5.42650971431279e-23	1.70544930038945	4.15336592123527e-23	9.05891808674512e-26	1.71597975814174	2.02198062016336e-08	3.08422088095853e-11	1.71618017870831	5.38458166943201e-14	0.999999999999946	TRUE	TRUE	TRUE	TRUE	4	7.0507990798609e-58	SIGN	1.71244321544902	PREVALENT_DEG
solea_v4.0_unigene27784	ENSDARG00000093068	563665	c3b.1	-3.30954987832714	7.7545572544068e-19	1.65818496345016e-21	-3.30144982428447	4.51589889848677e-25	8.3689749786634e-28	-3.32130981769705	2.12958267718419e-05	2.54707171431479e-07	-3.32319312510097	2.22044604925031e-16	1	TRUE	TRUE	TRUE	TRUE	4	8.5125424391725e-58	SIGN	-3.31387566135241	PREVALENT_DEG
solea_v4.0_unigene55896	ENSDARG00000056781	100147904	zanl	-1.64901618199567	1.83120275664623e-19	3.57636393996313e-22	-1.65434225562215	1.28289991887383e-20	3.76566694026484e-23	-1.65735027745743	2.72301020973408e-08	4.30880614244858e-11	-1.64822542131662	0	1	TRUE	TRUE	TRUE	TRUE	4	3.54253970345958e-57	SIGN	-1.65223353409797	PREVALENT_DEG
solea_v4.0_unigene280364	ENSDARG00000104713	100006671	zgc:165653	-2.19384558222242	5.46064902814172e-18	1.28443731773305e-20	-2.19555036561863	5.98621555168332e-23	1.32272254449295e-25	-2.21499861502472	2.06097610543771e-07	5.93484024203708e-10	-2.19725439278494	0	1	TRUE	TRUE	TRUE	TRUE	4	3.72681253200635e-57	SIGN	-2.20041223891268	PREVALENT_DEG
solea_v4.0_unigene413578	ENSDARG00000111128	58037	actn3a	-2.06664989231415	2.36875644995838e-18	5.47041319628866e-21	-2.06976361196824	1.80267082274317e-22	4.21448957817587e-25	-2.08732579134099	1.14563229278809e-07	2.64572662701246e-10	-2.06757940341014	2.22044604925031e-16	1	TRUE	TRUE	TRUE	TRUE	4	5.37033416550327e-57	SIGN	-2.07282967475838	PREVALENT_DEG
solea_v4.0_unigene413579	ENSDARG00000001431	323320	actn3b	-2.29839950377347	1.18725956906599e-18	2.60646025027318e-21	-2.30137828539997	1.32066224079961e-22	3.04994130993809e-25	-2.38364022165275	9.09383105615717e-08	1.93160293574645e-10	-2.30119238214725	2.77555756156289e-15	0.999999999999997	TRUE	TRUE	TRUE	TRUE	4	1.90430812892977e-56	SIGN	-2.32115259824336	PREVALENT_DEG
solea_v4.0_unigene688617	NA	NA	NA	-1.61475454846469	2.33664358509206e-19	4.63011715697949e-22	-1.6194878428914	3.4090959506989e-21	9.28233629730698e-24	-1.61334931166517	4.16910419942477e-08	7.13195677611582e-11	-1.6123451045516	2.1094237467878e-15	0.999999999999998	TRUE	TRUE	TRUE	TRUE	4	3.33047052359013e-56	SIGN	-1.61498420189322	PREVALENT_DEG
solea_v4.0_unigene324455	ENSDARG00000069293	567406	ahsg2	-1.71176112766731	9.72681169385997e-19	2.09378537630846e-21	-1.71792290609031	1.848482841306e-21	4.90132018707469e-24	-1.7413192212366	4.43834818753635e-08	7.90890008898392e-11	-1.70523093007635	9.99200722162641e-16	0.999999999999999	TRUE	TRUE	TRUE	TRUE	4	3.78039854468543e-56	SIGN	-1.71905854626764	PREVALENT_DEG
solea_v4.0_unigene584378	NA	NA	NA	-2.08303217767067	7.72381024704972e-18	1.83879271149185e-20	-2.08470570091973	3.44366217153191e-22	8.34553471460947e-25	-2.06501530510924	2.7650887232713e-07	8.51427217064777e-10	-2.08679702192154	0	1	TRUE	TRUE	TRUE	TRUE	4	3.86928442199397e-56	SIGN	-2.0798875514053	PREVALENT_DEG
solea_v4.0_unigene94664	NA	NA	NA	-3.69436387651506	2.9747130227934e-17	7.42109224765989e-20	-3.67501443806179	4.42209501123245e-26	7.21836862201124e-29	-3.75377228663386	0.000130689018281729	2.67719848421687e-06	-3.7429039164271	7.7715611723761e-16	0.999999999999999	TRUE	TRUE	TRUE	TRUE	4	6.26532387559101e-56	SIGN	-3.71651362940945	PREVALENT_DEG
solea_v4.0_unigene279957	ENSDARG00000012609	327588	hpxa	-2.61266474550447	2.57024197416994e-10	1.83567775141007e-12	-2.61800014586079	1.21830567045749e-29	1.40677937085957e-32	-2.71064708121901	8.39435584479349e-10	3.25417937357229e-13	-2.60809581109763	6.13953332617712e-14	0.999999999999939	TRUE	TRUE	TRUE	TRUE	4	7.53757669122328e-56	SIGN	-2.63735194592048	PREVALENT_DEG
solea_v4.0_unigene630213	ENSDARG00000110395	30355	apoa1a	-1.47559362846422	1.10847140770805e-21	1.76981236333612e-24	-1.48161771146454	1.26119585487281e-18	4.35093512116125e-21	-1.48859397366271	9.76202929415053e-09	1.15505564152149e-11	-1.47132273962713	1.32116539930394e-14	0.999999999999987	TRUE	TRUE	TRUE	TRUE	4	8.40152474091778e-56	SIGN	-1.47928201330465	PREVALENT_DEG
solea_v4.0_unigene4673	ENSDARG00000087633	797166	si:dkey-11o18.5	-2.54403003282754	1.15465022835546e-17	2.78177408610471e-20	-2.54251360716328	1.43124068503279e-23	3.04007045204263e-26	-2.50236196027354	1.4558864656613e-06	6.91124754897095e-09	-2.54827323211972	1.22124532708767e-15	0.999999999999999	TRUE	TRUE	TRUE	TRUE	4	1.35494972480358e-55	SIGN	-2.53429470809602	PREVALENT_DEG
solea_v4.0_unigene576118	ENSDARG00000033999	30381	cyp26a1	5.03800739371984	7.32025515165788e-15	2.50450652391785e-17	4.96226354847805	3.61005272812899e-27	4.99194723482511e-30	4.84508112102671	0.000109818454519702	2.12598308202308e-06	5.03260745473797	0	1	TRUE	TRUE	TRUE	TRUE	4	1.48285697344483e-55	SIGN	4.96948987949064	PREVALENT_DEG
solea_v4.0_unigene224336	ENSDARG00000008835	562067	si:dkey-46g23.5	-1.35331015036037	1.02135570766618e-21	1.61616130967306e-24	-1.3597703728791	4.26299879909886e-18	1.59221315698794e-20	-1.36344557195715	1.36038206229665e-08	1.82294454376298e-11	-1.34667529771117	6.32827124036339e-15	0.999999999999994	TRUE	TRUE	TRUE	TRUE	4	1.71951629241187e-55	SIGN	-1.35580034822695	PREVALENT_DEG
solea_v4.0_unigene64849	ENSDARG00000110395	30355	apoa1a	-1.76238369077303	4.84204806151049e-17	1.24247113399083e-19	-1.76631939299893	5.66484372518837e-22	1.41322297415174e-24	-1.75616401514669	1.56753954271632e-07	3.99996547508442e-10	-1.76006256395919	1.11022302462516e-16	1	TRUE	TRUE	TRUE	TRUE	4	2.17853310740795e-55	SIGN	-1.76123241571946	PREVALENT_DEG
solea_v4.0_unigene670451	NA	NA	NA	-1.24063217264923	1.25913360438336e-22	1.81291689061299e-25	-1.24745328452208	2.51933885840483e-16	1.18159104238922e-18	-1.24353600060907	1.75365981892543e-08	2.52494214676782e-11	-1.23487099263476	1.11022302462516e-15	0.999999999999999	TRUE	TRUE	TRUE	TRUE	4	2.80305380994666e-55	SIGN	-1.24162311260378	PREVALENT_DEG
solea_v4.0_unigene95933	ENSDARG00000056719	326030	slc6a19b	-2.72010756690357	7.03610379932687e-17	1.84558804110758e-19	-2.72246048740034	3.20046892934526e-23	6.88930273608848e-26	-2.83583417453694	2.47529408266683e-06	1.33754440044289e-08	-2.70590333762109	0	1	TRUE	TRUE	TRUE	TRUE	4	2.80854685978501e-55	SIGN	-2.74607639161549	PREVALENT_DEG
solea_v4.0_unigene27920	ENSDARG00000099558	100616532	npc1l1	-1.83123402835094	1.79507446079023e-17	4.42703828643311e-20	-1.83636135856751	1.39299888318374e-21	3.61415573843076e-24	-1.84284499539555	1.19621035431113e-07	2.83074241340662e-10	-1.82441399694757	2.22044604925031e-16	1	TRUE	TRUE	TRUE	TRUE	4	3.00967895516284e-55	SIGN	-1.83371359481539	PREVALENT_DEG
solea_v4.0_unigene571351	NA	NA	NA	-1.50588944491604	3.49031522213857e-20	6.3688251758245e-23	-1.51193489269047	3.78204370209479e-20	1.15917687738835e-22	-1.52938833996173	2.07119869962452e-08	3.18882162797867e-11	-1.49799220951604	3.03090885722668e-14	0.99999999999997	TRUE	TRUE	TRUE	TRUE	4	3.7372981430659e-55	SIGN	-1.51130122177107	PREVALENT_DEG
solea_v4.0_unigene73871	ENSDARG00000009830	794178	hdlbpa	-1.93451599506887	3.81856702980586e-17	9.74401976300464e-20	-1.94082297229995	1.36098933480772e-21	3.5117048183868e-24	-1.95274278896816	1.74550004580321e-07	4.70290683493195e-10	-1.91946306308037	0	1	TRUE	TRUE	TRUE	TRUE	4	4.52306169772674e-55	SIGN	-1.93688620485434	PREVALENT_DEG
solea_v4.0_unigene29289	ENSDARG00000104450	563450	atp8b5b	-3.33318162700711	5.01391543838106e-17	1.29371998395816e-19	-3.32919570623666	1.69990176192008e-24	3.36839745832941e-27	-3.50638211726811	1.85980030691145e-05	2.09979164491342e-07	-3.30932366801709	7.7715611723761e-16	0.999999999999999	TRUE	TRUE	TRUE	TRUE	4	5.50852407951985e-55	SIGN	-3.36952077963224	PREVALENT_DEG
solea_v4.0_unigene59481	ENSDARG00000040295	30314	apoeb	-1.37108835511773	1.58777625784325e-19	3.0556793466505e-22	-1.37703149247641	1.87501859319393e-18	6.65563707739763e-21	-1.36853066929989	4.06031370847854e-08	6.85251414017595e-11	-1.36544902319871	0	1	TRUE	TRUE	TRUE	TRUE	4	5.9899254977785e-55	SIGN	-1.37052488502319	PREVALENT_DEG
solea_v4.0_unigene94663	ENSDARG00000053973	569489	fetub	-3.66446609475756	5.76003102153905e-16	1.74941647083205e-18	-3.64904996282211	7.29695010799752e-26	1.20665765599549e-28	-3.64905421983342	4.80261290407502e-05	7.27981940837738e-07	-3.66045407627061	6.66133814775094e-16	0.999999999999999	TRUE	TRUE	TRUE	TRUE	4	6.00127908882765e-55	SIGN	-3.65575608842092	PREVALENT_DEG
solea_v4.0_unigene46641	NA	NA	NA	-2.36071546794025	9.7118393563731e-17	2.57512989719649e-19	-2.3656697856308	5.00077252056767e-22	1.22973374867411e-24	-2.41130237738499	5.47977264362483e-07	1.97570795482016e-09	-2.34344631393686	1.11022302462516e-16	1	TRUE	TRUE	TRUE	TRUE	4	1.2964116261492e-54	SIGN	-2.37028348622323	PREVALENT_DEG
solea_v4.0_unigene509191	ENSDARG00000002968	562916	a1cf	-2.81210811959353	1.14647763288586e-16	3.08895866760888e-19	-2.81519381279721	3.4702558527575e-23	7.51951430716684e-26	-2.89092571796318	3.44432502522293e-06	2.07696511043693e-08	-2.77962378971291	2.22044604925031e-16	1	TRUE	TRUE	TRUE	TRUE	4	1.33421476670632e-54	SIGN	-2.82446286001671	PREVALENT_DEG
solea_v4.0_unigene281661	ENSDARG00000075159	565942	meltf	-2.56572943669584	2.34135566480753e-16	6.70885112371433e-19	-2.56901842973981	1.04838951460018e-22	2.39126307715157e-25	-2.61556134170645	1.51051142789982e-06	7.278224078094e-09	-2.54776529364615	0	1	TRUE	TRUE	TRUE	TRUE	4	1.79317774493357e-54	SIGN	-2.57451862544706	PREVALENT_DEG
solea_v4.0_unigene96353	ENSDARG00000039272	334273	pls1	-1.82078518224098	1.97023862831407e-17	4.88711754186361e-20	-1.82365795410938	1.57087489730482e-21	4.09805135152509e-24	-1.83595311118949	9.76910243544587e-08	2.18644734328135e-10	-1.8265141147968	2.66453525910038e-15	0.999999999999997	TRUE	TRUE	TRUE	TRUE	4	3.45835355315474e-54	SIGN	-1.82672759058416	PREVALENT_DEG
solea_v4.0_unigene441020	ENSDARG00000016771	30255	tfa	-4.28262660932981	5.932418298255e-05	1.99500695181381e-06	-4.29882384543112	8.3920040044782e-37	4.66568050656683e-40	-5.02903972631234	0.000152268193973541	3.26902976740823e-06	-4.22627195359946	1.4432899320127e-15	0.999999999999999	TRUE	TRUE	TRUE	TRUE	4	4.66531350445064e-54	SIGN	-4.45919053366818	PREVALENT_DEG
solea_v4.0_unigene44850	ENSDARG00000099786	322221	actn4	-1.70394755640119	3.68129933564862e-17	9.3272047267697e-20	-1.70974153708105	4.04194365083887e-20	1.25035891576671e-22	-1.71669918280546	1.08783538893713e-07	2.49674256741288e-10	-1.69365304324211	0	1	TRUE	TRUE	TRUE	TRUE	4	7.57966568438734e-54	SIGN	-1.70601032988245	PREVALENT_DEG
solea_v4.0_unigene429919	ENSDARG00000010267	405829	dpydb	-1.73159341320291	2.84544354809632e-16	8.23437646495343e-19	-1.73650405804307	7.13436190758537e-21	2.01374758753194e-23	-1.73311801244023	2.01958395995735e-07	5.72616523954263e-10	-1.72727429130089	0	1	TRUE	TRUE	TRUE	TRUE	4	1.8808199606972e-53	SIGN	-1.73212244374677	PREVALENT_DEG
solea_v4.0_unigene68876	ENSDARG00000040295	30314	apoeb	-1.4406193173097	1.1383269417906e-18	2.48280809280324e-21	-1.44754826882191	2.76992585907652e-18	1.01086420129382e-20	-1.46782026996944	2.95809787789076e-08	4.72297089473349e-11	-1.43178489814822	6.66133814775094e-16	0.999999999999999	TRUE	TRUE	TRUE	TRUE	4	2.54965007535917e-53	SIGN	-1.44694318856232	PREVALENT_DEG
solea_v4.0_unigene413889	ENSDARG00000110726	NA	NA	-2.15145155933739	1.12550145273101e-16	3.01639780340752e-19	-2.15328599393678	1.63925957375785e-21	4.29981983194736e-24	-2.14090555137801	6.19175047934252e-07	2.25963409179404e-09	-2.1591338969178	5.55111512312578e-16	0.999999999999999	TRUE	TRUE	TRUE	TRUE	4	2.60112737106814e-53	SIGN	-2.1511942503925	PREVALENT_DEG
solea_v4.0_unigene501011	ENSDARG00000103878	322533	anpepb	-2.05235660921793	1.41611284310662e-17	3.47225022829358e-20	-2.06023901487499	1.28289991887383e-20	3.76742577533228e-23	-2.13807162200297	7.06230519265855e-08	1.42961643576084e-10	-2.03997750892811	5.21804821573824e-15	0.999999999999995	TRUE	TRUE	TRUE	TRUE	4	2.74281064653812e-53	SIGN	-2.072661188756	PREVALENT_DEG
solea_v4.0_unigene51930	ENSDARG00000005112	378452	cdh17	-1.62846663875805	1.41201076105385e-17	3.44206306865782e-20	-1.63376579948092	1.73523422849265e-18	6.08524291796192e-21	-1.65119763915363	4.25284353741088e-08	7.33583378038884e-11	-1.62851561875794	0	1	TRUE	TRUE	TRUE	TRUE	4	4.68215336084118e-53	SIGN	-1.63548642403764	PREVALENT_DEG
solea_v4.0_unigene570865	ENSDARG00000016771	30255	tfa	-6.66172982870213	3.15819823071427e-08	3.73682005401842e-10	-6.44947018272363	3.29686493438662e-31	3.19591172290429e-34	-6.30713400047686	4.07702744763653e-06	2.66191277159367e-08	-6.05298413212537	2.88657986402541e-15	0.999999999999997	TRUE	TRUE	TRUE	TRUE	4	4.95301870167545e-53	SIGN	-6.367829536007	PREVALENT_DEG
solea_v4.0_unigene45225	ENSDARG00000044574	767747	rbms3	3.029097977179	6.25930509286579e-17	1.63290875291447e-19	3.01028283077883	3.3729267832768e-21	9.1357713523207e-24	2.96555655650106	6.49054439514692e-06	5.09820659423783e-08	3.04028538925093	0	1	TRUE	TRUE	TRUE	TRUE	4	6.11965681278797e-53	SIGN	3.01130568842745	PREVALENT_DEG
solea_v4.0_unigene30165	ENSDARG00000012694	321046	c3a.1	-2.15090045956229	1.01137850440494e-16	2.69612505450937e-19	-2.15400687430138	3.23175357944176e-21	8.70732489186423e-24	-2.1499855201242	5.47977264362483e-07	1.97636779214957e-09	-2.14742579495822	8.88178419700125e-16	0.999999999999999	TRUE	TRUE	TRUE	TRUE	4	6.39269050947733e-53	SIGN	-2.15057966223652	PREVALENT_DEG
solea_v4.0_unigene37044	ENSDARG00000006019	378713	tktb	-1.85941968664371	2.34135566480753e-16	6.64965941997377e-19	-1.86145168871863	2.76957333473479e-21	7.42258919613019e-24	-1.85819255498031	2.61108995738707e-07	8.00285597363033e-10	-1.86352855448288	1.11022302462516e-15	0.999999999999999	TRUE	TRUE	TRUE	TRUE	4	7.52589954512477e-53	SIGN	-1.86064812120638	PREVALENT_DEG
solea_v4.0_unigene324430	NA	NA	NA	-1.63006820694968	3.68129933564862e-17	9.34126820073921e-20	-1.63647180299558	1.27146335432015e-20	3.69758972859255e-23	-1.63643271870682	1.17943796170582e-07	2.74061110449405e-10	-1.62247396063169	3.77475828372553e-15	0.999999999999996	TRUE	TRUE	TRUE	TRUE	4	8.32362336971079e-53	SIGN	-1.63136167232094	PREVALENT_DEG
solea_v4.0_unigene36942	ENSDARG00000103878	322533	anpepb	-2.8417550237452	1.34107632575027e-07	1.90604592685896e-09	-2.84751443371975	5.17750792729921e-29	6.42132619141003e-32	-3.00734393356648	9.56265952845601e-09	1.09056959895718e-11	-2.83713312318903	3.99680288865056e-15	0.999999999999996	TRUE	TRUE	TRUE	TRUE	4	1.05427307805812e-52	SIGN	-2.88343662855512	PREVALENT_DEG
solea_v4.0_unigene280253	ENSDARG00000110395	30355	apoa1a	-3.09602126707716	4.48142368362796e-16	1.33520207258688e-18	-3.08719322222711	2.31379968748972e-22	5.46241940460413e-25	-3.17893559262236	2.43820722215974e-05	3.07261102866683e-07	-3.11558902432184	0	1	TRUE	TRUE	TRUE	TRUE	4	1.11368644562445e-52	SIGN	-3.11943477656212	PREVALENT_DEG
solea_v4.0_unigene562801	NA	NA	NA	1.83478929824142	4.37152460494643e-19	9.03619586755477e-22	1.82612464304376	1.86799988960699e-17	7.64264082108125e-20	1.79444290131151	4.83634508298356e-08	8.89388885933853e-11	1.83970904624563	7.7715611723761e-16	0.999999999999999	TRUE	TRUE	TRUE	TRUE	4	1.21535563655616e-52	SIGN	1.82376647221058	PREVALENT_DEG
solea_v4.0_unigene50755	ENSDARG00000089429	561081	si:dkey-205h13.2	-2.32195283890527	2.1590929345355e-16	6.00192624500231e-19	-2.32115512691433	1.66542993170697e-21	4.39220701040357e-24	-2.32325360961753	9.78820301263045e-07	4.04655709879516e-09	-2.3282613513911	8.88178419700125e-16	0.999999999999999	TRUE	TRUE	TRUE	TRUE	4	1.23734227942066e-52	SIGN	-2.32365573170706	PREVALENT_DEG
solea_v4.0_unigene430267	ENSDARG00000016319	554141	c9	-2.07421462645814	2.09399447192853e-16	5.79111204245501e-19	-2.07556343493084	1.59888856432096e-20	4.71816634564689e-23	-2.11747777133173	2.90602857440665e-07	9.03110892998588e-10	-2.08064723746105	3.33066907387547e-16	1	TRUE	TRUE	TRUE	TRUE	4	1.28163012800111e-52	SIGN	-2.08697576754544	PREVALENT_DEG
solea_v4.0_unigene49857	ENSDARG00000041787	322617	cx32.3	-1.81004634262847	1.30362575119052e-17	3.15926865630365e-20	-1.81566260886772	2.00285583706288e-18	7.13796486379826e-21	-1.85171717055438	3.94616752785881e-08	6.58182130295206e-11	-1.8077821131396	3.33066907387547e-16	1	TRUE	TRUE	TRUE	TRUE	4	1.35546233151296e-52	SIGN	-1.82130205879754	PREVALENT_DEG
solea_v4.0_unigene30155	ENSDARG00000111128	58037	actn3a	-1.34386228316659	1.21654155809805e-18	2.6880872085476e-21	-1.35003246282719	5.6708361406722e-17	2.45756712488503e-19	-1.34548383403156	4.54083066910408e-08	8.2209827076498e-11	-1.33999913899299	0	1	TRUE	TRUE	TRUE	TRUE	4	1.373303988753e-52	SIGN	-1.34484442975458	PREVALENT_DEG
solea_v4.0_unigene39237	ENSDARG00000110369	108190403	LOC108190403	-1.97134197847328	2.25613476558065e-16	6.36817419719691e-19	-1.97604182242316	3.82682740940854e-21	1.05288488626311e-23	-2.0166995229468	2.2604250155379e-07	6.63195802405897e-10	-1.9669422248066	1.88737914186277e-15	0.999999999999998	TRUE	TRUE	TRUE	TRUE	4	1.45257671492262e-52	SIGN	-1.98275638716246	PREVALENT_DEG
solea_v4.0_unigene324457	ENSDARG00000069293	567406	ahsg2	-2.8170552225218	1.14757936159987e-07	1.59340579659901e-09	-2.81052163248469	5.53566916701142e-29	6.94444441319789e-32	-2.95788383730276	9.50721671351442e-08	2.07362171005261e-10	-2.81558610080463	7.7715611723761e-16	0.999999999999999	TRUE	TRUE	TRUE	TRUE	4	1.84089326367872e-52	SIGN	-2.85026169827847	PREVALENT_DEG
solea_v4.0_unigene323501	ENSDARG00000073781	794132	si:dkey-17e16.9	-1.92681452189601	5.76003102153905e-16	1.757208528553e-18	-1.93081566425773	1.00257909799722e-21	2.57262128128384e-24	-1.92224518464709	3.1550618611219e-07	9.98631220120452e-10	-1.92079826436326	2.99760216648792e-15	0.999999999999997	TRUE	TRUE	TRUE	TRUE	4	2.13478597074635e-52	SIGN	-1.92516840879102	PREVALENT_DEG
solea_v4.0_unigene508197	NA	NA	NA	1.48438504468445	1.06594032549215e-18	2.30972984938711e-21	1.47815798311111	2.42650378260079e-18	8.82075703602671e-21	1.46816375549581	4.33655647895241e-08	7.58396216496205e-11	1.49005991899768	4.9960036108132e-15	0.999999999999995	TRUE	TRUE	TRUE	TRUE	4	2.18906518199536e-52	SIGN	1.48019167557226	PREVALENT_DEG
solea_v4.0_unigene325983	ENSDARG00000031588	100330672	si:ch211-39f2.3	-2.75609022148557	1.227874640895e-15	3.86839675597016e-18	-2.75221135885151	8.04096065339577e-22	2.04568754991925e-24	-2.70280495404453	9.1472988369013e-06	8.34083172376245e-08	-2.75843366342037	0	1	TRUE	TRUE	TRUE	TRUE	4	3.86565587688375e-52	SIGN	-2.7423850494505	PREVALENT_DEG
solea_v4.0_unigene461892	ENSDARG00000001431	323320	actn3b	-1.88390827239525	5.14762199418258e-17	1.33555796735649e-19	-1.88892119823523	8.8757979530094e-20	2.85956882217615e-22	-1.9317959099507	9.33766398627956e-08	2.02332914112233e-10	-1.88156840638893	4.10782519111308e-15	0.999999999999996	TRUE	TRUE	TRUE	TRUE	4	6.67129614387282e-52	SIGN	-1.89654844674253	PREVALENT_DEG
solea_v4.0_unigene94787	ENSDARG00000051912	NA	NA	-3.31671526345952	5.75664722563445e-16	1.73976337434354e-18	-3.31806838573915	8.04096065339577e-22	2.04846526738668e-24	-3.43634770411727	4.184380616395e-05	6.09630636647615e-07	-3.26128651489097	0	1	TRUE	TRUE	TRUE	TRUE	4	8.14778121677538e-52	SIGN	-3.33310446705173	PREVALENT_DEG
solea_v4.0_unigene25812	ENSDARG00000057064	504088	enpep	-2.08495660445838	1.53183176537605e-16	4.14905678595896e-19	-2.09099673064204	8.99927377652346e-20	2.9121787467509e-22	-2.17313343079291	1.57051798286915e-07	4.02995433820561e-10	-2.07988105614429	9.99200722162641e-16	0.999999999999999	TRUE	TRUE	TRUE	TRUE	4	8.19549846150295e-52	SIGN	-2.10724195550941	PREVALENT_DEG
solea_v4.0_unigene231057	ENSDARG00000044803	450050	dhrs3b	2.78518838996657	3.12904348758904e-16	9.09968739619326e-19	2.76856061233168	5.00077252056767e-22	1.23329766501997e-24	2.74726106219747	2.63239513959634e-06	1.45226794637593e-08	2.79385702790042	5.77315972805081e-15	0.999999999999994	TRUE	TRUE	TRUE	TRUE	4	8.98952019150219e-52	SIGN	2.77371677309904	PREVALENT_DEG
solea_v4.0_unigene323610	ENSDARG00000012609	327588	hpxa	-2.53701471132446	1.11368820391063e-08	1.17008069550398e-10	-2.54056827128882	3.24266917493493e-26	5.17732433701192e-29	-2.64020469194256	1.96987283656605e-09	1.40408339265984e-12	-2.53268592820178	4.88498130835069e-15	0.999999999999995	TRUE	TRUE	TRUE	TRUE	4	1.30233727626033e-51	SIGN	-2.5626184006894	PREVALENT_DEG
solea_v4.0_unigene429171	ENSDARG00000020574	260440	atp2a1	-2.10572311370228	6.05160425294583e-16	1.85478547411666e-18	-2.10730140797457	7.56054161962205e-20	2.41426886410923e-22	-2.08068882093558	7.42748487866071e-07	2.86229704524341e-09	-2.10810069090347	0	1	TRUE	TRUE	TRUE	TRUE	4	1.4112815135097e-51	SIGN	-2.10045350837897	PREVALENT_DEG
solea_v4.0_unigene37515	ENSDARG00000100792	555481	zgc:154142	-2.7645259709178	9.26815721069223e-16	2.89349151670981e-18	-2.76826735389303	8.04096065339577e-22	2.05185031213697e-24	-2.83398249417991	3.83116304168911e-06	2.38123265977142e-08	-2.72812160184203	1.4432899320127e-15	0.999999999999999	TRUE	TRUE	TRUE	TRUE	4	1.53831651104847e-51	SIGN	-2.77372435520819	PREVALENT_DEG
solea_v4.0_unigene326532	NA	NA	NA	-2.17558382564008	6.82253834315799e-16	2.10079871432133e-18	-2.18248083953803	4.24867979294794e-20	1.3264253787073e-22	-2.28827608950098	2.39698742360144e-07	7.27830189352665e-10	-2.1611773113747	6.66133814775094e-16	0.999999999999999	TRUE	TRUE	TRUE	TRUE	4	1.7231788596956e-51	SIGN	-2.20187951651345	PREVALENT_DEG
solea_v4.0_unigene24632	ENSDARG00000114064	569348	h6pd	-2.37223964167209	3.53844961682654e-15	1.17026901850909e-17	-2.36923474943937	6.10730761462283e-21	1.69773191659271e-23	-2.41644660854074	2.26871149088323e-06	1.19341184372457e-08	-2.38970118725074	0	1	TRUE	TRUE	TRUE	TRUE	4	2.01900936176141e-51	SIGN	-2.38690554672573	PREVALENT_DEG
solea_v4.0_unigene21858	ENSDARG00000012694	321046	c3a.1	-1.81058912524436	2.09202695584334e-16	5.75584767174779e-19	-1.81900966959846	5.86585680724305e-20	1.85638964932422e-22	-1.87376632405499	9.27775921616879e-08	1.98389673607989e-10	-1.79133311698207	6.99440505513849e-15	0.999999999999993	TRUE	TRUE	TRUE	TRUE	4	2.92803626743537e-51	SIGN	-1.82367455896997	PREVALENT_DEG
solea_v4.0_unigene509543	ENSDARG00000045979	767759	zgc:153704	1.62485717608493	1.3333318793326e-15	4.2576601039303e-18	1.61713953936369	3.72875007090526e-19	1.25978469351164e-21	1.62009986314892	1.63835249359554e-07	4.27408488236277e-10	1.63092017739334	0	1	TRUE	TRUE	TRUE	TRUE	4	3.31535254338074e-51	SIGN	1.62325418899772	PREVALENT_DEG
solea_v4.0_unigene562820	NA	NA	NA	-1.62394924171079	2.23607236959187e-16	6.27966951031531e-19	-1.62979616529901	1.51180019486932e-18	5.25858538444593e-21	-1.65847966049098	9.54533108142301e-08	2.12275709742543e-10	-1.61406326090389	6.66133814775094e-16	0.999999999999999	TRUE	TRUE	TRUE	TRUE	4	7.72398034425424e-51	SIGN	-1.63157208210117	PREVALENT_DEG
solea_v4.0_unigene325266	ENSDARG00000103878	322533	anpepb	-3.17776176240425	6.15012177280456e-06	1.41154360127378e-07	-3.1728287999409	2.77506743941654e-29	3.36261521854374e-32	-3.43082540042879	6.12120629315453e-08	1.18675380034928e-10	-3.17463319487536	2.22044604925031e-15	0.999999999999998	TRUE	TRUE	TRUE	TRUE	4	8.32097192261847e-51	SIGN	-3.23901228941233	PREVALENT_DEG
solea_v4.0_unigene280822	ENSDARG00000070083	554135	atp5f1b	-1.92668972998926	1.52965089951494e-15	4.90636158394909e-18	-1.93373430133049	2.29896471948556e-20	6.91511598066164e-23	-1.95504151456623	3.1550618611219e-07	9.95832145081052e-10	-1.91075052262412	2.77555756156289e-15	0.999999999999997	TRUE	TRUE	TRUE	TRUE	4	1.097388023714e-50	SIGN	-1.93155401712752	PREVALENT_DEG
solea_v4.0_unigene588266	ENSDARG00000022767	321166	apobb.1	-1.27641929122625	3.08563259914414e-19	6.33419476359634e-22	-1.28329097372281	1.99453523217164e-15	1.05203004491006e-17	-1.28212050281427	3.50570556738003e-08	5.71867055981179e-11	-1.27151317373236	1.88737914186277e-15	0.999999999999998	TRUE	TRUE	TRUE	TRUE	4	1.44168209836526e-50	SIGN	-1.27833598537392	PREVALENT_DEG
solea_v4.0_unigene576117	ENSDARG00000033999	30381	cyp26a1	4.70020258474446	2.39148463895247e-14	8.89800836469458e-17	4.63897216830918	6.82680301367292e-23	1.51819192298137e-25	5.13706246725487	0.000225530799427632	5.64244957797077e-06	4.62740464200523	0	1	TRUE	TRUE	TRUE	TRUE	4	1.44714093461523e-50	SIGN	4.77591046557843	PREVALENT_DEG
solea_v4.0_unigene51489	ENSDARG00000062096	768158	pm20d1.2	1.81307050792619	4.66654570741577e-16	1.39701003386741e-18	1.80593655015848	1.63004525912232e-19	5.39815599956253e-22	1.79397494226447	2.21128637163435e-07	6.43072389538415e-10	1.8162402281199	2.44249065417534e-15	0.999999999999998	TRUE	TRUE	TRUE	TRUE	4	1.45422688635885e-50	SIGN	1.80730555711726	PREVALENT_DEG
solea_v4.0_unigene511283	NA	NA	NA	-2.34813862936838	8.03124957963223e-15	2.75921073828387e-17	-2.35004053869927	2.57649482234942e-20	7.82336484519056e-23	-2.35431987531871	2.08288216914552e-06	1.07487504309557e-08	-2.33829439341123	0	1	TRUE	TRUE	TRUE	TRUE	4	1.68771925997468e-50	SIGN	-2.3476983591994	PREVALENT_DEG
solea_v4.0_unigene574427	NA	NA	NA	-2.90105338515045	4.01344917566137e-15	1.33880810159201e-17	-2.90457278581364	5.10315646721878e-21	1.41131943126025e-23	-3.00122793295015	7.791178542291e-06	6.65295653023937e-08	-2.85493138331594	3.33066907387547e-16	1	TRUE	TRUE	TRUE	TRUE	4	1.86998524874948e-50	SIGN	-2.91544637180754	PREVALENT_DEG
solea_v4.0_unigene562674	NA	NA	NA	-1.87009672781768	1.70394325170616e-15	5.51398640213974e-18	-1.87439600806645	1.01040696144277e-19	3.28409629938062e-22	-1.8887530802555	3.39772870344146e-07	1.09466654356185e-09	-1.86551147038573	1.11022302462516e-15	0.999999999999999	TRUE	TRUE	TRUE	TRUE	4	2.27436333415968e-50	SIGN	-1.87468932163134	PREVALENT_DEG
solea_v4.0_unigene324637	ENSDARG00000102317	406387	rpl26	1.41488865632894	5.16554827056241e-18	1.20766082621349e-20	1.40746302349144	2.00815656907501e-16	9.16077581832699e-19	1.38615602443353	7.22098983649876e-08	1.47203276874511e-10	1.42018005303948	9.99200722162641e-16	0.999999999999999	TRUE	TRUE	TRUE	TRUE	4	2.61233627133177e-50	SIGN	1.40717193932335	PREVALENT_DEG
solea_v4.0_unigene27979	ENSDARG00000068181	768195	dpep1	-2.31974228905956	2.13743380284009e-15	6.94723879579662e-18	-2.3253574393015	3.33569383275012e-20	1.01761772282677e-22	-2.36148309270258	1.09112287406026e-06	4.68192942196695e-09	-2.30071542155973	9.99200722162641e-16	0.999999999999999	TRUE	TRUE	TRUE	TRUE	4	2.71072398753832e-50	SIGN	-2.32682456065584	PREVALENT_DEG
solea_v4.0_unigene93830	ENSDARG00000014717	NA	NA	-1.51912914976762	2.34135566480753e-16	6.68364926948295e-19	-1.5235192355526	1.04783909180787e-18	3.59994898109277e-21	-1.52045569854542	1.46911941339165e-07	3.72787899275408e-10	-1.51931429868645	2.66453525910038e-15	0.999999999999997	TRUE	TRUE	TRUE	TRUE	4	3.33245973709914e-50	SIGN	-1.52060459563802	PREVALENT_DEG
solea_v4.0_unigene413113	ENSDARG00000076075	100884147	myh7ba	-2.86535172164933	8.92291933566263e-15	3.11643273826388e-17	-2.85734009700426	7.4120606594991e-21	2.11326357401468e-23	-2.9152029002915	1.81696898820972e-05	2.0284388834604e-07	-2.88678168956589	0	1	TRUE	TRUE	TRUE	TRUE	4	4.59377578428829e-50	SIGN	-2.88116910212774	PREVALENT_DEG
solea_v4.0_unigene323658	ENSDARG00000069710	557188	vwa10.2	-1.42025864896761	3.85601872122287e-16	1.12688007904814e-18	-1.42651943862864	2.74585779625544e-17	1.14691271925478e-19	-1.44239129322258	1.18368138217033e-07	2.78421947964452e-10	-1.41077316330509	0	1	TRUE	TRUE	TRUE	TRUE	4	4.78628126940329e-50	SIGN	-1.42498563603098	PREVALENT_DEG
solea_v4.0_unigene615065	NA	NA	NA	1.26695399774831	7.21651168818348e-18	1.70773356366319e-20	1.25971070378692	2.04669253479905e-15	1.08537609475003e-17	1.24666749616729	8.96532347706237e-08	1.8893009302241e-10	1.27284743499078	0	1	TRUE	TRUE	TRUE	TRUE	4	5.05043773293349e-50	SIGN	1.26154490817333	PREVALENT_DEG
solea_v4.0_unigene576119	ENSDARG00000033999	30381	cyp26a1	4.82029853089613	2.84522004794991e-13	1.22086336664327e-15	4.74565455777909	5.23245723309151e-24	1.0815793733225e-26	5.13195884152001	9.11846650257347e-05	1.66282204518035e-06	4.70646679331946	1.99840144432528e-15	0.999999999999998	TRUE	TRUE	TRUE	TRUE	4	9.18569874374524e-50	SIGN	4.85109468087867	PREVALENT_DEG
solea_v4.0_unigene413298	ENSDARG00000090286	322701	serpina1	-1.40798258623401	1.66114805397196e-16	4.52299820819758e-19	-1.41352220220376	6.47993039479341e-18	2.46641588557028e-20	-1.40667150875842	1.24346770391367e-07	2.97802609137105e-10	-1.40408464020923	2.1094237467878e-15	0.999999999999998	TRUE	TRUE	TRUE	TRUE	4	9.5510716419155e-50	SIGN	-1.40806523435136	PREVALENT_DEG
solea_v4.0_unigene2256	NA	NA	NA	1.72839360854162	7.9634261134204e-18	1.90718992281266e-20	1.72007609661357	1.52247696278522e-16	6.88009917892048e-19	1.68173506703184	9.54533108142301e-08	2.11520267758846e-10	1.73351001365282	2.44249065417534e-15	0.999999999999998	TRUE	TRUE	TRUE	TRUE	4	9.56176096216068e-50	SIGN	1.71592869645996	PREVALENT_DEG
solea_v4.0_unigene24043	ENSDARG00000075815	572215	si:ch211-59d13.2	-2.16882681419436	1.58557190094235e-14	5.69601583847683e-17	-2.17678444564106	1.72191995604161e-19	5.74398799272592e-22	-2.21697401057777	9.8059094475117e-07	4.06785603185537e-09	-2.14234413408509	0	1	TRUE	TRUE	TRUE	TRUE	4	1.00425303949257e-49	SIGN	-2.17623235112457	PREVALENT_DEG
solea_v4.0_unigene95371	ENSDARG00000010312	84702	cp	-4.51272017504003	8.78417149199182e-05	3.15187313185599e-06	-4.380356444141	3.94464915311965e-32	3.43022749529992e-35	-5.28043098386708	7.65758230168804e-05	1.3356906786085e-06	-4.49077996515791	1.33226762955019e-15	0.999999999999999	TRUE	TRUE	TRUE	TRUE	4	1.18946747282942e-49	SIGN	-4.66607189205151	PREVALENT_DEG
solea_v4.0_unigene413738	ENSDARG00000075159	565942	meltf	-2.36188297162554	2.65977694207986e-14	9.97207811722364e-17	-2.35963122750402	5.02048642910384e-20	1.57453813993677e-22	-2.32884882572951	3.86785161357554e-06	2.40955003012561e-08	-2.36870029560366	0	1	TRUE	TRUE	TRUE	TRUE	4	1.90737238626492e-49	SIGN	-2.35476583011568	PREVALENT_DEG
solea_v4.0_unigene563015	ENSDARG00000055036	553614	itih3a	-2.21783722376093	9.42454407767723e-15	3.30506620731681e-17	-2.22222043586286	8.73275766594752e-20	2.80103563157637e-22	-2.25439390229369	1.15188184307893e-06	4.99190397867357e-09	-2.20370024266343	6.66133814775094e-16	0.999999999999999	TRUE	TRUE	TRUE	TRUE	4	2.0957847290504e-49	SIGN	-2.22453795114523	PREVALENT_DEG
solea_v4.0_unigene413888	ENSDARG00000020811	405787	fibpb	-3.16771830597066	1.16807782616597e-14	4.1296017119399e-17	-3.15479462479561	3.7665384534002e-21	1.03092801370365e-23	-3.14278711387611	6.7624081070596e-05	1.12693948183165e-06	-3.20066564349828	2.22044604925031e-16	1	TRUE	TRUE	TRUE	TRUE	4	2.19005215419374e-49	SIGN	-3.16649142203516	PREVALENT_DEG
solea_v4.0_unigene508574	ENSDARG00000073781	794132	si:dkey-17e16.9	-2.10227679745886	2.70593684186969e-14	1.01837162321606e-16	-2.10002175367771	1.63004525912232e-19	5.41427475302932e-22	-2.11398722314494	1.3789778683566e-06	6.36923118759679e-09	-2.11803979626864	0	1	TRUE	TRUE	TRUE	TRUE	4	2.23746472854647e-49	SIGN	-2.10858139263753	PREVALENT_DEG
solea_v4.0_unigene5361	ENSDARG00000001993	100002040	myhb	-2.88221087788976	8.30129988287815e-15	2.87565699883017e-17	-2.87786963796951	3.97027426599792e-20	1.22252842768939e-22	-3.03703505531657	1.92463529977834e-05	2.20317349849177e-07	-2.88723058023796	0	1	TRUE	TRUE	TRUE	TRUE	4	2.33110267789629e-49	SIGN	-2.92108653785345	PREVALENT_DEG
solea_v4.0_unigene547275	ENSDARG00000040298	322543	apoa4b.1	-1.51566025444798	2.57503319262085e-15	8.44297249105883e-18	-1.52027237671876	6.16596433148122e-18	2.33523978783279e-20	-1.51046779964451	2.51977849504857e-07	7.68707016508515e-10	-1.51501703007571	2.22044604925031e-16	1	TRUE	TRUE	TRUE	TRUE	4	2.92424160481361e-49	SIGN	-1.51535436522174	PREVALENT_DEG
solea_v4.0_unigene441447	NA	NA	NA	1.71300878486677	1.7010672703742e-16	4.65594052448889e-19	1.70436773314588	2.29389901701847e-17	9.51594648389654e-20	1.67974568639057	1.43433644461497e-07	3.61917019297555e-10	1.71967127726315	2.1094237467878e-15	0.999999999999998	TRUE	TRUE	TRUE	TRUE	4	3.85994162365048e-49	SIGN	1.70419837041659	PREVALENT_DEG
solea_v4.0_unigene24175	ENSDARG00000041060	327284	lgals9l3	-1.88036273702276	1.81942885047907e-14	6.66580963923593e-17	-1.88731911710934	1.74821212162408e-18	6.15567648459185e-21	-1.93822126813659	3.97780196498497e-07	1.30990513473161e-09	-1.8668966393067	0	1	TRUE	TRUE	TRUE	TRUE	4	4.57343848206992e-49	SIGN	-1.89319994039385	PREVALENT_DEG
solea_v4.0_unigene414223	NA	NA	NA	-1.38208353588539	9.09002339765914e-16	2.82492031232493e-18	-1.38803766729695	5.01703899127817e-18	1.88814833451764e-20	-1.38661050499725	1.92092394472914e-07	5.36723916814324e-10	-1.37613930454253	1.66533453693773e-15	0.999999999999998	TRUE	TRUE	TRUE	TRUE	4	4.7455852503272e-49	SIGN	-1.38321775318053	PREVALENT_DEG
solea_v4.0_unigene3037	ENSDARG00000023111	322691	plg	-2.30918827333654	2.14805634227883e-14	7.93103998189853e-17	-2.31200534970316	5.64007761687668e-20	1.77689620991297e-22	-2.30797237039511	2.12479241346352e-06	1.10861895325262e-08	-2.2942698516086	7.7715611723761e-16	0.999999999999999	TRUE	TRUE	TRUE	TRUE	4	6.45840495877313e-49	SIGN	-2.30585896126085	PREVALENT_DEG
solea_v4.0_unigene30971	NA	NA	NA	1.26530972668868	8.72147839394115e-17	2.30009908034315e-19	1.25868855670501	1.74311872749648e-15	9.069942628959e-18	1.25623024980678	1.33016177419311e-07	3.24253953622372e-10	1.27184743290698	0	1	TRUE	TRUE	TRUE	TRUE	4	7.22762938733946e-49	SIGN	1.26301899152686	PREVALENT_DEG
solea_v4.0_unigene429187	ENSDARG00000090722	796447	leg1.1	-1.38389794403969	2.63223397946413e-16	7.57984923093679e-19	-1.38984967415399	6.14985002510771e-17	2.67392407147438e-19	-1.3974485137097	1.07106184854505e-07	2.4277076170192e-10	-1.38181092685508	1.77635683940025e-15	0.999999999999998	TRUE	TRUE	TRUE	TRUE	4	9.83980395876691e-49	SIGN	-1.38825176468961	PREVALENT_DEG
solea_v4.0_unigene509636	ENSDARG00000021987	100321011	plecb	-1.7467602491247	1.95240015844489e-14	7.18080687801192e-17	-1.75430263551799	1.27860299479742e-18	4.4292143430429e-21	-1.76926007390656	4.17819186388061e-07	1.40567554296035e-09	-1.7304627197476	3.33066907387547e-16	1	TRUE	TRUE	TRUE	TRUE	4	1.10665875993086e-48	SIGN	-1.75019641957421	PREVALENT_DEG
solea_v4.0_unigene457007	ENSDARG00000016771	30255	tfa	-1.77892148157802	2.22363047777559e-16	6.21302921885179e-19	-1.78552307998177	2.92858194643103e-17	1.23158418514734e-19	-1.84277732884959	7.01776716870368e-08	1.41059641156871e-10	-1.77447987975339	8.65973959207622e-15	0.999999999999991	TRUE	TRUE	TRUE	TRUE	4	1.25673658752938e-48	SIGN	-1.79542544254069	PREVALENT_DEG
solea_v4.0_unigene414793	ENSDARG00000014916	393329	slc10a2	-2.74294379827043	3.31013368791433e-14	1.26463452751474e-16	-2.74038606459578	2.38654657469304e-20	7.21257731987975e-23	-2.90096926697412	1.35541471563276e-05	1.40279278603721e-07	-2.74125574138378	4.44089209850063e-16	1	TRUE	TRUE	TRUE	TRUE	4	1.50330655372045e-48	SIGN	-2.78138871780603	PREVALENT_DEG
solea_v4.0_unigene36709	ENSDARG00000012609	327588	hpxa	-1.28962734363505	3.23058176242932e-17	8.10546829827737e-20	-1.29693637069963	6.8190207820437e-14	4.44245380822543e-16	-1.31736001050878	1.97316733366918e-08	2.95350644402212e-11	-1.28445146070537	0	1	TRUE	TRUE	TRUE	TRUE	4	1.52514459195779e-48	SIGN	-1.29709379638721	PREVALENT_DEG
solea_v4.0_unigene22860	ENSDARG00000008029	565535	mep1a.2	-2.46438009451103	1.61879544573432e-14	5.86152197092602e-17	-2.46929295500632	6.78806833886648e-20	2.1579221639494e-22	-2.49106038007987	3.40930155522909e-06	2.02668465035429e-08	-2.43679586873552	1.33226762955019e-15	0.999999999999999	TRUE	TRUE	TRUE	TRUE	4	1.57606765640512e-48	SIGN	-2.46538232458318	PREVALENT_DEG
solea_v4.0_unigene49756	ENSDARG00000029952	571355	ampd2b	-1.83938331291077	1.79139760793316e-14	6.53757466543436e-17	-1.84194449740459	2.83093787787632e-18	1.0371657561359e-20	-1.81115818341513	9.24193367417483e-07	3.79788864393774e-09	-1.83916869645537	0	1	TRUE	TRUE	TRUE	TRUE	4	1.64148271819101e-48	SIGN	-1.83291367254646	PREVALENT_DEG
solea_v4.0_unigene508640	ENSDARG00000099783	493587	pcdh2ac	-2.4170635445263	5.00568824896705e-14	1.9480995779894e-16	-2.41531706129042	1.01583199096166e-19	3.31621038276531e-22	-2.39600200663976	4.80888205788707e-06	3.41395800996145e-08	-2.41946150099039	2.22044604925031e-16	1	TRUE	TRUE	TRUE	TRUE	4	1.71105054758417e-48	SIGN	-2.41196102836172	PREVALENT_DEG
solea_v4.0_unigene324088	ENSDARG00000053973	569489	fetub	-2.27753447624444	1.61234432607155e-14	5.81517811621288e-17	-2.28359013456727	2.02071448406987e-18	7.23041762418797e-21	-2.30259320751331	1.71735681189997e-06	8.47073982034257e-09	-2.2545562210582	0	1	TRUE	TRUE	TRUE	TRUE	4	1.95122460991221e-48	SIGN	-2.27956850984581	PREVALENT_DEG
solea_v4.0_unigene36932	ENSDARG00000101629	100148922	si	-1.83676821590473	1.3587344328736e-14	4.8423847895649e-17	-1.84007461683557	2.36420776772944e-17	9.84131647626442e-20	-1.87467919525911	2.35596859409366e-07	7.08657942284545e-10	-1.84025653824248	0	1	TRUE	TRUE	TRUE	TRUE	4	2.61989766551444e-48	SIGN	-1.84794464156047	PREVALENT_DEG
solea_v4.0_unigene570925	ENSDARG00000069293	567406	ahsg2	-2.64763817322689	5.11088204184731e-07	8.42244916515866e-09	-2.65382701371447	3.75213533688886e-25	6.90006070677229e-28	-2.79817831986786	1.28221457020658e-08	1.66058448079515e-11	-2.64283276151126	4.55191440096314e-15	0.999999999999995	TRUE	TRUE	TRUE	TRUE	4	3.46559894530443e-48	SIGN	-2.68561906708012	PREVALENT_DEG
solea_v4.0_unigene441446	NA	NA	NA	1.68823934654649	1.6474065693765e-15	5.30754810798725e-18	1.67911637167546	1.45193210579188e-16	6.54060764997199e-19	1.65975341334094	2.2604250155379e-07	6.63807311970132e-10	1.69472898914463	2.22044604925031e-16	1	TRUE	TRUE	TRUE	TRUE	4	3.71093526044388e-48	SIGN	1.68045953017688	PREVALENT_DEG
solea_v4.0_unigene27604	ENSDARG00000109273	566928	neb	-1.43445447291573	3.01874153270075e-15	9.94082930452575e-18	-1.43980796541022	1.50386717394655e-17	6.02421559957492e-20	-1.43282290730703	2.39556720485278e-07	7.23983930302772e-10	-1.4320979103599	1.11022302462516e-15	0.999999999999999	TRUE	TRUE	TRUE	TRUE	4	3.73163772413329e-48	SIGN	-1.43479581399822	PREVALENT_DEG
solea_v4.0_unigene413098	ENSDARG00000012694	321046	c3a.1	-1.83915819275287	4.86789476386002e-14	1.88753403628033e-16	-1.8473548291877	6.16596433148122e-18	2.33812298593546e-20	-1.89320240103573	4.17819186388061e-07	1.40447260480661e-09	-1.82069009216926	0	1	TRUE	TRUE	TRUE	TRUE	4	4.28819280730676e-48	SIGN	-1.85010137878639	PREVALENT_DEG
solea_v4.0_unigene546785	ENSDARG00000033999	30381	cyp26a1	4.49742533400224	1.97617319644308e-13	8.22607306496807e-16	4.43210549548909	9.38447770201695e-23	2.1137416275855e-25	4.44055392894777	0.00022497793068474	5.61578885540542e-06	4.53100904867496	4.21884749357559e-15	0.999999999999996	TRUE	TRUE	TRUE	TRUE	4	5.39027289994774e-48	SIGN	4.47527345177851	PREVALENT_DEG
solea_v4.0_unigene25160	ENSDARG00000040898	NA	NA	-1.93567495320964	3.51564698767128e-14	1.34816251309171e-16	-1.93580474976026	7.49150250839771e-18	2.90484216554168e-20	-1.98590011561616	6.82669963245428e-07	2.58867266669447e-09	-1.94781520424611	0	1	TRUE	TRUE	TRUE	TRUE	4	6.0939446524347e-48	SIGN	-1.95129875570804	PREVALENT_DEG
solea_v4.0_unigene414038	NA	NA	NA	-1.62925013414473	4.43335618037744e-16	1.31456076512303e-18	-1.63631031727998	8.70698506071895e-16	4.319482809389e-18	-1.689241618974	6.46262679265999e-08	1.27137266548879e-10	-1.62136173872771	1.11022302462516e-15	0.999999999999999	TRUE	TRUE	TRUE	TRUE	4	8.38747768347185e-48	SIGN	-1.64404095228161	PREVALENT_DEG
solea_v4.0_unigene224335	NA	NA	NA	-4.61675265801439	3.05915730447893e-12	1.53943452198361e-14	-4.5787705260845	5.19821875738008e-22	1.28940249726882e-24	-5.04684255100479	0.000198002759531412	4.71006656507076e-06	-4.39072910078337	0	1	TRUE	TRUE	TRUE	TRUE	4	1.05259500881589e-47	SIGN	-4.65827370897176	PREVALENT_DEG
solea_v4.0_unigene546489	ENSDARG00000007836	321453	ctsla	-2.01778285771507	6.90691634354478e-14	2.71755276104573e-16	-2.01864949959991	2.61002224278299e-19	8.78093814929558e-22	-2.00254431879641	1.32925806985893e-06	6.04483840287678e-09	-2.02006798176944	1.55431223447522e-15	0.999999999999998	TRUE	TRUE	TRUE	TRUE	4	1.11974982408719e-47	SIGN	-2.01476116447021	PREVALENT_DEG
solea_v4.0_unigene594567	ENSDARG00000016771	30255	tfa	-3.40837401734305	1.98915837788041e-13	8.30848213375948e-16	-3.39460892233236	9.47114586101905e-21	2.71383406236076e-23	-3.57653228706194	0.000179008715944272	4.09320266257929e-06	-3.41045073692261	0	1	TRUE	TRUE	TRUE	TRUE	4	1.12549903741607e-47	SIGN	-3.44749149091499	PREVALENT_DEG
solea_v4.0_unigene429288	ENSDARG00000100792	555481	zgc:154142	-2.66190223991403	2.87358820088575e-14	1.09375612937859e-16	-2.66495845546528	2.86877692098897e-18	1.05511838629063e-20	-2.73963332170323	8.24459715210485e-06	7.23993819595226e-08	-2.64107753010197	0	1	TRUE	TRUE	TRUE	TRUE	4	2.22929666638793e-47	SIGN	-2.67689288679613	PREVALENT_DEG
solea_v4.0_unigene52010	ENSDARG00000090286	322701	serpina1	-1.23673215327597	5.68469757756062e-16	1.70991502090621e-18	-1.24328565847499	8.5739289540526e-15	4.98683214525498e-17	-1.24801324959434	1.40989507550478e-07	3.53739997275533e-10	-1.23386505629921	0	1	TRUE	TRUE	TRUE	TRUE	4	2.25337041848322e-47	SIGN	-1.24047402941113	PREVALENT_DEG
solea_v4.0_unigene510364	ENSDARG00000009387	560765	robo4	-2.19420641343734	1.04179456310409e-13	4.14353485638994e-16	-2.19307092105205	3.28560572381667e-18	1.21310925823761e-20	-2.21125270553347	2.67441849743418e-06	1.48307691666462e-08	-2.20129546679665	0	1	TRUE	TRUE	TRUE	TRUE	4	2.98053517550822e-47	SIGN	-2.19995637670488	PREVALENT_DEG
solea_v4.0_unigene110988	NA	NA	NA	-1.88672610350279	1.19978418270733e-14	4.25879941686328e-17	-1.89177354225663	4.13222744659219e-17	1.76132748835471e-19	-1.95917673368954	2.01958395995735e-07	5.76847884917228e-10	-1.87727152924362	1.11022302462516e-15	0.999999999999999	TRUE	TRUE	TRUE	TRUE	4	3.25273826764936e-47	SIGN	-1.90373697717314	PREVALENT_DEG
solea_v4.0_unigene563297	ENSDARG00000053973	569489	fetub	-3.41979364384676	5.21694500555739e-06	1.16538644347785e-07	-3.45821798874787	6.43048321607103e-27	9.25869311773927e-30	-3.77375955847154	7.53029510327828e-06	6.29063256332479e-08	-3.39717279833325	6.66133814775094e-16	0.999999999999999	TRUE	TRUE	TRUE	TRUE	4	4.87346097249366e-47	SIGN	-3.51223599734986	PREVALENT_DEG
solea_v4.0_unigene183685	ENSDARG00000117188	494042	slc43a2b	-1.76510103469701	1.69549258880762e-13	6.96102334459423e-16	-1.76856319044987	1.27031299681567e-17	5.05242239424604e-20	-1.79440699698726	7.53173592482159e-07	2.93117965940054e-09	-1.76546006979947	0	1	TRUE	TRUE	TRUE	TRUE	4	5.20691324405932e-47	SIGN	-1.7733828229834	PREVALENT_DEG
solea_v4.0_unigene35922	ENSDARG00000045516	406280	itih2	-1.22991822944898	3.95202116865422e-16	1.16056959677078e-18	-1.23585241664059	3.86814788761782e-16	1.84176511727256e-18	-1.23102090950733	1.79033336594773e-07	4.84922363474467e-10	-1.22476949060939	7.88258347483861e-15	0.999999999999992	TRUE	TRUE	TRUE	TRUE	4	6.20917742067521e-47	SIGN	-1.23039026155157	PREVALENT_DEG
solea_v4.0_unigene280564	NA	NA	NA	-2.63277872705953	3.18344998073575e-06	6.60760559381772e-08	-2.65291462479435	9.06063442131916e-24	1.89871879445446e-26	-2.87630316554167	7.6075022130821e-08	1.56167006712069e-10	-2.62219716989612	0	1	TRUE	TRUE	TRUE	TRUE	4	6.99033103152479e-47	SIGN	-2.69604842182292	PREVALENT_DEG
solea_v4.0_unigene562999	NA	NA	NA	-1.93598041682765	1.10204233312112e-13	4.3988688668802e-16	-1.94484917573514	5.01703899127817e-18	1.88145837735383e-20	-2.00811148335196	6.76563510626965e-07	2.55587230307558e-09	-1.91163344094785	6.66133814775094e-16	0.999999999999999	TRUE	TRUE	TRUE	TRUE	4	7.14593584850511e-47	SIGN	-1.95014362921565	PREVALENT_DEG
solea_v4.0_unigene224424	ENSDARG00000070787	30415	jupa	-1.87270853027117	1.75425920919973e-13	7.22730386409764e-16	-1.87686824366166	1.12751792604388e-17	4.43626258180006e-20	-1.86629757853645	1.40163431946109e-06	6.49788930296565e-09	-1.86350272257659	1.11022302462516e-16	1	TRUE	TRUE	TRUE	TRUE	4	8.78024631186029e-47	SIGN	-1.86984426876147	PREVALENT_DEG
solea_v4.0_unigene546786	ENSDARG00000033999	30381	cyp26a1	3.63086744036062	1.67022877282238e-13	6.83349001824746e-16	3.59270346308012	1.56015700893284e-19	5.13765565751676e-22	3.65924897331283	0.000113156713968534	2.20708136811528e-06	3.66169256421837	0	1	TRUE	TRUE	TRUE	TRUE	4	9.32411829161862e-47	SIGN	3.63612811024298	PREVALENT_DEG
solea_v4.0_unigene572454	ENSDARG00000036481	407646	tcn2	-2.14266032670892	1.53209451053467e-13	6.20281178354118e-16	-2.14382647657346	4.05303459149981e-18	1.5080145241225e-20	-2.20110257314026	1.74256764963814e-06	8.64477308083015e-09	-2.14800411306739	3.33066907387547e-16	1	TRUE	TRUE	TRUE	TRUE	4	1.02402822900586e-46	SIGN	-2.15889837237251	PREVALENT_DEG
solea_v4.0_unigene429253	NA	NA	NA	1.22241805819393	2.1946822448641e-15	7.16459819344642e-18	1.21533195443177	6.36423539826239e-15	3.63810571178539e-17	1.21067557665251	2.32523223305869e-07	6.92783168029402e-10	1.22856187060403	0	1	TRUE	TRUE	TRUE	TRUE	4	1.02450520788195e-46	SIGN	1.21924686497056	PREVALENT_DEG
solea_v4.0_unigene671147	NA	NA	NA	-1.60347409068869	4.79722939800777e-14	1.85329470100374e-16	-1.61095407518691	8.9590851435691e-18	3.48667138648909e-20	-1.62220171396791	4.71159757802188e-07	1.62542996789829e-09	-1.58952226738117	1.88737914186277e-15	0.999999999999998	TRUE	TRUE	TRUE	TRUE	4	1.08434147790988e-46	SIGN	-1.60653803680617	PREVALENT_DEG
solea_v4.0_unigene323505	ENSDARG00000073781	794132	si:dkey-17e16.9	-1.92833488699318	2.76345224694713e-13	1.18183793420217e-15	-1.93133176282088	7.48987562384041e-18	2.8935340908661e-20	-1.91392453381557	1.75106099484103e-06	8.71187043393282e-09	-1.9235543852749	0	1	TRUE	TRUE	TRUE	TRUE	4	1.14014702589363e-46	SIGN	-1.92428639222613	PREVALENT_DEG
solea_v4.0_unigene52238	ENSDARG00000001431	323320	actn3b	-2.30732438074798	1.14201783610575e-13	4.57471363325706e-16	-2.31153821227596	1.59119934807921e-17	6.41941916385951e-20	-2.42561800194178	2.03077348683364e-06	1.03350934424304e-08	-2.29706601471216	0	1	TRUE	TRUE	TRUE	TRUE	4	1.16036637139261e-46	SIGN	-2.33538665241947	PREVALENT_DEG
solea_v4.0_unigene69957	NA	NA	NA	-2.0080409930982	1.04179456310409e-13	4.14226762032971e-16	-2.01054313510539	1.71179401140415e-17	6.93034012714232e-20	-1.98401413005937	2.08355126208603e-06	1.0841309954117e-08	-2.00292391512346	0	1	TRUE	TRUE	TRUE	TRUE	4	1.16815121715983e-46	SIGN	-2.0013805433466	PREVALENT_DEG
solea_v4.0_unigene51404	NA	NA	NA	-1.52851153238817	4.87413238868545e-15	1.63981188876342e-17	-1.53569846376035	8.60336628406416e-15	5.01621829586338e-17	-1.59048517797957	8.93982462180223e-08	1.84791379677443e-10	-1.5203947973419	1.11022302462516e-16	1	TRUE	TRUE	TRUE	TRUE	4	1.17830861898161e-46	SIGN	-1.5437724928675	PREVALENT_DEG
solea_v4.0_unigene457316	NA	NA	NA	-1.33255545719664	4.24826711915368e-15	1.4231949207406e-17	-1.33787104039569	1.18140314898093e-15	5.94507771554809e-18	-1.33004864331505	2.09114209012169e-07	6.0515174245125e-10	-1.32772982874714	4.44089209850063e-16	1	TRUE	TRUE	TRUE	TRUE	4	1.31577397615192e-46	SIGN	-1.33205124241363	PREVALENT_DEG
solea_v4.0_unigene92991	ENSDARG00000055036	553614	itih3a	-1.98182700029432	3.94443428989164e-13	1.74619502548694e-15	-1.98454677852358	6.82236656074167e-18	2.60648092358837e-20	-1.96498183127546	2.06423908701666e-06	1.05776517005202e-08	-1.97655060404401	0	1	TRUE	TRUE	TRUE	TRUE	4	1.72879396336671e-46	SIGN	-1.97697655353434	PREVALENT_DEG
solea_v4.0_unigene71158	ENSDARG00000087306	NA	NA	-1.37974468018723	1.25477316080956e-15	3.97102756599934e-18	-1.38546843709123	1.45955913137593e-15	7.46489887391498e-18	-1.40060279999873	1.40038446207776e-07	3.49357474002977e-10	-1.37744353357656	2.77555756156289e-15	0.999999999999997	TRUE	TRUE	TRUE	TRUE	4	1.9882243090245e-46	SIGN	-1.38581486271344	PREVALENT_DEG
solea_v4.0_unigene20235	NA	NA	NA	1.63564501690808	2.44689007843683e-14	9.13903747149527e-17	1.62946633810022	1.06399977766341e-15	5.32394254946478e-18	1.60428552206162	3.65552618411031e-07	1.19335618429786e-09	1.64142300693372	0	1	TRUE	TRUE	TRUE	TRUE	4	2.92184943009286e-46	SIGN	1.62770497100091	PREVALENT_DEG
solea_v4.0_unigene571353	NA	NA	NA	-1.71002024309381	3.84979547623024e-15	1.27872832577072e-17	-1.71506084349935	3.97680938715847e-15	2.20530713862782e-17	-1.77173700974832	6.48232349162765e-08	1.28448846059224e-10	-1.70336358733346	1.11022302462516e-15	0.999999999999999	TRUE	TRUE	TRUE	TRUE	4	3.04364421568232e-46	SIGN	-1.72504542091874	PREVALENT_DEG
solea_v4.0_unigene546537	NA	NA	NA	-1.45005040858782	8.65302425677094e-15	3.00983337893042e-17	-1.45668213294056	5.85649832834828e-15	3.32281224651112e-17	-1.44803115720892	2.2793409871338e-07	6.74133445584055e-10	-1.44505483143877	1.11022302462516e-16	1	TRUE	TRUE	TRUE	TRUE	4	3.52885793823234e-46	SIGN	-1.44995463254402	PREVALENT_DEG
solea_v4.0_unigene414037	NA	NA	NA	-1.58288826378279	8.08181340942788e-16	2.50007628135635e-18	-1.58996778885396	1.72399149389641e-15	8.94584170294654e-18	-1.64294303534519	6.9297879546129e-08	1.38303346302932e-10	-1.57491633904299	1.43218770176645e-14	0.999999999999986	TRUE	TRUE	TRUE	TRUE	4	3.79788087173132e-46	SIGN	-1.59767885675623	PREVALENT_DEG
solea_v4.0_unigene20367	ENSDARG00000076294	796269	klb	-2.27570633792841	2.74913344368717e-13	1.17179520394375e-15	-2.27191758039899	2.16743323263425e-18	7.78629718058721e-21	-2.30084428888656	3.49550756292136e-06	2.13274396551626e-08	-2.29503414203486	6.66133814775094e-16	0.999999999999999	TRUE	TRUE	TRUE	TRUE	4	3.8102544371729e-46	SIGN	-2.28587558731221	PREVALENT_DEG
solea_v4.0_unigene70270	NA	NA	NA	-2.2135168408121	2.69228297493774e-13	1.13988715794678e-15	-2.20911174758185	1.58950329387517e-18	5.55152402063375e-21	-2.22875325654543	3.23018178684011e-06	1.89288605723253e-08	-2.23510145031422	1.11022302462516e-15	0.999999999999999	TRUE	TRUE	TRUE	TRUE	4	4.20384785503008e-46	SIGN	-2.2216208238134	PREVALENT_DEG
solea_v4.0_unigene323508	ENSDARG00000073781	794132	si:dkey-17e16.9	-2.103430527299	1.50168645459174e-13	6.05829484303846e-16	-2.10423053627971	2.07366826874129e-17	8.54322474862055e-20	-2.05150435298697	4.84508505421978e-06	3.44656646241613e-08	-2.10415382573925	0	1	TRUE	TRUE	TRUE	TRUE	4	4.57816322266486e-46	SIGN	-2.09082981057623	PREVALENT_DEG
solea_v4.0_unigene413847	ENSDARG00000002587	553166	dpysl3	-1.9839478192692	6.95278073365506e-13	3.1518849764816e-15	-1.98942100934035	1.17963050315643e-17	4.65811782765483e-20	-1.99343832540524	1.84636894773753e-06	9.29133030950772e-09	-1.96704330155465	0	1	TRUE	TRUE	TRUE	TRUE	4	4.59466187569606e-46	SIGN	-1.98346261389236	PREVALENT_DEG
solea_v4.0_unigene688950	ENSDARG00000045180	322509	acta2	-1.47783645100932	2.17218435171714e-13	9.13489171119e-16	-1.48290132113256	1.14619093231728e-16	5.1142977963065e-19	-1.47808005435021	6.57186731325132e-07	2.46393497089738e-09	-1.47321562549749	0	1	TRUE	TRUE	TRUE	TRUE	4	4.95470102727455e-46	SIGN	-1.47800836299739	PREVALENT_DEG
solea_v4.0_unigene41999	ENSDARG00000033999	30381	cyp26a1	6.75584752017607	3.20479688922934e-08	3.81936790699055e-10	6.4802771295571	1.51213313240722e-24	2.97477294109877e-27	6.36822530237826	9.15974984588919e-06	8.37121919707442e-08	6.1594420815779	4.55191440096314e-15	0.999999999999995	TRUE	TRUE	TRUE	TRUE	4	5.49611800576833e-46	SIGN	6.44094800842233	PREVALENT_DEG
solea_v4.0_unigene51411	ENSDARG00000089429	561081	si:dkey-205h13.2	-1.34063558040138	1.69355689132779e-14	6.15636949433463e-17	-1.34657808985055	3.66196324709472e-15	2.00983043013553e-17	-1.33617583940787	3.0741860685776e-07	9.64134309013902e-10	-1.33359117939661	0	1	TRUE	TRUE	TRUE	TRUE	4	5.75079053679533e-46	SIGN	-1.3392451722641	PREVALENT_DEG
solea_v4.0_unigene50624	ENSDARG00000003902	436641	ctsl.1	-3.18913008190772	6.03457089154671e-06	1.38244218263038e-07	-3.20865823893023	1.19619101788924e-25	2.01218195972702e-28	-3.45330163620685	3.44432502522293e-06	2.07270672507841e-08	-3.17754358841994	8.88178419700125e-16	0.999999999999999	TRUE	TRUE	TRUE	TRUE	4	5.99315719297997e-46	SIGN	-3.25715838636619	PREVALENT_DEG
solea_v4.0_unigene533936	ENSDARG00000040295	30314	apoeb	-1.43202738933096	1.0666096989481e-14	3.75566795404262e-17	-1.43802501529152	9.79921118161993e-16	4.8892682807307e-18	-1.44049521797751	1.99809745708606e-07	5.61135312547691e-10	-1.4254604335217	1.11022302462516e-15	0.999999999999999	TRUE	TRUE	TRUE	TRUE	4	6.28474956945149e-46	SIGN	-1.43400201403042	PREVALENT_DEG
solea_v4.0_unigene584075	NA	NA	NA	-2.10710071555278	3.15469938641648e-13	1.37164753500745e-15	-2.11199039505408	1.57545416085966e-17	6.33343892003226e-20	-2.11637599270427	2.84119390067287e-06	1.59581227813354e-08	-2.09023775083321	2.22044604925031e-16	1	TRUE	TRUE	TRUE	TRUE	4	8.43376132691326e-46	SIGN	-2.10642621353609	PREVALENT_DEG
solea_v4.0_unigene5457	ENSDARG00000100370	NA	NA	-2.09585904417402	5.5670999053036e-13	2.51578187543657e-15	-2.09480812353232	1.93880062843274e-17	7.95995011958474e-20	-2.09859899733524	3.23018178684011e-06	1.89718152503011e-08	-2.11097442764531	0	1	TRUE	TRUE	TRUE	TRUE	4	1.03555655855645e-45	SIGN	-2.10006014817172	PREVALENT_DEG
solea_v4.0_unigene510952	ENSDARG00000093068	563665	c3b.1	-2.84892197072542	5.49892702867954e-13	2.47713540095617e-15	-2.85025043717926	2.37433585549109e-18	8.59727016158318e-21	-2.90814004673333	2.67596236203027e-05	3.47904099072191e-07	-2.8049685474099	0	1	TRUE	TRUE	TRUE	TRUE	4	1.03767525710923e-45	SIGN	-2.85307025051198	PREVALENT_DEG
solea_v4.0_unigene37102	ENSDARG00000045516	406280	itih2	-1.17643963667049	1.20951886599525e-15	3.79332483490555e-18	-1.18252506535004	5.57387095522012e-15	3.13861981426691e-17	-1.17957581635309	2.2793409871338e-07	6.7586093021017e-10	-1.1702863530193	2.55351295663786e-15	0.999999999999997	TRUE	TRUE	TRUE	TRUE	4	1.04939687857132e-45	SIGN	-1.17720671784823	PREVALENT_DEG
solea_v4.0_unigene51609	ENSDARG00000055705	327320	f5	-2.40827578040149	3.13127143500907e-13	1.35699737161823e-15	-2.40925764825928	1.29807983980103e-17	5.18136447431558e-20	-2.38128162630211	9.1472988369013e-06	8.34559966872446e-08	-2.39523215465005	0	1	TRUE	TRUE	TRUE	TRUE	4	1.10251376857688e-45	SIGN	-2.39851180240323	PREVALENT_DEG
solea_v4.0_unigene280340	NA	NA	NA	-1.85205396594682	3.07401739357174e-13	1.3278030310946e-15	-1.85766285732362	2.04222076017596e-16	9.3452823176211e-19	-1.92141688963553	7.60941848999747e-07	2.97225960292426e-09	-1.84648097068782	0	1	TRUE	TRUE	TRUE	TRUE	4	1.40746095308377e-45	SIGN	-1.86940367089845	PREVALENT_DEG
solea_v4.0_unigene508573	ENSDARG00000073781	794132	si:dkey-17e16.9	-2.64140297195677	3.97171739821626e-13	1.77217817420552e-15	-2.64058226385398	7.0449457461879e-18	2.71160311266285e-20	-2.65048919725275	2.3169883967129e-05	2.85709494662236e-07	-2.63181942282616	0	1	TRUE	TRUE	TRUE	TRUE	4	1.89515347703201e-45	SIGN	-2.64107346397241	PREVALENT_DEG
solea_v4.0_unigene2234	ENSDARG00000002968	562916	a1cf	-2.35398996362643	9.20265979933908e-13	4.18493538802128e-15	-2.35436152359952	1.03156868291279e-17	4.02933539257149e-20	-2.34220407801817	8.13990466787582e-06	7.07837977904467e-08	-2.34590469797627	1.11022302462516e-16	1	TRUE	TRUE	TRUE	TRUE	4	2.24869176709448e-45	SIGN	-2.3491150658051	PREVALENT_DEG
solea_v4.0_unigene324102	ENSDARG00000090722	796447	leg1.1	-2.23816695198569	1.05556725305123e-12	4.845364878293e-15	-2.23777563139315	3.1652514188279e-17	1.33562527794529e-19	-2.348572890761	3.04920207631916e-06	1.74741865011163e-08	-2.24524805209703	0	1	TRUE	TRUE	TRUE	TRUE	4	2.94360148648276e-45	SIGN	-2.26744088155922	PREVALENT_DEG
solea_v4.0_unigene2777	ENSDARG00000036481	407646	tcn2	-1.66476524720318	3.9098089672718e-13	1.72226003718849e-15	-1.67105383691895	4.18987441490031e-16	2.00092365996408e-18	-1.69816784810214	7.6325590429406e-07	2.99217901694797e-09	-1.65920984971711	1.11022302462516e-16	1	TRUE	TRUE	TRUE	TRUE	4	3.59354839997763e-45	SIGN	-1.67329919548535	PREVALENT_DEG
solea_v4.0_unigene47194	ENSDARG00000036863	559562	myo1d	-1.78082767169666	2.31402082718924e-13	9.76435771294996e-16	-1.78423172158215	9.81344391652848e-17	4.36476378792964e-19	-1.81709077858193	6.2609918096224e-07	2.29874733084015e-09	-1.777632982778	9.99200722162641e-16	0.999999999999999	TRUE	TRUE	TRUE	TRUE	4	3.6754527989063e-45	SIGN	-1.78994578865968	PREVALENT_DEG
solea_v4.0_unigene461986	ENSDARG00000112155	NA	NA	-1.60734763156944	3.42265625719846e-13	1.49791222979975e-15	-1.61191375309279	5.42189954365467e-17	2.32649792244976e-19	-1.61185303303166	8.805151677184e-07	3.53973423756328e-09	-1.60425344005637	8.88178419700125e-16	0.999999999999999	TRUE	TRUE	TRUE	TRUE	4	3.75264913962623e-45	SIGN	-1.60884196443756	PREVALENT_DEG
solea_v4.0_unigene70530	ENSDARG00000053457	336812	rpl23	2.43002254697978	1.95900761101592e-13	8.10207131944809e-16	2.41422526697638	1.3060043561071e-16	5.86462011994266e-19	2.33469832301187	5.42648494418073e-06	4.03806971098583e-08	2.44258050681584	0	1	TRUE	TRUE	TRUE	TRUE	4	3.979401351005e-45	SIGN	2.40538166094597	PREVALENT_DEG
solea_v4.0_unigene429792	ENSDARG00000006526	334613	fn1b	-1.4125721481338	4.12708119400239e-13	1.84738480771619e-15	-1.41731910535982	4.56310033843339e-16	2.20131769291604e-18	-1.40485840440855	7.8670691898001e-07	3.11775850311403e-09	-1.40890033859246	0	1	TRUE	TRUE	TRUE	TRUE	4	4.23938289627026e-45	SIGN	-1.41091249912366	PREVALENT_DEG
solea_v4.0_unigene49951	ENSDARG00000112049	573644	cldn15a	-1.9864231534666	1.03574176400703e-12	4.73959494563291e-15	-1.98826085046615	7.50076740014528e-17	3.28268174694161e-19	-2.02892775262143	2.04681861464628e-06	1.04459295210607e-08	-1.98774140870796	0	1	TRUE	TRUE	TRUE	TRUE	4	4.54177938819794e-45	SIGN	-1.99783829131553	PREVALENT_DEG
solea_v4.0_unigene69427	ENSDARG00000075931	447860	acsl5	-2.23748215731671	2.06226230111892e-12	1.01131640472274e-14	-2.23811742574748	1.20154204403985e-17	4.76177065979186e-20	-2.22495152222069	6.4502359088521e-06	5.04815463585534e-08	-2.23295517636826	0	1	TRUE	TRUE	TRUE	TRUE	4	4.56446928855443e-45	SIGN	-2.23337657041328	PREVALENT_DEG
solea_v4.0_unigene5258	ENSDARG00000056045	568219	si:ch73-139e5.4	-2.28087195092155	1.29023476534563e-12	6.10648831178009e-15	-2.28568437654505	3.24012715156996e-17	1.37183920285151e-19	-2.37954885543972	4.0781287665318e-06	2.67425904174692e-08	-2.2618399268475	0	1	TRUE	TRUE	TRUE	TRUE	4	4.86066471664615e-45	SIGN	-2.30198627743845	PREVALENT_DEG
solea_v4.0_unigene29541	ENSDARG00000014916	393329	slc10a2	-3.10006621844873	3.34704672911084e-13	1.46005060601573e-15	-3.09459615902388	3.63634504059743e-18	1.34779282453574e-20	-3.19316237466921	0.00014678055522148	3.10309008658059e-06	-3.09367501934591	0	1	TRUE	TRUE	TRUE	TRUE	4	5.08711891221947e-45	SIGN	-3.12037494287193	PREVALENT_DEG
solea_v4.0_unigene31063	ENSDARG00000020866	570354	apoa4b.2	-1.23931874537663	1.2719262153668e-15	4.04344451768826e-18	-1.24534661766492	4.37077281722274e-13	3.16524005124758e-15	-1.23452303778756	1.07855746967923e-07	2.46007291938012e-10	-1.23383795677568	3.33066907387547e-16	1	TRUE	TRUE	TRUE	TRUE	4	5.12133903910151e-45	SIGN	-1.2382565894012	PREVALENT_DEG
solea_v4.0_unigene536430	NA	NA	NA	-4.1439867560104	1.95900761101592e-13	8.1266923476882e-16	-4.11973278025163	6.93083506244157e-19	2.36139245584127e-21	-3.97834378139986	0.00142933713628009	6.89320797746982e-05	-4.09811193930878	0	1	TRUE	TRUE	TRUE	TRUE	4	5.51439881750897e-45	SIGN	-4.08504381424267	PREVALENT_DEG
solea_v4.0_unigene325546	NA	NA	NA	-1.38767397487817	8.03770760445755e-14	3.17392513889882e-16	-1.39246061380792	7.25410401090688e-16	3.57803499426039e-18	-1.39041744629154	4.64324491818211e-07	1.59091869168236e-09	-1.38542562814188	9.99200722162641e-16	0.999999999999999	TRUE	TRUE	TRUE	TRUE	4	6.88255697979281e-45	SIGN	-1.38899441577988	PREVALENT_DEG
solea_v4.0_unigene74406	ENSDARG00000020574	260440	atp2a1	-1.64366428808889	2.80541832063334e-14	1.05981047922654e-16	-1.64987438854135	5.32369824535649e-14	3.37721063919661e-16	-1.6822104749043	1.66929676816203e-07	4.42620172888946e-10	-1.6386906204083	0	1	TRUE	TRUE	TRUE	TRUE	4	7.03808839315748e-45	SIGN	-1.65360994298571	PREVALENT_DEG
solea_v4.0_unigene16771	ENSDARG00000044803	450050	dhrs3b	2.49347480209987	2.01781972146855e-13	8.45696239538907e-16	2.48071335171482	1.04354115712278e-17	4.09097648127909e-20	2.46952258025722	4.46339698094051e-06	3.08808632108367e-08	2.494716822724	2.99760216648792e-15	0.999999999999997	TRUE	TRUE	TRUE	TRUE	4	7.16030097318223e-45	SIGN	2.48460688919898	PREVALENT_DEG
solea_v4.0_unigene509214	ENSDARG00000029381	447920	aldh3a2b	-1.65673839758955	3.94443428989164e-13	1.74875843096924e-15	-1.65889699966178	8.91696219999786e-17	3.94060882990154e-19	-1.65049055864189	1.06767470374538e-06	4.54405591895286e-09	-1.66104941623493	7.7715611723761e-16	0.999999999999999	TRUE	TRUE	TRUE	TRUE	4	7.41053285727865e-45	SIGN	-1.65679384303204	PREVALENT_DEG
solea_v4.0_unigene324590	ENSDARG00000010312	84702	cp	-1.42969455593287	5.91269926119851e-14	2.30951644746592e-16	-1.43449170932814	1.45955913137593e-15	7.46966026349944e-18	-1.44601447744629	3.38422144099988e-07	1.08549042627726e-09	-1.42764009707337	1.11022302462516e-15	0.999999999999999	TRUE	TRUE	TRUE	TRUE	4	8.21077960821343e-45	SIGN	-1.43446020994517	PREVALENT_DEG
solea_v4.0_unigene66271	ENSDARG00000103551	563001	rnf213b	-1.11894245489386	4.34081829201029e-16	1.28093372077056e-18	-1.1251129618199	5.58658104868779e-13	4.12534781208342e-15	-1.12264094646869	1.80907209411767e-07	4.9257679474322e-10	-1.11280765409279	8.88178419700125e-16	0.999999999999999	TRUE	TRUE	TRUE	TRUE	4	9.81969142546534e-45	SIGN	-1.11987600431881	PREVALENT_DEG
solea_v4.0_unigene509408	ENSDARG00000014916	393329	slc10a2	-4.27227727951992	3.10703667047037e-12	1.57328301434157e-14	-4.23264648920212	1.01765425093904e-20	2.94497081799373e-23	-4.08381318528621	0.00063473233930404	2.24040210999145e-05	-4.28655429406728	2.1094237467878e-15	0.999999999999998	TRUE	TRUE	TRUE	TRUE	4	1.06459199775758e-44	SIGN	-4.21882281201888	PREVALENT_DEG
solea_v4.0_unigene323504	ENSDARG00000016789	767741	zgc:152891	-1.91588060708311	1.11859696443036e-12	5.15063607673784e-15	-1.91658243842573	5.53601259610136e-17	2.38335491250301e-19	-1.88858639604865	3.23018178684011e-06	1.89652449788572e-08	-1.92004933577515	2.22044604925031e-16	1	TRUE	TRUE	TRUE	TRUE	4	1.11551372892518e-44	SIGN	-1.91027469433316	PREVALENT_DEG
solea_v4.0_unigene51439	ENSDARG00000009830	794178	hdlbpa	-1.39036307067696	1.47719524240303e-13	5.93843100812076e-16	-1.39612358668725	2.69426969246667e-15	1.45183603773793e-17	-1.40508276267639	4.07121740320229e-07	1.35227469770504e-09	-1.38173867780097	4.44089209850063e-16	1	TRUE	TRUE	TRUE	TRUE	4	1.78449931791548e-44	SIGN	-1.39332702446039	PREVALENT_DEG
solea_v4.0_unigene96321	ENSDARG00000044528	793301	slc15a1b	-2.52204560904913	1.68939717170912e-06	3.23439071905878e-08	-2.51122380478816	7.11734730767097e-23	1.59295137039451e-25	-2.63235567945914	1.68548329423418e-07	4.4931484293464e-10	-2.52227948886438	4.10782519111308e-15	0.999999999999996	TRUE	TRUE	TRUE	TRUE	4	2.05666981053149e-44	SIGN	-2.5469761455402	PREVALENT_DEG
solea_v4.0_unigene534073	ENSDARG00000053973	569489	fetub	-1.54744176616297	5.17290374195764e-13	2.32289541928017e-15	-1.55142689679126	1.37447684549137e-15	6.97544843751678e-18	-1.52796330394957	1.0622311845975e-06	4.49738640909874e-09	-1.5445354632081	0	1	TRUE	TRUE	TRUE	TRUE	4	2.07108249086034e-44	SIGN	-1.54284185752798	PREVALENT_DEG
solea_v4.0_unigene588574	NA	NA	NA	1.38941360691968	6.46925275658963e-14	2.53613005083844e-16	1.38159060532742	5.38047917313404e-14	3.42090111081967e-16	1.38614851146412	2.82107953395172e-07	8.72689540496554e-10	1.39645737917778	1.11022302462516e-16	1	TRUE	TRUE	TRUE	TRUE	4	2.67420085851899e-44	SIGN	1.38840252572225	PREVALENT_DEG
solea_v4.0_unigene3181	ENSDARG00000077157	100006620	synpo2b	-2.6333539072574	1.17341101092565e-12	5.4532130575606e-15	-2.62596720153845	2.19580232702845e-17	9.07770249812184e-20	-2.67167518949092	4.36003225749077e-05	6.4019405046694e-07	-2.66020199153776	0	1	TRUE	TRUE	TRUE	TRUE	4	3.04855877947425e-44	SIGN	-2.64779957245613	PREVALENT_DEG
solea_v4.0_unigene547274	ENSDARG00000040298	322543	apoa4b.1	-1.60176192952933	3.95228451416103e-13	1.75787302334812e-15	-1.60538034300523	2.29002713363503e-16	1.06424822598651e-18	-1.61092181648044	7.42748487866071e-07	2.86943092050672e-09	-1.60258843148169	1.88737914186277e-15	0.999999999999998	TRUE	TRUE	TRUE	TRUE	4	3.09987637631654e-44	SIGN	-1.60516313012417	PREVALENT_DEG
solea_v4.0_unigene19819	NA	NA	NA	-2.29341396214577	3.30648476365512e-12	1.68746300021174e-14	-2.29876560800379	8.98893871455098e-17	3.98523114019695e-19	-2.39543002072531	5.58038769127603e-06	4.19237086346364e-08	-2.26860956701569	0	1	TRUE	TRUE	TRUE	TRUE	4	4.45477283455603e-44	SIGN	-2.31405478947264	PREVALENT_DEG
solea_v4.0_unigene323656	ENSDARG00000069710	557188	vwa10.2	-1.49617154021341	3.83042927349587e-13	1.68183300484223e-15	-1.50187667064806	1.1353434078213e-14	6.73294830435167e-17	-1.53481077270377	3.92713209123573e-07	1.28762100271457e-09	-1.48723489128156	1.11022302462516e-16	1	TRUE	TRUE	TRUE	TRUE	4	4.58352539164752e-44	SIGN	-1.5050234687117	PREVALENT_DEG
solea_v4.0_unigene93394	NA	NA	NA	-2.30584541779546	3.10703667047037e-12	1.56901565807906e-14	-2.30322692368919	3.3879549195414e-17	1.43925780638555e-19	-2.33266763194325	8.83716426882866e-06	7.9744611138857e-08	-2.316897972269	2.22044604925031e-16	1	TRUE	TRUE	TRUE	TRUE	4	4.98185160214765e-44	SIGN	-2.31465948642422	PREVALENT_DEG
solea_v4.0_unigene323506	ENSDARG00000073781	794132	si:dkey-17e16.9	-1.800019727132	2.22589444594876e-12	1.09790653803141e-14	-1.80430675441272	3.71951097657021e-16	1.76569133146758e-18	-1.77899963211688	3.10658603390716e-06	1.79358975841421e-08	-1.79199207097038	0	1	TRUE	TRUE	TRUE	TRUE	4	6.82813741172787e-44	SIGN	-1.793829546158	PREVALENT_DEG
solea_v4.0_unigene5664	ENSDARG00000090618	100148465	malrd1	-1.97477110001072	4.36928138828293e-12	2.2734614054902e-14	-1.97373524773768	1.95782569388129e-16	8.87535739656514e-19	-1.96266399487132	4.36529197539896e-06	2.96835871623611e-08	-1.98351630908069	0	1	TRUE	TRUE	TRUE	TRUE	4	9.81549041907031e-44	SIGN	-1.9736716629251	PREVALENT_DEG
solea_v4.0_unigene95180	ENSDARG00000111464	557817	enpp7.2	-1.90875093902106	2.64643366073231e-12	1.32419771756435e-14	-1.9144175891158	7.51382532544844e-17	3.29910788652295e-19	-1.93213613041425	2.14458240381221e-06	1.12200168529264e-08	-1.89310737968966	1.11022302462516e-15	0.999999999999999	TRUE	TRUE	TRUE	TRUE	4	1.11696545931974e-43	SIGN	-1.91210300956019	PREVALENT_DEG
solea_v4.0_unigene47209	ENSDARG00000092834	NA	NA	-1.78447108154946	2.53590700258826e-12	1.26166326039702e-14	-1.78582163358337	6.21634488350667e-17	2.71169746016e-19	-1.78314723592579	2.07779983009945e-06	1.06929027009452e-08	-1.78845722430749	1.66533453693773e-15	0.999999999999998	TRUE	TRUE	TRUE	TRUE	4	1.28201828579332e-43	SIGN	-1.78547429384153	PREVALENT_DEG
solea_v4.0_unigene572764	ENSDARG00000100792	555481	zgc:154142	-2.42647133455309	1.64454500868307e-12	7.87716147170998e-15	-2.42503558050675	4.55555969053558e-17	1.94826353874761e-19	-2.37679832417805	1.67979201779543e-05	1.83908346591049e-07	-2.42132506672291	4.44089209850063e-16	1	TRUE	TRUE	TRUE	TRUE	4	1.31265885115848e-43	SIGN	-2.4124075764902	PREVALENT_DEG
solea_v4.0_unigene69841	NA	NA	NA	-1.65535922885121	1.12271579419029e-12	5.18560639387657e-15	-1.66074226174077	2.45945854909141e-16	1.15000057607057e-18	-1.64686988042858	1.578241415222e-06	7.71706685038983e-09	-1.648080865524	1.4432899320127e-15	0.999999999999999	TRUE	TRUE	TRUE	TRUE	4	1.47265514148213e-43	SIGN	-1.65276305913614	PREVALENT_DEG
solea_v4.0_unigene40383	ENSDARG00000040295	30314	apoeb	-1.18367423960253	2.33007424435184e-14	8.63630186935448e-17	-1.19021015169939	1.78467275257273e-12	1.43490253813511e-14	-1.19865489664652	1.87688179340252e-07	5.21742529670827e-10	-1.17836734499338	0	1	TRUE	TRUE	TRUE	TRUE	4	2.01144478324687e-43	SIGN	-1.18772665823545	PREVALENT_DEG
solea_v4.0_unigene231056	ENSDARG00000044803	450050	dhrs3b	2.95036898749876	1.19113528373989e-12	5.60350464210189e-15	2.93018417042158	2.08037943247279e-16	9.54955490186805e-19	3.03850558495712	3.41440019595398e-05	4.70003000342084e-07	2.96078682114667	0	1	TRUE	TRUE	TRUE	TRUE	4	2.17580016791421e-43	SIGN	2.96996139100603	PREVALENT_DEG
solea_v4.0_unigene69980	ENSDARG00000075931	447860	acsl5	-1.33179551274399	1.26918911019351e-12	5.98878935214193e-15	-1.33636623369055	8.84725956778226e-15	5.17103327648789e-17	-1.33202199888404	8.86867441987062e-07	3.59055644529175e-09	-1.33188220922247	1.11022302462516e-16	1	TRUE	TRUE	TRUE	TRUE	4	2.54971052517994e-43	SIGN	-1.33301648863526	PREVALENT_DEG
solea_v4.0_unigene584147	ENSDARG00000005513	195823	naca	-2.08719005324542	5.93467068166394e-12	3.1218188423533e-14	-2.09251139240527	2.00297515632971e-16	9.1085857739234e-19	-2.10477440355666	4.2667340907681e-06	2.889175305233e-08	-2.06671407094808	2.22044604925031e-16	1	TRUE	TRUE	TRUE	TRUE	4	2.59584846501457e-43	SIGN	-2.08779748003886	PREVALENT_DEG
solea_v4.0_unigene563016	ENSDARG00000055036	553614	itih3a	-1.99506119604229	8.50253374501752e-12	4.64228548831286e-14	-1.99517069886436	2.88048315382732e-16	1.35918333226442e-18	-2.01130772749596	4.21320921687299e-06	2.81088828405166e-08	-2.00080157057562	0	1	TRUE	TRUE	TRUE	TRUE	4	2.63941858161282e-43	SIGN	-2.00058529824456	PREVALENT_DEG
solea_v4.0_unigene30215	NA	NA	NA	1.38694894710357	1.5915298660312e-13	6.48881709649487e-16	1.38021572678065	1.28700615137014e-13	8.75152440844441e-16	1.35492918862189	5.55258599921522e-07	2.01054462536447e-09	1.39294334882386	0	1	TRUE	TRUE	TRUE	TRUE	4	2.90157397974661e-43	SIGN	1.37875930283249	PREVALENT_DEG
solea_v4.0_unigene323502	ENSDARG00000073781	794132	si:dkey-17e16.9	-1.8086808792075	4.16007359598345e-12	2.13495252117529e-14	-1.81148597144412	4.49652931368078e-16	2.16019042411818e-18	-1.78816446976047	3.39617316376289e-06	2.01403894070446e-08	-1.80563679351253	2.22044604925031e-16	1	TRUE	TRUE	TRUE	TRUE	4	3.23179617422792e-43	SIGN	-1.80349202848115	PREVALENT_DEG
solea_v4.0_unigene22416	ENSDARG00000010267	405829	dpydb	-1.74667275363705	3.10703667047037e-12	1.57681623807871e-14	-1.75341311402707	5.43741981786576e-15	3.05403348383291e-17	-1.82743587988666	8.4451061612636e-07	3.38295436978256e-09	-1.73747359019597	0	1	TRUE	TRUE	TRUE	TRUE	4	3.61768765592389e-43	SIGN	-1.76624883443669	PREVALENT_DEG
solea_v4.0_unigene413111	ENSDARG00000111386	NA	NA	-2.4657154810384	5.36210631484779e-12	2.81298842998231e-14	-2.45694130214157	2.3896368122101e-16	1.11394656667717e-18	-2.54465096406813	1.15722420861667e-05	1.13729182791381e-07	-2.49885669669703	0	1	TRUE	TRUE	TRUE	TRUE	4	3.75594610844716e-43	SIGN	-2.49154111098628	PREVALENT_DEG
solea_v4.0_unigene324458	NA	NA	NA	-1.3761720907805	1.00358828156539e-12	4.57815262161321e-15	-1.3810358839065	1.56795619230772e-15	8.06911366572227e-18	-1.38335452903327	7.8670691898001e-07	3.11259027998461e-09	-1.37514133733558	1.33226762955019e-15	0.999999999999999	TRUE	TRUE	TRUE	TRUE	4	3.76267458666382e-43	SIGN	-1.37892596026396	PREVALENT_DEG
solea_v4.0_unigene546787	ENSDARG00000033999	30381	cyp26a1	4.42727247536084	5.0614723802942e-12	2.64084348974693e-14	4.36125894085976	6.86603816206559e-18	2.63295356331705e-20	4.80139958837944	0.000465685893748105	1.47244584640089e-05	4.37646149192934	0	1	TRUE	TRUE	TRUE	TRUE	4	4.08962884986572e-43	SIGN	4.49159812413234	PREVALENT_DEG
solea_v4.0_unigene2373	ENSDARG00000104836	100144770	myom1b	-2.24799368392986	6.00587265802567e-12	3.17639669859087e-14	-2.24563518274872	2.26992063036513e-16	1.05166819420178e-18	-2.20829378414992	1.22173840360332e-05	1.21741909123385e-07	-2.25454671209472	1.11022302462516e-16	1	TRUE	TRUE	TRUE	TRUE	4	4.20566845285933e-43	SIGN	-2.2391173407308	PREVALENT_DEG
solea_v4.0_unigene96181	ENSDARG00000069710	557188	vwa10.2	-2.06794495163122	7.50536451185119e-12	4.03364660570209e-14	-2.07549423980244	6.78513055485402e-16	3.32737200044161e-18	-2.15639535851722	3.51775675107231e-06	2.16136334565799e-08	-2.04294994822105	0	1	TRUE	TRUE	TRUE	TRUE	4	4.51450453139005e-43	SIGN	-2.08569612454298	PREVALENT_DEG
solea_v4.0_unigene40532	ENSDARG00000033999	30381	cyp26a1	5.4748987978732	1.53980681587676e-09	1.2753432172327e-11	5.32929105537807	6.70745240473998e-21	1.87412423922141e-23	5.34348811795843	4.67927985520877e-05	7.04413458274002e-07	5.32213605457257	4.44089209850063e-15	0.999999999999996	TRUE	TRUE	TRUE	TRUE	4	4.86163059347728e-43	SIGN	5.36745350644557	PREVALENT_DEG
solea_v4.0_unigene673831	ENSDARG00000076833	64273	atp1b1b	-2.56347296956203	6.40003847217814e-12	3.41223468751016e-14	-2.55917538783936	2.7774572585674e-17	1.16407087018706e-19	-2.52426757264814	3.04226966793771e-05	4.04635570534568e-07	-2.56264194279737	4.44089209850063e-16	1	TRUE	TRUE	TRUE	TRUE	4	5.42355285879853e-43	SIGN	-2.55238946821173	PREVALENT_DEG
solea_v4.0_unigene225978	ENSDARG00000021838	100000341	rps23	1.42969087575821	1.59583558302695e-12	7.62109996456105e-15	1.42106812463188	1.62598216196618e-14	9.8743855989849e-17	1.40623913666988	8.86867441987062e-07	3.58318786535776e-09	1.43811436336315	0	1	TRUE	TRUE	TRUE	TRUE	4	5.76010098272068e-43	SIGN	1.42377812510578	PREVALENT_DEG
solea_v4.0_unigene441086	ENSDARG00000006266	30768	stat1a	-1.62667156509507	9.57377549615424e-12	5.36365080970037e-14	-1.62999100755758	1.07147940999676e-15	5.37664298795204e-18	-1.62063262257743	2.3825557076385e-06	1.27710163715881e-08	-1.62542247943161	1.11022302462516e-16	1	TRUE	TRUE	TRUE	TRUE	4	6.10756625301736e-43	SIGN	-1.62567941866542	PREVALENT_DEG
solea_v4.0_unigene2531	ENSDARG00000055591	558601	pipox	-1.36701732347528	2.7288003146464e-13	1.15923831579607e-15	-1.37206166466077	1.007062014488e-14	5.95784250459768e-17	-1.38230945162369	5.37060078127943e-07	1.9216810117197e-09	-1.36790073519328	1.99840144432528e-15	0.999999999999998	TRUE	TRUE	TRUE	TRUE	4	6.62366346496142e-43	SIGN	-1.37232229373826	PREVALENT_DEG
solea_v4.0_unigene323503	ENSDARG00000073781	794132	si:dkey-17e16.9	-1.87830496669625	9.40469853687846e-12	5.25551951082904e-14	-1.87842695792254	7.93929207268153e-16	3.92731702859738e-18	-1.8862224568175	3.89910277215059e-06	2.44853831845913e-08	-1.88482644162584	0	1	TRUE	TRUE	TRUE	TRUE	4	7.24078657244304e-43	SIGN	-1.88194520576553	PREVALENT_DEG
solea_v4.0_unigene32601	ENSDARG00000010267	405829	dpydb	-1.56241018421128	2.3267243313794e-12	1.15095703796067e-14	-1.56872950177508	1.46788099742275e-15	7.5331749881991e-18	-1.59353076028801	9.82880479163283e-07	4.09136539766891e-09	-1.55369520303237	1.11022302462516e-15	0.999999999999999	TRUE	TRUE	TRUE	TRUE	4	8.31665654050758e-43	SIGN	-1.56959141232669	PREVALENT_DEG
solea_v4.0_unigene27483	ENSDARG00000012694	321046	c3a.1	-1.5842686558833	6.17222107677079e-12	3.27317420390993e-14	-1.59029131906885	3.863251752675e-15	2.13132010646808e-17	-1.59415771585081	1.55397365175048e-06	7.55410012041558e-09	-1.5735808897786	0	1	TRUE	TRUE	TRUE	TRUE	4	9.15550387545251e-43	SIGN	-1.58557464514539	PREVALENT_DEG
solea_v4.0_unigene508196	ENSDARG00000034270	564552	ogdha	-2.09185951396104	1.58790621135195e-11	9.23569787066765e-14	-2.09168681443977	3.25359363704383e-16	1.53987724168694e-18	-2.07097909266246	7.53029510327828e-06	6.28623368036449e-08	-2.09281140596416	0	1	TRUE	TRUE	TRUE	TRUE	4	9.59992118534982e-43	SIGN	-2.08683420675686	PREVALENT_DEG
solea_v4.0_unigene30942	ENSDARG00000055158	30679	prox1a	-2.35726002916212	8.88108664966394e-12	4.88084248379518e-14	-2.35216177993967	2.64284016346111e-16	1.2432817100162e-18	-2.36157928634386	1.82336464020087e-05	2.04825702297754e-07	-2.3737976013201	0	1	TRUE	TRUE	TRUE	TRUE	4	1.0532925171073e-42	SIGN	-2.36119967419144	PREVALENT_DEG
solea_v4.0_unigene669321	NA	NA	NA	-1.43858190579394	1.52298528862043e-12	7.25148381135917e-15	-1.44284260803473	2.38924244326757e-14	1.46798696049541e-16	-1.4556085363261	6.33825152055099e-07	2.3582762828075e-09	-1.44100282773169	2.22044604925031e-16	1	TRUE	TRUE	TRUE	TRUE	4	1.13293720867808e-42	SIGN	-1.44450896947161	PREVALENT_DEG
solea_v4.0_unigene592154	NA	NA	NA	-2.85975200874566	3.92857398080482e-12	2.01054635785615e-14	-2.85314197689199	1.78775211749852e-17	7.26334825635908e-20	-2.81246006914909	7.76855017526345e-05	1.36105778716411e-06	-2.85624251747329	9.99200722162641e-16	0.999999999999999	TRUE	TRUE	TRUE	TRUE	4	1.20401905991676e-42	SIGN	-2.84539914306501	PREVALENT_DEG
solea_v4.0_unigene22009	ENSDARG00000069293	567406	ahsg2	-1.13442689667353	6.47193213927621e-15	2.19581434844577e-17	-1.14133316991502	3.016705324017e-12	2.51578464753085e-14	-1.15146808296936	1.66053708761698e-07	4.35892883961404e-10	-1.12908181844103	2.66453525910038e-15	0.999999999999997	TRUE	TRUE	TRUE	TRUE	4	1.88392821102726e-42	SIGN	-1.13907749199973	PREVALENT_DEG
solea_v4.0_unigene28018	ENSDARG00000041644	402976	si:dkey-194e6.1	-1.74803923031792	1.30082947509694e-11	7.39908422996636e-14	-1.75225056143194	1.95189818970845e-15	1.0224471594986e-17	-1.74848841821086	3.2522416851952e-06	1.91477421449737e-08	-1.74392090952223	1.11022302462516e-16	1	TRUE	TRUE	TRUE	TRUE	4	1.99613231445217e-42	SIGN	-1.74817477987074	PREVALENT_DEG
solea_v4.0_unigene629416	NA	NA	NA	-1.70520756817776	8.88108664966394e-12	4.89961300880987e-14	-1.70869307295932	1.86149090854955e-15	9.71240338326302e-18	-1.73245920210053	2.08355126208603e-06	1.08146502791427e-08	-1.70443155122594	3.33066907387547e-16	1	TRUE	TRUE	TRUE	TRUE	4	2.48259688744769e-42	SIGN	-1.71269784861589	PREVALENT_DEG
solea_v4.0_unigene456968	ENSDARG00000020574	260440	atp2a1	-1.65204744424344	4.36928138828293e-12	2.26516858525254e-14	-1.65775388828868	3.30265680529277e-14	2.0621595494073e-16	-1.7102677439824	9.19340054012533e-07	3.76134167049092e-09	-1.64773000666358	0	1	TRUE	TRUE	TRUE	TRUE	4	3.16531259673462e-42	SIGN	-1.66694977079452	PREVALENT_DEG
solea_v4.0_unigene32268	ENSDARG00000025091	561589	ezrb	-1.63300006398338	5.24259489018765e-12	2.74281850473124e-14	-1.63573101165235	3.41066745300925e-15	1.86218514355725e-17	-1.64938639983688	1.37065895266699e-06	6.29172867022256e-09	-1.63709901338052	6.66133814775094e-16	0.999999999999999	TRUE	TRUE	TRUE	TRUE	4	3.49864852606792e-42	SIGN	-1.63880412221328	PREVALENT_DEG
solea_v4.0_unigene65888	ENSDARG00000003977	569930	zgc:153896	-1.95741254631219	1.11364492225054e-11	6.28675641801926e-14	-1.95575850497331	2.5674773132369e-15	1.37985252193977e-17	-1.95569343079016	5.29790621620095e-06	3.88952172740989e-08	-1.97005165198754	0	1	TRUE	TRUE	TRUE	TRUE	4	3.60110622854182e-42	SIGN	-1.9597290335158	PREVALENT_DEG
solea_v4.0_unigene2641	ENSDARG00000075159	565942	meltf	-2.36883145863958	1.77894303970106e-11	1.03721802936325e-13	-2.37171018807454	6.41780547884073e-16	3.13808986605801e-18	-2.45360095998419	1.33599054421057e-05	1.37126246198268e-07	-2.34834045007696	0	1	TRUE	TRUE	TRUE	TRUE	4	3.6253309531749e-42	SIGN	-2.38562076419382	PREVALENT_DEG
solea_v4.0_unigene97218	ENSDARG00000045979	767759	zgc:153704	1.52423210728045	1.42083183678246e-11	8.16267363607417e-14	1.51602058749975	7.17518023812733e-15	4.13236701859417e-17	1.51469302656645	1.53903232373707e-06	7.45952828406518e-09	1.52915038862123	0	1	TRUE	TRUE	TRUE	TRUE	4	3.72632081780998e-42	SIGN	1.52102402749197	PREVALENT_DEG
solea_v4.0_unigene50626	ENSDARG00000005841	394068	tnni2a.2	-1.94797142912509	1.13217542595423e-11	6.42364457332759e-14	-1.95223125032613	5.45599684009877e-16	2.66002012789214e-18	-1.94150229336501	4.37312439895435e-06	2.97991883261131e-08	-1.9367997304327	6.66133814775094e-16	0.999999999999999	TRUE	TRUE	TRUE	TRUE	4	3.84590413883761e-42	SIGN	-1.94462617581223	PREVALENT_DEG
solea_v4.0_unigene2458	ENSDARG00000026017	394007	xpnpep2	-2.11608951618145	2.25589035201627e-11	1.35389439214068e-13	-2.1218269204589	1.26601991543464e-15	6.40698337770568e-18	-2.16854112146238	5.72199652339487e-06	4.33138529098859e-08	-2.09379034674281	0	1	TRUE	TRUE	TRUE	TRUE	4	3.87681372567032e-42	SIGN	-2.12506197621138	PREVALENT_DEG
solea_v4.0_unigene16244	ENSDARG00000113819	100149890	abi3bpb	1.16704975231026	5.90880278507463e-15	1.99633098600486e-17	1.16061611046745	1.64446124427811e-12	1.31044910125943e-14	1.14804239277733	3.1550618611219e-07	1.00299195277154e-09	1.17281975885015	5.99520433297585e-15	0.999999999999994	TRUE	TRUE	TRUE	TRUE	4	3.9258928243152e-42	SIGN	1.1621320036013	PREVALENT_DEG
solea_v4.0_unigene413638	ENSDARG00000009830	794178	hdlbpa	-1.39119492971467	1.69948155245665e-12	8.16452761558263e-15	-1.39633196194677	5.16064784386401e-14	3.26641906066548e-16	-1.40898309108799	6.69737966044917e-07	2.52053975930687e-09	-1.38588538654742	3.33066907387547e-16	1	TRUE	TRUE	TRUE	TRUE	4	4.17168289241575e-42	SIGN	-1.39559884232421	PREVALENT_DEG
solea_v4.0_unigene688428	NA	NA	NA	2.07567150491899	1.54173315768004e-11	8.8884102694466e-14	2.06537961072001	4.45099455167063e-15	2.48729809011645e-17	2.11775249166378	2.87885168742288e-06	1.62927541755557e-08	2.07697862826346	0	1	TRUE	TRUE	TRUE	TRUE	4	4.66205779745173e-42	SIGN	2.08394555889156	PREVALENT_DEG
solea_v4.0_unigene46029	ENSDARG00000000503	58038	stx1b	-1.16606244120252	1.18310939864255e-12	5.52204710869827e-15	-1.17259494851611	2.06487085942752e-13	1.43352926461368e-15	-1.17586934605419	9.13673442161979e-07	3.72513264039354e-09	-1.15783972191873	0	1	TRUE	TRUE	TRUE	TRUE	4	5.24968650062307e-42	SIGN	-1.16809161442289	PREVALENT_DEG
solea_v4.0_unigene429978	NA	NA	NA	-1.25925725104351	2.58545331939444e-12	1.28999923274798e-14	-1.26453475896727	4.34028857007809e-14	2.72861273222963e-16	-1.25406965734773	1.0952223131287e-06	4.72885993745267e-09	-1.25517755437729	2.22044604925031e-16	1	TRUE	TRUE	TRUE	TRUE	4	5.76569823986381e-42	SIGN	-1.25825980543395	PREVALENT_DEG
solea_v4.0_unigene324129	ENSDARG00000016771	30255	tfa	-1.57692392593192	1.09802957278497e-11	6.18295149184669e-14	-1.57920897634606	1.68768806164701e-14	1.0273176745214e-16	-1.58757746676605	1.47935286466293e-06	7.04373405938043e-09	-1.58253331218754	1.11022302462516e-16	1	TRUE	TRUE	TRUE	TRUE	4	6.41103468758878e-42	SIGN	-1.58156092030789	PREVALENT_DEG
solea_v4.0_unigene459936	NA	NA	NA	1.4915779058448	1.15205697921513e-12	5.33755086737922e-15	1.48431892321279	1.66270439313813e-13	1.14484550077795e-15	1.4373194604641	1.43606837240769e-06	6.77622499952878e-09	1.49876601039137	0	1	TRUE	TRUE	TRUE	TRUE	4	6.43239968457716e-42	SIGN	1.47799557497827	PREVALENT_DEG
solea_v4.0_unigene281762	ENSDARG00000008969	337315	fgb	-1.30504730743972	2.12424817401093e-12	1.04474200267117e-14	-1.31003325736475	1.402486730002e-14	8.45714613090673e-17	-1.3072840076882	1.06767470374538e-06	4.56000868374579e-09	-1.30362397895587	9.99200722162641e-16	0.999999999999999	TRUE	TRUE	TRUE	TRUE	4	6.68672851530552e-42	SIGN	-1.30649713786214	PREVALENT_DEG
solea_v4.0_unigene456948	ENSDARG00000035809	325675	col1a1b	-1.72406846798779	7.98871028801879e-12	4.35035543425783e-14	-1.72809668690306	9.20779144178934e-15	5.40800888694932e-17	-1.69484941126316	3.97331603516012e-06	2.54410103388815e-08	-1.71835962047391	0	1	TRUE	TRUE	TRUE	TRUE	4	6.82281578581897e-42	SIGN	-1.71634354665698	PREVALENT_DEG
solea_v4.0_unigene273248	NA	NA	NA	-2.32661773135657	7.99599548403197e-06	1.90359132952235e-07	-2.32467198570324	2.36369778399553e-19	7.91852909903276e-22	-2.42491477141316	1.63835249359554e-07	4.26496236414948e-10	-2.32348096386457	1.11022302462516e-16	1	TRUE	TRUE	TRUE	TRUE	4	7.21694833310662e-42	SIGN	-2.34992136308438	PREVALENT_DEG
solea_v4.0_unigene324103	ENSDARG00000090722	796447	leg1.1	-2.21561000084299	2.21405218990045e-11	1.32518659893244e-13	-2.21507974192779	2.2948933410478e-15	1.22354181095951e-17	-2.34340620944368	6.49945983302128e-06	5.12374021734157e-08	-2.22342624262849	0	1	TRUE	TRUE	TRUE	TRUE	4	7.68303201077302e-42	SIGN	-2.24938054871074	PREVALENT_DEG
solea_v4.0_unigene500888	ENSDARG00000076815	327515	eif3s10	-1.3350070196318	9.33728620470333e-12	5.19122657785582e-14	-1.33990612621749	3.32172247304281e-14	2.07879934661828e-16	-1.346774400455	1.2615456862793e-06	5.59304197458033e-09	-1.33438214623904	0	1	TRUE	TRUE	TRUE	TRUE	4	9.06031287836589e-42	SIGN	-1.33901742313583	PREVALENT_DEG
solea_v4.0_unigene63337	ENSDARG00000101199	30077	rbp4	-1.80279258139697	2.11605339946478e-11	1.25488711606511e-13	-1.80636270127734	4.85360213220681e-15	2.71920174197023e-17	-1.8199532288523	3.86828785414225e-06	2.4153362606408e-08	-1.79808053101331	0	1	TRUE	TRUE	TRUE	TRUE	4	9.19562840137565e-42	SIGN	-1.80679726063498	PREVALENT_DEG
solea_v4.0_unigene96135	ENSDARG00000019360	327268	sec23b	-2.21649012318259	1.89377664436381e-11	1.10957147863592e-13	-2.22108577726486	1.98675205167446e-15	1.04509252875046e-17	-2.22714529392031	1.06871313400679e-05	1.03141756247163e-07	-2.1947614374622	0	1	TRUE	TRUE	TRUE	TRUE	4	9.30379127437794e-42	SIGN	-2.21487065795749	PREVALENT_DEG
solea_v4.0_unigene279954	ENSDARG00000012609	327588	hpxa	-2.52626626967928	1.50530105999992e-05	3.93342196923626e-07	-2.53229300819136	9.02829715115819e-19	3.08888537987963e-21	-2.70026421196204	1.82473192035012e-08	2.67929788156558e-11	-2.52163513896595	2.22044604925031e-16	1	TRUE	TRUE	TRUE	TRUE	4	1.14089305603439e-41	SIGN	-2.57011465719966	PREVALENT_DEG
solea_v4.0_unigene511179	ENSDARG00000094451	556399	cfp	-2.10116615530818	4.17406130351743e-11	2.57055722632082e-13	-2.10156324373564	1.62911640981677e-15	8.40708416995024e-18	-2.13559518925889	8.99135365126943e-06	8.13923357552046e-08	-2.10194454737814	0	1	TRUE	TRUE	TRUE	TRUE	4	1.39825022765499e-41	SIGN	-2.11006728392021	PREVALENT_DEG
solea_v4.0_unigene330866	ENSDARG00000058603	100147894	jph1a	-2.08398857133322	2.60299952406669e-11	1.5733474913102e-13	-2.08742887721635	2.76094333907271e-15	1.49169972844351e-17	-2.07486218693349	8.71419382789782e-06	7.78895981366815e-08	-2.07057475984437	0	1	TRUE	TRUE	TRUE	TRUE	4	1.43125264115571e-41	SIGN	-2.07921359883186	PREVALENT_DEG
solea_v4.0_unigene457409	NA	NA	NA	-1.46407212114199	1.3578363300124e-11	7.76205121079675e-14	-1.47042075387359	5.43879887281628e-14	3.47348733395349e-16	-1.50761236366396	1.06767470374538e-06	4.56609470153979e-09	-1.45452823854286	0	1	TRUE	TRUE	TRUE	TRUE	4	1.79038796313407e-41	SIGN	-1.4741583693056	PREVALENT_DEG
solea_v4.0_unigene51684	ENSDARG00000001993	100002040	myhb	-2.80141605986814	2.21405218990045e-11	1.32562855642098e-13	-2.79637476285814	4.42230476259681e-16	2.11822774738058e-18	-2.95942579243414	0.000114345333132331	2.24459034788191e-06	-2.79314964485101	0	1	TRUE	TRUE	TRUE	TRUE	4	2.51732585950515e-41	SIGN	-2.83759156500286	PREVALENT_DEG
solea_v4.0_unigene323499	ENSDARG00000073781	794132	si:dkey-17e16.9	-1.87731328823344	3.6130336538706e-11	2.19930057906533e-13	-1.87891653075978	6.00268473273472e-15	3.41431146769851e-17	-1.88554794204563	5.17078884224195e-06	3.74459818078763e-08	-1.87654590184787	0	1	TRUE	TRUE	TRUE	TRUE	4	2.52138167585341e-41	SIGN	-1.87958091572168	PREVALENT_DEG
solea_v4.0_unigene66763	ENSDARG00000039093	406330	got1	-1.68774815851089	1.54173315768004e-11	8.90120785853364e-14	-1.69069287895306	6.65463533447362e-15	3.8230855331483e-17	-1.72847610311365	1.76637546777282e-06	8.81324362377383e-09	-1.69055506567867	7.7715611723761e-16	0.999999999999999	TRUE	TRUE	TRUE	TRUE	4	2.84231909545388e-41	SIGN	-1.69936805156407	PREVALENT_DEG
solea_v4.0_unigene6403	NA	NA	NA	-1.45605441405396	2.8564653384942e-12	1.43336345890112e-14	-1.46246378380601	1.6179652486352e-12	1.28472179319412e-14	-1.52654877197535	4.07121740320229e-07	1.35167324996946e-09	-1.44805976467825	0	1	TRUE	TRUE	TRUE	TRUE	4	4.16920609795807e-41	SIGN	-1.47328168362839	PREVALENT_DEG
solea_v4.0_unigene49832	ENSDARG00000006526	334613	fn1b	-1.62570198949475	4.66874744189225e-11	2.90182740016111e-13	-1.62873690429267	9.83988965523524e-15	5.80731356170866e-17	-1.60811423783481	4.20804925591776e-06	2.78944931288384e-08	-1.62352874662711	0	1	TRUE	TRUE	TRUE	TRUE	4	4.28026261248646e-41	SIGN	-1.62152046956234	PREVALENT_DEG
solea_v4.0_unigene32376	ENSDARG00000062096	768158	pm20d1.2	1.70837976544274	2.92397549924943e-11	1.77152532813624e-13	1.7000580855465	2.74950765112104e-14	1.70109813620706e-16	1.68912665409321	3.07548701100087e-06	1.76686614790636e-08	1.71391788928494	0	1	TRUE	TRUE	TRUE	TRUE	4	5.43648700495877e-41	SIGN	1.70287059859185	PREVALENT_DEG
solea_v4.0_unigene415071	ENSDARG00000104279	58083	appa	-1.61841259061205	4.41624891448242e-11	2.72600185318311e-13	-1.62163350499551	2.02432309623741e-14	1.23511758737186e-16	-1.63219522144607	3.01540422376377e-06	1.71945271355635e-08	-1.62102265759717	0	1	TRUE	TRUE	TRUE	TRUE	4	5.91277297284259e-41	SIGN	-1.6233159936627	PREVALENT_DEG
solea_v4.0_unigene46612	ENSDARG00000074852	795537	myo15b	-1.92042841156037	9.1990991090488e-11	6.07408156414793e-13	-1.92098638237957	3.94832079055506e-15	2.18388046235868e-17	-1.90362093055057	7.6290953820061e-06	6.43928182991706e-08	-1.92330244283638	0	1	TRUE	TRUE	TRUE	TRUE	4	6.07301361403565e-41	SIGN	-1.91708454183172	PREVALENT_DEG
solea_v4.0_unigene19655	ENSDARG00000103034	100536500	LOC100536500	-1.44351822814221	6.40003847217814e-12	3.40743862462016e-14	-1.44924250394935	3.09789063155197e-13	2.19044556259591e-15	-1.4269314011036	1.4999242247459e-06	7.18444630658922e-09	-1.44297711336362	0	1	TRUE	TRUE	TRUE	TRUE	4	6.50460824728426e-41	SIGN	-1.4406673116397	PREVALENT_DEG
solea_v4.0_unigene325263	NA	NA	NA	-2.11696848857146	5.81535817997596e-11	3.67252619280571e-13	-2.11560671882662	9.80295963932562e-15	5.77154349524075e-17	-2.2173738133833	5.255371517754e-06	3.83581886452935e-08	-2.13077203697417	0	1	TRUE	TRUE	TRUE	TRUE	4	6.55162355181183e-41	SIGN	-2.14518026443889	PREVALENT_DEG
solea_v4.0_unigene5641	ENSDARG00000104436	767746	zgc:153426	-2.00292819889625	6.11566927305772e-11	3.88833394506435e-13	-1.99989518875302	6.18063030955458e-15	3.52433729232741e-17	-2.01658609119856	9.53827930776375e-06	8.81109224985874e-08	-2.01806207743468	0	1	TRUE	TRUE	TRUE	TRUE	4	7.84287331139772e-41	SIGN	-2.00936788907063	PREVALENT_DEG
solea_v4.0_unigene224731	ENSDARG00000101324	100101640	apoa1b	-1.88198787035788	5.90728518425635e-11	3.73900128558165e-13	-1.88128792166427	9.18098973509339e-15	5.37917942225493e-17	-1.86945697765734	6.89991839722067e-06	5.54763354056061e-08	-1.8909523998965	0	1	TRUE	TRUE	TRUE	TRUE	4	8.13186199500948e-41	SIGN	-1.880921292394	PREVALENT_DEG
solea_v4.0_unigene70065	ENSDARG00000003977	569930	zgc:153896	-1.95625875619772	7.95532846289444e-11	5.17139445041892e-13	-1.95618517139549	7.41708286637358e-15	4.28225831225594e-17	-1.98480174189415	6.76676487149779e-06	5.42467238734151e-08	-1.96215472120387	0	1	TRUE	TRUE	TRUE	TRUE	4	8.66044677378598e-41	SIGN	-1.96485009767281	PREVALENT_DEG
solea_v4.0_unigene50756	ENSDARG00000089429	561081	si:dkey-205h13.2	-1.33742558556366	3.25956587280531e-12	1.6588712673084e-14	-1.34313007709979	2.1697933698906e-12	1.76929036833184e-14	-1.36085354218462	6.26612009669135e-07	2.31708186351655e-09	-1.3303661660652	0	1	TRUE	TRUE	TRUE	TRUE	4	9.58418697018701e-41	SIGN	-1.34294384272832	PREVALENT_DEG
solea_v4.0_unigene280252	NA	NA	NA	-3.00374070927096	2.06106353687391e-11	1.21640004599675e-13	-2.99248792358672	1.25974984132882e-16	5.63895549662499e-19	-2.95160868025355	0.00017141885551863	3.84634314002285e-06	-3.00392088056815	1.11022302462516e-15	0.999999999999999	TRUE	TRUE	TRUE	TRUE	4	9.62409297488726e-41	SIGN	-2.98793954841985	PREVALENT_DEG
solea_v4.0_unigene92989	ENSDARG00000055036	553614	itih3a	-1.62709214385465	7.57802288136374e-11	4.90451957025024e-13	-1.63129273591415	1.50698590589751e-14	9.10877037264847e-17	-1.62886296213034	3.90149770224424e-06	2.45831953069504e-08	-1.62148349945318	0	1	TRUE	TRUE	TRUE	TRUE	4	9.63404836549531e-41	SIGN	-1.62718283533808	PREVALENT_DEG
solea_v4.0_unigene184145	ENSDARG00000040295	30314	apoeb	-1.11992509150022	1.92016768868307e-12	9.3342245230217e-15	-1.12564618862563	2.24725306019825e-12	1.8420632229201e-14	-1.11937957735221	1.04995762631981e-06	4.41548582660009e-09	-1.11587756464485	0	1	TRUE	TRUE	TRUE	TRUE	4	9.79193030636686e-41	SIGN	-1.12020710553073	PREVALENT_DEG
solea_v4.0_unigene96250	ENSDARG00000053853	406537	slc13a2	-2.46793908227092	3.80212335588453e-11	2.31982208518928e-13	-2.46595226898751	3.35316459660566e-15	1.82600911772732e-17	-2.5734994715641	3.79360951261186e-05	5.37556003811397e-07	-2.46715655643854	1.11022302462516e-16	1	TRUE	TRUE	TRUE	TRUE	4	1.04335173550979e-40	SIGN	-2.49363684481527	PREVALENT_DEG
solea_v4.0_unigene37110	ENSDARG00000074852	795537	myo15b	-1.75763599580748	5.540972496715e-11	3.49134664359359e-13	-1.76054875162117	6.3898673485298e-15	3.66186730071988e-17	-1.75140134868345	4.70180881005901e-06	3.32453836144903e-08	-1.75753667915684	3.33066907387547e-16	1	TRUE	TRUE	TRUE	TRUE	4	1.07637598950635e-40	SIGN	-1.75678069381723	PREVALENT_DEG
solea_v4.0_unigene508376	NA	NA	NA	-1.30155156937879	9.39978187083905e-12	5.23937205835957e-14	-1.30771853619252	2.72497174420076e-14	1.67814876189589e-16	-1.31126965616449	1.32925806985893e-06	6.0098052470144e-09	-1.29420862106227	1.66533453693773e-15	0.999999999999998	TRUE	TRUE	TRUE	TRUE	4	1.10002674588116e-40	SIGN	-1.30368709569952	PREVALENT_DEG
solea_v4.0_unigene562675	NA	NA	NA	-1.44439355580879	3.08281020931587e-11	1.87215194897725e-13	-1.44861781305873	1.43992850482048e-13	9.83243647443992e-16	-1.46815950713527	1.35271527087592e-06	6.1707944158108e-09	-1.4476654285394	0	1	TRUE	TRUE	TRUE	TRUE	4	1.28739072891539e-40	SIGN	-1.45220907613555	PREVALENT_DEG
solea_v4.0_unigene690785	ENSDARG00000029150	30573	hsp90ab1	-1.67202196328913	1.8951994041836e-11	1.11310679495302e-13	-1.6751237542726	7.29636740443935e-14	4.79504101819944e-16	-1.64353575695781	4.50577386067932e-06	3.14738722662495e-08	-1.67427923939447	0	1	TRUE	TRUE	TRUE	TRUE	4	1.3344096236439e-40	SIGN	-1.6662401784785	PREVALENT_DEG
solea_v4.0_unigene49886	ENSDARG00000010312	84702	cp	-1.17298680841395	7.69912708239351e-12	4.15973251443682e-14	-1.17881101945498	5.72863622699231e-13	4.2384133572005e-15	-1.17034312735139	1.51051142789982e-06	7.2781507022452e-09	-1.17030298479017	0	1	TRUE	TRUE	TRUE	TRUE	4	1.42411041639392e-40	SIGN	-1.17311098500262	PREVALENT_DEG
solea_v4.0_unigene280783	NA	NA	NA	-1.86793071681748	4.71611277787702e-11	2.93799008372621e-13	-1.86843237713358	5.14948356874219e-14	3.25201177646232e-16	-1.9024426714283	3.33064861556741e-06	1.96568473348479e-08	-1.87655858733001	0	1	TRUE	TRUE	TRUE	TRUE	4	1.71946164388965e-40	SIGN	-1.87884108817734	PREVALENT_DEG
solea_v4.0_unigene66605	ENSDARG00000070787	30415	jupa	-2.30233691237019	7.21062400746935e-11	4.635900421065e-13	-2.30161705426144	4.45099455167063e-15	2.48463539693724e-17	-2.2970045409693	2.58566944548099e-05	3.32110419452924e-07	-2.29463471857853	0	1	TRUE	TRUE	TRUE	TRUE	4	1.76278774310104e-40	SIGN	-2.29889830654487	PREVALENT_DEG
solea_v4.0_unigene571904	NA	NA	NA	-1.34009584354754	1.41310650807187e-11	8.09814700696941e-14	-1.34573212202852	6.21445922843862e-13	4.62443365063146e-15	-1.3538178388329	1.16277618871237e-06	5.07226882799202e-09	-1.33908234566874	0	1	TRUE	TRUE	TRUE	TRUE	4	2.15619733855964e-40	SIGN	-1.34468203751942	PREVALENT_DEG
solea_v4.0_unigene11764	ENSDARG00000016651	437005	znf106a	-1.76797393420233	1.34504610662639e-10	9.165365213084e-13	-1.77271264474315	1.50768913028117e-14	9.13451389019641e-17	-1.77369988150386	5.27566044126268e-06	3.85814821002417e-08	-1.75751221493763	0	1	TRUE	TRUE	TRUE	TRUE	4	2.25610076556378e-40	SIGN	-1.76797466884674	PREVALENT_DEG
solea_v4.0_unigene226115	ENSDARG00000015866	322327	apoa2	-1.16322602123256	7.75162666780687e-12	4.199147707371e-14	-1.1689817669397	1.21826525373659e-12	9.51715457386741e-15	-1.17242707050635	1.32271356311095e-06	5.93965291070234e-09	-1.16261204746682	0	1	TRUE	TRUE	TRUE	TRUE	4	2.62240495502427e-40	SIGN	-1.16681172653636	PREVALENT_DEG
solea_v4.0_unigene689153	ENSDARG00000099056	103910030	LOC103910030	-1.63586792673887	1.07166603742939e-10	7.19556799380228e-13	-1.63786722168736	3.14928683913228e-14	1.96190675243885e-16	-1.64180842102312	4.14396322536433e-06	2.73515278175242e-08	-1.6389707835637	0	1	TRUE	TRUE	TRUE	TRUE	4	2.92667349660843e-40	SIGN	-1.63862858825326	PREVALENT_DEG
solea_v4.0_unigene508319	NA	NA	NA	-1.33469031684709	6.54215723235308e-12	3.49733272813538e-14	-1.34100702758595	5.26083550611238e-13	3.87730506452087e-15	-1.37906578459943	7.06734153126352e-07	2.70828829787005e-09	-1.32559927777697	7.7715611723761e-16	0.999999999999999	TRUE	TRUE	TRUE	TRUE	4	3.54286121205458e-40	SIGN	-1.34509060170236	PREVALENT_DEG
solea_v4.0_unigene28202	ENSDARG00000096445	560649	si:ch211-214p16.3	-1.7616450798325	4.5156507364286e-11	2.79379657240407e-13	-1.767059884041	2.37906346740031e-14	1.45834135111783e-16	-1.84133287823643	2.50270495847961e-06	1.35931258080164e-08	-1.75504423770825	7.7715611723761e-16	0.999999999999999	TRUE	TRUE	TRUE	TRUE	4	3.9048363654085e-40	SIGN	-1.78127051995454	PREVALENT_DEG
solea_v4.0_unigene280451	ENSDARG00000016789	767741	zgc:152891	-1.24477265062874	4.36928138828293e-12	2.26908472263121e-14	-1.2509409441041	6.08091215083362e-14	3.92691624041688e-16	-1.25484650179188	1.15690695198069e-06	5.03017363793852e-09	-1.23786881502243	8.10462807976364e-15	0.999999999999992	TRUE	TRUE	TRUE	TRUE	4	4.63192939918874e-40	SIGN	-1.24710722788679	PREVALENT_DEG
solea_v4.0_unigene324991	ENSDARG00000012881	84703	slc4a1a	-4.11093607884949	2.66310012811905e-10	1.9057938420422e-12	-4.06418656868327	7.67518692687768e-17	3.38089861493585e-19	-4.47272406530865	0.00111838766057515	4.846831270067e-05	-4.11096667292355	0	1	TRUE	TRUE	TRUE	TRUE	4	4.71625549039549e-40	SIGN	-4.18970334644124	PREVALENT_DEG
solea_v4.0_unigene546923	ENSDARG00000102004	553587	apoea	-1.15833655481948	7.03983892102507e-12	3.77342110153593e-14	-1.16421419256142	1.30657097197727e-12	1.02815073349412e-14	-1.16606120507841	1.25778201144418e-06	5.55842537987819e-09	-1.15662323102168	2.22044604925031e-16	1	TRUE	TRUE	TRUE	TRUE	4	4.77207614108623e-40	SIGN	-1.16130879587025	PREVALENT_DEG
solea_v4.0_unigene37187	ENSDARG00000018259	64610	atp1a3a	-1.92203146684247	8.4875911237185e-11	5.58999130289951e-13	-1.92034788841045	4.15849470005758e-14	2.60839605979548e-16	-1.95450211919489	7.67995736444156e-06	6.5141908990174e-08	-1.93377086697628	0	1	TRUE	TRUE	TRUE	TRUE	4	5.56499970514416e-40	SIGN	-1.93266308535602	PREVALENT_DEG
solea_v4.0_unigene588403	ENSDARG00000053973	569489	fetub	-3.61638419076395	0.000188861850259239	7.80507646549487e-06	-3.59678568452215	2.15374849519807e-21	5.74144620804639e-24	-3.86767212280377	7.15027026913727e-05	1.21705860485686e-06	-3.61528472839765	0	1	TRUE	TRUE	TRUE	TRUE	4	5.95882960552072e-40	SIGN	-3.67403168162188	PREVALENT_DEG
solea_v4.0_unigene74470	ENSDARG00000070083	554135	atp5f1b	-1.45064310193543	2.13565060971515e-11	1.26955337892914e-13	-1.45676837494855	2.69744993782865e-13	1.89576726257274e-15	-1.48604128346136	1.27676295405741e-06	5.67870846875052e-09	-1.44444799769866	4.44089209850063e-16	1	TRUE	TRUE	TRUE	TRUE	4	6.02571218373359e-40	SIGN	-1.459475189511	PREVALENT_DEG
solea_v4.0_unigene509112	ENSDARG00000110726	NA	NA	-1.8017544949092	7.78351139391219e-11	5.0486082058363e-13	-1.80743912262288	5.81845573297376e-15	3.28625853509301e-17	-1.8104438888437	4.40284121134127e-06	3.02527436828775e-08	-1.78772133939651	1.66533453693773e-15	0.999999999999998	TRUE	TRUE	TRUE	TRUE	4	6.12286434718608e-40	SIGN	-1.80183971144307	PREVALENT_DEG
solea_v4.0_unigene14710	ENSDARG00000112475	386966	erbb2	-1.77216112752946	9.81801533105582e-11	6.53619940640227e-13	-1.77759353496858	7.09579647245125e-14	4.6531139552483e-16	-1.80384954898146	4.57648419885926e-06	3.22287619637976e-08	-1.75835681106089	0	1	TRUE	TRUE	TRUE	TRUE	4	6.51476575196875e-40	SIGN	-1.7779902556351	PREVALENT_DEG
solea_v4.0_unigene325736	ENSDARG00000045516	406280	itih2	-2.59346330642052	4.95070534924695e-11	3.10530642879149e-13	-2.58595577929479	2.94935689634934e-15	1.59770146064428e-17	-2.7691808699506	4.90556033379474e-05	7.50365831978354e-07	-2.61430251752803	5.55111512312578e-16	0.999999999999999	TRUE	TRUE	TRUE	TRUE	4	7.29337791218325e-40	SIGN	-2.64072561829849	PREVALENT_DEG
solea_v4.0_unigene508321	ENSDARG00000036239	266799	gatm	-1.44112463775923	1.00428620139391e-10	6.70020445703866e-13	-1.44575267470428	1.02572274726779e-13	6.82859843436816e-16	-1.42988788829861	3.93417991745089e-06	2.49012927431743e-08	-1.43643804626772	0	1	TRUE	TRUE	TRUE	TRUE	4	8.22349763344151e-40	SIGN	-1.43830081175746	PREVALENT_DEG
solea_v4.0_unigene461988	ENSDARG00000112155	NA	NA	-1.38258491531574	8.38418992111524e-11	5.49798620589755e-13	-1.38727712206819	6.14169572469654e-14	3.99243492396308e-16	-1.38744094594108	2.74297772640152e-06	1.52891642102839e-08	-1.37973811314857	3.33066907387547e-16	1	TRUE	TRUE	TRUE	TRUE	4	8.58706565108591e-40	SIGN	-1.3842602741184	PREVALENT_DEG
solea_v4.0_unigene19557	ENSDARG00000090286	322701	serpina1	-0.992928961614127	1.19113528373989e-12	5.59481811222558e-15	-0.999204219649856	2.44329494234114e-11	2.4137586175549e-13	-0.997035386502088	1.48396059658612e-06	7.08682784764143e-09	-0.987569081696347	0	1	FALSE	FALSE	FALSE	FALSE	0	8.74723130441967e-40	SIGN	-0.994184412365604	NOT_DEG
solea_v4.0_unigene588540	ENSDARG00000103951	751731	tspan34	-1.39523068522254	1.46115983520344e-10	1.00607316018028e-12	-1.4009059727919	1.03075195131834e-13	6.87677358181251e-16	-1.40514545223645	3.10032790132602e-06	1.78555692555128e-08	-1.38839405250789	1.11022302462516e-16	1	TRUE	TRUE	TRUE	TRUE	4	9.4359074823944e-40	SIGN	-1.39741904068969	PREVALENT_DEG
solea_v4.0_unigene280784	NA	NA	NA	-1.70406490988669	7.99717085009702e-11	5.22139512080806e-13	-1.71135032534018	9.956536708567e-14	6.61422436304987e-16	-1.78897701975564	2.00415188800242e-06	1.01710394042433e-08	-1.69141640798721	3.33066907387547e-16	1	TRUE	TRUE	TRUE	TRUE	4	9.6672957409293e-40	SIGN	-1.72395216574243	PREVALENT_DEG
solea_v4.0_unigene441537	ENSDARG00000037870	57935	actb2	-1.57827749696475	7.96430035883478e-11	5.18858023605448e-13	-1.57989004968275	1.91856641781009e-13	1.32922289880781e-15	-1.59867524561682	3.14299047410682e-06	1.81908840235982e-08	-1.58555777940261	0	1	TRUE	TRUE	TRUE	TRUE	4	9.69696956100639e-40	SIGN	-1.58560014291673	PREVALENT_DEG
solea_v4.0_unigene31230	ENSDARG00000054213	100002034	hectd1	-1.30175553567862	5.00574851554539e-11	3.14696797535998e-13	-1.30825332405701	9.93080108507247e-14	6.58297101066132e-16	-1.31223867684006	2.06423908701666e-06	1.05936886486571e-08	-1.29165105240388	5.55111512312578e-16	0.999999999999999	TRUE	TRUE	TRUE	TRUE	4	1.033986464286e-39	SIGN	-1.30347464724489	PREVALENT_DEG
solea_v4.0_unigene440931	NA	NA	NA	-1.42562249404311	6.16205592893565e-11	3.92661088018794e-13	-1.43128460429279	6.13517359201173e-14	3.9725204669937e-16	-1.44128858874517	2.33178565518959e-06	1.23554278825609e-08	-1.41682205256822	6.66133814775094e-16	0.999999999999999	TRUE	TRUE	TRUE	TRUE	4	1.06497333618433e-39	SIGN	-1.42875443491232	PREVALENT_DEG
solea_v4.0_unigene65963	ENSDARG00000070057	100149419	si:dkey-69o16.5	-1.63817205798947	1.76815831311446e-10	1.23578522972709e-12	-1.63919697182503	6.13517359201173e-14	3.97944914233526e-16	-1.64844773968474	5.17078884224195e-06	3.74096657609513e-08	-1.64438409827536	0	1	TRUE	TRUE	TRUE	TRUE	4	1.12747496944819e-39	SIGN	-1.64255021694365	PREVALENT_DEG
solea_v4.0_unigene93298	NA	NA	NA	1.35695272309071	2.07832179938954e-11	1.22954830750222e-13	1.34902265074564	5.98797837207214e-14	3.85836549035839e-16	1.34758207830814	1.57293239465643e-06	7.66868448099019e-09	1.36396189956922	3.21964677141295e-15	0.999999999999997	TRUE	TRUE	TRUE	TRUE	4	1.14064771203966e-39	SIGN	1.35437983792843	PREVALENT_DEG
solea_v4.0_unigene49782	ENSDARG00000008029	565535	mep1a.2	-2.22731970035246	1.20111956052141e-10	8.11613548051475e-13	-2.23203370584153	2.73387242430563e-14	1.68752745584242e-16	-2.28992689164385	1.79628903147103e-05	1.99223479854659e-07	-2.20461467160871	0	1	TRUE	TRUE	TRUE	TRUE	4	1.18387393436148e-39	SIGN	-2.23847374236164	PREVALENT_DEG
solea_v4.0_unigene584219	ENSDARG00000075433	334269	myom2a	-1.00191086518567	1.80151082634545e-12	8.70605249089223e-15	-1.00838442097791	2.34707145093075e-11	2.30866069045763e-13	-1.00952035235329	1.44258746689686e-06	6.82755087828246e-09	-0.99587394271649	0	1	TRUE	TRUE	TRUE	FALSE	3	1.22305169017075e-39	SIGN	-1.00392239530834	POSSIBLE_DEG
solea_v4.0_unigene2798	ENSDARG00000111464	557817	enpp7.2	-2.45385277897296	9.7186959952493e-11	6.45622445940892e-13	-2.45911149561618	2.04000706274899e-14	1.24759512732981e-16	-2.59934185382667	3.1685313670431e-05	4.26397560940966e-07	-2.41670260513057	0	1	TRUE	TRUE	TRUE	TRUE	4	1.25852978854624e-39	SIGN	-2.4822521833866	PREVALENT_DEG
solea_v4.0_unigene325058	NA	NA	NA	-3.03166269862586	1.28725041305745e-10	8.71648437877473e-13	-3.01695901785555	1.44887179719297e-15	7.37365614982451e-18	-3.2649309479054	0.000377294110738114	1.10421510142178e-05	-3.05232410275143	0	1	TRUE	TRUE	TRUE	TRUE	4	1.40507195431773e-39	SIGN	-3.09146919178456	PREVALENT_DEG
solea_v4.0_unigene46936	ENSDARG00000116113	337158	col1a1a	-2.00913197048264	4.77565651111402e-11	2.9818919311569e-13	-2.01328244884025	1.51964544293445e-13	1.0398440619954e-15	-2.00807084136814	1.04499894785772e-05	9.95565165097842e-08	-1.99968373027382	1.11022302462516e-16	1	TRUE	TRUE	TRUE	TRUE	4	1.51100323587473e-39	SIGN	-2.00754224774121	PREVALENT_DEG
solea_v4.0_unigene225032	ENSDARG00000099786	322221	actn4	-1.84382128889782	1.44512653311865e-10	9.92916301626075e-13	-1.84821265837079	1.2398368154274e-13	8.41310264217715e-16	-1.90594617874785	4.2667340907681e-06	2.88559163997214e-08	-1.83325975541398	0	1	TRUE	TRUE	TRUE	TRUE	4	1.52278457182493e-39	SIGN	-1.85780997035761	PREVALENT_DEG
solea_v4.0_unigene449	NA	NA	NA	-1.54109015429539	1.66914853780739e-10	1.15880044749986e-12	-1.54704881932508	1.17039778047816e-13	7.90854404896287e-16	-1.54731316052253	3.97331603516012e-06	2.54691405750297e-08	-1.5298596428773	0	1	TRUE	TRUE	TRUE	TRUE	4	1.54546945655471e-39	SIGN	-1.54132794425508	PREVALENT_DEG
solea_v4.0_unigene23645	ENSDARG00000008637	406207	mttp	-1.58755493750854	1.56936149997275e-11	9.08808561006441e-14	-1.59203210552824	7.09750344088054e-13	5.34225040882837e-15	-1.62447703323292	8.39730105860483e-07	3.33986285475102e-09	-1.58861620126222	9.99200722162641e-16	0.999999999999999	TRUE	TRUE	TRUE	TRUE	4	1.67208361965803e-39	SIGN	-1.59817006938298	PREVALENT_DEG
solea_v4.0_unigene27801	ENSDARG00000074201	562529	flna	-3.64197254430902	2.03486819805799e-11	1.19803923960476e-13	-3.62063310104672	1.72031291454481e-15	8.90222940040721e-18	-3.42487557965455	0.00256575989813497	0.000156386867875146	-3.65326437652224	0	1	TRUE	TRUE	TRUE	TRUE	4	1.78066397841125e-39	SIGN	-3.58518640038313	PREVALENT_DEG
solea_v4.0_unigene429157	ENSDARG00000069293	567406	ahsg2	-1.05615140732591	1.55962390719607e-13	6.33650016466444e-16	-1.06299298682496	3.34302069708922e-11	3.39792119094574e-13	-1.07225077789653	4.45028221585497e-07	1.51624771852275e-09	-1.05031426428723	4.44089209850063e-15	0.999999999999996	TRUE	TRUE	TRUE	TRUE	4	1.83827722929069e-39	SIGN	-1.06042735908366	PREVALENT_DEG
solea_v4.0_unigene74408	ENSDARG00000020574	260440	atp2a1	-1.74228097553546	2.21260541732453e-06	4.41272021844816e-08	-1.74897413702789	7.19493186791126e-16	3.53859196902176e-18	-1.80632205505733	5.96229767552183e-08	1.13894606905389e-10	-1.73734438358736	0	1	TRUE	TRUE	TRUE	TRUE	4	1.8787251035791e-39	SIGN	-1.75873038780201	PREVALENT_DEG
solea_v4.0_unigene51806	ENSDARG00000002791	64612	atp1a1a.1	-1.51218887319002	1.76815831311446e-10	1.23762007717854e-12	-1.51528927737264	1.11872400172625e-13	7.52748088063509e-16	-1.49979056857118	4.99022063261285e-06	3.58537834127398e-08	-1.5112204949331	0	1	TRUE	TRUE	TRUE	TRUE	4	1.95156707415074e-39	SIGN	-1.50962230351673	PREVALENT_DEG
solea_v4.0_unigene546898	ENSDARG00000020866	570354	apoa4b.2	-0.971470032382317	2.81186584329862e-14	1.06625465347185e-16	-0.9777247463609	3.97016568910819e-10	5.12706012004034e-12	-0.973762174064085	4.28934786892599e-07	1.45530135257511e-09	-0.965807597906543	2.66453525910038e-15	0.999999999999997	FALSE	FALSE	FALSE	FALSE	0	2.26196622570169e-39	SIGN	-0.972191137678461	NOT_DEG
solea_v4.0_unigene4401	ENSDARG00000078731	556241	si:dkey-85k7.12	-1.46138847950204	1.01439619461814e-11	5.69755517875846e-14	-1.46909717982971	3.10291654680368e-12	2.59652736068564e-14	-1.5329014961746	5.32391820419284e-07	1.88979818789419e-09	-1.45489668482803	7.7715611723761e-16	0.999999999999999	TRUE	TRUE	TRUE	TRUE	4	2.30741598545022e-39	SIGN	-1.47957096008359	PREVALENT_DEG
solea_v4.0_unigene20091	ENSDARG00000006526	334613	fn1b	-1.65562331517494	3.87071989186878e-10	2.8306998125801e-12	-1.65919915861377	4.9028900529029e-14	3.08929321346736e-16	-1.6477067662895	6.1969559061008e-06	4.78809103767268e-08	-1.65055460852783	0	1	TRUE	TRUE	TRUE	TRUE	4	2.31317400378147e-39	SIGN	-1.65327096215151	PREVALENT_DEG
solea_v4.0_unigene23200	ENSDARG00000039516	445102	c8a	-1.34689871871909	4.08012571768344e-11	2.4952585004365e-13	-1.35313775289779	2.76035326833067e-12	2.28625940711085e-14	-1.3590119876439	1.31456240920167e-06	5.88431026528658e-09	-1.33816210431501	0	1	TRUE	TRUE	TRUE	TRUE	4	2.89243050310433e-39	SIGN	-1.34930264089395	PREVALENT_DEG
solea_v4.0_unigene4081	ENSDARG00000105714	101883419	si:cabz01083442.1	-2.20044345492437	2.56454733022636e-10	1.82795470307519e-12	-2.19614492411482	5.42569862906745e-14	3.45738622226314e-16	-2.28953357353497	1.15131652718362e-05	1.12590970184177e-07	-2.22156257570089	0	1	TRUE	TRUE	TRUE	TRUE	4	3.12245020989029e-39	SIGN	-2.22692113206876	PREVALENT_DEG
solea_v4.0_unigene508168	ENSDARG00000093549	352931	selenop	-2.50675380775946	1.15313979135205e-10	7.77549069552258e-13	-2.50941260598486	2.75864258133403e-14	1.71068244694118e-16	-2.55105201379837	5.12341860084389e-05	7.97447436746816e-07	-2.47237693001872	1.11022302462516e-16	1	TRUE	TRUE	TRUE	TRUE	4	3.17505464515108e-39	SIGN	-2.50989883939035	PREVALENT_DEG
solea_v4.0_unigene27822	ENSDARG00000038845	334208	ldhd	-1.55931443414782	1.33375688782343e-10	9.06942515099187e-13	-1.56633775941774	1.77570426072612e-13	1.22518227489229e-15	-1.61187726417358	2.42761436473542e-06	1.30814596263612e-08	-1.54811595951552	3.33066907387547e-16	1	TRUE	TRUE	TRUE	TRUE	4	3.35456593965397e-39	SIGN	-1.57141135431367	PREVALENT_DEG
solea_v4.0_unigene51410	ENSDARG00000089429	561081	si:dkey-205h13.2	-1.48438045809645	7.86273957369057e-12	4.27054766718382e-14	-1.49025769774627	3.40442953887111e-12	2.88280656054262e-14	-1.51490587265884	9.24193367417483e-07	3.80754808666894e-09	-1.47708875957137	7.7715611723761e-16	0.999999999999999	TRUE	TRUE	TRUE	TRUE	4	3.3675661048386e-39	SIGN	-1.49165819701823	PREVALENT_DEG
solea_v4.0_unigene539147	NA	NA	NA	-1.78896341116401	2.36724466702289e-10	1.68057228171494e-12	-1.79294853542842	9.42276121500859e-14	6.232766727154e-16	-1.77926251116953	8.14116507259343e-06	7.09574362646771e-08	-1.77942996423949	0	1	TRUE	TRUE	TRUE	TRUE	4	3.52643686992725e-39	SIGN	-1.78515110550036	PREVALENT_DEG
solea_v4.0_unigene563390	ENSDARG00000094324	494044	efemp2a	-2.60512696579645	4.66874744189225e-11	2.8973249025471e-13	-2.59736551927619	1.18331653380828e-14	7.10178851475857e-17	-2.6687508588447	0.000112076010931702	2.18087122828552e-06	-2.64169228553987	3.33066907387547e-16	1	TRUE	TRUE	TRUE	TRUE	4	3.60473494597691e-39	SIGN	-2.6282339073643	PREVALENT_DEG
solea_v4.0_unigene96328	ENSDARG00000039150	406625	lgmn	-1.86058726284312	3.23390992443085e-10	2.33272284564351e-12	-1.86035359115186	5.72728424831098e-14	3.67202077619109e-16	-1.84223452980482	1.09439474531266e-05	1.06244343610356e-07	-1.86558430920462	0	1	TRUE	TRUE	TRUE	TRUE	4	3.92345645270886e-39	SIGN	-1.8571899232511	PREVALENT_DEG
solea_v4.0_unigene22083	NA	NA	NA	1.18073279620192	8.67696027680726e-12	4.74988987040826e-14	1.17309212782787	1.39422636796726e-11	1.32172055468186e-13	1.15052894847633	1.71735681189997e-06	8.45062558535289e-09	1.18753258538788	0	1	TRUE	TRUE	TRUE	TRUE	4	4.0184917004265e-39	SIGN	1.1729716144735	PREVALENT_DEG
solea_v4.0_unigene29348	ENSDARG00000069583	619255	zgc:114181	-1.41681571671209	9.6253998564028e-11	6.38052536526672e-13	-1.42446811570344	1.07792203627304e-13	7.23757311804474e-16	-1.44428262181293	2.26035513939706e-06	1.1857938805071e-08	-1.40197104340085	9.99200722162641e-16	0.999999999999999	TRUE	TRUE	TRUE	TRUE	4	4.08060035704636e-39	SIGN	-1.42188437440733	PREVALENT_DEG
solea_v4.0_unigene325735	ENSDARG00000045516	406280	itih2	-1.1826757118543	8.06435801316709e-11	5.27675817991061e-13	-1.18829519712924	1.12842951347453e-12	8.73492082192894e-15	-1.18531800316483	2.47529408266683e-06	1.34089603611421e-08	-1.17839613463335	0	1	TRUE	TRUE	TRUE	TRUE	4	4.34644831691391e-39	SIGN	-1.18367126169543	PREVALENT_DEG
solea_v4.0_unigene46073	ENSDARG00000021208	359841	serpind1	-1.50602621727155	3.88171811145851e-10	2.84981015481715e-12	-1.51000999085919	1.17039778047816e-13	7.89416766343208e-16	-1.50282409926406	5.07518565722177e-06	3.65365905927039e-08	-1.50267952679258	0	1	TRUE	TRUE	TRUE	TRUE	4	4.44603586129074e-39	SIGN	-1.50538495854685	PREVALENT_DEG
solea_v4.0_unigene508170	ENSDARG00000090722	796447	leg1.1	-2.93764960591485	0.000443711051586366	2.23538070409166e-05	-2.92288810461798	4.16846142639542e-20	1.29543905878172e-22	-3.24508339038654	1.18998578596779e-06	5.20792661646961e-09	-2.93589892452641	1.22124532708767e-15	0.999999999999999	TRUE	TRUE	TRUE	TRUE	4	4.66172440708644e-39	SIGN	-3.01038000636144	PREVALENT_DEG
solea_v4.0_unigene29194	ENSDARG00000023111	322691	plg	-1.49157954171956	1.74192872702044e-10	1.21429427426725e-12	-1.49483725319883	3.81692467732303e-13	2.7414136279849e-15	-1.49274419765388	4.00825259463112e-06	2.59415333004865e-08	-1.49054331783738	0	1	TRUE	TRUE	TRUE	TRUE	4	5.11682438802073e-39	SIGN	-1.49242607760241	PREVALENT_DEG
solea_v4.0_unigene36752	ENSDARG00000003697	556156	slc5a8l	-3.14881368104658	1.37376605339988e-10	9.38065147372043e-13	-3.1438807488987	2.24596611095738e-15	1.194254090476e-17	-3.40816821319393	0.00031404031528385	8.71637814132486e-06	-3.09724463627445	3.33066907387547e-16	1	TRUE	TRUE	TRUE	TRUE	4	5.5668032236466e-39	SIGN	-3.19952681985341	PREVALENT_DEG
solea_v4.0_unigene4171	ENSDARG00000110252	492777	cfhl2	-1.85956909891478	4.93178100429659e-10	3.70509293103767e-12	-1.85745334788813	6.91938660520886e-14	4.51770409018882e-16	-1.87198999051043	9.14142778493628e-06	8.31417991502159e-08	-1.87413304049643	0	1	TRUE	TRUE	TRUE	TRUE	4	5.96154752347358e-39	SIGN	-1.86578636945244	PREVALENT_DEG
solea_v4.0_unigene234951	ENSDARG00000061579	566459	myo1cb	-2.50900444928508	1.33057467309212e-10	9.02881827552959e-13	-2.50765230271128	7.89981699712277e-15	4.57222686438936e-17	-2.48795317732064	6.28406587801211e-05	1.03020410556451e-06	-2.48936377456809	5.55111512312578e-16	0.999999999999999	TRUE	TRUE	TRUE	TRUE	4	6.30093480185688e-39	SIGN	-2.49849342597127	PREVALENT_DEG
solea_v4.0_unigene3642	ENSDARG00000093405	552927	casp6a	-2.47831760429149	3.50004280442716e-10	2.54465106668451e-12	-2.47188513283594	1.17863903623243e-14	7.05691388518022e-17	-2.49813459367994	8.55941532613542e-05	1.53744416247514e-06	-2.48886787120972	0	1	TRUE	TRUE	TRUE	TRUE	4	6.72316762463322e-39	SIGN	-2.48430130050427	PREVALENT_DEG
solea_v4.0_unigene546609	NA	NA	NA	-0.929455119259246	1.54579810053125e-14	5.53109601461687e-17	-0.935803133411847	1.74025652179883e-09	2.56270312342218e-11	-0.932596828704258	3.46592777270679e-07	1.12157952387016e-09	-0.923840834577102	4.32986979603811e-15	0.999999999999996	FALSE	FALSE	FALSE	FALSE	0	6.91746343420679e-39	SIGN	-0.930423978988113	NOT_DEG
solea_v4.0_unigene41980	NA	NA	NA	1.19496610556217	7.66914083435826e-12	4.13259855646266e-14	1.18742407426564	3.65228312833856e-11	3.7539147738098e-13	1.16384592781866	1.4274155244607e-06	6.6670429260086e-09	1.20060041158671	0	1	TRUE	TRUE	TRUE	TRUE	4	7.5846030704887e-39	SIGN	1.1867091298083	PREVALENT_DEG
solea_v4.0_unigene30164	ENSDARG00000012694	321046	c3a.1	-2.2675492316755	3.6734106638728e-05	1.12745240909479e-06	-2.2685733852134	2.19992566645721e-18	7.93438435327698e-21	-2.42379503923749	5.65580473722827e-07	2.05598193532704e-09	-2.26386729666419	9.99200722162641e-16	0.999999999999999	TRUE	TRUE	TRUE	TRUE	4	7.79683169724686e-39	SIGN	-2.30594623819765	PREVALENT_DEG
solea_v4.0_unigene429254	NA	NA	NA	1.15162688431608	5.97700322994997e-12	3.15260762257155e-14	1.14376346723692	1.02747285225826e-11	9.38886494693426e-14	1.13526657539845	1.37007967712356e-06	6.26953835257829e-09	1.15861169477964	5.55111512312578e-16	0.999999999999999	TRUE	TRUE	TRUE	TRUE	4	7.96861976184552e-39	SIGN	1.14731715543277	PREVALENT_DEG
solea_v4.0_unigene442137	NA	NA	NA	1.3043785892848	2.19047664349428e-10	1.54883448590574e-12	1.29677459346462	6.69027072259936e-13	5.00711656692232e-15	1.29670361445224	2.88964513983675e-06	1.63950328684357e-08	1.30933115134135	0	1	TRUE	TRUE	TRUE	TRUE	4	8.01964634843174e-39	SIGN	1.30179698713576	PREVALENT_DEG
solea_v4.0_unigene562721	NA	NA	NA	2.40905131505635	1.86285691487857e-10	1.3065598479219e-12	2.39037263358534	6.97707922648644e-14	4.56531813445469e-16	2.35131442087571	3.26153673824517e-05	4.42633143469437e-07	2.42177275685299	0	1	TRUE	TRUE	TRUE	TRUE	4	8.02768753878932e-39	SIGN	2.3931277815926	PREVALENT_DEG
solea_v4.0_unigene29195	ENSDARG00000023111	322691	plg	-1.25361929164571	1.56878917136116e-10	1.08465351558158e-12	-1.26027703230428	4.98731190583827e-13	3.65438547015007e-15	-1.2631998120385	2.79308022882757e-06	1.56480659452762e-08	-1.24408256379506	2.22044604925031e-16	1	TRUE	TRUE	TRUE	TRUE	4	8.26921947848456e-39	SIGN	-1.25529467494589	PREVALENT_DEG
solea_v4.0_unigene2907	ENSDARG00000098374	NA	NA	-2.17528994415647	1.56153980835367e-10	1.07741527519412e-12	-2.17597080028157	1.17792827754788e-14	7.03586628688718e-17	-2.15258989099665	2.11304424265311e-05	2.51736777486465e-07	-2.16522692489718	1.4432899320127e-15	0.999999999999999	TRUE	TRUE	TRUE	TRUE	4	9.51847262741684e-39	SIGN	-2.16726939008297	PREVALENT_DEG
solea_v4.0_unigene324001	ENSDARG00000110726	NA	NA	-1.60052768491507	6.05056066935431e-11	3.83831256466708e-13	-1.60310679662139	3.10828604503673e-13	2.20222695498554e-15	-1.64093195985894	2.33178565518959e-06	1.23656307197714e-08	-1.60742894981498	1.4432899320127e-15	0.999999999999999	TRUE	TRUE	TRUE	TRUE	4	1.07010855769125e-38	SIGN	-1.61299884780259	PREVALENT_DEG
solea_v4.0_unigene324618	ENSDARG00000076364	569390	si:dkey-178k16.1	-2.80118629620797	1.02001908392033e-10	6.81970904884863e-13	-2.79653951166066	4.23260772489192e-15	2.35319184111856e-17	-2.75442345643374	0.00016399765246287	3.63774230530058e-06	-2.77930869621126	9.99200722162641e-16	0.999999999999999	TRUE	TRUE	TRUE	TRUE	4	1.19215173444838e-38	SIGN	-2.78286449012841	PREVALENT_DEG
solea_v4.0_unigene670500	ENSDARG00000088030	436760	rpl35a	1.18705024862038	8.88108664966394e-12	4.89294775916123e-14	1.17950580688952	4.87882694366614e-11	5.16064548126856e-13	1.15107080681435	1.52668968196806e-06	7.37794095608104e-09	1.19245074314181	0	1	TRUE	TRUE	TRUE	TRUE	4	1.23618091320039e-38	SIGN	1.17751940136651	PREVALENT_DEG
solea_v4.0_unigene510308	ENSDARG00000058597	321720	nt5c3a	-3.27526307235728	4.24671205166781e-10	3.16015237921337e-12	-3.25429271697938	2.50916570850742e-15	1.34135989720346e-17	-3.32800510331271	0.000653444499655924	2.32615855094926e-05	-3.292879212248	0	1	TRUE	TRUE	TRUE	TRUE	4	1.2991968011812e-38	SIGN	-3.28761002622434	PREVALENT_DEG
solea_v4.0_unigene413135	NA	NA	NA	1.23971208043426	2.19047664349428e-10	1.54355686299216e-12	1.23155161566904	1.37381570915734e-12	1.08498303996289e-14	1.22526098384767	3.14983729107256e-06	1.82754145159738e-08	1.2472905829725	0	1	TRUE	TRUE	TRUE	TRUE	4	1.75236983297005e-38	SIGN	1.23595381573087	PREVALENT_DEG
solea_v4.0_unigene30136	ENSDARG00000020574	260440	atp2a1	-1.19135935201229	1.13217542595423e-11	6.41258215117884e-14	-1.1981245149175	2.5316542126908e-10	3.1398459899655e-12	-1.22293504376139	3.48668036833584e-07	1.13326555850569e-09	-1.18614523420236	0	1	TRUE	TRUE	TRUE	TRUE	4	1.84463830192254e-38	SIGN	-1.19964103622338	PREVALENT_DEG
solea_v4.0_unigene508367	ENSDARG00000053684	321664	aldob	-1.24799742180301	3.26196338720921e-10	2.36225893924599e-12	-1.25263001150167	8.40179532367699e-13	6.37189244482545e-15	-1.2448686535501	3.94438158996865e-06	2.50783228192681e-08	-1.24605489598391	1.11022302462516e-16	1	TRUE	TRUE	TRUE	TRUE	4	1.99061345932925e-38	SIGN	-1.24788774570967	PREVALENT_DEG
solea_v4.0_unigene36146	ENSDARG00000102503	NA	NA	-1.31575340052916	3.32923093492802e-10	2.4157189739955e-12	-1.31967555656266	8.55657708839277e-13	6.5380699654709e-15	-1.31626426047285	4.00671811658876e-06	2.57602479127207e-08	-1.31492247981505	1.11022302462516e-16	1	TRUE	TRUE	TRUE	TRUE	4	2.09836129710606e-38	SIGN	-1.31665392434493	PREVALENT_DEG
solea_v4.0_unigene429368	NA	NA	NA	1.04914985624431	1.18310939864255e-12	5.53201634764723e-15	1.04176593056689	1.10321147853222e-11	1.01753125764148e-13	1.04194530737064	1.37355240181538e-06	6.3245912326277e-09	1.05556693040665	7.105427357601e-15	0.999999999999993	TRUE	TRUE	TRUE	TRUE	4	2.10905519865486e-38	SIGN	1.04710700614712	PREVALENT_DEG
solea_v4.0_unigene45890	ENSDARG00000012694	321046	c3a.1	-1.89008837827822	4.11172179837151e-10	3.04797761183952e-12	-1.89812663946155	6.68627506341688e-13	4.99459447629362e-15	-1.98916493388158	4.46339698094051e-06	3.08690978187309e-08	-1.87000779558851	0	1	TRUE	TRUE	TRUE	TRUE	4	2.25099981947224e-38	SIGN	-1.91184693680247	PREVALENT_DEG
solea_v4.0_unigene510631	ENSDARG00000008029	565535	mep1a.2	-2.19753854014734	4.11482616737261e-10	3.05614476991664e-12	-2.2094149203086	1.77743911539012e-13	1.22891311365144e-15	-2.39611772837521	7.2566577433203e-06	5.93824269977886e-08	-2.15542609143489	3.33066907387547e-16	1	TRUE	TRUE	TRUE	TRUE	4	2.89799932273791e-38	SIGN	-2.23962432006651	PREVALENT_DEG
solea_v4.0_unigene584217	ENSDARG00000012405	337158	col1a1a	-2.23643839561674	1.44512653311865e-10	9.9297341187659e-13	-2.23854710957138	1.66270439313813e-13	1.14441830444079e-15	-2.18869744939996	3.99319396854818e-05	5.73806740077631e-07	-2.22076312910907	2.22044604925031e-16	1	TRUE	TRUE	TRUE	TRUE	4	3.47310574483151e-38	SIGN	-2.22111152092429	PREVALENT_DEG
solea_v4.0_unigene21876	NA	NA	NA	-1.35474133615665	1.74192872702044e-10	1.21321325679602e-12	-1.36001337496236	3.31206772845927e-12	2.79987478328156e-14	-1.35145264871987	3.42621199063775e-06	2.04162144620884e-08	-1.35361156741183	0	1	TRUE	TRUE	TRUE	TRUE	4	3.5743860252793e-38	SIGN	-1.35495473181268	PREVALENT_DEG
solea_v4.0_unigene534665	ENSDARG00000040298	322543	apoa4b.1	-1.31631466255655	3.55204959615557e-10	2.5875254371265e-12	-1.32129788169379	1.25059573564008e-12	9.80537798086968e-15	-1.30383093791807	4.50019967502078e-06	3.13696414835578e-08	-1.31105829535768	0	1	TRUE	TRUE	TRUE	TRUE	4	3.61358055697914e-38	SIGN	-1.31312544438152	PREVALENT_DEG
solea_v4.0_unigene546610	ENSDARG00000110395	30355	apoa1a	-0.89983849014616	7.16220322381854e-15	2.44022148955441e-17	-0.906315490153535	3.13593924813403e-09	4.97821797161186e-11	-0.904660898204223	4.10274278663033e-07	1.36859470273065e-09	-0.8942735518252	2.64233079860787e-14	0.999999999999974	FALSE	FALSE	FALSE	FALSE	0	3.95328845517284e-38	SIGN	-0.90127210758228	NOT_DEG
solea_v4.0_unigene534514	ENSDARG00000033999	30381	cyp26a1	4.44952040005477	2.94474427903813e-10	2.11994049853774e-12	4.37219000530629	4.8164471790698e-16	2.33448144050256e-18	4.22056035064557	0.000683152956881734	2.47850868914868e-05	4.47136488967821	2.99760216648792e-15	0.999999999999997	TRUE	TRUE	TRUE	TRUE	4	4.69061088831734e-38	SIGN	4.37840891142121	PREVALENT_DEG
solea_v4.0_unigene66800	ENSDARG00000017794	406799	sdr16c5b	-1.78231626915642	3.87081744594104e-10	2.83628922736742e-12	-1.78431541309482	2.1058124469431e-13	1.46495477292045e-15	-1.79093852405549	8.18739839560316e-06	7.15469466913488e-08	-1.7806252130233	4.44089209850063e-16	1	TRUE	TRUE	TRUE	TRUE	4	4.78338845534019e-38	SIGN	-1.78454885483251	PREVALENT_DEG
solea_v4.0_unigene501054	ENSDARG00000012609	327588	hpxa	-0.886042101256955	2.89991135938557e-13	1.24846500332788e-15	-0.892742954340614	1.64511518054817e-08	3.04407752801437e-10	-0.89318948996901	6.26612009669135e-07	2.32250559551199e-09	-0.880386071689069	0	1	FALSE	FALSE	FALSE	FALSE	0	5.33821410797008e-38	SIGN	-0.888090154313912	NOT_DEG
solea_v4.0_unigene413340	ENSDARG00000074764	NA	NA	-0.940941575416777	2.41985729629006e-12	1.2004766195885e-14	-0.947261516212856	8.89840299639468e-10	1.24441656775149e-11	-0.949531762692952	1.43057731488085e-06	6.72992122242519e-09	-0.934566854146345	0	1	FALSE	FALSE	FALSE	FALSE	0	5.49583540983027e-38	SIGN	-0.943075427117233	NOT_DEG
solea_v4.0_unigene94619	ENSDARG00000061383	563663	serpinf2b	-1.58807572144753	1.08594494279334e-09	8.7621149230346e-12	-1.59067203343965	4.08304192499229e-13	2.94522896454083e-15	-1.60100892466688	7.20627696373926e-06	5.8662051627334e-08	-1.58970674682237	0	1	TRUE	TRUE	TRUE	TRUE	4	5.69430337863988e-38	SIGN	-1.59236585659411	PREVALENT_DEG
solea_v4.0_unigene440480	NA	NA	NA	-2.44489367606552	0.000116134071213053	4.38557271259877e-06	-2.45199627111119	2.17131879421691e-16	1.00289001728671e-18	-2.6637490606401	1.28586017520475e-07	3.11621471438684e-10	-2.43745227216679	1.11022302462516e-16	1	TRUE	TRUE	TRUE	TRUE	4	5.77592249790031e-38	SIGN	-2.4995228199959	PREVALENT_DEG
solea_v4.0_unigene3163	ENSDARG00000027620	84041	bco2l	-1.17954608777396	6.91420863684779e-11	4.42561395612798e-13	-1.18543831912519	5.13852386211917e-13	3.77983451111007e-15	-1.1809873008506	2.56787982247329e-06	1.39837214487198e-08	-1.17447166461686	4.21884749357559e-15	0.999999999999996	TRUE	TRUE	TRUE	TRUE	4	6.16311574907625e-38	SIGN	-1.18011084309165	PREVALENT_DEG
solea_v4.0_unigene49591	ENSDARG00000012694	321046	c3a.1	-1.3279307802944	5.19021940602365e-10	3.92144649197772e-12	-1.33409084200845	1.85950257006931e-12	1.50832092485807e-14	-1.34568090705584	3.60407647162912e-06	2.22981295074277e-08	-1.31998882853798	0	1	TRUE	TRUE	TRUE	TRUE	4	6.18292496628321e-38	SIGN	-1.33192283947416	PREVALENT_DEG
solea_v4.0_unigene416570	ENSDARG00000105131	100334475	cog1	-1.6126797135063	1.24888978825182e-09	1.01836824838918e-11	-1.61708174582722	4.0206266339617e-13	2.89447518126056e-15	-1.61435330935879	8.21133083656094e-06	7.18731415528371e-08	-1.60539607103961	0	1	TRUE	TRUE	TRUE	TRUE	4	7.2912447833535e-38	SIGN	-1.61237770993298	PREVALENT_DEG
solea_v4.0_unigene97077	ENSDARG00000010936	100136865	abcb4	-2.928655093392	2.94441352032653e-10	2.11550495273504e-12	-2.92772094203957	1.15850469429962e-14	6.90333241456976e-17	-3.09943575096657	0.00016493867244195	3.66802088455042e-06	-2.87362014101053	8.88178419700125e-16	0.999999999999999	TRUE	TRUE	TRUE	TRUE	4	7.93814874814581e-38	SIGN	-2.95735798185217	PREVALENT_DEG
solea_v4.0_unigene28466	NA	NA	NA	1.29039092627653	3.93330786992914e-10	2.89329255414757e-12	1.28111563518997	3.09542125884718e-12	2.58584258665172e-14	1.26967101526875	3.86941093580498e-06	2.42155357361348e-08	1.2998075421719	0	1	TRUE	TRUE	TRUE	TRUE	4	8.29714418687768e-38	SIGN	1.28524627972679	PREVALENT_DEG
solea_v4.0_unigene413286	ENSDARG00000010160	336764	rps15a	1.18492210357572	4.93796753082988e-11	3.09027733653749e-13	1.17757823446667	8.78956277279702e-12	7.90644652682175e-14	1.17953243522026	1.8187268147237e-06	9.12630208676999e-09	1.18960721566356	6.66133814775094e-16	0.999999999999999	TRUE	TRUE	TRUE	TRUE	4	8.34007213743156e-38	SIGN	1.18290999723155	PREVALENT_DEG
solea_v4.0_unigene190640	ENSDARG00000076833	64273	atp1b1b	-3.03372426756636	4.49007911014933e-10	3.35405350646954e-12	-3.02012564064843	1.14719322275965e-14	6.81957538191784e-17	-2.93144390700753	0.000463178636311535	1.46055645709231e-05	-3.02793173717752	2.22044604925031e-16	1	TRUE	TRUE	TRUE	TRUE	4	8.40051690240362e-38	SIGN	-3.00330638809996	PREVALENT_DEG
solea_v4.0_unigene52000	ENSDARG00000045515	555316	kin	-1.13158741140059	1.38087233150342e-10	9.44886125223303e-13	-1.13794083051887	1.6411886429853e-11	1.57689619856887e-13	-1.14471066185598	2.27675873299403e-06	1.20089059019187e-08	-1.1223144366958	1.11022302462516e-16	1	TRUE	TRUE	TRUE	TRUE	4	9.06212023777849e-38	SIGN	-1.13413833511781	PREVALENT_DEG
solea_v4.0_unigene533987	ENSDARG00000068992	573376	hspa8	-1.71876824803601	1.27123104638325e-09	1.0420223693767e-11	-1.72145436986576	3.634590860746e-13	2.60102157166918e-15	-1.70364753369518	1.12102209022981e-05	1.0909139826864e-07	-1.7140114348632	0	1	TRUE	TRUE	TRUE	TRUE	4	9.09586788046065e-38	SIGN	-1.71447039661504	PREVALENT_DEG
solea_v4.0_unigene534071	ENSDARG00000027088	336492	ptgdsb.1	-1.31271030716464	7.13007795421464e-11	4.57395090294319e-13	-1.31798068515009	6.18822088487068e-12	5.42100713423875e-14	-1.3451668206356	1.25418656793067e-06	5.52465714618487e-09	-1.30630620707122	1.11022302462516e-15	0.999999999999999	TRUE	TRUE	TRUE	TRUE	4	9.69828594340129e-38	SIGN	-1.32054100500539	PREVALENT_DEG
solea_v4.0_unigene96927	ENSDARG00000014916	393329	slc10a2	-7.40109383376435	2.48427558820392e-07	3.76459050901061e-09	-8.15452422626291	4.97742530257768e-16	2.4196014543237e-18	-5.96018147302416	7.6290953820061e-06	6.41699333305127e-08	-5.94277406684548	6.66133814775094e-16	0.999999999999999	TRUE	TRUE	TRUE	TRUE	4	9.91292903549917e-38	SIGN	-6.86464339997423	PREVALENT_DEG
solea_v4.0_unigene93	ENSDARG00000012405	337158	col1a1a	-1.34158976660913	7.6943837479264e-10	5.98895695724442e-12	-1.34662620079614	1.40615730394048e-12	1.11252965684975e-14	-1.33369900826656	5.49762796115315e-06	4.10668451223734e-08	-1.33554666983596	0	1	TRUE	TRUE	TRUE	TRUE	4	1.04015386160798e-37	SIGN	-1.33936541137695	PREVALENT_DEG
solea_v4.0_unigene24642	ENSDARG00000071331	561350	ryr3	-1.63007332128045	1.69106873252087e-09	1.42168143118158e-11	-1.6346745056689	4.27661817568246e-13	3.09095828116412e-15	-1.64183719206193	8.44704928964894e-06	7.46588720930368e-08	-1.62219244261987	0	1	TRUE	TRUE	TRUE	TRUE	4	1.06739982042033e-37	SIGN	-1.63219436540779	PREVALENT_DEG
solea_v4.0_unigene39637	ENSDARG00000113537	798349	zgc:194330	-1.25242130425817	6.75279669034718e-10	5.18868309302778e-12	-1.25844993899587	2.88828109092972e-12	2.40045029938419e-14	-1.26646942169016	4.06466067753552e-06	2.63829421114746e-08	-1.24537091262087	1.11022302462516e-16	1	TRUE	TRUE	TRUE	TRUE	4	1.37417681640257e-37	SIGN	-1.25567789439127	PREVALENT_DEG
solea_v4.0_unigene29674	ENSDARG00000015273	541539	alpi.1	-1.29884892279138	5.83099890176255e-10	4.43052177487518e-12	-1.30328741546809	3.26693294531231e-12	2.7524054437469e-14	-1.29746295694181	4.46339698094051e-06	3.09233468201102e-08	-1.29563150873473	0	1	TRUE	TRUE	TRUE	TRUE	4	1.47065749223374e-37	SIGN	-1.298807700984	PREVALENT_DEG
solea_v4.0_unigene584246	NA	NA	NA	-1.48931274115439	2.19047664349428e-10	1.54611931033083e-12	-1.49554136964	1.1123546635666e-12	8.59463174506893e-15	-1.54119690599408	2.61557979668605e-06	1.4392624187729e-08	-1.48548758776244	1.55431223447522e-15	0.999999999999998	TRUE	TRUE	TRUE	TRUE	4	1.54098537104014e-37	SIGN	-1.50288465113773	PREVALENT_DEG
solea_v4.0_unigene534450	ENSDARG00000052674	192307	csnk1a1	-1.45323176951179	1.504738533756e-09	1.24190762459432e-11	-1.4555121402169	8.89833576105472e-13	6.81189243269428e-15	-1.45332146392054	7.33632526720125e-06	6.05538622585038e-08	-1.45835650168947	0	1	TRUE	TRUE	TRUE	TRUE	4	1.69155557641923e-37	SIGN	-1.45510546883468	PREVALENT_DEG
solea_v4.0_unigene41951	ENSDARG00000053973	569489	fetub	-1.45861126715564	8.12695983773278e-10	6.34882532798877e-12	-1.46122111653012	1.63991533451749e-12	1.30448873333631e-14	-1.4467237920532	7.7798821157109e-06	6.62112907435623e-08	-1.46116944860167	0	1	TRUE	TRUE	TRUE	TRUE	4	1.78253879942509e-37	SIGN	-1.45693140608516	PREVALENT_DEG
solea_v4.0_unigene45891	ENSDARG00000020866	570354	apoa4b.2	-1.02980618311837	8.92783576638531e-12	4.93813120453541e-14	-1.03566775410461	1.7556030319044e-09	2.59531325780474e-11	-1.02683913865152	7.06734153126352e-07	2.7037584594999e-09	-1.02401670689988	0	1	TRUE	TRUE	TRUE	TRUE	4	1.90047546955559e-37	SIGN	-1.0290824456936	PREVALENT_DEG
solea_v4.0_unigene94134	NA	NA	NA	1.57292597013272	3.26196338720921e-10	2.3578163495694e-12	1.56512891914794	3.00498414469095e-12	2.50172598007002e-14	1.53691048870283	5.73830564991936e-06	4.35191111044805e-08	1.57835205312874	2.22044604925031e-16	1	TRUE	TRUE	TRUE	TRUE	4	1.92913355977868e-37	SIGN	1.56332935777806	PREVALENT_DEG
solea_v4.0_unigene97914	ENSDARG00000112985	322358	hnf4a	-1.90783427106839	1.52535621560953e-09	1.26120004141747e-11	-1.907346181996	3.81692467732303e-13	2.74238757679593e-15	-1.90508989214047	1.94492135080866e-05	2.22916799630804e-07	-1.91320256200771	0	1	TRUE	TRUE	TRUE	TRUE	4	1.94145136929217e-37	SIGN	-1.90836822680314	PREVALENT_DEG
solea_v4.0_unigene440454	NA	NA	NA	-1.00422906009457	2.03498368532768e-12	9.95038210736434e-15	-1.01088107552613	4.93846675028244e-11	5.23077036474291e-13	-1.01591474420095	1.32925806985893e-06	6.02732778117932e-09	-0.997449779754732	1.11022302462516e-14	0.999999999999989	TRUE	TRUE	TRUE	FALSE	3	2.27872354011585e-37	SIGN	-1.0071186648941	POSSIBLE_DEG
solea_v4.0_unigene46306	NA	NA	NA	-1.49218259232947	8.84186318907771e-10	6.95773005698081e-12	-1.49791400733535	4.74802617800563e-13	3.46551491580498e-15	-1.49265616602636	6.43206824131081e-06	5.01559749101473e-08	-1.4837001219086	5.55111512312578e-16	0.999999999999999	TRUE	TRUE	TRUE	TRUE	4	2.30231401442965e-37	SIGN	-1.49161322189994	PREVALENT_DEG
solea_v4.0_unigene96194	NA	NA	NA	1.81481258890254	9.98360036611592e-10	7.94156498302544e-12	1.80594352942508	1.66418886579076e-12	1.3327809957698e-14	1.8006088617344	8.2925372980981e-06	7.29385800440002e-08	1.81683829503434	0	1	TRUE	TRUE	TRUE	TRUE	4	2.34797231458519e-37	SIGN	1.80955081877409	PREVALENT_DEG
solea_v4.0_unigene591436	ENSDARG00000024433	337731	pvalb4	-0.879402708620676	4.26036088437005e-14	1.63981501793339e-16	-0.886218602594641	9.94026834302487e-09	1.75571541269998e-10	-0.888787086566872	5.14657162323164e-07	1.79016290709432e-09	-0.873780749621095	7.21644966006352e-15	0.999999999999993	FALSE	FALSE	FALSE	FALSE	0	2.41222905883334e-37	SIGN	-0.882047286850821	NOT_DEG
solea_v4.0_unigene22495	ENSDARG00000109467	NA	NA	-2.14785992148624	1.23050452836966e-09	1.00162240648212e-11	-2.15171632511979	3.12927012417124e-13	2.22601612585027e-15	-2.15603767944972	3.69682738038833e-05	5.21206916691004e-07	-2.12865502826531	1.11022302462516e-16	1	TRUE	TRUE	TRUE	TRUE	4	2.42344951418735e-37	SIGN	-2.14606723858026	PREVALENT_DEG
solea_v4.0_unigene75916	ENSDARG00000101017	NA	NA	-1.29872567778702	8.4875911237185e-11	5.58191804084245e-13	-1.3043534999931	4.80028983275683e-12	4.1263824615846e-14	-1.30653207736346	2.3825557076385e-06	1.27054231147699e-08	-1.29936249310028	1.77635683940025e-15	0.999999999999998	TRUE	TRUE	TRUE	TRUE	4	2.63709226693295e-37	SIGN	-1.30224343706097	PREVALENT_DEG
solea_v4.0_unigene40895	NA	NA	NA	1.2868740220887	7.56394776060955e-10	5.86586585757484e-12	1.2788407469139	5.16064519039479e-12	4.44350472572055e-14	1.27505957418532	4.00756384918441e-06	2.58728674725508e-08	1.29289874610442	0	1	TRUE	TRUE	TRUE	TRUE	4	2.65550477641597e-37	SIGN	1.28341827232309	PREVALENT_DEG
solea_v4.0_unigene21924	ENSDARG00000016771	30255	tfa	-0.886964422830714	1.42528864149396e-12	6.76599643065359e-15	-0.8939486157498	1.06909832061745e-08	1.90355220740605e-10	-0.89591105802205	1.0952223131287e-06	4.73074586414435e-09	-0.881584665452267	0	1	FALSE	FALSE	FALSE	FALSE	0	2.82728383403904e-37	SIGN	-0.889602190513708	NOT_DEG
solea_v4.0_unigene99866	ENSDARG00000036864	359838	slc34a2b	-7.61052284996411	9.60758175829074e-08	1.3114426621227e-09	-8.36221061128037	2.11702208107629e-16	9.74793482619092e-19	-6.12013668212105	1.36769208226822e-05	1.41939875105671e-07	-6.1525709737501	7.21644966006352e-15	0.999999999999993	TRUE	TRUE	TRUE	TRUE	4	3.055707419162e-37	SIGN	-7.06136027927891	PREVALENT_DEG
solea_v4.0_unigene19613	ENSDARG00000074052	100148091	si:ch211-281g13.5	-1.7557497722588	2.29614447920252e-09	2.00652415714082e-11	-1.75774550874791	6.20336941284255e-13	4.60733800548978e-15	-1.74622811782305	1.45980403844938e-05	1.55037065724581e-07	-1.75361250547035	0	1	TRUE	TRUE	TRUE	TRUE	4	3.49876350276893e-37	SIGN	-1.75333397607503	PREVALENT_DEG
solea_v4.0_unigene52572	ENSDARG00000112155	NA	NA	-1.24263653636851	4.10737425376174e-10	3.0388995234395e-12	-1.24961136188869	1.10069312215273e-11	1.01363938659785e-13	-1.2305895506713	4.85137671307201e-06	3.45795796962993e-08	-1.23588364778099	0	1	TRUE	TRUE	TRUE	TRUE	4	3.68443571905643e-37	SIGN	-1.23968027417737	PREVALENT_DEG
solea_v4.0_unigene96141	ENSDARG00000043719	494039	c3a.6	-4.07640430781117	9.36419581763184e-09	9.62755821974097e-11	-4.02110600402115	3.12288133934532e-15	1.69615354720101e-17	-4.47184038247249	0.000379712532397715	1.1123756259299e-05	-4.04677987707505	2.22044604925031e-16	1	TRUE	TRUE	TRUE	TRUE	4	3.72922492078764e-37	SIGN	-4.15403264284496	PREVALENT_DEG
solea_v4.0_unigene224634	ENSDARG00000101074	373092	glud1b	-2.10809886247765	1.59165562191384e-09	1.32282492384069e-11	-2.10350954371101	3.11403909797544e-13	2.2107422460965e-15	-2.1253760245828	4.57564958980336e-05	6.83187574692177e-07	-2.126071430951	0	1	TRUE	TRUE	TRUE	TRUE	4	3.80584560376785e-37	SIGN	-2.11576396543061	PREVALENT_DEG
solea_v4.0_unigene562746	ENSDARG00000102414	100008376	wu:fd14a01	-1.86514495026603	1.88802715150068e-09	1.61489463833667e-11	-1.86315389305453	6.22565496133587e-13	4.64163988250365e-15	-1.8528903593624	1.94888490905003e-05	2.2392673158099e-07	-1.87668577351495	0	1	TRUE	TRUE	TRUE	TRUE	4	3.84299475935924e-37	SIGN	-1.86446874404948	PREVALENT_DEG
solea_v4.0_unigene23936	ENSDARG00000071250	796128	tmem79a	-1.40267505779564	1.03174231228328e-09	8.26594029057427e-12	-1.40609728182394	3.74993031053634e-12	3.18992678140157e-14	-1.40120103370744	6.14943061608084e-06	4.73383778964996e-08	-1.40139603526081	0	1	TRUE	TRUE	TRUE	TRUE	4	3.98666487510196e-37	SIGN	-1.40284235214696	PREVALENT_DEG
solea_v4.0_unigene330694	ENSDARG00000055036	553614	itih3a	-3.64839694343839	1.56553697851989e-09	1.29888595754487e-11	-3.6191394826511	1.22992879110867e-14	7.39906982163226e-17	-3.48449306851617	0.00124181541669964	5.61886601557372e-05	-3.62511845931399	0	1	TRUE	TRUE	TRUE	TRUE	4	4.00602280339607e-37	SIGN	-3.59428698847991	PREVALENT_DEG
solea_v4.0_unigene10994	ENSDARG00000008803	323201	marcksb	0.894636597794199	1.80857546090945e-12	8.76597560456767e-15	0.887520709438662	7.15639905719196e-09	1.22628316219606e-10	0.889082592070123	2.35083518505686e-06	1.25001642816076e-08	0.900405920898858	0	1	FALSE	FALSE	FALSE	FALSE	0	5.05961465008678e-37	SIGN	0.89291145505046	NOT_DEG
solea_v4.0_unigene4227	ENSDARG00000059361	562762	slc39a4	-1.96652087659455	2.4883653601971e-09	2.18868881114445e-11	-1.9636743940674	4.58490486014405e-13	3.33338295984699e-15	-1.95685250742517	2.89706470340313e-05	3.8243170373372e-07	-1.98090320113561	0	1	TRUE	TRUE	TRUE	TRUE	4	5.48212347148114e-37	SIGN	-1.96698774480568	PREVALENT_DEG
solea_v4.0_unigene22848	ENSDARG00000017794	406799	sdr16c5b	-1.56261339294461	1.65272762256312e-09	1.38065003538517e-11	-1.56610722008387	5.21699169873023e-12	4.49945825644607e-14	-1.61492284644278	4.2667340907681e-06	2.87753375617213e-08	-1.55988398907807	0	1	TRUE	TRUE	TRUE	TRUE	4	6.08156353603997e-37	SIGN	-1.57588186213733	PREVALENT_DEG
solea_v4.0_unigene63317	ENSDARG00000098204	555303	si:dkeyp-118h9.7	-1.18482405673175	2.15306989757389e-11	1.28297772878184e-13	-1.19222308684838	2.40951271858087e-10	2.96775245032484e-12	-1.22720407362639	4.28934786892599e-07	1.45167283043977e-09	-1.17965589631236	1.88737914186277e-15	0.999999999999998	TRUE	TRUE	TRUE	TRUE	4	6.24810817201417e-37	SIGN	-1.19597677837972	PREVALENT_DEG
solea_v4.0_unigene92644	ENSDARG00000101017	NA	NA	-1.95696282608271	1.98507870845703e-09	1.71205539518803e-11	-1.95342652093835	8.24358389515421e-13	6.22840204201365e-15	-2.01981806589494	2.35611927700821e-05	2.91542386446246e-07	-1.9761907737393	0	1	TRUE	TRUE	TRUE	TRUE	4	6.36435787013407e-37	SIGN	-1.97659954666383	PREVALENT_DEG
solea_v4.0_unigene96140	ENSDARG00000043719	494039	c3a.6	-3.50441431119412	1.66930726449887e-09	1.39687997414158e-11	-3.46991286421556	3.70136807061126e-15	2.03673387018297e-17	-3.60571801587868	0.00108557816915763	4.65349483186548e-05	-3.57752090146496	6.66133814775094e-16	0.999999999999999	TRUE	TRUE	TRUE	TRUE	4	6.63428464510763e-37	SIGN	-3.53939152318833	PREVALENT_DEG
solea_v4.0_unigene42725	ENSDARG00000031494	394248	prrc2a	-1.58936593096951	1.2050008098271e-09	9.77426955567686e-12	-1.59211912841232	2.43208438711579e-13	1.70233425624944e-15	-1.57954165849186	8.13990466787582e-06	7.07717344286622e-08	-1.5879782191866	2.22044604925031e-15	0.999999999999998	TRUE	TRUE	TRUE	TRUE	4	7.82334560947886e-37	SIGN	-1.58725123426507	PREVALENT_DEG
solea_v4.0_unigene38126	NA	NA	NA	-1.56324107800388	3.04952349032436e-09	2.74921546066612e-11	-1.56928315116783	1.66005612331337e-12	1.32524295640002e-14	-1.56846112182344	9.58479191999288e-06	8.86772246689197e-08	-1.55059755140809	0	1	TRUE	TRUE	TRUE	TRUE	4	7.95217590373359e-37	SIGN	-1.56289572560081	PREVALENT_DEG
solea_v4.0_unigene14352	ENSDARG00000018334	192299	rpl35	1.27818827474502	9.1990991090488e-11	6.08482349689035e-13	1.2702368897425	1.60672235388979e-10	1.90567514175216e-12	1.22310750710902	3.45906133789526e-06	2.09772861338521e-08	1.28326129077997	0	1	TRUE	TRUE	TRUE	TRUE	4	8.36533781938487e-37	SIGN	1.26369849059413	PREVALENT_DEG
solea_v4.0_unigene429185	ENSDARG00000109554	405772	hbbe2	1.09903320765504	2.87618166912056e-10	2.06238150705315e-12	1.09129572435275	5.1912155710203e-11	5.55028180171242e-13	1.09212144330143	3.56240330391155e-06	2.19387327833978e-08	1.10492031835358	1.11022302462516e-16	1	TRUE	TRUE	TRUE	TRUE	4	8.69221379334131e-37	SIGN	1.0968426734157	PREVALENT_DEG
solea_v4.0_unigene22131	ENSDARG00000051912	NA	NA	-1.15580196541686	1.3453332409577e-11	7.67139899046418e-14	-1.16307659649521	1.1281629560023e-10	1.2962584001509e-12	-1.19189992394849	5.34525013036902e-07	1.90499021011612e-09	-1.14990182093113	7.32747196252603e-15	0.999999999999993	TRUE	TRUE	TRUE	TRUE	4	8.74833497825475e-37	SIGN	-1.16517007669792	PREVALENT_DEG
solea_v4.0_unigene2542	ENSDARG00000112240	406575	lta4h	-1.09829413716282	5.18093650076956e-10	3.89966139078281e-12	-1.10430986023281	1.22836540754288e-11	1.14697402911072e-13	-1.10108894530389	4.21320921687299e-06	2.81036457307961e-08	-1.09263103160741	2.22044604925031e-16	1	TRUE	TRUE	TRUE	TRUE	4	8.76132512461916e-37	SIGN	-1.09908099357673	PREVALENT_DEG
solea_v4.0_unigene226075	ENSDARG00000040295	30314	apoeb	-1.31688385431779	9.93138223718563e-10	7.88586974127901e-12	-1.32111849597303	1.33066118092333e-11	1.25387329730046e-13	-1.32413003792642	4.06466067753552e-06	2.64804403494573e-08	-1.31725237014064	0	1	TRUE	TRUE	TRUE	TRUE	4	8.7754584594251e-37	SIGN	-1.31984618958947	PREVALENT_DEG
solea_v4.0_unigene549033	ENSDARG00000016651	437005	znf106a	-2.13608861707203	1.90567921585623e-09	1.63270971193704e-11	-2.13539648144897	5.86280442620178e-13	4.34603738043127e-15	-2.13201963574702	5.0306658970947e-05	7.78825221566522e-07	-2.13238242618892	0	1	TRUE	TRUE	TRUE	TRUE	4	9.16924409484242e-37	SIGN	-2.13397179011423	PREVALENT_DEG
solea_v4.0_unigene501383	NA	NA	NA	-1.90078369629028	2.17390709486053e-09	1.89040789169316e-11	-1.8978138998516	1.15457727307339e-12	8.97024311206304e-15	-1.94640773446997	1.15131652718362e-05	1.12458679169743e-07	-1.91722460367421	2.22044604925031e-16	1	TRUE	TRUE	TRUE	TRUE	4	9.42025680859512e-37	SIGN	-1.91555748357152	PREVALENT_DEG
solea_v4.0_unigene19866	ENSDARG00000077874	557256	vwa10.1	-1.50361099779623	2.29285995120745e-09	2.00038531410583e-11	-1.50768222377723	3.70314592245476e-12	3.14103299290156e-14	-1.52440086363881	6.92644916423791e-06	5.58871276010529e-08	-1.49825364412135	0	1	TRUE	TRUE	TRUE	TRUE	4	9.58067519608187e-37	SIGN	-1.5084869323334	PREVALENT_DEG
solea_v4.0_unigene588632	ENSDARG00000016081	81591	cldn15la	-1.8347347736185	3.24054627719286e-09	2.94729504027064e-11	-1.83300948063458	8.53742659621434e-13	6.48692532329111e-15	-1.82479341570876	2.1540086049335e-05	2.60392213175515e-07	-1.84502725283449	0	1	TRUE	TRUE	TRUE	TRUE	4	9.70398894684456e-37	SIGN	-1.83439123069908	PREVALENT_DEG
solea_v4.0_unigene570788	ENSDARG00000020866	570354	apoa4b.2	-1.05275698743361	4.17406130351743e-11	2.56906532640327e-13	-1.05872010044028	8.31247026418597e-10	1.15655057561805e-11	-1.04784577842447	1.78382325782404e-06	8.92572793944571e-09	-1.04745230949085	1.11022302462516e-16	1	TRUE	TRUE	TRUE	TRUE	4	1.00666144698288e-36	SIGN	-1.0516937939473	PREVALENT_DEG
solea_v4.0_unigene24591	ENSDARG00000014232	326020	prkg3	-1.78629975797942	3.05309488358397e-09	2.75939749699527e-11	-1.78424029696028	1.13092184367514e-12	8.77033533328499e-15	-1.78971066641874	1.81696898820972e-05	2.03071176192682e-07	-1.79980691182789	1.11022302462516e-16	1	TRUE	TRUE	TRUE	TRUE	4	1.01995019127456e-36	SIGN	-1.79001440829658	PREVALENT_DEG
solea_v4.0_unigene692304	ENSDARG00000036316	415168	rpl39	1.24360014881088	1.60183950419414e-10	1.10978787568904e-12	1.23532053824244	1.18997282676143e-10	1.37406339407646e-12	1.20399979255705	3.43319191627795e-06	2.05067487728868e-08	1.24962889875905	0	1	TRUE	TRUE	TRUE	TRUE	4	1.06252305360695e-36	SIGN	1.23313734459235	PREVALENT_DEG
solea_v4.0_unigene280365	ENSDARG00000001431	323320	actn3b	-2.29707568106372	9.86394809245186e-05	3.61243123816913e-06	-2.30811074469949	5.66271166735773e-17	2.44597370589239e-19	-2.46919253525087	8.44322833722882e-07	3.37016584139829e-09	-2.29058958155344	1.55431223447522e-15	0.999999999999998	TRUE	TRUE	TRUE	TRUE	4	1.07170475203405e-36	SIGN	-2.34124213564188	PREVALENT_DEG
solea_v4.0_unigene13760	ENSDARG00000105159	572183	phka1a	1.09758919328265	9.09064055824268e-12	5.04114041334949e-14	1.09146964985203	2.56183848952944e-10	3.18127038176337e-12	1.08231093107954	1.43057731488085e-06	6.72440505308576e-09	1.10324215634571	2.22044604925031e-15	0.999999999999998	TRUE	TRUE	TRUE	TRUE	4	1.08125052755889e-36	SIGN	1.09365298263998	PREVALENT_DEG
solea_v4.0_unigene536898	ENSDARG00000006029	406575	lta4h	-2.40265440922434	1.20843625306832e-09	9.81936283641645e-12	-2.39542237845096	2.13256499820861e-13	1.48660586777101e-15	-2.43100291322491	0.000138847082274127	2.91557495851327e-06	-2.42447455520042	2.22044604925031e-16	1	TRUE	TRUE	TRUE	TRUE	4	1.15866936140643e-36	SIGN	-2.41338856402516	PREVALENT_DEG
solea_v4.0_unigene324588	ENSDARG00000061383	563663	serpinf2b	-1.52537537055526	3.96730179546306e-09	3.71317843403808e-11	-1.52781186864216	1.85950257006931e-12	1.50738507807826e-14	-1.52954786247853	1.01490958740746e-05	9.52002207495734e-08	-1.52704699532516	0	1	TRUE	TRUE	TRUE	TRUE	4	1.21051576243966e-36	SIGN	-1.52744552425028	PREVALENT_DEG
solea_v4.0_unigene94873	ENSDARG00000062003	567402	myo5b	-1.20333047423075	6.18387630215347e-10	4.725092230647e-12	-1.2093865703339	2.33659719582258e-12	1.9252910691473e-14	-1.20876122288665	4.14396322536433e-06	2.73459936384369e-08	-1.19670592359739	1.4432899320127e-15	0.999999999999999	TRUE	TRUE	TRUE	TRUE	4	1.25697046053759e-36	SIGN	-1.20454604776217	PREVALENT_DEG
solea_v4.0_unigene324383	ENSDARG00000007836	321453	ctsla	-1.28526427775359	2.36984339022021e-09	2.07768387549956e-11	-1.29211223489215	6.18822088487068e-12	5.4163740156669e-14	-1.29861808953019	5.59109706583732e-06	4.20838691161845e-08	-1.27377107110788	0	1	TRUE	TRUE	TRUE	TRUE	4	1.32188824986876e-36	SIGN	-1.28744141832095	PREVALENT_DEG
solea_v4.0_unigene461372	ENSDARG00000070710	335152	prss60.3	-1.32569578590326	1.85020816394536e-09	1.57726219220147e-11	-1.32904806717139	6.18822088487068e-12	5.4253233794199e-14	-1.32264535339243	7.20627696373926e-06	5.88640688290842e-08	-1.32659152731726	0	1	TRUE	TRUE	TRUE	TRUE	4	1.32991638985201e-36	SIGN	-1.32599518344608	PREVALENT_DEG
solea_v4.0_unigene280453	ENSDARG00000073781	794132	si:dkey-17e16.9	-1.34771349077289	4.05407458137901e-10	2.9936856833471e-12	-1.35279264482712	6.06623009198534e-12	5.27513308449429e-14	-1.38042658304347	2.61557979668605e-06	1.43624587683405e-08	-1.34464167332217	1.4432899320127e-15	0.999999999999999	TRUE	TRUE	TRUE	TRUE	4	1.3473051573904e-36	SIGN	-1.35639359799141	PREVALENT_DEG
solea_v4.0_unigene51148	ENSDARG00000051861	368397	pkp3a	-1.76672091510586	3.09152063048994e-09	2.79853395729189e-11	-1.77247934437021	1.83259068110257e-12	1.47865416762282e-14	-1.77271883951344	1.49113727691025e-05	1.59852773027956e-07	-1.74985687998766	0	1	TRUE	TRUE	TRUE	TRUE	4	1.36069256324628e-36	SIGN	-1.76544399474429	PREVALENT_DEG
solea_v4.0_unigene335632	ENSDARG00000005789	562399	enpp1	-2.87318750238701	1.32868784735164e-09	1.09290769219635e-11	-2.85790401800521	1.17088364870658e-13	7.92851874801315e-16	-2.81284464857449	0.000552134515253563	1.85204498259627e-05	-2.89730699986491	0	1	TRUE	TRUE	TRUE	TRUE	4	1.38279982371235e-36	SIGN	-2.86031079220791	PREVALENT_DEG
solea_v4.0_unigene185370	ENSDARG00000040298	322543	apoa4b.1	-1.47303142639361	3.26549875286825e-09	2.97929976882545e-11	-1.47845388857665	3.10384106224415e-12	2.60613301796211e-14	-1.47819204881553	8.83716426882866e-06	7.96908230571412e-08	-1.46402899590224	0	1	TRUE	TRUE	TRUE	TRUE	4	1.44001909991199e-36	SIGN	-1.47342658992201	PREVALENT_DEG
solea_v4.0_unigene500639	NA	NA	NA	0.988626432842801	1.7874432525471e-12	8.61258794778071e-15	0.981797775359919	2.08422354154556e-10	2.52253205618433e-12	0.978694859515971	1.69089646771118e-06	8.29201666323553e-09	0.99479415689235	1.59872115546023e-14	0.999999999999984	FALSE	FALSE	FALSE	FALSE	0	1.45777222985343e-36	SIGN	0.98597830615276	NOT_DEG
solea_v4.0_unigene429634	ENSDARG00000016651	437005	znf106a	-1.69980548633841	2.60336819713629e-09	2.32324298826384e-11	-1.70381419826063	2.32208924902202e-12	1.91002665319853e-14	-1.69774064162098	1.50784522020474e-05	1.62718656511231e-07	-1.69581796866146	0	1	TRUE	TRUE	TRUE	TRUE	4	1.46466521442202e-36	SIGN	-1.69929457372037	PREVALENT_DEG
solea_v4.0_unigene414704	ENSDARG00000053853	406537	slc13a2	-2.27418734792217	1.78909396439802e-09	1.51242048367456e-11	-2.2650644767186	2.2239643829428e-13	1.55349054519298e-15	-2.29652996995142	8.04541622708787e-05	1.41789534665615e-06	-2.30537102510921	3.33066907387547e-16	1	TRUE	TRUE	TRUE	TRUE	4	1.54058337678483e-36	SIGN	-2.28528820492535	PREVALENT_DEG
solea_v4.0_unigene99969	ENSDARG00000111675	565839	exoc3l2b	-2.27729067583811	1.97093916431895e-09	1.69424119872887e-11	-2.27149683107743	4.6991611428265e-13	3.42315011687338e-15	-2.23322791547176	0.000107244518337187	2.05475042260904e-06	-2.28970804738944	0	1	TRUE	TRUE	TRUE	TRUE	4	1.59170487541332e-36	SIGN	-2.26793086744419	PREVALENT_DEG
solea_v4.0_unigene22289	ENSDARG00000022309	324023	dspa	-2.36327473972479	1.10873013044271e-09	8.96176632207645e-12	-2.36351094097744	7.9636925853082e-13	6.00557874440902e-15	-2.31601121689558	0.00012560778632459	2.55315289643099e-06	-2.35130100727126	0	1	TRUE	TRUE	TRUE	TRUE	4	1.77109916260259e-36	SIGN	-2.34852447621727	PREVALENT_DEG
solea_v4.0_unigene413132	ENSDARG00000017441	58143	mylz3	-1.2837386672041	4.70305204578447e-10	3.5265515425709e-12	-1.28917333635526	5.75123103025431e-12	4.9848156275227e-14	-1.30461329386064	3.23018178684011e-06	1.88196899182809e-08	-1.28139639331884	1.55431223447522e-15	0.999999999999998	TRUE	TRUE	TRUE	TRUE	4	1.94733492056329e-36	SIGN	-1.28973042268471	PREVALENT_DEG
solea_v4.0_unigene42119	ENSDARG00000035751	321739	ipo7	-1.34696819880713	1.81928188984737e-09	1.54053350426147e-11	-1.35087295268145	2.19390107271707e-12	1.79207577502834e-14	-1.35245293604878	6.24052772616421e-06	4.83065312668525e-08	-1.3477459411368	5.55111512312578e-16	0.999999999999999	TRUE	TRUE	TRUE	TRUE	4	1.98155889191292e-36	SIGN	-1.34951000716854	PREVALENT_DEG
solea_v4.0_unigene19448	ENSDARG00000043085	573013	alox5b.1	-1.29931787901396	1.60264859170905e-09	1.3365305156951e-11	-1.3030909831602	1.18379510978356e-11	1.09860668368179e-13	-1.29578539491726	6.75842672519489e-06	5.40091538316909e-08	-1.30037974065018	0	1	TRUE	TRUE	TRUE	TRUE	4	2.03826156798707e-36	SIGN	-1.2996434994354	PREVALENT_DEG
solea_v4.0_unigene326010	ENSDARG00000057498	553472	habp2	-1.51977253236015	3.96425774192424e-09	3.70158639014709e-11	-1.5218664923004	2.84110742869682e-12	2.35719410888628e-14	-1.52059147984672	1.15722420861667e-05	1.13555125147342e-07	-1.52381210032279	0	1	TRUE	TRUE	TRUE	TRUE	4	2.07081949281448e-36	SIGN	-1.52151065120751	PREVALENT_DEG
solea_v4.0_unigene562711	ENSDARG00000115271	572109	zgc:171772	1.16016729917901	1.04701896683532e-10	7.01515245498947e-13	1.15238844123845	4.15379605497265e-10	5.37077753016508e-12	1.12030099232012	3.02608970257623e-06	1.72985968343084e-08	1.16556734823465	0	1	TRUE	TRUE	TRUE	TRUE	4	2.09037256670339e-36	SIGN	1.14960602024306	PREVALENT_DEG
solea_v4.0_unigene591443	ENSDARG00000100406	100003906	zgc:112265	-1.45497186162769	3.88314060938813e-09	3.60923715190891e-11	-1.46330880863503	6.06187929195129e-12	5.26270811541076e-14	-1.49139890157737	6.27023376191648e-06	4.86258648355272e-08	-1.43728062901527	0	1	TRUE	TRUE	TRUE	TRUE	4	2.33584360711941e-36	SIGN	-1.46174005021384	PREVALENT_DEG
solea_v4.0_unigene595310	ENSDARG00000093549	352931	selenop	-1.85754381694308	1.00852075393448e-09	8.03676657138296e-12	-1.85607448284632	1.35909410021356e-12	1.07141905317058e-14	-1.84045382219706	2.1540086049335e-05	2.60034264936432e-07	-1.87044491851733	5.55111512312578e-16	0.999999999999999	TRUE	TRUE	TRUE	TRUE	4	2.33624819885993e-36	SIGN	-1.85612926012595	PREVALENT_DEG
solea_v4.0_unigene327446	ENSDARG00000004748	554458	zgc:100868	-2.33127304698795	1.76826821898722e-09	1.49229455670929e-11	-2.32688763793939	6.90365930785475e-13	5.1865034715736e-15	-2.29952707434902	0.000135051078054233	2.80698625481941e-06	-2.33527797002561	0	1	TRUE	TRUE	TRUE	TRUE	4	2.60001476236336e-36	SIGN	-2.32324143232549	PREVALENT_DEG
solea_v4.0_unigene94167	ENSDARG00000053803	570492	klhl43	-2.09550374387562	1.97755121280987e-09	1.70274410180927e-11	-2.10301955725037	4.61009197441162e-12	3.95631431914779e-14	-2.19343517503386	1.87701800216278e-05	2.13528591795333e-07	-2.0683598202404	1.11022302462516e-16	1	TRUE	TRUE	TRUE	TRUE	4	2.6955290920237e-36	SIGN	-2.11507957410006	PREVALENT_DEG
solea_v4.0_unigene457625	ENSDARG00000076833	64273	atp1b1b	-1.25771332832043	1.04577272384396e-09	8.41753392722478e-12	-1.26263587018691	3.9949119286799e-11	4.15163767464168e-13	-1.26407733477931	4.21320921687299e-06	2.80589707328675e-08	-1.25259886281997	0	1	TRUE	TRUE	TRUE	TRUE	4	2.77017987692652e-36	SIGN	-1.25925634902666	PREVALENT_DEG
solea_v4.0_unigene440579	ENSDARG00000116612	561790	hbae5	0.925275261519418	2.36050194540554e-11	1.4234081127139e-13	0.918749847792177	2.01873638325862e-09	3.05912752381239e-11	0.916016223517904	3.97331603516012e-06	2.54888552178544e-08	0.931034811158163	0	1	FALSE	FALSE	FALSE	FALSE	0	2.97292637128905e-36	SIGN	0.922769035996916	NOT_DEG
solea_v4.0_unigene460649	ENSDARG00000020574	260440	atp2a1	-2.08774673647798	0.00013961581298269	5.4613929238824e-06	-2.0945042256921	7.94243218704492e-15	4.60821391932383e-17	-2.23028441366626	1.731819980296e-07	4.64136049916817e-10	-2.08307209920688	0	1	TRUE	TRUE	TRUE	TRUE	4	3.01399792482035e-36	SIGN	-2.1239018687608	PREVALENT_DEG
solea_v4.0_unigene572262	ENSDARG00000077573	564693	tmprss13b	-2.97367033597072	2.67852683342721e-09	2.4017696559071e-11	-2.95416264976561	1.05240848575788e-13	7.05126287714834e-16	-2.91394422654857	0.000714322569118741	2.62825248174641e-05	-3.00843778853233	0	1	TRUE	TRUE	TRUE	TRUE	4	3.15554479148491e-36	SIGN	-2.96255375020431	PREVALENT_DEG
solea_v4.0_unigene281459	ENSDARG00000071449	796439	fam234a	-1.69799604050523	4.65963055878731e-09	4.46380757185532e-11	-1.69955433156828	2.44333082832869e-12	2.01671972059405e-14	-1.67732743001655	1.85980030691145e-05	2.09959119590192e-07	-1.69809957131308	0	1	TRUE	TRUE	TRUE	TRUE	4	3.31289412203694e-36	SIGN	-1.69324434335078	PREVALENT_DEG
solea_v4.0_unigene19474	ENSDARG00000002230	436774	sypb	-1.18113822352896	1.69106873252087e-09	1.42232216483337e-11	-1.18792055505517	2.1473776109847e-11	2.09692886971049e-13	-1.1806466443758	6.28645152541281e-06	4.88412510884128e-08	-1.17484222637504	0	1	TRUE	TRUE	TRUE	TRUE	4	3.56324603171658e-36	SIGN	-1.18113691233374	PREVALENT_DEG
solea_v4.0_unigene337136	ENSDARG00000033999	30381	cyp26a1	5.03824420611298	8.23553224634345e-08	1.10123299981042e-09	4.89411729417884	1.95189818970845e-15	1.02397578521513e-17	4.91225154955224	0.000118604745394587	2.3617030051865e-06	4.84936343752332	1.4432899320127e-15	0.999999999999999	TRUE	TRUE	TRUE	TRUE	4	3.85860522925247e-36	SIGN	4.92349412184184	PREVALENT_DEG
solea_v4.0_unigene27675	ENSDARG00000114705	406327	fgg	-1.01722272125715	4.13015277288181e-11	2.53174102232306e-13	-1.02409350369227	1.20166203517177e-09	1.71475123625326e-11	-1.038041333819	1.28829982038155e-06	5.74838689313204e-09	-1.01177887425942	4.44089209850063e-16	1	TRUE	TRUE	TRUE	TRUE	4	3.97766584556869e-36	SIGN	-1.02278410825696	PREVALENT_DEG
solea_v4.0_unigene508491	ENSDARG00000090286	322701	serpina1	-0.93665686457609	4.31655454339842e-12	2.2214121431357e-14	-0.943411591586078	8.81789192160852e-10	1.23084049498597e-11	-0.945306376119707	1.88949371052927e-06	9.56221513425744e-09	-0.932183145845906	4.21884749357559e-15	0.999999999999996	FALSE	FALSE	FALSE	FALSE	0	4.24148602663602e-36	SIGN	-0.939389494531945	NOT_DEG
solea_v4.0_unigene19879	ENSDARG00000023111	322691	plg	-1.41844917465768	3.78264856523586e-09	3.50791276255734e-11	-1.42653957343792	1.37310313205098e-11	1.29973838125371e-13	-1.45698337931776	5.62112756696788e-06	4.24701717866935e-08	-1.40166538466554	0	1	TRUE	TRUE	TRUE	TRUE	4	4.52164702901188e-36	SIGN	-1.42590937801973	PREVALENT_DEG
solea_v4.0_unigene440546	NA	NA	NA	-1.03285063904709	1.90149499352973e-10	1.3363702911133e-12	-1.0390754101653	5.73564246606106e-10	7.68589826951216e-12	-1.03928715379152	2.74297772640152e-06	1.52578599804905e-08	-1.02777436410036	0	1	TRUE	TRUE	TRUE	TRUE	4	4.62952994688165e-36	SIGN	-1.03474689177607	PREVALENT_DEG
solea_v4.0_unigene430171	ENSDARG00000005789	562399	enpp1	-2.53589360345992	1.59324674406579e-09	1.32641857007245e-11	-2.53284337472733	1.42228237915663e-13	9.69166586697935e-16	-2.49393063412007	0.000165622451211591	3.68794931847673e-06	-2.52307973606372	8.88178419700125e-16	0.999999999999999	TRUE	TRUE	TRUE	TRUE	4	4.64584979922863e-36	SIGN	-2.52143683709276	PREVALENT_DEG
solea_v4.0_unigene226130	ENSDARG00000074201	562529	flna	-2.33530603572962	2.13401341316967e-09	1.84963242744933e-11	-2.33986089816608	2.24725306019825e-12	1.8412315413255e-14	-2.41564248039282	6.4305181503956e-05	1.05696348112649e-06	-2.30081344570434	1.11022302462516e-16	1	TRUE	TRUE	TRUE	TRUE	4	4.76773671846582e-36	SIGN	-2.34790571499822	PREVALENT_DEG
solea_v4.0_unigene429605	ENSDARG00000075159	565942	meltf	-2.08936502826285	2.02369676953732e-09	1.75113180576659e-11	-2.09068242887563	3.18849695781239e-12	2.68177739224113e-14	-2.07542558221908	4.80261290407502e-05	7.28841074766585e-07	-2.07962494715681	0	1	TRUE	TRUE	TRUE	TRUE	4	4.79025765136217e-36	SIGN	-2.08377449662859	PREVALENT_DEG
solea_v4.0_unigene44751	ENSDARG00000078246	796740	si:ch211-114l13.4	-2.04909960090046	4.87394717445154e-09	4.70385789631022e-11	-2.04560272339595	1.08806816825174e-12	8.39147059109587e-15	-2.01455766410089	5.88297237926881e-05	9.48514820230516e-07	-2.05869349462726	0	1	TRUE	TRUE	TRUE	TRUE	4	4.82159160048479e-36	SIGN	-2.04198837075614	PREVALENT_DEG
solea_v4.0_unigene45852	ENSDARG00000024433	337731	pvalb4	-0.850820251457496	4.36928138828293e-12	2.27112354132723e-14	-0.857485125940542	6.99653429967739e-08	1.51005772505439e-09	-0.861205594523792	1.05576550290212e-06	4.45496078090648e-09	-0.845133813521371	0	1	FALSE	FALSE	FALSE	FALSE	0	4.98250768217316e-36	SIGN	-0.8536611963608	NOT_DEG
solea_v4.0_unigene3425	ENSDARG00000020984	566499	slc16a10	-3.09936258343137	1.82045256280231e-09	1.54411996759333e-11	-3.08932559464557	1.53519814016019e-13	1.05267478105869e-15	-3.28005055224246	0.000588015257951062	2.02018129050302e-05	-3.05968166391128	2.22044604925031e-16	1	TRUE	TRUE	TRUE	TRUE	4	5.0710525554306e-36	SIGN	-3.13210509855767	PREVALENT_DEG
solea_v4.0_unigene41920	NA	NA	NA	-1.17761780338243	9.08089345994525e-10	7.15877014790118e-12	-1.1840398864069	8.4379468779295e-11	9.46664793426829e-13	-1.18177836285964	4.3973519818683e-06	3.01259663396901e-08	-1.17225251091281	0	1	TRUE	TRUE	TRUE	TRUE	4	5.19455394557095e-36	SIGN	-1.17892214089045	PREVALENT_DEG
solea_v4.0_unigene429232	ENSDARG00000012694	321046	c3a.1	-1.6968625017407	2.466136749144e-09	2.16562159644281e-11	-1.70465127088525	1.14251532215539e-11	1.05866875663028e-13	-1.75912931744374	6.17100448559014e-06	4.75924249686985e-08	-1.67874077178504	2.22044604925031e-16	1	TRUE	TRUE	TRUE	TRUE	4	5.3557418470645e-36	SIGN	-1.70984596546368	PREVALENT_DEG
solea_v4.0_unigene95934	ENSDARG00000056719	326030	slc6a19b	-2.36291746797127	4.10579998300138e-09	3.8630153230041e-11	-2.35467612832416	1.1901096534139e-12	9.28023579314311e-15	-2.50564213204604	7.2311470698639e-05	1.23559602060457e-06	-2.39082376530971	1.11022302462516e-16	1	TRUE	TRUE	TRUE	TRUE	4	5.43908242384163e-36	SIGN	-2.4035148734128	PREVALENT_DEG
solea_v4.0_unigene98237	NA	NA	NA	-2.32474312325574	1.26314442080075e-09	1.03359311390151e-11	-2.3250016397146	8.55374303605622e-13	6.52371061796498e-15	-2.29404668541956	0.000110321373601641	2.13886451642572e-06	-2.30749488992007	3.33066907387547e-16	1	TRUE	TRUE	TRUE	TRUE	4	5.50247400756359e-36	SIGN	-2.31282158457749	PREVALENT_DEG
solea_v4.0_unigene429337	ENSDARG00000111128	58037	actn3a	-1.54410884811988	5.16253522395475e-09	5.00591784509467e-11	-1.5506708443919	9.18488153749667e-12	8.30132704392554e-14	-1.60188559066497	7.86531853515972e-06	6.73869025436362e-08	-1.53411458821074	0	1	TRUE	TRUE	TRUE	TRUE	4	5.73110145410271e-36	SIGN	-1.55769496784687	PREVALENT_DEG
solea_v4.0_unigene5213	ENSDARG00000071331	561350	ryr3	-2.02703923905987	2.78894652094099e-09	2.50475609880941e-11	-2.03572051037084	1.24272225558722e-11	1.16392273752752e-13	-2.15354385853904	1.15722420861667e-05	1.13828577285953e-07	-1.99827628859078	1.11022302462516e-16	1	TRUE	TRUE	TRUE	TRUE	4	6.14906114854657e-36	SIGN	-2.05364497414013	PREVALENT_DEG
solea_v4.0_unigene323500	ENSDARG00000073781	794132	si:dkey-17e16.9	-1.69739951638602	3.73970946401209e-09	3.45459846706938e-11	-1.69985726946424	4.5120809500976e-12	3.86577044393092e-14	-1.7521102927307	8.13990466787582e-06	7.04473502090659e-08	-1.69545261092232	3.33066907387547e-16	1	TRUE	TRUE	TRUE	TRUE	4	6.3118676759552e-36	SIGN	-1.71120492237582	PREVALENT_DEG
solea_v4.0_unigene509425	ENSDARG00000077157	100006620	synpo2b	-2.50145960190294	8.74557447701508e-05	3.13553056533229e-06	-2.52854671468012	1.21528904679955e-15	6.13292356969606e-18	-2.72049025778558	3.90839371585073e-06	2.46823632337611e-08	-2.48631026796027	0	1	TRUE	TRUE	TRUE	TRUE	4	6.36145753734733e-36	SIGN	-2.55920171058223	PREVALENT_DEG
solea_v4.0_unigene76122	NA	NA	NA	1.24785645746399	9.29553395458897e-10	7.36773233556405e-12	1.23984659321117	3.74993031053634e-12	3.19140730368677e-14	1.23568610881193	4.25330033937268e-06	2.84976215929914e-08	1.25434266119904	3.21964677141295e-15	0.999999999999997	TRUE	TRUE	TRUE	TRUE	4	6.57709457620448e-36	SIGN	1.24443295517153	PREVALENT_DEG
solea_v4.0_unigene563223	ENSDARG00000023111	322691	plg	-1.4470196975882	4.37841210404139e-09	4.14447402218664e-11	-1.45298561817798	1.69565537039875e-11	1.63164648317722e-13	-1.49352286140082	5.89981878548641e-06	4.50804423364988e-08	-1.43740980411221	0	1	TRUE	TRUE	TRUE	TRUE	4	6.69649278354519e-36	SIGN	-1.4577344953198	PREVALENT_DEG
solea_v4.0_unigene29061	ENSDARG00000003902	436641	ctsl.1	-3.1391732228233	0.00113729163998823	7.18062478403925e-05	-3.1340389833996	2.00724385863209e-15	1.06159473050195e-17	-3.56798067111738	2.01958395995735e-07	5.77249060815197e-10	-3.13512736998149	0	1	TRUE	TRUE	TRUE	TRUE	4	7.03683269905796e-36	SIGN	-3.24408006183044	PREVALENT_DEG
solea_v4.0_unigene31738	ENSDARG00000058693	563084	cast	-1.53800940933227	4.44005276329345e-09	4.21548032781182e-11	-1.54347561965366	7.37294443274101e-12	6.52705493062121e-14	-1.52877258908945	1.45514231527758e-05	1.54082579672488e-07	-1.52791656671672	0	1	TRUE	TRUE	TRUE	TRUE	4	7.26312647028191e-36	SIGN	-1.53454354619802	PREVALENT_DEG
solea_v4.0_unigene11150	ENSDARG00000077227	323163	fbxl6	-1.16890896026043	1.03607433946526e-09	8.31541673488827e-12	-1.17434954217424	1.94118230062004e-11	1.8872759437516e-13	-1.1826464671088	4.16563995769685e-06	2.75539850084299e-08	-1.16370424685644	6.66133814775094e-16	0.999999999999999	TRUE	TRUE	TRUE	TRUE	4	7.65123896169713e-36	SIGN	-1.17240230409998	PREVALENT_DEG
solea_v4.0_unigene457181	ENSDARG00000099283	559643	epb41a	1.60203127073773	3.35648558441929e-09	3.0718819427456e-11	1.59021142790495	1.45261676649063e-11	1.38121597657703e-13	1.58830905301476	1.0408537089805e-05	9.88208602071357e-08	1.61325343551815	0	1	TRUE	TRUE	TRUE	TRUE	4	7.72208685147783e-36	SIGN	1.5984512967939	PREVALENT_DEG
solea_v4.0_unigene45932	ENSDARG00000040295	30314	apoeb	-1.03939454359776	6.4525418449178e-11	4.12091399116607e-13	-1.04640321270041	6.54148155406106e-10	8.90562080761863e-12	-1.05687880835632	1.7226841403537e-06	8.52157433858037e-09	-1.03431068299084	7.7715611723761e-16	0.999999999999999	TRUE	TRUE	TRUE	TRUE	4	7.74423723017464e-36	SIGN	-1.04424681191133	PREVALENT_DEG
solea_v4.0_unigene20739	NA	NA	NA	-1.93686124786259	3.29960930733456e-09	3.01512454524926e-11	-1.93822912706364	4.41404464413729e-12	3.76919191115675e-14	-1.92892310909022	3.56525989959893e-05	4.96890169494666e-07	-1.94130487971959	0	1	TRUE	TRUE	TRUE	TRUE	4	7.89551556658527e-36	SIGN	-1.93632959093401	PREVALENT_DEG
solea_v4.0_unigene95688	ENSDARG00000104279	58083	appa	-1.55811896914202	6.80056812181369e-09	6.72805251260007e-11	-1.55936524726364	5.393488776486e-12	4.66705777403062e-14	-1.56295910309422	1.46740238053434e-05	1.56262413505609e-07	-1.56488665990522	0	1	TRUE	TRUE	TRUE	TRUE	4	8.17439089525848e-36	SIGN	-1.56133249485128	PREVALENT_DEG
solea_v4.0_unigene94901	ENSDARG00000006266	30768	stat1a	-1.44915239114025	4.72259036782621e-09	4.53758611494963e-11	-1.45107924360782	9.36206421261675e-12	8.48815766554179e-14	-1.43883072766334	1.23674813492807e-05	1.23766492376049e-07	-1.45229624904012	0	1	TRUE	TRUE	TRUE	TRUE	4	8.3005005082333e-36	SIGN	-1.44783965286288	PREVALENT_DEG
solea_v4.0_unigene51481	ENSDARG00000087306	NA	NA	-1.3394719935753	4.61545536158851e-09	4.41490925988751e-11	-1.34449409011018	1.23902460031531e-11	1.15869324543372e-13	-1.32818949527372	1.05302259492479e-05	1.00576657723615e-07	-1.33552464058041	0	1	TRUE	TRUE	TRUE	TRUE	4	9.1129719706333e-36	SIGN	-1.3369200548849	PREVALENT_DEG
solea_v4.0_unigene92988	ENSDARG00000055036	553614	itih3a	-3.13954907351199	2.49359143922863e-09	2.20394978092283e-11	-3.13377357180689	4.37202192528191e-13	3.17237720244125e-15	-3.40452396201886	0.000640143510230659	2.26621582277159e-05	-3.07464191647708	1.11022302462516e-16	1	TRUE	TRUE	TRUE	TRUE	4	1.05113053586692e-35	SIGN	-3.18812213095371	PREVALENT_DEG
solea_v4.0_unigene92990	ENSDARG00000055036	553614	itih3a	-1.47992274979398	8.25593743862871e-09	8.34444266976643e-11	-1.48214611552538	6.18822088487068e-12	5.40211279583129e-14	-1.47045333790197	1.43080043335313e-05	1.50528984406485e-07	-1.48213180833443	0	1	TRUE	TRUE	TRUE	TRUE	4	1.09935052351517e-35	SIGN	-1.47866350288894	PREVALENT_DEG
solea_v4.0_unigene323510	ENSDARG00000112731	394093	ambp	-1.2402440048574	2.58359669163452e-09	2.30174927124733e-11	-1.24652089957307	5.27462168043576e-11	5.65449550049565e-13	-1.25298691821817	5.56565730325935e-06	4.17337021941383e-08	-1.23339757076014	0	1	TRUE	TRUE	TRUE	TRUE	4	1.13931116668865e-35	SIGN	-1.2432873483522	PREVALENT_DEG
solea_v4.0_unigene562673	NA	NA	NA	-1.22638980179754	1.504738533756e-09	1.2420077707771e-11	-1.23207213511519	5.32369329934421e-12	4.59907358642098e-14	-1.22883681970101	5.36722160517647e-06	3.97101558574241e-08	-1.22004422687891	1.99840144432528e-15	0.999999999999998	TRUE	TRUE	TRUE	TRUE	4	1.16178063125846e-35	SIGN	-1.22683574587316	PREVALENT_DEG
solea_v4.0_unigene93860	NA	NA	NA	1.06340386530588	7.1185735828608e-10	5.47988500704914e-12	1.05648130174166	5.33498783030265e-11	5.7420251637659e-13	1.05792341306142	4.2667340907681e-06	2.87964735554891e-08	1.06841062420401	5.55111512312578e-16	0.999999999999999	TRUE	TRUE	TRUE	TRUE	4	1.21445091857938e-35	SIGN	1.06155480107824	PREVALENT_DEG
solea_v4.0_unigene571154	ENSDARG00000102453	335836	slc1a2b	-3.34453731395007	6.82868975860915e-09	6.7656089727909e-11	-3.31652553276197	1.05145177640705e-13	7.02986376140313e-16	-3.27459839870809	0.00113026938546229	4.92241114869603e-05	-3.37146476235274	0	1	TRUE	TRUE	TRUE	TRUE	4	1.21639217308542e-35	SIGN	-3.32678150194321	PREVALENT_DEG
solea_v4.0_unigene29814	ENSDARG00000093799	796785	setbp1	-1.39784680028099	8.14799853601714e-09	8.21211576233694e-11	-1.40197115349014	8.69234582778327e-12	7.80660584977969e-14	-1.39630786983061	1.15603327634501e-05	1.13217035531878e-07	-1.39454882326305	0	1	TRUE	TRUE	TRUE	TRUE	4	1.22687214248185e-35	SIGN	-1.3976686617162	PREVALENT_DEG
solea_v4.0_unigene36716	ENSDARG00000100315	100004272	slc15a1a	-2.25139929937272	2.61723922327927e-09	2.33935250184767e-11	-2.25517130122517	1.66418886579076e-12	1.33328696837316e-14	-2.29246413170449	6.43617558146861e-05	1.05881088855203e-06	-2.22107883452126	3.33066907387547e-16	1	TRUE	TRUE	TRUE	TRUE	4	1.25910413972636e-35	SIGN	-2.25502839170591	PREVALENT_DEG
solea_v4.0_unigene30878	NA	NA	NA	1.13401036157255	1.18336346111512e-09	9.58189037340178e-12	1.12581151096609	1.39163755538637e-10	1.6267645484074e-12	1.1079735870041	5.24567837393757e-06	3.82126596493428e-08	1.14212292889434	0	1	TRUE	TRUE	TRUE	TRUE	4	1.29222259912587e-35	SIGN	1.12747959710927	PREVALENT_DEG
solea_v4.0_unigene431414	NA	NA	NA	-1.41423659156883	8.76699062020224e-09	8.9602225431239e-11	-1.421272226478	9.5986503861598e-12	8.71634301189456e-14	-1.42696208496294	1.03538830301326e-05	9.81543624200004e-08	-1.40211178918196	0	1	TRUE	TRUE	TRUE	TRUE	4	1.30297361110357e-35	SIGN	-1.41614567304793	PREVALENT_DEG
solea_v4.0_unigene65453	NA	NA	NA	0.934746869354388	2.29454838163507e-11	1.38036639255574e-13	0.928073157939812	7.59575890767164e-08	1.6534863628261e-09	0.919717708441491	5.14913526246982e-07	1.79839502096297e-09	0.940322464935346	0	1	FALSE	FALSE	FALSE	FALSE	0	1.34079020224971e-35	SIGN	0.930715050167759	NOT_DEG
solea_v4.0_unigene326625	NA	NA	NA	-2.3580094912166	0.000154263921726978	6.09816181429137e-06	-2.36739183300553	9.24828662773764e-16	4.6012032175977e-18	-2.58678538566715	9.13673442161979e-07	3.72392732787187e-09	-2.34927647705598	7.7715611723761e-16	0.999999999999999	TRUE	TRUE	TRUE	TRUE	4	1.36251246002719e-35	SIGN	-2.41536579673632	PREVALENT_DEG
solea_v4.0_unigene6193	ENSDARG00000020178	555590	nova1	-1.34421121812846	8.11361615011012e-09	8.16589639330807e-11	-1.34866180237697	1.05787706541849e-11	9.69685455129282e-14	-1.33983669494561	1.12102209022981e-05	1.09148954728141e-07	-1.34151216321259	0	1	TRUE	TRUE	TRUE	TRUE	4	1.43432241528659e-35	SIGN	-1.34355546966591	PREVALENT_DEG
solea_v4.0_unigene5105	ENSDARG00000012903	58148	slc34a2a	-2.14031627728074	3.59420792513948e-09	3.30481854324423e-11	-2.1399133755331	1.23957860232021e-12	9.70132651927062e-15	-2.24907687654316	4.46333367277062e-05	6.59193911043558e-07	-2.14219851456797	5.55111512312578e-16	0.999999999999999	TRUE	TRUE	TRUE	TRUE	4	1.48057478609546e-35	SIGN	-2.16787626098124	PREVALENT_DEG
solea_v4.0_unigene56549	ENSDARG00000035458	494489	atp2a1l	-1.70644198015254	1.71692190536321e-05	4.60143294474943e-07	-1.71220340356079	3.03033555404944e-14	1.8834839219444e-16	-1.75372748857293	1.86527894761493e-07	5.13199003378117e-10	-1.70134476805117	1.22124532708767e-15	0.999999999999999	TRUE	TRUE	TRUE	TRUE	4	1.58600852345459e-35	SIGN	-1.71842941008436	PREVALENT_DEG
solea_v4.0_unigene27541	ENSDARG00000006413	436759	rpl38	1.04244102564861	1.56936149997275e-11	9.10546459612404e-14	1.0349315567802	2.92929719731668e-09	4.60182116588212e-11	1.01810276801073	1.2292657846936e-06	5.39735789595752e-09	1.04740000196346	2.1094237467878e-15	0.999999999999998	TRUE	TRUE	TRUE	TRUE	4	1.59489706040614e-35	SIGN	1.03571883810075	PREVALENT_DEG
solea_v4.0_unigene547772	ENSDARG00000006019	378713	tktb	-1.51080362486144	8.76291563445884e-09	8.93180800398881e-11	-1.51307520766688	8.86716322859802e-12	7.98889086000163e-14	-1.50064006351531	1.55224992435937e-05	1.68174423007515e-07	-1.5117729634461	0	1	TRUE	TRUE	TRUE	TRUE	4	1.78488639809978e-35	SIGN	-1.50907296487243	PREVALENT_DEG
solea_v4.0_unigene185153	ENSDARG00000070437	557397	rpl22	1.0547887588453	4.66402637973938e-10	3.49063957541651e-12	1.04703598752978	6.14477195157236e-10	8.32173882932334e-12	1.03253251171841	4.77761471622438e-06	3.38494969772982e-08	1.06115694871915	0	1	TRUE	TRUE	TRUE	TRUE	4	2.01795841894709e-35	SIGN	1.04887855170316	PREVALENT_DEG
solea_v4.0_unigene509596	ENSDARG00000074852	795537	myo15b	-1.48819152334885	1.26210312094331e-08	1.34940032603565e-10	-1.49224705860701	7.39574015415173e-12	6.55777837697778e-14	-1.48731577268374	1.47969692962517e-05	1.57993528010671e-07	-1.48449610634941	0	1	TRUE	TRUE	TRUE	TRUE	4	2.03498649247061e-35	SIGN	-1.48806261524725	PREVALENT_DEG
solea_v4.0_unigene3036	ENSDARG00000023111	322691	plg	-1.3579140233835	8.8061442955093e-09	9.01353082650351e-11	-1.36518805016042	1.95297862476199e-11	1.90152876876381e-13	-1.39291258226421	8.13990466787582e-06	7.07826205623096e-08	-1.34427792928557	0	1	TRUE	TRUE	TRUE	TRUE	4	2.06169981691761e-35	SIGN	-1.36507314627342	PREVALENT_DEG
solea_v4.0_unigene74404	ENSDARG00000020574	260440	atp2a1	-1.62046906810296	2.67442230088417e-05	7.80046191995355e-07	-1.62720852324927	2.88779850196834e-13	2.03777763938292e-15	-1.68532008178329	1.81406423040553e-07	4.96522113585364e-10	-1.61555056413684	0	1	TRUE	TRUE	TRUE	TRUE	4	2.06329406436954e-35	SIGN	-1.63713705931809	PREVALENT_DEG
solea_v4.0_unigene74436	ENSDARG00000035809	325675	col1a1b	-1.55015678500345	3.9776511927512e-09	3.73110350235258e-11	-1.55618448477547	3.3788759743003e-11	3.43918208024521e-13	-1.55496956642043	1.04499894785772e-05	9.95286151643143e-08	-1.53874350137865	0	1	TRUE	TRUE	TRUE	TRUE	4	2.06819705821213e-35	SIGN	-1.5500135843945	PREVALENT_DEG
solea_v4.0_unigene223881	ENSDARG00000003570	386590	hsp90b1	-1.21664669924297	2.55408906100067e-09	2.26834333837518e-11	-1.22258412403118	9.65738364689143e-12	8.78344466943709e-14	-1.22033218102251	6.49842260391542e-06	5.11365866077623e-08	-1.21085855228136	9.99200722162641e-16	0.999999999999999	TRUE	TRUE	TRUE	TRUE	4	2.12249439584002e-35	SIGN	-1.2176053891445	PREVALENT_DEG
solea_v4.0_unigene627554	ENSDARG00000015543	448856	s100a1	1.22132458046145	2.49359143922863e-09	2.20001111859202e-11	1.2144252437601	9.43199804028e-11	1.07029002110721e-12	1.20898928278557	6.75284941961655e-06	5.3523753739334e-08	1.22539067779963	0	1	TRUE	TRUE	TRUE	TRUE	4	2.32950412231181e-35	SIGN	1.21753244620169	PREVALENT_DEG
solea_v4.0_unigene283189	ENSDARG00000079198	558011	usp13	-1.35139235366831	8.25593743862871e-09	8.33931847685508e-11	-1.3557904272573	1.57352645470237e-11	1.50739832576837e-13	-1.34628062812647	1.25747999236766e-05	1.26473203869609e-07	-1.35130224007883	0	1	TRUE	TRUE	TRUE	TRUE	4	2.39382628057359e-35	SIGN	-1.35119141228273	PREVALENT_DEG
solea_v4.0_unigene326927	ENSDARG00000099730	335817	pkma	-1.0959014382817	3.90378239069183e-09	3.63398799840589e-11	-1.10125547783461	5.52764373750895e-11	5.99665975401196e-13	-1.09434452462043	7.7036479083716e-06	6.54526736812094e-08	-1.09318454547631	0	1	TRUE	TRUE	TRUE	TRUE	4	2.43459864533986e-35	SIGN	-1.09617149655327	PREVALENT_DEG
solea_v4.0_unigene14921	ENSDARG00000094929	100004607	apoa4b.3	-1.1040300495282	7.6943837479264e-10	5.97832816976243e-12	-1.11015324031606	3.43515288696161e-10	4.38771880412499e-12	-1.11359215058361	3.45906133789526e-06	2.10064453718336e-08	-1.09888229590107	2.22044604925031e-16	1	TRUE	TRUE	TRUE	TRUE	4	2.66975073624888e-35	SIGN	-1.10666443408223	PREVALENT_DEG
solea_v4.0_unigene23628	NA	NA	NA	1.16921508041699	4.60279507585524e-09	4.39623752754606e-11	1.16059094161962	5.57807497524179e-11	6.05932190673183e-13	1.15378254349643	7.20627696373926e-06	5.88249866188439e-08	1.1781794214064	0	1	TRUE	TRUE	TRUE	TRUE	4	2.70031003879683e-35	SIGN	1.16544199673486	PREVALENT_DEG
solea_v4.0_unigene534449	ENSDARG00000112077	192307	csnk1a1	-1.52897242114959	9.91407197702987e-09	1.02888812215284e-10	-1.5353065604515	1.34954060107228e-11	1.27551094615801e-13	-1.53961846653288	1.41383972543253e-05	1.4834151193453e-07	-1.51482723988306	0	1	TRUE	TRUE	TRUE	TRUE	4	2.75881449374375e-35	SIGN	-1.52968117200426	PREVALENT_DEG
solea_v4.0_unigene22134	ENSDARG00000027249	114432	btg1	-1.16209143861399	3.04952349032436e-09	2.75182238891389e-11	-1.16706213783841	9.29264654323559e-11	1.05050303768972e-12	-1.15925450124907	6.90856631661095e-06	5.56443514980497e-08	-1.15812135351994	0	1	TRUE	TRUE	TRUE	TRUE	4	2.85206223973297e-35	SIGN	-1.16163235780535	PREVALENT_DEG
solea_v4.0_unigene500667	ENSDARG00000101406	335629	rplp2	0.964685552895502	2.3395505217517e-10	1.65757628059331e-12	0.957277322847944	1.84585148074175e-09	2.75751224422034e-11	0.960069629211166	4.63273095203191e-06	3.26909080979614e-08	0.971080725698495	0	1	FALSE	FALSE	FALSE	FALSE	0	2.91246223876994e-35	SIGN	0.963278307663277	NOT_DEG
solea_v4.0_unigene3111	ENSDARG00000104110	553355	col4a2	-1.88148216113898	5.15285204116855e-09	4.9877210126496e-11	-1.88654030334284	1.53589223543993e-11	1.46477719323333e-13	-1.92082312291194	2.56313371588771e-05	3.28710972735491e-07	-1.86455472959024	1.11022302462516e-16	1	TRUE	TRUE	TRUE	TRUE	4	2.95174144474858e-35	SIGN	-1.888350079246	PREVALENT_DEG
solea_v4.0_unigene229017	ENSDARG00000075831	100007704	slc7a8a	-1.51496186994219	7.93036646729806e-09	7.94755035996826e-11	-1.51997307130268	4.50755141618182e-12	3.85546394723883e-14	-1.514083134201	1.25747999236766e-05	1.26737519901342e-07	-1.50718667448756	5.55111512312578e-16	0.999999999999999	TRUE	TRUE	TRUE	TRUE	4	3.25953672738774e-35	SIGN	-1.51405118748336	PREVALENT_DEG
solea_v4.0_unigene31162	ENSDARG00000032737	170452	gria3a	1.09575114668807	3.68239621097692e-10	2.68772717685491e-12	1.08877155959518	9.59849464141247e-11	1.0919197587739e-12	1.08003392794287	4.00756384918441e-06	2.58799455961757e-08	1.10296573945496	1.77635683940025e-15	0.999999999999998	TRUE	TRUE	TRUE	TRUE	4	3.28599460868807e-35	SIGN	1.09188059342027	PREVALENT_DEG
solea_v4.0_unigene588336	ENSDARG00000102414	100008376	wu:fd14a01	-1.61361721103001	1.20325519001057e-08	1.27619014279504e-10	-1.62352910551496	2.49205122152053e-11	2.46903061948561e-13	-1.69084527004114	7.8265473900782e-06	6.69431549587575e-08	-1.58907926792792	0	1	TRUE	TRUE	TRUE	TRUE	4	3.39879242688367e-35	SIGN	-1.62926771362851	PREVALENT_DEG
solea_v4.0_unigene440952	ENSDARG00000057498	553472	habp2	-1.61140762766536	3.96730179546306e-09	3.71573997778871e-11	-1.61466892811773	6.23409028498786e-12	5.4744249523187e-14	-1.61203939780833	1.33836549828408e-05	1.37560803481614e-07	-1.60606655792542	8.88178419700125e-16	0.999999999999999	TRUE	TRUE	TRUE	TRUE	4	3.82000990031847e-35	SIGN	-1.61104562787921	PREVALENT_DEG
solea_v4.0_unigene413648	ENSDARG00000069471	556341	mhc1zca	-1.63091574897285	1.05306039725996e-08	1.09887696127373e-10	-1.63398908961712	3.34302069708922e-11	3.39386583002424e-13	-1.70564756654454	7.55116827182507e-06	6.31883414432531e-08	-1.62915792847394	0	1	TRUE	TRUE	TRUE	TRUE	4	3.83427620533083e-35	SIGN	-1.64992758340211	PREVALENT_DEG
solea_v4.0_unigene2642	ENSDARG00000075159	565942	meltf	-2.05494826033431	5.16253522395475e-09	5.01181286353593e-11	-2.06038727026284	7.08480938171046e-12	6.26187748283698e-14	-2.12128207685676	3.65492322556175e-05	5.11651737398306e-07	-2.02939123250887	2.22044604925031e-16	1	TRUE	TRUE	TRUE	TRUE	4	3.85562773772524e-35	SIGN	-2.06650220999069	PREVALENT_DEG
solea_v4.0_unigene584293	ENSDARG00000098096	NA	NA	-1.77889768873355	1.2576495143666e-08	1.3428458206372e-10	-1.78439558538341	1.11084521488746e-11	1.02615569830512e-13	-1.82577725548054	1.92248537485176e-05	2.19797181763003e-07	-1.76321896060807	0	1	TRUE	TRUE	TRUE	TRUE	4	3.87264269533034e-35	SIGN	-1.78807237255139	PREVALENT_DEG
solea_v4.0_unigene501592	ENSDARG00000112650	100006589	idh1	-1.19361470509046	7.59800940278018e-09	7.58197893303604e-11	-1.19825490264988	3.77206599862626e-11	3.89273490720111e-13	-1.18954056482255	9.39547838065425e-06	8.65239070807813e-08	-1.19116155460125	0	1	TRUE	TRUE	TRUE	TRUE	4	3.88233179026617e-35	SIGN	-1.19314293179103	PREVALENT_DEG
solea_v4.0_unigene45963	ENSDARG00000012694	321046	c3a.1	-1.56762770504466	7.53176146677433e-09	7.50513381033709e-11	-1.57465212390614	4.07124824045816e-11	4.248380156263e-13	-1.61444441724915	8.83716426882866e-06	7.93905771641361e-08	-1.55383074559903	1.11022302462516e-16	1	TRUE	TRUE	TRUE	TRUE	4	3.90609156143305e-35	SIGN	-1.57763874794975	PREVALENT_DEG
solea_v4.0_unigene330864	ENSDARG00000058603	100147894	jph1a	-1.80528746765676	1.15919526414492e-08	1.21954454145372e-10	-1.80791980825103	7.50631824195619e-12	6.66652828981397e-14	-1.78770403963504	3.1685313670431e-05	4.25066206020356e-07	-1.80064458972026	0	1	TRUE	TRUE	TRUE	TRUE	4	3.97193616821778e-35	SIGN	-1.80038897631577	PREVALENT_DEG
solea_v4.0_unigene324128	ENSDARG00000016771	30255	tfa	-2.34068494870464	0.00019189712353677	7.95239975653461e-06	-2.33255248869825	2.53788235482173e-15	1.36032925445197e-17	-2.47556397840111	1.24640456327032e-07	3.00282789520277e-10	-2.33750767155824	5.10702591327572e-15	0.999999999999995	TRUE	TRUE	TRUE	TRUE	4	4.02103309620034e-35	SIGN	-2.37157727184056	PREVALENT_DEG
solea_v4.0_unigene281760	ENSDARG00000008969	337315	fgb	-1.18265480892787	5.90354012573269e-09	5.78167883101208e-11	-1.18947633106947	6.51697132722587e-11	7.18141477439926e-13	-1.19962709549	7.43793265188254e-06	6.1710623302099e-08	-1.1736360011135	0	1	TRUE	TRUE	TRUE	TRUE	4	4.11759787983614e-35	SIGN	-1.18634855915021	PREVALENT_DEG
solea_v4.0_unigene280304	ENSDARG00000070849	337148	rps15	1.28341311236587	1.32267737835217e-09	1.08607824874672e-11	1.2748123988092	3.77206599862626e-11	3.89316271740521e-13	1.24480670473125	5.83008373430869e-06	4.43813752939619e-08	1.2907023935857	1.11022302462516e-15	0.999999999999999	TRUE	TRUE	TRUE	TRUE	4	4.18321153152564e-35	SIGN	1.273433652373	PREVALENT_DEG
solea_v4.0_unigene50736	ENSDARG00000039459	100004382	qsox1	-1.10427003552841	2.35019294456632e-09	2.05710564515555e-11	-1.10975027695088	5.29375872696121e-11	5.69010389480634e-13	-1.10969134762591	5.92068049836896e-06	4.53242491250518e-08	-1.10211907131158	4.44089209850063e-16	1	TRUE	TRUE	TRUE	TRUE	4	4.23563641689705e-35	SIGN	-1.1064576828542	PREVALENT_DEG
solea_v4.0_unigene510817	NA	NA	NA	-1.99420919659882	4.98371485333416e-09	4.81689951325848e-11	-1.9964349566667	2.87759861590898e-11	2.88793611450066e-13	-2.08062518153473	2.05899009814162e-05	2.42448226758422e-07	-2.00143328157785	0	1	TRUE	TRUE	TRUE	TRUE	4	4.24449899564081e-35	SIGN	-2.01817565409453	PREVALENT_DEG
solea_v4.0_unigene69087	ENSDARG00000071449	796439	fam234a	-1.43012154080421	1.37134298001982e-08	1.47988058943235e-10	-1.43216239150594	1.50147459367845e-11	1.42981272249702e-13	-1.43276673905739	1.48755262350719e-05	1.59044372987169e-07	-1.43524349858077	0	1	TRUE	TRUE	TRUE	TRUE	4	4.39750456531187e-35	SIGN	-1.43257354248708	PREVALENT_DEG
solea_v4.0_unigene29086	NA	NA	NA	1.02981563267444	7.47153867024004e-11	4.81430044897716e-13	1.02338372693263	9.0757707443647e-10	1.2718085535882e-11	1.00930876927821	3.49550756292136e-06	2.13268608279577e-08	1.03574343509564	1.4432899320127e-15	0.999999999999999	TRUE	TRUE	TRUE	TRUE	4	4.42315157127779e-35	SIGN	1.02456289099523	PREVALENT_DEG
solea_v4.0_unigene689255	NA	NA	NA	-2.21945402748141	0.000149384004397708	5.88894549942311e-06	-2.20363605905277	5.81845573297376e-15	3.29293340649852e-17	-2.33600724883501	1.86993832325333e-06	9.4365935797411e-09	-2.22123188595328	2.22044604925031e-16	1	TRUE	TRUE	TRUE	TRUE	4	4.65795671115559e-35	SIGN	-2.24508230533062	PREVALENT_DEG
solea_v4.0_unigene414864	ENSDARG00000055388	553699	vtna	-1.41444582032393	1.3876450134547e-08	1.50142921425004e-10	-1.41715869177633	1.7295305609217e-11	1.66670847234857e-13	-1.41832793070167	1.38688654904966e-05	1.44722722515874e-07	-1.4153860750218	0	1	TRUE	TRUE	TRUE	TRUE	4	4.76582518453951e-35	SIGN	-1.41632962945593	PREVALENT_DEG
solea_v4.0_unigene584071	ENSDARG00000040295	30314	apoeb	-1.99237118404419	4.72259036782621e-09	4.53703349782189e-11	-1.99144659161808	3.10384106224415e-12	2.60615040437619e-14	-1.98193582986243	4.54641818466302e-05	6.77283315700071e-07	-1.99586109820654	5.55111512312578e-16	0.999999999999999	TRUE	TRUE	TRUE	TRUE	4	4.77083371481567e-35	SIGN	-1.99040367593281	PREVALENT_DEG
solea_v4.0_unigene75399	NA	NA	NA	1.12699745064522	1.25417596057322e-09	1.02446659264477e-11	1.11994383502119	3.97016568910819e-10	5.12768733867255e-12	1.09630348804163	6.75842672519489e-06	5.40496862752229e-08	1.13359225680699	0	1	TRUE	TRUE	TRUE	TRUE	4	4.81667743440901e-35	SIGN	1.11920925762876	PREVALENT_DEG
solea_v4.0_unigene11293	ENSDARG00000025850	394166	rps21	1.11032933242593	2.89110222426351e-09	2.60062368636351e-11	1.10241883333116	1.85542931673044e-10	2.2244626437964e-12	1.08893412034041	6.75842672519489e-06	5.40422073295229e-08	1.1171536722435	0	1	TRUE	TRUE	TRUE	TRUE	4	5.17643887571873e-35	SIGN	1.10470898958525	PREVALENT_DEG
solea_v4.0_unigene93832	NA	NA	NA	1.43554297689675	1.02082387101438e-08	1.06378264485304e-10	1.42543521557223	3.05568625221028e-11	3.07537562590588e-13	1.41158165144379	1.23674813492807e-05	1.23761043440621e-07	1.44562888067412	0	1	TRUE	TRUE	TRUE	TRUE	4	5.49712453449312e-35	SIGN	1.42954718114672	PREVALENT_DEG
solea_v4.0_unigene280454	ENSDARG00000073781	794132	si:dkey-17e16.9	-1.25606849729719	4.59395547034784e-09	4.38102601535845e-11	-1.26113357598247	1.13474947185625e-10	1.30544395248331e-12	-1.26481897894386	7.89733904027237e-06	6.77738225215824e-08	-1.25569728866061	0	1	TRUE	TRUE	TRUE	TRUE	4	5.85380456191308e-35	SIGN	-1.25942958522103	PREVALENT_DEG
solea_v4.0_unigene31071	ENSDARG00000001014	561431	myh9b	-1.42030793744327	1.31810905675284e-08	1.41491720324869e-10	-1.42464717327463	2.15659984324806e-11	2.10900879920763e-13	-1.41827774841728	1.46034955144353e-05	1.55303182610605e-07	-1.41406556057462	0	1	TRUE	TRUE	TRUE	TRUE	4	5.90106182775099e-35	SIGN	-1.41932460492745	PREVALENT_DEG
solea_v4.0_unigene7232	NA	NA	NA	1.09672622239968	2.53877914289485e-09	2.25112708399469e-11	1.08888094209233	9.26364291346593e-11	1.0459036875556e-12	1.09168998418623	5.89981878548641e-06	4.50100844957648e-08	1.10288780505853	3.33066907387547e-16	1	TRUE	TRUE	TRUE	TRUE	4	5.91670810949838e-35	SIGN	1.09504623843419	PREVALENT_DEG
solea_v4.0_unigene23146	ENSDARG00000089362	553977	grn1	-1.05106407060368	3.19744179148262e-09	2.89990072283618e-11	-1.05715986050358	1.85542931673044e-10	2.22328575306784e-12	-1.05492112183731	7.2566577433203e-06	5.94824970406736e-08	-1.04601643117181	0	1	TRUE	TRUE	TRUE	TRUE	4	6.11249268013529e-35	SIGN	-1.05229037102909	PREVALENT_DEG
solea_v4.0_unigene584478	ENSDARG00000039517	793127	c8b	-1.47676799787437	1.41765988313907e-08	1.54401002269238e-10	-1.4843183930709	3.51477654476719e-11	3.59253974824382e-13	-1.52796418045778	9.14142778493628e-06	8.29882701417089e-08	-1.4626353725892	0	1	TRUE	TRUE	TRUE	TRUE	4	6.45528557191441e-35	SIGN	-1.48792148599806	PREVALENT_DEG
solea_v4.0_unigene546627	ENSDARG00000053973	569489	fetub	-3.12849251589976	3.64091171245297e-09	3.35814260984928e-11	-3.11026994479891	8.54183803548442e-13	6.50245411265992e-15	-3.02699593463816	0.00147580671554464	7.17832655733349e-05	-3.13600371530697	0	1	TRUE	TRUE	TRUE	TRUE	4	6.50300652079637e-35	SIGN	-3.10044052766095	PREVALENT_DEG
solea_v4.0_unigene224425	ENSDARG00000070787	30415	jupa	-1.76050769612015	8.00889068747266e-09	8.03766186346119e-11	-1.76436715720444	4.49754777021965e-11	4.71246166834613e-13	-1.8235976819272	1.27622136257959e-05	1.29354135370087e-07	-1.75076330193891	1.11022302462516e-16	1	TRUE	TRUE	TRUE	TRUE	4	6.51290865232541e-35	SIGN	-1.77480895929768	PREVALENT_DEG
solea_v4.0_unigene429633	ENSDARG00000016651	437005	znf106a	-1.45920587448612	1.41734870941059e-08	1.54165060341034e-10	-1.46185275286642	1.83221261222918e-11	1.77610847966563e-13	-1.44465183352881	1.86490440418162e-05	2.11087143884388e-07	-1.46003243683581	0	1	TRUE	TRUE	TRUE	TRUE	4	6.84963773467475e-35	SIGN	-1.45643572442929	PREVALENT_DEG
solea_v4.0_unigene457004	ENSDARG00000016771	30255	tfa	-1.21720309908596	2.65334589009308e-09	2.37540802158073e-11	-1.22225226370551	9.10710442648616e-11	1.02563330343332e-12	-1.23573377781907	4.42051828130793e-06	3.04372231549257e-08	-1.21791862874918	5.55111512312578e-16	0.999999999999999	TRUE	TRUE	TRUE	TRUE	4	7.52974912027375e-35	SIGN	-1.22327694233993	PREVALENT_DEG
solea_v4.0_unigene13313	NA	NA	NA	-1.32735899242624	1.39824214453824e-08	1.51488856396343e-10	-1.33275493188041	3.20199741328249e-11	3.22719417686994e-13	-1.32725262921841	1.25747999236766e-05	1.26671553536793e-07	-1.32001534458658	0	1	TRUE	TRUE	TRUE	TRUE	4	7.92347503493787e-35	SIGN	-1.32684547452791	PREVALENT_DEG
solea_v4.0_unigene43706	ENSDARG00000091511	552981	gpx7	1.78449608274112	1.18156694899216e-08	1.24981849254744e-10	1.77347388376956	3.21364513845958e-11	3.24809603006193e-13	1.79128631194288	1.55714399351145e-05	1.68926637831757e-07	1.78865201479957	0	1	TRUE	TRUE	TRUE	TRUE	4	8.30800556584388e-35	SIGN	1.78447707331328	PREVALENT_DEG
solea_v4.0_unigene671335	ENSDARG00000109253	336713	rpl30	1.15942283846717	5.26946566351235e-10	3.98883256447092e-12	1.15138936820622	1.07857696809917e-09	1.52681035713417e-11	1.11998691663327	5.24567837393757e-06	3.81547607610404e-08	1.16472509181848	2.22044604925031e-16	1	TRUE	TRUE	TRUE	TRUE	4	8.37607662389172e-35	SIGN	1.14888105378128	PREVALENT_DEG
solea_v4.0_unigene225294	ENSDARG00000009830	794178	hdlbpa	-1.06816251510956	3.40907185715157e-09	3.1248691397452e-11	-1.07412524170318	2.4117249257867e-10	2.97391523750569e-12	-1.06779591790745	7.39700025201686e-06	6.12409283938151e-08	-1.06318914591194	0	1	TRUE	TRUE	TRUE	TRUE	4	8.53746608702879e-35	SIGN	-1.06831820515803	PREVALENT_DEG
solea_v4.0_unigene6742	ENSDARG00000022599	393122	dnpep	-1.26180361474008	1.16890395887895e-08	1.23309136336093e-10	-1.26484766759484	5.34185196686187e-11	5.75702812189595e-13	-1.26616300828666	9.78800198868715e-06	9.11154316390019e-08	-1.26537048792269	0	1	TRUE	TRUE	TRUE	TRUE	4	8.57834687363717e-35	SIGN	-1.26454619463607	PREVALENT_DEG
solea_v4.0_unigene3365	ENSDARG00000093313	550134	ubb	1.0934217747949	3.19744179148262e-09	2.90353313162803e-11	1.08614353238707	2.87465380405716e-10	3.61851985656394e-12	1.07821655000307	6.65342000468911e-06	5.26408180219315e-08	1.09912457555314	0	1	TRUE	TRUE	TRUE	TRUE	4	8.5834757503055e-35	SIGN	1.08922660818454	PREVALENT_DEG
solea_v4.0_unigene29460	NA	NA	NA	-1.5588177122982	1.20007847654699e-08	1.27111009305242e-10	-1.56404215906786	2.48491351502102e-11	2.45841646151649e-13	-1.54633230989899	2.07866716599263e-05	2.45357873844143e-07	-1.54744991876929	1.11022302462516e-16	1	TRUE	TRUE	TRUE	TRUE	4	8.69646500843124e-35	SIGN	-1.55416052500858	PREVALENT_DEG
solea_v4.0_unigene571212	ENSDARG00000040298	322543	apoa4b.1	-1.55607621156615	6.46377951451834e-09	6.37642616189584e-11	-1.55645788990775	1.09859834779588e-11	1.01014417278945e-13	-1.55469228868203	1.34474706573665e-05	1.38791822374598e-07	-1.56433162764307	7.7715611723761e-16	0.999999999999999	TRUE	TRUE	TRUE	TRUE	4	9.35455073384523e-35	SIGN	-1.55788950444975	PREVALENT_DEG
solea_v4.0_unigene588285	ENSDARG00000112155	NA	NA	-1.38218234217836	1.95682808413109e-08	2.18981303250685e-10	-1.38640475578988	2.37145985434488e-11	2.33603062004948e-13	-1.38680561529658	1.44424624231394e-05	1.5214945159805e-07	-1.37880492093062	0	1	TRUE	TRUE	TRUE	TRUE	4	9.378444084529e-35	SIGN	-1.38354940854886	PREVALENT_DEG
solea_v4.0_unigene33563	ENSDARG00000011170	494050	ndrg2	-2.75349613953493	5.80143136579124e-09	5.67340753397501e-11	-2.74409041252846	1.84134837181431e-12	1.48834539376563e-14	-2.769124346834	0.000628591597355263	2.21245460151415e-05	-2.76411856489021	0	1	TRUE	TRUE	TRUE	TRUE	4	9.39579348066379e-35	SIGN	-2.7577073659469	PREVALENT_DEG
solea_v4.0_unigene440805	ENSDARG00000040295	30314	apoeb	-0.970688293173473	6.43082301814708e-10	4.92295141806606e-12	-0.976910465636196	2.68489457098276e-09	4.18342613628922e-11	-0.97855477685361	4.3973519818683e-06	3.01523393864209e-08	-0.966884930593888	0	1	FALSE	FALSE	FALSE	FALSE	0	1.05808662573666e-34	SIGN	-0.973259616564292	NOT_DEG
solea_v4.0_unigene42177	ENSDARG00000020866	570354	apoa4b.2	-2.35023279581164	1.26685166987446e-08	1.35628329257529e-10	-2.33797551984597	4.36470106835501e-12	3.7208348618297e-14	-2.46324077233014	0.000138411612286167	2.9024844852733e-06	-2.39310916828729	0	1	TRUE	TRUE	TRUE	TRUE	4	1.06628835578776e-34	SIGN	-2.38613956406876	PREVALENT_DEG
solea_v4.0_unigene30309	NA	NA	NA	1.01130400300128	2.42462231748065e-10	1.72476269661693e-12	1.00371608494295	5.54482910518038e-10	7.35115907483856e-12	0.999101328474747	4.3973519818683e-06	3.00426575525537e-08	1.01823576945771	1.4432899320127e-15	0.999999999999999	TRUE	TRUE	FALSE	TRUE	3	1.07060408815937e-34	SIGN	1.00808929646917	POSSIBLE_DEG
solea_v4.0_unigene45930	NA	NA	NA	0.903966287531603	7.53942332753787e-11	4.86878994037557e-13	0.896922778264278	4.16227972153214e-08	8.52194619414478e-10	0.893729709342888	2.66274883450242e-06	1.47280969918877e-08	0.909257960847748	0	1	FALSE	FALSE	FALSE	FALSE	0	1.16081516400275e-34	SIGN	0.900969183996629	NOT_DEG
solea_v4.0_unigene225370	ENSDARG00000115748	569727	phip	-1.75936865242989	7.81013220052055e-09	7.80478798050537e-11	-1.76381188179953	9.84809207392683e-12	8.98497309590176e-14	-1.75130837025364	2.36431376820858e-05	2.93643561634149e-07	-1.74567803720935	5.55111512312578e-16	0.999999999999999	TRUE	TRUE	TRUE	TRUE	4	1.25961473153563e-34	SIGN	-1.7550417354231	PREVALENT_DEG
solea_v4.0_unigene686736	ENSDARG00000020866	570354	apoa4b.2	-1.16510813896257	4.18810961700531e-09	3.95239859505263e-11	-1.17135005217956	4.22898952871022e-10	5.48139837602489e-12	-1.18572564063417	5.28443755340598e-06	3.8721002772006e-08	-1.1598760038413	0	1	TRUE	TRUE	TRUE	TRUE	4	1.29535948697872e-34	SIGN	-1.1705149589044	PREVALENT_DEG
solea_v4.0_unigene224147	ENSDARG00000018334	192299	rpl35	1.1631125656672	8.37733089570019e-10	6.56830129531149e-12	1.15505512076077	1.89624484478076e-09	2.85728859116905e-11	1.12018693340658	5.97016744860842e-06	4.57881919278002e-08	1.16835235514074	0	1	TRUE	TRUE	TRUE	TRUE	4	1.31200055146529e-34	SIGN	1.15167674374382	PREVALENT_DEG
solea_v4.0_unigene546487	ENSDARG00000027088	336492	ptgdsb.1	-1.16883024540283	1.00539826506718e-08	1.04484138569021e-10	-1.17501463271379	1.32733272078815e-10	1.54781057992346e-12	-1.19194453933426	7.50906737761147e-06	6.24078559780391e-08	-1.16040242351898	0	1	TRUE	TRUE	TRUE	TRUE	4	1.38375960176661e-34	SIGN	-1.17404796024246	PREVALENT_DEG
solea_v4.0_unigene511951	ENSDARG00000014770	449927	usp4	-2.56995376056373	4.59395547034784e-09	4.37598091174328e-11	-2.56128386808407	1.26606294916238e-12	9.9446981380577e-15	-2.5532302635857	0.000347078071201636	9.91043759789128e-06	-2.57746592761883	5.55111512312578e-16	0.999999999999999	TRUE	TRUE	TRUE	TRUE	4	1.39345287185922e-34	SIGN	-2.56548345496308	PREVALENT_DEG
solea_v4.0_unigene92546	ENSDARG00000102317	406387	rpl26	2.02190961068877	3.63072079192354e-09	3.34356735984292e-11	2.00599363552829	1.56809173676418e-11	1.49995659943087e-13	1.95293577534457	3.54967900278463e-05	4.92870409521615e-07	2.03791851084391	5.55111512312578e-16	0.999999999999999	TRUE	TRUE	TRUE	TRUE	4	1.39495570387979e-34	SIGN	2.00468938310139	PREVALENT_DEG
solea_v4.0_unigene226114	NA	NA	NA	-1.00245913277543	7.12907687766981e-10	5.49813336206217e-12	-1.00831173532656	4.85884021952746e-10	6.38628425957164e-12	-1.00034939815088	4.86494821309481e-06	3.47656890163079e-08	-0.998401984417163	6.66133814775094e-16	0.999999999999999	TRUE	TRUE	TRUE	FALSE	3	1.39580067799366e-34	SIGN	-1.00238056266751	POSSIBLE_DEG
solea_v4.0_unigene325763	ENSDARG00000068478	352928	gpx4a	-1.58078970385892	2.64379641079653e-08	3.0831338532034e-10	-1.58367931110236	1.75843428111604e-11	1.69706906585442e-13	-1.57946363226916	2.18259938103079e-05	2.65715326367151e-07	-1.57806701328446	0	1	TRUE	TRUE	TRUE	TRUE	4	1.40057219394968e-34	SIGN	-1.58049991512872	PREVALENT_DEG
solea_v4.0_unigene512582	ENSDARG00000099111	100007793	zgc:175280	-2.98059964876414	7.49284407427543e-09	7.45567252643589e-11	-2.97136175527905	1.95558495012486e-12	1.58904519240915e-14	-2.94280181659616	0.000694028574138146	2.52687030043455e-05	-2.9420239976646	0	1	TRUE	TRUE	TRUE	TRUE	4	1.40360816903369e-34	SIGN	-2.95919680457599	PREVALENT_DEG
solea_v4.0_unigene280632	ENSDARG00000101074	373092	glud1b	-1.37594566024439	1.50868643790035e-08	1.65593510855725e-10	-1.38020603455244	7.66813886160129e-11	8.52647019451589e-13	-1.40841676311989	8.83716426882866e-06	7.95255250890189e-08	-1.3720977799691	0	1	TRUE	TRUE	TRUE	TRUE	4	1.41081777834067e-34	SIGN	-1.38416655947146	PREVALENT_DEG
solea_v4.0_unigene323684	ENSDARG00000011407	503730	col2a1b	-1.594749112242	7.85863973870128e-09	7.86446526852982e-11	-1.59730612157137	5.43754729249583e-11	5.88341562839188e-13	-1.5585316047927	2.39386468287862e-05	2.98943015082636e-07	-1.59459460937825	1.11022302462516e-16	1	TRUE	TRUE	TRUE	TRUE	4	1.41159742515818e-34	SIGN	-1.58629536199608	PREVALENT_DEG
solea_v4.0_unigene225846	ENSDARG00000053973	569489	fetub	-2.34721211746755	9.36419581763184e-09	9.62012059704176e-11	-2.34489032814014	6.18822088487068e-12	5.41264582874131e-14	-2.37844232168364	0.000185069076430677	4.28982035519589e-06	-2.33795689252634	1.11022302462516e-16	1	TRUE	TRUE	TRUE	TRUE	4	1.47758356360088e-34	SIGN	-2.35212541495442	PREVALENT_DEG
solea_v4.0_unigene49693	ENSDARG00000063295	333938	myh9a	-1.35666949173079	2.06685270682113e-08	2.33650880496829e-10	-1.36126516465787	3.62048856106691e-11	3.71607424868588e-13	-1.3573456715377	1.50784522020474e-05	1.6268152891625e-07	-1.35107060702036	0	1	TRUE	TRUE	TRUE	TRUE	4	1.5519759426246e-34	SIGN	-1.35658773373668	PREVALENT_DEG
solea_v4.0_unigene19477	ENSDARG00000101406	335629	rplp2	0.878695316743186	1.07339981281328e-10	7.22251114283897e-13	0.871688875215785	1.95462854782543e-08	3.68366730373671e-10	0.86843957319686	5.42227013808131e-06	4.02720354385066e-08	0.884218784464936	0	1	FALSE	FALSE	FALSE	FALSE	0	1.56437217600493e-34	SIGN	0.875760637405192	NOT_DEG
solea_v4.0_unigene323648	ENSDARG00000111128	58037	actn3a	-1.94582430479824	0.000185000876634874	7.60068036810323e-06	-1.94529075148961	5.98797837207214e-14	3.85811991850434e-16	-2.04513774953224	1.03280370331612e-06	4.31390039732598e-09	-1.94250324160312	0	1	TRUE	TRUE	TRUE	TRUE	4	1.57298052228124e-34	SIGN	-1.9696890118558	PREVALENT_DEG
solea_v4.0_unigene69028	ENSDARG00000053136	30400	b2m	-1.33560343056824	2.25655892933525e-08	2.57348341145607e-10	-1.33893148622144	3.33466937019114e-11	3.37992518989266e-13	-1.33584139745245	1.52668409904522e-05	1.65186923529584e-07	-1.33625644622993	0	1	TRUE	TRUE	TRUE	TRUE	4	1.57921530202692e-34	SIGN	-1.33665819011802	PREVALENT_DEG
solea_v4.0_unigene327505	ENSDARG00000033227	567278	lect2l	-1.45764155755588	9.73721004965619e-09	1.00775709871278e-10	-1.4602614841576	3.02605919136543e-11	3.04124384146751e-13	-1.43237519906717	2.04204104335048e-05	2.38776587577993e-07	-1.46065113812583	2.22044604925031e-16	1	TRUE	TRUE	TRUE	TRUE	4	1.65170059654983e-34	SIGN	-1.45273234472662	PREVALENT_DEG
solea_v4.0_unigene22182	ENSDARG00000061590	794807	cachd1	-1.00804657022161	8.41554140436524e-10	6.6102573327896e-12	-1.0139696735817	2.04625873285182e-10	2.47366625628435e-12	-1.01240818009303	5.38841801508172e-06	3.99437955158022e-08	-1.0044389116429	1.4432899320127e-15	0.999999999999999	TRUE	TRUE	TRUE	TRUE	4	1.65553228478545e-34	SIGN	-1.00971583388481	PREVALENT_DEG
solea_v4.0_unigene40571	ENSDARG00000076815	327515	eif3s10	-1.28073827630439	3.93847522098156e-09	3.67189769419219e-11	-1.28699745292352	4.25900341781837e-11	4.4503756418727e-13	-1.31876532667155	5.23028838568392e-06	3.79514282419045e-08	-1.27560862902197	1.66533453693773e-15	0.999999999999998	TRUE	TRUE	TRUE	TRUE	4	1.80090172478617e-34	SIGN	-1.29052742123036	PREVALENT_DEG
solea_v4.0_unigene283406	ENSDARG00000025903	337597	lgals9l1	-3.47499591765701	1.76725186498345e-08	1.96506878982592e-10	-3.44435978139687	4.84610775752803e-13	3.54401163199504e-15	-3.39806149444354	0.00161159916593811	8.13748680753947e-05	-3.47647700604747	0	1	TRUE	TRUE	TRUE	TRUE	4	1.88581426748241e-34	SIGN	-3.44847354988622	PREVALENT_DEG
solea_v4.0_unigene280961	ENSDARG00000037121	791612	mat2ab	-2.05074886730003	8.76699062020224e-09	8.96095722570138e-11	-2.04351887038799	3.27786111198964e-12	2.76628525160784e-14	-2.09008122662141	5.7107324322252e-05	9.12603503524612e-07	-2.07910839996817	9.99200722162641e-16	0.999999999999999	TRUE	TRUE	TRUE	TRUE	4	2.01348694965744e-34	SIGN	-2.0658643410694	PREVALENT_DEG
solea_v4.0_unigene6	ENSDARG00000029150	30573	hsp90ab1	-1.04531095529066	3.75128438214292e-09	3.4706385984073e-11	-1.05090112671796	5.24697938264256e-10	6.92635985106776e-12	-1.0381913609508	7.51423131031498e-06	6.25578931006436e-08	-1.04098490492053	0	1	TRUE	TRUE	TRUE	TRUE	4	2.01617133789173e-34	SIGN	-1.04384708696999	PREVALENT_DEG
solea_v4.0_unigene510546	NA	NA	NA	-1.35477177617582	1.76725186498345e-08	1.96448188111818e-10	-1.35677589152455	5.64340103867797e-11	6.14637394302042e-13	-1.35448695533543	1.50036929756857e-05	1.61270235839468e-07	-1.35917606479796	1.11022302462516e-16	1	TRUE	TRUE	TRUE	TRUE	4	2.03902651903982e-34	SIGN	-1.35630267195844	PREVALENT_DEG
solea_v4.0_unigene52172	ENSDARG00000013250	449661	tars1	-1.49088565282371	1.21076352215109e-08	1.28587960312847e-10	-1.49402417615194	2.82899845365446e-11	2.83109556147778e-13	-1.46168755736489	2.28408057990686e-05	2.81325999463924e-07	-1.48761243519449	2.22044604925031e-16	1	TRUE	TRUE	TRUE	TRUE	4	2.12899365703335e-34	SIGN	-1.48355245538376	PREVALENT_DEG
solea_v4.0_unigene23141	ENSDARG00000095040	NA	NA	-1.40136397929457	1.35991353768791e-08	1.46560790684277e-10	-1.40830782421574	1.21298360680558e-10	1.40409233153637e-12	-1.44117788453748	9.86694763705919e-06	9.22723049824774e-08	-1.39370662028088	0	1	TRUE	TRUE	TRUE	TRUE	4	2.2116735950158e-34	SIGN	-1.41113907708217	PREVALENT_DEG
solea_v4.0_unigene572183	NA	NA	NA	-3.63863337651352	0.0315358254651398	0.00537360611542477	-3.65455537841157	6.68799746733267e-19	2.2691215675788e-21	-4.98232169912622	0.000402469122150135	1.20397676067128e-05	-3.60372232221326	2.22044604925031e-16	1	TRUE	TRUE	TRUE	TRUE	4	2.30369940534308e-34	SIGN	-3.96980819406614	PREVALENT_DEG
solea_v4.0_unigene534515	ENSDARG00000033999	30381	cyp26a1	3.94834941363579	7.05728471150736e-09	7.00215281862508e-11	3.88882122616374	1.1901096534139e-12	9.27932151874011e-15	3.76365646406992	0.00206799694920691	0.000115622455875998	3.95634266853483	0	1	TRUE	TRUE	TRUE	TRUE	4	2.35509114154952e-34	SIGN	3.88929244310107	PREVALENT_DEG
solea_v4.0_unigene50685	ENSDARG00000023111	322691	plg	-1.35388443226105	2.1397628297326e-08	2.43113271268871e-10	-1.35719685385365	4.8624334014588e-11	5.13637331140014e-13	-1.34177673214081	1.80796191088471e-05	2.01000558058295e-07	-1.35231242394856	0	1	TRUE	TRUE	TRUE	TRUE	4	2.54383503692843e-34	SIGN	-1.35129261055102	PREVALENT_DEG
solea_v4.0_unigene7	ENSDARG00000024746	565155	hsp90aa1.2	-0.981701488890718	6.14441719554505e-10	4.68618235675515e-12	-0.987812247009908	2.30896325329323e-10	2.82415816748245e-12	-0.984584454889296	5.15338632497438e-06	3.71730267496869e-08	-0.977700713618987	2.88657986402541e-15	0.999999999999997	FALSE	FALSE	FALSE	FALSE	0	2.5697591834183e-34	SIGN	-0.982949726102227	NOT_DEG
solea_v4.0_unigene327845	ENSDARG00000104279	58083	appa	-1.39066797669532	2.39880010123868e-08	2.7596391653356e-10	-1.39558770680887	6.0781127429209e-11	6.64582379229676e-13	-1.42114418525745	1.31749875974967e-05	1.34664795965746e-07	-1.38753496986141	0	1	TRUE	TRUE	TRUE	TRUE	4	2.59591318233293e-34	SIGN	-1.39873370965576	PREVALENT_DEG
solea_v4.0_unigene37315	NA	NA	NA	-1.29422334219982	1.72872304770132e-08	1.91729847053605e-10	-1.29735165197134	9.567867150114e-11	1.08707163691636e-12	-1.30257178404541	1.31749875974967e-05	1.3464204013929e-07	-1.29822802244722	0	1	TRUE	TRUE	TRUE	TRUE	4	2.93252717311012e-34	SIGN	-1.29809370016595	PREVALENT_DEG
solea_v4.0_unigene570775	ENSDARG00000069710	557188	vwa10.2	-1.69689928631754	2.06803600056271e-08	2.34079458351883e-10	-1.70276266157878	2.08775130025515e-10	2.52977790559513e-12	-1.85214717345079	5.30682495346311e-06	3.91119989299827e-08	-1.68515581330831	0	1	TRUE	TRUE	TRUE	TRUE	4	3.0781953283477e-34	SIGN	-1.73424123366385	PREVALENT_DEG
solea_v4.0_unigene97294	ENSDARG00000012881	84703	slc4a1a	-2.97175032962519	5.75189931836367e-09	5.61676887876933e-11	-2.95699517240524	1.76889243225762e-12	1.41969327616046e-14	-3.09691389819946	0.00114286821085265	4.99967551838037e-05	-2.99173202739078	2.22044604925031e-16	1	TRUE	TRUE	TRUE	TRUE	4	3.12282426900075e-34	SIGN	-3.00434785690517	PREVALENT_DEG
solea_v4.0_unigene511997	ENSDARG00000030490	58040	sptb	-1.79392456654727	2.64379641079653e-08	3.08717590997743e-10	-1.79888613290896	2.75082746664875e-11	2.74110223981792e-13	-1.80901963609547	3.20633413427151e-05	4.3257983169529e-07	-1.77848567742144	0	1	TRUE	TRUE	TRUE	TRUE	4	3.13090631687854e-34	SIGN	-1.79507900324329	PREVALENT_DEG
solea_v4.0_unigene546594	NA	NA	NA	-3.09540673044664	0.00356154734237977	0.000302752848300887	-3.06777059905329	4.56310033843339e-16	2.20518192212026e-18	-3.38592140044614	1.45514231527758e-05	1.53626822966576e-07	-3.09121053897983	0	1	TRUE	TRUE	TRUE	TRUE	4	3.17373286731391e-34	SIGN	-3.16007731723147	PREVALENT_DEG
solea_v4.0_unigene500905	ENSDARG00000002791	64612	atp1a1a.1	-1.31433709113563	1.90079142719438e-08	2.11897544629356e-10	-1.31856525569936	1.19993174522807e-10	1.387273543622e-12	-1.33392314743425	1.04499894785772e-05	9.96613297765886e-08	-1.31382381906335	0	1	TRUE	TRUE	TRUE	TRUE	4	3.19785976019409e-34	SIGN	-1.32016232833315	PREVALENT_DEG
solea_v4.0_unigene19952	NA	NA	NA	1.17451715188325	4.59395547034784e-09	4.38124566582469e-11	1.16609675808205	5.29375872696121e-11	5.68734222562325e-13	1.16502847176768	7.12530872252307e-06	5.77963828350862e-08	1.1820441979461	1.55431223447522e-15	0.999999999999998	TRUE	TRUE	TRUE	TRUE	4	3.25296124005921e-34	SIGN	1.17192164491977	PREVALENT_DEG
solea_v4.0_unigene224530	ENSDARG00000104139	64611	atp1a3b	-1.81969486455435	1.34774525951249e-08	1.45057260496654e-10	-1.82205927213035	1.29176784830417e-11	1.21169989762238e-13	-1.83208088580382	2.8442311037424e-05	3.7383547323523e-07	-1.8119379715214	5.55111512312578e-16	0.999999999999999	TRUE	TRUE	TRUE	TRUE	4	3.31763047081174e-34	SIGN	-1.82144324850248	PREVALENT_DEG
solea_v4.0_unigene185369	ENSDARG00000040298	322543	apoa4b.1	-1.3891207430071	2.42901308733345e-08	2.7978596318718e-10	-1.39305485135206	8.47475390869599e-11	9.5200234932606e-13	-1.41869039386735	1.24597117641937e-05	1.24867100562071e-07	-1.38932006368058	0	1	TRUE	TRUE	TRUE	TRUE	4	3.43283839429323e-34	SIGN	-1.39754651297677	PREVALENT_DEG
solea_v4.0_unigene49621	ENSDARG00000112155	NA	NA	-1.43308208725032	8.99956937433177e-09	9.22434050884494e-11	-1.43666078938252	1.57198940725359e-10	1.85999773054183e-12	-1.41397438464996	1.86551565210014e-05	2.11489690412709e-07	-1.4324898522976	0	1	TRUE	TRUE	TRUE	TRUE	4	3.52893818112552e-34	SIGN	-1.4290517783951	PREVALENT_DEG
solea_v4.0_unigene429229	NA	NA	NA	1.88336613360849	1.95968873470709e-08	2.1958079282086e-10	1.87024915073219	6.09550630245931e-11	6.67353144820772e-13	1.91174828707677	2.36103143008945e-05	2.92823365481243e-07	1.89262127182889	1.11022302462516e-16	1	TRUE	TRUE	TRUE	TRUE	4	3.76277682085656e-34	SIGN	1.88949621081158	PREVALENT_DEG
solea_v4.0_unigene225503	ENSDARG00000033999	30381	cyp26a1	4.95013280615552	2.99793193963082e-07	4.64981175560006e-09	4.80084496176447	3.27776591324171e-13	2.33632171497528e-15	4.75253493769962	0.000295232701773041	8.01338689878358e-06	4.80444965782292	0	1	TRUE	TRUE	TRUE	TRUE	4	3.86690595874202e-34	SIGN	4.82699059086063	PREVALENT_DEG
solea_v4.0_unigene186789	NA	NA	NA	1.00934960738974	5.18302749464168e-10	3.90862397312176e-12	1.00179875464633	2.73131847898198e-10	3.41083849516481e-12	0.999166263739188	4.89705579515395e-06	3.51146014848953e-08	1.01668873535263	4.66293670342566e-15	0.999999999999995	TRUE	TRUE	FALSE	TRUE	3	3.88049301197561e-34	SIGN	1.00675084028197	POSSIBLE_DEG
solea_v4.0_unigene685987	ENSDARG00000101160	550608	apoa4a	-1.20857461165745	6.59986387696651e-09	6.52007992635255e-11	-1.21339749233903	7.33565071980599e-10	1.01018398177177e-11	-1.21729268666932	6.14900218702796e-06	4.72474222901305e-08	-1.20727054799984	0	1	TRUE	TRUE	TRUE	TRUE	4	3.96462773600746e-34	SIGN	-1.21163383466641	PREVALENT_DEG
solea_v4.0_unigene96162	ENSDARG00000019260	322529	dhrs9	-2.18648163279609	1.22175344120277e-08	1.30103469889159e-10	-2.18158291368654	7.63724858242617e-12	6.80458511150191e-14	-2.19543987563558	0.00016385596537042	3.62759186605837e-06	-2.20533147666684	2.22044604925031e-16	1	TRUE	TRUE	TRUE	TRUE	4	4.06862263118074e-34	SIGN	-2.19220897469626	PREVALENT_DEG
solea_v4.0_unigene534805	ENSDARG00000036316	415168	rpl39	1.03565986920862	5.44586897039595e-10	4.13012814656248e-12	1.02794330502854	1.60188095315124e-08	2.95266019334058e-10	1.00287250907992	3.51162599974285e-06	2.1475844698205e-08	1.04049206676521	0	1	TRUE	TRUE	TRUE	TRUE	4	4.07580870518924e-34	SIGN	1.02674193752057	PREVALENT_DEG
solea_v4.0_unigene52104	ENSDARG00000112054	572969	tomm70a	-1.55615220300858	3.47927312546795e-08	4.18119867247746e-10	-1.5597496506344	3.55260611205451e-11	3.63627072540221e-13	-1.54632026236969	2.54818810917441e-05	3.25479920428276e-07	-1.55038625133336	0	1	TRUE	TRUE	TRUE	TRUE	4	4.18669448706948e-34	SIGN	-1.55315209183651	PREVALENT_DEG
solea_v4.0_unigene329864	NA	NA	NA	-3.52526065470456	9.400823208541e-09	9.68922161683176e-11	-3.49611581897662	3.40793147690136e-13	2.43395915767745e-15	-3.3606948179502	0.00165728632189337	8.48394135530464e-05	-3.50311796526227	6.66133814775094e-16	0.999999999999999	TRUE	TRUE	TRUE	TRUE	4	4.23296158014353e-34	SIGN	-3.47129731422341	PREVALENT_DEG
solea_v4.0_unigene456945	ENSDARG00000035809	325675	col1a1b	-2.13421935169296	4.81982678309243e-09	4.64475523945156e-11	-2.13783762734836	3.89516579532384e-11	4.02576723728372e-13	-2.16683744778744	5.97927054358227e-05	9.70815108587678e-07	-2.1199818344165	3.33066907387547e-16	1	TRUE	TRUE	TRUE	TRUE	4	4.46639764624299e-34	SIGN	-2.13971906531132	PREVALENT_DEG
solea_v4.0_unigene456776	ENSDARG00000029150	30573	hsp90ab1	-1.27990058886649	3.19732899897056e-08	3.80590995344189e-10	-1.28670049632917	7.79246479363684e-11	8.67582112651875e-13	-1.29218716304916	1.3691278572149e-05	1.42479234727559e-07	-1.26803897868897	0	1	TRUE	TRUE	TRUE	TRUE	4	4.52219941978232e-34	SIGN	-1.28170680673345	PREVALENT_DEG
solea_v4.0_unigene23680	ENSDARG00000060471	100332076	gcnt3	-3.63688832941682	3.168234639633e-08	3.75321176018564e-10	-3.60473257761578	6.87513033405408e-13	5.1552696523243e-15	-3.54443021444035	0.00160712584140816	8.10910603193005e-05	-3.58108298408985	0	1	TRUE	TRUE	TRUE	TRUE	4	4.6367616344627e-34	SIGN	-3.5917835263907	PREVALENT_DEG
solea_v4.0_unigene226077	ENSDARG00000040295	30314	apoeb	-1.25759476352985	8.57083297867103e-09	8.711586807596e-11	-1.26218707151454	4.77690217208273e-10	6.26496835022539e-12	-1.25706975550709	8.99135365126943e-06	8.13865039240829e-08	-1.25715244144498	1.11022302462516e-16	1	TRUE	TRUE	TRUE	TRUE	4	4.86775048160747e-34	SIGN	-1.25850100799912	PREVALENT_DEG
solea_v4.0_unigene327116	ENSDARG00000016081	81591	cldn15la	-1.41822420196727	4.29745149433108e-08	5.30534440624211e-10	-1.42085920083576	4.0144633531368e-11	4.17767897558e-13	-1.41318507401544	2.15650436747299e-05	2.61308763236591e-07	-1.41955966726685	0	1	TRUE	TRUE	TRUE	TRUE	4	4.91777343959711e-34	SIGN	-1.41795703602133	PREVALENT_DEG
solea_v4.0_unigene283709	ENSDARG00000093068	563665	c3b.1	-3.36174571235731	1.67455723871548e-08	1.85244970240521e-10	-3.32986710213833	1.03185257457928e-12	7.94321135702819e-15	-3.27316971597801	0.0021986545861693	0.000126276524149124	-3.41086256613858	1.11022302462516e-16	1	TRUE	TRUE	TRUE	TRUE	4	5.01821699320196e-34	SIGN	-3.34391127415306	PREVALENT_DEG
solea_v4.0_unigene27769	ENSDARG00000099425	557557	cfi	-1.19931729029444	2.05955492202954e-08	2.3233424455865e-10	-1.20406505864752	1.42326242683937e-10	1.67387737660729e-12	-1.19360294853469	1.36850842817871e-05	1.42219684686988e-07	-1.19500309121771	0	1	TRUE	TRUE	TRUE	TRUE	4	5.28916658262594e-34	SIGN	-1.19799709717359	PREVALENT_DEG
solea_v4.0_unigene74220	NA	NA	NA	1.15880078943274	1.50134227557493e-08	1.64371167765517e-10	1.15042989660689	2.8157383034628e-10	3.52428897536685e-12	1.15834247856302	9.53827930776375e-06	8.80882527859029e-08	1.16601656287215	0	1	TRUE	TRUE	TRUE	TRUE	4	5.31555166369183e-34	SIGN	1.1583974318687	PREVALENT_DEG
solea_v4.0_unigene429255	NA	NA	NA	1.06898194676573	3.26549875286825e-09	2.97725612321201e-11	1.06164876484777	1.84585148074175e-09	2.75767285142463e-11	1.05296538838554	6.75842672519489e-06	5.38762181817406e-08	1.07563320798457	0	1	TRUE	TRUE	TRUE	TRUE	4	5.36844777986247e-34	SIGN	1.0648073269959	PREVALENT_DEG
solea_v4.0_unigene324206	ENSDARG00000060065	570789	ubap2b	-1.89685412432197	3.00015585890038e-08	3.54126853391332e-10	-1.89722961947747	2.03877104936747e-11	1.98796743708637e-13	-1.8707501458279	6.72585625364518e-05	1.11988939160882e-06	-1.89311973821762	0	1	TRUE	TRUE	TRUE	TRUE	4	5.41967616473974e-34	SIGN	-1.88948840696124	PREVALENT_DEG
solea_v4.0_unigene8487	ENSDARG00000016771	30255	tfa	-1.64797970836863	1.93850761922649e-08	2.1665478324023e-10	-1.649294480381	5.79651672193641e-11	6.32139945868927e-13	-1.6328510310851	3.76367310520994e-05	5.31704403156619e-07	-1.65199237451574	0	1	TRUE	TRUE	TRUE	TRUE	4	5.56618009055818e-34	SIGN	-1.64552939858761	PREVALENT_DEG
solea_v4.0_unigene2022	ENSDARG00000101452	793335	im:7156467	-1.44111332468994	2.47837619925549e-08	2.8723838883428e-10	-1.44555333509572	1.4151734194901e-10	1.65916152305159e-12	-1.48011665880035	1.20837547843576e-05	1.19721297472894e-07	-1.4420914379715	0	1	TRUE	TRUE	TRUE	TRUE	4	5.57773940732067e-34	SIGN	-1.45221868913938	PREVALENT_DEG
solea_v4.0_unigene332336	ENSDARG00000104094	569403	grk3	-2.46531393285156	1.07095160286766e-08	1.12212668658798e-10	-2.47469653201235	2.25980326101602e-11	2.21637772078893e-13	-2.82141804652841	8.91837640996607e-05	1.61971995585003e-06	-2.41426229473476	2.22044604925031e-16	1	TRUE	TRUE	TRUE	TRUE	4	5.67763658351551e-34	SIGN	-2.54392270153177	PREVALENT_DEG
solea_v4.0_unigene37016	ENSDARG00000028625	553333	jph2	-0.952070530591315	1.92070736755848e-09	1.64832330967412e-11	-0.958474457846453	6.47759611453611e-10	8.80017833317117e-12	-0.95756894439416	7.32536867630345e-06	6.02545721364414e-08	-0.946897495391757	5.55111512312578e-16	0.999999999999999	FALSE	FALSE	FALSE	FALSE	0	5.98267162603577e-34	SIGN	-0.953752857055921	NOT_DEG
solea_v4.0_unigene546401	ENSDARG00000116706	406811	zgc:55461	-1.78729506275544	3.86954127809883e-08	4.69984770619291e-10	-1.78810673127395	2.55885573418295e-11	2.54251360940514e-13	-1.77321385045709	4.63450071939707e-05	6.96351108833397e-07	-1.78678571053299	0	1	TRUE	TRUE	TRUE	TRUE	4	6.02319349310836e-34	SIGN	-1.78385033875487	PREVALENT_DEG
solea_v4.0_unigene692296	NA	NA	NA	1.01206696611218	5.83375115928711e-10	4.44092934803461e-12	1.00542028033084	2.04764656302322e-08	3.87940109804679e-10	0.990762212682428	3.94438158996865e-06	2.50279571525137e-08	1.01775559846083	0	1	TRUE	TRUE	FALSE	TRUE	3	6.17894650874445e-34	SIGN	1.00650126439657	POSSIBLE_DEG
solea_v4.0_unigene2179	ENSDARG00000102442	100073336	folr	-1.40611748309766	3.18286656816817e-08	3.77508266054045e-10	-1.40800793529953	1.39482329888547e-10	1.63247694643464e-12	-1.43408432261011	1.09439474531266e-05	1.06208943276556e-07	-1.41295567571564	0	1	TRUE	TRUE	TRUE	TRUE	4	6.36496023672021e-34	SIGN	-1.41529135418074	PREVALENT_DEG
solea_v4.0_unigene5057	ENSDARG00000060796	558346	slc20a2	-2.54278982267077	8.51510435168207e-09	8.63066544170318e-11	-2.53823078972699	7.05564429888213e-12	6.22604182729093e-14	-2.50128948604498	0.000406090241985123	1.22091053251215e-05	-2.52603214130718	2.22044604925031e-16	1	TRUE	TRUE	TRUE	TRUE	4	6.39146502079539e-34	SIGN	-2.52708555993748	PREVALENT_DEG
solea_v4.0_unigene24456	ENSDARG00000055185	436645	tm4sf5	-0.938699981678806	1.83905412908242e-09	1.56251961699995e-11	-0.945128364604784	3.93253424873489e-09	6.35726440962731e-11	-0.944374221627244	6.76676487149779e-06	5.4309297808252e-08	-0.934116773653209	0	1	FALSE	FALSE	FALSE	FALSE	0	6.40953638370647e-34	SIGN	-0.940579835391011	NOT_DEG
solea_v4.0_unigene227134	ENSDARG00000056160	282676	hspd1	-1.54156542578689	3.41449525282905e-08	4.09361707764902e-10	-1.54519722490308	5.84255860473838e-11	6.37993940130809e-13	-1.54008659626403	2.47042737597057e-05	3.13082331247909e-07	-1.53516756543924	0	1	TRUE	TRUE	TRUE	TRUE	4	6.45323387930749e-34	SIGN	-1.54050420309831	PREVALENT_DEG
solea_v4.0_unigene414743	ENSDARG00000010267	405829	dpydb	-1.25287035484437	2.50981721833042e-08	2.9124012312838e-10	-1.25934873896734	1.82717576728566e-10	2.18277540768858e-12	-1.26944778974725	1.1726051006198e-05	1.15675818217042e-07	-1.24402370225349	0	1	TRUE	TRUE	TRUE	TRUE	4	7.02060393585428e-34	SIGN	-1.25642264645311	PREVALENT_DEG
solea_v4.0_unigene94524	ENSDARG00000093629	NA	NA	-1.85666709486402	2.33114855278797e-08	2.66519521488276e-10	-1.85610617620939	5.20086983230992e-11	5.56801796781769e-13	-1.87832843443408	4.55782590028313e-05	6.79632475864764e-07	-1.86328972923303	1.11022302462516e-16	1	TRUE	TRUE	TRUE	TRUE	4	7.20784264408822e-34	SIGN	-1.86359785868513	PREVALENT_DEG
solea_v4.0_unigene23868	ENSDARG00000088937	NA	NA	-2.9561827884546	2.44410846338538e-08	2.82221568019353e-10	-2.93783587393975	2.25602664516107e-12	1.85247098650393e-14	-3.09371001452452	0.00102838378201846	4.33355542516758e-05	-2.9759623778753	1.11022302462516e-16	1	TRUE	TRUE	TRUE	TRUE	4	7.38998333434359e-34	SIGN	-2.99092276369854	PREVALENT_DEG
solea_v4.0_unigene57843	ENSDARG00000099283	559643	epb41a	1.70174521987996	8.58374492843251e-09	8.73694742387639e-11	1.69063267712832	1.85806573295083e-10	2.23027220611364e-12	1.5935031983164	3.6382732986767e-05	5.08283605049776e-07	1.71064376426889	1.11022302462516e-16	1	TRUE	TRUE	TRUE	TRUE	4	7.55647249039861e-34	SIGN	1.67413121489839	PREVALENT_DEG
solea_v4.0_unigene32657	NA	NA	NA	-1.48184003073913	5.1706410056962e-08	6.50126214150659e-10	-1.48487367658506	4.72410471553451e-11	4.9700480128649e-13	-1.47989363386951	2.39932851515642e-05	2.99967370102096e-07	-1.48006153306909	0	1	TRUE	TRUE	TRUE	TRUE	4	7.62946036493833e-34	SIGN	-1.4816672185657	PREVALENT_DEG
solea_v4.0_unigene429019	NA	NA	NA	-1.36236892056753	3.84337669812858e-08	4.66127860654312e-10	-1.36500339956715	8.22713164111976e-11	9.21840319028359e-13	-1.36837258660705	1.88010743631792e-05	2.14148064323718e-07	-1.36404328792417	0	1	TRUE	TRUE	TRUE	TRUE	4	7.73526988982545e-34	SIGN	-1.36494704866648	PREVALENT_DEG
solea_v4.0_unigene511960	ENSDARG00000100280	100536767	znfx1	-1.30653447579773	2.63712467450338e-08	3.07140739446493e-10	-1.31157776303715	2.0068271673572e-10	2.42027681984403e-12	-1.33428295713224	1.13700425132957e-05	1.10867153434086e-07	-1.30369878218917	0	1	TRUE	TRUE	TRUE	TRUE	4	7.82630430949833e-34	SIGN	-1.31402349453907	PREVALENT_DEG
solea_v4.0_unigene22013	ENSDARG00000114705	406327	fgg	-1.20454556053776	1.02175080534468e-09	8.15676072009207e-12	-1.21169262173129	7.96686495151827e-10	1.10619354262114e-11	-1.25338277269466	2.08355126208603e-06	1.08178681211027e-08	-1.19892122808979	3.99680288865056e-15	0.999999999999996	TRUE	TRUE	TRUE	TRUE	4	7.93741991960965e-34	SIGN	-1.21713554576338	PREVALENT_DEG
solea_v4.0_unigene224148	ENSDARG00000018334	192299	rpl35	1.129566256952	1.85020816394536e-09	1.57727160010168e-11	1.12157316845375	4.56321341011853e-09	7.50691149466383e-11	1.08648568607218	7.56748238942972e-06	6.34327371412538e-08	1.13474632566791	0	1	TRUE	TRUE	TRUE	TRUE	4	8.29312100248322e-34	SIGN	1.11809285928646	PREVALENT_DEG
solea_v4.0_unigene75781	ENSDARG00000045516	406280	itih2	-2.53534928485285	2.22008433167899e-08	2.52872124794935e-10	-2.52586273496562	6.60638225655515e-12	5.82018622705007e-14	-2.4792527632609	0.000437473952546079	1.35704983854175e-05	-2.54210006685519	0	1	TRUE	TRUE	TRUE	TRUE	4	8.32718810784029e-34	SIGN	-2.52064121248364	PREVALENT_DEG
solea_v4.0_unigene6179	ENSDARG00000087013	100144772	cubn	-2.22581791662538	2.05955492202954e-08	2.32532288625106e-10	-2.22855573518423	2.74334560663313e-11	2.72973603442711e-13	-2.34555884223549	0.000115194313844195	2.26946658112388e-06	-2.20533491099288	1.11022302462516e-16	1	TRUE	TRUE	TRUE	TRUE	4	8.44284133814991e-34	SIGN	-2.25131685125949	PREVALENT_DEG
solea_v4.0_unigene508432	NA	NA	NA	-1.62466484494069	2.76732946718952e-08	3.25066927205931e-10	-1.6271990892655	4.97908703873716e-11	5.28799088193418e-13	-1.69417515366359	1.59334985032699e-05	1.73338854934736e-07	-1.62639984617723	3.33066907387547e-16	1	TRUE	TRUE	TRUE	TRUE	4	8.5402874623595e-34	SIGN	-1.64310973351175	PREVALENT_DEG
solea_v4.0_unigene458773	ENSDARG00000070437	557397	rpl22	1.88729565410115	1.06443351336256e-08	1.11377972117255e-10	1.87246696401363	3.47852373036703e-11	3.55052601776643e-13	1.87648370498869	2.09483413432815e-05	2.478634218356e-07	1.90279806109664	9.99200722162641e-16	0.999999999999999	TRUE	TRUE	TRUE	TRUE	4	9.03403450516282e-34	SIGN	1.88476109605003	PREVALENT_DEG
solea_v4.0_unigene7315	ENSDARG00000113113	NA	NA	-1.26047247797951	2.84306349152488e-08	3.34773684780686e-10	-1.26482911302595	1.67479972708944e-10	1.98880676949521e-12	-1.26790316164591	1.50169310170089e-05	1.61626602580854e-07	-1.25972183046921	0	1	TRUE	TRUE	TRUE	TRUE	4	9.24601026234472e-34	SIGN	-1.26323164578014	PREVALENT_DEG
solea_v4.0_unigene66888	ENSDARG00000012389	58119	adar	-1.4754000973671	5.18188952517724e-08	6.52279245414196e-10	-1.47987744705568	6.23914594494881e-11	6.84858068314219e-13	-1.4734218983782	2.46615976137609e-05	3.11486792008213e-07	-1.46915336760219	0	1	TRUE	TRUE	TRUE	TRUE	4	1.02720776862145e-33	SIGN	-1.47446320260079	PREVALENT_DEG
solea_v4.0_unigene94519	ENSDARG00000010267	405829	dpydb	-2.27465493114741	2.72387676740179e-08	3.19574411183736e-10	-2.27007893529615	1.33114655712928e-11	1.25622828992927e-13	-2.30019551170678	0.000223303131211248	5.56568961988532e-06	-2.27735082491611	0	1	TRUE	TRUE	TRUE	TRUE	4	1.04257199562255e-33	SIGN	-2.28057005076661	PREVALENT_DEG
solea_v4.0_unigene546402	ENSDARG00000116706	406811	zgc:55461	-1.60481036987698	4.14135825975155e-08	5.07131599635996e-10	-1.60597789101297	5.5098390264871e-11	5.96948973617237e-13	-1.58556763193313	3.54967900278463e-05	4.92680345234354e-07	-1.6082599503908	0	1	TRUE	TRUE	TRUE	TRUE	4	1.04294931283416e-33	SIGN	-1.60115396080347	PREVALENT_DEG
solea_v4.0_unigene572817	ENSDARG00000099786	322221	actn4	-1.46370017879541	1.3739712866294e-08	1.48467559340976e-10	-1.46964800368095	4.38040636676162e-11	4.58347817928241e-13	-1.47864794148219	1.49918896901111e-05	1.6092964783962e-07	-1.45155986057875	9.99200722162641e-16	0.999999999999999	TRUE	TRUE	TRUE	TRUE	4	1.04555151698806e-33	SIGN	-1.46588899613433	PREVALENT_DEG
solea_v4.0_unigene324456	NA	NA	NA	-1.16918246031868	2.17429997948575e-08	2.47347234936082e-10	-1.17725979828138	3.90354284409962e-10	5.0198460506343e-12	-1.19073479889617	9.62710964948109e-06	8.92059826675416e-08	-1.15739853251633	0	1	TRUE	TRUE	TRUE	TRUE	4	1.05181166664081e-33	SIGN	-1.17364389750314	PREVALENT_DEG
solea_v4.0_unigene571491	ENSDARG00000112731	394093	ambp	-2.09829627467794	1.49220636009537e-08	1.63158219506351e-10	-2.09752276577657	8.9773407060778e-12	8.10095322311006e-14	-2.17073889845282	7.6655284836668e-05	1.33863722308431e-06	-2.09770869146879	8.88178419700125e-16	0.999999999999999	TRUE	TRUE	TRUE	TRUE	4	1.05728801488372e-33	SIGN	-2.11606665759403	PREVALENT_DEG
solea_v4.0_unigene280339	NA	NA	NA	-1.34800438750275	2.07315469729147e-08	2.35188380985318e-10	-1.35416708444818	5.47067541852169e-10	7.22945217678281e-12	-1.41215476332087	7.33570894568635e-06	6.04442004135073e-08	-1.34495348823965	0	1	TRUE	TRUE	TRUE	TRUE	4	1.07031830945335e-33	SIGN	-1.36481993087786	PREVALENT_DEG
solea_v4.0_unigene95066	ENSDARG00000104450	563450	atp8b5b	-3.50215939105995	2.39029543685949e-08	2.74644768504983e-10	-3.46384455240426	4.99530865371823e-13	3.66736607838412e-15	-3.50287778839547	0.00187174237937151	0.000100567329472704	-3.56391827114759	4.44089209850063e-16	1	TRUE	TRUE	TRUE	TRUE	4	1.14725813602472e-33	SIGN	-3.50820000075182	PREVALENT_DEG
solea_v4.0_unigene562685	ENSDARG00000061249	558671	myom1a	-1.78455074409809	3.20998368987596e-08	3.83470139150945e-10	-1.787852378484	6.35551057925469e-11	6.99443201115444e-13	-1.79705997410642	4.46333367277062e-05	6.59815963201107e-07	-1.7768585758308	1.11022302462516e-16	1	TRUE	TRUE	TRUE	TRUE	4	1.16783885400547e-33	SIGN	-1.78658041812983	PREVALENT_DEG
solea_v4.0_unigene50643	ENSDARG00000032630	566928	neb	-1.96568027707591	2.07315469729147e-08	2.35249920032504e-10	-1.9682798365109	5.42870262596313e-11	5.85836786202613e-13	-1.94063156697825	8.27397702992897e-05	1.47122518635953e-06	-1.95040897896769	0	1	TRUE	TRUE	TRUE	TRUE	4	1.19339043068874e-33	SIGN	-1.95625016488319	PREVALENT_DEG
solea_v4.0_unigene10463	ENSDARG00000003931	327288	cndp2	-1.18620656050453	1.62309147239233e-08	1.78857516701726e-10	-1.19099368369274	6.11946947998702e-11	6.70849066275591e-13	-1.18564290801152	1.20694205105912e-05	1.19407222363436e-07	-1.1847266469208	8.88178419700125e-16	0.999999999999999	TRUE	TRUE	TRUE	TRUE	4	1.22783476002862e-33	SIGN	-1.1868924497824	PREVALENT_DEG
solea_v4.0_unigene22398	ENSDARG00000061222	100001302	uba7	-1.30731244727567	4.82423273208993e-08	6.02444527757139e-10	-1.30986872266603	1.16638271781354e-10	1.34516111465922e-12	-1.3101574202003	1.81896880424692e-05	2.03652478629923e-07	-1.31081043007528	0	1	TRUE	TRUE	TRUE	TRUE	4	1.3075024460948e-33	SIGN	-1.30953725505432	PREVALENT_DEG
solea_v4.0_unigene23371	NA	NA	NA	1.35092940626253	4.53727277868646e-08	5.64668862375731e-10	1.34213098011731	1.50827085171691e-10	1.77815475048453e-12	1.34567103657658	1.5152491312616e-05	1.63733654772237e-07	1.3583126335378	0	1	TRUE	TRUE	TRUE	TRUE	4	1.32407921427808e-33	SIGN	1.34926101412355	PREVALENT_DEG
solea_v4.0_unigene3112	ENSDARG00000104110	553355	col4a2	-1.59122672365892	3.20751303340333e-08	3.82717740913295e-10	-1.59372409631624	1.58239194396586e-10	1.87456193396195e-12	-1.61351110151456	2.13821633527665e-05	2.5675485367901e-07	-1.58818058866482	1.11022302462516e-16	1	TRUE	TRUE	TRUE	TRUE	4	1.38362494527306e-33	SIGN	-1.59666062753863	PREVALENT_DEG
solea_v4.0_unigene50693	ENSDARG00000110726	NA	NA	-1.09627502473642	1.01115910613457e-08	1.05226969760825e-10	-1.10212812347144	1.21316526778076e-09	1.73462502649271e-11	-1.10432508541255	9.15974984588919e-06	8.39613267791919e-08	-1.0958303924594	0	1	TRUE	TRUE	TRUE	TRUE	4	1.43085221022199e-33	SIGN	-1.09963965651995	PREVALENT_DEG
solea_v4.0_unigene534806	ENSDARG00000036316	415168	rpl39	1.01755864186271	1.04577272384396e-09	8.42307106363456e-12	1.00991706730682	2.69216945828803e-08	5.26551932595538e-10	0.984897153736932	4.0781287665318e-06	2.6689731416171e-08	1.022400593844	0	1	TRUE	TRUE	FALSE	TRUE	3	1.46101170546458e-33	SIGN	1.00869336418762	POSSIBLE_DEG
solea_v4.0_unigene588640	ENSDARG00000104139	64611	atp1a3b	-1.45893601300947	5.67198922253312e-08	7.21248558262466e-10	-1.46276854313718	8.64191968270166e-11	9.72012691687804e-13	-1.45356967784068	2.65006761573258e-05	3.43026372111134e-07	-1.45392917057853	0	1	TRUE	TRUE	TRUE	TRUE	4	1.64601119908609e-33	SIGN	-1.45730085114146	PREVALENT_DEG
solea_v4.0_unigene534069	ENSDARG00000027088	336492	ptgdsb.1	-1.1185661313101	6.14935560444944e-09	6.03118642849577e-11	-1.1238482176276	6.87845679217146e-10	9.41340953481868e-12	-1.14116439406074	5.53750905386021e-06	4.14436940935823e-08	-1.11420468776243	6.66133814775094e-16	0.999999999999999	TRUE	TRUE	TRUE	TRUE	4	1.77603984393448e-33	SIGN	-1.12444585769022	PREVALENT_DEG
solea_v4.0_unigene11302	ENSDARG00000053684	321664	aldob	-1.11493011133293	2.64379641079653e-08	3.09048448544956e-10	-1.1209441331754	5.24697938264256e-10	6.92624922184514e-12	-1.13451956363513	1.01666123812323e-05	9.57832233748245e-08	-1.10665431025971	0	1	TRUE	TRUE	TRUE	TRUE	4	1.78208326518457e-33	SIGN	-1.11926202960079	PREVALENT_DEG
solea_v4.0_unigene27517	ENSDARG00000022767	321166	apobb.1	-1.12625860624955	3.78264856523586e-09	3.51044109022145e-11	-1.13156514996326	9.28545699535514e-09	1.62417399402702e-10	-1.14260641587437	4.06466067753552e-06	2.64628191382442e-08	-1.1209918530335	0	1	TRUE	TRUE	TRUE	TRUE	4	1.80325460311096e-33	SIGN	-1.13035550628017	PREVALENT_DEG
solea_v4.0_unigene226116	NA	NA	NA	-1.01259641452297	4.07226095168519e-09	3.82565428402882e-11	-1.01819674877629	5.63958058131651e-10	7.5169753143795e-12	-1.01092792164923	7.90457589480011e-06	6.80974803345618e-08	-1.00959917277327	8.88178419700125e-16	0.999999999999999	TRUE	TRUE	TRUE	TRUE	4	1.83329091585845e-33	SIGN	-1.01283006443044	PREVALENT_DEG
solea_v4.0_unigene228305	ENSDARG00000070583	100148744	itpk1b	-2.12174228706867	2.65237652399837e-08	3.10429538433407e-10	-2.11676061006369	2.85877929365491e-11	2.86497383166933e-13	-2.08569279551073	0.000197530289820314	4.68848623696787e-06	-2.13567153784765	0	1	TRUE	TRUE	TRUE	TRUE	4	1.88874488402534e-33	SIGN	-2.11496680762269	PREVALENT_DEG
solea_v4.0_unigene23672	ENSDARG00000031647	565200	stat2	-1.09267292305118	8.04618726823952e-09	8.0865627303827e-11	-1.09925123420405	3.38404201392945e-10	4.31761076932607e-12	-1.10733173339509	7.90457589480011e-06	6.80137374026971e-08	-1.08793347098708	7.7715611723761e-16	0.999999999999999	TRUE	TRUE	TRUE	TRUE	4	1.89949987293035e-33	SIGN	-1.09679734040935	PREVALENT_DEG
solea_v4.0_unigene37802	ENSDARG00000104414	100144628	shmt2	-1.30557267278075	6.91100164594522e-08	9.05401510039297e-10	-1.31062071384063	1.03300687558397e-10	1.18103369193469e-12	-1.30504235583029	2.13821633527665e-05	2.56959053805983e-07	-1.30000862476319	1.11022302462516e-16	1	TRUE	TRUE	TRUE	TRUE	4	1.92370526317799e-33	SIGN	-1.30531109180371	PREVALENT_DEG
solea_v4.0_unigene571336	ENSDARG00000036041	325881	f2	-1.18853147039484	4.31158462072384e-08	5.32893862429089e-10	-1.19248142137507	2.38730702837109e-10	2.93359562418868e-12	-1.19351388835076	1.4906532410853e-05	1.59588382285319e-07	-1.18989064872312	0	1	TRUE	TRUE	TRUE	TRUE	4	1.93325262308648e-33	SIGN	-1.19110435721095	PREVALENT_DEG
solea_v4.0_unigene11753	ENSDARG00000003931	327288	cndp2	-1.28629332374589	4.84254072599898e-08	6.05421140545861e-10	-1.28919879997803	2.40303265118985e-10	2.95634540967218e-12	-1.30445832579422	1.32821174051229e-05	1.3594914034439e-07	-1.29061238389817	0	1	TRUE	TRUE	TRUE	TRUE	4	1.94696741134899e-33	SIGN	-1.29264070835408	PREVALENT_DEG
solea_v4.0_unigene334267	ENSDARG00000100370	NA	NA	-1.87360281552987	3.45628494508756e-08	4.14864561179753e-10	-1.87248259272326	3.96953486294848e-11	4.11960623285981e-13	-1.88698289293784	5.66034558255277e-05	9.03744519082383e-07	-1.88322929759929	2.22044604925031e-16	1	TRUE	TRUE	TRUE	TRUE	4	1.95617707097929e-33	SIGN	-1.87907439969756	PREVALENT_DEG
solea_v4.0_unigene584143	NA	NA	NA	0.977103304194834	9.20152222071091e-10	7.28010040556331e-12	0.969356609454798	4.45716164828249e-08	9.19415080268114e-10	0.95181604414433	3.89910277215059e-06	2.45125209915951e-08	0.981983437818565	0	1	FALSE	FALSE	FALSE	FALSE	0	2.01204183945359e-33	SIGN	0.970064848903132	NOT_DEG
solea_v4.0_unigene602639	NA	NA	NA	1.12377227807597	4.24595164279917e-09	4.01303806120752e-11	1.11580879501557	4.12000460791693e-09	6.70143875468041e-11	1.08004816973566	9.15974984588919e-06	8.38638106715353e-08	1.12951870903822	1.11022302462516e-16	1	TRUE	TRUE	TRUE	TRUE	4	2.01595493211913e-33	SIGN	1.11228698796635	PREVALENT_DEG
solea_v4.0_unigene230497	ENSDARG00000054448	NA	NA	-2.5126859066409	3.3932624351501e-08	4.06332389451743e-10	-2.50547954743173	1.22836540754288e-11	1.14535564984875e-13	-2.50974783358644	0.000405407514212497	1.21712411605679e-05	-2.51232526453547	0	1	TRUE	TRUE	TRUE	TRUE	4	2.12213847462754e-33	SIGN	-2.51005963804864	PREVALENT_DEG
solea_v4.0_unigene47769	ENSDARG00000004954	791524	grna	-2.75045220310239	6.28253739280481e-09	6.18867728007658e-11	-2.74153961291059	1.19562957766337e-11	1.11129395654405e-13	-2.83359977485824	0.000779192733548058	2.9813441535653e-05	-2.75887282836632	3.33066907387547e-16	1	TRUE	TRUE	TRUE	TRUE	4	2.20224669475767e-33	SIGN	-2.77111610480939	PREVALENT_DEG
solea_v4.0_unigene588244	ENSDARG00000036834	550522	krt92	0.979865018647844	2.19330330958127e-09	1.91040132598813e-11	0.973774196479456	1.15353937521441e-08	2.06870122315637e-10	0.968474462883621	6.99151279557665e-06	5.65948735201148e-08	0.98554584462961	0	1	FALSE	FALSE	FALSE	FALSE	0	2.21799689103352e-33	SIGN	0.976914880660133	NOT_DEG
solea_v4.0_unigene325484	NA	NA	NA	1.42151408867871	2.84885428827429e-08	3.35861677653367e-10	1.41085755141074	1.81359819534214e-10	2.1639700198172e-12	1.39505704865614	1.73637250017838e-05	1.91835645725929e-07	1.43226936683123	2.22044604925031e-16	1	TRUE	TRUE	TRUE	TRUE	4	2.24870109769129e-33	SIGN	1.4149245138942	PREVALENT_DEG
solea_v4.0_unigene29297	ENSDARG00000102249	337498	pepd	-1.1487961275384	4.3446050134207e-08	5.37594393517872e-10	-1.15473255437072	2.70379776474824e-10	3.37261653098408e-12	-1.15406071117625	1.58750799339339e-05	1.72446982232674e-07	-1.14282876848979	0	1	TRUE	TRUE	TRUE	TRUE	4	2.3340787116357e-33	SIGN	-1.15010454039379	PREVALENT_DEG
solea_v4.0_unigene77939	ENSDARG00000079727	791479	selenop2	-1.66335879221457	2.51048195538223e-08	2.91675143074146e-10	-1.66525892945871	3.23498911119417e-11	3.27428047691718e-13	-1.63812228099402	3.89038912627172e-05	5.54042700739215e-07	-1.66370562834996	6.66133814775094e-16	0.999999999999999	TRUE	TRUE	TRUE	TRUE	4	2.37140374443854e-33	SIGN	-1.65761140775432	PREVALENT_DEG
solea_v4.0_unigene28110	ENSDARG00000110017	100007371	c1ql4l	-2.11621365591743	2.00657844124565e-08	2.25406827236924e-10	-2.11210539917009	6.32564928599838e-11	6.9525511768044e-13	-2.09445654577608	0.000154788854304024	3.34137901831297e-06	-2.13457862672597	1.11022302462516e-16	1	TRUE	TRUE	TRUE	TRUE	4	2.45471708921539e-33	SIGN	-2.11433855689739	PREVALENT_DEG
solea_v4.0_unigene74409	ENSDARG00000020574	260440	atp2a1	-1.67620347090631	8.07463464032209e-05	2.86044749404123e-06	-1.68291989223599	8.40179532367699e-13	6.36303325503891e-15	-1.7518453438941	2.32746128589146e-07	6.96765225005996e-10	-1.67132414107416	1.4432899320127e-15	0.999999999999999	TRUE	TRUE	TRUE	TRUE	4	2.56077149747463e-33	SIGN	-1.69557321202764	PREVALENT_DEG
solea_v4.0_unigene2698	ENSDARG00000020866	570354	apoa4b.2	-1.37830163793295	2.0436484274141e-08	2.30153711817463e-10	-1.38109652067311	1.81359819534214e-10	2.1631127858531e-12	-1.37855527551308	1.42891673199377e-05	1.50127107184725e-07	-1.38174375148745	4.44089209850063e-16	1	TRUE	TRUE	TRUE	TRUE	4	2.63994993528931e-33	SIGN	-1.37992429640164	PREVALENT_DEG
solea_v4.0_unigene2786	ENSDARG00000025091	561589	ezrb	-2.06613061494529	1.40748156924374e-08	1.52690522066842e-10	-2.06425134378056	2.33005584412445e-11	2.28860192250919e-13	-2.00634005829538	0.000131668583096872	2.70852719120696e-06	-2.06894424729397	5.55111512312578e-16	0.999999999999999	TRUE	TRUE	TRUE	TRUE	4	2.68881226037296e-33	SIGN	-2.0514165660788	PREVALENT_DEG
solea_v4.0_unigene22029	ENSDARG00000032630	566928	neb	-1.04232751415064	1.33202314436262e-08	1.43175208252468e-10	-1.04847876874833	5.64981717802974e-10	7.54592728580524e-12	-1.05121633420416	9.72994086474566e-06	9.04362411446395e-08	-1.03724869830101	3.33066907387547e-16	1	TRUE	TRUE	TRUE	TRUE	4	2.73413270461906e-33	SIGN	-1.04481782885103	PREVALENT_DEG
solea_v4.0_unigene30305	ENSDARG00000021208	359841	serpind1	-1.05092982545261	5.72529628909687e-09	5.58262910096119e-11	-1.05688848451531	2.31161276715218e-10	2.83069419938376e-12	-1.05145481973951	8.46804350429968e-06	7.49910393473283e-08	-1.04496190247545	2.22044604925031e-15	0.999999999999998	TRUE	TRUE	TRUE	TRUE	4	2.78784457003916e-33	SIGN	-1.05105875804572	PREVALENT_DEG
solea_v4.0_unigene693118	ENSDARG00000021669	192298	sec61a1	-1.69173584761909	5.03181196905147e-08	6.31953347883666e-10	-1.69554316603396	1.13798631073047e-10	1.31078995704827e-12	-1.70248560601451	3.91988256040652e-05	5.60478161613693e-07	-1.68268545444648	1.11022302462516e-16	1	TRUE	TRUE	TRUE	TRUE	4	2.79161867270066e-33	SIGN	-1.69311251852851	PREVALENT_DEG
solea_v4.0_unigene549421	ENSDARG00000058348	406363	scinlb	-2.27180536401521	1.71305932580803e-08	1.89748402827285e-10	-2.2733485022081	4.03821739353016e-11	4.20815549220298e-13	-2.31539139446058	0.000163729874893823	3.6201322341381e-06	-2.24755106507318	2.22044604925031e-16	1	TRUE	TRUE	TRUE	TRUE	4	2.81647004411767e-33	SIGN	-2.27702408143927	PREVALENT_DEG
solea_v4.0_unigene508289	ENSDARG00000020866	570354	apoa4b.2	-1.0436347133561	1.17436355007311e-08	1.24052487683779e-10	-1.04967362479974	2.22772831459059e-09	3.39488163354242e-11	-1.05135322785162	8.71419382789782e-06	7.78742333725577e-08	-1.04130859682932	0	1	TRUE	TRUE	TRUE	TRUE	4	2.83388472661801e-33	SIGN	-1.04649254070919	PREVALENT_DEG
solea_v4.0_unigene686205	ENSDARG00000116847	406673	p4hb	-1.82771443550983	3.66446743461085e-08	4.41942671163936e-10	-1.83056208926615	3.71234764547764e-11	3.82094286370938e-13	-1.87107708645061	3.44580654624491e-05	4.75991695174676e-07	-1.8183046384856	5.55111512312578e-16	0.999999999999999	TRUE	TRUE	TRUE	TRUE	4	2.91070738615705e-33	SIGN	-1.83691456242805	PREVALENT_DEG
solea_v4.0_unigene4612	ENSDARG00000003865	100124652	pard6b	-2.6471078253733	3.81552742148213e-08	4.61792607178869e-10	-2.63240613535609	8.33913795469514e-12	7.46561361057841e-14	-2.80702571236413	0.00083498595320789	3.26861981454762e-05	-2.67930840495652	1.11022302462516e-16	1	TRUE	TRUE	TRUE	TRUE	4	3.28523754153112e-33	SIGN	-2.69146201951251	PREVALENT_DEG
solea_v4.0_unigene48526	ENSDARG00000088881	573741	si:dkeyp-69b9.3	-2.19383368863806	3.3153711401424e-08	3.96532529306534e-10	-2.18796449644324	4.5602103448017e-11	4.78461939581179e-13	-2.21489771501959	0.000185298128622187	4.30569580963342e-06	-2.2084058966886	1.11022302462516e-16	1	TRUE	TRUE	TRUE	TRUE	4	3.45787618760155e-33	SIGN	-2.20127544919737	PREVALENT_DEG
solea_v4.0_unigene46593	ENSDARG00000111435	641575	actn2b	-1.41248275946385	6.02927386841741e-08	7.76135357127918e-10	-1.41826923027792	2.83745632831375e-10	3.55614493759382e-12	-1.46168160857294	1.6545931870721e-05	1.80677764340712e-07	-1.4060724368519	0	1	TRUE	TRUE	TRUE	TRUE	4	3.49262856777581e-33	SIGN	-1.42462650879165	PREVALENT_DEG
solea_v4.0_unigene64540	ENSDARG00000013117	322115	hiat1a	-2.14077414153207	4.59759443166867e-08	5.72831375560019e-10	-2.13258814797105	3.20721995438561e-11	3.23702989066689e-13	-2.20753468230122	0.000199625163786184	4.78089575128e-06	-2.16782436026235	1.11022302462516e-16	1	TRUE	TRUE	TRUE	TRUE	4	3.62708904690439e-33	SIGN	-2.16218033301667	PREVALENT_DEG
solea_v4.0_unigene990	ENSDARG00000104279	58083	appa	-2.26416543527558	2.35957053603682e-08	2.70778109355882e-10	-2.26104280185878	9.8083234014911e-12	8.93470755196558e-14	-2.22669840633385	0.000186726748243223	4.34805213087064e-06	-2.25774261126364	7.7715611723761e-16	0.999999999999999	TRUE	TRUE	TRUE	TRUE	4	3.72398974286171e-33	SIGN	-2.25241231368296	PREVALENT_DEG
solea_v4.0_unigene83902	ENSDARG00000116076	NA	NA	-2.35098793249459	0.000851469137872535	4.98879249109899e-05	-2.35330594607282	2.06584682614819e-12	1.68158541616385e-14	-2.51159947060448	1.87688179340252e-07	5.20124099732117e-10	-2.34364638942425	0	1	TRUE	TRUE	TRUE	TRUE	4	4.0520494607401e-33	SIGN	-2.38988493464903	PREVALENT_DEG
solea_v4.0_unigene233222	NA	NA	NA	-2.49394733246319	2.43513793555299e-08	2.80838596946794e-10	-2.48991297799215	1.79318211192766e-11	1.73316056321913e-13	-2.46979450120471	0.000386671458336424	1.13992783235406e-05	-2.47363704469592	2.22044604925031e-16	1	TRUE	TRUE	TRUE	TRUE	4	4.14145738364116e-33	SIGN	-2.48182296408899	PREVALENT_DEG
solea_v4.0_unigene325656	ENSDARG00000115536	799147	si:ch211-240l19.6	-1.20185362213246	4.85501201344926e-08	6.07672427982045e-10	-1.20999562837164	7.23542645952632e-10	9.9535076316401e-12	-1.23802918072052	1.00927103463525e-05	9.45274376682667e-08	-1.18828191838486	0	1	TRUE	TRUE	TRUE	TRUE	4	4.34078024948419e-33	SIGN	-1.20954008740237	PREVALENT_DEG
solea_v4.0_unigene101036	ENSDARG00000015931	559029	snap91b	-1.8677020707556	5.49417138279555e-08	6.94721163331763e-10	-1.86783784925142	7.828002072649e-11	8.72654618921639e-13	-1.85415171305945	8.27397702992897e-05	1.47201963467973e-06	-1.8682601592212	0	1	TRUE	TRUE	TRUE	TRUE	4	4.35629956746029e-33	SIGN	-1.86448794807192	PREVALENT_DEG
solea_v4.0_unigene509975	ENSDARG00000032630	566928	neb	-2.17885266647728	2.66787825255505e-08	3.12624155157703e-10	-2.17692107246204	1.02350244236344e-10	1.1672491787232e-12	-2.28203103286363	0.000130364704275712	2.66869640388781e-06	-2.18455434467057	0	1	TRUE	TRUE	TRUE	TRUE	4	4.35772810171241e-33	SIGN	-2.20558977911838	PREVALENT_DEG
solea_v4.0_unigene93930	ENSDARG00000100406	100003906	zgc:112265	-1.55250333636587	7.83353735163743e-08	1.04189575598417e-09	-1.55839662668805	1.71577501995971e-10	2.03991042744825e-12	-1.57815769243569	2.66082371154816e-05	3.4517727911114e-07	-1.53950074451255	1.11022302462516e-16	1	TRUE	TRUE	TRUE	TRUE	4	4.37733773493729e-33	SIGN	-1.55713960000054	PREVALENT_DEG
solea_v4.0_unigene562755	ENSDARG00000053831	403026	vtnb	-0.974260626624872	1.53091691160727e-08	1.68263804933741e-10	-0.980092229368446	1.8820866762693e-09	2.83058881716387e-11	-0.975892183167154	1.24768800720585e-05	1.25217020737999e-07	-0.972042839615851	1.11022302462516e-16	1	FALSE	FALSE	FALSE	FALSE	0	4.39941601367934e-33	SIGN	-0.975571969694081	NOT_DEG
solea_v4.0_unigene416180	NA	NA	NA	1.32114697344342	6.58131255197011e-08	8.54018275957709e-10	1.3111325007185	2.83745632831375e-10	3.559562024457e-12	1.30030397199792	1.98271988725302e-05	2.28944960465722e-07	1.33023792500445	0	1	TRUE	TRUE	TRUE	TRUE	4	4.52647260290425e-33	SIGN	1.31570534279107	PREVALENT_DEG
solea_v4.0_unigene671838	ENSDARG00000101406	335629	rplp2	0.872739091547225	9.14224320208e-10	7.2201669811717e-12	0.865510890572991	5.06798373975918e-08	1.05769632705244e-09	0.863395436243717	8.22770622857212e-06	7.21337647626711e-08	0.878383007816554	0	1	FALSE	FALSE	FALSE	FALSE	0	4.65572563942568e-33	SIGN	0.870007106545121	NOT_DEG
solea_v4.0_unigene430285	ENSDARG00000053831	403026	vtnb	-0.991601036259516	1.90079142719438e-08	2.11730822795276e-10	-0.998591198018683	1.99662425391519e-09	3.02277321899118e-11	-1.00712924705094	1.01666123812323e-05	9.59442521009262e-08	-0.981854681326196	0	1	FALSE	FALSE	TRUE	FALSE	1	4.71028453933641e-33	SIGN	-0.994794040663833	POSSIBLE_DEG
solea_v4.0_unigene692369	NA	NA	NA	-0.897329302650523	3.95349590456773e-10	2.91377855770873e-12	-0.904232131195097	1.70511607762861e-08	3.1648245610316e-10	-0.900643842827971	5.7736238201159e-06	4.3869269203994e-08	-0.891528970850991	1.11022302462516e-15	0.999999999999999	FALSE	FALSE	FALSE	FALSE	0	4.75000055790676e-33	SIGN	-0.898433561881145	NOT_DEG
solea_v4.0_unigene280456	ENSDARG00000073781	794132	si:dkey-17e16.9	-1.29539361273366	3.19121730506123e-08	3.79408569370625e-10	-1.29961208604789	1.19919262577902e-09	1.70951791323918e-11	-1.3324311545722	1.05895350658089e-05	1.01591514599164e-07	-1.29613351037227	0	1	TRUE	TRUE	TRUE	TRUE	4	4.93887052624374e-33	SIGN	-1.30589259093151	PREVALENT_DEG
solea_v4.0_unigene456967	ENSDARG00000035458	494489	atp2a1l	-1.60683462305675	9.00503384996282e-05	3.24780972235929e-06	-1.61205318343775	1.5034635314803e-12	1.19166009508902e-14	-1.66122052677556	7.77907178379112e-07	3.06070566848142e-09	-1.60194445332345	4.44089209850063e-16	1	TRUE	TRUE	TRUE	TRUE	4	5.12732216629139e-33	SIGN	-1.62051319664838	PREVALENT_DEG
solea_v4.0_unigene28175	ENSDARG00000094451	556399	cfp	-1.26580252732112	6.65756488172784e-08	8.67453712422199e-10	-1.27019789665613	2.84576243333407e-10	3.57403875202047e-12	-1.25356099820829	2.41281247870545e-05	3.02685034678222e-07	-1.26173273672512	1.11022302462516e-16	1	TRUE	TRUE	TRUE	TRUE	4	5.54802202926035e-33	SIGN	-1.26282353972766	PREVALENT_DEG
solea_v4.0_unigene47338	ENSDARG00000029107	394085	ube2d1a	-1.75951544510409	6.79895403727883e-08	8.88783195158979e-10	-1.76542606588555	1.42057816612824e-10	1.66869534254671e-12	-1.78040010762596	4.74666487497073e-05	7.17264179658575e-07	-1.74024506044223	0	1	TRUE	TRUE	TRUE	TRUE	4	5.56356197597505e-33	SIGN	-1.76139666976446	PREVALENT_DEG
solea_v4.0_unigene30336	NA	NA	NA	-1.77664256131859	0.00018127503167395	7.42176385595577e-06	-1.78160737943615	1.80589140240693e-12	1.45453703934527e-14	-1.86756036748631	1.40163431946109e-06	6.51383914216108e-09	-1.769810967326	0	1	TRUE	TRUE	TRUE	TRUE	4	5.56812194941085e-33	SIGN	-1.79890531889176	PREVALENT_DEG
solea_v4.0_unigene66457	ENSDARG00000018621	553256	slc6a19a.1	-2.05603340110971	5.89707904113269e-08	7.54074228758628e-10	-2.0566864694139	5.03413725015415e-11	5.36798577737826e-13	-2.02856242022223	0.000154788854304024	3.34300499330839e-06	-2.04540844797014	0	1	TRUE	TRUE	TRUE	TRUE	4	5.57601685039387e-33	SIGN	-2.04667268467899	PREVALENT_DEG
solea_v4.0_unigene281737	NA	NA	NA	-1.43022872393466	2.57531037344541e-08	2.99574223745717e-10	-1.43708248559892	1.9696664534201e-10	2.37265232528367e-12	-1.4791003078139	1.01570297439956e-05	9.54194360679294e-08	-1.41903781986765	9.99200722162641e-16	0.999999999999999	TRUE	TRUE	TRUE	TRUE	4	5.62494400822307e-33	SIGN	-1.44136233430378	PREVALENT_DEG
solea_v4.0_unigene337135	ENSDARG00000033999	30381	cyp26a1	3.72183205376061	2.34128907038837e-08	2.68012648047252e-10	3.67620658950386	1.43879813814354e-11	1.36602548897131e-13	4.2983451807252	0.0013838393453229	6.57377306837202e-05	3.63704120810221	0	1	TRUE	TRUE	TRUE	TRUE	4	5.65389255000263e-33	SIGN	3.83335625802297	PREVALENT_DEG
solea_v4.0_unigene693880	ENSDARG00000037746	57934	actb1	-1.41261934203268	3.80060228782504e-08	4.59444423230261e-10	-1.41547388878411	1.4151734194901e-10	1.66032919575805e-12	-1.42487904731362	1.77026460074265e-05	1.95832430030264e-07	-1.41440310832329	5.55111512312578e-16	0.999999999999999	TRUE	TRUE	TRUE	TRUE	4	5.76981582057026e-33	SIGN	-1.41684384661343	PREVALENT_DEG
solea_v4.0_unigene571141	ENSDARG00000023111	322691	plg	-1.16633233678606	7.20185082189494e-08	9.51718610922138e-10	-1.17213378055826	3.44967168455144e-10	4.41118136089787e-12	-1.16962803678469	1.94888490905003e-05	2.23803852099292e-07	-1.16029537160171	0	1	TRUE	TRUE	TRUE	TRUE	4	5.86470646845431e-33	SIGN	-1.16709738143268	PREVALENT_DEG
solea_v4.0_unigene13712	ENSDARG00000111417	570210	zgc:86709	-1.93568910887763	4.51888910069114e-08	5.61092605163651e-10	-1.93342212111488	1.25104683292643e-10	1.4499359570753e-12	-1.95260640552515	8.58704720387938e-05	1.54363153961508e-06	-1.94642481433242	0	1	TRUE	TRUE	TRUE	TRUE	4	5.87960140459723e-33	SIGN	-1.94203561246252	PREVALENT_DEG
solea_v4.0_unigene630420	ENSDARG00000020866	570354	apoa4b.2	-1.23664712778849	5.83503099540686e-08	7.44476355831833e-10	-1.24286412272034	1.56466117338395e-10	1.84686584302035e-12	-1.24070416055807	1.81696898820972e-05	2.02831954261319e-07	-1.2284035051961	3.33066907387547e-16	1	TRUE	TRUE	TRUE	TRUE	4	6.0222453214455e-33	SIGN	-1.23715472906575	PREVALENT_DEG
solea_v4.0_unigene30314	ENSDARG00000038681	335430	wu:fj11g02	-1.95250612775223	6.4624781421708e-08	8.37428384449058e-10	-1.95436898084922	7.18973564528191e-11	7.97401826428313e-13	-1.94354835436033	0.000109818454519702	2.12561046778539e-06	-1.94344323940133	1.11022302462516e-16	1	TRUE	TRUE	TRUE	TRUE	4	6.16933509479452e-33	SIGN	-1.94846667559078	PREVALENT_DEG
solea_v4.0_unigene28491	ENSDARG00000062003	567402	myo5b	-1.23135584542356	2.00315116274575e-08	2.24736266904389e-10	-1.23515673760573	2.52005618866915e-10	3.12186923070293e-12	-1.21693877904503	1.68682542294209e-05	1.851593168252e-07	-1.23043229163673	6.66133814775094e-16	0.999999999999999	TRUE	TRUE	TRUE	TRUE	4	6.17699244529323e-33	SIGN	-1.22847091342776	PREVALENT_DEG
solea_v4.0_unigene74435	ENSDARG00000116113	337158	col1a1a	-1.30108524897344	6.58131255197011e-08	8.55641935250719e-10	-1.30469911467292	3.45377626985707e-10	4.4213535529618e-12	-1.28805912603616	2.49516064785872e-05	3.17283927965156e-07	-1.29972634029161	0	1	TRUE	TRUE	TRUE	TRUE	4	6.83231731679465e-33	SIGN	-1.29839245749353	PREVALENT_DEG
solea_v4.0_unigene187245	ENSDARG00000037488	406757	canx	-1.71623212004925	5.94989890808342e-08	7.62524821572532e-10	-1.72063876154827	1.06178054318313e-10	1.21847142792727e-12	-1.71139560569167	4.60082061323193e-05	6.89521071543571e-07	-1.7033330168279	2.22044604925031e-16	1	TRUE	TRUE	TRUE	TRUE	4	6.99683959328321e-33	SIGN	-1.71289987602927	PREVALENT_DEG
solea_v4.0_unigene570729	ENSDARG00000033683	30324	tpma	1.01040061457229	5.52876986707809e-09	5.38311829163246e-11	1.00264122419584	1.05918163645482e-09	1.49784481861661e-11	1.00388346633978	8.40513560382941e-06	7.41685998000001e-08	1.01671029775559	1.33226762955019e-15	0.999999999999999	TRUE	TRUE	TRUE	TRUE	4	7.10522399722847e-33	SIGN	1.00840890071587	PREVALENT_DEG
solea_v4.0_unigene27602	ENSDARG00000010936	100136865	abcb4	-0.969133171759397	4.12125831224624e-09	3.8834346587141e-11	-0.975706682704729	5.69337542704732e-09	9.5284580477755e-11	-0.986404894037696	6.29885386428917e-06	4.90274022053642e-08	-0.964413961874134	4.44089209850063e-16	1	FALSE	FALSE	FALSE	FALSE	0	7.11148518736024e-33	SIGN	-0.973914677593989	NOT_DEG
solea_v4.0_unigene324662	ENSDARG00000036834	550522	krt92	1.39038060430311	9.60679050941465e-08	1.30924498588704e-09	1.3827154657195	3.05408501538652e-10	3.8680812702366e-12	1.38833500559878	2.02797562568919e-05	2.36483443835e-07	1.39333328875682	0	1	TRUE	TRUE	TRUE	TRUE	4	7.15590077257017e-33	SIGN	1.38869109109456	PREVALENT_DEG
solea_v4.0_unigene5138	ENSDARG00000115117	NA	NA	-2.65081213543783	3.59832292622251e-08	4.33452539296633e-10	-2.63927119278082	2.76157182655799e-11	2.75574539344043e-13	-2.93245732571671	0.000600987241231467	2.07845561844605e-05	-2.66819561583655	1.11022302462516e-16	1	TRUE	TRUE	TRUE	TRUE	4	7.18138939784975e-33	SIGN	-2.72268406744298	PREVALENT_DEG
solea_v4.0_unigene6272	ENSDARG00000053878	641571	inpp5l	-2.13066985094604	4.24943971841774e-08	5.23395665836934e-10	-2.12850767193696	8.09857887031187e-11	9.03972637203369e-13	-2.25291177121978	8.78724241945024e-05	1.58964056427587e-06	-2.13676682818398	2.22044604925031e-16	1	TRUE	TRUE	TRUE	TRUE	4	7.26974722980169e-33	SIGN	-2.16221403057169	PREVALENT_DEG
solea_v4.0_unigene184458	ENSDARG00000025850	394166	rps21	1.12113540435545	1.47172934205981e-08	1.60709453728946e-10	1.11267195458689	1.20895937591221e-09	1.72688785804875e-11	1.08893607025786	1.15778056843074e-05	1.14048351027205e-07	1.12948188529127	3.33066907387547e-16	1	TRUE	TRUE	TRUE	TRUE	4	7.42265062691525e-33	SIGN	1.11305632862287	PREVALENT_DEG
solea_v4.0_unigene27941	ENSDARG00000023526	393387	ggt1a	-1.39594507397283	6.58616849991286e-08	8.57212157213383e-10	-1.39965579492469	1.28292127209413e-10	1.49236436965959e-12	-1.39906809725415	2.47075246180026e-05	3.13475749986063e-07	-1.39400496095012	3.33066907387547e-16	1	TRUE	TRUE	TRUE	TRUE	4	7.51890107428131e-33	SIGN	-1.39716848177545	PREVALENT_DEG
solea_v4.0_unigene329110	ENSDARG00000002587	553166	dpysl3	-1.69751014019262	5.45666903739391e-08	6.89201226995924e-10	-1.69583382509961	6.57409686897897e-11	7.2537363525542e-13	-1.68080401835501	4.80434827747175e-05	7.30089990275544e-07	-1.70846678633692	4.44089209850063e-16	1	TRUE	TRUE	TRUE	TRUE	4	8.24867944041632e-33	SIGN	-1.69565369249604	PREVALENT_DEG
solea_v4.0_unigene602386	ENSDARG00000068992	573376	hspa8	-0.855235186158594	6.73957670628929e-10	5.16891752863038e-12	-0.861794278954758	3.18559187924563e-08	6.33503545581864e-10	-0.863718106617185	6.49054439514692e-06	5.09488423505514e-08	-0.849671476519054	5.55111512312578e-16	0.999999999999999	FALSE	FALSE	FALSE	FALSE	0	8.33374117360205e-33	SIGN	-0.857604762062398	NOT_DEG
solea_v4.0_unigene548533	ENSDARG00000101322	494477	tfr1a	-1.60994702363294	7.02310068565288e-08	9.24092195480643e-10	-1.60996229575996	1.79098351013105e-10	2.13188006922425e-12	-1.59222143553376	5.59918175889882e-05	8.91584368006213e-07	-1.61594711844382	0	1	TRUE	TRUE	TRUE	TRUE	4	8.4207177251511e-33	SIGN	-1.60701946834262	PREVALENT_DEG
solea_v4.0_unigene546584	ENSDARG00000101160	550608	apoa4a	-1.04886780290401	1.6557322712873e-08	1.82926456954961e-10	-1.0543819471489	4.25888338273712e-09	6.96376124764708e-11	-1.05332752346526	1.02027146552e-05	9.64304016707186e-08	-1.04630498136362	0	1	TRUE	TRUE	TRUE	TRUE	4	8.59576351053132e-33	SIGN	-1.05072056372045	PREVALENT_DEG
solea_v4.0_unigene14388	ENSDARG00000101181	569958	s100w	0.997192062283512	1.16108088480786e-08	1.22318351752439e-10	0.991075552286596	5.84111142424393e-09	9.80901701796109e-11	0.985852019931113	1.06698947874485e-05	1.02788277452071e-07	1.00224813961608	0	1	FALSE	FALSE	FALSE	TRUE	1	8.64397738275218e-33	SIGN	0.994091943529326	POSSIBLE_DEG
solea_v4.0_unigene97211	NA	NA	NA	-1.0870871056637	1.50868643790035e-08	1.65605371098716e-10	-1.0941814874257	2.48607947530168e-10	3.07269046171887e-12	-1.0947159971134	1.05895350658089e-05	1.01361823727645e-07	-1.07812596788227	2.1094237467878e-15	0.999999999999998	TRUE	TRUE	TRUE	TRUE	4	9.00134216711574e-33	SIGN	-1.08852763952127	PREVALENT_DEG
solea_v4.0_unigene103896	NA	NA	NA	-1.54492505304108	0.000143881877042243	5.6487809969541e-06	-1.55479351507959	1.041829214274e-11	9.5349027137468e-14	-1.64743306352886	5.12701078262452e-07	1.77605009434019e-09	-1.53971698889736	0	1	TRUE	TRUE	TRUE	TRUE	4	9.16124538138039e-33	SIGN	-1.57171715513672	PREVALENT_DEG
solea_v4.0_unigene74405	ENSDARG00000060978	568671	atp2a3	-1.57807738571058	0.000147476962235279	5.80253771696085e-06	-1.58402805633267	8.38992216110133e-12	7.52303848909838e-14	-1.63144124015292	6.2609918096224e-07	2.30275401562779e-09	-1.57294733115364	0	1	TRUE	TRUE	TRUE	TRUE	4	9.23193609734394e-33	SIGN	-1.59162350333745	PREVALENT_DEG
solea_v4.0_unigene429312	NA	NA	NA	-1.05545307139373	3.84337669812858e-08	4.66258991005791e-10	-1.0615948004565	1.46118773574106e-09	2.12883313270137e-11	-1.05831568762544	1.45514231527758e-05	1.54127094179627e-07	-1.05004424740383	0	1	TRUE	TRUE	TRUE	TRUE	4	9.72043995942027e-33	SIGN	-1.05635195171988	PREVALENT_DEG
solea_v4.0_unigene29362	ENSDARG00000023712	404730	mao	-1.13062067426684	6.37967665227165e-08	8.23970326589227e-10	-1.13715119241673	9.4962166516861e-10	1.33343408249855e-11	-1.15622132706728	1.36709824549133e-05	1.41683358680533e-07	-1.12449830442218	0	1	TRUE	TRUE	TRUE	TRUE	4	9.84709289820661e-33	SIGN	-1.13712287454326	PREVALENT_DEG
solea_v4.0_unigene416691	ENSDARG00000055901	550429	steap4	-4.5908781550552	2.08935701930347e-06	4.12819870666962e-08	-4.48821505369235	1.01237243012832e-12	7.77882106174324e-15	-4.45254866401767	0.000436574446607169	1.35363719759736e-05	-4.39014673777698	0	1	TRUE	TRUE	TRUE	TRUE	4	1.09377092270891e-32	SIGN	-4.48044715263555	PREVALENT_DEG
solea_v4.0_unigene508366	ENSDARG00000053684	321664	aldob	-1.15566629126515	6.94227356935524e-08	9.1048806577619e-10	-1.16125306338586	6.83506376009992e-10	9.34428087177942e-12	-1.15610510587582	2.0099354473688e-05	2.32947128743633e-07	-1.14952707765961	0	1	TRUE	TRUE	TRUE	TRUE	4	1.12837539986035e-32	SIGN	-1.15563788454661	PREVALENT_DEG
solea_v4.0_unigene45166	NA	NA	NA	-2.59653342745299	0.00218615236987212	0.000163272684406683	-2.62200848070076	5.72728424831098e-14	3.67405758074348e-16	-2.95473502933239	7.6290953820061e-06	6.4470641062862e-08	-2.58757442037236	0	1	TRUE	TRUE	TRUE	TRUE	4	1.13007140570412e-32	SIGN	-2.69021283946463	PREVALENT_DEG
solea_v4.0_unigene36733	ENSDARG00000061579	566459	myo1cb	-2.39222382344945	5.57750440053928e-08	7.06848579015712e-10	-2.38890381390746	4.63575040427303e-11	4.87048532809092e-13	-2.37700644618734	0.00037286943492873	1.08860780454758e-05	-2.37436375067602	0	1	TRUE	TRUE	TRUE	TRUE	4	1.14019895230694e-32	SIGN	-2.38312445855507	PREVALENT_DEG
solea_v4.0_unigene25375	ENSDARG00000044034	541385	tmem86a	-1.69882129846863	6.42827760851617e-08	8.31163795250637e-10	-1.70427567264556	1.0439894307185e-10	1.19656654829457e-12	-1.72530764407808	3.65365283262214e-05	5.10953046245412e-07	-1.68211472154471	4.44089209850063e-16	1	TRUE	TRUE	TRUE	TRUE	4	1.159263165933e-32	SIGN	-1.70262983418424	PREVALENT_DEG
solea_v4.0_unigene37154	ENSDARG00000020143	378962	pah	-1.82417094573948	1.0124714034677e-07	1.38993265886325e-09	-1.82737891101626	2.33715636270678e-10	2.86530545693082e-12	-1.89476733849962	4.37257181928785e-05	6.42658599772734e-07	-1.81271970509499	0	1	TRUE	TRUE	TRUE	TRUE	4	1.2206810583631e-32	SIGN	-1.83975922508759	PREVALENT_DEG
solea_v4.0_unigene97384	ENSDARG00000051939	58068	pcxb	-1.56090440686877	5.67667305977236e-08	7.22653396016524e-10	-1.56129317783752	9.36304483898887e-11	1.06113084435709e-12	-1.54430064759188	3.93123538010186e-05	5.62661846613199e-07	-1.56600104805938	5.55111512312578e-16	0.999999999999999	TRUE	TRUE	TRUE	TRUE	4	1.23213497419849e-32	SIGN	-1.55812482008939	PREVALENT_DEG
solea_v4.0_unigene76533	NA	NA	NA	1.35543612755189	8.9947339566891e-08	1.21279199527751e-09	1.34555246838254	5.78566544291788e-10	7.76942585280927e-12	1.35593234888305	2.01983690311139e-05	2.34707337755364e-07	1.36298607424667	0	1	TRUE	TRUE	TRUE	TRUE	4	1.23940685430666e-32	SIGN	1.35497675476604	PREVALENT_DEG
solea_v4.0_unigene323998	ENSDARG00000110726	NA	NA	-1.41564694537896	4.16668681887076e-08	5.1082720308902e-10	-1.4186301085256	2.08820951879757e-10	2.53331000241879e-12	-1.43387937216067	2.04204104335048e-05	2.38996934565597e-07	-1.4186061720725	6.66133814775094e-16	0.999999999999999	TRUE	TRUE	TRUE	TRUE	4	1.25638620456993e-32	SIGN	-1.42169064953443	PREVALENT_DEG
solea_v4.0_unigene280729	ENSDARG00000055036	553614	itih3a	-1.53651963814627	1.24484136261633e-07	1.74442472978823e-09	-1.54624312283357	6.50685719640371e-10	8.84920705560976e-12	-1.62990690181825	1.33939892269966e-05	1.37857960624559e-07	-1.51504759086965	0	1	TRUE	TRUE	TRUE	TRUE	4	1.27782755028475e-32	SIGN	-1.55692931341693	PREVALENT_DEG
solea_v4.0_unigene429163	ENSDARG00000002791	64612	atp1a1a.1	-1.52158788120086	1.18719657799751e-07	1.65179885403086e-09	-1.52098046115344	2.22449718125237e-10	2.70181843876806e-12	-1.5194771824419	4.16281206671222e-05	6.05301406746659e-07	-1.53116782779535	0	1	TRUE	TRUE	TRUE	TRUE	4	1.29424928698281e-32	SIGN	-1.52330333814789	PREVALENT_DEG
solea_v4.0_unigene457307	ENSDARG00000117131	100000771	pvalb3	-0.925172616810217	2.49359143922863e-09	2.20358005776581e-11	-0.931681582253364	4.12329350036964e-08	8.42316186638208e-10	-0.938691712792054	5.36722160517647e-06	3.96689715404311e-08	-0.919310564335634	2.22044604925031e-16	1	FALSE	FALSE	FALSE	FALSE	0	1.29917047807358e-32	SIGN	-0.928714119047817	NOT_DEG
solea_v4.0_unigene19472	ENSDARG00000058656	30148	desma	-1.00900102512876	4.18348478706887e-08	5.13482979082269e-10	-1.01611255690464	2.13656107034406e-09	3.24985838806112e-11	-1.0256178013851	1.26332498111335e-05	1.27686806695753e-07	-0.999301611916323	1.11022302462516e-16	1	TRUE	TRUE	TRUE	FALSE	3	1.32812713635593e-32	SIGN	-1.01250824883371	POSSIBLE_DEG
solea_v4.0_unigene563487	ENSDARG00000103775	100332237	thbs1a	-1.89269814266129	7.48642356075982e-08	9.91459127551159e-10	-1.8887248563725	7.38360625326932e-11	8.19956274062953e-13	-1.89234037956468	0.000103986562429476	1.97750576325656e-06	-1.90722053552873	2.22044604925031e-16	1	TRUE	TRUE	TRUE	TRUE	4	1.35129354641307e-32	SIGN	-1.8952459785318	PREVALENT_DEG
solea_v4.0_unigene225142	ENSDARG00000077777	793949	tmsb4x	0.961578799505817	1.70780966788735e-09	1.43883719239526e-11	0.954208686289758	1.89624484478076e-09	2.85511708894228e-11	0.955032996808586	7.26277605179871e-06	5.9636183580944e-08	0.967667083726771	5.77315972805081e-15	0.999999999999994	FALSE	FALSE	FALSE	FALSE	0	1.43450087212104e-32	SIGN	0.959621891582733	NOT_DEG
solea_v4.0_unigene7884	NA	NA	NA	-2.19868895134808	3.88619028775913e-08	4.7422291245963e-10	-2.19224301178237	3.90790784123536e-11	4.04450745956674e-13	-2.21183695959618	0.000202752411334862	4.86735274972784e-06	-2.22337182683252	4.44089209850063e-16	1	TRUE	TRUE	TRUE	TRUE	4	1.44427092739221e-32	SIGN	-2.20653518738979	PREVALENT_DEG
solea_v4.0_unigene3801	ENSDARG00000114606	321545	serpinc1	-1.79885629898567	9.16571622036833e-08	1.23998755390454e-09	-1.79773594140453	3.05408501538652e-10	3.87050461692225e-12	-1.86198758022073	4.64223074754311e-05	6.98174351180073e-07	-1.80514017044696	1.11022302462516e-16	1	TRUE	TRUE	TRUE	TRUE	4	1.52095126889769e-32	SIGN	-1.81592999776447	PREVALENT_DEG
solea_v4.0_unigene48529	ENSDARG00000010312	84702	cp	-1.06724742200116	5.27231792711332e-08	6.64413675025399e-10	-1.07297111343389	1.92605051359307e-09	2.91043728175949e-11	-1.0849363443613	1.30334055606731e-05	1.32596709846295e-07	-1.06141805959982	0	1	TRUE	TRUE	TRUE	TRUE	4	1.54806890287544e-32	SIGN	-1.07164323484904	PREVALENT_DEG
solea_v4.0_unigene25464	ENSDARG00000060671	559107	LOC559107	-1.72320422950615	6.4624781421708e-08	8.36690462454744e-10	-1.72322197818278	2.4272492139382e-10	2.99651853120613e-12	-1.8143386383667	1.69355702715892e-05	1.86381083561425e-07	-1.73322810366628	5.55111512312578e-16	0.999999999999999	TRUE	TRUE	TRUE	TRUE	4	1.55343115348472e-32	SIGN	-1.74849823743048	PREVALENT_DEG
solea_v4.0_unigene570911	ENSDARG00000012694	321046	c3a.1	-1.60105411021371	1.28110779516672e-07	1.80255088360261e-09	-1.60407816352623	2.74369008775017e-10	3.43019930284099e-12	-1.63806586669031	3.83615671834437e-05	5.44678692403346e-07	-1.59782851650837	0	1	TRUE	TRUE	TRUE	TRUE	4	1.57614947525271e-32	SIGN	-1.61025666423466	PREVALENT_DEG
solea_v4.0_unigene510876	ENSDARG00000059818	799274	kif5ab	-1.77315614020589	1.31727349146757e-07	1.86094832360775e-09	-1.77685363307475	1.4910623950439e-10	1.75574148700784e-12	-1.76836084044161	6.9065263027442e-05	1.16022548158482e-06	-1.76107889470651	0	1	TRUE	TRUE	TRUE	TRUE	4	1.58533254167547e-32	SIGN	-1.76986237710719	PREVALENT_DEG
solea_v4.0_unigene324311	NA	NA	NA	-1.17550041132034	6.02927386841741e-08	7.75920669355107e-10	-1.18106350657351	1.16208234963257e-09	1.65495846963981e-11	-1.15471182142716	2.46768244105637e-05	3.12382677718261e-07	-1.17177410785218	0	1	TRUE	TRUE	TRUE	TRUE	4	2.00350955098371e-32	SIGN	-1.1707624617933	PREVALENT_DEG
solea_v4.0_unigene562998	ENSDARG00000010312	84702	cp	-0.947392759212409	2.45738731021813e-08	2.84105193104137e-10	-0.953463205733968	5.44029434874324e-09	9.06612318766159e-11	-0.957137438240584	1.29865891071081e-05	1.31813472148329e-07	-0.94043924504207	0	1	FALSE	FALSE	FALSE	FALSE	0	2.01153795687095e-32	SIGN	-0.949608162057258	NOT_DEG
solea_v4.0_unigene327251	ENSDARG00000053831	403026	vtnb	-1.21486548564792	7.54155329953317e-08	1.00091037832374e-09	-1.21920176893586	1.29037640487564e-09	1.85606117425945e-11	-1.23214619839444	1.8600115504877e-05	2.10268170088491e-07	-1.21564628894477	0	1	TRUE	TRUE	TRUE	TRUE	4	2.09408905250594e-32	SIGN	-1.22046493548075	PREVALENT_DEG
solea_v4.0_unigene65701	ENSDARG00000070437	557397	rpl22	0.84766214594299	1.0258573163997e-09	8.20416768119165e-12	0.840280717254846	3.37888387721712e-07	8.65577682522548e-09	0.837483250641404	5.44233190277007e-06	4.05762043842839e-08	0.852907388216387	0	1	FALSE	FALSE	FALSE	FALSE	0	2.17930309077671e-32	SIGN	0.844583375513907	NOT_DEG
solea_v4.0_unigene324616	ENSDARG00000076364	569390	si:dkey-178k16.1	-2.42276608145971	4.65418187805445e-08	5.80545296130701e-10	-2.41455669234199	1.82272313149589e-11	1.76431117962837e-13	-2.45392536382168	0.000380362851704501	1.11644966593426e-05	-2.43223181383065	6.66133814775094e-16	0.999999999999999	TRUE	TRUE	TRUE	TRUE	4	2.23455093911539e-32	SIGN	-2.43086998786351	PREVALENT_DEG
solea_v4.0_unigene508697	ENSDARG00000074201	562529	flna	-2.6985309870851	4.00470463631046e-08	4.89255840981648e-10	-2.68294678712764	3.46632398486416e-11	3.53313230480965e-13	-2.63253211400857	0.00146102388640816	7.09114470717153e-05	-2.72902604584917	0	1	TRUE	TRUE	TRUE	TRUE	4	2.3370341010466e-32	SIGN	-2.68575898351762	PREVALENT_DEG
solea_v4.0_unigene690593	ENSDARG00000020850	30516	eef1a1l1	-1.26129959103382	9.23586567312304e-08	1.25211100175914e-09	-1.26477661349095	7.73830981825797e-10	1.07225254367149e-11	-1.24178375248602	2.89990647978406e-05	3.83220235325287e-07	-1.26067883879648	0	1	TRUE	TRUE	TRUE	TRUE	4	2.38641078669254e-32	SIGN	-1.25713469895182	PREVALENT_DEG
solea_v4.0_unigene2440	ENSDARG00000111608	558851	cyp4v8	-1.19262667067122	1.30263227586983e-07	1.83840730043784e-09	-1.19957022359048	6.6933237487848e-10	9.12188159867461e-12	-1.19964467446497	2.39314486143545e-05	2.98511968089756e-07	-1.18276117661394	0	1	TRUE	TRUE	TRUE	TRUE	4	2.40196886447447e-32	SIGN	-1.19365068633515	PREVALENT_DEG
solea_v4.0_unigene282143	ENSDARG00000069710	557188	vwa10.2	-2.18313292743381	4.9219482129825e-08	6.1675207835029e-10	-2.18012349179399	4.84908988418641e-11	5.11536539074235e-13	-2.16423112099762	0.000219244663867099	5.43517235651602e-06	-2.18327120795682	4.44089209850063e-16	1	TRUE	TRUE	TRUE	TRUE	4	2.40920331639389e-32	SIGN	-2.17768968704556	PREVALENT_DEG
solea_v4.0_unigene225143	ENSDARG00000077777	793949	tmsb4x	0.976890477064535	3.53505652234228e-09	3.24539031816792e-11	0.969216092800394	2.5917468841181e-09	4.01242674937597e-11	0.966844406440717	8.46804350429968e-06	7.50858621724697e-08	0.983657402531931	3.21964677141295e-15	0.999999999999997	FALSE	FALSE	FALSE	FALSE	0	2.58317561739422e-32	SIGN	0.974152094709394	NOT_DEG
solea_v4.0_unigene2763	ENSDARG00000037655	436598	pls3	-1.05714790790251	8.0719042736246e-08	1.07590102295703e-09	-1.06171034979395	1.39957412664471e-09	2.03108636158453e-11	-1.05612901099838	2.02797562568919e-05	2.36308469556766e-07	-1.05715288308565	0	1	TRUE	TRUE	TRUE	TRUE	4	2.6287054832157e-32	SIGN	-1.05803503794512	PREVALENT_DEG
solea_v4.0_unigene46625	ENSDARG00000115570	436765	cmtm4	-1.59717490547458	1.02310676680866e-07	1.40745000565996e-09	-1.59861731084701	2.57372608511578e-10	3.20333367076161e-12	-1.60192902325318	4.5142200324546e-05	6.69912620999207e-07	-1.59925391979495	2.22044604925031e-16	1	TRUE	TRUE	TRUE	TRUE	4	2.72419504235527e-32	SIGN	-1.59924378984243	PREVALENT_DEG
solea_v4.0_unigene24230	ENSDARG00000114481	567796	gpr37l1b	-2.62092773496878	6.8941436181734e-08	9.02210161584533e-10	-2.60587203264485	2.54488574895759e-11	2.52500496275658e-13	-2.75447774348455	0.000679814806655241	2.46058304455958e-05	-2.65986545992603	2.22044604925031e-16	1	TRUE	TRUE	TRUE	TRUE	4	2.73312555695099e-32	SIGN	-2.66028574275605	PREVALENT_DEG
solea_v4.0_unigene509051	ENSDARG00000113599	81538	hbbe1.1	0.950025574668177	1.92194642285552e-08	2.14529858170706e-10	0.942385310071382	9.12262022705344e-09	1.58918884607677e-10	0.933449985485671	1.45980403844938e-05	1.54899450860773e-07	0.95753241708123	0	1	FALSE	FALSE	FALSE	FALSE	0	2.92529006150216e-32	SIGN	0.945848321826615	NOT_DEG
solea_v4.0_unigene2661	ENSDARG00000078888	100002928	iqgap1	-0.960152850693011	2.81764745723483e-08	3.31379248477324e-10	-0.965806037484709	6.62802922896464e-09	1.12816714651648e-10	-0.963780069079583	1.39955813258019e-05	1.46643557542117e-07	-0.955815953609303	0	1	FALSE	FALSE	FALSE	FALSE	0	2.98507141295156e-32	SIGN	-0.961388727716652	NOT_DEG
solea_v4.0_unigene44648	ENSDARG00000001993	100002040	myhb	-2.17268799635041	0.00115774421612143	7.33781545429075e-05	-2.17776838012828	9.50006168402494e-13	7.28607114387497e-15	-2.32884871824283	2.3825557076385e-06	1.2783742567364e-08	-2.16798099158166	0	1	TRUE	TRUE	TRUE	TRUE	4	2.99250828796967e-32	SIGN	-2.21182152157579	PREVALENT_DEG
solea_v4.0_unigene281938	NA	NA	NA	-1.36102664953534	7.10455514845361e-08	9.37848273289051e-10	-1.36383622069209	2.25710178655654e-10	2.7478544302322e-12	-1.35413633522319	2.74127811184127e-05	3.573079084457e-07	-1.36304938399869	6.66133814775094e-16	0.999999999999999	TRUE	TRUE	TRUE	TRUE	4	3.01124867889608e-32	SIGN	-1.36051214736233	PREVALENT_DEG
solea_v4.0_unigene23	ENSDARG00000013430	322228	bhmt	-1.02926978624255	8.32174348161957e-08	1.11513355658357e-09	-1.03592020397298	1.81686506924213e-09	2.69882733955394e-11	-1.0374831641136	1.80796191088471e-05	2.01033570520909e-07	-1.02103208550575	0	1	TRUE	TRUE	TRUE	TRUE	4	3.11697328315536e-32	SIGN	-1.03092630995872	PREVALENT_DEG
solea_v4.0_unigene57219	ENSDARG00000079456	568118	si:ch211-149a19.3	-1.08087481910948	7.86640426539461e-08	1.04738860464711e-09	-1.08652672120028	2.50873095514262e-09	3.85887081684281e-11	-1.09939808284053	1.45514231527758e-05	1.53890110337557e-07	-1.07463437142901	0	1	TRUE	TRUE	TRUE	TRUE	4	3.268795444925e-32	SIGN	-1.08535849864482	PREVALENT_DEG
solea_v4.0_unigene50088	ENSDARG00000044655	777629	st14b	-1.36272061041484	1.6474199025365e-07	2.38841597890121e-09	-1.36477585691356	5.63760618188217e-10	7.50630691377936e-12	-1.37701211814421	3.1685313670431e-05	4.26075203491876e-07	-1.36646037279443	0	1	TRUE	TRUE	TRUE	TRUE	4	3.34683514709834e-32	SIGN	-1.36774223956676	PREVALENT_DEG
solea_v4.0_unigene510949	ENSDARG00000029291	790916	ipmkb	-2.41566633386244	3.87650733165098e-08	4.7193608673518e-10	-2.40516228573954	5.4358847812631e-11	5.87386762872417e-13	-2.36356896671599	0.000699931087590115	2.56332748477363e-05	-2.43948643705245	2.22044604925031e-16	1	TRUE	TRUE	TRUE	TRUE	4	3.35456908377449e-32	SIGN	-2.4059710058426	PREVALENT_DEG
solea_v4.0_unigene226476	ENSDARG00000005191	387530	ahcy	-1.32322762611355	1.00764399920243e-07	1.3804326327672e-09	-1.3249824245216	6.09531515046044e-10	8.23738205313979e-12	-1.33261898233964	2.4024669348059e-05	3.00702225118261e-07	-1.32918847530435	2.22044604925031e-16	1	TRUE	TRUE	TRUE	TRUE	4	3.35601927909053e-32	SIGN	-1.32750437706978	PREVALENT_DEG
solea_v4.0_unigene98543	ENSDARG00000099111	100007793	zgc:175280	-2.6992963476849	5.5362323742581e-08	7.00828868726293e-10	-2.68250991426498	4.97374292909728e-11	5.27522486635169e-13	-2.79312141170533	0.00107567546817791	4.59724447396557e-05	-2.73872966597055	0	1	TRUE	TRUE	TRUE	TRUE	4	3.36788008401107e-32	SIGN	-2.72841433490644	PREVALENT_DEG
solea_v4.0_unigene588508	ENSDARG00000105206	541479	hmgcrb	-1.61087147047679	1.22064840100761e-07	1.70704236954505e-09	-1.61366015069944	3.90354284409962e-10	5.02494609714028e-12	-1.58082461472477	6.46999167788296e-05	1.06714095502517e-06	-1.60451238364926	1.11022302462516e-16	1	TRUE	TRUE	TRUE	TRUE	4	3.50040118346375e-32	SIGN	-1.60246715488756	PREVALENT_DEG
solea_v4.0_unigene226127	ENSDARG00000114102	562529	flna	-2.95363564540764	4.52608919802141e-08	5.62631832792762e-10	-2.93585085170475	3.57094998907283e-11	3.66013719869899e-13	-2.82969972396106	0.00195102104796533	0.000106189746837139	-2.96320743429891	0	1	TRUE	TRUE	TRUE	TRUE	4	3.57755954999396e-32	SIGN	-2.92059841384309	PREVALENT_DEG
solea_v4.0_unigene280820	ENSDARG00000114870	NA	NA	-1.05249381290496	8.67429936273918e-08	1.16608660247805e-09	-1.05783398104389	1.00301320506055e-09	1.41412450790455e-11	-1.0522708951485	2.01983690311139e-05	2.34958503868805e-07	-1.04818237624339	2.22044604925031e-16	1	TRUE	TRUE	TRUE	TRUE	4	3.97228746068709e-32	SIGN	-1.05269526633519	PREVALENT_DEG
solea_v4.0_unigene509666	ENSDARG00000019881	337692	bsg	-1.72465494002358	1.21940768459631e-07	1.7035689269892e-09	-1.72541630109901	3.00126289799511e-10	3.78644817346991e-12	-1.75477817059495	4.90556033379474e-05	7.49911026954984e-07	-1.7244005671747	2.22044604925031e-16	1	TRUE	TRUE	TRUE	TRUE	4	4.05505388754925e-32	SIGN	-1.73231249472306	PREVALENT_DEG
solea_v4.0_unigene413611	ENSDARG00000071331	561350	ryr3	-1.35236611694169	1.10636541660282e-07	1.53144896436297e-09	-1.35957084511617	4.64646444737638e-10	6.0806500009858e-12	-1.37526455907115	2.3560593835387e-05	2.91199105538012e-07	-1.33771706393693	3.33066907387547e-16	1	TRUE	TRUE	TRUE	TRUE	4	4.10177056518053e-32	SIGN	-1.35622964626649	PREVALENT_DEG
solea_v4.0_unigene45874	ENSDARG00000116504	541408	prss60.2	-1.79167721504682	7.53560358889875e-08	9.99046492797491e-10	-1.79570634645337	7.18349315321628e-10	9.87182442792453e-12	-1.91667290515326	1.71865105112635e-05	1.89632764094742e-07	-1.78253379866818	4.44089209850063e-16	1	TRUE	TRUE	TRUE	TRUE	4	4.19736936172417e-32	SIGN	-1.82164756633041	PREVALENT_DEG
solea_v4.0_unigene29321	ENSDARG00000035860	406307	rps28	0.803890634274665	7.56394776060955e-10	5.85797744855925e-12	0.796794043553555	1.1034578543238e-06	3.2782205742299e-08	0.791210469661076	4.48131578574639e-06	3.11113757720604e-08	0.809195187439663	0	1	FALSE	FALSE	FALSE	FALSE	0	4.21800852561103e-32	SIGN	0.80027258373224	NOT_DEG
solea_v4.0_unigene2156	NA	NA	NA	-0.937824689029415	7.30505614895059e-09	7.25840242889115e-11	-0.94407009951856	1.49195504189781e-07	3.47530156021701e-09	-0.95472594387985	3.44432502522293e-06	2.06842151768209e-08	-0.932173015805023	0	1	FALSE	FALSE	FALSE	FALSE	0	4.23277693241649e-32	SIGN	-0.942198437058212	NOT_DEG
solea_v4.0_unigene38037	ENSDARG00000112865	558525	atp2b3b	-2.06954945590476	1.10396549121288e-07	1.52497941635582e-09	-2.06845808118761	1.85331943308243e-10	2.21664909100211e-12	-2.10467634958322	0.000187769586756978	4.38835857395724e-06	-2.06772349960581	0	1	TRUE	TRUE	TRUE	TRUE	4	4.32830093777247e-32	SIGN	-2.07760184657035	PREVALENT_DEG
solea_v4.0_unigene460037	ENSDARG00000019917	407981	epb41l3b	-1.91712919218344	1.56793366938806e-07	2.26423676667916e-09	-1.91538648422519	1.56896203758912e-10	1.85417906306863e-12	-1.88097320377555	0.000157337359345564	3.40926022417257e-06	-1.91871348314524	0	1	TRUE	TRUE	TRUE	TRUE	4	4.35957040920813e-32	SIGN	-1.90805059083236	PREVALENT_DEG
solea_v4.0_unigene224730	ENSDARG00000101324	100101640	apoa1b	-2.24254186776458	6.34958932973475e-08	8.19179213008204e-10	-2.24529526016808	6.62677255146592e-11	7.32130456661072e-13	-2.27782277850149	0.000185254963136609	4.2996262119362e-06	-2.21005345038395	5.55111512312578e-16	0.999999999999999	TRUE	TRUE	TRUE	TRUE	4	4.38886820963327e-32	SIGN	-2.24392833920453	PREVALENT_DEG
solea_v4.0_unigene534513	ENSDARG00000033999	30381	cyp26a1	3.96298652070643	3.87861870947898e-08	4.72746050721977e-10	3.90418671075703	5.0304787769427e-11	5.35691344924473e-13	4.34388616126024	0.00208287808316824	0.000116959240029647	3.9003691676183	0	1	TRUE	TRUE	TRUE	TRUE	4	4.5695369118795e-32	SIGN	4.0278571400855	PREVALENT_DEG
solea_v4.0_unigene46239	ENSDARG00000055416	436926	serpinb1	-1.02626306382488	7.79594902322385e-08	1.03578498170221e-09	-1.03249175315553	1.31948426801409e-09	1.90545356032712e-11	-1.02792679616973	2.01980600821126e-05	2.34379040127154e-07	-1.02083356298024	2.22044604925031e-16	1	TRUE	TRUE	TRUE	TRUE	4	4.66866335258167e-32	SIGN	-1.02687879403259	PREVALENT_DEG
solea_v4.0_unigene329224	ENSDARG00000002344	336681	tubb4b	-2.73770609969131	8.9947339566891e-08	1.21300939770598e-09	-2.72299658211901	4.84260321823344e-11	5.10161911711598e-13	-2.69800845930175	0.000995638652538562	4.14731160220915e-05	-2.74587715413478	0	1	TRUE	TRUE	TRUE	TRUE	4	4.86509330648025e-32	SIGN	-2.72614707381171	PREVALENT_DEG
solea_v4.0_unigene226702	ENSDARG00000037488	406757	canx	-1.86958438487479	1.2511787976558e-07	1.75543820614829e-09	-1.87515310432548	4.56402010753406e-10	5.96571650823654e-12	-1.91205367653066	7.91685022345967e-05	1.39042588175034e-06	-1.84575454714887	1.11022302462516e-16	1	TRUE	TRUE	TRUE	TRUE	4	5.06409321004301e-32	SIGN	-1.87563642821995	PREVALENT_DEG
solea_v4.0_unigene11849	ENSDARG00000020866	570354	apoa4b.2	-0.895180617608448	1.98702203513898e-09	1.71656405498976e-11	-0.901169082565591	1.04510079242572e-07	2.34204602510868e-09	-0.896443613752485	4.50019967502078e-06	3.13707823613668e-08	-0.889602248647608	5.55111512312578e-16	0.999999999999999	FALSE	FALSE	FALSE	FALSE	0	5.22800863752115e-32	SIGN	-0.895598890643533	NOT_DEG
solea_v4.0_unigene572100	ENSDARG00000070787	30415	jupa	-2.32143921875067	1.19341764122193e-07	1.66215577845958e-09	-2.31609668398533	9.94288854193013e-11	1.13251524562385e-12	-2.29209773910518	0.000407224447813825	1.22675312180585e-05	-2.31888283718113	0	1	TRUE	TRUE	TRUE	TRUE	4	5.40001992558545e-32	SIGN	-2.31212911975558	PREVALENT_DEG
solea_v4.0_unigene15098	ENSDARG00000079731	571520	kif13ba	-2.32341847195768	6.95482458538923e-08	9.13125597756669e-10	-2.31640285402571	1.3221620968091e-10	1.53989626659782e-12	-2.50917735334435	0.000268700239016079	7.1361770155522e-06	-2.33912967941887	2.22044604925031e-16	1	TRUE	TRUE	TRUE	TRUE	4	5.51797968610802e-32	SIGN	-2.37203208968665	PREVALENT_DEG
solea_v4.0_unigene27591	NA	NA	NA	-0.805650553305592	8.08669159663106e-10	6.30583951553457e-12	-0.812090298123473	5.92091204194206e-07	1.62228330738049e-08	-0.819452249862233	3.44432502522293e-06	2.06784334015341e-08	-0.799910286056565	3.33066907387547e-16	1	FALSE	FALSE	FALSE	FALSE	0	5.52430595894117e-32	SIGN	-0.809275846836966	NOT_DEG
solea_v4.0_unigene105131	ENSDARG00000100274	572502	wdr7	-2.9447614835599	4.01672425512405e-08	4.91296888136003e-10	-2.92121508968536	1.30016130441629e-11	1.22142655472762e-13	-3.58900226193623	0.00326667098122052	0.000218591457858372	-2.96474305413178	3.33066907387547e-16	1	TRUE	TRUE	TRUE	TRUE	4	5.70777002117643e-32	SIGN	-3.10493047232832	PREVALENT_DEG
solea_v4.0_unigene570834	ENSDARG00000110726	NA	NA	-1.07334442546739	8.32174348161957e-08	1.11458730788019e-09	-1.0786117908701	3.13593924813403e-09	4.98009397619506e-11	-1.07730287028498	1.9616908345929e-05	2.2623708233815e-07	-1.07404214369507	0	1	TRUE	TRUE	TRUE	TRUE	4	5.70924852507618e-32	SIGN	-1.07582530757938	PREVALENT_DEG
solea_v4.0_unigene571718	ENSDARG00000058348	406363	scinlb	-2.04800925615799	9.45404947033959e-08	1.2870812060464e-09	-2.04823975566047	8.16726363868355e-11	9.13967890227318e-13	-2.07523440018094	0.000133680808289371	2.76897722592883e-06	-2.04038806705831	5.55111512312578e-16	0.999999999999999	TRUE	TRUE	TRUE	TRUE	4	5.75406673924529e-32	SIGN	-2.05296786976443	PREVALENT_DEG
solea_v4.0_unigene686142	NA	NA	NA	-1.38507990775974	1.06043003871195e-07	1.46181765329654e-09	-1.38981789814871	3.22578832916275e-10	4.09270629662263e-12	-1.37140475897002	3.77190415666262e-05	5.33942639500197e-07	-1.38229017715733	4.44089209850063e-16	1	TRUE	TRUE	TRUE	TRUE	4	5.75413083103521e-32	SIGN	-1.38214818550895	PREVALENT_DEG
solea_v4.0_unigene16724	ENSDARG00000029472	558359	afdna	-2.53753306501356	6.58131255197011e-08	8.55306718336362e-10	-2.53500241985425	1.27856216159998e-10	1.48547094956946e-12	-2.53794089219234	0.000622337683932103	2.18157091405178e-05	-2.50202267361854	0	1	TRUE	TRUE	TRUE	TRUE	4	5.83548734087105e-32	SIGN	-2.52812476266967	PREVALENT_DEG
solea_v4.0_unigene429297	ENSDARG00000006413	436759	rpl38	1.31232856723072	5.90369516601836e-08	7.55761854804768e-10	1.30234394508856	6.00178123394726e-10	8.10242177759602e-12	1.27901278457409	2.15650436747299e-05	2.61273468590159e-07	1.32151797876868	7.7715611723761e-16	0.999999999999999	TRUE	TRUE	TRUE	TRUE	4	5.95583414113018e-32	SIGN	1.30380081891551	PREVALENT_DEG
solea_v4.0_unigene588215	ENSDARG00000024433	337731	pvalb4	-0.767020448078721	8.37365408377715e-10	6.5534813422958e-12	-0.773752190965249	1.51437107025622e-06	4.69975739856846e-08	-0.779210662822348	4.24394933252445e-06	2.83744687938925e-08	-0.761351979375906	0	1	FALSE	FALSE	FALSE	FALSE	0	5.99118800692267e-32	SIGN	-0.770333820310556	NOT_DEG
solea_v4.0_unigene563257	NA	NA	NA	-1.73648189802392	1.2511787976558e-07	1.75687277711547e-09	-1.74177789592075	4.3258566883157e-10	5.63641588230676e-12	-1.78200910767236	4.97765617036194e-05	7.64232151377061e-07	-1.72114719019989	2.22044604925031e-16	1	TRUE	TRUE	TRUE	TRUE	4	5.99822895738682e-32	SIGN	-1.74535402295423	PREVALENT_DEG
solea_v4.0_unigene27608	ENSDARG00000104945	393944	sncb	0.862816341820655	9.36419581763184e-09	9.63812137242714e-11	0.855513174535055	3.46567552954172e-08	6.96119179609438e-10	0.855672901341657	1.66935240875597e-05	1.82527413114533e-07	0.869011020801312	0	1	FALSE	FALSE	FALSE	FALSE	0	6.02974853662201e-32	SIGN	0.86075335962467	NOT_DEG
solea_v4.0_unigene562552	ENSDARG00000004296	394093	ambp	-1.22953142613382	1.78000373373036e-07	2.6136224065437e-09	-1.23775924033586	2.23002859051212e-09	3.4015661057307e-11	-1.27915602558152	1.39625593455125e-05	1.46032637678082e-07	-1.21565918433284	0	1	TRUE	TRUE	TRUE	TRUE	4	6.16364591681141e-32	SIGN	-1.24052646909601	PREVALENT_DEG
solea_v4.0_unigene93534	ENSDARG00000004748	554458	zgc:100868	-1.93391367510122	1.74321314202663e-07	2.5518880566768e-09	-1.93756040046856	5.80310522453742e-10	7.80111796022522e-12	-2.06886118697319	5.72657991745864e-05	9.17585081146079e-07	-1.91826887878137	1.11022302462516e-16	1	TRUE	TRUE	TRUE	TRUE	4	6.43227487017729e-32	SIGN	-1.96465103533108	PREVALENT_DEG
solea_v4.0_unigene227661	ENSDARG00000103979	30248	calr3a	-1.6479951707816	2.1985296050761e-07	3.30337315924932e-09	-1.65318098218863	5.16236865491281e-10	6.79994958821269e-12	-1.65844893884244	5.27934519271291e-05	8.24850648801583e-07	-1.63295158821129	0	1	TRUE	TRUE	TRUE	TRUE	4	6.64505296599843e-32	SIGN	-1.64814417000599	PREVALENT_DEG
solea_v4.0_unigene281307	ENSDARG00000090286	322701	serpina1	-0.940948932935085	1.63343144455109e-08	1.80229791025053e-10	-0.947314418752849	8.68501340408013e-09	1.50800398103575e-10	-0.949931368652718	1.06698947874485e-05	1.02823300397947e-07	-0.934399915652497	4.44089209850063e-16	1	FALSE	FALSE	FALSE	FALSE	0	6.71223896512563e-32	SIGN	-0.943148658998287	NOT_DEG
solea_v4.0_unigene441847	NA	NA	NA	1.21816408221906	6.79895403727883e-08	8.88783835916161e-10	1.2100360336656	3.22997834731549e-10	4.10262688523993e-12	1.20656522421803	1.68443284880632e-05	1.84656563370596e-07	1.22429433886659	1.88737914186277e-15	0.999999999999998	TRUE	TRUE	TRUE	TRUE	4	6.96201051043539e-32	SIGN	1.21476491974232	PREVALENT_DEG
solea_v4.0_unigene47225	ENSDARG00000012903	58148	slc34a2a	-1.84526753993687	1.51568557144615e-07	2.1779823459225e-09	-1.84888743286689	3.67942076395512e-10	4.72070292461597e-12	-1.83267993828723	0.000114922835213143	2.26084154350997e-06	-1.83028413548234	1.11022302462516e-16	1	TRUE	TRUE	TRUE	TRUE	4	7.09073913360856e-32	SIGN	-1.83927976164333	PREVALENT_DEG
solea_v4.0_unigene94821	ENSDARG00000111567	678552	f9b	-1.39659495346586	2.80283196230718e-07	4.31524565104031e-09	-1.40291573327203	7.07655131356782e-10	9.70468490000035e-12	-1.42009555804844	3.42523665847587e-05	4.7266195549476e-07	-1.38456973695264	0	1	TRUE	TRUE	TRUE	TRUE	4	7.50074280898209e-32	SIGN	-1.40104399543474	PREVALENT_DEG
solea_v4.0_unigene66285	ENSDARG00000015502	393392	adam10b	-1.94975352110468	1.44144274622549e-07	2.0548593633824e-09	-1.95008566464862	4.27268177748957e-10	5.5549492231717e-12	-1.9876471585172	0.000111302036861618	2.16105055319501e-06	-1.94423181976632	1.11022302462516e-16	1	TRUE	TRUE	TRUE	TRUE	4	7.5658435605859e-32	SIGN	-1.9579295410092	PREVALENT_DEG
solea_v4.0_unigene324999	ENSDARG00000045979	767759	zgc:153704	1.19505204678929	2.14806464447891e-07	3.21593710668497e-09	1.18724045626423	1.3985599544232e-09	2.02762084970119e-11	1.18888996875332	2.35708512498971e-05	2.91997914925024e-07	1.20098402332556	0	1	TRUE	TRUE	TRUE	TRUE	4	7.8065182128364e-32	SIGN	1.1930416237831	PREVALENT_DEG
solea_v4.0_unigene186012	ENSDARG00000040298	322543	apoa4b.1	-1.09916398466542	1.1649737045682e-07	1.61921845520043e-09	-1.10330923753871	3.0492539521692e-09	4.82504403105977e-11	-1.10678228939169	2.06618991676203e-05	2.43590560124622e-07	-1.10029071348206	0	1	TRUE	TRUE	TRUE	TRUE	4	8.08124474190576e-32	SIGN	-1.10238655626947	PREVALENT_DEG
solea_v4.0_unigene584332	NA	NA	NA	-2.35657101574663	1.244703947136e-07	1.7424577694126e-09	-2.34528478613514	1.0439894307185e-10	1.19649715239911e-12	-2.3543605023125	0.000567752995790501	1.92512617445559e-05	-2.38348923967852	0	1	TRUE	TRUE	TRUE	TRUE	4	8.12156943405468e-32	SIGN	-2.3599263859682	PREVALENT_DEG
solea_v4.0_unigene685974	ENSDARG00000040298	322543	apoa4b.1	-1.14083873710657	1.47369243371215e-07	2.10503481008664e-09	-1.14500080040993	2.07059707381502e-09	3.14361903919284e-11	-1.14657509275445	2.47455295941786e-05	3.14310698357945e-07	-1.14118970364564	0	1	TRUE	TRUE	TRUE	TRUE	4	8.30535301006004e-32	SIGN	-1.14340108347915	PREVALENT_DEG
solea_v4.0_unigene60261	ENSDARG00000113739	NA	NA	-1.72314943151253	1.49029498594166e-07	2.13724804108074e-09	-1.72460991880727	5.50298476395265e-10	7.28783834993444e-12	-1.68759621927352	9.22770511219104e-05	1.69036908666897e-06	-1.71870636108397	1.11022302462516e-16	1	TRUE	TRUE	TRUE	TRUE	4	8.32316920266713e-32	SIGN	-1.71351548266932	PREVALENT_DEG
solea_v4.0_unigene27550	ENSDARG00000098096	NA	NA	-1.3643304730887	1.76150666907764e-07	2.58144046275277e-09	-1.36718993333806	5.59634272173942e-10	7.44338792179802e-12	-1.35853419760332	3.94104188987422e-05	5.65189049041094e-07	-1.36436393123295	2.22044604925031e-16	1	TRUE	TRUE	TRUE	TRUE	4	8.53778097054545e-32	SIGN	-1.36360463381575	PREVALENT_DEG
solea_v4.0_unigene94838	ENSDARG00000075159	565942	meltf	-1.8395926240292	1.99247884466615e-07	2.95968945107791e-09	-1.83628514039766	3.30281660265298e-10	4.19985232589162e-12	-1.84496986348393	0.00012352062211107	2.49865659428078e-06	-1.85213579553573	0	1	TRUE	TRUE	TRUE	TRUE	4	8.91730860416477e-32	SIGN	-1.84324585586163	PREVALENT_DEG
solea_v4.0_unigene337483	NA	NA	NA	4.51654836356875	9.60758175829074e-08	1.31209205172529e-09	4.40870851734137	1.88055521341212e-11	1.82565162275996e-13	4.53107050803632	0.000908086155307219	3.66222234898233e-05	4.44018611179148	5.55111512312578e-16	0.999999999999999	TRUE	TRUE	TRUE	TRUE	4	8.99645231898274e-32	SIGN	4.47412837518448	PREVALENT_DEG
solea_v4.0_unigene459164	ENSDARG00000017673	553201	nova2	-1.31023867137332	2.1556828164761e-07	3.23284815380746e-09	-1.3133730668642	5.8236666035857e-10	7.84536257682113e-12	-1.3133250472406	3.37185248879672e-05	4.6241120120637e-07	-1.3118845800208	2.22044604925031e-16	1	TRUE	TRUE	TRUE	TRUE	4	9.27396121680896e-32	SIGN	-1.31220534137473	PREVALENT_DEG
solea_v4.0_unigene549685	ENSDARG00000038207	394133	aldh4a1	-2.18293320023012	6.01408937993591e-08	7.71608661963608e-10	-2.18505603832805	8.15757567610303e-11	9.11720837381646e-13	-2.18400398845974	0.000193083260601087	4.54715097384096e-06	-2.15897794082389	9.99200722162641e-16	0.999999999999999	TRUE	TRUE	TRUE	TRUE	4	9.33673286357178e-32	SIGN	-2.17774279196045	PREVALENT_DEG
solea_v4.0_unigene3833	ENSDARG00000053481	556849	entpd5a	1.21652751215127	1.32935766568871e-07	1.88181011864756e-09	1.20768760614523	1.61297533278985e-09	2.35917302195698e-11	1.21548922910032	2.04745952376219e-05	2.40162911759561e-07	1.22378977594475	2.22044604925031e-16	1	TRUE	TRUE	TRUE	TRUE	4	9.60581993792326e-32	SIGN	1.21587353083539	PREVALENT_DEG
solea_v4.0_unigene546922	ENSDARG00000040295	30314	apoeb	-0.944402440460714	5.29148116577114e-08	6.67582943449202e-10	-0.95012361343825	9.58035695267629e-09	1.68258535748663e-10	-0.943474622726765	1.83355923849061e-05	2.06232285905385e-07	-0.940886717069487	0	1	FALSE	FALSE	FALSE	FALSE	0	1.01481996509308e-31	SIGN	-0.944721848423804	NOT_DEG
solea_v4.0_unigene440893	NA	NA	NA	1.09533890643551	1.60812319237755e-08	1.76978831116421e-10	1.0878408651411	7.0095250914489e-09	1.19810435448552e-10	1.05859185522507	1.21879382399598e-05	1.21274746129497e-07	1.10146906815441	7.7715611723761e-16	0.999999999999999	TRUE	TRUE	TRUE	TRUE	4	1.04867892652386e-31	SIGN	1.08581017373902	PREVALENT_DEG
solea_v4.0_unigene94753	ENSDARG00000042188	553728	ttc38	-1.68825955135891	1.96340058794144e-07	2.91285525158181e-09	-1.68830719774354	5.71765943772562e-10	7.64766202395023e-12	-1.69435118504716	8.71601048787277e-05	1.57302692559259e-06	-1.69827749022293	0	1	TRUE	TRUE	TRUE	TRUE	4	1.06630788076854e-31	SIGN	-1.69229885609313	PREVALENT_DEG
solea_v4.0_unigene440634	ENSDARG00000020866	570354	apoa4b.2	-1.17297395026001	3.87379454372584e-08	4.71053593231189e-10	-1.17824976037471	2.78227511280261e-09	4.35102326330681e-11	-1.16364748626394	1.81896880424692e-05	2.03813291916816e-07	-1.17108973112827	5.55111512312578e-16	0.999999999999999	TRUE	TRUE	TRUE	TRUE	4	1.06817257144118e-31	SIGN	-1.17149023200673	PREVALENT_DEG
solea_v4.0_unigene27922	ENSDARG00000102249	337498	pepd	-1.45184973158957	1.34107632575027e-07	1.90490229244976e-09	-1.45286443857612	2.57372608511578e-10	3.20670097278781e-12	-1.45554165949917	3.76487132522462e-05	5.32410382993502e-07	-1.45756590434229	8.88178419700125e-16	0.999999999999999	TRUE	TRUE	TRUE	TRUE	4	1.13045100472977e-31	SIGN	-1.45445543350179	PREVALENT_DEG
solea_v4.0_unigene562981	ENSDARG00000055518	553655	pygma	-1.63303084359817	2.31396645020714e-07	3.48671742297563e-09	-1.63970008189939	1.8820866762693e-09	2.82392667729699e-11	-1.7567867586434	2.54805471650775e-05	3.25099642366773e-07	-1.621524571088	0	1	TRUE	TRUE	TRUE	TRUE	4	1.20388670114288e-31	SIGN	-1.66276056380724	PREVALENT_DEG
solea_v4.0_unigene56222	ENSDARG00000112909	NA	NA	-1.63982174306023	2.21412644695163e-07	3.32996436325194e-09	-1.6390114463552	8.5513911505608e-10	1.19101174004931e-11	-1.66342085095563	6.27417812192845e-05	1.02768869562864e-06	-1.64690615807868	1.11022302462516e-16	1	TRUE	TRUE	TRUE	TRUE	4	1.28562795293378e-31	SIGN	-1.64729004961243	PREVALENT_DEG
solea_v4.0_unigene93669	ENSDARG00000096888	335229	serpinb1l4	-3.60628096234519	1.5649589775119e-07	2.2577101061214e-09	-3.56360982789942	2.22344209727482e-11	2.1775456475278e-13	-3.48832004566675	0.00343139519280598	0.000234079324973885	-3.64899458816457	0	1	TRUE	TRUE	TRUE	TRUE	4	1.29193229582752e-31	SIGN	-3.57680135601898	PREVALENT_DEG
solea_v4.0_unigene36837	ENSDARG00000091834	100332647	si:ch211-198m17.1	-2.32101967740448	1.00365484369603e-07	1.37353687909589e-09	-2.3118065684891	2.25710178655654e-10	2.74750436064136e-12	-2.32099540058811	0.00056005348685805	1.88739015072765e-05	-2.34866303911511	1.11022302462516e-16	1	TRUE	TRUE	TRUE	TRUE	4	1.36980641490317e-31	SIGN	-2.3256211713992	PREVALENT_DEG
solea_v4.0_unigene30272	NA	NA	NA	1.13359534218868	1.94781729818514e-07	2.88501763815699e-09	1.12507165078038	2.79721941780243e-09	4.38236890597718e-11	1.12180594014785	2.42739718217465e-05	3.05206750681137e-07	1.14043517760468	0	1	TRUE	TRUE	TRUE	TRUE	4	1.42580998767706e-31	SIGN	1.1302270276804	PREVALENT_DEG
solea_v4.0_unigene442518	ENSDARG00000053803	570492	klhl43	-2.87674683124988	5.81267314861859e-08	7.40795146670614e-10	-2.86326821142032	1.02795972381097e-10	1.17379788272308e-12	-2.8072923413767	0.00221624407388203	0.000127607484381729	-2.86883484854745	0	1	TRUE	TRUE	TRUE	TRUE	4	1.427564532344e-31	SIGN	-2.85403555814859	PREVALENT_DEG
solea_v4.0_unigene584146	ENSDARG00000070437	557397	rpl22	1.01689263254738	1.11368820391063e-08	1.1693319020903e-10	1.00926969830439	5.65619094229211e-08	1.19658256234839e-09	0.985149636174555	1.05895350658089e-05	1.01596012705842e-07	1.02215103180013	2.22044604925031e-16	1	TRUE	TRUE	FALSE	TRUE	3	1.43782126296042e-31	SIGN	1.00836574970661	POSSIBLE_DEG
solea_v4.0_unigene48	ENSDARG00000045132	334582	vdac1	-0.843539542640746	4.29554200461027e-10	3.20261228889088e-12	-0.850269319875556	1.89358714973969e-08	3.54433473172181e-10	-0.850679098495782	7.67995736444156e-06	6.51314949612882e-08	-0.838667039434622	2.37587727269783e-14	0.999999999999976	FALSE	FALSE	FALSE	FALSE	0	1.44063687896568e-31	SIGN	-0.845788750111677	NOT_DEG
solea_v4.0_unigene49771	ENSDARG00000089429	561081	si:dkey-205h13.2	-1.07119174790952	8.67429936273918e-08	1.16573289024653e-09	-1.07813124986794	1.68047370628735e-08	3.11669084204802e-10	-1.11608301710965	9.39547838065425e-06	8.64667260949498e-08	-1.06140314618632	0	1	TRUE	TRUE	TRUE	TRUE	4	1.47464055930776e-31	SIGN	-1.08170229026836	PREVALENT_DEG
solea_v4.0_unigene429231	ENSDARG00000053462	NA	NA	-1.62385449672458	1.49029498594166e-07	2.13534213182399e-09	-1.63278214266098	1.82456164677233e-09	2.71546210758726e-11	-1.77532435126509	1.02419085353819e-05	9.69468447780913e-08	-1.60733221418817	5.55111512312578e-16	0.999999999999999	TRUE	TRUE	TRUE	TRUE	4	1.49838782354302e-31	SIGN	-1.65982330120971	PREVALENT_DEG
solea_v4.0_unigene2974	ENSDARG00000017929	81884	ncoa2	-3.12386621081471	1.81984984363299e-07	2.67991231178776e-09	-3.09986113529345	3.9606334623928e-11	4.10472219758164e-13	-2.99587566018486	0.00194530845175855	0.000105795628435007	-3.12255456173545	0	1	TRUE	TRUE	TRUE	TRUE	4	1.50842309615519e-31	SIGN	-3.08553939200712	PREVALENT_DEG
solea_v4.0_unigene3688	ENSDARG00000045979	767759	zgc:153704	1.24871680297597	1.33049319861989e-07	1.88531424905652e-09	1.23892545559981	1.37152500853914e-09	1.98451542975883e-11	1.22173294154783	2.6134715692063e-05	3.36426530620016e-07	1.25765926550103	3.33066907387547e-16	1	TRUE	TRUE	TRUE	TRUE	4	1.53806542689608e-31	SIGN	1.24175861640616	PREVALENT_DEG
solea_v4.0_unigene4566	ENSDARG00000029476	387529	ldlra	-1.50007128628213	1.85609942793501e-07	2.73593945441751e-09	-1.50277438857708	6.74182295982986e-10	9.20719962866655e-12	-1.48387850319374	5.97014246961036e-05	9.67034834109336e-07	-1.49897043860191	2.22044604925031e-16	1	TRUE	TRUE	TRUE	TRUE	4	1.60374495721151e-31	SIGN	-1.49642365416371	PREVALENT_DEG
solea_v4.0_unigene413200	ENSDARG00000001870	64615	atp1a1a.4	-1.24972766017128	1.54921837087713e-07	2.23279319860407e-09	-1.25386665962767	9.50550977950356e-10	1.33609406434831e-11	-1.25504569078298	2.62839579823667e-05	3.39471772994586e-07	-1.24803438404401	4.44089209850063e-16	1	TRUE	TRUE	TRUE	TRUE	4	1.65968321063949e-31	SIGN	-1.25166859865648	PREVALENT_DEG
solea_v4.0_unigene591633	NA	NA	NA	0.990479628888633	1.10636541660282e-07	1.53004944080116e-09	0.983272347695184	6.88133448818763e-09	1.17324457545082e-10	0.982433282083253	2.05472998299396e-05	2.41360766662917e-07	0.997576888727267	0	1	FALSE	FALSE	FALSE	FALSE	0	1.67629691190424e-31	SIGN	0.988440536848584	NOT_DEG
solea_v4.0_unigene29215	ENSDARG00000063908	140540	COX2	0.790134627745424	1.68442736737241e-09	1.41193375722042e-11	0.782929283539215	2.34926637607773e-06	7.70755886430229e-08	0.779895322311027	3.96566517104807e-06	2.52701763622411e-08	0.795390897511272	0	1	FALSE	FALSE	FALSE	FALSE	0	1.68141940177674e-31	SIGN	0.787087532776734	NOT_DEG
solea_v4.0_unigene323975	ENSDARG00000011407	503730	col2a1b	-1.22487788445702	4.23295987893724e-08	5.20159008901737e-10	-1.23098890762729	1.9112327465368e-08	3.5849284548392e-10	-1.24901264759743	9.85094091550835e-06	9.19821848043846e-08	-1.21957648141926	2.22044604925031e-16	1	TRUE	TRUE	TRUE	TRUE	4	1.70685813572284e-31	SIGN	-1.23111398027525	PREVALENT_DEG
solea_v4.0_unigene78082	ENSDARG00000033227	567278	lect2l	-1.79033297201452	1.51533771972073e-07	2.17532229537375e-09	-1.78989177576434	5.71765943772562e-10	7.65364972917881e-12	-1.72398596746618	0.000185069076430677	4.28770629012729e-06	-1.79407084486603	1.11022302462516e-16	1	TRUE	TRUE	TRUE	TRUE	4	1.71672255270558e-31	SIGN	-1.77457039002777	PREVALENT_DEG
solea_v4.0_unigene562591	ENSDARG00000045487	767765	rps16	0.973851575578662	3.03239315191353e-08	3.58364304461469e-10	0.966439709659322	3.23346697252783e-08	6.43485187553295e-10	0.950666306856549	1.69159044728942e-05	1.85923509559809e-07	0.980198446421597	0	1	FALSE	FALSE	FALSE	FALSE	0	1.77361308268736e-31	SIGN	0.967789009629033	NOT_DEG
solea_v4.0_unigene99608	ENSDARG00000002587	553166	dpysl3	-1.90322021453464	1.48508476285344e-07	2.1234247835177e-09	-1.90245384498194	5.58387509011363e-10	7.41884527568271e-12	-1.93557850147291	0.00010099218796196	1.89971024597067e-06	-1.90404903481626	2.22044604925031e-16	1	TRUE	TRUE	TRUE	TRUE	4	1.7904458018477e-31	SIGN	-1.91132539895144	PREVALENT_DEG
solea_v4.0_unigene29282	ENSDARG00000113130	564565	arhgap35b	-1.12246746047116	2.75125596243601e-07	4.2180186504655e-09	-1.12784426262796	1.88184306475316e-09	2.81412638268527e-11	-1.12017991196328	3.27170843595249e-05	4.44479976544266e-07	-1.11719171520217	0	1	TRUE	TRUE	TRUE	TRUE	4	1.80996233035611e-31	SIGN	-1.12192083756614	PREVALENT_DEG
solea_v4.0_unigene228180	ENSDARG00000070849	337148	rps15	1.05633413194161	9.37462993146495e-08	1.2735961573653e-09	1.04793602567662	8.96312593682772e-09	1.56012669910285e-10	1.0374754024249	2.08840445269823e-05	2.46804939739812e-07	1.06328928454584	0	1	TRUE	TRUE	TRUE	TRUE	4	1.87264794856919e-31	SIGN	1.05125871114724	PREVALENT_DEG
solea_v4.0_unigene94614	ENSDARG00000025091	561589	ezrb	-1.61593709076869	3.22597306230366e-07	5.07248715247895e-09	-1.61525717975673	7.00546718082799e-10	9.5972144049377e-12	-1.5996019209032	7.87583277319984e-05	1.38209929631764e-06	-1.6227370432016	0	1	TRUE	TRUE	TRUE	TRUE	4	1.89845367468798e-31	SIGN	-1.61338330865756	PREVALENT_DEG
solea_v4.0_unigene3817	ENSDARG00000074166	796547	birc6	-0.962729627315911	9.06430056928142e-08	1.22368316118913e-09	-0.968881335759506	1.02396421950445e-08	1.81589138544725e-10	-0.966277084731302	1.92248537485176e-05	2.19778109394043e-07	-0.955432776377856	0	1	FALSE	FALSE	FALSE	FALSE	0	1.90304297415031e-31	SIGN	-0.963330206046144	NOT_DEG
solea_v4.0_unigene94477	ENSDARG00000115276	NA	NA	-1.77669395533165	2.10739064851939e-07	3.15141242843251e-09	-1.77435548779888	5.8095074998684e-10	7.81800632929772e-12	-1.73341302192731	0.000148879126551707	3.15862292855003e-06	-1.7870486745468	0	1	TRUE	TRUE	TRUE	TRUE	4	1.94245832872268e-31	SIGN	-1.76787778490116	PREVALENT_DEG
solea_v4.0_unigene7532	ENSDARG00000053853	406537	slc13a2	-3.54919850519537	1.76396453901806e-07	2.58755703747731e-09	-3.50924237022307	1.5536958468316e-11	1.48397134255741e-13	-3.35706257722299	0.00336024548788674	0.000227366705774207	-3.56316526409981	2.22044604925031e-16	1	TRUE	TRUE	TRUE	TRUE	4	1.96212535842673e-31	SIGN	-3.49466717918531	PREVALENT_DEG
solea_v4.0_unigene46184	NA	NA	NA	-0.850037421517037	8.41810435542998e-09	8.5203485378846e-11	-0.856481105019444	3.34134373890322e-07	8.53579286667413e-09	-0.87070991765388	6.57130847777434e-06	5.18974866950873e-08	-0.843941210886933	0	1	FALSE	FALSE	FALSE	FALSE	0	1.96880192083767e-31	SIGN	-0.855292413769323	NOT_DEG
solea_v4.0_unigene3811	NA	NA	NA	-1.27620731023026	1.67750529365956e-07	2.4470655892883e-09	-1.27993522788769	6.1025995090538e-10	8.2559259481269e-12	-1.26268660163188	3.66078611291596e-05	5.12994347521866e-07	-1.27563619011129	5.55111512312578e-16	0.999999999999999	TRUE	TRUE	TRUE	TRUE	4	1.99491219092457e-31	SIGN	-1.27361633246528	PREVALENT_DEG
solea_v4.0_unigene440481	NA	NA	NA	-2.20601561643876	0.00158802317051502	0.000108572719475823	-2.21141180923586	8.00735241901074e-12	7.15716765512878e-14	-2.43507218686753	7.4492731211557e-07	2.88846765261212e-09	-2.19889862309591	2.22044604925031e-16	1	TRUE	TRUE	TRUE	TRUE	4	2.01612945064581e-31	SIGN	-2.26284955890951	PREVALENT_DEG
solea_v4.0_unigene562650	NA	NA	NA	0.938431550209928	9.57337761690342e-09	9.89436444696211e-11	0.931883949431786	2.20234783389672e-07	5.36239108783657e-09	0.918117102427187	9.14142778493628e-06	8.3079780714215e-08	0.944307991589913	0	1	FALSE	FALSE	FALSE	FALSE	0	2.04986007196294e-31	SIGN	0.933185148414703	NOT_DEG
solea_v4.0_unigene280450	ENSDARG00000073781	794132	si:dkey-17e16.9	-1.09683050138582	1.3336327816163e-07	1.89166422094459e-09	-1.10149774010635	3.43230404360676e-09	5.50456470470663e-11	-1.10259314060659	2.16403374461577e-05	2.62607656996996e-07	-1.09435688497058	2.22044604925031e-16	1	TRUE	TRUE	TRUE	TRUE	4	2.10496026766388e-31	SIGN	-1.09881956676734	PREVALENT_DEG
solea_v4.0_unigene413867	ENSDARG00000036834	550522	krt92	0.995333062195679	3.19121730506123e-08	3.79296366384441e-10	0.988610440946209	2.99164676681002e-09	4.72962345953172e-11	0.991169563448269	1.30334055606731e-05	1.32660255036787e-07	1.00043370092322	1.88737914186277e-15	0.999999999999998	FALSE	FALSE	FALSE	TRUE	1	2.24219818591501e-31	SIGN	0.993886691878344	POSSIBLE_DEG
solea_v4.0_unigene280457	ENSDARG00000073781	794132	si:dkey-17e16.9	-1.14260183716646	1.79084506010624e-07	2.63209393991209e-09	-1.14621779787223	5.0816164085797e-09	8.43941825283024e-11	-1.15400049139382	2.38030036868297e-05	2.96231142991993e-07	-1.14491291346285	0	1	TRUE	TRUE	TRUE	TRUE	4	2.29413736268086e-31	SIGN	-1.14693325997384	PREVALENT_DEG
solea_v4.0_unigene74262	NA	NA	NA	-1.57090643427204	2.57565316859703e-07	3.91407634961001e-09	-1.57589192351367	1.43533557537265e-09	2.08707630563965e-11	-1.5939104216455	5.97927054358227e-05	9.70860060035953e-07	-1.55919684341869	1.11022302462516e-16	1	TRUE	TRUE	TRUE	TRUE	4	2.33937009377866e-31	SIGN	-1.57497640571247	PREVALENT_DEG
solea_v4.0_unigene508699	ENSDARG00000008867	321107	rap1b	-1.67268780684009	3.74878044646682e-07	5.96401747484884e-09	-1.67364425990288	9.66390126573958e-10	1.35973520974012e-11	-1.71297631794212	6.16852942355128e-05	1.00686636681961e-06	-1.67322630603501	1.11022302462516e-16	1	TRUE	TRUE	TRUE	TRUE	4	2.36408403794196e-31	SIGN	-1.68313367268003	PREVALENT_DEG
solea_v4.0_unigene570899	NA	NA	NA	-1.03642498049863	1.67431297990993e-07	2.43695266078583e-09	-1.04240430346722	6.34887097491418e-09	1.07612584666319e-10	-1.04730675787727	2.19204072915147e-05	2.67177228634388e-07	-1.03368128569283	0	1	TRUE	TRUE	TRUE	TRUE	4	2.46129771488195e-31	SIGN	-1.03995433188399	PREVALENT_DEG
solea_v4.0_unigene324619	ENSDARG00000019532	140615	fads2	-1.53324236617361	3.33206233640409e-07	5.27455431898852e-09	-1.53384960525296	9.41385411103435e-10	1.32052694948649e-11	-1.52031832413074	7.45218029843682e-05	1.28756949901714e-06	-1.5389437651023	0	1	TRUE	TRUE	TRUE	TRUE	4	2.46885929907857e-31	SIGN	-1.5315885151649	PREVALENT_DEG
solea_v4.0_unigene3057	ENSDARG00000010244	735250	rpl22l1	0.963274699957878	7.35181956441444e-08	9.72584899894024e-10	0.955815570231641	1.55183538567282e-08	2.85598945501455e-10	0.948926452857141	2.11853461523958e-05	2.52781757563371e-07	0.968465369861302	0	1	FALSE	FALSE	FALSE	FALSE	0	2.54966775027899e-31	SIGN	0.959120523226991	NOT_DEG
solea_v4.0_unigene44700	NA	NA	NA	-1.32982888464406	1.00871666751865e-07	1.38334012965864e-09	-1.33438432628599	2.62888546228831e-09	4.08491354549561e-11	-1.38450665798533	1.01666123812323e-05	9.59191244683753e-08	-1.32383604359955	9.99200722162641e-16	0.999999999999999	TRUE	TRUE	TRUE	TRUE	4	2.55921202710101e-31	SIGN	-1.34313897812873	PREVALENT_DEG
solea_v4.0_unigene418341	ENSDARG00000094386	NA	NA	-2.2305323199744	1.25262917248325e-07	1.76069505056236e-09	-2.22354472003869	4.30796154275354e-10	5.60695798673374e-12	-2.21389810608781	0.000452772700133762	1.41870672705424e-05	-2.24729475730045	1.11022302462516e-16	1	TRUE	TRUE	TRUE	TRUE	4	2.57639311082695e-31	SIGN	-2.22881747585034	PREVALENT_DEG
solea_v4.0_unigene546987	ENSDARG00000025850	394166	rps21	1.01945072468644	2.02703283464649e-08	2.27993514645618e-10	1.01187185389834	8.36098292858761e-08	1.84268683463484e-09	0.97782430546047	1.47022077015783e-05	1.56772129793872e-07	1.02437022682708	0	1	TRUE	TRUE	FALSE	TRUE	3	2.62560700797925e-31	SIGN	1.00837927771808	POSSIBLE_DEG
solea_v4.0_unigene24419	ENSDARG00000058351	100150889	tapbpl	-1.8968755799084	2.0356295510169e-07	3.03539446650465e-09	-1.89708937756567	3.02398479166652e-10	3.82373625792354e-12	-1.90558094141369	0.000135051078054233	2.80621999785021e-06	-1.89316370695942	3.33066907387547e-16	1	TRUE	TRUE	TRUE	TRUE	4	2.62792122152626e-31	SIGN	-1.8981774014618	PREVALENT_DEG
solea_v4.0_unigene19518	ENSDARG00000103951	751731	tspan34	-1.36081656495724	3.00028282608993e-07	4.65773507100977e-09	-1.36401358932331	3.29345268733859e-09	5.26310153177077e-11	-1.39256401561635	2.52848199373598e-05	3.22241960198433e-07	-1.36673875176434	0	1	TRUE	TRUE	TRUE	TRUE	4	2.63244978799823e-31	SIGN	-1.37103323041531	PREVALENT_DEG
solea_v4.0_unigene591471	ENSDARG00000104011	393818	rps17	0.83620165623147	1.45969190717335e-08	1.59186906111025e-10	0.829167322549892	8.12612242106384e-08	1.78745037573438e-09	0.826006429256512	2.11304424265311e-05	2.51244857383583e-07	0.842851326916085	0	1	FALSE	FALSE	FALSE	FALSE	0	2.64052222471767e-31	SIGN	0.83355668373849	NOT_DEG
solea_v4.0_unigene457623	ENSDARG00000007294	322670	aco2	-1.80906835420659	2.43601776213033e-07	3.68451680107812e-09	-1.81312271609899	5.47880240459262e-10	7.24800226872035e-12	-1.8173481291232	0.000101677714766061	1.91765433990275e-06	-1.79202156553688	2.22044604925031e-16	1	TRUE	TRUE	TRUE	TRUE	4	2.85106335214686e-31	SIGN	-1.80789019124141	PREVALENT_DEG
solea_v4.0_unigene511187	ENSDARG00000020178	555590	nova1	-4.53469040389562	4.13926562482942e-06	8.92195019778481e-08	-4.43382903166289	6.36235172780583e-12	5.59612678345241e-14	-4.8990622655796	0.000213906093468855	5.2723332897253e-06	-4.19309684293524	5.55111512312578e-16	0.999999999999999	TRUE	TRUE	TRUE	TRUE	4	2.95484927259317e-31	SIGN	-4.51516963601834	PREVALENT_DEG
solea_v4.0_unigene324788	ENSDARG00000044528	793301	slc15a1b	-1.82666219619185	0.000741692003448169	4.19863566415675e-05	-1.82450545617142	1.09181583238011e-11	1.00235130873694e-13	-1.91694141263534	3.51775675107231e-06	2.15728095026331e-08	-1.82344602508425	0	1	TRUE	TRUE	TRUE	TRUE	4	2.98718571935209e-31	SIGN	-1.84788877252071	PREVALENT_DEG
solea_v4.0_unigene33438	NA	NA	NA	0.911785243561086	1.27703407985939e-08	1.36900500093269e-10	0.904358947091469	1.82605649377397e-07	4.31341679047652e-09	0.891969135556648	1.2708355814891e-05	1.2862708314667e-07	0.917288809528822	0	1	FALSE	FALSE	FALSE	FALSE	0	3.10318088632942e-31	SIGN	0.906350533934506	NOT_DEG
solea_v4.0_unigene329779	ENSDARG00000029476	387529	ldlra	-1.89330295813889	1.67597993826641e-07	2.44176811442703e-09	-1.89241286947438	6.38171119101343e-10	8.66081578069907e-12	-1.90077293955848	0.000142474561537408	3.00393277803824e-06	-1.8978361182118	2.22044604925031e-16	1	TRUE	TRUE	TRUE	TRUE	4	3.18810787594713e-31	SIGN	-1.89608122134589	PREVALENT_DEG
solea_v4.0_unigene280458	ENSDARG00000073781	794132	si:dkey-17e16.9	-1.30744905341394	8.1424357779514e-08	1.08762364200554e-09	-1.31152773548885	4.24379513229031e-09	6.9330404596064e-11	-1.32939453604186	1.86551565210014e-05	2.11688210508027e-07	-1.30822929812693	5.55111512312578e-16	0.999999999999999	TRUE	TRUE	TRUE	TRUE	4	3.36477016243134e-31	SIGN	-1.31415015576789	PREVALENT_DEG
solea_v4.0_unigene2495	ENSDARG00000074201	562529	flna	-2.13813230917153	1.66163288236959e-07	2.41375934757172e-09	-2.1369899201417	5.55848969861993e-10	7.37719380369383e-12	-2.09276519310566	0.000350682838365527	1.00433629223405e-05	-2.12554485146532	1.11022302462516e-16	1	TRUE	TRUE	TRUE	TRUE	4	3.38070183293729e-31	SIGN	-2.12335806847105	PREVALENT_DEG
solea_v4.0_unigene52567	ENSDARG00000091834	100332647	si:ch211-198m17.1	-1.76825947183833	3.21923091431556e-07	5.05729666929313e-09	-1.76591866290369	4.20583591802112e-10	5.44405972167871e-12	-1.75017269058522	0.000121096685191577	2.43063426968325e-06	-1.77868484282094	2.22044604925031e-16	1	TRUE	TRUE	TRUE	TRUE	4	3.42115356774466e-31	SIGN	-1.76575891703705	PREVALENT_DEG
solea_v4.0_unigene94288	ENSDARG00000111608	558851	cyp4v8	-1.61787309182626	3.2559640816604e-07	5.13356941654274e-09	-1.61898450582271	1.37336583922097e-09	1.9891368145186e-11	-1.62309883809058	7.45422593681381e-05	1.28921080231171e-06	-1.61862668000475	0	1	TRUE	TRUE	TRUE	TRUE	4	3.47549272769986e-31	SIGN	-1.61964577893607	PREVALENT_DEG
solea_v4.0_unigene688379	ENSDARG00000020866	570354	apoa4b.2	-1.0869813924009	1.2124634660166e-07	1.69041065998209e-09	-1.0917014946143	1.39055566338965e-08	2.53141868926923e-10	-1.09374575354584	1.98945627404202e-05	2.30006420460751e-07	-1.08577326114062	0	1	TRUE	TRUE	TRUE	TRUE	4	3.49655634657891e-31	SIGN	-1.08955047542542	PREVALENT_DEG
solea_v4.0_unigene71769	NA	NA	NA	-1.10982698599712	3.80799656560422e-07	6.06908273984364e-09	-1.11546312731936	2.55648597737888e-09	3.94325971877166e-11	-1.11249693131958	3.4541668757891e-05	4.77638973244487e-07	-1.10498544700687	0	1	TRUE	TRUE	TRUE	TRUE	4	3.50503788946506e-31	SIGN	-1.11069312291073	PREVALENT_DEG
solea_v4.0_unigene670080	ENSDARG00000040295	30314	apoeb	-1.14659999735792	2.46968375731137e-08	2.85878886203004e-10	-1.15271822596224	2.94140931800232e-08	5.79912340593775e-10	-1.15377466792548	7.78516276218634e-06	6.63672140586678e-08	-1.14123639319158	6.66133814775094e-16	0.999999999999999	TRUE	TRUE	TRUE	TRUE	4	3.53575660995565e-31	SIGN	-1.1485823211093	PREVALENT_DEG
solea_v4.0_unigene563073	ENSDARG00000005513	195823	naca	-1.96656670863467	3.1319106800137e-07	4.89779611104384e-09	-1.96621188529812	5.02529918459052e-10	6.61223576919805e-12	-1.94515423689969	0.000220415136229844	5.46733102925141e-06	-1.95921916094763	0	1	TRUE	TRUE	TRUE	TRUE	4	3.6118580183247e-31	SIGN	-1.95928799794503	PREVALENT_DEG
solea_v4.0_unigene42178	ENSDARG00000040298	322543	apoa4b.1	-1.34768515886688	1.14757936159987e-07	1.59301352661275e-09	-1.35233686527343	2.79495886521228e-09	4.37484295204864e-11	-1.33215913344886	3.68263842630221e-05	5.18156487249855e-07	-1.34404959959511	3.33066907387547e-16	1	TRUE	TRUE	TRUE	TRUE	4	3.68655913108227e-31	SIGN	-1.34405768929607	PREVALENT_DEG
solea_v4.0_unigene534177	ENSDARG00000113122	116713	aldh1a2	-2.96998795720004	3.21366236197391e-07	5.04328414943224e-09	-2.94377828797122	5.58757897786358e-11	6.07761127916678e-13	-2.93347801058607	0.00220274049331069	0.000126563833337049	-3.00877223640466	0	1	TRUE	TRUE	TRUE	TRUE	4	4.09858086620844e-31	SIGN	-2.9640041230405	PREVALENT_DEG
solea_v4.0_unigene59604	NA	NA	NA	-0.905175603202577	5.48319788844505e-09	5.33093026161761e-11	-0.91248348800426	2.06972811243156e-07	5.00702601185545e-09	-0.92592454956864	2.96336244516239e-06	1.68555285342389e-08	-0.899948298661636	1.33226762955019e-15	0.999999999999999	FALSE	FALSE	FALSE	FALSE	0	4.1787068305182e-31	SIGN	-0.910882984859278	NOT_DEG
solea_v4.0_unigene414001	ENSDARG00000001014	561431	myh9b	-1.43227723346852	3.2286472209344e-07	5.08129459416031e-09	-1.43420040554395	1.76729391644946e-09	2.62015406441728e-11	-1.41281915004031	7.12891581342476e-05	1.2079321803643e-06	-1.43523241717868	1.11022302462516e-16	1	TRUE	TRUE	TRUE	TRUE	4	4.21071958917674e-31	SIGN	-1.42863230155787	PREVALENT_DEG
solea_v4.0_unigene508549	ENSDARG00000008969	337315	fgb	-1.0366221864927	1.88474301671731e-07	2.78622128690177e-09	-1.0416324682242	1.03379955698795e-08	1.83480704859724e-10	-1.04803613109932	2.1540086049335e-05	2.59920760158949e-07	-1.03298175657164	0	1	TRUE	TRUE	TRUE	TRUE	4	4.33955116986168e-31	SIGN	-1.03981813559697	PREVALENT_DEG
solea_v4.0_unigene29638	ENSDARG00000003977	569930	zgc:153896	-1.77525704858762	1.66541905875625e-07	2.4216334605853e-09	-1.78048778540671	1.28197832545322e-09	1.84032641519557e-11	-1.76413787532728	0.000101677714766061	1.91631389800118e-06	-1.75729155312447	2.22044604925031e-16	1	TRUE	TRUE	TRUE	TRUE	4	4.48365885536376e-31	SIGN	-1.76929356561152	PREVALENT_DEG
solea_v4.0_unigene49654	ENSDARG00000075159	565942	meltf	-1.67095821188084	3.59407164681124e-07	5.7076407232533e-09	-1.66779406841841	1.74963169634364e-09	2.58149741363356e-11	-1.70423041307979	7.04869576460553e-05	1.18972113036622e-06	-1.68773075723745	0	1	TRUE	TRUE	TRUE	TRUE	4	4.57390805313137e-31	SIGN	-1.68267836265412	PREVALENT_DEG
solea_v4.0_unigene440561	NA	NA	NA	1.32108807320453	1.53864948917245e-07	2.21536748597846e-09	1.31047116288968	1.47752281919121e-09	2.15473833043366e-11	1.29139115363098	3.35519396879747e-05	4.59648372585729e-07	1.33182487238726	6.66133814775094e-16	0.999999999999999	TRUE	TRUE	TRUE	TRUE	4	4.71716878954412e-31	SIGN	1.31369381552811	PREVALENT_DEG
solea_v4.0_unigene440448	ENSDARG00000006215	415138	akr1b1.1	-1.06308275721627	2.86729535550596e-07	4.4308435954959e-09	-1.06894529384162	2.57067952987396e-09	3.96881725901451e-11	-1.06417501538024	3.12300238318552e-05	4.16708991084799e-07	-1.05755240637313	2.22044604925031e-16	1	TRUE	TRUE	TRUE	TRUE	4	4.74424672465164e-31	SIGN	-1.06343886820282	PREVALENT_DEG
solea_v4.0_unigene229959	ENSDARG00000042332	794841	plin2	-2.08977653123644	1.45803346108144e-07	2.08058888997907e-09	-2.08506001910563	4.56402010753406e-10	5.96625197954144e-12	-2.03554463338673	0.000347078071201636	9.90581228688955e-06	-2.09975304837206	2.22044604925031e-16	1	TRUE	TRUE	TRUE	TRUE	4	4.75952867206527e-31	SIGN	-2.07753355802521	PREVALENT_DEG
solea_v4.0_unigene562651	NA	NA	NA	-2.39555321497675	1.67750529365956e-07	2.44877319482721e-09	-2.38637487344872	3.47419377669795e-10	4.45244369796923e-12	-2.34941786600073	0.000816421601254963	3.16917947798549e-05	-2.41440117779712	0	1	TRUE	TRUE	TRUE	TRUE	4	4.89728296439759e-31	SIGN	-2.38643678305583	PREVALENT_DEG
solea_v4.0_unigene622288	ENSDARG00000023228	492494	vsnl1a	-1.61534051709897	4.08049826860087e-07	6.53829054842244e-09	-1.61693416061539	1.29037640487564e-09	1.85453664712159e-11	-1.59268913937081	9.10346867159369e-05	1.65852668105958e-06	-1.6126568663523	0	1	TRUE	TRUE	TRUE	TRUE	4	4.93221977330076e-31	SIGN	-1.60940517085937	PREVALENT_DEG
solea_v4.0_unigene337138	ENSDARG00000033999	30381	cyp26a1	2.78537341459587	1.11478076335714e-07	1.54468680786785e-09	2.75513936357433	3.01889989296471e-10	3.81300294401371e-12	2.77277104962191	0.000739167179039023	2.76602874633266e-05	2.80057783855912	2.22044604925031e-16	1	TRUE	TRUE	TRUE	TRUE	4	5.11242143343448e-31	SIGN	2.77846541658781	PREVALENT_DEG
solea_v4.0_unigene226209	ENSDARG00000053365	677758	rpl31	1.47256671102262	8.09996840854018e-08	1.08079637771478e-09	1.46305826346487	2.57469966352559e-09	3.98236462183564e-11	1.39169540662078	6.06967156520393e-05	9.88999629216527e-07	1.47908344158273	4.44089209850063e-16	1	TRUE	TRUE	TRUE	TRUE	4	5.19963221309987e-31	SIGN	1.45160095567275	PREVALENT_DEG
solea_v4.0_unigene326410	ENSDARG00000003931	327288	cndp2	-0.966600449103013	1.29987160925721e-07	1.83265812504331e-09	-0.973146011026949	9.31581489932496e-09	1.63081209676271e-10	-0.976801971880445	2.10032429736951e-05	2.4888031677049e-07	-0.959571334334542	2.22044604925031e-16	1	FALSE	FALSE	FALSE	FALSE	0	5.22278449169816e-31	SIGN	-0.969029941586237	NOT_DEG
solea_v4.0_unigene571524	ENSDARG00000096562	335618	wu:fj29h11	-1.3781274324441	3.09217311830319e-07	4.81361271196198e-09	-1.38606759650536	8.12700739942328e-09	1.40300592471654e-10	-1.45400582006103	2.04745952376219e-05	2.40214858307619e-07	-1.36818458671423	0	1	TRUE	TRUE	TRUE	TRUE	4	5.2807148683157e-31	SIGN	-1.39659635893118	PREVALENT_DEG
solea_v4.0_unigene571619	ENSDARG00000058656	30148	desma	-0.922858481156467	8.71351902268923e-08	1.17260106594894e-09	-0.928860579125956	9.2384298069964e-09	1.61199721784849e-10	-0.926903547253083	2.1540086049335e-05	2.59282714120593e-07	-0.918776028927725	3.33066907387547e-16	1	FALSE	FALSE	FALSE	FALSE	0	5.33666483262133e-31	SIGN	-0.924349659115808	NOT_DEG
solea_v4.0_unigene59659	NA	NA	NA	-1.30848129095723	2.40615270192985e-07	3.635915299147e-09	-1.3142314315293	3.43230404360676e-09	5.49993374462791e-11	-1.35880604462585	2.1540086049335e-05	2.60208236620939e-07	-1.30309635127565	3.33066907387547e-16	1	TRUE	TRUE	TRUE	TRUE	4	5.46992209711395e-31	SIGN	-1.321153779597	PREVALENT_DEG
solea_v4.0_unigene65516	NA	NA	NA	0.809298298515227	6.23426338700522e-09	6.13223718001027e-11	0.802904493913601	2.99663961801483e-06	1.02995069268315e-07	0.802889475004261	2.85910467430531e-06	1.60994803323059e-08	0.814636242899435	0	1	FALSE	FALSE	FALSE	FALSE	0	5.47443928773833e-31	SIGN	0.807432127583131	NOT_DEG
solea_v4.0_unigene59549	ENSDARG00000068586	100536704	cdhr2	-2.56483140762651	0.000641175805090031	3.50440217356899e-05	-2.53539413521045	2.8023878998558e-13	1.97351260553225e-15	-2.75265695085864	7.60004804294724e-05	1.32313474548964e-06	-2.57200250474532	4.44089209850063e-16	1	TRUE	TRUE	TRUE	TRUE	4	5.59391842293355e-31	SIGN	-2.60622124961023	PREVALENT_DEG
solea_v4.0_unigene190032	ENSDARG00000101452	793335	im:7156467	-2.68734098595836	0.00295477631065071	0.000238263436793342	-2.63608068287598	2.58691536353613e-13	1.81439579012912e-15	-2.91515202074287	7.14773547900688e-05	1.21560820357747e-06	-2.69602526407702	1.11022302462516e-16	1	TRUE	TRUE	TRUE	TRUE	4	5.59508006767325e-31	SIGN	-2.73364973841356	PREVALENT_DEG
solea_v4.0_unigene440960	ENSDARG00000112155	NA	NA	-1.5324341962817	4.27202181565371e-07	6.87562386650088e-09	-1.54142936725798	1.83298402719245e-09	2.73061000800609e-11	-1.58656317676529	3.69682738038833e-05	5.20689837250212e-07	-1.51023581780826	2.22044604925031e-16	1	TRUE	TRUE	TRUE	TRUE	4	5.91646374775218e-31	SIGN	-1.54266563952831	PREVALENT_DEG
solea_v4.0_unigene95846	NA	NA	NA	-1.94696375863731	3.16943729435771e-07	4.96551802831032e-09	-1.9439038422868	1.8820866762693e-09	2.82732842109347e-11	-2.10405848320635	9.75907433700128e-05	1.81831415841659e-06	-1.95922654003904	1.11022302462516e-16	1	TRUE	TRUE	TRUE	TRUE	4	5.94777218278873e-31	SIGN	-1.98853815604238	PREVALENT_DEG
solea_v4.0_unigene508322	ENSDARG00000011166	30331	cahz	-1.22177685732139	3.11723205334096e-07	4.861509759872e-09	-1.226711013831	5.8752368972696e-09	9.87469963773858e-11	-1.23631831551212	3.21577115128793e-05	4.35046875544883e-07	-1.21945495612685	0	1	TRUE	TRUE	TRUE	TRUE	4	6.01476883387229e-31	SIGN	-1.22606528569784	PREVALENT_DEG
solea_v4.0_unigene74407	ENSDARG00000035458	494489	atp2a1l	-1.67102285582211	0.000295588039939447	1.35725762194925e-05	-1.678015863524	9.2962320680074e-12	8.41521834291027e-14	-1.76603902115216	4.64324491818211e-07	1.595230121004e-09	-1.66627299722484	5.21804821573824e-15	0.999999999999995	TRUE	TRUE	TRUE	TRUE	4	6.12020637778435e-31	SIGN	-1.69533768443078	PREVALENT_DEG
solea_v4.0_unigene61873	ENSDARG00000040295	30314	apoeb	-1.3226158670444	4.5505611608289e-07	7.38230398731723e-09	-1.32655090634256	1.34919674156288e-09	1.95028439291892e-11	-1.3158937877511	4.98199590192975e-05	7.65749959822658e-07	-1.31872791366247	2.22044604925031e-16	1	TRUE	TRUE	TRUE	TRUE	4	6.2389227537211e-31	SIGN	-1.32094711870013	PREVALENT_DEG
solea_v4.0_unigene93928	ENSDARG00000102722	613141	itih3b	-1.45971738432204	5.58021331311125e-07	9.2913399522637e-09	-1.46397122881689	1.76924398689681e-09	2.62556735809941e-11	-1.46785465358032	6.21334731930142e-05	1.01595332372109e-06	-1.45433252861737	0	1	TRUE	TRUE	TRUE	TRUE	4	6.25542196584525e-31	SIGN	-1.46146894883415	PREVALENT_DEG
solea_v4.0_unigene324381	ENSDARG00000007836	321453	ctsla	-1.36218697325259	4.74688247516944e-07	7.74139469634749e-09	-1.36454730129687	4.22049024096605e-09	6.8889509692452e-11	-1.39605280827985	3.1685313670431e-05	4.25529647693032e-07	-1.3671808673853	0	1	TRUE	TRUE	TRUE	TRUE	4	6.46513910045066e-31	SIGN	-1.37249198755365	PREVALENT_DEG
solea_v4.0_unigene68945	NA	NA	NA	-0.895662073969182	3.72764330155125e-08	4.50093213835592e-10	-0.901845595822547	1.41976285668565e-07	3.28082852068118e-09	-0.911487820708344	1.31749875974967e-05	1.3447108897636e-07	-0.891808012686572	0	1	FALSE	FALSE	FALSE	FALSE	0	7.07710671247612e-31	SIGN	-0.900200875796661	NOT_DEG
solea_v4.0_unigene225411	ENSDARG00000111721	436612	cldn7a	-1.64477601171791	4.77446316397897e-07	7.79318059353926e-09	-1.64781666671306	1.73304817950864e-09	2.54961755324872e-11	-1.65918318223697	8.50731817075209e-05	1.52480969160049e-06	-1.63906258400918	1.11022302462516e-16	1	TRUE	TRUE	TRUE	TRUE	4	7.14219951962849e-31	SIGN	-1.64770961116928	PREVALENT_DEG
solea_v4.0_unigene670025	ENSDARG00000088030	436760	rpl35a	0.858794235637911	1.06354695134636e-08	1.11133591169653e-10	0.85135468557549	6.99972695137795e-07	1.9727519220611e-08	0.837257350864877	9.70914548180196e-06	9.01045462258806e-08	0.863906086620735	0	1	FALSE	FALSE	FALSE	FALSE	0	7.3265870916771e-31	SIGN	0.852828089674753	NOT_DEG
solea_v4.0_unigene500637	NA	NA	NA	0.880509662675544	2.53638022666903e-09	2.24538421731406e-11	0.873181830898692	7.43564194541518e-08	1.61437000097897e-09	0.864277682387946	1.06698947874485e-05	1.02535356250242e-07	0.886130484653662	3.99680288865056e-15	0.999999999999996	FALSE	FALSE	FALSE	FALSE	0	7.34247712043604e-31	SIGN	0.876024915153961	NOT_DEG
solea_v4.0_unigene562614	ENSDARG00000024433	337731	pvalb4	-0.762621564967749	4.74575279484899e-09	4.56660651269183e-11	-0.769317686597097	2.27133970134738e-06	7.41484848617993e-08	-0.774103611671632	6.99151279557665e-06	5.66114396402968e-08	-0.756925213232901	0	1	FALSE	FALSE	FALSE	FALSE	0	7.6273935260702e-31	SIGN	-0.765742019117345	NOT_DEG
solea_v4.0_unigene456946	NA	NA	NA	1.00706024522175	2.74393218246434e-07	4.20109363626432e-09	0.999456719146666	1.10441567692907e-08	1.97115873227348e-10	1.0044428615605	2.56257069273574e-05	3.28047625317428e-07	1.01384574235091	0	1	TRUE	FALSE	TRUE	TRUE	3	7.85094304102069e-31	SIGN	1.00620139206996	POSSIBLE_DEG
solea_v4.0_unigene442473	NA	NA	NA	1.87426627104286	9.20476925566886e-08	1.24658305195949e-09	1.86193128493155	2.60591747282446e-09	4.03807990671179e-11	1.7636771686794	0.000162090783483283	3.56540569816253e-06	1.8810394563004	2.22044604925031e-16	1	TRUE	TRUE	TRUE	TRUE	4	7.8610513329679e-31	SIGN	1.84522854523855	PREVALENT_DEG
solea_v4.0_unigene24736	ENSDARG00000042726	563649	grb7	-1.52991239649423	6.09162320265431e-07	1.02210191445574e-08	-1.53139936519449	1.7556030319044e-09	2.59321522730808e-11	-1.52763896068624	7.53491625250708e-05	1.30938343385501e-06	-1.5299810153151	0	1	TRUE	TRUE	TRUE	TRUE	4	8.13558099731814e-31	SIGN	-1.52973293442252	PREVALENT_DEG
solea_v4.0_unigene67245	ENSDARG00000100075	735312	abcg2a	-1.96985219148809	2.72297650526461e-07	4.16512771589913e-09	-1.96685377607143	7.57651115114809e-10	1.04767289396899e-11	-1.99739130311369	0.00019629722996941	4.64759091229343e-06	-1.97781371903541	2.22044604925031e-16	1	TRUE	TRUE	TRUE	TRUE	4	8.17573186733457e-31	SIGN	-1.97797774742715	PREVALENT_DEG
solea_v4.0_unigene11737	NA	NA	NA	-1.7367503398259	3.12315539231175e-07	4.87965203565844e-09	-1.74309176360745	1.41593619745894e-09	2.05684978219002e-11	-1.74847227345664	9.31584199147264e-05	1.70917041726425e-06	-1.71790823166307	2.22044604925031e-16	1	TRUE	TRUE	TRUE	TRUE	4	8.3116230552473e-31	SIGN	-1.73655565213826	PREVALENT_DEG
solea_v4.0_unigene19536	ENSDARG00000012600	570654	si:dkey-97a13.6	-1.15383886522873	2.19234755239403e-07	3.29095907605479e-09	-1.15978202538481	4.12256433216047e-09	6.71147925432978e-11	-1.17519889210762	2.28178930659815e-05	2.80718505387781e-07	-1.14499576429743	4.44089209850063e-16	1	TRUE	TRUE	TRUE	TRUE	4	8.32127024046236e-31	SIGN	-1.15845388675465	PREVALENT_DEG
solea_v4.0_unigene50822	ENSDARG00000079771	557745	pea15	-1.56471388766704	6.3198772365054e-07	1.06490490014674e-08	-1.56867252854374	4.12000460791693e-09	6.70143164740028e-11	-1.6520659753737	3.20968874651339e-05	4.33766455450575e-07	-1.55795633321195	0	1	TRUE	TRUE	TRUE	TRUE	4	8.42633623887199e-31	SIGN	-1.58585218119911	PREVALENT_DEG
solea_v4.0_unigene95992	ENSDARG00000104110	553355	col4a2	-1.43932354376592	4.31423896038303e-07	6.95587082196671e-09	-1.44035399806439	2.32421018523977e-09	3.55847884322791e-11	-1.48316769518065	4.29466541108098e-05	6.27534932764726e-07	-1.44507818509077	2.22044604925031e-16	1	TRUE	TRUE	TRUE	TRUE	4	8.67417915105772e-31	SIGN	-1.45198085552543	PREVALENT_DEG
solea_v4.0_unigene511588	ENSDARG00000039343	394240	ahcyl2b	-2.23511338503783	3.32862913091041e-07	5.26237341931295e-09	-2.23271774799982	9.81896008377719e-10	1.38295212447566e-11	-2.36536315743423	0.000270838640099727	7.21227375985473e-06	-2.22637596968044	0	1	TRUE	TRUE	TRUE	TRUE	4	8.90622458586139e-31	SIGN	-2.26489256503808	PREVALENT_DEG
solea_v4.0_unigene29812	NA	NA	NA	-3.29323850488273	0.000236604852380012	1.03279360493185e-05	-3.25856764188392	8.58300516073025e-14	5.66506727122385e-16	-3.32581168294917	0.00220605967481299	0.000126906757042592	-3.29952283388862	2.22044604925031e-16	1	TRUE	TRUE	TRUE	TRUE	4	9.0109119399414e-31	SIGN	-3.29428516590111	PREVALENT_DEG
solea_v4.0_unigene4892	ENSDARG00000103308	259260	mst1	-1.55281145529948	4.96017596843469e-07	8.12459683487977e-09	-1.55443742208106	1.8820866762693e-09	2.82279072829376e-11	-1.52339383379224	9.86935218917155e-05	1.84448889775958e-06	-1.55213108000501	1.11022302462516e-16	1	TRUE	TRUE	TRUE	TRUE	4	9.2563219771762e-31	SIGN	-1.54569344779445	PREVALENT_DEG
solea_v4.0_unigene186014	ENSDARG00000020866	570354	apoa4b.2	-1.08101929976388	2.06412273842303e-07	3.08082412489154e-09	-1.08637228062748	1.26839304104479e-08	2.29637218755614e-10	-1.0639323348211	3.66675088160525e-05	5.14875636993382e-07	-1.0758780102889	0	1	TRUE	TRUE	TRUE	TRUE	4	9.63002843365097e-31	SIGN	-1.07680048137534	PREVALENT_DEG
solea_v4.0_unigene198413	NA	NA	NA	0.904950508602904	8.52193403900529e-08	1.14317442132405e-09	0.898038628406677	4.50253457369361e-08	9.30058247887614e-10	0.889854708969897	2.56313371588771e-05	3.28850479600122e-07	0.912098544088322	0	1	FALSE	FALSE	FALSE	FALSE	0	9.85682680466772e-31	SIGN	0.90123559751695	NOT_DEG
solea_v4.0_unigene69692	NA	NA	NA	0.900334659704846	6.16491016166804e-09	6.05523051461094e-11	0.893622257924996	3.45491926035385e-08	6.9346614566035e-10	0.891213129104393	1.21395251435616e-05	1.20446905113744e-07	0.905306219130103	4.32986979603811e-15	0.999999999999996	FALSE	FALSE	FALSE	FALSE	0	1.00972184486169e-30	SIGN	0.897619066466085	NOT_DEG
solea_v4.0_unigene43352	ENSDARG00000111288	406698	tm9sf3	-2.12578503264228	2.65694192214037e-07	4.04896920050188e-09	-2.12585779724213	7.09017077421825e-10	9.73346988591574e-12	-2.17005462626855	0.000270365869994905	7.19197572860939e-06	-2.11100911954958	2.22044604925031e-16	1	TRUE	TRUE	TRUE	TRUE	4	1.01959999161106e-30	SIGN	-2.13317664392563	PREVALENT_DEG
solea_v4.0_unigene324245	ENSDARG00000023797	570245	ryr1b	-1.40816225620149	6.11096792971916e-07	1.02709003665662e-08	-1.41408072178812	3.48727292409237e-09	5.59769246810744e-11	-1.4313234351137	5.11116724687019e-05	7.93473959605638e-07	-1.39721766778028	1.11022302462516e-16	1	TRUE	TRUE	TRUE	TRUE	4	1.0875611857838e-30	SIGN	-1.4126960202209	PREVALENT_DEG
solea_v4.0_unigene508404	ENSDARG00000101199	30077	rbp4	-1.33660886767802	6.63573468473058e-07	1.12664081791557e-08	-1.34166470476378	3.28789025536769e-09	5.24952541200293e-11	-1.35948025652724	5.01836673999617e-05	7.75198532993488e-07	-1.33269004635265	0	1	TRUE	TRUE	TRUE	TRUE	4	1.09300811893987e-30	SIGN	-1.34261096883042	PREVALENT_DEG
solea_v4.0_unigene585	ENSDARG00000069981	558206	cspg5a	1.04840002572336	2.10354537913563e-07	3.14266345061033e-09	1.0405968871049	2.22144009586822e-08	4.24983265190049e-10	1.03750402017802	2.36431376820858e-05	2.93904545514894e-07	1.05647360122463	0	1	TRUE	TRUE	TRUE	TRUE	4	1.10255869411748e-30	SIGN	1.04574363355773	PREVALENT_DEG
solea_v4.0_unigene2692	ENSDARG00000044980	100149852	kpna6	-2.48238142463038	3.29973373868934e-07	5.21198748712407e-09	-2.47597371257696	4.22898952871022e-10	5.48608723146247e-12	-2.44797502333124	0.000793623826712016	3.0463421401876e-05	-2.46308819828216	0	1	TRUE	TRUE	TRUE	TRUE	4	1.10510119168861e-30	SIGN	-2.46735458970518	PREVALENT_DEG
solea_v4.0_unigene429756	ENSDARG00000006215	415138	akr1b1.1	-1.08560950707388	2.64240687589327e-07	4.02305203776873e-09	-1.09274818405619	4.93290489582061e-09	8.15728128977577e-11	-1.09432913529184	2.94484413627883e-05	3.90418122646307e-07	-1.07620739631402	3.33066907387547e-16	1	TRUE	TRUE	TRUE	TRUE	4	1.14744757972678e-30	SIGN	-1.08722355568398	PREVALENT_DEG
solea_v4.0_unigene324998	ENSDARG00000045979	767759	zgc:153704	1.46094978605916	4.5214385942756e-07	7.32519167397782e-09	1.45089493186173	5.52795603908e-09	9.23585059845151e-11	1.44665638007863	4.70793312641361e-05	7.10740317738497e-07	1.46650234551312	0	1	TRUE	TRUE	TRUE	TRUE	4	1.17158088655519e-30	SIGN	1.45625086087816	PREVALENT_DEG
solea_v4.0_unigene280377	ENSDARG00000053684	321664	aldob	-1.56811211844574	7.36277084269692e-07	1.27527036749113e-08	-1.56932527359703	1.75654176191129e-09	2.60170908739498e-11	-1.5534443220097	9.47376081006067e-05	1.75029851312063e-06	-1.56967717184696	0	1	TRUE	TRUE	TRUE	TRUE	4	1.21807926254654e-30	SIGN	-1.56513972147486	PREVALENT_DEG
solea_v4.0_unigene94321	ENSDARG00000038153	393486	lgals2b	-1.12913940425891	2.39827019908368e-07	3.62058524951477e-09	-1.13658582954286	4.85208261712584e-09	8.0028790386249e-11	-1.15055845287055	2.13608123783052e-05	2.56093448282983e-07	-1.11702162100137	5.55111512312578e-16	0.999999999999999	TRUE	TRUE	TRUE	TRUE	4	1.23492037691779e-30	SIGN	-1.13332632691842	PREVALENT_DEG
solea_v4.0_unigene534241	ENSDARG00000007836	321453	ctsla	-1.37986484971128	4.8086884380226e-07	7.86142558050601e-09	-1.38334876560529	3.1217693634769e-09	4.94869067141802e-11	-1.35883107120114	8.30277984880724e-05	1.48069475834776e-06	-1.38020315862882	1.11022302462516e-16	1	TRUE	TRUE	TRUE	TRUE	4	1.23831239025816e-30	SIGN	-1.37556196128663	PREVALENT_DEG
solea_v4.0_unigene510868	ENSDARG00000059945	568033	sv2a	-2.24739911554884	1.02016880295461e-07	1.40195404865177e-09	-2.2490239625155	8.97692424528734e-10	1.25667725507102e-11	-2.22720188053002	0.000461755830633382	1.45541161762332e-05	-2.22113839887333	3.33066907387547e-16	1	TRUE	TRUE	TRUE	TRUE	4	1.25958923881468e-30	SIGN	-2.23619083936692	PREVALENT_DEG
solea_v4.0_unigene508337	ENSDARG00000071113	559746	xirp2a	-1.64079366324345	5.55134277986533e-07	9.21161401004055e-09	-1.64273724539597	1.13972661967555e-09	1.62089820868246e-11	-1.63122913826766	0.000100704456484999	1.8906849687909e-06	-1.63918428059391	2.22044604925031e-16	1	TRUE	TRUE	TRUE	TRUE	4	1.26503154479007e-30	SIGN	-1.63848608187525	PREVALENT_DEG
solea_v4.0_unigene56213	ENSDARG00000036787	368771	tap2a	-1.33674342568608	5.56144049266896e-07	9.25215409554752e-09	-1.34251036085922	2.94013831652325e-09	4.62304351246671e-11	-1.37315539708906	4.02756720615661e-05	5.80468501657115e-07	-1.32981756995795	2.22044604925031e-16	1	TRUE	TRUE	TRUE	TRUE	4	1.30593611427496e-30	SIGN	-1.34555668839808	PREVALENT_DEG
solea_v4.0_unigene430475	ENSDARG00000056719	326030	slc6a19b	-5.23930465894622	9.82091768238023e-05	3.58967225546315e-06	-5.01970354814119	1.20913170566504e-11	1.12556737725847e-13	-4.87438908181021	0.00011406049776092	2.23574705510157e-06	-4.72000344371926	0	1	TRUE	TRUE	TRUE	TRUE	4	1.34155004336493e-30	SIGN	-4.96335018315422	PREVALENT_DEG
solea_v4.0_unigene546557	NA	NA	NA	-0.845402473249346	9.84383723199478e-09	1.02019582420884e-10	-0.851869106960389	1.63416007079178e-07	3.82984426695229e-09	-0.853650128255574	1.21879382399598e-05	1.2126170733115e-07	-0.840809558098039	7.7715611723761e-16	0.999999999999999	FALSE	FALSE	FALSE	FALSE	0	1.35869405691044e-30	SIGN	-0.847932816640837	NOT_DEG
solea_v4.0_unigene588310	ENSDARG00000020574	260440	atp2a1	-1.25785282034968	1.4295678616991e-07	2.03385517188759e-09	-1.26396329685261	1.21095078508434e-08	2.18374400286779e-10	-1.29618969396872	1.59334985032699e-05	1.73535850722732e-07	-1.25202546309948	5.55111512312578e-16	0.999999999999999	TRUE	TRUE	TRUE	TRUE	4	1.365111947765e-30	SIGN	-1.26750781856762	PREVALENT_DEG
solea_v4.0_unigene325170	ENSDARG00000076833	64273	atp1b1b	-1.94211393309049	2.91280478254111e-07	4.51362661604349e-09	-1.9449138861053	7.74689893295944e-10	1.07454705219957e-11	-1.92530915667692	0.000206376058448981	5.00435757857269e-06	-1.92652358094124	3.33066907387547e-16	1	TRUE	TRUE	TRUE	TRUE	4	1.38219231347325e-30	SIGN	-1.93471513920349	PREVALENT_DEG
solea_v4.0_unigene413613	ENSDARG00000011422	798565	ryr1a	-1.34124614808994	5.27503902049037e-07	8.70801047175664e-09	-1.34269630585014	4.16267491415329e-09	6.78271287403377e-11	-1.33230482660265	6.41304228519628e-05	1.05317681367197e-06	-1.3457396059684	1.11022302462516e-16	1	TRUE	TRUE	TRUE	TRUE	4	1.39278373064545e-30	SIGN	-1.34049672162778	PREVALENT_DEG
solea_v4.0_unigene429224	ENSDARG00000055036	553614	itih3a	-1.11580015916359	4.03046327433672e-07	6.45237249398434e-09	-1.12136892311625	3.49109405262322e-09	5.60880281306148e-11	-1.11940606996319	3.41440019595398e-05	4.70605568284037e-07	-1.10983678668339	3.33066907387547e-16	1	TRUE	TRUE	TRUE	TRUE	4	1.42429721789434e-30	SIGN	-1.1166029847316	PREVALENT_DEG
solea_v4.0_unigene571255	ENSDARG00000053684	321664	aldob	-0.981439289685387	3.78400828622661e-07	6.02545654290233e-09	-0.986959410375938	1.10441567692907e-08	1.97110677878359e-10	-0.981813649992984	3.45769385818989e-05	4.78619595184807e-07	-0.976395197640351	0	1	FALSE	FALSE	FALSE	FALSE	0	1.42783571473017e-30	SIGN	-0.981651886923665	NOT_DEG
solea_v4.0_unigene36838	ENSDARG00000091834	100332647	si:ch211-198m17.1	-1.47160980508193	6.10418918651802e-07	1.02508052427984e-08	-1.47064168951697	1.82302536585529e-09	2.71057686118929e-11	-1.49063151501115	6.53538490253037e-05	1.08145846529533e-06	-1.48373681096037	2.22044604925031e-16	1	TRUE	TRUE	TRUE	TRUE	4	1.43689000692596e-30	SIGN	-1.4791549551426	PREVALENT_DEG
solea_v4.0_unigene539334	ENSDARG00000103826	246095	gpib	-1.86935601851461	5.78101267597671e-07	9.64216346993892e-09	-1.86949253387592	1.2438295302838e-09	1.78201613436622e-11	-1.84452862765214	0.000206375771134216	4.99967638368012e-06	-1.86362078228286	0	1	TRUE	TRUE	TRUE	TRUE	4	1.46488446778491e-30	SIGN	-1.86174949058138	PREVALENT_DEG
solea_v4.0_unigene510084	ENSDARG00000015536	567154	sox6	-6.80790991790437	6.22163993656697e-06	1.43327965693851e-07	-7.56266332298727	4.98510743246958e-11	5.30149133920042e-13	-5.34589036713238	4.47585051845233e-05	6.62942448633172e-07	-5.35040527591074	1.22124532708767e-15	0.999999999999999	TRUE	TRUE	TRUE	TRUE	4	1.505802308926e-30	SIGN	-6.26671722098369	PREVALENT_DEG
solea_v4.0_unigene93899	ENSDARG00000113801	101886260	LOC101886260	-2.72873028383798	1.8732137517991e-07	2.76383679237051e-09	-2.71318790579463	3.73821169060191e-10	4.80146081603513e-12	-2.63307951208635	0.00222941731725015	0.000128779137958283	-2.74512118985591	1.11022302462516e-16	1	TRUE	TRUE	TRUE	TRUE	4	1.53818251418879e-30	SIGN	-2.70502972289372	PREVALENT_DEG
solea_v4.0_unigene571425	NA	NA	NA	1.52261318829846	9.49387527406604e-09	9.79866239725126e-11	1.51583385543146	2.00873133017312e-10	2.42543684304133e-12	1.52242288081814	1.26272759992096e-05	1.27446419105896e-07	1.52707711871518	7.2863937106149e-13	0.999999999999271	TRUE	TRUE	TRUE	TRUE	4	1.55648622358375e-30	SIGN	1.52198676081581	PREVALENT_DEG
solea_v4.0_unigene413987	ENSDARG00000018621	553256	slc6a19a.1	-2.04767510403085	2.84171557693364e-07	4.3872640272269e-09	-2.04308565420075	2.50069543513472e-10	3.09432006286271e-12	-2.03150067228502	0.0002809323825194	7.53312726690698e-06	-2.05861585403977	8.88178419700125e-16	0.999999999999999	TRUE	TRUE	TRUE	TRUE	4	1.57228907088469e-30	SIGN	-2.0452193211391	PREVALENT_DEG
solea_v4.0_unigene71572	ENSDARG00000110263	336568	rpl21	0.967350870023084	9.83003372212499e-08	1.34387328783684e-09	0.96006724851905	3.3180107722972e-08	6.61729068604064e-10	0.946442091673564	2.46768244105637e-05	3.12047003152233e-07	0.972641851540296	2.22044604925031e-16	1	FALSE	FALSE	FALSE	FALSE	0	1.58425358593754e-30	SIGN	0.961625515438998	NOT_DEG
solea_v4.0_unigene94015	ENSDARG00000061338	564633	ddx6	-2.25357770649023	4.27331231546295e-07	6.88379271892731e-09	-2.24611034731351	5.7620859063607e-10	7.72954729697984e-12	-2.2286252630866	0.00066363065387828	2.37567530374765e-05	-2.26280974496235	0	1	TRUE	TRUE	TRUE	TRUE	4	1.60731901075429e-30	SIGN	-2.24778076546317	PREVALENT_DEG
solea_v4.0_unigene429000	NA	NA	NA	1.13189209473733	3.27414889275842e-07	5.16690828574382e-09	1.12283765949508	7.32371144140007e-09	1.25702066708184e-10	1.11213714473314	3.41440019595398e-05	4.70679846822076e-07	1.14019594802316	2.22044604925031e-16	1	TRUE	TRUE	TRUE	TRUE	4	1.61054143000309e-30	SIGN	1.12676571174718	PREVALENT_DEG
solea_v4.0_unigene99224	ENSDARG00000027017	562460	ppp2r5a	-1.79521316135751	5.49025150690037e-07	9.10241561060205e-09	-1.79863019672426	3.16880667813452e-09	5.04132441808481e-11	-1.86354113576399	9.50415069486738e-05	1.75726798358371e-06	-1.78613957839962	1.11022302462516e-16	1	TRUE	TRUE	TRUE	TRUE	4	1.62570818476347e-30	SIGN	-1.81088101806134	PREVALENT_DEG
solea_v4.0_unigene38647	ENSDARG00000111937	563252	cbfa2t3	-3.69302094620618	1.04868399725859e-06	1.90457805284177e-08	-3.65167176779149	7.12214246374933e-11	7.87874572599287e-13	-4.11977096125911	0.00117834884150575	5.22251033278407e-05	-3.56299167017928	2.22044604925031e-16	1	TRUE	TRUE	TRUE	TRUE	4	1.7266103124262e-30	SIGN	-3.75686383635902	PREVALENT_DEG
solea_v4.0_unigene93256	ENSDARG00000018534	494490	slc6a9	-1.70940173728719	5.55240472896942e-07	9.22129142562777e-09	-1.70949557970168	1.30039157235497e-09	1.87232064788522e-11	-1.70867749845201	0.000122606077411594	2.46966966103926e-06	-1.71365037826163	2.22044604925031e-16	1	TRUE	TRUE	TRUE	TRUE	4	1.73635428808107e-30	SIGN	-1.71030629842563	PREVALENT_DEG
solea_v4.0_unigene280679	ENSDARG00000032630	566928	neb	-0.992757014348347	3.24314993915035e-07	5.1087424912487e-09	-0.998309043203733	1.7968863460777e-08	3.35308808093704e-10	-0.99254318112105	3.08536495406181e-05	4.10807274205071e-07	-0.988643112539755	0	1	FALSE	FALSE	FALSE	FALSE	0	1.76232914801873e-30	SIGN	-0.993063087803221	NOT_DEG
solea_v4.0_unigene51312	ENSDARG00000042793	798347	tpp1	-2.65323616812485	1.59873003540341e-07	2.31554672402615e-09	-2.64472160446814	4.67357134892514e-10	6.12278620867623e-12	-2.68412211366433	0.00125761516169179	5.70649064786587e-05	-2.63874547332397	2.22044604925031e-16	1	TRUE	TRUE	TRUE	TRUE	4	1.83900269034979e-30	SIGN	-2.65520633989532	PREVALENT_DEG
solea_v4.0_unigene510179	NA	NA	NA	-3.55635098154088	2.68546882246014e-07	4.09627022870553e-09	-3.51264840053356	5.10091466771153e-11	5.44646331487132e-13	-3.43649056881149	0.00346062735381565	0.000237095498979843	-3.60051313361964	4.44089209850063e-16	1	TRUE	TRUE	TRUE	TRUE	4	1.85489625026086e-30	SIGN	-3.52650077112639	PREVALENT_DEG
solea_v4.0_unigene325212	NA	NA	NA	1.21213514168252	3.11025235360301e-07	4.84619065759265e-09	1.20316392885317	2.68521125283005e-09	4.18774749186873e-11	1.19575288039289	3.28975798922541e-05	4.48339031433468e-07	1.22096781187889	7.7715611723761e-16	0.999999999999999	TRUE	TRUE	TRUE	TRUE	4	1.88037480704777e-30	SIGN	1.20800494070187	PREVALENT_DEG
solea_v4.0_unigene28139	ENSDARG00000109295	NA	NA	-1.18071455805965	7.25784436649481e-07	1.25295796427913e-08	-1.18409284916	4.88496692227318e-09	8.07104502325743e-11	-1.1710104581323	5.51361148157253e-05	8.72456626638751e-07	-1.18025559026919	0	1	TRUE	TRUE	TRUE	TRUE	4	1.91007960989397e-30	SIGN	-1.17901836390528	PREVALENT_DEG
solea_v4.0_unigene588444	ENSDARG00000100406	100003906	zgc:112265	-1.32084445096239	5.13673890003098e-07	8.47238254452849e-09	-1.32463841986279	3.06526816851616e-09	4.85475414155993e-11	-1.34121557043757	4.35137692588383e-05	6.36441912236531e-07	-1.32012863288816	3.33066907387547e-16	1	TRUE	TRUE	TRUE	TRUE	4	2.00466017073726e-30	SIGN	-1.32670676853773	PREVALENT_DEG
solea_v4.0_unigene283047	NA	NA	NA	-2.24664511208106	2.7833543946683e-07	4.27335445494918e-09	-2.24654924984299	3.96505916179738e-10	5.10978713899874e-12	-2.22584944856434	0.000466949453592917	1.47777240545172e-05	-2.22544572997579	4.44089209850063e-16	1	TRUE	TRUE	TRUE	TRUE	4	2.01019727116911e-30	SIGN	-2.23612238511605	PREVALENT_DEG
solea_v4.0_unigene413541	ENSDARG00000074131	563459	kif5ba	-1.71956113815001	6.91096032975515e-07	1.18519206202535e-08	-1.72239186426797	2.18326797021702e-09	3.32401521382189e-11	-1.70751013202038	0.000137370241842618	2.87477212500661e-06	-1.70829620904515	0	1	TRUE	TRUE	TRUE	TRUE	4	2.02087749349813e-30	SIGN	-1.71443983587088	PREVALENT_DEG
solea_v4.0_unigene429392	ENSDARG00000040295	30314	apoeb	-0.914949987428167	1.29932761605914e-07	1.83003889585795e-09	-0.92093918318203	7.29986609981882e-08	1.57968819346595e-09	-0.922511819404172	2.2434231377482e-05	2.75039045797949e-07	-0.912049902556019	0	1	FALSE	FALSE	FALSE	FALSE	0	2.07263564006496e-30	SIGN	-0.917612723142597	NOT_DEG
solea_v4.0_unigene47031	NA	NA	NA	-1.25042313813039	5.36548437111194e-07	8.86496605194552e-09	-1.25500664277663	2.57469966352559e-09	3.98097610775744e-11	-1.24033907198819	5.30538718641576e-05	8.31188418468227e-07	-1.24657371987382	3.33066907387547e-16	1	TRUE	TRUE	TRUE	TRUE	4	2.13906188628722e-30	SIGN	-1.24808564319226	PREVALENT_DEG
solea_v4.0_unigene45307	NA	NA	NA	0.861491834695143	2.16573585503545e-09	1.88021488241517e-11	0.85519781883121	2.10312361228701e-07	5.09381167998466e-09	0.847049346894691	8.14116507259343e-06	7.10268721050804e-08	0.867269419171798	6.66133814775094e-15	0.999999999999993	FALSE	FALSE	FALSE	FALSE	0	2.16354919039835e-30	SIGN	0.857752104898211	NOT_DEG
solea_v4.0_unigene571331	ENSDARG00000057498	553472	habp2	-1.33758439314867	1.04765804602898e-06	1.90122126446212e-08	-1.34227883626904	3.25772457208975e-09	5.19207400295994e-11	-1.33559835044643	6.7224315896718e-05	1.11836084637438e-06	-1.33134688081253	0	1	TRUE	TRUE	TRUE	TRUE	4	2.22855108933899e-30	SIGN	-1.33670211516917	PREVALENT_DEG
solea_v4.0_unigene19452	ENSDARG00000005191	387530	ahcy	-1.02976853936267	4.5214385942756e-07	7.32861333422386e-09	-1.03519480748779	1.64251855407371e-08	3.03693129473912e-10	-1.03814575966945	3.13816665195437e-05	4.191797560702e-07	-1.02639587646188	0	1	TRUE	TRUE	TRUE	TRUE	4	2.26241483750836e-30	SIGN	-1.03237624574545	PREVALENT_DEG
solea_v4.0_unigene71444	ENSDARG00000037746	57934	actb1	-1.02431270265497	2.38889983476917e-07	3.60303362203596e-09	-1.0304525676883	5.2075539096389e-08	1.08830957853832e-09	-1.04877392282624	1.87508754538864e-05	2.13041679545353e-07	-1.02041494519701	0	1	TRUE	TRUE	TRUE	TRUE	4	2.26437349709025e-30	SIGN	-1.03098853459163	PREVALENT_DEG
solea_v4.0_unigene4753	ENSDARG00000002587	553166	dpysl3	-1.65067768546045	8.04994042073544e-07	1.41575233065579e-08	-1.65239940255422	3.16880667813452e-09	5.0399406477789e-11	-1.68103799395177	9.16752090552902e-05	1.67803741271302e-06	-1.6492194296544	1.11022302462516e-16	1	TRUE	TRUE	TRUE	TRUE	4	2.2698370942119e-30	SIGN	-1.65833362790521	PREVALENT_DEG
solea_v4.0_unigene513516	ENSDARG00000097339	795135	slc9a1b	-2.35809774619086	2.14806464447891e-07	3.21836109560834e-09	-2.35115549513119	5.64981717802974e-10	7.54672791214841e-12	-2.39369436818255	0.000645667447906072	2.29280608532535e-05	-2.36197833711546	3.33066907387547e-16	1	TRUE	TRUE	TRUE	TRUE	4	2.28129668478227e-30	SIGN	-2.36623148665502	PREVALENT_DEG
solea_v4.0_unigene28297	ENSDARG00000040445	791754	si:ch211-219a4.3	-1.05389662538823	2.63288626050389e-07	4.00480361515318e-09	-1.06126319401376	7.68190485519084e-08	1.67440732787632e-09	-1.09968548504685	1.17374412656243e-05	1.15955505460992e-07	-1.04605999109498	0	1	TRUE	TRUE	TRUE	TRUE	4	2.30295674135437e-30	SIGN	-1.06522632388595	PREVALENT_DEG
solea_v4.0_unigene2874	ENSDARG00000096359	101885652	eppk1	-1.03286056993376	3.86430638416288e-07	6.17535418920937e-09	-1.03847455333106	2.97014805021611e-08	5.86425136789262e-10	-1.06187484902152	2.10032429736951e-05	2.49312700248539e-07	-1.02700649810794	0	1	TRUE	TRUE	TRUE	TRUE	4	2.33721951304883e-30	SIGN	-1.04005411759857	PREVALENT_DEG
solea_v4.0_unigene429038	NA	NA	NA	1.45241394426319	4.97902080326438e-07	8.1696597829693e-09	1.44111066384555	7.06341139251558e-09	1.20932272943081e-10	1.40298787282346	6.88253348965882e-05	1.15309018046476e-06	1.46179503062579	0	1	TRUE	TRUE	TRUE	TRUE	4	2.34641262511781e-30	SIGN	1.4395768778895	PREVALENT_DEG
solea_v4.0_unigene5849	ENSDARG00000060705	564592	nsd1b	-1.51211389279477	8.64273524926571e-07	1.52900074761059e-08	-1.51845189465473	4.06846750140872e-09	6.60021100616286e-11	-1.52916784248399	7.2821127678856e-05	1.24884268400616e-06	-1.49514962099908	0	1	TRUE	TRUE	TRUE	TRUE	4	2.47700939995657e-30	SIGN	-1.51372081273314	PREVALENT_DEG
solea_v4.0_unigene183963	ENSDARG00000006316	335539	rpl23a	1.07242256094793	1.87707329755683e-07	2.77220724221486e-09	1.06391770184976	9.77077081307113e-09	1.72299188797528e-10	1.04600701934386	2.83429644624923e-05	3.71721607251709e-07	1.08042569320034	5.55111512312578e-16	0.999999999999999	TRUE	TRUE	TRUE	TRUE	4	2.51288150012549e-30	SIGN	1.06569324383547	PREVALENT_DEG
solea_v4.0_unigene37207	ENSDARG00000026829	336381	cotl1	-1.63666365544682	5.55688363454864e-07	9.23665153373399e-09	-1.63779881019425	2.28601255350231e-09	3.49021988481636e-11	-1.63324255971266	0.000103129214578671	1.95238063751604e-06	-1.63484099882493	2.22044604925031e-16	1	TRUE	TRUE	TRUE	TRUE	4	2.53243368273989e-30	SIGN	-1.63563650604466	PREVALENT_DEG
solea_v4.0_unigene11062	ENSDARG00000117188	494042	slc43a2b	-1.86149860026151	0.00150399589460998	0.000101676534117042	-1.8644065967179	1.30899157483007e-11	1.23158812708537e-13	-2.01385639188567	3.37922144051463e-06	1.9991687543673e-08	-1.85733465210468	4.44089209850063e-16	1	TRUE	TRUE	TRUE	TRUE	4	2.57054734472206e-30	SIGN	-1.89927406024244	PREVALENT_DEG
solea_v4.0_unigene562885	ENSDARG00000036041	325881	f2	-2.00819279396933	0.00239733845796145	0.000183487913850645	-2.01336322167893	1.13696419654749e-11	1.05190420761721e-13	-2.22024290879	9.8203605715113e-06	9.15566489959569e-08	-2.00332070516773	0	1	TRUE	TRUE	TRUE	TRUE	4	2.58508177144286e-30	SIGN	-2.0612799074015	PREVALENT_DEG
solea_v4.0_unigene414020	ENSDARG00000095275	NA	NA	-1.89443990186046	3.52105750867371e-07	5.58666962301682e-09	-1.89735533715087	1.65113652741535e-09	2.4173422102634e-11	-1.93862078435204	0.000153869595512493	3.31218408541747e-06	-1.87837623698022	3.33066907387547e-16	1	TRUE	TRUE	TRUE	TRUE	4	2.59154592135838e-30	SIGN	-1.9021980650859	PREVALENT_DEG
solea_v4.0_unigene6440	ENSDARG00000098304	554108	taok1b	-1.65833657039009	6.41282869725107e-07	1.08272504542619e-08	-1.66419486396826	2.82257027436193e-09	4.42610951388226e-11	-1.71148285405435	7.5680191504805e-05	1.31621476928583e-06	-1.63980315821801	2.22044604925031e-16	1	TRUE	TRUE	TRUE	TRUE	4	2.64363132355871e-30	SIGN	-1.66845436165768	PREVALENT_DEG
solea_v4.0_unigene584055	ENSDARG00000035458	494489	atp2a1l	-1.77233182481734	0.000617764088266668	3.35706891782024e-05	-1.7792522809498	2.44010095060204e-11	2.40712473315934e-13	-1.88329102095235	5.32391820419284e-07	1.88354414945638e-09	-1.76749988055534	3.99680288865056e-15	0.999999999999996	TRUE	TRUE	TRUE	TRUE	4	2.78226859580006e-30	SIGN	-1.80059375181871	PREVALENT_DEG
solea_v4.0_unigene440876	ENSDARG00000068478	352928	gpx4a	-1.16778818864324	7.93079557552497e-07	1.38496102241234e-08	-1.17247017526535	6.62789058760972e-09	1.12719870431351e-10	-1.16150259573581	5.50787560047872e-05	8.69978640207906e-07	-1.16382245022851	0	1	TRUE	TRUE	TRUE	TRUE	4	2.78789832162976e-30	SIGN	-1.16639585246822	PREVALENT_DEG
solea_v4.0_unigene4990	ENSDARG00000042508	553247	ubr3	-1.61959352653685	6.7048434915255e-07	1.14113756815934e-08	-1.61791085178232	2.38673981511078e-09	3.66442205176813e-11	-1.66700565193589	9.35629792865089e-05	1.71926042510563e-06	-1.63340516390807	2.22044604925031e-16	1	TRUE	TRUE	TRUE	TRUE	4	2.87993041512522e-30	SIGN	-1.63447879854078	PREVALENT_DEG
solea_v4.0_unigene7819	NA	NA	NA	-1.42452605862198	7.89443443698298e-07	1.37636045452902e-08	-1.4310595606022	2.14638471852737e-08	4.08788559039825e-10	-1.55197410334264	1.82336464020087e-05	2.0457091521795e-07	-1.41308441615791	1.11022302462516e-16	1	TRUE	TRUE	TRUE	TRUE	4	2.96790392351593e-30	SIGN	-1.45516103468118	PREVALENT_DEG
[truncated: 69,009 more rows]
