# Supplementary material for: An improved de novo assembling and polishing of Solea senegalensis transcriptome shed light on retinoic acid signalling in larvae
Source: Sci Rep. 2020 Nov 26;10:20654. doi: 10.1038/s41598-020-77201-z (PMC7691524; doi:10.1038/s41598-020-77201-z)
Supplement: Supplementary file 3 — Supplementary file 5. [file 41598_2020_77201_MOESM3_ESM.zip › CTRL_vs_TTNPB_24/Normalized_counts_DESeq2_ttnpb_24h.tsv]

	ctrl_24h_1	ctrl_24h_2	ctrl_24h_3	trt_TTNPB_24h_1	trt_TTNPB_24h_2	trt_TTNPB_24h_3
solea_v4.0_unigene739	225.154216895294	247.392838380286	218.965720948139	180.717028690286	218.004614646009	206.665267702548
solea_v4.0_unigene736	118.329223477819	96.8058932792424	138.678289933822	110.001669637565	123.219999582527	135.554637955435
solea_v4.0_unigene737	233.371524081253	209.746102105025	198.89386319456	235.717863509068	257.814152972672	224.442925139326
solea_v4.0_unigene734	165.989605156384	132.65992782711	156.925433346166	201.669727668869	172.507999415538	184.443195906575
solea_v4.0_unigene735	36.1561516182224	23.3051224561139	38.3190011659244	44.5244853294906	41.7052306279322	42.2219364123485
solea_v4.0_unigene63308	23.008460120687	25.0978241835073	29.1954294597519	31.4290484678757	17.0612307114268	15.555450257181
solea_v4.0_unigene229418	39.4430744926062	30.4759293656874	31.0201438009864	52.3817474464596	36.0181537241233	64.4440082083213
solea_v4.0_unigene229417	29.5823058694547	46.6102449122278	32.8448581422209	10.4763494892919	24.6439999165054	26.6664861551675
solea_v4.0_unigene229414	57.5211503017174	68.1226656409483	32.8448581422209	41.9053979571677	47.3923075317412	26.6664861551675
solea_v4.0_unigene96857	19.7215372463031	28.683227638294	29.1954294597519	15.7145242339379	22.7483076152358	13.3332430775837
solea_v4.0_unigene96851	60.8080731761012	93.2204898244556	60.2155732607383	83.8107959143353	87.2018458584037	77.7772512859051
solea_v4.0_unigene591473	131.476914975354	120.111015735356	124.080575203946	138.811630733118	134.594153390145	126.665809237045
solea_v4.0_unigene540041	121.616146352202	132.65992782711	104.008717450366	68.0962716803975	109.95015347364	102.221530261475
solea_v4.0_unigene79926	29.5823058694547	23.3051224561139	20.0718577535794	20.9526989785838	17.0612307114268	22.2220717959729
solea_v4.0_unigene738	147.911529347273	141.623436464077	135.028861251353	133.573455988472	151.655384101572	213.33188924134
solea_v4.0_unigene65913	4491.58010784553	4327.58196992761	4556.31171006253	8467.50947472019	7594.1433588862	6088.84767209657
solea_v4.0_unigene65912	100.251147668707	116.525612280569	116.781717839008	183.336116062609	145.968307197763	126.665809237045
solea_v4.0_unigene65914	414.152282172365	453.553537030524	483.549300427141	484.531163879751	551.646459669467	288.886933347647
solea_v4.0_unigene65917	32.8692287438385	34.0613328204742	43.7931441896278	28.8099610955528	20.8526153139661	28.8886933347647
solea_v4.0_unigene65919	136.40729928693	147.001541646257	120.431146521477	170.240679200994	142.176922595224	106.66594462067
solea_v4.0_unigene65918	944.990326385357	864.082232603608	919.656027982185	1144.54118170514	987.655688961486	1091.10372518227
solea_v4.0_unigene16152	26.2953829950708	28.683227638294	20.0718577535794	39.2863105848447	20.8526153139661	26.6664861551675
solea_v4.0_unigene536960	36.1561516182224	37.6467362752609	20.0718577535794	10.4763494892919	24.6439999165054	19.9998646163756
solea_v4.0_unigene536967	62.4515346132932	55.5737535491947	76.6380023318487	57.6199221911055	51.1836921342805	66.6662153879186
solea_v4.0_unigene20727	116.685762040627	105.769401916209	104.008717450366	191.193378179577	128.907076486336	148.887881033018
solea_v4.0_unigene49038	4.93038431157578	12.5489120917536	16.4224290711104	31.4290484678757	22.7483076152358	35.5553148735566
solea_v4.0_unigene96004	88.746917608364	120.111015735356	113.132289156539	196.431552924223	161.13384560792	199.998646163756
solea_v4.0_unigene96007	21.364998683495	21.5124207287205	12.7730003886415	39.2863105848447	20.8526153139661	22.2220717959729
solea_v4.0_unigene670980	26.2953829950708	26.8905259109007	20.0718577535794	26.1908737232298	39.8095383266626	28.8886933347647
solea_v4.0_unigene53095	41.0865359297981	43.024841457441	38.3190011659244	23.5717863509068	30.3310768203143	22.2220717959729
solea_v4.0_unigene53096	116.685762040627	125.489120917536	102.184003109132	149.28798022241	163.02953790919	144.443466673824
solea_v4.0_unigene56174	37.7996130554143	30.4759293656874	51.0920015545658	2.61908737232298	20.8526153139661	8.88882871838915
solea_v4.0_unigene56179	308.970750192082	270.6979608364	324.79915273974	288.099610955528	280.562460587908	279.998104629258
solea_v4.0_unigene56178	77.2426875480205	82.4642794600953	113.132289156539	138.811630733118	111.845845774909	164.443331290199
solea_v4.0_unigene688183	29.5823058694547	19.7197190013271	25.5460007772829	41.9053979571677	36.0181537241233	35.5553148735566
solea_v4.0_unigene229411	36.1561516182224	44.8175431848344	49.2672872133313	62.8580969357515	43.6009229292019	42.2219364123485
solea_v4.0_unigene283325	31.2257673066466	12.5489120917536	20.0718577535794	60.2390095634285	53.0793844355501	31.110900514362
solea_v4.0_unigene283324	92.0338404827478	86.0496829148821	87.5862883792557	128.335281243826	98.5759996660216	88.8882871838915
solea_v4.0_unigene687224	8.21730718595963	1.79270172739338	14.5977147298759	26.1908737232298	7.58276920507859	22.2220717959729
solea_v4.0_unigene285883	65.738457487677	64.5372621861616	76.6380023318487	47.1435727018136	70.1406151469769	73.3328369267105
solea_v4.0_unigene461172	29.5823058694547	30.4759293656874	21.8965720948139	34.0481358401987	26.5396922177751	31.110900514362
solea_v4.0_unigene461173	67.3819189248689	89.6350863696688	67.5144306256763	107.382582265242	79.6190766533252	93.3327015430861
solea_v4.0_unigene225646	54.2342274273335	51.9883500944079	47.4425728720968	49.7626600741366	51.1836921342805	42.2219364123485
solea_v4.0_unigene225647	49.3038431157578	55.5737535491947	34.6695724834554	41.9053979571677	60.6621536406287	42.2219364123485
solea_v4.0_unigene459704	19.7215372463031	21.5124207287205	20.0718577535794	47.1435727018136	30.3310768203143	42.2219364123485
solea_v4.0_unigene326186	32.8692287438385	32.2686310930808	32.8448581422209	41.9053979571677	30.3310768203143	31.110900514362
solea_v4.0_unigene459705	184.067680965496	215.124207287205	213.491577924436	254.051475115329	193.360614729504	233.331753857715
solea_v4.0_unigene465019	36.1561516182224	32.2686310930808	32.8448581422209	57.6199221911055	56.8707690380894	35.5553148735566
solea_v4.0_unigene11458	52.5907659901416	73.5007708231284	78.4627166730832	57.6199221911055	87.2018458584037	62.2218010287241
solea_v4.0_unigene11457	203.789218211799	152.379646828437	224.439863971843	222.622426647453	235.065845357436	188.887610265769
solea_v4.0_unigene11456	197.215372463031	175.684769284551	197.069148853325	225.241514019776	223.691691549818	228.887339498521
solea_v4.0_unigene11453	46.0169202413739	37.6467362752609	58.3908589195038	39.2863105848447	37.9138460253929	71.1106297471132
solea_v4.0_unigene11452	47.6603816785658	43.024841457441	43.7931441896278	52.3817474464596	34.1224614228536	46.6663507715431
solea_v4.0_unigene11450	62.4515346132932	55.5737535491947	45.6178585308623	55.0008348187826	73.9319997495162	59.9995938491268
solea_v4.0_unigene19682	300.753443006122	242.014733198106	315.675581033567	578.818309283378	407.573844772974	444.441435919458
solea_v4.0_unigene19680	139.694222161314	191.819084831091	175.172576758511	309.052309934112	282.458152889177	339.997698478385
solea_v4.0_unigene326481	172.563450905152	145.208839918864	162.39957636987	130.954368616149	130.802768787606	126.665809237045
solea_v4.0_unigene19686	59.1646117389093	48.4029466396212	69.3391449669108	60.2390095634285	56.8707690380894	73.3328369267105
solea_v4.0_unigene19684	11.5042300603435	19.7197190013271	7.29885736493797	31.4290484678757	22.7483076152358	24.4442789755702
solea_v4.0_unigene19685	29.5823058694547	23.3051224561139	12.7730003886415	34.0481358401987	26.5396922177751	22.2220717959729
solea_v4.0_unigene501432	23.008460120687	19.7197190013271	16.4224290711104	23.5717863509068	28.4353845190447	33.3331076939593
solea_v4.0_unigene19689	402.648052112022	446.382730120951	359.468725223195	447.863940667229	413.260921676783	393.33067078872
solea_v4.0_unigene501433	37.7996130554143	44.8175431848344	43.7931441896278	34.0481358401987	41.7052306279322	66.6662153879186
solea_v4.0_unigene415355	92.0338404827478	91.4277880970622	127.730003886415	70.7153590527204	47.3923075317412	77.7772512859051
solea_v4.0_unigene326183	92.0338404827478	109.354805370996	105.833431791601	81.1917085420123	62.5578459418983	82.2216656450997
solea_v4.0_unigene32099	36.1561516182224	17.9270172739338	36.4942868246899	15.7145242339379	18.9569230126965	37.7775220531539
solea_v4.0_unigene429777	44.373458804182	50.1956483670145	43.7931441896278	28.8099610955528	28.4353845190447	46.6663507715431
solea_v4.0_unigene37969	50.9473045529497	43.024841457441	25.5460007772829	28.8099610955528	15.1655384101572	24.4442789755702
solea_v4.0_unigene51253	8.21730718595963	12.5489120917536	12.7730003886415	28.8099610955528	45.4966152304715	33.3331076939593
solea_v4.0_unigene51258	24.6519215578789	16.1343155465404	14.5977147298759	0	22.7483076152358	28.8886933347647
solea_v4.0_unigene326181	113.398839166243	127.28182264493	113.132289156539	83.8107959143353	72.0363074482466	68.8884225675159
solea_v4.0_unigene107309	31.2257673066466	35.8540345478675	34.6695724834554	41.9053979571677	83.4104612558645	48.8885579511403
solea_v4.0_unigene326180	55.8776888645255	86.0496829148821	63.8650019432073	75.9535337973664	72.0363074482466	86.6660800042942
solea_v4.0_unigene324224	138.050760724122	130.867226099717	149.626575981228	104.763494892919	109.95015347364	119.999187698254
solea_v4.0_unigene324221	134.763837849738	100.391296734029	133.204146910118	120.478019126857	104.263076569831	75.5550441063078
solea_v4.0_unigene324222	165.989605156384	121.90371746275	151.451290322463	78.5726211696894	96.680307364752	108.888151800267
solea_v4.0_unigene324223	294.179597257355	302.966591929481	326.623867080974	445.244853294906	350.703075734885	495.552201050195
solea_v4.0_unigene324229	82.1730718595963	53.7810518218013	71.1638593081452	99.5253201482732	81.5147689545948	71.1106297471132
solea_v4.0_unigene14971	23.008460120687	16.1343155465404	23.7212864360484	10.4763494892919	22.7483076152358	19.9998646163756
solea_v4.0_unigene14978	11.5042300603435	30.4759293656874	20.0718577535794	7.85726211696894	34.1224614228536	31.110900514362
solea_v4.0_unigene584366	39.4430744926062	21.5124207287205	34.6695724834554	39.2863105848447	36.0181537241233	39.9997292327512
solea_v4.0_unigene104454	70.6688417992528	46.6102449122278	51.0920015545658	52.3817474464596	51.1836921342805	55.5551794899322
solea_v4.0_unigene691178	54.2342274273335	75.2934725505218	74.8132879906142	18.3336116062609	36.0181537241233	53.3329723103349
solea_v4.0_unigene233827	13.1476914975354	8.96350863696688	12.7730003886415	34.0481358401987	28.4353845190447	19.9998646163756
solea_v4.0_unigene38179	128.18999210097	198.989891740665	124.080575203946	86.4298832866583	60.6621536406287	48.8885579511403
solea_v4.0_unigene38175	41.0865359297981	17.9270172739338	38.3190011659244	44.5244853294906	58.766461339359	46.6663507715431
solea_v4.0_unigene38174	82.1730718595963	82.4642794600953	67.5144306256763	157.145242339379	123.219999582527	84.4438728246969
solea_v4.0_unigene38177	59.1646117389093	69.9153673683417	82.1121453555522	52.3817474464596	96.680307364752	102.221530261475
solea_v4.0_unigene38171	32.8692287438385	39.4394380026543	18.2471434123449	7.85726211696894	7.58276920507859	15.555450257181
solea_v4.0_unigene594954	156.128836533233	155.965050283224	167.873719393573	165.002504456348	140.281230293954	131.11022359624
solea_v4.0_unigene594950	47.6603816785658	46.6102449122278	31.0201438009864	26.1908737232298	9.47846150634823	0
solea_v4.0_unigene594959	64.0949960504851	78.8788760053086	74.8132879906142	91.6680580313043	81.5147689545948	86.6660800042942
solea_v4.0_unigene594958	41.0865359297981	59.1591570039814	63.8650019432073	70.7153590527204	54.9750767368198	68.8884225675159
solea_v4.0_unigene102471	69.0253803620609	53.7810518218013	40.1437155071589	15.7145242339379	20.8526153139661	22.2220717959729
solea_v4.0_unigene15479	70.6688417992528	55.5737535491947	62.0402876019728	68.0962716803975	53.0793844355501	68.8884225675159
solea_v4.0_unigene15478	92.0338404827478	86.0496829148821	100.359288767897	102.144407520596	94.7846150634823	95.5549087226834
solea_v4.0_unigene22086	235.014985518445	317.308205748628	262.758865137767	371.910406869863	324.16338351711	297.775762066037
solea_v4.0_unigene186990	18.0780758091112	17.9270172739338	18.2471434123449	34.0481358401987	24.6439999165054	22.2220717959729
solea_v4.0_unigene186991	39.4430744926062	35.8540345478675	36.4942868246899	41.9053979571677	37.9138460253929	53.3329723103349
solea_v4.0_unigene186994	52.5907659901416	62.7445604587682	62.0402876019728	47.1435727018136	47.3923075317412	75.5550441063078
solea_v4.0_unigene186995	72.3123032364447	71.7080690957351	98.5345744266627	89.0489706589813	75.8276920507859	88.8882871838915
solea_v4.0_unigene22085	62.4515346132932	89.6350863696688	69.3391449669108	91.6680580313043	79.6190766533252	68.8884225675159
solea_v4.0_unigene574662	19.7215372463031	8.96350863696688	12.7730003886415	13.0954368616149	22.7483076152358	33.3331076939593
solea_v4.0_unigene22082	1508.69759934219	1712.03014966067	1788.2200544098	1333.1154725124	1319.40184168367	906.660529275694
solea_v4.0_unigene458078	55.8776888645255	51.9883500944079	43.7931441896278	73.3344464250434	98.5759996660216	68.8884225675159
solea_v4.0_unigene61059	55.8776888645255	53.7810518218013	51.0920015545658	68.0962716803975	58.766461339359	57.7773866695295
solea_v4.0_unigene61055	376.352669116951	428.455712847017	381.365297318009	222.622426647453	197.151999332043	324.442248221204
solea_v4.0_unigene37257	50.9473045529497	41.2321397300477	29.1954294597519	44.5244853294906	20.8526153139661	24.4442789755702
solea_v4.0_unigene37253	228.441139769678	195.404488285878	169.698433734808	110.001669637565	106.1587688711	104.443737441073
solea_v4.0_unigene61053	100.251147668707	107.562103643603	93.0604314029592	86.4298832866583	77.7233843520555	99.999323081878
solea_v4.0_unigene236834	59.1646117389093	37.6467362752609	62.0402876019728	55.0008348187826	51.1836921342805	73.3328369267105
solea_v4.0_unigene33121	87.103456171172	69.9153673683417	80.2874310143177	57.6199221911055	58.766461339359	66.6662153879186
solea_v4.0_unigene4516	50.9473045529497	66.3299639135549	52.9167158958003	60.2390095634285	58.766461339359	57.7773866695295
solea_v4.0_unigene571453	121.616146352202	138.03803300929	114.957003497773	81.1917085420123	43.6009229292019	2.22220717959729
solea_v4.0_unigene571452	52.5907659901416	78.8788760053086	76.6380023318487	47.1435727018136	37.9138460253929	4.44441435919458
solea_v4.0_unigene430651	21.364998683495	25.0978241835073	23.7212864360484	23.5717863509068	26.5396922177751	31.110900514362
solea_v4.0_unigene32331	83.8165332967882	62.7445604587682	87.5862883792557	70.7153590527204	111.845845774909	79.9994584655024
solea_v4.0_unigene32330	19.7215372463031	12.5489120917536	20.0718577535794	23.5717863509068	22.7483076152358	22.2220717959729
solea_v4.0_unigene430658	60.8080731761012	73.5007708231284	65.6897162844418	57.6199221911055	56.8707690380894	51.1107651307376
solea_v4.0_unigene32339	75.5992261108286	84.2569811874887	69.3391449669108	57.6199221911055	58.766461339359	77.7772512859051
solea_v4.0_unigene32338	159.415759407617	143.41613819147	136.853575592587	133.573455988472	130.802768787606	131.11022359624
solea_v4.0_unigene325904	239.945369830021	276.07606601858	266.408293820236	183.336116062609	149.759691800302	264.442654372077
solea_v4.0_unigene227190	21.364998683495	16.1343155465404	29.1954294597519	52.3817474464596	34.1224614228536	48.8885579511403
solea_v4.0_unigene228643	98.6076862315155	93.2204898244556	78.4627166730832	167.621591828671	125.115691883797	91.1104943634888
solea_v4.0_unigene228642	136.40729928693	93.2204898244556	85.7615740380212	104.763494892919	125.115691883797	102.221530261475
solea_v4.0_unigene62770	32.8692287438385	41.2321397300477	34.6695724834554	13.0954368616149	3.79138460253929	15.555450257181
solea_v4.0_unigene62772	195.571911025839	170.306664102371	162.39957636987	233.098776136745	235.065845357436	222.220717959729
solea_v4.0_unigene588409	29.5823058694547	23.3051224561139	38.3190011659244	44.5244853294906	32.226769121584	33.3331076939593
solea_v4.0_unigene588401	157.772297970425	103.976700188816	131.379432568884	96.9062327759502	96.680307364752	131.11022359624
solea_v4.0_unigene588402	55.8776888645255	55.5737535491947	43.7931441896278	36.6672232125217	45.4966152304715	26.6664861551675
solea_v4.0_unigene588403	149.554990784465	342.406029932135	319.325009716036	23.5717863509068	37.9138460253929	4.44441435919458
solea_v4.0_unigene588406	177.493835216728	188.233681376305	178.82200544098	238.336950881391	193.360614729504	206.665267702548
solea_v4.0_unigene588407	192.284988151455	231.258522833746	147.801861639994	246.19421299836	225.587383851088	168.887745649394
solea_v4.0_unigene458964	129.833453538162	112.940208825783	164.224290711104	191.193378179577	132.698461088875	215.554096420937
solea_v4.0_unigene458963	31.2257673066466	21.5124207287205	32.8448581422209	47.1435727018136	45.4966152304715	28.8886933347647
solea_v4.0_unigene458962	27.9388444322627	19.7197190013271	34.6695724834554	34.0481358401987	26.5396922177751	33.3331076939593
solea_v4.0_unigene325909	77.2426875480205	62.7445604587682	76.6380023318487	62.8580969357515	64.453538243168	62.2218010287241
solea_v4.0_unigene13040	119.972684915011	168.513962374977	127.730003886415	130.954368616149	83.4104612558645	104.443737441073
solea_v4.0_unigene13047	67.3819189248689	46.6102449122278	85.7615740380212	47.1435727018136	51.1836921342805	48.8885579511403
solea_v4.0_unigene99875	113.398839166243	96.8058932792424	104.008717450366	89.0489706589813	87.2018458584037	113.332566159462
solea_v4.0_unigene99876	24.6519215578789	17.9270172739338	27.3707151185174	34.0481358401987	24.6439999165054	19.9998646163756
solea_v4.0_unigene31015	170.91998946796	181.062874466731	162.39957636987	154.526154967056	115.637230377448	171.109952828991
solea_v4.0_unigene31017	190.641526714263	143.41613819147	169.698433734808	183.336116062609	236.961537658706	153.332295392213
solea_v4.0_unigene31011	46.0169202413739	55.5737535491947	58.3908589195038	41.9053979571677	36.0181537241233	55.5551794899322
solea_v4.0_unigene31010	55.8776888645255	37.6467362752609	41.9684298483934	44.5244853294906	39.8095383266626	53.3329723103349
solea_v4.0_unigene328678	69.0253803620609	66.3299639135549	91.2357170617247	94.2871454036272	62.5578459418983	51.1107651307376
solea_v4.0_unigene9593	37.7996130554143	37.6467362752609	21.8965720948139	5.23817474464596	30.3310768203143	46.6663507715431
solea_v4.0_unigene51721	39.4430744926062	44.8175431848344	36.4942868246899	49.7626600741366	53.0793844355501	59.9995938491268
solea_v4.0_unigene51727	11.5042300603435	16.1343155465404	9.12357170617247	23.5717863509068	30.3310768203143	44.4441435919458
solea_v4.0_unigene51726	59.1646117389093	48.4029466396212	49.2672872133313	60.2390095634285	64.453538243168	97.7771159022807
solea_v4.0_unigene429147	32.8692287438385	26.8905259109007	34.6695724834554	44.5244853294906	30.3310768203143	15.555450257181
solea_v4.0_unigene429146	156.128836533233	136.245331281897	125.90528954518	272.38508672159	172.507999415538	84.4438728246969
solea_v4.0_unigene429142	31.2257673066466	48.4029466396212	34.6695724834554	44.5244853294906	39.8095383266626	28.8886933347647
solea_v4.0_unigene429141	563.70727295683	561.115640674127	578.434446171334	835.48887177103	925.097843019588	788.883548757037
solea_v4.0_unigene54268	116.685762040627	141.623436464077	127.730003886415	104.763494892919	130.802768787606	162.221124110602
solea_v4.0_unigene463269	14.7911529347273	5.37810518218013	18.2471434123449	26.1908737232298	30.3310768203143	33.3331076939593
solea_v4.0_unigene463262	26.2953829950708	7.17080690957351	41.9684298483934	10.4763494892919	15.1655384101572	13.3332430775837
solea_v4.0_unigene465010	9.86076862315155	17.9270172739338	18.2471434123449	41.9053979571677	32.226769121584	35.5553148735566
solea_v4.0_unigene3992	272.81459857386	277.868767745973	248.161150407891	322.147746795726	265.396922177751	239.998375396507
solea_v4.0_unigene3990	46.0169202413739	35.8540345478675	45.6178585308623	104.763494892919	90.993230460943	119.999187698254
solea_v4.0_unigene3996	42.7299973669901	23.3051224561139	43.7931441896278	75.9535337973664	56.8707690380894	53.3329723103349
solea_v4.0_unigene3994	124.903069226586	95.013191551849	113.132289156539	112.620757009888	111.845845774909	111.110358979864
solea_v4.0_unigene415896	37.7996130554143	21.5124207287205	32.8448581422209	31.4290484678757	13.2698461088875	13.3332430775837
solea_v4.0_unigene75755	24.6519215578789	25.0978241835073	23.7212864360484	41.9053979571677	39.8095383266626	53.3329723103349
solea_v4.0_unigene690149	285.962290071395	297.588486747301	297.428437621222	298.57596044482	276.771075985368	215.554096420937
solea_v4.0_unigene690140	13.1476914975354	1.79270172739338	23.7212864360484	20.9526989785838	34.1224614228536	42.2219364123485
solea_v4.0_unigene690143	128.18999210097	147.001541646257	104.008717450366	49.7626600741366	70.1406151469769	66.6662153879186
solea_v4.0_unigene690142	31.2257673066466	26.8905259109007	47.4425728720968	15.7145242339379	24.6439999165054	31.110900514362
solea_v4.0_unigene460189	13.1476914975354	7.17080690957351	14.5977147298759	18.3336116062609	45.4966152304715	48.8885579511403
solea_v4.0_unigene460185	34.5126901810304	25.0978241835073	41.9684298483934	7.85726211696894	17.0612307114268	13.3332430775837
solea_v4.0_unigene93056	299.10998156893	320.893609203414	308.376723668629	230.479688764422	208.526153139661	335.55328411919
solea_v4.0_unigene17327	37.7996130554143	32.2686310930808	34.6695724834554	36.6672232125217	28.4353845190447	42.2219364123485
solea_v4.0_unigene17326	24.6519215578789	35.8540345478675	36.4942868246899	57.6199221911055	41.7052306279322	62.2218010287241
solea_v4.0_unigene17325	47.6603816785658	69.9153673683417	60.2155732607383	26.1908737232298	32.226769121584	37.7775220531539
solea_v4.0_unigene17324	62.4515346132932	57.3664552765881	58.3908589195038	18.3336116062609	32.226769121584	17.7776574367783
solea_v4.0_unigene17323	208.719602523375	224.087715924172	268.233008161471	316.90957205108	236.961537658706	273.331483090466
solea_v4.0_unigene17322	26.2953829950708	53.7810518218013	47.4425728720968	31.4290484678757	45.4966152304715	39.9997292327512
solea_v4.0_unigene17321	57.5211503017174	62.7445604587682	63.8650019432073	47.1435727018136	66.3492305444376	42.2219364123485
solea_v4.0_unigene591847	24.6519215578789	30.4759293656874	9.12357170617247	20.9526989785838	20.8526153139661	22.2220717959729
solea_v4.0_unigene464444	32.8692287438385	17.9270172739338	32.8448581422209	49.7626600741366	45.4966152304715	48.8885579511403
solea_v4.0_unigene65577	75.5992261108286	100.391296734029	85.7615740380212	91.6680580313043	70.1406151469769	79.9994584655024
solea_v4.0_unigene42254	88.746917608364	73.5007708231284	93.0604314029592	89.0489706589813	83.4104612558645	77.7772512859051
solea_v4.0_unigene573032	18.0780758091112	10.7562103643603	21.8965720948139	28.8099610955528	24.6439999165054	24.4442789755702
solea_v4.0_unigene32689	39.4430744926062	37.6467362752609	32.8448581422209	7.85726211696894	22.7483076152358	19.9998646163756
solea_v4.0_unigene32688	77.2426875480205	68.1226656409483	116.781717839008	49.7626600741366	66.3492305444376	35.5553148735566
solea_v4.0_unigene32685	50.9473045529497	21.5124207287205	45.6178585308623	26.1908737232298	24.6439999165054	39.9997292327512
solea_v4.0_unigene32684	151.198452221657	150.586945101044	125.90528954518	172.859766573317	178.195076319347	182.220988726978
solea_v4.0_unigene32687	111.755377729051	109.354805370996	78.4627166730832	107.382582265242	113.741538076179	95.5549087226834
solea_v4.0_unigene32681	18.0780758091112	23.3051224561139	16.4224290711104	47.1435727018136	34.1224614228536	24.4442789755702
solea_v4.0_unigene32683	32.8692287438385	30.4759293656874	31.0201438009864	15.7145242339379	26.5396922177751	42.2219364123485
solea_v4.0_unigene184242	96.9642247943236	75.2934725505218	87.5862883792557	141.430718105441	159.23815330665	133.332430775837
solea_v4.0_unigene184243	21.364998683495	35.8540345478675	25.5460007772829	15.7145242339379	18.9569230126965	24.4442789755702
solea_v4.0_unigene184240	203.789218211799	206.160698650238	244.511721725422	172.859766573317	193.360614729504	148.887881033018
solea_v4.0_unigene184241	110.111916291859	107.562103643603	89.4110027204902	138.811630733118	113.741538076179	99.999323081878
solea_v4.0_unigene184245	24.6519215578789	25.0978241835073	27.3707151185174	23.5717863509068	30.3310768203143	24.4442789755702
solea_v4.0_unigene57873	70.6688417992528	82.4642794600953	72.9885736493797	44.5244853294906	28.4353845190447	37.7775220531539
solea_v4.0_unigene563920	24.6519215578789	23.3051224561139	23.7212864360484	20.9526989785838	39.8095383266626	48.8885579511403
solea_v4.0_unigene671420	23.008460120687	25.0978241835073	16.4224290711104	28.8099610955528	41.7052306279322	17.7776574367783
solea_v4.0_unigene671426	82.1730718595963	111.147507098389	72.9885736493797	34.0481358401987	51.1836921342805	48.8885579511403
solea_v4.0_unigene72884	2341.93254799849	2798.40739646106	2541.82707733965	1859.55203434931	1865.36122444933	1806.6544370126
solea_v4.0_unigene73307	36.1561516182224	26.8905259109007	27.3707151185174	20.9526989785838	36.0181537241233	31.110900514362
solea_v4.0_unigene334779	18.0780758091112	17.9270172739338	18.2471434123449	26.1908737232298	18.9569230126965	22.2220717959729
solea_v4.0_unigene334775	42.7299973669901	71.7080690957351	25.5460007772829	10.4763494892919	3.79138460253929	22.2220717959729
solea_v4.0_unigene334774	29.5823058694547	59.1591570039814	45.6178585308623	10.4763494892919	1.89569230126965	22.2220717959729
solea_v4.0_unigene334773	27.9388444322627	30.4759293656874	27.3707151185174	55.0008348187826	41.7052306279322	26.6664861551675
solea_v4.0_unigene187926	23.008460120687	44.8175431848344	41.9684298483934	2.61908737232298	3.79138460253929	6.66662153879186
solea_v4.0_unigene38421	124.903069226586	82.4642794600953	89.4110027204902	141.430718105441	106.1587688711	126.665809237045
solea_v4.0_unigene42478	50.9473045529497	37.6467362752609	47.4425728720968	52.3817474464596	54.9750767368198	62.2218010287241
solea_v4.0_unigene31568	131.476914975354	127.28182264493	94.8851457441937	180.717028690286	244.544306863784	144.443466673824
solea_v4.0_unigene31565	151.198452221657	164.928558920191	125.90528954518	196.431552924223	183.882153223156	182.220988726978
solea_v4.0_unigene31564	67.3819189248689	60.9518587313748	94.8851457441937	65.4771843080745	66.3492305444376	75.5550441063078
solea_v4.0_unigene31567	83.8165332967882	98.5985950066357	83.9368596967867	86.4298832866583	85.3061535571341	77.7772512859051
solea_v4.0_unigene31566	70.6688417992528	57.3664552765881	65.6897162844418	57.6199221911055	72.0363074482466	51.1107651307376
solea_v4.0_unigene31561	124.903069226586	107.562103643603	102.184003109132	199.050640296546	161.13384560792	191.109817445367
solea_v4.0_unigene31560	208.719602523375	163.135857192797	189.770291488387	212.146077158161	202.839076235852	168.887745649394
solea_v4.0_unigene31563	57.5211503017174	51.9883500944079	45.6178585308623	83.8107959143353	98.5759996660216	73.3328369267105
solea_v4.0_unigene31562	50.9473045529497	37.6467362752609	69.3391449669108	41.9053979571677	22.7483076152358	51.1107651307376
solea_v4.0_unigene225240	50.9473045529497	57.3664552765881	41.9684298483934	31.4290484678757	24.6439999165054	24.4442789755702
solea_v4.0_unigene225246	41.0865359297981	57.3664552765881	36.4942868246899	18.3336116062609	13.2698461088875	31.110900514362
solea_v4.0_unigene60282	60.8080731761012	80.671577732702	80.2874310143177	102.144407520596	108.05446117237	117.776980518656
solea_v4.0_unigene548279	88.746917608364	118.318314007963	82.1121453555522	81.1917085420123	89.0975381596734	79.9994584655024
solea_v4.0_unigene4197	24.6519215578789	30.4759293656874	40.1437155071589	5.23817474464596	7.58276920507859	2.22220717959729
solea_v4.0_unigene4196	46.0169202413739	39.4394380026543	31.0201438009864	31.4290484678757	41.7052306279322	35.5553148735566
solea_v4.0_unigene4195	47.6603816785658	34.0613328204742	49.2672872133313	52.3817474464596	22.7483076152358	22.2220717959729
solea_v4.0_unigene4193	111.755377729051	116.525612280569	96.7098600854282	110.001669637565	132.698461088875	115.554773339059
solea_v4.0_unigene4192	88.746917608364	69.9153673683417	85.7615740380212	68.0962716803975	79.6190766533252	88.8882871838915
solea_v4.0_unigene4191	73.9557646736366	69.9153673683417	80.2874310143177	146.668892850087	102.367384268561	59.9995938491268
solea_v4.0_unigene4190	54.2342274273335	69.9153673683417	49.2672872133313	18.3336116062609	45.4966152304715	35.5553148735566
solea_v4.0_unigene4199	9.86076862315155	10.7562103643603	18.2471434123449	34.0481358401987	18.9569230126965	31.110900514362
solea_v4.0_unigene4198	9.86076862315155	12.5489120917536	20.0718577535794	49.7626600741366	18.9569230126965	28.8886933347647
solea_v4.0_unigene183462	44.373458804182	55.5737535491947	45.6178585308623	28.8099610955528	37.9138460253929	35.5553148735566
solea_v4.0_unigene96005	9.86076862315155	10.7562103643603	10.948286047407	18.3336116062609	26.5396922177751	28.8886933347647
solea_v4.0_unigene27794	52.5907659901416	82.4642794600953	83.9368596967867	102.144407520596	104.263076569831	95.5549087226834
solea_v4.0_unigene226128	47.6603816785658	78.8788760053086	43.7931441896278	2.61908737232298	5.68707690380894	13.3332430775837
solea_v4.0_unigene226129	46.0169202413739	69.9153673683417	65.6897162844418	13.0954368616149	15.1655384101572	8.88882871838915
solea_v4.0_unigene226122	39.4430744926062	59.1591570039814	62.0402876019728	36.6672232125217	28.4353845190447	59.9995938491268
solea_v4.0_unigene226123	54.2342274273335	46.6102449122278	36.4942868246899	39.2863105848447	45.4966152304715	51.1107651307376
solea_v4.0_unigene226126	24.6519215578789	32.2686310930808	31.0201438009864	47.1435727018136	41.7052306279322	26.6664861551675
solea_v4.0_unigene226125	54.2342274273335	80.671577732702	60.2155732607383	62.8580969357515	56.8707690380894	108.888151800267
solea_v4.0_unigene17088	16.4346143719193	30.4759293656874	23.7212864360484	2.61908737232298	11.3741538076179	11.1110358979864
solea_v4.0_unigene459915	67.3819189248689	78.8788760053086	69.3391449669108	47.1435727018136	37.9138460253929	48.8885579511403
solea_v4.0_unigene459913	41.0865359297981	68.1226656409483	71.1638593081452	41.9053979571677	64.453538243168	59.9995938491268
solea_v4.0_unigene459912	70.6688417992528	51.9883500944079	69.3391449669108	31.4290484678757	64.453538243168	35.5553148735566
solea_v4.0_unigene17085	251.449599890365	277.868767745973	262.758865137767	227.860601392099	308.997845106952	366.664184633553
solea_v4.0_unigene50181	129.833453538162	173.892067557158	131.379432568884	133.573455988472	121.324307281257	108.888151800267
solea_v4.0_unigene2734	308.970750192082	335.235223022561	386.839440341713	311.671397306434	272.979691382829	317.775626682412
solea_v4.0_unigene16440	32.8692287438385	28.683227638294	29.1954294597519	41.9053979571677	39.8095383266626	19.9998646163756
solea_v4.0_unigene52336	133.120376412546	157.757752010617	149.626575981228	162.383417084025	132.698461088875	128.888016416643
solea_v4.0_unigene502736	24.6519215578789	35.8540345478675	23.7212864360484	18.3336116062609	28.4353845190447	51.1107651307376
solea_v4.0_unigene52334	338.553056061537	308.344697111661	257.284722114064	385.005843731478	519.419690547883	424.441571303082
solea_v4.0_unigene52332	49.3038431157578	32.2686310930808	65.6897162844418	49.7626600741366	79.6190766533252	66.6662153879186
solea_v4.0_unigene52330	24.6519215578789	43.024841457441	31.0201438009864	57.6199221911055	51.1836921342805	44.4441435919458
solea_v4.0_unigene7656	146.268067910081	125.489120917536	107.658146132835	47.1435727018136	62.5578459418983	82.2216656450997
solea_v4.0_unigene7650	26.2953829950708	26.8905259109007	18.2471434123449	20.9526989785838	37.9138460253929	26.6664861551675
solea_v4.0_unigene7653	26.2953829950708	32.2686310930808	31.0201438009864	36.6672232125217	32.226769121584	37.7775220531539
solea_v4.0_unigene7659	103.538070543091	130.867226099717	118.606432180242	99.5253201482732	92.8889227622127	117.776980518656
solea_v4.0_unigene562961	49.3038431157578	44.8175431848344	52.9167158958003	47.1435727018136	51.1836921342805	57.7773866695295
solea_v4.0_unigene56170	105.181531980283	111.147507098389	82.1121453555522	86.4298832866583	87.2018458584037	91.1104943634888
solea_v4.0_unigene56173	93.6773019199398	95.013191551849	89.4110027204902	104.763494892919	79.6190766533252	88.8882871838915
solea_v4.0_unigene56177	108.468454854667	147.001541646257	111.307574815304	146.668892850087	147.863999499032	151.110088212616
solea_v4.0_unigene76768	36.1561516182224	25.0978241835073	29.1954294597519	20.9526989785838	13.2698461088875	22.2220717959729
solea_v4.0_unigene76769	29.5823058694547	19.7197190013271	34.6695724834554	44.5244853294906	53.0793844355501	44.4441435919458
solea_v4.0_unigene76762	23.008460120687	10.7562103643603	14.5977147298759	28.8099610955528	22.7483076152358	24.4442789755702
solea_v4.0_unigene76761	42.7299973669901	32.2686310930808	41.9684298483934	26.1908737232298	64.453538243168	42.2219364123485
solea_v4.0_unigene76767	50.9473045529497	39.4394380026543	27.3707151185174	94.2871454036272	53.0793844355501	62.2218010287241
solea_v4.0_unigene457769	170.91998946796	213.331505559812	197.069148853325	185.955203434931	223.691691549818	217.776303600534
solea_v4.0_unigene592588	55.8776888645255	55.5737535491947	56.5661445782693	31.4290484678757	47.3923075317412	68.8884225675159
solea_v4.0_unigene57994	34.5126901810304	37.6467362752609	32.8448581422209	39.2863105848447	58.766461339359	86.6660800042942
solea_v4.0_unigene47043	52.5907659901416	48.4029466396212	32.8448581422209	36.6672232125217	56.8707690380894	48.8885579511403
solea_v4.0_unigene47042	57.5211503017174	73.5007708231284	78.4627166730832	120.478019126857	108.05446117237	95.5549087226834
solea_v4.0_unigene47041	29.5823058694547	26.8905259109007	29.1954294597519	44.5244853294906	26.5396922177751	28.8886933347647
solea_v4.0_unigene47040	34.5126901810304	46.6102449122278	36.4942868246899	44.5244853294906	64.453538243168	35.5553148735566
solea_v4.0_unigene47047	37.7996130554143	51.9883500944079	40.1437155071589	28.8099610955528	37.9138460253929	48.8885579511403
solea_v4.0_unigene47046	96.9642247943236	155.965050283224	127.730003886415	99.5253201482732	89.0975381596734	111.110358979864
solea_v4.0_unigene47045	44.373458804182	39.4394380026543	36.4942868246899	23.5717863509068	20.8526153139661	24.4442789755702
solea_v4.0_unigene75449	60.8080731761012	46.6102449122278	36.4942868246899	65.4771843080745	73.9319997495162	68.8884225675159
solea_v4.0_unigene75443	47.6603816785658	69.9153673683417	54.7414302370348	52.3817474464596	94.7846150634823	73.3328369267105
solea_v4.0_unigene186789	289.249212945779	256.356347017253	262.758865137767	591.913746144993	515.628305945344	522.218687205363
solea_v4.0_unigene693593	1959.00603313277	2448.83055961935	2133.09106490312	1576.69059813843	1425.56061055477	1375.54624417072
solea_v4.0_unigene693592	50.9473045529497	48.4029466396212	54.7414302370348	52.3817474464596	43.6009229292019	22.2220717959729
solea_v4.0_unigene693590	131.476914975354	102.183998461422	124.080575203946	120.478019126857	142.176922595224	104.443737441073
solea_v4.0_unigene3524	49.3038431157578	32.2686310930808	60.2155732607383	26.1908737232298	7.58276920507859	15.555450257181
solea_v4.0_unigene33452	121.616146352202	148.79424337365	156.925433346166	130.954368616149	142.176922595224	113.332566159462
solea_v4.0_unigene33451	49.3038431157578	69.9153673683417	43.7931441896278	20.9526989785838	9.47846150634823	26.6664861551675
solea_v4.0_unigene33454	83.8165332967882	102.183998461422	122.255860862711	178.097941317963	145.968307197763	193.332024624964
solea_v4.0_unigene33458	101.894609105899	93.2204898244556	96.7098600854282	112.620757009888	81.5147689545948	77.7772512859051
solea_v4.0_unigene185018	32.8692287438385	32.2686310930808	25.5460007772829	26.1908737232298	49.2879998330108	48.8885579511403
solea_v4.0_unigene185017	77.2426875480205	66.3299639135549	83.9368596967867	89.0489706589813	64.453538243168	53.3329723103349
solea_v4.0_unigene185011	21.364998683495	21.5124207287205	38.3190011659244	36.6672232125217	22.7483076152358	31.110900514362
solea_v4.0_unigene185012	55.8776888645255	73.5007708231284	58.3908589195038	36.6672232125217	64.453538243168	39.9997292327512
solea_v4.0_unigene564851	62.4515346132932	39.4394380026543	47.4425728720968	112.620757009888	100.471691967291	88.8882871838915
solea_v4.0_unigene195683	24.6519215578789	30.4759293656874	27.3707151185174	31.4290484678757	13.2698461088875	22.2220717959729
solea_v4.0_unigene429047	105.181531980283	105.769401916209	83.9368596967867	91.6680580313043	98.5759996660216	115.554773339059
solea_v4.0_unigene546785	4.93038431157578	1.79270172739338	1.82471434123449	62.8580969357515	60.6621536406287	73.3328369267105
solea_v4.0_unigene546784	115.042300603435	95.013191551849	83.9368596967867	94.2871454036272	92.8889227622127	97.7771159022807
solea_v4.0_unigene546787	3.28692287438385	5.37810518218013	0	78.5726211696894	43.6009229292019	66.6662153879186
solea_v4.0_unigene546786	9.86076862315155	3.58540345478675	3.64942868246899	73.3344464250434	64.453538243168	77.7772512859051
solea_v4.0_unigene546780	213.64998683495	216.916909014599	237.212864360484	259.289649859975	293.832306696795	228.887339498521
solea_v4.0_unigene546782	1599.08797838774	1826.76306021385	1667.78890788833	1830.74207325376	1929.8147626925	1477.7677744322
solea_v4.0_unigene333369	11.5042300603435	16.1343155465404	21.8965720948139	44.5244853294906	37.9138460253929	26.6664861551675
solea_v4.0_unigene281005	131.476914975354	168.513962374977	151.451290322463	157.145242339379	149.759691800302	153.332295392213
solea_v4.0_unigene281002	47.6603816785658	28.683227638294	40.1437155071589	55.0008348187826	49.2879998330108	26.6664861551675
solea_v4.0_unigene281000	46.0169202413739	35.8540345478675	31.0201438009864	57.6199221911055	49.2879998330108	31.110900514362
solea_v4.0_unigene281001	41.0865359297981	23.3051224561139	34.6695724834554	47.1435727018136	39.8095383266626	22.2220717959729
solea_v4.0_unigene188534	128.18999210097	118.318314007963	109.48286047407	120.478019126857	155.446768704111	148.887881033018
solea_v4.0_unigene188535	100.251147668707	147.001541646257	155.100719004932	162.383417084025	138.385537992684	137.776845135032
solea_v4.0_unigene188530	31.2257673066466	32.2686310930808	36.4942868246899	26.1908737232298	20.8526153139661	39.9997292327512
solea_v4.0_unigene19422	92.0338404827478	95.013191551849	80.2874310143177	47.1435727018136	54.9750767368198	77.7772512859051
solea_v4.0_unigene19426	251.449599890365	197.197190013271	208.017434900732	235.717863509068	248.335691466324	228.887339498521
solea_v4.0_unigene19427	36.1561516182224	59.1591570039814	38.3190011659244	34.0481358401987	36.0181537241233	31.110900514362
solea_v4.0_unigene502246	52.5907659901416	37.6467362752609	40.1437155071589	146.668892850087	89.0975381596734	68.8884225675159
solea_v4.0_unigene336252	64.0949960504851	53.7810518218013	69.3391449669108	70.7153590527204	60.6621536406287	77.7772512859051
solea_v4.0_unigene336251	64.0949960504851	48.4029466396212	74.8132879906142	39.2863105848447	56.8707690380894	35.5553148735566
solea_v4.0_unigene224014	26.2953829950708	34.0613328204742	18.2471434123449	20.9526989785838	13.2698461088875	17.7776574367783
solea_v4.0_unigene224015	39.4430744926062	26.8905259109007	21.8965720948139	20.9526989785838	28.4353845190447	33.3331076939593
solea_v4.0_unigene224019	18.0780758091112	23.3051224561139	27.3707151185174	20.9526989785838	24.6439999165054	11.1110358979864
solea_v4.0_unigene11454	83.8165332967882	69.9153673683417	49.2672872133313	112.620757009888	102.367384268561	84.4438728246969
solea_v4.0_unigene231312	29.5823058694547	46.6102449122278	29.1954294597519	28.8099610955528	39.8095383266626	35.5553148735566
solea_v4.0_unigene19681	65.738457487677	48.4029466396212	40.1437155071589	73.3344464250434	90.993230460943	77.7772512859051
solea_v4.0_unigene326486	77.2426875480205	96.8058932792424	67.5144306256763	89.0489706589813	85.3061535571341	68.8884225675159
solea_v4.0_unigene19687	46.0169202413739	44.8175431848344	51.0920015545658	91.6680580313043	81.5147689545948	79.9994584655024
solea_v4.0_unigene30391	39.4430744926062	37.6467362752609	25.5460007772829	31.4290484678757	47.3923075317412	48.8885579511403
solea_v4.0_unigene30390	110.111916291859	68.1226656409483	94.8851457441937	86.4298832866583	68.2449228457073	111.110358979864
solea_v4.0_unigene30393	37.7996130554143	46.6102449122278	36.4942868246899	26.1908737232298	18.9569230126965	17.7776574367783
solea_v4.0_unigene30392	90.3903790455559	60.9518587313748	63.8650019432073	62.8580969357515	100.471691967291	102.221530261475
solea_v4.0_unigene30395	101.894609105899	123.696419190143	87.5862883792557	157.145242339379	125.115691883797	124.443602057448
solea_v4.0_unigene30394	629.445730444507	622.067499405502	589.382732218741	864.298832866583	695.71907456596	737.7727836263
solea_v4.0_unigene30397	165.989605156384	186.440979648911	155.100719004932	96.9062327759502	98.5759996660216	142.221259494226
solea_v4.0_unigene30396	95.3207633571317	116.525612280569	100.359288767897	136.192543360795	79.6190766533252	133.332430775837
solea_v4.0_unigene30399	116.685762040627	103.976700188816	91.2357170617247	55.0008348187826	53.0793844355501	64.4440082083213
solea_v4.0_unigene30398	139.694222161314	100.391296734029	102.184003109132	199.050640296546	183.882153223156	142.221259494226
solea_v4.0_unigene19688	73.9557646736366	57.3664552765881	83.9368596967867	110.001669637565	104.263076569831	95.5549087226834
solea_v4.0_unigene326489	65.738457487677	60.9518587313748	54.7414302370348	52.3817474464596	54.9750767368198	57.7773866695295
solea_v4.0_unigene15329	336.909594624345	313.722802293841	273.707151185174	345.719533146633	329.850460420919	355.553148735566
solea_v4.0_unigene15328	59.1646117389093	71.7080690957351	67.5144306256763	57.6199221911055	51.1836921342805	79.9994584655024
solea_v4.0_unigene15325	54.2342274273335	78.8788760053086	52.9167158958003	44.5244853294906	32.226769121584	28.8886933347647
solea_v4.0_unigene15324	60.8080731761012	41.2321397300477	49.2672872133313	60.2390095634285	39.8095383266626	26.6664861551675
solea_v4.0_unigene15327	119.972684915011	120.111015735356	87.5862883792557	133.573455988472	123.219999582527	155.55450257181
solea_v4.0_unigene15326	126.546530663778	105.769401916209	166.049005052339	75.9535337973664	113.741538076179	88.8882871838915
solea_v4.0_unigene15321	101.894609105899	68.1226656409483	98.5345744266627	39.2863105848447	56.8707690380894	46.6663507715431
solea_v4.0_unigene15320	36.1561516182224	60.9518587313748	51.0920015545658	52.3817474464596	24.6439999165054	73.3328369267105
solea_v4.0_unigene15323	57.5211503017174	39.4394380026543	71.1638593081452	57.6199221911055	45.4966152304715	19.9998646163756
solea_v4.0_unigene15322	26.2953829950708	19.7197190013271	27.3707151185174	23.5717863509068	32.226769121584	28.8886933347647
solea_v4.0_unigene27799	106.824993417475	120.111015735356	91.2357170617247	130.954368616149	109.95015347364	111.110358979864
solea_v4.0_unigene7089	32.8692287438385	21.5124207287205	31.0201438009864	28.8099610955528	26.5396922177751	35.5553148735566
solea_v4.0_unigene6683	26.2953829950708	35.8540345478675	27.3707151185174	57.6199221911055	45.4966152304715	51.1107651307376
solea_v4.0_unigene535926	37.7996130554143	62.7445604587682	47.4425728720968	28.8099610955528	11.3741538076179	35.5553148735566
solea_v4.0_unigene292104	16.4346143719193	5.37810518218013	7.29885736493797	34.0481358401987	18.9569230126965	24.4442789755702
solea_v4.0_unigene43644	21.364998683495	26.8905259109007	27.3707151185174	5.23817474464596	5.68707690380894	11.1110358979864
solea_v4.0_unigene228488	27.9388444322627	48.4029466396212	41.9684298483934	20.9526989785838	11.3741538076179	33.3331076939593
solea_v4.0_unigene183892	37.7996130554143	26.8905259109007	29.1954294597519	39.2863105848447	62.5578459418983	51.1107651307376
solea_v4.0_unigene95956	34.5126901810304	41.2321397300477	27.3707151185174	26.1908737232298	13.2698461088875	39.9997292327512
solea_v4.0_unigene29850	26.2953829950708	46.6102449122278	49.2672872133313	26.1908737232298	32.226769121584	19.9998646163756
solea_v4.0_unigene551649	11.5042300603435	25.0978241835073	21.8965720948139	18.3336116062609	22.7483076152358	22.2220717959729
solea_v4.0_unigene186980	46.0169202413739	28.683227638294	32.8448581422209	70.7153590527204	47.3923075317412	44.4441435919458
solea_v4.0_unigene100736	44.373458804182	26.8905259109007	31.0201438009864	44.5244853294906	26.5396922177751	28.8886933347647
solea_v4.0_unigene49735	83.8165332967882	69.9153673683417	91.2357170617247	104.763494892919	100.471691967291	82.2216656450997
solea_v4.0_unigene183346	19.7215372463031	25.0978241835073	20.0718577535794	34.0481358401987	26.5396922177751	26.6664861551675
solea_v4.0_unigene183344	36.1561516182224	14.341613819147	10.948286047407	10.4763494892919	22.7483076152358	39.9997292327512
solea_v4.0_unigene183345	23.008460120687	19.7197190013271	34.6695724834554	10.4763494892919	32.226769121584	31.110900514362
solea_v4.0_unigene183342	19.7215372463031	23.3051224561139	27.3707151185174	31.4290484678757	47.3923075317412	17.7776574367783
solea_v4.0_unigene183341	60.8080731761012	78.8788760053086	54.7414302370348	68.0962716803975	47.3923075317412	51.1107651307376
solea_v4.0_unigene280604	448.664972353396	484.029466396212	434.282013213809	332.624096285018	257.814152972672	244.442789755702
solea_v4.0_unigene108529	26.2953829950708	8.96350863696688	21.8965720948139	23.5717863509068	41.7052306279322	42.2219364123485
solea_v4.0_unigene108528	67.3819189248689	73.5007708231284	85.7615740380212	52.3817474464596	53.0793844355501	82.2216656450997
solea_v4.0_unigene46211	98.6076862315155	105.769401916209	83.9368596967867	110.001669637565	96.680307364752	75.5550441063078
solea_v4.0_unigene46210	236.658446955637	276.07606601858	281.006008550112	165.002504456348	151.655384101572	182.220988726978
solea_v4.0_unigene46213	67.3819189248689	55.5737535491947	78.4627166730832	120.478019126857	83.4104612558645	77.7772512859051
solea_v4.0_unigene46212	23.008460120687	32.2686310930808	21.8965720948139	2.61908737232298	32.226769121584	15.555450257181
solea_v4.0_unigene46214	254.736522764748	225.880417651565	239.037578701719	246.19421299836	261.605537575211	233.331753857715
solea_v4.0_unigene46216	47.6603816785658	62.7445604587682	52.9167158958003	44.5244853294906	51.1836921342805	53.3329723103349
solea_v4.0_unigene46219	151.198452221657	132.65992782711	133.204146910118	130.954368616149	134.594153390145	162.221124110602
solea_v4.0_unigene188046	60.8080731761012	62.7445604587682	76.6380023318487	39.2863105848447	53.0793844355501	42.2219364123485
solea_v4.0_unigene188041	83.8165332967882	69.9153673683417	80.2874310143177	96.9062327759502	85.3061535571341	55.5551794899322
solea_v4.0_unigene457214	134.763837849738	125.489120917536	136.853575592587	154.526154967056	164.925230210459	217.776303600534
solea_v4.0_unigene457215	47.6603816785658	59.1591570039814	40.1437155071589	68.0962716803975	54.9750767368198	57.7773866695295
solea_v4.0_unigene457212	106.824993417475	111.147507098389	129.554718227649	167.621591828671	145.968307197763	177.776574367783
solea_v4.0_unigene457213	46.0169202413739	50.1956483670145	31.0201438009864	23.5717863509068	32.226769121584	31.110900514362
solea_v4.0_unigene442606	39.4430744926062	35.8540345478675	25.5460007772829	36.6672232125217	45.4966152304715	44.4441435919458
solea_v4.0_unigene572788	60.8080731761012	43.024841457441	16.4224290711104	89.0489706589813	81.5147689545948	48.8885579511403
solea_v4.0_unigene572789	39.4430744926062	32.2686310930808	32.8448581422209	44.5244853294906	45.4966152304715	44.4441435919458
solea_v4.0_unigene14974	78.8861489852124	62.7445604587682	67.5144306256763	60.2390095634285	58.766461339359	64.4440082083213
solea_v4.0_unigene512735	34.5126901810304	53.7810518218013	60.2155732607383	65.4771843080745	92.8889227622127	68.8884225675159
solea_v4.0_unigene590682	14.7911529347273	12.5489120917536	3.64942868246899	36.6672232125217	34.1224614228536	33.3331076939593
solea_v4.0_unigene14970	27.9388444322627	17.9270172739338	10.948286047407	7.85726211696894	22.7483076152358	24.4442789755702
solea_v4.0_unigene94731	19.7215372463031	23.3051224561139	23.7212864360484	26.1908737232298	37.9138460253929	15.555450257181
solea_v4.0_unigene94733	75.5992261108286	73.5007708231284	62.0402876019728	52.3817474464596	58.766461339359	55.5551794899322
solea_v4.0_unigene94732	59.1646117389093	75.2934725505218	60.2155732607383	83.8107959143353	79.6190766533252	44.4441435919458
solea_v4.0_unigene231489	52.5907659901416	53.7810518218013	43.7931441896278	68.0962716803975	58.766461339359	55.5551794899322
solea_v4.0_unigene231485	44.373458804182	55.5737535491947	41.9684298483934	10.4763494892919	13.2698461088875	17.7776574367783
solea_v4.0_unigene231484	21.364998683495	32.2686310930808	29.1954294597519	13.0954368616149	20.8526153139661	31.110900514362
solea_v4.0_unigene283131	69.0253803620609	91.4277880970622	98.5345744266627	41.9053979571677	41.7052306279322	42.2219364123485
solea_v4.0_unigene283135	18.0780758091112	26.8905259109007	18.2471434123449	44.5244853294906	28.4353845190447	48.8885579511403
solea_v4.0_unigene414403	95.3207633571317	69.9153673683417	65.6897162844418	78.5726211696894	62.5578459418983	77.7772512859051
solea_v4.0_unigene330372	57.5211503017174	69.9153673683417	65.6897162844418	41.9053979571677	28.4353845190447	28.8886933347647
solea_v4.0_unigene95985	73.9557646736366	59.1591570039814	60.2155732607383	57.6199221911055	45.4966152304715	26.6664861551675
solea_v4.0_unigene20730	78.8861489852124	77.0861742779152	74.8132879906142	123.09710649918	75.8276920507859	75.5550441063078
solea_v4.0_unigene95984	185.711142402688	188.233681376305	193.419720170856	18.3336116062609	18.9569230126965	4.44441435919458
solea_v4.0_unigene60837	85.4599947339801	82.4642794600953	85.7615740380212	78.5726211696894	70.1406151469769	59.9995938491268
solea_v4.0_unigene60836	29.5823058694547	44.8175431848344	34.6695724834554	75.9535337973664	51.1836921342805	37.7775220531539
solea_v4.0_unigene60832	69.0253803620609	107.562103643603	107.658146132835	39.2863105848447	58.766461339359	53.3329723103349
solea_v4.0_unigene20129	152.841913658849	136.245331281897	142.32771861629	104.763494892919	109.95015347364	122.221394877851
solea_v4.0_unigene20128	149.554990784465	154.17234855583	122.255860862711	136.192543360795	111.845845774909	93.3327015430861
solea_v4.0_unigene20123	83.8165332967882	77.0861742779152	65.6897162844418	49.7626600741366	68.2449228457073	39.9997292327512
solea_v4.0_unigene20127	184.067680965496	170.306664102371	131.379432568884	264.527824604621	178.195076319347	168.887745649394
solea_v4.0_unigene20126	65.738457487677	66.3299639135549	40.1437155071589	47.1435727018136	37.9138460253929	68.8884225675159
solea_v4.0_unigene20124	228.441139769678	276.07606601858	288.30486591505	57.6199221911055	56.8707690380894	57.7773866695295
solea_v4.0_unigene20634	36.1561516182224	21.5124207287205	41.9684298483934	41.9053979571677	47.3923075317412	26.6664861551675
solea_v4.0_unigene335428	69.0253803620609	59.1591570039814	63.8650019432073	55.0008348187826	47.3923075317412	44.4441435919458
solea_v4.0_unigene20638	27.9388444322627	19.7197190013271	12.7730003886415	23.5717863509068	28.4353845190447	24.4442789755702
solea_v4.0_unigene575845	31.2257673066466	32.2686310930808	45.6178585308623	41.9053979571677	64.453538243168	28.8886933347647
solea_v4.0_unigene283902	18.0780758091112	21.5124207287205	10.948286047407	31.4290484678757	30.3310768203143	33.3331076939593
solea_v4.0_unigene283909	75.5992261108286	84.2569811874887	80.2874310143177	128.335281243826	96.680307364752	124.443602057448
solea_v4.0_unigene5518	31.2257673066466	35.8540345478675	36.4942868246899	47.1435727018136	13.2698461088875	8.88882871838915
solea_v4.0_unigene440888	124.903069226586	139.830734736683	129.554718227649	340.481358401987	221.795999248549	211.109682061742
solea_v4.0_unigene229010	29.5823058694547	17.9270172739338	32.8448581422209	13.0954368616149	22.7483076152358	22.2220717959729
solea_v4.0_unigene182766	36.1561516182224	41.2321397300477	34.6695724834554	23.5717863509068	45.4966152304715	33.3331076939593
solea_v4.0_unigene182765	60.8080731761012	48.4029466396212	54.7414302370348	75.9535337973664	43.6009229292019	64.4440082083213
solea_v4.0_unigene182769	18.0780758091112	12.5489120917536	14.5977147298759	60.2390095634285	26.5396922177751	22.2220717959729
solea_v4.0_unigene182768	62.4515346132932	57.3664552765881	56.5661445782693	99.5253201482732	68.2449228457073	68.8884225675159
solea_v4.0_unigene414585	106.824993417475	118.318314007963	96.7098600854282	104.763494892919	102.367384268561	102.221530261475
solea_v4.0_unigene36402	41.0865359297981	43.024841457441	47.4425728720968	34.0481358401987	53.0793844355501	48.8885579511403
solea_v4.0_unigene36400	46.0169202413739	43.024841457441	49.2672872133313	34.0481358401987	34.1224614228536	26.6664861551675
solea_v4.0_unigene36407	62.4515346132932	68.1226656409483	45.6178585308623	65.4771843080745	90.993230460943	82.2216656450997
solea_v4.0_unigene36404	50.9473045529497	57.3664552765881	51.0920015545658	73.3344464250434	83.4104612558645	75.5550441063078
solea_v4.0_unigene190410	23.008460120687	30.4759293656874	10.948286047407	15.7145242339379	20.8526153139661	26.6664861551675
solea_v4.0_unigene534999	49.3038431157578	59.1591570039814	47.4425728720968	34.0481358401987	53.0793844355501	51.1107651307376
solea_v4.0_unigene534996	23.008460120687	5.37810518218013	16.4224290711104	20.9526989785838	26.5396922177751	31.110900514362
solea_v4.0_unigene534990	164.346143719193	213.331505559812	239.037578701719	112.620757009888	149.759691800302	95.5549087226834
solea_v4.0_unigene534993	36.1561516182224	32.2686310930808	54.7414302370348	44.5244853294906	39.8095383266626	55.5551794899322
solea_v4.0_unigene534992	24.6519215578789	32.2686310930808	29.1954294597519	49.7626600741366	45.4966152304715	37.7775220531539
solea_v4.0_unigene40577	47.6603816785658	50.1956483670145	60.2155732607383	34.0481358401987	47.3923075317412	55.5551794899322
solea_v4.0_unigene329731	50.9473045529497	35.8540345478675	41.9684298483934	62.8580969357515	39.8095383266626	51.1107651307376
solea_v4.0_unigene329733	27.9388444322627	35.8540345478675	21.8965720948139	26.1908737232298	30.3310768203143	22.2220717959729
solea_v4.0_unigene329734	27.9388444322627	30.4759293656874	27.3707151185174	34.0481358401987	28.4353845190447	24.4442789755702
solea_v4.0_unigene98634	110.111916291859	78.8788760053086	83.9368596967867	60.2390095634285	70.1406151469769	66.6662153879186
solea_v4.0_unigene98635	69.0253803620609	50.1956483670145	80.2874310143177	44.5244853294906	66.3492305444376	66.6662153879186
solea_v4.0_unigene98637	73.9557646736366	118.318314007963	114.957003497773	91.6680580313043	56.8707690380894	68.8884225675159
solea_v4.0_unigene229897	54.2342274273335	43.024841457441	71.1638593081452	26.1908737232298	39.8095383266626	26.6664861551675
solea_v4.0_unigene229896	34.5126901810304	44.8175431848344	29.1954294597519	44.5244853294906	37.9138460253929	26.6664861551675
solea_v4.0_unigene186134	77.2426875480205	89.6350863696688	85.7615740380212	81.1917085420123	62.5578459418983	79.9994584655024
solea_v4.0_unigene186135	34.5126901810304	17.9270172739338	25.5460007772829	49.7626600741366	9.47846150634823	11.1110358979864
solea_v4.0_unigene186132	14.7911529347273	8.96350863696688	16.4224290711104	23.5717863509068	22.7483076152358	33.3331076939593
solea_v4.0_unigene186133	75.5992261108286	77.0861742779152	71.1638593081452	78.5726211696894	89.0975381596734	108.888151800267
solea_v4.0_unigene186131	26.2953829950708	16.1343155465404	23.7212864360484	26.1908737232298	7.58276920507859	22.2220717959729
solea_v4.0_unigene186139	32.8692287438385	23.3051224561139	12.7730003886415	28.8099610955528	17.0612307114268	19.9998646163756
solea_v4.0_unigene93369	182.424219528304	154.17234855583	166.049005052339	162.383417084025	187.673537825695	215.554096420937
solea_v4.0_unigene573094	19.7215372463031	21.5124207287205	21.8965720948139	13.0954368616149	22.7483076152358	28.8886933347647
solea_v4.0_unigene413178	72.3123032364447	87.8423846422755	62.0402876019728	117.858931754534	54.9750767368198	71.1106297471132
solea_v4.0_unigene51631	27.9388444322627	34.0613328204742	25.5460007772829	13.0954368616149	7.58276920507859	11.1110358979864
solea_v4.0_unigene40520	98.6076862315155	80.671577732702	98.5345744266627	115.239844382211	98.5759996660216	124.443602057448
solea_v4.0_unigene40523	31.2257673066466	23.3051224561139	23.7212864360484	18.3336116062609	15.1655384101572	33.3331076939593
solea_v4.0_unigene40522	52.5907659901416	51.9883500944079	54.7414302370348	36.6672232125217	34.1224614228536	48.8885579511403
solea_v4.0_unigene40525	59.1646117389093	57.3664552765881	56.5661445782693	39.2863105848447	47.3923075317412	51.1107651307376
solea_v4.0_unigene40524	57.5211503017174	51.9883500944079	36.4942868246899	57.6199221911055	70.1406151469769	55.5551794899322
solea_v4.0_unigene40526	75.5992261108286	68.1226656409483	63.8650019432073	165.002504456348	104.263076569831	104.443737441073
solea_v4.0_unigene510120	24.6519215578789	14.341613819147	23.7212864360484	23.5717863509068	79.6190766533252	26.6664861551675
solea_v4.0_unigene510121	47.6603816785658	78.8788760053086	49.2672872133313	96.9062327759502	87.2018458584037	91.1104943634888
solea_v4.0_unigene413170	92.0338404827478	71.7080690957351	87.5862883792557	44.5244853294906	37.9138460253929	35.5553148735566
solea_v4.0_unigene508343	834.878410093498	824.642794600953	793.750738437005	772.630774835279	877.705535487846	759.994855422273
solea_v4.0_unigene508342	539.055351398952	557.53023721934	529.167158958003	495.007513369043	525.106767451692	437.774814380666
solea_v4.0_unigene508341	1737.13873911187	1973.76460186011	1545.53304702562	1254.54285134271	1179.12061138972	842.216521067372
solea_v4.0_unigene508340	522.620737027032	639.994516679435	456.178585308623	149.28798022241	166.820922511729	111.110358979864
solea_v4.0_unigene508345	26.2953829950708	23.3051224561139	21.8965720948139	2.61908737232298	18.9569230126965	2.22220717959729
solea_v4.0_unigene508344	59.1646117389093	48.4029466396212	56.5661445782693	57.6199221911055	43.6009229292019	33.3331076939593
solea_v4.0_unigene508348	59.1646117389093	44.8175431848344	54.7414302370348	41.9053979571677	36.0181537241233	26.6664861551675
solea_v4.0_unigene331748	78.8861489852124	62.7445604587682	87.5862883792557	144.049805477764	102.367384268561	75.5550441063078
solea_v4.0_unigene331740	29.5823058694547	25.0978241835073	38.3190011659244	28.8099610955528	49.2879998330108	31.110900514362
solea_v4.0_unigene331742	34.5126901810304	39.4394380026543	36.4942868246899	18.3336116062609	30.3310768203143	42.2219364123485
solea_v4.0_unigene331745	62.4515346132932	71.7080690957351	67.5144306256763	83.8107959143353	53.0793844355501	57.7773866695295
solea_v4.0_unigene331747	55.8776888645255	59.1591570039814	45.6178585308623	31.4290484678757	39.8095383266626	37.7775220531539
solea_v4.0_unigene331746	26.2953829950708	8.96350863696688	21.8965720948139	13.0954368616149	24.6439999165054	39.9997292327512
solea_v4.0_unigene50719	121.616146352202	100.391296734029	105.833431791601	188.574290807254	170.612307114268	255.553825653688
solea_v4.0_unigene50718	210.363063960566	256.356347017253	248.161150407891	267.146911976944	265.396922177751	295.553554886439
solea_v4.0_unigene189211	50.9473045529497	55.5737535491947	51.0920015545658	68.0962716803975	66.3492305444376	59.9995938491268
solea_v4.0_unigene45467	96.9642247943236	87.8423846422755	98.5345744266627	123.09710649918	142.176922595224	139.999052314629
solea_v4.0_unigene45461	18.0780758091112	8.96350863696688	18.2471434123449	28.8099610955528	9.47846150634823	26.6664861551675
solea_v4.0_unigene47092	52.5907659901416	44.8175431848344	63.8650019432073	60.2390095634285	49.2879998330108	93.3327015430861
solea_v4.0_unigene416233	39.4430744926062	28.683227638294	16.4224290711104	55.0008348187826	49.2879998330108	35.5553148735566
solea_v4.0_unigene456606	36.1561516182224	46.6102449122278	43.7931441896278	13.0954368616149	7.58276920507859	26.6664861551675
solea_v4.0_unigene95345	24.6519215578789	35.8540345478675	27.3707151185174	20.9526989785838	7.58276920507859	8.88882871838915
solea_v4.0_unigene95348	29.5823058694547	35.8540345478675	16.4224290711104	13.0954368616149	9.47846150634823	24.4442789755702
solea_v4.0_unigene413340	1812.73796522269	1977.35000531489	1748.07633890264	1052.87312367384	909.93230460943	924.438186712472
solea_v4.0_unigene413349	29.5823058694547	57.3664552765881	45.6178585308623	70.7153590527204	53.0793844355501	99.999323081878
solea_v4.0_unigene42786	69.0253803620609	66.3299639135549	83.9368596967867	55.0008348187826	58.766461339359	51.1107651307376
solea_v4.0_unigene42785	73.9557646736366	93.2204898244556	74.8132879906142	13.0954368616149	34.1224614228536	19.9998646163756
solea_v4.0_unigene282189	24.6519215578789	23.3051224561139	21.8965720948139	5.23817474464596	30.3310768203143	22.2220717959729
solea_v4.0_unigene42780	13.1476914975354	23.3051224561139	32.8448581422209	10.4763494892919	34.1224614228536	19.9998646163756
solea_v4.0_unigene282180	27.9388444322627	35.8540345478675	34.6695724834554	23.5717863509068	32.226769121584	31.110900514362
solea_v4.0_unigene282181	108.468454854667	87.8423846422755	89.4110027204902	73.3344464250434	66.3492305444376	55.5551794899322
solea_v4.0_unigene282186	116.685762040627	112.940208825783	94.8851457441937	89.0489706589813	117.532922678718	79.9994584655024
solea_v4.0_unigene282187	46.0169202413739	51.9883500944079	36.4942868246899	70.7153590527204	37.9138460253929	28.8886933347647
solea_v4.0_unigene42788	32.8692287438385	35.8540345478675	34.6695724834554	20.9526989785838	54.9750767368198	46.6663507715431
solea_v4.0_unigene31879	59.1646117389093	48.4029466396212	67.5144306256763	107.382582265242	140.281230293954	88.8882871838915
solea_v4.0_unigene31878	124.903069226586	155.965050283224	142.32771861629	136.192543360795	144.072614896493	142.221259494226
solea_v4.0_unigene31877	42.7299973669901	30.4759293656874	38.3190011659244	60.2390095634285	54.9750767368198	71.1106297471132
solea_v4.0_unigene31876	154.485375096041	182.855576194124	149.626575981228	117.858931754534	140.281230293954	188.887610265769
solea_v4.0_unigene31875	111.755377729051	112.940208825783	131.379432568884	65.4771843080745	98.5759996660216	79.9994584655024
solea_v4.0_unigene31874	67.3819189248689	80.671577732702	85.7615740380212	60.2390095634285	60.6621536406287	46.6663507715431
solea_v4.0_unigene31873	16.4346143719193	10.7562103643603	21.8965720948139	15.7145242339379	26.5396922177751	22.2220717959729
solea_v4.0_unigene31872	172.563450905152	191.819084831091	158.750147687401	146.668892850087	191.464922428234	175.554367188186
solea_v4.0_unigene31870	13.1476914975354	7.17080690957351	9.12357170617247	28.8099610955528	22.7483076152358	13.3332430775837
solea_v4.0_unigene11202	65.738457487677	60.9518587313748	58.3908589195038	60.2390095634285	47.3923075317412	55.5551794899322
solea_v4.0_unigene509474	29.5823058694547	21.5124207287205	25.5460007772829	5.23817474464596	13.2698461088875	2.22220717959729
solea_v4.0_unigene326007	21.364998683495	23.3051224561139	14.5977147298759	23.5717863509068	32.226769121584	24.4442789755702
solea_v4.0_unigene72766	13.1476914975354	7.17080690957351	20.0718577535794	26.1908737232298	22.7483076152358	22.2220717959729
solea_v4.0_unigene72767	182.424219528304	164.928558920191	124.080575203946	162.383417084025	170.612307114268	199.998646163756
solea_v4.0_unigene690602	32.8692287438385	25.0978241835073	16.4224290711104	5.23817474464596	9.47846150634823	8.88882871838915
solea_v4.0_unigene72769	92.0338404827478	102.183998461422	62.0402876019728	49.7626600741366	66.3492305444376	39.9997292327512
solea_v4.0_unigene190162	44.373458804182	23.3051224561139	51.0920015545658	75.9535337973664	77.7233843520555	66.6662153879186
solea_v4.0_unigene190164	13.1476914975354	17.9270172739338	12.7730003886415	31.4290484678757	26.5396922177751	53.3329723103349
solea_v4.0_unigene190165	64.0949960504851	59.1591570039814	51.0920015545658	75.9535337973664	68.2449228457073	53.3329723103349
solea_v4.0_unigene534605	31.2257673066466	23.3051224561139	20.0718577535794	28.8099610955528	37.9138460253929	44.4441435919458
solea_v4.0_unigene534607	41.0865359297981	66.3299639135549	60.2155732607383	49.7626600741366	43.6009229292019	37.7775220531539
solea_v4.0_unigene534606	11.5042300603435	12.5489120917536	12.7730003886415	20.9526989785838	36.0181537241233	28.8886933347647
solea_v4.0_unigene534601	29.5823058694547	14.341613819147	18.2471434123449	28.8099610955528	18.9569230126965	26.6664861551675
solea_v4.0_unigene534600	73.9557646736366	60.9518587313748	69.3391449669108	117.858931754534	100.471691967291	93.3327015430861
solea_v4.0_unigene534603	69.0253803620609	82.4642794600953	89.4110027204902	78.5726211696894	72.0363074482466	79.9994584655024
solea_v4.0_unigene534609	52.5907659901416	43.024841457441	56.5661445782693	89.0489706589813	89.0975381596734	55.5551794899322
solea_v4.0_unigene534608	2422.4621584209	2753.58985327623	2439.64307423052	2380.75042144159	2132.65383892835	2702.2039303903
solea_v4.0_unigene66312	318.831518815234	333.442521295168	335.747438787147	298.57596044482	312.789229709492	299.997969245634
solea_v4.0_unigene66314	27.9388444322627	23.3051224561139	23.7212864360484	34.0481358401987	30.3310768203143	42.2219364123485
solea_v4.0_unigene66315	29.5823058694547	26.8905259109007	23.7212864360484	10.4763494892919	26.5396922177751	22.2220717959729
solea_v4.0_unigene413758	133.120376412546	141.623436464077	169.698433734808	73.3344464250434	89.0975381596734	113.332566159462
solea_v4.0_unigene282979	59.1646117389093	60.9518587313748	67.5144306256763	65.4771843080745	62.5578459418983	79.9994584655024
solea_v4.0_unigene282978	98.6076862315155	78.8788760053086	85.7615740380212	141.430718105441	155.446768704111	115.554773339059
solea_v4.0_unigene282970	64.0949960504851	44.8175431848344	49.2672872133313	47.1435727018136	53.0793844355501	33.3331076939593
solea_v4.0_unigene24690	24.6519215578789	17.9270172739338	29.1954294597519	20.9526989785838	17.0612307114268	17.7776574367783
solea_v4.0_unigene24694	14.7911529347273	26.8905259109007	36.4942868246899	47.1435727018136	47.3923075317412	33.3331076939593
solea_v4.0_unigene24697	21.364998683495	26.8905259109007	25.5460007772829	7.85726211696894	30.3310768203143	15.555450257181
solea_v4.0_unigene24696	105.181531980283	95.013191551849	107.658146132835	68.0962716803975	113.741538076179	95.5549087226834
solea_v4.0_unigene24699	21.364998683495	25.0978241835073	40.1437155071589	10.4763494892919	20.8526153139661	17.7776574367783
solea_v4.0_unigene24698	37.7996130554143	34.0613328204742	25.5460007772829	13.0954368616149	32.226769121584	19.9998646163756
solea_v4.0_unigene339159	27.9388444322627	35.8540345478675	31.0201438009864	18.3336116062609	30.3310768203143	31.110900514362
solea_v4.0_unigene440884	26.2953829950708	23.3051224561139	21.8965720948139	62.8580969357515	41.7052306279322	68.8884225675159
solea_v4.0_unigene60061	67.3819189248689	66.3299639135549	87.5862883792557	57.6199221911055	56.8707690380894	93.3327015430861
solea_v4.0_unigene462380	24.6519215578789	44.8175431848344	16.4224290711104	15.7145242339379	18.9569230126965	28.8886933347647
solea_v4.0_unigene462381	32.8692287438385	30.4759293656874	41.9684298483934	55.0008348187826	56.8707690380894	51.1107651307376
solea_v4.0_unigene462382	50.9473045529497	46.6102449122278	23.7212864360484	70.7153590527204	56.8707690380894	68.8884225675159
solea_v4.0_unigene462384	70.6688417992528	84.2569811874887	74.8132879906142	60.2390095634285	60.6621536406287	77.7772512859051
solea_v4.0_unigene462385	11.5042300603435	19.7197190013271	21.8965720948139	31.4290484678757	30.3310768203143	28.8886933347647
solea_v4.0_unigene462386	18.0780758091112	10.7562103643603	12.7730003886415	34.0481358401987	26.5396922177751	33.3331076939593
solea_v4.0_unigene462388	23.008460120687	17.9270172739338	25.5460007772829	13.0954368616149	20.8526153139661	35.5553148735566
solea_v4.0_unigene8078	82.1730718595963	73.5007708231284	89.4110027204902	102.144407520596	81.5147689545948	73.3328369267105
solea_v4.0_unigene8075	80.5296104224043	77.0861742779152	83.9368596967867	128.335281243826	83.4104612558645	99.999323081878
solea_v4.0_unigene8072	27.9388444322627	53.7810518218013	45.6178585308623	5.23817474464596	13.2698461088875	17.7776574367783
solea_v4.0_unigene37651	49.3038431157578	46.6102449122278	52.9167158958003	13.0954368616149	13.2698461088875	17.7776574367783
solea_v4.0_unigene37650	121.616146352202	179.270172739338	173.347862417277	115.239844382211	79.6190766533252	115.554773339059
solea_v4.0_unigene37653	80.5296104224043	82.4642794600953	69.3391449669108	96.9062327759502	92.8889227622127	79.9994584655024
solea_v4.0_unigene37655	175.850373779536	202.575295195452	187.945577147153	57.6199221911055	98.5759996660216	139.999052314629
solea_v4.0_unigene37654	24.6519215578789	37.6467362752609	25.5460007772829	15.7145242339379	9.47846150634823	15.555450257181
solea_v4.0_unigene37657	93.6773019199398	77.0861742779152	78.4627166730832	96.9062327759502	96.680307364752	146.665673853421
solea_v4.0_unigene37656	655.741113439578	586.213464857634	635.000590749604	725.487202133465	667.283690046916	762.21706260187
solea_v4.0_unigene37659	149.554990784465	170.306664102371	135.028861251353	94.2871454036272	79.6190766533252	97.7771159022807
solea_v4.0_unigene37658	31.2257673066466	32.2686310930808	34.6695724834554	18.3336116062609	30.3310768203143	24.4442789755702
solea_v4.0_unigene30159	5390.55351398952	5496.42349618809	5417.57687912521	7681.7832630233	7620.68305110398	6308.8461828767
solea_v4.0_unigene30158	6626.43651475784	7194.11203202962	6377.37662261456	4646.26099850096	4066.25998622339	4202.19377661847
solea_v4.0_unigene113724	24.6519215578789	17.9270172739338	29.1954294597519	18.3336116062609	32.226769121584	13.3332430775837
solea_v4.0_unigene30153	825.017641470347	718.873392684744	749.957594247377	639.057318846807	614.204305611365	693.328640034354
solea_v4.0_unigene30152	70.6688417992528	62.7445604587682	83.9368596967867	89.0489706589813	106.1587688711	79.9994584655024
solea_v4.0_unigene458550	67.3819189248689	80.671577732702	67.5144306256763	123.09710649918	119.428614979988	95.5549087226834
solea_v4.0_unigene458551	27.9388444322627	41.2321397300477	43.7931441896278	41.9053979571677	39.8095383266626	31.110900514362
solea_v4.0_unigene458552	77.2426875480205	89.6350863696688	85.7615740380212	104.763494892919	132.698461088875	128.888016416643
solea_v4.0_unigene458553	85.4599947339801	69.9153673683417	76.6380023318487	102.144407520596	138.385537992684	124.443602057448
solea_v4.0_unigene458554	73.9557646736366	51.9883500944079	71.1638593081452	62.8580969357515	73.9319997495162	97.7771159022807
solea_v4.0_unigene458555	75.5992261108286	80.671577732702	83.9368596967867	52.3817474464596	89.0975381596734	99.999323081878
solea_v4.0_unigene458556	65.738457487677	53.7810518218013	60.2155732607383	65.4771843080745	90.993230460943	73.3328369267105
solea_v4.0_unigene458557	3.28692287438385	5.37810518218013	7.29885736493797	26.1908737232298	22.7483076152358	15.555450257181
solea_v4.0_unigene458558	179.13729665392	206.160698650238	193.419720170856	246.19421299836	231.274460754897	251.109411294494
solea_v4.0_unigene458559	64.0949960504851	34.0613328204742	56.5661445782693	23.5717863509068	17.0612307114268	39.9997292327512
solea_v4.0_unigene53091	139.694222161314	111.147507098389	122.255860862711	117.858931754534	132.698461088875	113.332566159462
solea_v4.0_unigene29128	42.7299973669901	66.3299639135549	62.0402876019728	62.8580969357515	49.2879998330108	95.5549087226834
solea_v4.0_unigene29129	50.9473045529497	60.9518587313748	62.0402876019728	47.1435727018136	34.1224614228536	37.7775220531539
solea_v4.0_unigene96311	65.738457487677	64.5372621861616	82.1121453555522	52.3817474464596	64.453538243168	88.8882871838915
solea_v4.0_unigene96310	29.5823058694547	25.0978241835073	32.8448581422209	10.4763494892919	13.2698461088875	15.555450257181
solea_v4.0_unigene96317	116.685762040627	84.2569811874887	94.8851457441937	31.4290484678757	81.5147689545948	68.8884225675159
solea_v4.0_unigene331309	70.6688417992528	60.9518587313748	63.8650019432073	52.3817474464596	92.8889227622127	53.3329723103349
solea_v4.0_unigene331308	26.2953829950708	35.8540345478675	25.5460007772829	60.2390095634285	54.9750767368198	37.7775220531539
solea_v4.0_unigene49322	64.0949960504851	55.5737535491947	56.5661445782693	128.335281243826	81.5147689545948	95.5549087226834
solea_v4.0_unigene187140	29.5823058694547	37.6467362752609	45.6178585308623	13.0954368616149	28.4353845190447	51.1107651307376
solea_v4.0_unigene187146	87.103456171172	75.2934725505218	60.2155732607383	75.9535337973664	108.05446117237	77.7772512859051
solea_v4.0_unigene187148	34.5126901810304	44.8175431848344	23.7212864360484	60.2390095634285	54.9750767368198	37.7775220531539
solea_v4.0_unigene512013	67.3819189248689	55.5737535491947	94.8851457441937	112.620757009888	104.263076569831	86.6660800042942
solea_v4.0_unigene512018	31.2257673066466	41.2321397300477	45.6178585308623	55.0008348187826	32.226769121584	44.4441435919458
solea_v4.0_unigene104339	32.8692287438385	28.683227638294	27.3707151185174	28.8099610955528	36.0181537241233	39.9997292327512
solea_v4.0_unigene104334	52.5907659901416	73.5007708231284	63.8650019432073	44.5244853294906	72.0363074482466	68.8884225675159
solea_v4.0_unigene101865	31.2257673066466	21.5124207287205	29.1954294597519	26.1908737232298	28.4353845190447	39.9997292327512
solea_v4.0_unigene16624	41.0865359297981	59.1591570039814	47.4425728720968	36.6672232125217	51.1836921342805	44.4441435919458
solea_v4.0_unigene16627	233.371524081253	258.149048744646	200.718577535794	330.005008912695	223.691691549818	279.998104629258
solea_v4.0_unigene16626	243.232292704405	197.197190013271	173.347862417277	162.383417084025	147.863999499032	151.110088212616
solea_v4.0_unigene101861	42.7299973669901	17.9270172739338	12.7730003886415	39.2863105848447	28.4353845190447	19.9998646163756
solea_v4.0_unigene16629	18.0780758091112	46.6102449122278	27.3707151185174	31.4290484678757	9.47846150634823	13.3332430775837
solea_v4.0_unigene16628	59.1646117389093	59.1591570039814	74.8132879906142	62.8580969357515	70.1406151469769	91.1104943634888
solea_v4.0_unigene37259	55.8776888645255	32.2686310930808	60.2155732607383	65.4771843080745	43.6009229292019	37.7775220531539
solea_v4.0_unigene326796	144.624606472889	112.940208825783	124.080575203946	212.146077158161	134.594153390145	164.443331290199
solea_v4.0_unigene326794	50.9473045529497	44.8175431848344	32.8448581422209	41.9053979571677	56.8707690380894	31.110900514362
solea_v4.0_unigene326795	39.4430744926062	53.7810518218013	34.6695724834554	44.5244853294906	45.4966152304715	37.7775220531539
solea_v4.0_unigene326790	18.0780758091112	16.1343155465404	27.3707151185174	57.6199221911055	51.1836921342805	48.8885579511403
solea_v4.0_unigene56107	77.2426875480205	68.1226656409483	71.1638593081452	52.3817474464596	43.6009229292019	64.4440082083213
solea_v4.0_unigene61056	8.21730718595963	12.5489120917536	12.7730003886415	36.6672232125217	26.5396922177751	66.6662153879186
solea_v4.0_unigene37256	98.6076862315155	105.769401916209	89.4110027204902	75.9535337973664	87.2018458584037	115.554773339059
solea_v4.0_unigene37250	75.5992261108286	93.2204898244556	74.8132879906142	128.335281243826	127.011384185066	162.221124110602
solea_v4.0_unigene37252	34.5126901810304	71.7080690957351	72.9885736493797	31.4290484678757	45.4966152304715	26.6664861551675
solea_v4.0_unigene16181	34.5126901810304	39.4394380026543	43.7931441896278	13.0954368616149	24.6439999165054	24.4442789755702
solea_v4.0_unigene29714	39.4430744926062	32.2686310930808	27.3707151185174	39.2863105848447	28.4353845190447	19.9998646163756
solea_v4.0_unigene29718	34.5126901810304	23.3051224561139	32.8448581422209	44.5244853294906	32.226769121584	33.3331076939593
solea_v4.0_unigene429543	700.11457224376	604.140482131568	554.713159735286	440.00667855026	487.192921426299	184.443195906575
solea_v4.0_unigene429547	24.6519215578789	7.17080690957351	20.0718577535794	26.1908737232298	32.226769121584	13.3332430775837
solea_v4.0_unigene429546	92.0338404827478	80.671577732702	83.9368596967867	65.4771843080745	85.3061535571341	62.2218010287241
solea_v4.0_unigene429545	23.008460120687	25.0978241835073	31.0201438009864	2.61908737232298	9.47846150634823	26.6664861551675
solea_v4.0_unigene429544	565.350734394022	537.810518218013	510.920015545658	413.815804827031	401.886767869165	148.887881033018
solea_v4.0_unigene327687	49.3038431157578	35.8540345478675	21.8965720948139	39.2863105848447	39.8095383266626	31.110900514362
solea_v4.0_unigene327686	32.8692287438385	16.1343155465404	29.1954294597519	36.6672232125217	32.226769121584	22.2220717959729
solea_v4.0_unigene327683	147.911529347273	161.343155465404	155.100719004932	112.620757009888	145.968307197763	155.55450257181
solea_v4.0_unigene327682	172.563450905152	147.001541646257	160.574862028635	201.669727668869	125.115691883797	168.887745649394
solea_v4.0_unigene327680	34.5126901810304	23.3051224561139	14.5977147298759	23.5717863509068	20.8526153139661	6.66662153879186
solea_v4.0_unigene327689	26.2953829950708	25.0978241835073	38.3190011659244	36.6672232125217	30.3310768203143	51.1107651307376
solea_v4.0_unigene324138	57.5211503017174	68.1226656409483	36.4942868246899	115.239844382211	58.766461339359	46.6663507715431
solea_v4.0_unigene324139	37.7996130554143	44.8175431848344	49.2672872133313	44.5244853294906	53.0793844355501	55.5551794899322
solea_v4.0_unigene324130	553.846504333679	539.603219945406	461.652728332327	89.0489706589813	134.594153390145	97.7771159022807
solea_v4.0_unigene324132	152.841913658849	147.001541646257	138.678289933822	91.6680580313043	147.863999499032	106.66594462067
solea_v4.0_unigene324133	27.9388444322627	35.8540345478675	20.0718577535794	28.8099610955528	28.4353845190447	37.7775220531539
solea_v4.0_unigene324134	54.2342274273335	41.2321397300477	56.5661445782693	83.8107959143353	60.6621536406287	59.9995938491268
solea_v4.0_unigene324135	52.5907659901416	57.3664552765881	63.8650019432073	68.0962716803975	51.1836921342805	55.5551794899322
solea_v4.0_unigene324136	34.5126901810304	50.1956483670145	54.7414302370348	81.1917085420123	70.1406151469769	64.4440082083213
solea_v4.0_unigene324137	29.5823058694547	53.7810518218013	41.9684298483934	60.2390095634285	68.2449228457073	53.3329723103349
solea_v4.0_unigene563035	652.454190565194	566.493745856307	631.351162067135	811.917085420123	773.442458918016	797.772377475426
solea_v4.0_unigene23416	419.082666483941	449.968133575738	410.560726777761	316.90957205108	303.310768203143	388.886256429525
solea_v4.0_unigene287532	46.0169202413739	44.8175431848344	36.4942868246899	31.4290484678757	68.2449228457073	51.1107651307376
solea_v4.0_unigene432356	19.7215372463031	17.9270172739338	16.4224290711104	34.0481358401987	24.6439999165054	17.7776574367783
solea_v4.0_unigene689750	126.546530663778	78.8788760053086	83.9368596967867	136.192543360795	102.367384268561	95.5549087226834
solea_v4.0_unigene418528	36.1561516182224	19.7197190013271	31.0201438009864	10.4763494892919	36.0181537241233	31.110900514362
solea_v4.0_unigene441055	83.8165332967882	68.1226656409483	87.5862883792557	89.0489706589813	77.7233843520555	111.110358979864
solea_v4.0_unigene441054	41.0865359297981	75.2934725505218	49.2672872133313	26.1908737232298	17.0612307114268	19.9998646163756
solea_v4.0_unigene441053	24.6519215578789	14.341613819147	14.5977147298759	23.5717863509068	30.3310768203143	24.4442789755702
solea_v4.0_unigene36124	72.3123032364447	96.8058932792424	76.6380023318487	107.382582265242	83.4104612558645	71.1106297471132
solea_v4.0_unigene66584	73.9557646736366	59.1591570039814	56.5661445782693	52.3817474464596	58.766461339359	53.3329723103349
solea_v4.0_unigene12727	60.8080731761012	91.4277880970622	69.3391449669108	39.2863105848447	28.4353845190447	53.3329723103349
solea_v4.0_unigene613855	50.9473045529497	60.9518587313748	67.5144306256763	89.0489706589813	113.741538076179	102.221530261475
solea_v4.0_unigene152	259.666907076324	259.94175047204	270.057722502705	238.336950881391	208.526153139661	231.109546678118
solea_v4.0_unigene153	269.527675699476	267.112557381613	275.531865526409	199.050640296546	214.21323004347	262.22044719248
solea_v4.0_unigene150	236.658446955637	240.222031470712	268.233008161471	437.387591177937	426.53076778567	391.108463609123
solea_v4.0_unigene151	110.111916291859	105.769401916209	102.184003109132	104.763494892919	108.05446117237	97.7771159022807
solea_v4.0_unigene156	87.103456171172	87.8423846422755	74.8132879906142	89.0489706589813	85.3061535571341	79.9994584655024
solea_v4.0_unigene157	26.2953829950708	43.024841457441	36.4942868246899	99.5253201482732	62.5578459418983	75.5550441063078
solea_v4.0_unigene154	82.1730718595963	82.4642794600953	85.7615740380212	136.192543360795	111.845845774909	99.999323081878
solea_v4.0_unigene155	75.5992261108286	69.9153673683417	54.7414302370348	81.1917085420123	85.3061535571341	79.9994584655024
solea_v4.0_unigene158	47.6603816785658	57.3664552765881	63.8650019432073	86.4298832866583	92.8889227622127	82.2216656450997
solea_v4.0_unigene159	57.5211503017174	50.1956483670145	58.3908589195038	78.5726211696894	73.9319997495162	73.3328369267105
solea_v4.0_unigene608561	44.373458804182	25.0978241835073	51.0920015545658	49.7626600741366	53.0793844355501	57.7773866695295
solea_v4.0_unigene183584	50.9473045529497	41.2321397300477	49.2672872133313	68.0962716803975	51.1836921342805	51.1107651307376
solea_v4.0_unigene183585	42.7299973669901	57.3664552765881	23.7212864360484	104.763494892919	70.1406151469769	91.1104943634888
solea_v4.0_unigene183586	59.1646117389093	62.7445604587682	58.3908589195038	120.478019126857	96.680307364752	46.6663507715431
solea_v4.0_unigene183587	57.5211503017174	41.2321397300477	47.4425728720968	65.4771843080745	62.5578459418983	44.4441435919458
solea_v4.0_unigene183580	47.6603816785658	28.683227638294	40.1437155071589	73.3344464250434	43.6009229292019	57.7773866695295
solea_v4.0_unigene5740	141.337683598506	114.732910553176	122.255860862711	102.144407520596	106.1587688711	117.776980518656
solea_v4.0_unigene5744	72.3123032364447	44.8175431848344	40.1437155071589	62.8580969357515	51.1836921342805	64.4440082083213
solea_v4.0_unigene63968	14.7911529347273	8.96350863696688	20.0718577535794	31.4290484678757	34.1224614228536	22.2220717959729
solea_v4.0_unigene288633	32.8692287438385	32.2686310930808	45.6178585308623	47.1435727018136	51.1836921342805	64.4440082083213
solea_v4.0_unigene32157	62.4515346132932	68.1226656409483	36.4942868246899	91.6680580313043	70.1406151469769	46.6663507715431
solea_v4.0_unigene228413	49.3038431157578	55.5737535491947	45.6178585308623	57.6199221911055	51.1836921342805	66.6662153879186
solea_v4.0_unigene61888	169.276528030768	229.465821106352	222.615149630608	175.47885394564	161.13384560792	182.220988726978
solea_v4.0_unigene78641	73.9557646736366	55.5737535491947	45.6178585308623	89.0489706589813	77.7233843520555	53.3329723103349
solea_v4.0_unigene78646	41.0865359297981	41.2321397300477	47.4425728720968	47.1435727018136	43.6009229292019	44.4441435919458
solea_v4.0_unigene591902	8.21730718595963	23.3051224561139	14.5977147298759	36.6672232125217	30.3310768203143	15.555450257181
solea_v4.0_unigene37329	115.042300603435	125.489120917536	89.4110027204902	70.7153590527204	62.5578459418983	97.7771159022807
solea_v4.0_unigene37328	147.911529347273	152.379646828437	133.204146910118	107.382582265242	127.011384185066	182.220988726978
solea_v4.0_unigene37321	185.711142402688	216.916909014599	182.471434123449	146.668892850087	164.925230210459	168.887745649394
solea_v4.0_unigene37320	41.0865359297981	51.9883500944079	36.4942868246899	28.8099610955528	30.3310768203143	42.2219364123485
solea_v4.0_unigene37322	98.6076862315155	102.183998461422	91.2357170617247	91.6680580313043	64.453538243168	97.7771159022807
solea_v4.0_unigene37325	207.076141086183	188.233681376305	200.718577535794	222.622426647453	199.047691633313	206.665267702548
solea_v4.0_unigene37324	313.901134503658	302.966591929481	295.603723279988	316.90957205108	384.825537157738	386.664049249928
solea_v4.0_unigene37327	116.685762040627	125.489120917536	140.503004275056	107.382582265242	115.637230377448	57.7773866695295
solea_v4.0_unigene37326	78.8861489852124	75.2934725505218	62.0402876019728	81.1917085420123	64.453538243168	84.4438728246969
solea_v4.0_unigene236722	24.6519215578789	25.0978241835073	34.6695724834554	13.0954368616149	15.1655384101572	13.3332430775837
solea_v4.0_unigene99113	32.8692287438385	23.3051224561139	29.1954294597519	49.7626600741366	45.4966152304715	28.8886933347647
solea_v4.0_unigene99114	23.008460120687	34.0613328204742	41.9684298483934	41.9053979571677	36.0181537241233	48.8885579511403
solea_v4.0_unigene32203	154.485375096041	139.830734736683	116.781717839008	128.335281243826	106.1587688711	128.888016416643
solea_v4.0_unigene32202	21.364998683495	14.341613819147	40.1437155071589	44.5244853294906	54.9750767368198	48.8885579511403
solea_v4.0_unigene32205	42.7299973669901	41.2321397300477	45.6178585308623	36.6672232125217	41.7052306279322	46.6663507715431
solea_v4.0_unigene32204	134.763837849738	154.17234855583	173.347862417277	125.716193871503	89.0975381596734	128.888016416643
solea_v4.0_unigene550874	59.1646117389093	53.7810518218013	34.6695724834554	70.7153590527204	30.3310768203143	48.8885579511403
solea_v4.0_unigene3071	121.616146352202	80.671577732702	91.2357170617247	146.668892850087	75.8276920507859	64.4440082083213
solea_v4.0_unigene3070	170.91998946796	166.721260647584	206.192720559498	110.001669637565	125.115691883797	122.221394877851
solea_v4.0_unigene3072	174.206912342344	200.782593468058	206.192720559498	196.431552924223	181.986460921886	159.998916931005
solea_v4.0_unigene3075	272.81459857386	276.07606601858	249.985864749126	374.529494242186	346.911691132345	337.775491298788
solea_v4.0_unigene3079	78.8861489852124	75.2934725505218	85.7615740380212	65.4771843080745	90.993230460943	86.6660800042942
solea_v4.0_unigene3078	46.0169202413739	48.4029466396212	45.6178585308623	89.0489706589813	54.9750767368198	102.221530261475
solea_v4.0_unigene188310	26.2953829950708	35.8540345478675	29.1954294597519	15.7145242339379	17.0612307114268	19.9998646163756
solea_v4.0_unigene65589	144.624606472889	103.976700188816	120.431146521477	133.573455988472	111.845845774909	195.554231804561
solea_v4.0_unigene461758	54.2342274273335	39.4394380026543	40.1437155071589	65.4771843080745	60.6621536406287	53.3329723103349
solea_v4.0_unigene32335	54.2342274273335	41.2321397300477	49.2672872133313	26.1908737232298	34.1224614228536	31.110900514362
solea_v4.0_unigene32334	29.5823058694547	30.4759293656874	23.7212864360484	18.3336116062609	81.5147689545948	59.9995938491268
solea_v4.0_unigene430653	26.2953829950708	26.8905259109007	18.2471434123449	23.5717863509068	32.226769121584	31.110900514362
solea_v4.0_unigene32336	54.2342274273335	59.1591570039814	93.0604314029592	44.5244853294906	51.1836921342805	59.9995938491268
solea_v4.0_unigene430655	844.73917871665	785.203356598299	917.83131364095	864.298832866583	580.081844188512	613.329181568851
solea_v4.0_unigene11272	26.2953829950708	21.5124207287205	36.4942868246899	31.4290484678757	51.1836921342805	33.3331076939593
solea_v4.0_unigene31162	266.240752825092	295.795785019907	246.336436066657	620.723707240546	487.192921426299	622.218010287241
solea_v4.0_unigene31165	75.5992261108286	89.6350863696688	107.658146132835	44.5244853294906	54.9750767368198	57.7773866695295
solea_v4.0_unigene11276	118.329223477819	109.354805370996	125.90528954518	107.382582265242	115.637230377448	155.55450257181
solea_v4.0_unigene31167	124.903069226586	155.965050283224	160.574862028635	99.5253201482732	119.428614979988	106.66594462067
solea_v4.0_unigene31168	36.1561516182224	39.4394380026543	43.7931441896278	68.0962716803975	53.0793844355501	79.9994584655024
solea_v4.0_unigene11279	129.833453538162	114.732910553176	149.626575981228	86.4298832866583	117.532922678718	124.443602057448
solea_v4.0_unigene329422	31.2257673066466	28.683227638294	32.8448581422209	36.6672232125217	24.6439999165054	33.3331076939593
solea_v4.0_unigene670535	458.525740976547	548.566728582373	461.652728332327	309.052309934112	265.396922177751	295.553554886439
solea_v4.0_unigene107562	34.5126901810304	32.2686310930808	36.4942868246899	36.6672232125217	18.9569230126965	24.4442789755702
solea_v4.0_unigene51834	52.5907659901416	55.5737535491947	43.7931441896278	36.6672232125217	83.4104612558645	48.8885579511403
solea_v4.0_unigene14318	36.1561516182224	59.1591570039814	40.1437155071589	26.1908737232298	5.68707690380894	19.9998646163756
solea_v4.0_unigene51833	165.989605156384	190.026383103698	178.82200544098	233.098776136745	257.814152972672	224.442925139326
solea_v4.0_unigene14312	11.5042300603435	14.341613819147	49.2672872133313	31.4290484678757	60.6621536406287	39.9997292327512
solea_v4.0_unigene14316	221.86729402091	218.709610741992	224.439863971843	196.431552924223	208.526153139661	228.887339498521
solea_v4.0_unigene14315	351.700747559072	295.795785019907	319.325009716036	246.19421299836	202.839076235852	293.331347706842
solea_v4.0_unigene1696	26.2953829950708	35.8540345478675	32.8448581422209	18.3336116062609	11.3741538076179	11.1110358979864
solea_v4.0_unigene562776	136.40729928693	154.17234855583	145.977147298759	123.09710649918	92.8889227622127	217.776303600534
solea_v4.0_unigene328179	34.5126901810304	48.4029466396212	41.9684298483934	26.1908737232298	39.8095383266626	26.6664861551675
solea_v4.0_unigene97767	187.35460383988	213.331505559812	226.264578313077	225.241514019776	235.065845357436	248.887204114896
solea_v4.0_unigene97762	116.685762040627	116.525612280569	118.606432180242	115.239844382211	117.532922678718	117.776980518656
solea_v4.0_unigene97761	42.7299973669901	35.8540345478675	36.4942868246899	34.0481358401987	64.453538243168	39.9997292327512
solea_v4.0_unigene466835	72.3123032364447	51.9883500944079	56.5661445782693	68.0962716803975	87.2018458584037	51.1107651307376
solea_v4.0_unigene414653	42.7299973669901	51.9883500944079	20.0718577535794	36.6672232125217	51.1836921342805	46.6663507715431
solea_v4.0_unigene48796	70.6688417992528	98.5985950066357	65.6897162844418	31.4290484678757	28.4353845190447	24.4442789755702
solea_v4.0_unigene418890	36.1561516182224	77.0861742779152	54.7414302370348	5.23817474464596	18.9569230126965	15.555450257181
solea_v4.0_unigene626366	274.458060011052	276.07606601858	291.954294597519	167.621591828671	138.385537992684	146.665673853421
solea_v4.0_unigene2216	233.371524081253	213.331505559812	198.89386319456	136.192543360795	134.594153390145	199.998646163756
solea_v4.0_unigene19592	251.449599890365	247.392838380286	299.253151962457	345.719533146633	358.285844939963	375.553013351942
solea_v4.0_unigene94933	136.40729928693	139.830734736683	122.255860862711	107.382582265242	106.1587688711	28.8886933347647
solea_v4.0_unigene17033	180.780758091112	182.855576194124	136.853575592587	117.858931754534	153.551076402841	155.55450257181
solea_v4.0_unigene17032	39.4430744926062	34.0613328204742	32.8448581422209	44.5244853294906	62.5578459418983	39.9997292327512
solea_v4.0_unigene17031	59.1646117389093	53.7810518218013	47.4425728720968	44.5244853294906	62.5578459418983	48.8885579511403
solea_v4.0_unigene17030	78.8861489852124	103.976700188816	72.9885736493797	94.2871454036272	92.8889227622127	75.5550441063078
solea_v4.0_unigene17037	73.9557646736366	84.2569811874887	62.0402876019728	49.7626600741366	73.9319997495162	51.1107651307376
solea_v4.0_unigene17034	24.6519215578789	30.4759293656874	18.2471434123449	20.9526989785838	9.47846150634823	31.110900514362
solea_v4.0_unigene620998	32.8692287438385	30.4759293656874	31.0201438009864	36.6672232125217	51.1836921342805	19.9998646163756
solea_v4.0_unigene281513	47.6603816785658	57.3664552765881	62.0402876019728	26.1908737232298	39.8095383266626	55.5551794899322
solea_v4.0_unigene224494	113.398839166243	84.2569811874887	87.5862883792557	57.6199221911055	28.4353845190447	57.7773866695295
solea_v4.0_unigene42270	552.203042896487	553.944833764553	605.805161289852	589.29465877267	644.53538243168	671.106568238381
solea_v4.0_unigene59566	161.059220844809	193.611786558485	182.471434123449	120.478019126857	102.367384268561	122.221394877851
solea_v4.0_unigene547666	134.763837849738	193.611786558485	145.977147298759	170.240679200994	183.882153223156	155.55450257181
solea_v4.0_unigene547661	87.103456171172	121.90371746275	111.307574815304	117.858931754534	170.612307114268	135.554637955435
solea_v4.0_unigene547662	80.5296104224043	82.4642794600953	78.4627166730832	15.7145242339379	17.0612307114268	33.3331076939593
solea_v4.0_unigene547669	41.0865359297981	43.024841457441	36.4942868246899	0	7.58276920507859	24.4442789755702
solea_v4.0_unigene547668	52.5907659901416	66.3299639135549	85.7615740380212	60.2390095634285	54.9750767368198	55.5551794899322
solea_v4.0_unigene32599	123.259607789394	112.940208825783	109.48286047407	73.3344464250434	58.766461339359	88.8882871838915
solea_v4.0_unigene32598	96.9642247943236	89.6350863696688	89.4110027204902	117.858931754534	96.680307364752	117.776980518656
solea_v4.0_unigene32591	32.8692287438385	46.6102449122278	40.1437155071589	26.1908737232298	30.3310768203143	24.4442789755702
solea_v4.0_unigene32590	18.0780758091112	37.6467362752609	23.7212864360484	15.7145242339379	17.0612307114268	19.9998646163756
solea_v4.0_unigene32593	184.067680965496	139.830734736683	149.626575981228	115.239844382211	142.176922595224	151.110088212616
solea_v4.0_unigene32592	41.0865359297981	48.4029466396212	31.0201438009864	57.6199221911055	32.226769121584	39.9997292327512
solea_v4.0_unigene32594	49.3038431157578	32.2686310930808	43.7931441896278	47.1435727018136	54.9750767368198	39.9997292327512
solea_v4.0_unigene32597	14.7911529347273	14.341613819147	14.5977147298759	28.8099610955528	5.68707690380894	22.2220717959729
solea_v4.0_unigene32596	36.1561516182224	34.0613328204742	34.6695724834554	49.7626600741366	51.1836921342805	42.2219364123485
solea_v4.0_unigene39616	29.5823058694547	32.2686310930808	31.0201438009864	34.0481358401987	47.3923075317412	39.9997292327512
solea_v4.0_unigene183121	52.5907659901416	82.4642794600953	82.1121453555522	94.2871454036272	62.5578459418983	48.8885579511403
solea_v4.0_unigene572629	9.86076862315155	34.0613328204742	14.5977147298759	49.7626600741366	20.8526153139661	26.6664861551675
solea_v4.0_unigene326683	23.008460120687	37.6467362752609	31.0201438009864	28.8099610955528	22.7483076152358	17.7776574367783
solea_v4.0_unigene76366	29.5823058694547	43.024841457441	29.1954294597519	31.4290484678757	26.5396922177751	33.3331076939593
solea_v4.0_unigene76360	14.7911529347273	10.7562103643603	21.8965720948139	7.85726211696894	32.226769121584	31.110900514362
solea_v4.0_unigene76361	64.0949960504851	71.7080690957351	102.184003109132	65.4771843080745	77.7233843520555	68.8884225675159
solea_v4.0_unigene2268	26.2953829950708	28.683227638294	29.1954294597519	49.7626600741366	51.1836921342805	44.4441435919458
solea_v4.0_unigene2263	93.6773019199398	100.391296734029	94.8851457441937	104.763494892919	104.263076569831	111.110358979864
solea_v4.0_unigene2262	405.934974986406	397.97978348133	359.468725223195	212.146077158161	181.986460921886	297.775762066037
solea_v4.0_unigene2261	62.4515346132932	73.5007708231284	65.6897162844418	49.7626600741366	49.2879998330108	42.2219364123485
solea_v4.0_unigene2260	75.5992261108286	64.5372621861616	71.1638593081452	34.0481358401987	26.5396922177751	48.8885579511403
solea_v4.0_unigene2267	39.4430744926062	37.6467362752609	25.5460007772829	60.2390095634285	36.0181537241233	51.1107651307376
solea_v4.0_unigene2266	366.491900493799	358.540345478675	379.540582976775	395.48219322077	451.174767702176	324.442248221204
solea_v4.0_unigene2265	90.3903790455559	96.8058932792424	109.48286047407	60.2390095634285	37.9138460253929	46.6663507715431
solea_v4.0_unigene465619	18.0780758091112	26.8905259109007	10.948286047407	15.7145242339379	24.6439999165054	26.6664861551675
solea_v4.0_unigene465615	24.6519215578789	26.8905259109007	29.1954294597519	28.8099610955528	15.1655384101572	24.4442789755702
solea_v4.0_unigene501187	27.9388444322627	21.5124207287205	32.8448581422209	18.3336116062609	20.8526153139661	35.5553148735566
solea_v4.0_unigene501184	37.7996130554143	34.0613328204742	49.2672872133313	102.144407520596	87.2018458584037	113.332566159462
solea_v4.0_unigene501185	85.4599947339801	98.5985950066357	105.833431791601	144.049805477764	136.489845691415	108.888151800267
solea_v4.0_unigene501183	24.6519215578789	17.9270172739338	34.6695724834554	39.2863105848447	30.3310768203143	35.5553148735566
solea_v4.0_unigene501180	42.7299973669901	34.0613328204742	25.5460007772829	52.3817474464596	37.9138460253929	37.7775220531539
solea_v4.0_unigene591761	50.9473045529497	55.5737535491947	51.0920015545658	62.8580969357515	39.8095383266626	53.3329723103349
solea_v4.0_unigene501189	83.8165332967882	73.5007708231284	63.8650019432073	75.9535337973664	68.2449228457073	77.7772512859051
solea_v4.0_unigene549026	233.371524081253	261.734452199433	291.954294597519	240.956038253714	214.21323004347	335.55328411919
solea_v4.0_unigene11136	47.6603816785658	60.9518587313748	72.9885736493797	39.2863105848447	64.453538243168	51.1107651307376
solea_v4.0_unigene33057	435.51728085586	512.712694034506	403.261869412823	615.4855324959	454.966152304715	457.774678997041
solea_v4.0_unigene33054	39.4430744926062	34.0613328204742	29.1954294597519	41.9053979571677	30.3310768203143	37.7775220531539
solea_v4.0_unigene33053	75.5992261108286	73.5007708231284	89.4110027204902	120.478019126857	66.3492305444376	84.4438728246969
solea_v4.0_unigene33052	29.5823058694547	32.2686310930808	18.2471434123449	47.1435727018136	51.1836921342805	44.4441435919458
solea_v4.0_unigene33058	115.042300603435	89.6350863696688	100.359288767897	199.050640296546	168.716614812999	131.11022359624
solea_v4.0_unigene670015	42.7299973669901	30.4759293656874	18.2471434123449	18.3336116062609	26.5396922177751	33.3331076939593
solea_v4.0_unigene670014	50.9473045529497	53.7810518218013	40.1437155071589	34.0481358401987	53.0793844355501	33.3331076939593
solea_v4.0_unigene224446	41.0865359297981	35.8540345478675	36.4942868246899	49.7626600741366	20.8526153139661	39.9997292327512
solea_v4.0_unigene226630	29.5823058694547	32.2686310930808	40.1437155071589	31.4290484678757	47.3923075317412	26.6664861551675
solea_v4.0_unigene24458	154.485375096041	159.550453738011	156.925433346166	167.621591828671	134.594153390145	153.332295392213
solea_v4.0_unigene12449	88.746917608364	89.6350863696688	87.5862883792557	102.144407520596	123.219999582527	102.221530261475
solea_v4.0_unigene12448	36.1561516182224	55.5737535491947	52.9167158958003	47.1435727018136	45.4966152304715	31.110900514362
solea_v4.0_unigene325656	276.101521448243	286.83227638294	330.273295763443	165.002504456348	108.05446117237	117.776980518656
solea_v4.0_unigene12441	313.901134503658	313.722802293841	299.253151962457	398.101280593093	392.408306362817	335.55328411919
solea_v4.0_unigene12443	129.833453538162	103.976700188816	96.7098600854282	70.7153590527204	115.637230377448	108.888151800267
solea_v4.0_unigene12442	62.4515346132932	53.7810518218013	69.3391449669108	41.9053979571677	68.2449228457073	39.9997292327512
solea_v4.0_unigene12445	106.824993417475	93.2204898244556	104.008717450366	41.9053979571677	83.4104612558645	73.3328369267105
solea_v4.0_unigene17543	70.6688417992528	95.013191551849	74.8132879906142	41.9053979571677	22.7483076152358	55.5551794899322
solea_v4.0_unigene17541	27.9388444322627	17.9270172739338	9.12357170617247	68.0962716803975	53.0793844355501	53.3329723103349
solea_v4.0_unigene17547	55.8776888645255	55.5737535491947	69.3391449669108	62.8580969357515	39.8095383266626	59.9995938491268
solea_v4.0_unigene17546	23.008460120687	46.6102449122278	34.6695724834554	36.6672232125217	15.1655384101572	26.6664861551675
solea_v4.0_unigene17544	70.6688417992528	93.2204898244556	60.2155732607383	89.0489706589813	64.453538243168	44.4441435919458
solea_v4.0_unigene17549	26.2953829950708	37.6467362752609	32.8448581422209	2.61908737232298	20.8526153139661	19.9998646163756
solea_v4.0_unigene31013	14.7911529347273	30.4759293656874	29.1954294597519	41.9053979571677	17.0612307114268	26.6664861551675
solea_v4.0_unigene1957	141.337683598506	157.757752010617	118.606432180242	117.858931754534	130.802768787606	146.665673853421
solea_v4.0_unigene96984	182.424219528304	204.367996922845	197.069148853325	392.863105848447	272.979691382829	253.331618474091
solea_v4.0_unigene96985	85.4599947339801	91.4277880970622	82.1121453555522	41.9053979571677	75.8276920507859	57.7773866695295
solea_v4.0_unigene96986	98.6076862315155	86.0496829148821	102.184003109132	41.9053979571677	51.1836921342805	35.5553148735566
solea_v4.0_unigene96980	29.5823058694547	23.3051224561139	21.8965720948139	26.1908737232298	58.766461339359	51.1107651307376
solea_v4.0_unigene96983	18.0780758091112	21.5124207287205	10.948286047407	36.6672232125217	24.6439999165054	8.88882871838915
solea_v4.0_unigene223949	110.111916291859	154.17234855583	140.503004275056	133.573455988472	138.385537992684	119.999187698254
solea_v4.0_unigene223948	78.8861489852124	80.671577732702	58.3908589195038	49.7626600741366	58.766461339359	53.3329723103349
solea_v4.0_unigene223943	75.5992261108286	62.7445604587682	76.6380023318487	44.5244853294906	66.3492305444376	59.9995938491268
solea_v4.0_unigene223940	8.21730718595963	23.3051224561139	23.7212864360484	13.0954368616149	13.2698461088875	8.88882871838915
solea_v4.0_unigene223947	65.738457487677	51.9883500944079	45.6178585308623	26.1908737232298	30.3310768203143	57.7773866695295
solea_v4.0_unigene223946	39.4430744926062	51.9883500944079	47.4425728720968	20.9526989785838	41.7052306279322	46.6663507715431
solea_v4.0_unigene223944	46.0169202413739	64.5372621861616	36.4942868246899	23.5717863509068	22.7483076152358	53.3329723103349
solea_v4.0_unigene693800	21.364998683495	43.024841457441	41.9684298483934	44.5244853294906	32.226769121584	19.9998646163756
solea_v4.0_unigene94939	44.373458804182	41.2321397300477	65.6897162844418	60.2390095634285	66.3492305444376	113.332566159462
solea_v4.0_unigene415080	111.755377729051	112.940208825783	127.730003886415	44.5244853294906	62.5578459418983	64.4440082083213
solea_v4.0_unigene535116	50.9473045529497	78.8788760053086	67.5144306256763	34.0481358401987	49.2879998330108	44.4441435919458
solea_v4.0_unigene535117	24.6519215578789	23.3051224561139	23.7212864360484	10.4763494892919	20.8526153139661	22.2220717959729
solea_v4.0_unigene535616	21.364998683495	30.4759293656874	23.7212864360484	5.23817474464596	0	8.88882871838915
solea_v4.0_unigene52489	41.0865359297981	39.4394380026543	34.6695724834554	49.7626600741366	56.8707690380894	51.1107651307376
solea_v4.0_unigene4497	39.4430744926062	50.1956483670145	40.1437155071589	18.3336116062609	11.3741538076179	19.9998646163756
solea_v4.0_unigene61635	37.7996130554143	37.6467362752609	34.6695724834554	26.1908737232298	28.4353845190447	55.5551794899322
solea_v4.0_unigene185187	36.1561516182224	37.6467362752609	40.1437155071589	36.6672232125217	36.0181537241233	42.2219364123485
solea_v4.0_unigene4498	47.6603816785658	53.7810518218013	47.4425728720968	36.6672232125217	49.2879998330108	57.7773866695295
solea_v4.0_unigene51728	60.8080731761012	55.5737535491947	63.8650019432073	78.5726211696894	47.3923075317412	55.5551794899322
solea_v4.0_unigene228802	251.449599890365	259.94175047204	326.623867080974	206.907902413515	161.13384560792	142.221259494226
solea_v4.0_unigene228800	118.329223477819	86.0496829148821	82.1121453555522	112.620757009888	94.7846150634823	133.332430775837
solea_v4.0_unigene286822	23.008460120687	19.7197190013271	14.5977147298759	31.4290484678757	18.9569230126965	26.6664861551675
solea_v4.0_unigene75534	41.0865359297981	39.4394380026543	34.6695724834554	55.0008348187826	43.6009229292019	64.4440082083213
solea_v4.0_unigene75531	83.8165332967882	100.391296734029	71.1638593081452	96.9062327759502	79.6190766533252	95.5549087226834
solea_v4.0_unigene429149	154.485375096041	139.830734736683	118.606432180242	280.242348838559	180.090768620616	97.7771159022807
solea_v4.0_unigene429140	695.184187932184	754.727427232612	733.535165176266	848.584308632645	970.594458250059	659.995532340395
solea_v4.0_unigene443475	14.7911529347273	26.8905259109007	18.2471434123449	26.1908737232298	43.6009229292019	26.6664861551675
solea_v4.0_unigene694368	2560.51291914502	2213.98663333082	2600.21793625915	2833.85253685346	2964.86275918573	2293.3178093444
solea_v4.0_unigene694367	200.502295337415	191.819084831091	257.284722114064	256.670562487652	218.004614646009	217.776303600534
solea_v4.0_unigene694366	892.399560395216	907.107074061049	910.532456276012	607.628270378931	629.369844021523	531.107515923752
solea_v4.0_unigene571669	27.9388444322627	21.5124207287205	21.8965720948139	28.8099610955528	30.3310768203143	44.4441435919458
solea_v4.0_unigene571665	50.9473045529497	41.2321397300477	27.3707151185174	62.8580969357515	34.1224614228536	37.7775220531539
solea_v4.0_unigene571666	34.5126901810304	23.3051224561139	20.0718577535794	41.9053979571677	17.0612307114268	53.3329723103349
solea_v4.0_unigene571663	225.154216895294	220.502312469385	224.439863971843	214.765164530484	295.727998998065	288.886933347647
solea_v4.0_unigene231831	62.4515346132932	98.5985950066357	114.957003497773	99.5253201482732	115.637230377448	131.11022359624
solea_v4.0_unigene5010	180.780758091112	168.513962374977	209.842149241967	167.621591828671	206.630460838391	197.776438984159
solea_v4.0_unigene5013	31.2257673066466	26.8905259109007	27.3707151185174	7.85726211696894	3.79138460253929	15.555450257181
solea_v4.0_unigene5012	54.2342274273335	41.2321397300477	62.0402876019728	52.3817474464596	37.9138460253929	53.3329723103349
solea_v4.0_unigene5015	49.3038431157578	57.3664552765881	60.2155732607383	49.7626600741366	72.0363074482466	77.7772512859051
solea_v4.0_unigene5014	19.7215372463031	35.8540345478675	34.6695724834554	5.23817474464596	7.58276920507859	6.66662153879186
solea_v4.0_unigene5018	31.2257673066466	34.0613328204742	23.7212864360484	26.1908737232298	26.5396922177751	26.6664861551675
solea_v4.0_unigene690667	262.953829950708	288.624978110334	288.30486591505	445.244853294906	553.542151970737	639.995667724019
solea_v4.0_unigene464048	32.8692287438385	30.4759293656874	34.6695724834554	47.1435727018136	58.766461339359	51.1107651307376
solea_v4.0_unigene21024	41.0865359297981	50.1956483670145	27.3707151185174	2.61908737232298	17.0612307114268	31.110900514362
solea_v4.0_unigene464042	101.894609105899	121.90371746275	107.658146132835	123.09710649918	85.3061535571341	77.7772512859051
solea_v4.0_unigene464044	23.008460120687	28.683227638294	25.5460007772829	15.7145242339379	34.1224614228536	17.7776574367783
solea_v4.0_unigene470021	26.2953829950708	17.9270172739338	21.8965720948139	28.8099610955528	15.1655384101572	22.2220717959729
solea_v4.0_unigene281318	430.586896544284	489.407571578392	441.580870578747	348.338620518956	356.390152638694	277.775897449661
solea_v4.0_unigene281312	90.3903790455559	93.2204898244556	74.8132879906142	75.9535337973664	75.8276920507859	66.6662153879186
solea_v4.0_unigene281310	29.5823058694547	37.6467362752609	32.8448581422209	52.3817474464596	54.9750767368198	51.1107651307376
solea_v4.0_unigene281311	18.0780758091112	26.8905259109007	29.1954294597519	44.5244853294906	24.6439999165054	42.2219364123485
solea_v4.0_unigene281316	16.4346143719193	8.96350863696688	12.7730003886415	47.1435727018136	18.9569230126965	24.4442789755702
solea_v4.0_unigene514033	37.7996130554143	34.0613328204742	21.8965720948139	34.0481358401987	51.1836921342805	28.8886933347647
solea_v4.0_unigene3993	185.711142402688	157.757752010617	200.718577535794	172.859766573317	151.655384101572	177.776574367783
solea_v4.0_unigene3991	65.738457487677	55.5737535491947	36.4942868246899	102.144407520596	102.367384268561	53.3329723103349
solea_v4.0_unigene414728	41.0865359297981	43.024841457441	43.7931441896278	89.0489706589813	108.05446117237	217.776303600534
solea_v4.0_unigene224121	34.5126901810304	39.4394380026543	52.9167158958003	44.5244853294906	68.2449228457073	59.9995938491268
solea_v4.0_unigene535706	96.9642247943236	93.2204898244556	89.4110027204902	73.3344464250434	62.5578459418983	64.4440082083213
solea_v4.0_unigene15439	95.3207633571317	93.2204898244556	94.8851457441937	112.620757009888	119.428614979988	84.4438728246969
solea_v4.0_unigene15438	39.4430744926062	57.3664552765881	58.3908589195038	26.1908737232298	30.3310768203143	48.8885579511403
solea_v4.0_unigene15432	366.491900493799	432.041116301804	401.437155071589	350.957707891279	394.303998664087	304.442383604828
solea_v4.0_unigene15434	55.8776888645255	68.1226656409483	60.2155732607383	86.4298832866583	98.5759996660216	119.999187698254
solea_v4.0_unigene15436	36.1561516182224	44.8175431848344	43.7931441896278	70.7153590527204	79.6190766533252	46.6663507715431
solea_v4.0_unigene94882	95.3207633571317	105.769401916209	87.5862883792557	44.5244853294906	51.1836921342805	73.3328369267105
solea_v4.0_unigene414582	41.0865359297981	48.4029466396212	54.7414302370348	28.8099610955528	17.0612307114268	26.6664861551675
solea_v4.0_unigene40637	13.1476914975354	12.5489120917536	14.5977147298759	23.5717863509068	26.5396922177751	24.4442789755702
solea_v4.0_unigene688955	13.1476914975354	28.683227638294	31.0201438009864	10.4763494892919	11.3741538076179	17.7776574367783
solea_v4.0_unigene97932	39.4430744926062	46.6102449122278	31.0201438009864	7.85726211696894	13.2698461088875	11.1110358979864
solea_v4.0_unigene97930	42.7299973669901	57.3664552765881	36.4942868246899	2.61908737232298	3.79138460253929	22.2220717959729
solea_v4.0_unigene97931	34.5126901810304	48.4029466396212	38.3190011659244	5.23817474464596	9.47846150634823	19.9998646163756
solea_v4.0_unigene97936	47.6603816785658	37.6467362752609	38.3190011659244	36.6672232125217	47.3923075317412	48.8885579511403
solea_v4.0_unigene97939	26.2953829950708	12.5489120917536	25.5460007772829	26.1908737232298	34.1224614228536	19.9998646163756
solea_v4.0_unigene510239	13.1476914975354	37.6467362752609	25.5460007772829	15.7145242339379	13.2698461088875	15.555450257181
solea_v4.0_unigene44989	157.772297970425	129.074524372323	145.977147298759	70.7153590527204	113.741538076179	84.4438728246969
solea_v4.0_unigene44988	92.0338404827478	82.4642794600953	94.8851457441937	117.858931754534	111.845845774909	135.554637955435
solea_v4.0_unigene44987	50.9473045529497	50.1956483670145	34.6695724834554	60.2390095634285	64.453538243168	64.4440082083213
solea_v4.0_unigene44985	103.538070543091	112.940208825783	83.9368596967867	159.764329711702	157.342461005381	122.221394877851
solea_v4.0_unigene44983	49.3038431157578	55.5737535491947	62.0402876019728	78.5726211696894	54.9750767368198	64.4440082083213
solea_v4.0_unigene44981	42.7299973669901	26.8905259109007	45.6178585308623	81.1917085420123	81.5147689545948	75.5550441063078
solea_v4.0_unigene324364	146.268067910081	175.684769284551	164.224290711104	75.9535337973664	94.7846150634823	119.999187698254
solea_v4.0_unigene413915	52.5907659901416	60.9518587313748	67.5144306256763	15.7145242339379	43.6009229292019	33.3331076939593
solea_v4.0_unigene413914	197.215372463031	181.062874466731	195.244434512091	199.050640296546	195.256307030774	195.554231804561
solea_v4.0_unigene413910	27.9388444322627	37.6467362752609	32.8448581422209	18.3336116062609	5.68707690380894	2.22220717959729
solea_v4.0_unigene413912	93.6773019199398	111.147507098389	109.48286047407	138.811630733118	98.5759996660216	99.999323081878
solea_v4.0_unigene285561	27.9388444322627	46.6102449122278	43.7931441896278	68.0962716803975	37.9138460253929	46.6663507715431
solea_v4.0_unigene284282	59.1646117389093	73.5007708231284	49.2672872133313	39.2863105848447	39.8095383266626	57.7773866695295
solea_v4.0_unigene49717	239.945369830021	245.600136652893	249.985864749126	222.622426647453	197.151999332043	191.109817445367
solea_v4.0_unigene77404	26.2953829950708	25.0978241835073	32.8448581422209	18.3336116062609	24.6439999165054	28.8886933347647
solea_v4.0_unigene77405	24.6519215578789	23.3051224561139	31.0201438009864	36.6672232125217	39.8095383266626	42.2219364123485
solea_v4.0_unigene77402	37.7996130554143	32.2686310930808	27.3707151185174	55.0008348187826	58.766461339359	44.4441435919458
solea_v4.0_unigene100604	18.0780758091112	35.8540345478675	41.9684298483934	34.0481358401987	34.1224614228536	42.2219364123485
solea_v4.0_unigene100605	19.7215372463031	25.0978241835073	23.7212864360484	18.3336116062609	18.9569230126965	22.2220717959729
solea_v4.0_unigene100603	32.8692287438385	14.341613819147	20.0718577535794	57.6199221911055	45.4966152304715	44.4441435919458
solea_v4.0_unigene108451	27.9388444322627	10.7562103643603	27.3707151185174	26.1908737232298	20.8526153139661	19.9998646163756
solea_v4.0_unigene281660	32.8692287438385	43.024841457441	49.2672872133313	52.3817474464596	56.8707690380894	17.7776574367783
solea_v4.0_unigene281668	47.6603816785658	26.8905259109007	25.5460007772829	13.0954368616149	43.6009229292019	53.3329723103349
solea_v4.0_unigene281669	26.2953829950708	32.2686310930808	40.1437155071589	26.1908737232298	41.7052306279322	51.1107651307376
solea_v4.0_unigene50225	167.633066593576	155.965050283224	153.276004663697	141.430718105441	149.759691800302	146.665673853421
solea_v4.0_unigene50221	14.7911529347273	26.8905259109007	27.3707151185174	36.6672232125217	30.3310768203143	19.9998646163756
solea_v4.0_unigene22899	88.746917608364	89.6350863696688	100.359288767897	60.2390095634285	64.453538243168	62.2218010287241
solea_v4.0_unigene22898	88.746917608364	77.0861742779152	76.6380023318487	70.7153590527204	81.5147689545948	82.2216656450997
solea_v4.0_unigene22891	348.413824684688	304.759293656874	341.22158181085	243.575125626037	208.526153139661	255.553825653688
solea_v4.0_unigene22893	31.2257673066466	39.4394380026543	47.4425728720968	31.4290484678757	30.3310768203143	53.3329723103349
solea_v4.0_unigene22892	85.4599947339801	93.2204898244556	89.4110027204902	73.3344464250434	130.802768787606	68.8884225675159
solea_v4.0_unigene22895	67.3819189248689	60.9518587313748	62.0402876019728	125.716193871503	109.95015347364	77.7772512859051
solea_v4.0_unigene22894	244.875754141597	242.014733198106	244.511721725422	240.956038253714	193.360614729504	211.109682061742
solea_v4.0_unigene11989	23.008460120687	44.8175431848344	27.3707151185174	36.6672232125217	34.1224614228536	26.6664861551675
solea_v4.0_unigene231575	21.364998683495	41.2321397300477	34.6695724834554	20.9526989785838	28.4353845190447	17.7776574367783
solea_v4.0_unigene231574	19.7215372463031	26.8905259109007	31.0201438009864	26.1908737232298	18.9569230126965	19.9998646163756
solea_v4.0_unigene3535	228.441139769678	190.026383103698	184.296148464684	285.480523583205	195.256307030774	179.99878154738
solea_v4.0_unigene95059	98.6076862315155	114.732910553176	120.431146521477	91.6680580313043	94.7846150634823	71.1106297471132
solea_v4.0_unigene95058	11.5042300603435	12.5489120917536	16.4224290711104	26.1908737232298	32.226769121584	17.7776574367783
solea_v4.0_unigene95053	82.1730718595963	66.3299639135549	76.6380023318487	86.4298832866583	64.453538243168	79.9994584655024
solea_v4.0_unigene459649	32.8692287438385	35.8540345478675	31.0201438009864	28.8099610955528	30.3310768203143	13.3332430775837
solea_v4.0_unigene225192	23.008460120687	26.8905259109007	20.0718577535794	5.23817474464596	22.7483076152358	13.3332430775837
solea_v4.0_unigene225195	9.86076862315155	34.0613328204742	14.5977147298759	55.0008348187826	47.3923075317412	33.3331076939593
solea_v4.0_unigene4246	399.361129237638	464.309747394885	441.580870578747	309.052309934112	310.893537408222	317.775626682412
solea_v4.0_unigene4245	57.5211503017174	51.9883500944079	71.1638593081452	36.6672232125217	81.5147689545948	51.1107651307376
solea_v4.0_unigene4244	110.111916291859	95.013191551849	105.833431791601	123.09710649918	92.8889227622127	91.1104943634888
solea_v4.0_unigene4242	13.1476914975354	37.6467362752609	23.7212864360484	7.85726211696894	3.79138460253929	15.555450257181
solea_v4.0_unigene4241	39.4430744926062	43.024841457441	60.2155732607383	26.1908737232298	24.6439999165054	15.555450257181
solea_v4.0_unigene4249	203.789218211799	154.17234855583	153.276004663697	183.336116062609	255.918460671402	231.109546678118
solea_v4.0_unigene4248	119.972684915011	134.452629554503	129.554718227649	102.144407520596	113.741538076179	88.8882871838915
solea_v4.0_unigene20237	32.8692287438385	46.6102449122278	43.7931441896278	26.1908737232298	30.3310768203143	37.7775220531539
solea_v4.0_unigene20236	69.0253803620609	87.8423846422755	58.3908589195038	36.6672232125217	72.0363074482466	88.8882871838915
solea_v4.0_unigene20235	152.841913658849	190.026383103698	145.977147298759	421.673066944	432.217844689479	664.439946699589
solea_v4.0_unigene20234	24.6519215578789	35.8540345478675	32.8448581422209	13.0954368616149	37.9138460253929	39.9997292327512
solea_v4.0_unigene20233	18.0780758091112	10.7562103643603	32.8448581422209	23.5717863509068	49.2879998330108	44.4441435919458
solea_v4.0_unigene20232	121.616146352202	91.4277880970622	118.606432180242	204.288815041192	202.839076235852	173.332160008588
solea_v4.0_unigene20231	26.2953829950708	26.8905259109007	31.0201438009864	39.2863105848447	37.9138460253929	26.6664861551675
solea_v4.0_unigene20230	59.1646117389093	57.3664552765881	52.9167158958003	83.8107959143353	89.0975381596734	73.3328369267105
solea_v4.0_unigene20239	34.5126901810304	16.1343155465404	41.9684298483934	26.1908737232298	32.226769121584	6.66662153879186
solea_v4.0_unigene20238	325.405364564001	342.406029932135	366.767582588133	303.814135189466	403.782460170435	391.108463609123
solea_v4.0_unigene332087	14.7911529347273	12.5489120917536	5.47414302370348	26.1908737232298	32.226769121584	33.3331076939593
solea_v4.0_unigene332083	39.4430744926062	17.9270172739338	27.3707151185174	2.61908737232298	18.9569230126965	28.8886933347647
solea_v4.0_unigene535348	134.763837849738	134.452629554503	85.7615740380212	86.4298832866583	73.9319997495162	84.4438728246969
solea_v4.0_unigene535342	31.2257673066466	26.8905259109007	31.0201438009864	18.3336116062609	9.47846150634823	8.88882871838915
solea_v4.0_unigene512893	24.6519215578789	28.683227638294	12.7730003886415	49.7626600741366	34.1224614228536	59.9995938491268
solea_v4.0_unigene96361	190.641526714263	200.782593468058	138.678289933822	151.907067594733	174.403691716807	113.332566159462
solea_v4.0_unigene536066	44.373458804182	64.5372621861616	51.0920015545658	62.8580969357515	87.2018458584037	122.221394877851
solea_v4.0_unigene536061	16.4346143719193	21.5124207287205	10.948286047407	13.0954368616149	26.5396922177751	22.2220717959729
solea_v4.0_unigene44173	41.0865359297981	66.3299639135549	54.7414302370348	70.7153590527204	49.2879998330108	62.2218010287241
solea_v4.0_unigene65273	82.1730718595963	80.671577732702	74.8132879906142	55.0008348187826	41.7052306279322	44.4441435919458
solea_v4.0_unigene571523	6.5738457487677	5.37810518218013	16.4224290711104	20.9526989785838	26.5396922177751	24.4442789755702
solea_v4.0_unigene443529	27.9388444322627	25.0978241835073	18.2471434123449	10.4763494892919	36.0181537241233	24.4442789755702
solea_v4.0_unigene60172	67.3819189248689	48.4029466396212	36.4942868246899	57.6199221911055	66.3492305444376	77.7772512859051
solea_v4.0_unigene414172	72.3123032364447	80.671577732702	85.7615740380212	55.0008348187826	34.1224614228536	64.4440082083213
solea_v4.0_unigene281546	320.474980252425	311.930100566448	337.572153128381	298.57596044482	250.231383767593	359.997563094761
solea_v4.0_unigene332850	29.5823058694547	28.683227638294	29.1954294597519	47.1435727018136	34.1224614228536	35.5553148735566
solea_v4.0_unigene280869	208.719602523375	191.819084831091	149.626575981228	193.8124655519	183.882153223156	46.6663507715431
solea_v4.0_unigene92570	29.5823058694547	46.6102449122278	23.7212864360484	10.4763494892919	9.47846150634823	4.44441435919458
solea_v4.0_unigene414174	80.5296104224043	87.8423846422755	94.8851457441937	75.9535337973664	104.263076569831	93.3327015430861
solea_v4.0_unigene40848	52.5907659901416	53.7810518218013	54.7414302370348	65.4771843080745	56.8707690380894	75.5550441063078
solea_v4.0_unigene429298	940.059942073781	994.949458703324	1021.84003109132	1073.82582265242	942.159073731014	704.43967593234
solea_v4.0_unigene98528	77.2426875480205	98.5985950066357	83.9368596967867	44.5244853294906	58.766461339359	53.3329723103349
solea_v4.0_unigene98523	103.538070543091	89.6350863696688	109.48286047407	81.1917085420123	102.367384268561	88.8882871838915
solea_v4.0_unigene98525	19.7215372463031	43.024841457441	34.6695724834554	5.23817474464596	9.47846150634823	15.555450257181
solea_v4.0_unigene44275	37.7996130554143	16.1343155465404	18.2471434123449	83.8107959143353	47.3923075317412	35.5553148735566
solea_v4.0_unigene58841	29.5823058694547	39.4394380026543	27.3707151185174	20.9526989785838	9.47846150634823	6.66662153879186
solea_v4.0_unigene95659	108.468454854667	120.111015735356	98.5345744266627	157.145242339379	149.759691800302	142.221259494226
solea_v4.0_unigene95656	72.3123032364447	64.5372621861616	71.1638593081452	96.9062327759502	81.5147689545948	53.3329723103349
solea_v4.0_unigene95651	50.9473045529497	39.4394380026543	36.4942868246899	7.85726211696894	1.89569230126965	8.88882871838915
solea_v4.0_unigene95653	16.4346143719193	23.3051224561139	23.7212864360484	0	5.68707690380894	0
solea_v4.0_unigene95652	31.2257673066466	39.4394380026543	47.4425728720968	2.61908737232298	13.2698461088875	4.44441435919458
solea_v4.0_unigene45077	31.2257673066466	32.2686310930808	27.3707151185174	47.1435727018136	41.7052306279322	66.6662153879186
solea_v4.0_unigene12283	41.0865359297981	23.3051224561139	32.8448581422209	28.8099610955528	39.8095383266626	28.8886933347647
solea_v4.0_unigene12282	19.7215372463031	30.4759293656874	31.0201438009864	31.4290484678757	24.6439999165054	19.9998646163756
solea_v4.0_unigene12286	241.588831267213	240.222031470712	218.965720948139	196.431552924223	227.483076152358	193.332024624964
solea_v4.0_unigene12285	95.3207633571317	93.2204898244556	76.6380023318487	65.4771843080745	108.05446117237	106.66594462067
solea_v4.0_unigene12284	73.9557646736366	93.2204898244556	82.1121453555522	149.28798022241	121.324307281257	122.221394877851
solea_v4.0_unigene413058	19.7215372463031	12.5489120917536	31.0201438009864	36.6672232125217	17.0612307114268	24.4442789755702
solea_v4.0_unigene186006	64.0949960504851	57.3664552765881	51.0920015545658	18.3336116062609	34.1224614228536	42.2219364123485
solea_v4.0_unigene186007	69.0253803620609	59.1591570039814	85.7615740380212	96.9062327759502	75.8276920507859	79.9994584655024
solea_v4.0_unigene413057	113.398839166243	114.732910553176	98.5345744266627	91.6680580313043	83.4104612558645	71.1106297471132
solea_v4.0_unigene8473	11.5042300603435	17.9270172739338	10.948286047407	26.1908737232298	34.1224614228536	24.4442789755702
solea_v4.0_unigene8479	29.5823058694547	14.341613819147	21.8965720948139	39.2863105848447	28.4353845190447	31.110900514362
solea_v4.0_unigene693871	67.3819189248689	84.2569811874887	76.6380023318487	99.5253201482732	87.2018458584037	48.8885579511403
solea_v4.0_unigene10463	239.945369830021	231.258522833746	248.161150407891	99.5253201482732	115.637230377448	99.999323081878
solea_v4.0_unigene595786	52.5907659901416	71.7080690957351	56.5661445782693	41.9053979571677	94.7846150634823	55.5551794899322
solea_v4.0_unigene58550	27.9388444322627	26.8905259109007	23.7212864360484	2.61908737232298	3.79138460253929	11.1110358979864
solea_v4.0_unigene18081	44.373458804182	35.8540345478675	54.7414302370348	39.2863105848447	64.453538243168	48.8885579511403
solea_v4.0_unigene18273	21.364998683495	28.683227638294	7.29885736493797	20.9526989785838	36.0181537241233	28.8886933347647
solea_v4.0_unigene101452	133.120376412546	138.03803300929	147.801861639994	136.192543360795	130.802768787606	157.776709751407
solea_v4.0_unigene101453	50.9473045529497	23.3051224561139	40.1437155071589	23.5717863509068	32.226769121584	24.4442789755702
solea_v4.0_unigene101454	39.4430744926062	48.4029466396212	56.5661445782693	36.6672232125217	47.3923075317412	55.5551794899322
solea_v4.0_unigene101458	46.0169202413739	43.024841457441	36.4942868246899	20.9526989785838	22.7483076152358	19.9998646163756
solea_v4.0_unigene510637	95.3207633571317	91.4277880970622	65.6897162844418	83.8107959143353	89.0975381596734	97.7771159022807
solea_v4.0_unigene510634	27.9388444322627	28.683227638294	36.4942868246899	7.85726211696894	24.6439999165054	22.2220717959729
solea_v4.0_unigene510635	23.008460120687	12.5489120917536	16.4224290711104	20.9526989785838	39.8095383266626	22.2220717959729
solea_v4.0_unigene510633	133.120376412546	147.001541646257	127.730003886415	146.668892850087	140.281230293954	195.554231804561
solea_v4.0_unigene510630	21.364998683495	32.2686310930808	29.1954294597519	7.85726211696894	5.68707690380894	6.66662153879186
solea_v4.0_unigene4601	154.485375096041	127.28182264493	114.957003497773	112.620757009888	68.2449228457073	97.7771159022807
solea_v4.0_unigene69043	496.325354031961	562.90834240152	587.558017877507	330.005008912695	466.340306112333	504.441029768584
solea_v4.0_unigene231032	24.6519215578789	48.4029466396212	16.4224290711104	23.5717863509068	11.3741538076179	22.2220717959729
solea_v4.0_unigene52729	39.4430744926062	43.024841457441	29.1954294597519	36.6672232125217	47.3923075317412	44.4441435919458
solea_v4.0_unigene431098	27.9388444322627	35.8540345478675	40.1437155071589	18.3336116062609	18.9569230126965	31.110900514362
solea_v4.0_unigene431090	23.008460120687	25.0978241835073	16.4224290711104	26.1908737232298	37.9138460253929	35.5553148735566
solea_v4.0_unigene223977	180.780758091112	161.343155465404	182.471434123449	104.763494892919	121.324307281257	97.7771159022807
solea_v4.0_unigene31989	118.329223477819	114.732910553176	100.359288767897	123.09710649918	140.281230293954	124.443602057448
solea_v4.0_unigene31983	62.4515346132932	80.671577732702	74.8132879906142	112.620757009888	98.5759996660216	104.443737441073
solea_v4.0_unigene31982	31.2257673066466	25.0978241835073	40.1437155071589	55.0008348187826	66.3492305444376	44.4441435919458
solea_v4.0_unigene31981	19.7215372463031	35.8540345478675	27.3707151185174	23.5717863509068	28.4353845190447	28.8886933347647
solea_v4.0_unigene31980	55.8776888645255	68.1226656409483	47.4425728720968	120.478019126857	62.5578459418983	64.4440082083213
solea_v4.0_unigene31987	34.5126901810304	43.024841457441	23.7212864360484	13.0954368616149	34.1224614228536	19.9998646163756
solea_v4.0_unigene31986	460.169202413739	385.430871389576	381.365297318009	510.722037602981	417.052306279322	599.995938491268
solea_v4.0_unigene31984	41.0865359297981	39.4394380026543	34.6695724834554	20.9526989785838	60.6621536406287	62.2218010287241
solea_v4.0_unigene282297	52.5907659901416	43.024841457441	38.3190011659244	34.0481358401987	72.0363074482466	48.8885579511403
solea_v4.0_unigene282294	124.903069226586	138.03803300929	136.853575592587	125.716193871503	138.385537992684	135.554637955435
solea_v4.0_unigene81082	8.21730718595963	8.96350863696688	10.948286047407	36.6672232125217	22.7483076152358	22.2220717959729
solea_v4.0_unigene415251	146.268067910081	179.270172739338	145.977147298759	191.193378179577	147.863999499032	146.665673853421
solea_v4.0_unigene40844	29.5823058694547	48.4029466396212	40.1437155071589	7.85726211696894	5.68707690380894	6.66662153879186
solea_v4.0_unigene66008	236.658446955637	181.062874466731	198.89386319456	206.907902413515	199.047691633313	208.887474882145
solea_v4.0_unigene66009	248.162677015981	319.100907476021	271.88243684394	290.718698327851	254.022768370133	279.998104629258
solea_v4.0_unigene66006	184.067680965496	216.916909014599	213.491577924436	243.575125626037	261.605537575211	271.109275910869
solea_v4.0_unigene66004	144.624606472889	107.562103643603	140.503004275056	188.574290807254	183.882153223156	233.331753857715
solea_v4.0_unigene66002	629.445730444507	575.457254493274	565.661445782693	743.820813739726	655.909536239298	613.329181568851
solea_v4.0_unigene66003	32.8692287438385	32.2686310930808	31.0201438009864	68.0962716803975	51.1836921342805	62.2218010287241
solea_v4.0_unigene66000	138.050760724122	105.769401916209	125.90528954518	96.9062327759502	144.072614896493	159.998916931005
solea_v4.0_unigene66001	24.6519215578789	23.3051224561139	16.4224290711104	10.4763494892919	17.0612307114268	51.1107651307376
solea_v4.0_unigene534778	16.4346143719193	7.17080690957351	7.29885736493797	47.1435727018136	24.6439999165054	13.3332430775837
solea_v4.0_unigene534771	34.5126901810304	37.6467362752609	49.2672872133313	34.0481358401987	36.0181537241233	42.2219364123485
solea_v4.0_unigene534770	26.2953829950708	41.2321397300477	34.6695724834554	15.7145242339379	18.9569230126965	17.7776574367783
solea_v4.0_unigene534773	152.841913658849	109.354805370996	133.204146910118	204.288815041192	170.612307114268	184.443195906575
solea_v4.0_unigene534772	184.067680965496	213.331505559812	186.120862805918	280.242348838559	259.709845273942	199.998646163756
solea_v4.0_unigene534775	233.371524081253	261.734452199433	253.635293431595	225.241514019776	221.795999248549	139.999052314629
solea_v4.0_unigene534774	85.4599947339801	91.4277880970622	98.5345744266627	102.144407520596	77.7233843520555	59.9995938491268
solea_v4.0_unigene534777	47.6603816785658	46.6102449122278	51.0920015545658	52.3817474464596	49.2879998330108	66.6662153879186
solea_v4.0_unigene534776	203.789218211799	286.83227638294	239.037578701719	185.955203434931	227.483076152358	124.443602057448
solea_v4.0_unigene541971	37.7996130554143	34.0613328204742	21.8965720948139	57.6199221911055	36.0181537241233	46.6663507715431
solea_v4.0_unigene432754	26.2953829950708	21.5124207287205	23.7212864360484	34.0481358401987	47.3923075317412	17.7776574367783
solea_v4.0_unigene98051	31.2257673066466	28.683227638294	14.5977147298759	26.1908737232298	15.1655384101572	11.1110358979864
solea_v4.0_unigene98053	29.5823058694547	37.6467362752609	23.7212864360484	5.23817474464596	17.0612307114268	15.555450257181
solea_v4.0_unigene98054	52.5907659901416	53.7810518218013	45.6178585308623	57.6199221911055	54.9750767368198	37.7775220531539
solea_v4.0_unigene98057	19.7215372463031	25.0978241835073	32.8448581422209	31.4290484678757	36.0181537241233	31.110900514362
solea_v4.0_unigene546477	95.3207633571317	62.7445604587682	49.2672872133313	94.2871454036272	106.1587688711	124.443602057448
solea_v4.0_unigene546476	719.836109490063	727.836901321711	655.072448503183	1356.6872588633	1090.02307323005	815.550034912205
solea_v4.0_unigene546475	111.755377729051	134.452629554503	125.90528954518	94.2871454036272	113.741538076179	162.221124110602
solea_v4.0_unigene546474	170.91998946796	181.062874466731	164.224290711104	110.001669637565	108.05446117237	91.1104943634888
solea_v4.0_unigene546471	36.1561516182224	44.8175431848344	40.1437155071589	47.1435727018136	43.6009229292019	51.1107651307376
solea_v4.0_unigene546470	157.772297970425	163.135857192797	144.152432957525	125.716193871503	187.673537825695	177.776574367783
solea_v4.0_unigene546479	14.7911529347273	62.7445604587682	29.1954294597519	7.85726211696894	30.3310768203143	4.44441435919458
solea_v4.0_unigene546478	626.158807570124	641.787218406829	707.989164398984	955.966890897887	964.90738134625	691.106432854757
solea_v4.0_unigene192458	26.2953829950708	53.7810518218013	25.5460007772829	52.3817474464596	53.0793844355501	66.6662153879186
solea_v4.0_unigene556	129.833453538162	107.562103643603	107.658146132835	157.145242339379	189.569230126965	151.110088212616
solea_v4.0_unigene557	42.7299973669901	43.024841457441	31.0201438009864	49.7626600741366	51.1836921342805	62.2218010287241
solea_v4.0_unigene554	77.2426875480205	64.5372621861616	82.1121453555522	102.144407520596	115.637230377448	113.332566159462
solea_v4.0_unigene550	31.2257673066466	48.4029466396212	21.8965720948139	41.9053979571677	43.6009229292019	44.4441435919458
solea_v4.0_unigene17892	21.364998683495	19.7197190013271	18.2471434123449	10.4763494892919	24.6439999165054	37.7775220531539
solea_v4.0_unigene17898	65.738457487677	51.9883500944079	56.5661445782693	112.620757009888	108.05446117237	142.221259494226
solea_v4.0_unigene558	96.9642247943236	60.9518587313748	74.8132879906142	52.3817474464596	62.5578459418983	75.5550441063078
solea_v4.0_unigene559	36.1561516182224	28.683227638294	31.0201438009864	104.763494892919	89.0975381596734	53.3329723103349
solea_v4.0_unigene229237	124.903069226586	145.208839918864	184.296148464684	133.573455988472	92.8889227622127	144.443466673824
solea_v4.0_unigene229238	31.2257673066466	30.4759293656874	38.3190011659244	55.0008348187826	34.1224614228536	48.8885579511403
solea_v4.0_unigene51911	251.449599890365	190.026383103698	222.615149630608	322.147746795726	333.641845023458	335.55328411919
solea_v4.0_unigene184438	29.5823058694547	30.4759293656874	40.1437155071589	20.9526989785838	20.8526153139661	35.5553148735566
solea_v4.0_unigene184431	36.1561516182224	50.1956483670145	56.5661445782693	31.4290484678757	26.5396922177751	28.8886933347647
solea_v4.0_unigene184435	524.264198464224	475.065957759245	452.529156626154	955.966890897887	781.025228123094	668.884361058784
solea_v4.0_unigene58559	32.8692287438385	59.1591570039814	60.2155732607383	65.4771843080745	56.8707690380894	59.9995938491268
solea_v4.0_unigene184437	501.255738343537	464.309747394885	483.549300427141	838.107959143353	758.276920507859	604.440352850462
solea_v4.0_unigene102247	34.5126901810304	21.5124207287205	29.1954294597519	36.6672232125217	34.1224614228536	19.9998646163756
solea_v4.0_unigene67011	103.538070543091	129.074524372323	102.184003109132	94.2871454036272	85.3061535571341	88.8882871838915
solea_v4.0_unigene75538	93.6773019199398	59.1591570039814	94.8851457441937	112.620757009888	81.5147689545948	73.3328369267105
solea_v4.0_unigene187501	24.6519215578789	19.7197190013271	27.3707151185174	65.4771843080745	51.1836921342805	28.8886933347647
solea_v4.0_unigene98888	26.2953829950708	41.2321397300477	20.0718577535794	7.85726211696894	9.47846150634823	8.88882871838915
solea_v4.0_unigene98886	111.755377729051	105.769401916209	82.1121453555522	130.954368616149	90.993230460943	108.888151800267
solea_v4.0_unigene98885	18.0780758091112	17.9270172739338	23.7212864360484	31.4290484678757	43.6009229292019	59.9995938491268
solea_v4.0_unigene98884	73.9557646736366	84.2569811874887	83.9368596967867	120.478019126857	115.637230377448	84.4438728246969
solea_v4.0_unigene98883	60.8080731761012	37.6467362752609	51.0920015545658	57.6199221911055	28.4353845190447	42.2219364123485
solea_v4.0_unigene98881	54.2342274273335	34.0613328204742	43.7931441896278	20.9526989785838	34.1224614228536	31.110900514362
solea_v4.0_unigene508569	32.8692287438385	34.0613328204742	32.8448581422209	26.1908737232298	24.6439999165054	35.5553148735566
solea_v4.0_unigene508567	557.133427208063	571.871851038487	520.043587251831	707.153590527204	695.71907456596	688.884225675159
solea_v4.0_unigene508566	47.6603816785658	39.4394380026543	36.4942868246899	47.1435727018136	56.8707690380894	37.7775220531539
solea_v4.0_unigene99594	49.3038431157578	71.7080690957351	74.8132879906142	55.0008348187826	43.6009229292019	68.8884225675159
solea_v4.0_unigene184930	65.738457487677	43.024841457441	52.9167158958003	75.9535337973664	102.367384268561	86.6660800042942
solea_v4.0_unigene189872	54.2342274273335	46.6102449122278	83.9368596967867	62.8580969357515	58.766461339359	39.9997292327512
solea_v4.0_unigene512126	64.0949960504851	75.2934725505218	69.3391449669108	70.7153590527204	66.3492305444376	66.6662153879186
solea_v4.0_unigene11676	55.8776888645255	50.1956483670145	71.1638593081452	13.0954368616149	30.3310768203143	46.6663507715431
solea_v4.0_unigene441731	73.9557646736366	82.4642794600953	94.8851457441937	78.5726211696894	83.4104612558645	84.4438728246969
solea_v4.0_unigene40269	44.373458804182	51.9883500944079	74.8132879906142	31.4290484678757	20.8526153139661	39.9997292327512
solea_v4.0_unigene11678	39.4430744926062	53.7810518218013	38.3190011659244	36.6672232125217	72.0363074482466	48.8885579511403
solea_v4.0_unigene16133	54.2342274273335	73.5007708231284	47.4425728720968	36.6672232125217	47.3923075317412	46.6663507715431
solea_v4.0_unigene16132	146.268067910081	197.197190013271	191.595005829622	246.19421299836	263.501229876481	242.220582576104
solea_v4.0_unigene16135	55.8776888645255	93.2204898244556	93.0604314029592	73.3344464250434	60.6621536406287	64.4440082083213
solea_v4.0_unigene16134	59.1646117389093	86.0496829148821	85.7615740380212	75.9535337973664	43.6009229292019	71.1106297471132
solea_v4.0_unigene16137	41.0865359297981	48.4029466396212	51.0920015545658	81.1917085420123	47.3923075317412	53.3329723103349
solea_v4.0_unigene16136	32.8692287438385	53.7810518218013	47.4425728720968	5.23817474464596	5.68707690380894	17.7776574367783
solea_v4.0_unigene16139	119.972684915011	132.65992782711	118.606432180242	60.2390095634285	70.1406151469769	79.9994584655024
solea_v4.0_unigene572456	14.7911529347273	5.37810518218013	10.948286047407	34.0481358401987	24.6439999165054	17.7776574367783
solea_v4.0_unigene45871	2807.03213472381	3506.52457878145	3466.95724834554	2566.70562487652	2288.10060763246	2657.75978679836
solea_v4.0_unigene572454	179.13729665392	173.892067557158	215.31629226567	44.5244853294906	58.766461339359	24.4442789755702
solea_v4.0_unigene572455	34.5126901810304	32.2686310930808	27.3707151185174	34.0481358401987	41.7052306279322	28.8886933347647
solea_v4.0_unigene45874	144.624606472889	175.684769284551	204.368006218263	39.2863105848447	30.3310768203143	82.2216656450997
solea_v4.0_unigene45875	619.584961821356	709.909884047777	686.09259230417	356.195882635925	381.034152555199	644.440082083213
solea_v4.0_unigene45876	129.833453538162	116.525612280569	129.554718227649	159.764329711702	134.594153390145	168.887745649394
solea_v4.0_unigene572451	42.7299973669901	26.8905259109007	18.2471434123449	65.4771843080745	47.3923075317412	15.555450257181
solea_v4.0_unigene45878	2139.78679122389	2065.19238995717	2138.56520792683	2878.37702218295	2826.47722119304	2499.98307704695
solea_v4.0_unigene45879	1063.31954986318	1100.71886061953	1129.49817722415	1479.78436536248	1313.71476477987	1211.10291288052
solea_v4.0_unigene572458	29.5823058694547	14.341613819147	21.8965720948139	34.0481358401987	22.7483076152358	26.6664861551675
solea_v4.0_unigene572459	72.3123032364447	51.9883500944079	72.9885736493797	49.7626600741366	43.6009229292019	48.8885579511403
solea_v4.0_unigene326667	59.1646117389093	62.7445604587682	54.7414302370348	28.8099610955528	37.9138460253929	35.5553148735566
solea_v4.0_unigene326664	98.6076862315155	105.769401916209	100.359288767897	209.526989785838	138.385537992684	157.776709751407
solea_v4.0_unigene326665	101.894609105899	125.489120917536	111.307574815304	83.8107959143353	108.05446117237	122.221394877851
solea_v4.0_unigene562615	2248.25524607855	2518.74592698769	2426.87007384188	2770.99443991771	2691.8830678029	2277.76235908722
solea_v4.0_unigene562614	5163.75583565703	5137.88315070942	5578.15174115385	3213.6202058403	2788.56337516765	3359.9772555511
solea_v4.0_unigene562616	714.905725178488	639.994516679435	662.371305868121	984.77685199344	957.324612141172	662.217739519992
solea_v4.0_unigene562612	205.432679648991	231.258522833746	262.758865137767	128.335281243826	138.385537992684	184.443195906575
solea_v4.0_unigene562619	175.850373779536	141.623436464077	125.90528954518	251.432387743006	199.047691633313	211.109682061742
solea_v4.0_unigene70684	46.0169202413739	68.1226656409483	38.3190011659244	28.8099610955528	37.9138460253929	39.9997292327512
solea_v4.0_unigene11086	14.7911529347273	12.5489120917536	20.0718577535794	23.5717863509068	34.1224614228536	22.2220717959729
solea_v4.0_unigene72140	75.5992261108286	100.391296734029	71.1638593081452	47.1435727018136	45.4966152304715	53.3329723103349
solea_v4.0_unigene72145	256.37998420194	215.124207287205	202.543291877029	201.669727668869	231.274460754897	242.220582576104
solea_v4.0_unigene432229	29.5823058694547	21.5124207287205	16.4224290711104	7.85726211696894	28.4353845190447	31.110900514362
solea_v4.0_unigene417195	69.0253803620609	87.8423846422755	82.1121453555522	96.9062327759502	28.4353845190447	62.2218010287241
solea_v4.0_unigene417196	23.008460120687	23.3051224561139	36.4942868246899	57.6199221911055	51.1836921342805	35.5553148735566
solea_v4.0_unigene38354	277.744982885435	337.027924749955	310.201438009864	188.574290807254	200.943383934583	179.99878154738
solea_v4.0_unigene38357	124.903069226586	121.90371746275	153.276004663697	96.9062327759502	104.263076569831	99.999323081878
solea_v4.0_unigene38351	60.8080731761012	89.6350863696688	78.4627166730832	36.6672232125217	22.7483076152358	24.4442789755702
solea_v4.0_unigene183291	57.5211503017174	48.4029466396212	58.3908589195038	20.9526989785838	15.1655384101572	22.2220717959729
solea_v4.0_unigene183293	169.276528030768	152.379646828437	175.172576758511	167.621591828671	197.151999332043	219.998510780132
solea_v4.0_unigene183294	44.373458804182	82.4642794600953	72.9885736493797	81.1917085420123	51.1836921342805	77.7772512859051
solea_v4.0_unigene183295	36.1561516182224	25.0978241835073	31.0201438009864	34.0481358401987	22.7483076152358	31.110900514362
solea_v4.0_unigene183296	24.6519215578789	23.3051224561139	20.0718577535794	15.7145242339379	20.8526153139661	22.2220717959729
solea_v4.0_unigene183297	90.3903790455559	71.7080690957351	89.4110027204902	73.3344464250434	73.9319997495162	68.8884225675159
solea_v4.0_unigene183298	96.9642247943236	111.147507098389	96.7098600854282	102.144407520596	96.680307364752	97.7771159022807
solea_v4.0_unigene23928	59.1646117389093	50.1956483670145	76.6380023318487	39.2863105848447	41.7052306279322	64.4440082083213
solea_v4.0_unigene23929	80.5296104224043	82.4642794600953	67.5144306256763	133.573455988472	130.802768787606	135.554637955435
solea_v4.0_unigene23922	27.9388444322627	23.3051224561139	31.0201438009864	7.85726211696894	36.0181537241233	26.6664861551675
solea_v4.0_unigene23920	69.0253803620609	84.2569811874887	69.3391449669108	86.4298832866583	73.9319997495162	68.8884225675159
solea_v4.0_unigene23926	131.476914975354	112.940208825783	105.833431791601	162.383417084025	166.820922511729	153.332295392213
solea_v4.0_unigene23924	164.346143719193	164.928558920191	155.100719004932	230.479688764422	166.820922511729	186.665403086172
solea_v4.0_unigene23925	151.198452221657	147.001541646257	129.554718227649	201.669727668869	180.090768620616	179.99878154738
solea_v4.0_unigene472924	16.4346143719193	12.5489120917536	9.12357170617247	18.3336116062609	28.4353845190447	39.9997292327512
solea_v4.0_unigene102697	78.8861489852124	48.4029466396212	54.7414302370348	60.2390095634285	94.7846150634823	73.3328369267105
solea_v4.0_unigene30297	37.7996130554143	37.6467362752609	32.8448581422209	83.8107959143353	60.6621536406287	64.4440082083213
solea_v4.0_unigene342432	6.5738457487677	5.37810518218013	9.12357170617247	26.1908737232298	20.8526153139661	28.8886933347647
solea_v4.0_unigene325140	24.6519215578789	21.5124207287205	21.8965720948139	26.1908737232298	30.3310768203143	42.2219364123485
solea_v4.0_unigene61674	29.5823058694547	30.4759293656874	54.7414302370348	7.85726211696894	18.9569230126965	17.7776574367783
solea_v4.0_unigene61670	27.9388444322627	26.8905259109007	31.0201438009864	47.1435727018136	22.7483076152358	19.9998646163756
solea_v4.0_unigene458378	65.738457487677	89.6350863696688	60.2155732607383	49.7626600741366	37.9138460253929	46.6663507715431
solea_v4.0_unigene458379	62.4515346132932	87.8423846422755	72.9885736493797	44.5244853294906	36.0181537241233	53.3329723103349
solea_v4.0_unigene458374	29.5823058694547	30.4759293656874	23.7212864360484	39.2863105848447	13.2698461088875	22.2220717959729
solea_v4.0_unigene458375	26.2953829950708	48.4029466396212	23.7212864360484	34.0481358401987	24.6439999165054	15.555450257181
solea_v4.0_unigene458370	118.329223477819	121.90371746275	124.080575203946	117.858931754534	85.3061535571341	128.888016416643
solea_v4.0_unigene458371	82.1730718595963	95.013191551849	83.9368596967867	107.382582265242	75.8276920507859	77.7772512859051
solea_v4.0_unigene458373	39.4430744926062	46.6102449122278	31.0201438009864	28.8099610955528	28.4353845190447	17.7776574367783
solea_v4.0_unigene226	18.0780758091112	21.5124207287205	12.7730003886415	31.4290484678757	30.3310768203143	26.6664861551675
solea_v4.0_unigene99205	16.4346143719193	26.8905259109007	29.1954294597519	2.61908737232298	5.68707690380894	13.3332430775837
solea_v4.0_unigene547261	70.6688417992528	69.9153673683417	102.184003109132	89.0489706589813	119.428614979988	106.66594462067
solea_v4.0_unigene547260	54.2342274273335	66.3299639135549	54.7414302370348	73.3344464250434	94.7846150634823	75.5550441063078
solea_v4.0_unigene547262	50.9473045529497	55.5737535491947	58.3908589195038	110.001669637565	56.8707690380894	71.1106297471132
solea_v4.0_unigene547265	98.6076862315155	95.013191551849	100.359288767897	65.4771843080745	83.4104612558645	91.1104943634888
solea_v4.0_unigene547264	59.1646117389093	39.4394380026543	47.4425728720968	57.6199221911055	49.2879998330108	42.2219364123485
solea_v4.0_unigene547266	19.7215372463031	17.9270172739338	14.5977147298759	23.5717863509068	30.3310768203143	37.7775220531539
solea_v4.0_unigene547268	27.9388444322627	34.0613328204742	40.1437155071589	86.4298832866583	75.8276920507859	73.3328369267105
solea_v4.0_unigene226493	128.18999210097	109.354805370996	166.049005052339	123.09710649918	125.115691883797	128.888016416643
solea_v4.0_unigene221	64.0949960504851	50.1956483670145	47.4425728720968	44.5244853294906	43.6009229292019	75.5550441063078
solea_v4.0_unigene52893	19.7215372463031	12.5489120917536	23.7212864360484	26.1908737232298	30.3310768203143	24.4442789755702
solea_v4.0_unigene52890	187.35460383988	206.160698650238	246.336436066657	206.907902413515	261.605537575211	213.33188924134
solea_v4.0_unigene52897	42.7299973669901	26.8905259109007	18.2471434123449	26.1908737232298	20.8526153139661	24.4442789755702
solea_v4.0_unigene52895	52.5907659901416	48.4029466396212	40.1437155071589	65.4771843080745	85.3061535571341	84.4438728246969
solea_v4.0_unigene588464	96.9642247943236	105.769401916209	83.9368596967867	75.9535337973664	94.7846150634823	66.6662153879186
solea_v4.0_unigene49943	238.301908392829	200.782593468058	208.017434900732	243.575125626037	193.360614729504	255.553825653688
solea_v4.0_unigene62596	78.8861489852124	87.8423846422755	89.4110027204902	70.7153590527204	58.766461339359	73.3328369267105
solea_v4.0_unigene56621	34.5126901810304	51.9883500944079	25.5460007772829	20.9526989785838	11.3741538076179	19.9998646163756
solea_v4.0_unigene56625	41.0865359297981	28.683227638294	23.7212864360484	28.8099610955528	36.0181537241233	35.5553148735566
solea_v4.0_unigene461629	54.2342274273335	21.5124207287205	23.7212864360484	52.3817474464596	51.1836921342805	66.6662153879186
solea_v4.0_unigene461626	19.7215372463031	43.024841457441	32.8448581422209	65.4771843080745	24.6439999165054	55.5551794899322
solea_v4.0_unigene461627	32.8692287438385	23.3051224561139	25.5460007772829	28.8099610955528	24.6439999165054	28.8886933347647
solea_v4.0_unigene461620	72.3123032364447	55.5737535491947	65.6897162844418	13.0954368616149	41.7052306279322	26.6664861551675
solea_v4.0_unigene11309	32.8692287438385	25.0978241835073	34.6695724834554	26.1908737232298	30.3310768203143	13.3332430775837
solea_v4.0_unigene11306	131.476914975354	123.696419190143	136.853575592587	96.9062327759502	64.453538243168	73.3328369267105
solea_v4.0_unigene11300	182.424219528304	195.404488285878	155.100719004932	83.8107959143353	83.4104612558645	79.9994584655024
solea_v4.0_unigene94958	231.728062644061	157.757752010617	147.801861639994	285.480523583205	170.612307114268	193.332024624964
solea_v4.0_unigene94952	26.2953829950708	17.9270172739338	32.8448581422209	47.1435727018136	39.8095383266626	79.9994584655024
solea_v4.0_unigene94954	72.3123032364447	57.3664552765881	85.7615740380212	65.4771843080745	53.0793844355501	71.1106297471132
solea_v4.0_unigene35943	180.780758091112	145.208839918864	182.471434123449	178.097941317963	163.02953790919	199.998646163756
solea_v4.0_unigene35942	67.3819189248689	68.1226656409483	65.6897162844418	83.8107959143353	64.453538243168	53.3329723103349
solea_v4.0_unigene35944	233.371524081253	250.978241835073	197.069148853325	86.4298832866583	138.385537992684	71.1106297471132
solea_v4.0_unigene429367	70.6688417992528	59.1591570039814	65.6897162844418	41.9053979571677	36.0181537241233	33.3331076939593
solea_v4.0_unigene429366	1142.20569884839	1236.96419190143	1167.81717839008	1141.92209433282	1146.89384226814	911.104943634888
solea_v4.0_unigene429365	1216.16146352202	1278.19633163148	1202.48675087353	1230.9710649918	1199.97322670369	973.326744663612
solea_v4.0_unigene429364	230.08460120687	256.356347017253	213.491577924436	500.245688113689	434.113536990749	315.553419502815
solea_v4.0_unigene429361	662.314959188346	618.482095950715	664.196020209356	673.105454687006	657.805228540567	595.551524132073
solea_v4.0_unigene429360	21.364998683495	28.683227638294	34.6695724834554	26.1908737232298	26.5396922177751	15.555450257181
solea_v4.0_unigene429369	519.333814152648	557.53023721934	532.816587640472	518.57929971995	390.512614061547	377.775220531539
solea_v4.0_unigene670402	231.728062644061	243.807434925499	217.141006606905	159.764329711702	157.342461005381	155.55450257181
solea_v4.0_unigene670403	144.624606472889	130.867226099717	127.730003886415	170.240679200994	191.464922428234	142.221259494226
solea_v4.0_unigene670409	425.656512232709	546.77402685498	448.879727943685	385.005843731478	509.941229041535	377.775220531539
solea_v4.0_unigene103475	27.9388444322627	28.683227638294	21.8965720948139	13.0954368616149	28.4353845190447	44.4441435919458
solea_v4.0_unigene509553	216.936909709334	258.149048744646	291.954294597519	324.766834168049	282.458152889177	199.998646163756
solea_v4.0_unigene509552	18.0780758091112	32.2686310930808	10.948286047407	34.0481358401987	39.8095383266626	31.110900514362
solea_v4.0_unigene51900	382.926514865719	415.906800755263	385.014726000478	193.8124655519	193.360614729504	295.553554886439
solea_v4.0_unigene51902	83.8165332967882	73.5007708231284	83.9368596967867	130.954368616149	100.471691967291	162.221124110602
solea_v4.0_unigene51907	52.5907659901416	55.5737535491947	60.2155732607383	75.9535337973664	77.7233843520555	46.6663507715431
solea_v4.0_unigene51906	88.746917608364	68.1226656409483	93.0604314029592	112.620757009888	109.95015347364	124.443602057448
solea_v4.0_unigene51909	356.631131870648	342.406029932135	353.994582199492	523.817474464596	445.487690798367	448.885850278652
solea_v4.0_unigene42476	52.5907659901416	59.1591570039814	45.6178585308623	60.2390095634285	41.7052306279322	57.7773866695295
solea_v4.0_unigene47904	64.0949960504851	34.0613328204742	32.8448581422209	44.5244853294906	72.0363074482466	42.2219364123485
solea_v4.0_unigene47902	164.346143719193	130.867226099717	162.39957636987	112.620757009888	83.4104612558645	144.443466673824
solea_v4.0_unigene42472	29.5823058694547	60.9518587313748	47.4425728720968	31.4290484678757	28.4353845190447	33.3331076939593
solea_v4.0_unigene48485	226.797678332486	263.527153926826	255.460007772829	235.717863509068	212.3175377422	159.998916931005
solea_v4.0_unigene456909	312.257673066466	329.857117840381	333.922724445912	374.529494242186	375.34707565139	299.997969245634
solea_v4.0_unigene595371	57.5211503017174	62.7445604587682	72.9885736493797	70.7153590527204	79.6190766533252	91.1104943634888
solea_v4.0_unigene595376	46.0169202413739	59.1591570039814	56.5661445782693	65.4771843080745	54.9750767368198	71.1106297471132
solea_v4.0_unigene456901	55.8776888645255	57.3664552765881	36.4942868246899	49.7626600741366	43.6009229292019	62.2218010287241
solea_v4.0_unigene31569	26.2953829950708	23.3051224561139	27.3707151185174	57.6199221911055	41.7052306279322	37.7775220531539
solea_v4.0_unigene456903	52.5907659901416	32.2686310930808	47.4425728720968	57.6199221911055	36.0181537241233	33.3331076939593
solea_v4.0_unigene456902	39.4430744926062	37.6467362752609	16.4224290711104	36.6672232125217	43.6009229292019	31.110900514362
solea_v4.0_unigene456904	60.8080731761012	50.1956483670145	49.2672872133313	104.763494892919	64.453538243168	97.7771159022807
solea_v4.0_unigene456907	266.240752825092	240.222031470712	293.779008938753	306.433222561789	293.832306696795	186.665403086172
solea_v4.0_unigene457857	212.006525397758	188.233681376305	173.347862417277	115.239844382211	136.489845691415	148.887881033018
solea_v4.0_unigene74448	37.7996130554143	46.6102449122278	41.9684298483934	49.7626600741366	87.2018458584037	39.9997292327512
solea_v4.0_unigene74445	13.1476914975354	25.0978241835073	21.8965720948139	36.6672232125217	34.1224614228536	39.9997292327512
solea_v4.0_unigene457850	47.6603816785658	53.7810518218013	54.7414302370348	65.4771843080745	49.2879998330108	59.9995938491268
solea_v4.0_unigene74447	34.5126901810304	30.4759293656874	43.7931441896278	55.0008348187826	45.4966152304715	37.7775220531539
solea_v4.0_unigene74441	121.616146352202	145.208839918864	109.48286047407	191.193378179577	130.802768787606	122.221394877851
solea_v4.0_unigene74443	424.013050795517	415.906800755263	324.79915273974	602.390095634285	606.621536406287	546.662966180933
solea_v4.0_unigene74442	110.111916291859	145.208839918864	89.4110027204902	170.240679200994	106.1587688711	122.221394877851
solea_v4.0_unigene17234	118.329223477819	89.6350863696688	118.606432180242	57.6199221911055	53.0793844355501	106.66594462067
solea_v4.0_unigene225247	42.7299973669901	39.4394380026543	56.5661445782693	28.8099610955528	54.9750767368198	53.3329723103349
solea_v4.0_unigene327874	169.276528030768	161.343155465404	140.503004275056	178.097941317963	159.23815330665	171.109952828991
solea_v4.0_unigene327875	188.998065277071	181.062874466731	191.595005829622	125.716193871503	212.3175377422	179.99878154738
solea_v4.0_unigene327876	93.6773019199398	111.147507098389	96.7098600854282	144.049805477764	128.907076486336	66.6662153879186
solea_v4.0_unigene327877	54.2342274273335	55.5737535491947	51.0920015545658	62.8580969357515	72.0363074482466	55.5551794899322
solea_v4.0_unigene327870	16.4346143719193	30.4759293656874	34.6695724834554	28.8099610955528	41.7052306279322	37.7775220531539
solea_v4.0_unigene225244	27.9388444322627	34.0613328204742	32.8448581422209	28.8099610955528	15.1655384101572	26.6664861551675
solea_v4.0_unigene327872	13.1476914975354	5.37810518218013	14.5977147298759	23.5717863509068	26.5396922177751	22.2220717959729
solea_v4.0_unigene225245	21.364998683495	35.8540345478675	36.4942868246899	7.85726211696894	11.3741538076179	11.1110358979864
solea_v4.0_unigene327878	64.0949960504851	43.024841457441	71.1638593081452	73.3344464250434	54.9750767368198	62.2218010287241
solea_v4.0_unigene17146	87.103456171172	80.671577732702	91.2357170617247	110.001669637565	73.9319997495162	73.3328369267105
solea_v4.0_unigene17144	26.2953829950708	21.5124207287205	16.4224290711104	34.0481358401987	20.8526153139661	24.4442789755702
solea_v4.0_unigene17143	202.145756774607	229.465821106352	218.965720948139	178.097941317963	180.090768620616	222.220717959729
solea_v4.0_unigene17141	36.1561516182224	44.8175431848344	29.1954294597519	26.1908737232298	51.1836921342805	42.2219364123485
solea_v4.0_unigene17140	60.8080731761012	48.4029466396212	56.5661445782693	47.1435727018136	62.5578459418983	44.4441435919458
solea_v4.0_unigene17148	46.0169202413739	41.2321397300477	49.2672872133313	26.1908737232298	28.4353845190447	31.110900514362
solea_v4.0_unigene44666	100.251147668707	111.147507098389	116.781717839008	206.907902413515	159.23815330665	146.665673853421
solea_v4.0_unigene44667	364.848439056607	358.540345478675	372.241725611837	419.053979571677	430.32215238821	257.776032833285
solea_v4.0_unigene44662	601.506886012245	573.664552765881	569.310874465162	733.344464250434	693.823382264691	568.885037976906
solea_v4.0_unigene44668	21.364998683495	23.3051224561139	27.3707151185174	52.3817474464596	36.0181537241233	37.7775220531539
solea_v4.0_unigene44669	220.223832583718	166.721260647584	255.460007772829	290.718698327851	305.206460504413	286.66472616805
solea_v4.0_unigene59425	82.1730718595963	51.9883500944079	69.3391449669108	120.478019126857	60.6621536406287	66.6662153879186
solea_v4.0_unigene23656	21.364998683495	28.683227638294	36.4942868246899	47.1435727018136	54.9750767368198	42.2219364123485
solea_v4.0_unigene37989	187.35460383988	179.270172739338	213.491577924436	261.908737232298	263.501229876481	197.776438984159
solea_v4.0_unigene37988	616.298038946972	681.226656409483	671.494877574294	421.673066944	390.512614061547	528.885308744155
solea_v4.0_unigene37985	42.7299973669901	44.8175431848344	31.0201438009864	39.2863105848447	43.6009229292019	42.2219364123485
solea_v4.0_unigene37984	103.538070543091	116.525612280569	120.431146521477	34.0481358401987	39.8095383266626	46.6663507715431
solea_v4.0_unigene37987	98.6076862315155	96.8058932792424	109.48286047407	49.7626600741366	54.9750767368198	71.1106297471132
solea_v4.0_unigene37986	427.299973669901	399.772485208723	397.78772638912	350.957707891279	326.059075818379	279.998104629258
solea_v4.0_unigene37980	146.268067910081	163.135857192797	144.152432957525	102.144407520596	75.8276920507859	151.110088212616
solea_v4.0_unigene589228	41.0865359297981	51.9883500944079	52.9167158958003	52.3817474464596	34.1224614228536	44.4441435919458
solea_v4.0_unigene564144	41.0865359297981	21.5124207287205	23.7212864360484	49.7626600741366	41.7052306279322	31.110900514362
solea_v4.0_unigene336934	21.364998683495	16.1343155465404	16.4224290711104	26.1908737232298	26.5396922177751	22.2220717959729
solea_v4.0_unigene29659	175.850373779536	213.331505559812	175.172576758511	107.382582265242	92.8889227622127	135.554637955435
solea_v4.0_unigene29652	70.6688417992528	89.6350863696688	93.0604314029592	31.4290484678757	17.0612307114268	39.9997292327512
solea_v4.0_unigene29653	113.398839166243	155.965050283224	144.152432957525	70.7153590527204	85.3061535571341	93.3327015430861
solea_v4.0_unigene29650	50.9473045529497	55.5737535491947	49.2672872133313	31.4290484678757	34.1224614228536	24.4442789755702
solea_v4.0_unigene29656	31.2257673066466	26.8905259109007	43.7931441896278	34.0481358401987	20.8526153139661	15.555450257181
solea_v4.0_unigene29657	29.5823058694547	19.7197190013271	25.5460007772829	7.85726211696894	22.7483076152358	26.6664861551675
solea_v4.0_unigene29655	24.6519215578789	26.8905259109007	18.2471434123449	57.6199221911055	45.4966152304715	13.3332430775837
solea_v4.0_unigene32467	72.3123032364447	59.1591570039814	62.0402876019728	65.4771843080745	64.453538243168	53.3329723103349
solea_v4.0_unigene32461	115.042300603435	82.4642794600953	104.008717450366	162.383417084025	187.673537825695	122.221394877851
solea_v4.0_unigene32460	208.719602523375	202.575295195452	189.770291488387	246.19421299836	280.562460587908	231.109546678118
solea_v4.0_unigene32463	167.633066593576	159.550453738011	147.801861639994	149.28798022241	157.342461005381	159.998916931005
solea_v4.0_unigene52702	92.0338404827478	91.4277880970622	102.184003109132	94.2871454036272	90.993230460943	115.554773339059
solea_v4.0_unigene52706	23.008460120687	19.7197190013271	5.47414302370348	39.2863105848447	28.4353845190447	22.2220717959729
solea_v4.0_unigene52707	44.373458804182	43.024841457441	38.3190011659244	55.0008348187826	37.9138460253929	59.9995938491268
solea_v4.0_unigene52705	11.5042300603435	28.683227638294	10.948286047407	47.1435727018136	37.9138460253929	28.8886933347647
solea_v4.0_unigene689614	16.4346143719193	25.0978241835073	32.8448581422209	10.4763494892919	5.68707690380894	2.22220717959729
solea_v4.0_unigene538160	39.4430744926062	44.8175431848344	32.8448581422209	5.23817474464596	3.79138460253929	6.66662153879186
solea_v4.0_unigene6095	44.373458804182	53.7810518218013	32.8448581422209	13.0954368616149	7.58276920507859	17.7776574367783
solea_v4.0_unigene44716	46.0169202413739	17.9270172739338	14.5977147298759	20.9526989785838	24.6439999165054	35.5553148735566
solea_v4.0_unigene184027	52.5907659901416	57.3664552765881	51.0920015545658	7.85726211696894	43.6009229292019	33.3331076939593
solea_v4.0_unigene230932	57.5211503017174	46.6102449122278	34.6695724834554	70.7153590527204	53.0793844355501	59.9995938491268
solea_v4.0_unigene534321	185.711142402688	233.051224561139	187.945577147153	172.859766573317	172.507999415538	215.554096420937
solea_v4.0_unigene337696	47.6603816785658	55.5737535491947	38.3190011659244	65.4771843080745	41.7052306279322	79.9994584655024
solea_v4.0_unigene465104	85.4599947339801	64.5372621861616	74.8132879906142	68.0962716803975	102.367384268561	86.6660800042942
solea_v4.0_unigene548277	21.364998683495	23.3051224561139	25.5460007772829	34.0481358401987	30.3310768203143	26.6664861551675
solea_v4.0_unigene548276	32.8692287438385	26.8905259109007	49.2672872133313	55.0008348187826	37.9138460253929	59.9995938491268
solea_v4.0_unigene282057	149.554990784465	134.452629554503	182.471434123449	185.955203434931	189.569230126965	206.665267702548
solea_v4.0_unigene282051	73.9557646736366	82.4642794600953	67.5144306256763	91.6680580313043	68.2449228457073	42.2219364123485
solea_v4.0_unigene282053	47.6603816785658	44.8175431848344	43.7931441896278	10.4763494892919	17.0612307114268	15.555450257181
solea_v4.0_unigene686135	27.9388444322627	14.341613819147	20.0718577535794	5.23817474464596	34.1224614228536	37.7775220531539
solea_v4.0_unigene282058	129.833453538162	139.830734736683	138.678289933822	154.526154967056	127.011384185066	164.443331290199
solea_v4.0_unigene686132	54.2342274273335	44.8175431848344	36.4942868246899	44.5244853294906	58.766461339359	51.1107651307376
solea_v4.0_unigene49722	78.8861489852124	98.5985950066357	80.2874310143177	91.6680580313043	106.1587688711	77.7772512859051
solea_v4.0_unigene443265	31.2257673066466	21.5124207287205	25.5460007772829	36.6672232125217	26.5396922177751	17.7776574367783
solea_v4.0_unigene334510	6.5738457487677	3.58540345478675	18.2471434123449	26.1908737232298	20.8526153139661	22.2220717959729
solea_v4.0_unigene31869	47.6603816785658	44.8175431848344	52.9167158958003	41.9053979571677	34.1224614228536	42.2219364123485
solea_v4.0_unigene459746	21.364998683495	26.8905259109007	18.2471434123449	39.2863105848447	49.2879998330108	53.3329723103349
solea_v4.0_unigene459747	37.7996130554143	28.683227638294	23.7212864360484	41.9053979571677	39.8095383266626	39.9997292327512
solea_v4.0_unigene459743	34.5126901810304	21.5124207287205	18.2471434123449	31.4290484678757	39.8095383266626	6.66662153879186
solea_v4.0_unigene459740	49.3038431157578	41.2321397300477	43.7931441896278	47.1435727018136	32.226769121584	55.5551794899322
solea_v4.0_unigene459741	23.008460120687	25.0978241835073	41.9684298483934	55.0008348187826	39.8095383266626	28.8886933347647
solea_v4.0_unigene459749	23.008460120687	25.0978241835073	29.1954294597519	73.3344464250434	51.1836921342805	35.5553148735566
solea_v4.0_unigene689296	23.008460120687	28.683227638294	27.3707151185174	15.7145242339379	30.3310768203143	24.4442789755702
solea_v4.0_unigene4194	287.605751508587	277.868767745973	317.500295374802	227.860601392099	216.10892234474	231.109546678118
solea_v4.0_unigene31865	164.346143719193	184.648277921518	217.141006606905	107.382582265242	161.13384560792	195.554231804561
solea_v4.0_unigene602560	116.685762040627	129.074524372323	136.853575592587	175.47885394564	178.195076319347	162.221124110602
solea_v4.0_unigene548099	19.7215372463031	21.5124207287205	20.0718577535794	41.9053979571677	32.226769121584	22.2220717959729
solea_v4.0_unigene72468	243.232292704405	243.807434925499	222.615149630608	222.622426647453	244.544306863784	164.443331290199
solea_v4.0_unigene232169	9.86076862315155	25.0978241835073	23.7212864360484	26.1908737232298	11.3741538076179	11.1110358979864
solea_v4.0_unigene57830	111.755377729051	96.8058932792424	93.0604314029592	117.858931754534	145.968307197763	119.999187698254
solea_v4.0_unigene460838	77.2426875480205	57.3664552765881	62.0402876019728	107.382582265242	92.8889227622127	115.554773339059
solea_v4.0_unigene460839	31.2257673066466	37.6467362752609	43.7931441896278	34.0481358401987	26.5396922177751	33.3331076939593
solea_v4.0_unigene460837	11.5042300603435	35.8540345478675	49.2672872133313	20.9526989785838	39.8095383266626	19.9998646163756
solea_v4.0_unigene1825	16.4346143719193	17.9270172739338	16.4224290711104	20.9526989785838	30.3310768203143	51.1107651307376
solea_v4.0_unigene226136	46.0169202413739	64.5372621861616	71.1638593081452	115.239844382211	106.1587688711	108.888151800267
solea_v4.0_unigene44713	39.4430744926062	55.5737535491947	51.0920015545658	47.1435727018136	47.3923075317412	44.4441435919458
solea_v4.0_unigene70811	52.5907659901416	62.7445604587682	72.9885736493797	55.0008348187826	53.0793844355501	77.7772512859051
solea_v4.0_unigene329985	60.8080731761012	62.7445604587682	52.9167158958003	70.7153590527204	20.8526153139661	59.9995938491268
solea_v4.0_unigene329980	19.7215372463031	23.3051224561139	21.8965720948139	31.4290484678757	20.8526153139661	26.6664861551675
solea_v4.0_unigene329981	41.0865359297981	48.4029466396212	47.4425728720968	57.6199221911055	51.1836921342805	33.3331076939593
solea_v4.0_unigene46978	123.259607789394	105.769401916209	129.554718227649	144.049805477764	151.655384101572	93.3327015430861
solea_v4.0_unigene46979	110.111916291859	89.6350863696688	82.1121453555522	44.5244853294906	51.1836921342805	53.3329723103349
solea_v4.0_unigene46974	179.13729665392	211.538803832418	211.666863583201	120.478019126857	144.072614896493	159.998916931005
solea_v4.0_unigene46975	78.8861489852124	60.9518587313748	52.9167158958003	28.8099610955528	45.4966152304715	64.4440082083213
solea_v4.0_unigene46976	39.4430744926062	44.8175431848344	41.9684298483934	41.9053979571677	62.5578459418983	66.6662153879186
solea_v4.0_unigene46970	126.546530663778	123.696419190143	104.008717450366	115.239844382211	134.594153390145	84.4438728246969
solea_v4.0_unigene46971	37.7996130554143	48.4029466396212	43.7931441896278	65.4771843080745	45.4966152304715	57.7773866695295
solea_v4.0_unigene46973	42.7299973669901	23.3051224561139	32.8448581422209	10.4763494892919	3.79138460253929	8.88882871838915
solea_v4.0_unigene24970	27.9388444322627	7.17080690957351	25.5460007772829	26.1908737232298	36.0181537241233	19.9998646163756
solea_v4.0_unigene24972	34.5126901810304	32.2686310930808	43.7931441896278	73.3344464250434	26.5396922177751	39.9997292327512
solea_v4.0_unigene693977	118.329223477819	134.452629554503	135.028861251353	170.240679200994	163.02953790919	177.776574367783
solea_v4.0_unigene5241	70.6688417992528	98.5985950066357	49.2672872133313	52.3817474464596	45.4966152304715	57.7773866695295
solea_v4.0_unigene457977	136.40729928693	109.354805370996	104.008717450366	120.478019126857	115.637230377448	113.332566159462
solea_v4.0_unigene457979	228.441139769678	272.490662563793	328.448581422209	165.002504456348	144.072614896493	111.110358979864
solea_v4.0_unigene457978	221.86729402091	216.916909014599	166.049005052339	146.668892850087	140.281230293954	146.665673853421
solea_v4.0_unigene5248	49.3038431157578	55.5737535491947	41.9684298483934	49.7626600741366	56.8707690380894	59.9995938491268
solea_v4.0_unigene75213	32.8692287438385	16.1343155465404	29.1954294597519	23.5717863509068	24.6439999165054	24.4442789755702
solea_v4.0_unigene75212	636.019576193275	767.276339324365	676.969020597997	775.249862207602	665.387997745646	475.55233643382
solea_v4.0_unigene75211	29.5823058694547	48.4029466396212	18.2471434123449	41.9053979571677	30.3310768203143	42.2219364123485
solea_v4.0_unigene75210	26.2953829950708	14.341613819147	7.29885736493797	31.4290484678757	18.9569230126965	28.8886933347647
solea_v4.0_unigene75216	70.6688417992528	68.1226656409483	74.8132879906142	117.858931754534	111.845845774909	108.888151800267
solea_v4.0_unigene75215	65.738457487677	55.5737535491947	43.7931441896278	107.382582265242	106.1587688711	91.1104943634888
solea_v4.0_unigene75219	24.6519215578789	34.0613328204742	27.3707151185174	31.4290484678757	41.7052306279322	46.6663507715431
solea_v4.0_unigene14996	49.3038431157578	89.6350863696688	65.6897162844418	39.2863105848447	47.3923075317412	22.2220717959729
solea_v4.0_unigene440865	460.169202413739	417.699502482657	514.569444228127	484.531163879751	437.904921593288	566.662830797308
solea_v4.0_unigene440864	169.276528030768	154.17234855583	171.523148076042	175.47885394564	168.716614812999	213.33188924134
solea_v4.0_unigene440867	57.5211503017174	53.7810518218013	43.7931441896278	62.8580969357515	51.1836921342805	117.776980518656
solea_v4.0_unigene440866	2220.31640164629	2081.32670550371	2158.63706568041	3286.95465226534	3046.37752814032	2284.42898062601
solea_v4.0_unigene440861	207.076141086183	225.880417651565	226.264578313077	204.288815041192	218.004614646009	175.554367188186
solea_v4.0_unigene440860	39.4430744926062	41.2321397300477	38.3190011659244	47.1435727018136	34.1224614228536	51.1107651307376
solea_v4.0_unigene440863	184.067680965496	184.648277921518	182.471434123449	125.716193871503	100.471691967291	95.5549087226834
solea_v4.0_unigene440862	264.5972913879	245.600136652893	257.284722114064	235.717863509068	242.648614562515	213.33188924134
solea_v4.0_unigene226127	49.3038431157578	78.8788760053086	41.9684298483934	5.23817474464596	7.58276920507859	8.88882871838915
solea_v4.0_unigene76542	21.364998683495	32.2686310930808	20.0718577535794	34.0481358401987	28.4353845190447	13.3332430775837
solea_v4.0_unigene573889	101.894609105899	96.8058932792424	69.3391449669108	144.049805477764	102.367384268561	124.443602057448
solea_v4.0_unigene441250	36.1561516182224	53.7810518218013	29.1954294597519	2.61908737232298	24.6439999165054	8.88882871838915
solea_v4.0_unigene110254	37.7996130554143	39.4394380026543	21.8965720948139	18.3336116062609	18.9569230126965	26.6664861551675
solea_v4.0_unigene286911	21.364998683495	17.9270172739338	23.7212864360484	15.7145242339379	28.4353845190447	22.2220717959729
solea_v4.0_unigene2745	134.763837849738	121.90371746275	109.48286047407	151.907067594733	109.95015347364	99.999323081878
solea_v4.0_unigene441254	49.3038431157578	43.024841457441	34.6695724834554	49.7626600741366	49.2879998330108	68.8884225675159
solea_v4.0_unigene224478	147.911529347273	166.721260647584	169.698433734808	115.239844382211	89.0975381596734	168.887745649394
solea_v4.0_unigene463324	44.373458804182	25.0978241835073	29.1954294597519	23.5717863509068	22.7483076152358	15.555450257181
solea_v4.0_unigene628165	70.6688417992528	53.7810518218013	47.4425728720968	86.4298832866583	85.3061535571341	117.776980518656
solea_v4.0_unigene503893	26.2953829950708	21.5124207287205	23.7212864360484	20.9526989785838	32.226769121584	15.555450257181
solea_v4.0_unigene28401	42.7299973669901	34.0613328204742	56.5661445782693	28.8099610955528	60.6621536406287	26.6664861551675
solea_v4.0_unigene28402	65.738457487677	75.2934725505218	89.4110027204902	70.7153590527204	75.8276920507859	66.6662153879186
solea_v4.0_unigene28403	54.2342274273335	43.024841457441	31.0201438009864	44.5244853294906	66.3492305444376	57.7773866695295
solea_v4.0_unigene28404	231.728062644061	258.149048744646	255.460007772829	217.384251902807	261.605537575211	239.998375396507
solea_v4.0_unigene28409	69.0253803620609	39.4394380026543	54.7414302370348	49.7626600741366	41.7052306279322	31.110900514362
solea_v4.0_unigene33676	37.7996130554143	41.2321397300477	40.1437155071589	75.9535337973664	72.0363074482466	51.1107651307376
solea_v4.0_unigene33675	24.6519215578789	26.8905259109007	40.1437155071589	39.2863105848447	56.8707690380894	51.1107651307376
solea_v4.0_unigene185231	85.4599947339801	66.3299639135549	96.7098600854282	112.620757009888	132.698461088875	171.109952828991
solea_v4.0_unigene539319	24.6519215578789	10.7562103643603	34.6695724834554	13.0954368616149	20.8526153139661	35.5553148735566
solea_v4.0_unigene40266	16.4346143719193	19.7197190013271	16.4224290711104	47.1435727018136	37.9138460253929	24.4442789755702
solea_v4.0_unigene2749	65.738457487677	69.9153673683417	60.2155732607383	78.5726211696894	72.0363074482466	51.1107651307376
solea_v4.0_unigene16915	144.624606472889	130.867226099717	120.431146521477	138.811630733118	144.072614896493	137.776845135032
solea_v4.0_unigene329384	134.763837849738	163.135857192797	162.39957636987	162.383417084025	155.446768704111	175.554367188186
solea_v4.0_unigene459918	31.2257673066466	30.4759293656874	27.3707151185174	47.1435727018136	22.7483076152358	44.4441435919458
solea_v4.0_unigene459917	75.5992261108286	93.2204898244556	65.6897162844418	28.8099610955528	51.1836921342805	73.3328369267105
solea_v4.0_unigene5709	92.0338404827478	69.9153673683417	83.9368596967867	89.0489706589813	106.1587688711	66.6662153879186
solea_v4.0_unigene5708	46.0169202413739	50.1956483670145	32.8448581422209	7.85726211696894	15.1655384101572	19.9998646163756
solea_v4.0_unigene459916	42.7299973669901	50.1956483670145	82.1121453555522	65.4771843080745	56.8707690380894	57.7773866695295
solea_v4.0_unigene5705	128.18999210097	138.03803300929	140.503004275056	102.144407520596	111.845845774909	115.554773339059
solea_v4.0_unigene5704	19.7215372463031	25.0978241835073	32.8448581422209	36.6672232125217	37.9138460253929	24.4442789755702
solea_v4.0_unigene5707	55.8776888645255	62.7445604587682	63.8650019432073	60.2390095634285	73.9319997495162	55.5551794899322
solea_v4.0_unigene5701	57.5211503017174	60.9518587313748	52.9167158958003	73.3344464250434	68.2449228457073	59.9995938491268
solea_v4.0_unigene5703	29.5823058694547	39.4394380026543	25.5460007772829	57.6199221911055	47.3923075317412	44.4441435919458
solea_v4.0_unigene5702	29.5823058694547	26.8905259109007	25.5460007772829	0	7.58276920507859	6.66662153879186
solea_v4.0_unigene459914	80.5296104224043	68.1226656409483	63.8650019432073	52.3817474464596	51.1836921342805	64.4440082083213
solea_v4.0_unigene281269	60.8080731761012	17.9270172739338	32.8448581422209	18.3336116062609	18.9569230126965	33.3331076939593
solea_v4.0_unigene281266	175.850373779536	172.099365829764	186.120862805918	154.526154967056	191.464922428234	255.553825653688
solea_v4.0_unigene281267	287.605751508587	292.21038156512	239.037578701719	267.146911976944	199.047691633313	224.442925139326
solea_v4.0_unigene281264	31.2257673066466	46.6102449122278	54.7414302370348	52.3817474464596	58.766461339359	66.6662153879186
solea_v4.0_unigene281265	77.2426875480205	89.6350863696688	96.7098600854282	81.1917085420123	73.9319997495162	86.6660800042942
solea_v4.0_unigene281262	27.9388444322627	37.6467362752609	18.2471434123449	39.2863105848447	49.2879998330108	46.6663507715431
solea_v4.0_unigene281261	50.9473045529497	62.7445604587682	51.0920015545658	49.7626600741366	41.7052306279322	31.110900514362
solea_v4.0_unigene602036	174.206912342344	191.819084831091	173.347862417277	133.573455988472	181.986460921886	106.66594462067
solea_v4.0_unigene602034	118.329223477819	100.391296734029	149.626575981228	81.1917085420123	96.680307364752	99.999323081878
solea_v4.0_unigene70228	69.0253803620609	41.2321397300477	40.1437155071589	49.7626600741366	39.8095383266626	35.5553148735566
solea_v4.0_unigene333140	34.5126901810304	48.4029466396212	38.3190011659244	15.7145242339379	17.0612307114268	37.7775220531539
solea_v4.0_unigene333149	49.3038431157578	53.7810518218013	34.6695724834554	23.5717863509068	26.5396922177751	97.7771159022807
solea_v4.0_unigene333148	39.4430744926062	35.8540345478675	34.6695724834554	49.7626600741366	30.3310768203143	35.5553148735566
solea_v4.0_unigene184929	60.8080731761012	66.3299639135549	47.4425728720968	52.3817474464596	72.0363074482466	57.7773866695295
solea_v4.0_unigene69618	24.6519215578789	44.8175431848344	23.7212864360484	10.4763494892919	9.47846150634823	17.7776574367783
solea_v4.0_unigene69617	2389.59292967706	2515.16052353291	2675.03122424977	2189.55704326201	2413.21629951626	2268.87353036883
solea_v4.0_unigene69615	37.7996130554143	23.3051224561139	18.2471434123449	23.5717863509068	34.1224614228536	31.110900514362
solea_v4.0_unigene335015	41.0865359297981	23.3051224561139	34.6695724834554	47.1435727018136	64.453538243168	62.2218010287241
solea_v4.0_unigene15505	82.1730718595963	82.4642794600953	83.9368596967867	125.716193871503	77.7233843520555	82.2216656450997
solea_v4.0_unigene15507	105.181531980283	102.183998461422	125.90528954518	120.478019126857	108.05446117237	82.2216656450997
solea_v4.0_unigene15501	1.64346143719193	21.5124207287205	23.7212864360484	26.1908737232298	26.5396922177751	17.7776574367783
solea_v4.0_unigene15500	13.1476914975354	19.7197190013271	12.7730003886415	39.2863105848447	34.1224614228536	11.1110358979864
solea_v4.0_unigene15509	110.111916291859	87.8423846422755	96.7098600854282	94.2871454036272	115.637230377448	119.999187698254
solea_v4.0_unigene15508	64.0949960504851	62.7445604587682	62.0402876019728	36.6672232125217	77.7233843520555	62.2218010287241
solea_v4.0_unigene2730	110.111916291859	136.245331281897	158.750147687401	115.239844382211	134.594153390145	75.5550441063078
solea_v4.0_unigene2738	19.7215372463031	19.7197190013271	21.8965720948139	26.1908737232298	30.3310768203143	15.555450257181
solea_v4.0_unigene584484	67.3819189248689	57.3664552765881	89.4110027204902	86.4298832866583	96.680307364752	95.5549087226834
solea_v4.0_unigene584485	126.546530663778	159.550453738011	155.100719004932	144.049805477764	113.741538076179	159.998916931005
solea_v4.0_unigene584486	78.8861489852124	86.0496829148821	58.3908589195038	65.4771843080745	49.2879998330108	77.7772512859051
solea_v4.0_unigene584487	75.5992261108286	50.1956483670145	54.7414302370348	31.4290484678757	41.7052306279322	24.4442789755702
solea_v4.0_unigene584480	67.3819189248689	50.1956483670145	45.6178585308623	57.6199221911055	51.1836921342805	39.9997292327512
solea_v4.0_unigene584482	281.031905759819	258.149048744646	253.635293431595	196.431552924223	218.004614646009	199.998646163756
solea_v4.0_unigene584489	37.7996130554143	35.8540345478675	25.5460007772829	62.8580969357515	94.7846150634823	51.1107651307376
solea_v4.0_unigene96667	167.633066593576	168.513962374977	158.750147687401	165.002504456348	149.759691800302	162.221124110602
solea_v4.0_unigene25073	36.1561516182224	53.7810518218013	60.2155732607383	68.0962716803975	64.453538243168	77.7772512859051
solea_v4.0_unigene25071	24.6519215578789	39.4394380026543	40.1437155071589	2.61908737232298	1.89569230126965	13.3332430775837
solea_v4.0_unigene535741	46.0169202413739	53.7810518218013	47.4425728720968	34.0481358401987	24.6439999165054	22.2220717959729
solea_v4.0_unigene535747	21.364998683495	25.0978241835073	25.5460007772829	23.5717863509068	30.3310768203143	22.2220717959729
solea_v4.0_unigene458738	9.86076862315155	8.96350863696688	16.4224290711104	44.5244853294906	17.0612307114268	22.2220717959729
solea_v4.0_unigene52337	27.9388444322627	30.4759293656874	25.5460007772829	34.0481358401987	28.4353845190447	28.8886933347647
solea_v4.0_unigene40873	141.337683598506	182.855576194124	169.698433734808	188.574290807254	134.594153390145	199.998646163756
solea_v4.0_unigene585438	37.7996130554143	21.5124207287205	43.7931441896278	107.382582265242	49.2879998330108	64.4440082083213
solea_v4.0_unigene595924	55.8776888645255	60.9518587313748	60.2155732607383	52.3817474464596	36.0181537241233	24.4442789755702
solea_v4.0_unigene595921	50.9473045529497	51.9883500944079	31.0201438009864	68.0962716803975	73.9319997495162	71.1106297471132
solea_v4.0_unigene52331	32.8692287438385	35.8540345478675	25.5460007772829	55.0008348187826	37.9138460253929	48.8885579511403
solea_v4.0_unigene502733	307.32728875489	329.857117840381	253.635293431595	652.152755708422	633.161228624062	468.885714895028
solea_v4.0_unigene280822	220.223832583718	202.575295195452	211.666863583201	70.7153590527204	53.0793844355501	44.4441435919458
solea_v4.0_unigene280821	226.797678332486	188.233681376305	176.997291099746	214.765164530484	240.752922261245	171.109952828991
solea_v4.0_unigene280820	264.5972913879	299.381188474694	277.356579867643	130.954368616149	136.489845691415	137.776845135032
solea_v4.0_unigene280827	29.5823058694547	30.4759293656874	32.8448581422209	31.4290484678757	32.226769121584	19.9998646163756
solea_v4.0_unigene280829	142.981145035697	152.379646828437	162.39957636987	185.955203434931	178.195076319347	188.887610265769
solea_v4.0_unigene280828	100.251147668707	91.4277880970622	109.48286047407	65.4771843080745	53.0793844355501	39.9997292327512
solea_v4.0_unigene509399	75.5992261108286	62.7445604587682	51.0920015545658	60.2390095634285	62.5578459418983	46.6663507715431
solea_v4.0_unigene574316	21.364998683495	17.9270172739338	20.0718577535794	31.4290484678757	24.6439999165054	28.8886933347647
solea_v4.0_unigene77532	21.364998683495	16.1343155465404	25.5460007772829	23.5717863509068	28.4353845190447	26.6664861551675
solea_v4.0_unigene185740	24.6519215578789	14.341613819147	12.7730003886415	36.6672232125217	30.3310768203143	26.6664861551675
solea_v4.0_unigene185743	27.9388444322627	44.8175431848344	40.1437155071589	26.1908737232298	34.1224614228536	46.6663507715431
solea_v4.0_unigene16305	37.7996130554143	55.5737535491947	38.3190011659244	10.4763494892919	15.1655384101572	22.2220717959729
solea_v4.0_unigene27622	356.631131870648	311.930100566448	383.190011659244	165.002504456348	250.231383767593	199.998646163756
solea_v4.0_unigene49929	82.1730718595963	73.5007708231284	76.6380023318487	104.763494892919	77.7233843520555	108.888151800267
solea_v4.0_unigene100519	21.364998683495	30.4759293656874	38.3190011659244	47.1435727018136	49.2879998330108	48.8885579511403
solea_v4.0_unigene100510	27.9388444322627	43.024841457441	38.3190011659244	7.85726211696894	30.3310768203143	35.5553148735566
solea_v4.0_unigene100516	31.2257673066466	19.7197190013271	29.1954294597519	34.0481358401987	24.6439999165054	39.9997292327512
solea_v4.0_unigene100515	50.9473045529497	32.2686310930808	41.9684298483934	26.1908737232298	36.0181537241233	44.4441435919458
solea_v4.0_unigene285543	113.398839166243	77.0861742779152	80.2874310143177	65.4771843080745	49.2879998330108	55.5551794899322
solea_v4.0_unigene285542	34.5126901810304	51.9883500944079	43.7931441896278	47.1435727018136	36.0181537241233	48.8885579511403
solea_v4.0_unigene285547	18.0780758091112	21.5124207287205	16.4224290711104	15.7145242339379	24.6439999165054	42.2219364123485
solea_v4.0_unigene285545	46.0169202413739	34.0613328204742	67.5144306256763	123.09710649918	96.680307364752	182.220988726978
solea_v4.0_unigene325808	34.5126901810304	26.8905259109007	23.7212864360484	26.1908737232298	36.0181537241233	26.6664861551675
solea_v4.0_unigene325802	29.5823058694547	32.2686310930808	69.3391449669108	28.8099610955528	43.6009229292019	31.110900514362
solea_v4.0_unigene325801	19.7215372463031	25.0978241835073	36.4942868246899	49.7626600741366	41.7052306279322	39.9997292327512
solea_v4.0_unigene325807	23.008460120687	10.7562103643603	20.0718577535794	31.4290484678757	28.4353845190447	15.555450257181
solea_v4.0_unigene631672	49.3038431157578	60.9518587313748	41.9684298483934	47.1435727018136	56.8707690380894	64.4440082083213
solea_v4.0_unigene58463	75.5992261108286	62.7445604587682	67.5144306256763	96.9062327759502	81.5147689545948	99.999323081878
solea_v4.0_unigene563287	41.0865359297981	32.2686310930808	65.6897162844418	20.9526989785838	28.4353845190447	42.2219364123485
solea_v4.0_unigene563286	29.5823058694547	48.4029466396212	34.6695724834554	5.23817474464596	45.4966152304715	48.8885579511403
solea_v4.0_unigene563282	67.3819189248689	66.3299639135549	69.3391449669108	68.0962716803975	104.263076569831	75.5550441063078
solea_v4.0_unigene22965	509.473045529497	484.029466396212	529.167158958003	660.010017825391	564.916305778355	508.885444127779
solea_v4.0_unigene22964	44.373458804182	51.9883500944079	49.2672872133313	60.2390095634285	62.5578459418983	66.6662153879186
solea_v4.0_unigene22967	213.64998683495	195.404488285878	213.491577924436	146.668892850087	185.777845524425	117.776980518656
solea_v4.0_unigene22961	215.293448272142	193.611786558485	253.635293431595	246.19421299836	180.090768620616	275.553690270064
solea_v4.0_unigene22960	108.468454854667	93.2204898244556	109.48286047407	81.1917085420123	96.680307364752	113.332566159462
solea_v4.0_unigene22963	70.6688417992528	59.1591570039814	51.0920015545658	102.144407520596	96.680307364752	86.6660800042942
solea_v4.0_unigene22962	55.8776888645255	68.1226656409483	82.1121453555522	60.2390095634285	54.9750767368198	48.8885579511403
solea_v4.0_unigene22969	389.500360614486	412.321397300477	355.819296540726	385.005843731478	369.659998747581	344.44211283758
solea_v4.0_unigene22968	118.329223477819	89.6350863696688	105.833431791601	78.5726211696894	81.5147689545948	64.4440082083213
solea_v4.0_unigene52565	101.894609105899	155.965050283224	129.554718227649	86.4298832866583	98.5759996660216	133.332430775837
solea_v4.0_unigene52562	39.4430744926062	34.0613328204742	43.7931441896278	28.8099610955528	22.7483076152358	22.2220717959729
solea_v4.0_unigene52563	200.502295337415	186.440979648911	169.698433734808	212.146077158161	225.587383851088	173.332160008588
solea_v4.0_unigene30843	78.8861489852124	89.6350863696688	69.3391449669108	52.3817474464596	45.4966152304715	42.2219364123485
solea_v4.0_unigene30845	124.903069226586	136.245331281897	124.080575203946	75.9535337973664	106.1587688711	102.221530261475
solea_v4.0_unigene30847	10007.0366910616	10297.2787221476	10127.1645938514	10303.4897227186	10352.3756572335	8611.05282093949
solea_v4.0_unigene30846	75.5992261108286	64.5372621861616	58.3908589195038	83.8107959143353	77.7233843520555	75.5550441063078
solea_v4.0_unigene501253	60.8080731761012	69.9153673683417	67.5144306256763	28.8099610955528	53.0793844355501	75.5550441063078
solea_v4.0_unigene501250	29.5823058694547	34.0613328204742	27.3707151185174	44.5244853294906	45.4966152304715	31.110900514362
solea_v4.0_unigene20026	136.40729928693	175.684769284551	162.39957636987	151.907067594733	140.281230293954	117.776980518656
solea_v4.0_unigene7658	70.6688417992528	60.9518587313748	63.8650019432073	138.811630733118	123.219999582527	104.443737441073
solea_v4.0_unigene67749	27.9388444322627	17.9270172739338	41.9684298483934	13.0954368616149	13.2698461088875	17.7776574367783
solea_v4.0_unigene67745	154.485375096041	179.270172739338	197.069148853325	70.7153590527204	115.637230377448	55.5551794899322
solea_v4.0_unigene97395	65.738457487677	51.9883500944079	49.2672872133313	57.6199221911055	53.0793844355501	71.1106297471132
solea_v4.0_unigene97390	49.3038431157578	59.1591570039814	31.0201438009864	44.5244853294906	47.3923075317412	46.6663507715431
solea_v4.0_unigene97399	11.5042300603435	19.7197190013271	20.0718577535794	15.7145242339379	22.7483076152358	22.2220717959729
solea_v4.0_unigene584745	46.0169202413739	66.3299639135549	54.7414302370348	83.8107959143353	60.6621536406287	62.2218010287241
solea_v4.0_unigene23385	31.2257673066466	35.8540345478675	45.6178585308623	47.1435727018136	41.7052306279322	44.4441435919458
solea_v4.0_unigene51683	73.9557646736366	78.8788760053086	76.6380023318487	94.2871454036272	100.471691967291	117.776980518656
solea_v4.0_unigene536113	32.8692287438385	25.0978241835073	40.1437155071589	39.2863105848447	39.8095383266626	39.9997292327512
solea_v4.0_unigene536117	62.4515346132932	75.2934725505218	72.9885736493797	62.8580969357515	62.5578459418983	51.1107651307376
solea_v4.0_unigene50322	26.2953829950708	32.2686310930808	41.9684298483934	26.1908737232298	60.6621536406287	26.6664861551675
solea_v4.0_unigene50327	50.9473045529497	73.5007708231284	52.9167158958003	44.5244853294906	73.9319997495162	84.4438728246969
solea_v4.0_unigene9088	96.9642247943236	84.2569811874887	91.2357170617247	44.5244853294906	60.6621536406287	55.5551794899322
solea_v4.0_unigene9087	39.4430744926062	26.8905259109007	31.0201438009864	39.2863105848447	28.4353845190447	22.2220717959729
solea_v4.0_unigene9084	21.364998683495	50.1956483670145	40.1437155071589	44.5244853294906	37.9138460253929	53.3329723103349
solea_v4.0_unigene9081	37.7996130554143	39.4394380026543	29.1954294597519	5.23817474464596	3.79138460253929	13.3332430775837
solea_v4.0_unigene459184	32.8692287438385	21.5124207287205	27.3707151185174	10.4763494892919	24.6439999165054	28.8886933347647
solea_v4.0_unigene459185	21.364998683495	30.4759293656874	25.5460007772829	20.9526989785838	39.8095383266626	28.8886933347647
solea_v4.0_unigene459187	23.008460120687	25.0978241835073	23.7212864360484	26.1908737232298	18.9569230126965	24.4442789755702
solea_v4.0_unigene459182	72.3123032364447	84.2569811874887	72.9885736493797	96.9062327759502	104.263076569831	68.8884225675159
solea_v4.0_unigene56985	8.21730718595963	7.17080690957351	9.12357170617247	39.2863105848447	11.3741538076179	31.110900514362
solea_v4.0_unigene69861	32.8692287438385	30.4759293656874	29.1954294597519	15.7145242339379	20.8526153139661	15.555450257181
solea_v4.0_unigene70670	29.5823058694547	30.4759293656874	36.4942868246899	23.5717863509068	39.8095383266626	37.7775220531539
solea_v4.0_unigene461987	276.101521448243	249.185540107679	284.655437232581	162.383417084025	100.471691967291	77.7772512859051
solea_v4.0_unigene461986	264.5972913879	272.490662563793	226.264578313077	86.4298832866583	94.7846150634823	68.8884225675159
solea_v4.0_unigene461985	27.9388444322627	23.3051224561139	12.7730003886415	44.5244853294906	41.7052306279322	59.9995938491268
solea_v4.0_unigene461988	239.945369830021	267.112557381613	249.985864749126	99.5253201482732	108.05446117237	82.2216656450997
solea_v4.0_unigene15848	47.6603816785658	41.2321397300477	21.8965720948139	41.9053979571677	39.8095383266626	46.6663507715431
solea_v4.0_unigene15849	87.103456171172	62.7445604587682	82.1121453555522	47.1435727018136	37.9138460253929	59.9995938491268
solea_v4.0_unigene98450	23.008460120687	39.4394380026543	36.4942868246899	23.5717863509068	15.1655384101572	26.6664861551675
solea_v4.0_unigene98451	19.7215372463031	41.2321397300477	25.5460007772829	18.3336116062609	7.58276920507859	22.2220717959729
solea_v4.0_unigene15841	55.8776888645255	43.024841457441	40.1437155071589	47.1435727018136	56.8707690380894	48.8885579511403
solea_v4.0_unigene18990	111.755377729051	103.976700188816	85.7615740380212	94.2871454036272	108.05446117237	124.443602057448
solea_v4.0_unigene95728	37.7996130554143	37.6467362752609	27.3707151185174	34.0481358401987	17.0612307114268	24.4442789755702
solea_v4.0_unigene95723	41.0865359297981	44.8175431848344	29.1954294597519	44.5244853294906	51.1836921342805	57.7773866695295
solea_v4.0_unigene95725	34.5126901810304	34.0613328204742	25.5460007772829	34.0481358401987	24.6439999165054	51.1107651307376
solea_v4.0_unigene95724	31.2257673066466	30.4759293656874	31.0201438009864	47.1435727018136	32.226769121584	35.5553148735566
solea_v4.0_unigene95727	36.1561516182224	37.6467362752609	49.2672872133313	41.9053979571677	13.2698461088875	51.1107651307376
solea_v4.0_unigene12598	44.373458804182	37.6467362752609	38.3190011659244	34.0481358401987	43.6009229292019	64.4440082083213
solea_v4.0_unigene12597	108.468454854667	91.4277880970622	65.6897162844418	94.2871454036272	147.863999499032	139.999052314629
solea_v4.0_unigene12596	34.5126901810304	23.3051224561139	25.5460007772829	41.9053979571677	24.6439999165054	42.2219364123485
solea_v4.0_unigene12595	49.3038431157578	62.7445604587682	49.2672872133313	28.8099610955528	20.8526153139661	48.8885579511403
solea_v4.0_unigene12594	241.588831267213	231.258522833746	253.635293431595	246.19421299836	255.918460671402	271.109275910869
solea_v4.0_unigene12591	52.5907659901416	53.7810518218013	72.9885736493797	52.3817474464596	45.4966152304715	64.4440082083213
solea_v4.0_unigene12590	180.780758091112	213.331505559812	187.945577147153	288.099610955528	219.900306947279	275.553690270064
solea_v4.0_unigene186316	187.35460383988	215.124207287205	202.543291877029	123.09710649918	144.072614896493	217.776303600534
solea_v4.0_unigene186317	90.3903790455559	127.28182264493	124.080575203946	89.0489706589813	54.9750767368198	86.6660800042942
solea_v4.0_unigene186315	14.7911529347273	39.4394380026543	27.3707151185174	68.0962716803975	34.1224614228536	55.5551794899322
solea_v4.0_unigene233648	42.7299973669901	23.3051224561139	27.3707151185174	26.1908737232298	43.6009229292019	17.7776574367783
solea_v4.0_unigene93189	31.2257673066466	35.8540345478675	34.6695724834554	26.1908737232298	26.5396922177751	13.3332430775837
solea_v4.0_unigene429870	200.502295337415	190.026383103698	202.543291877029	233.098776136745	193.360614729504	226.665132318923
solea_v4.0_unigene571767	73.9557646736366	68.1226656409483	63.8650019432073	78.5726211696894	81.5147689545948	95.5549087226834
solea_v4.0_unigene458720	23.008460120687	17.9270172739338	38.3190011659244	28.8099610955528	53.0793844355501	28.8886933347647
solea_v4.0_unigene515085	44.373458804182	39.4394380026543	56.5661445782693	47.1435727018136	34.1224614228536	39.9997292327512
solea_v4.0_unigene339734	36.1561516182224	37.6467362752609	49.2672872133313	23.5717863509068	22.7483076152358	28.8886933347647
solea_v4.0_unigene508168	80.5296104224043	123.696419190143	89.4110027204902	26.1908737232298	13.2698461088875	13.3332430775837
solea_v4.0_unigene508163	463.456125288123	546.77402685498	521.868301593065	471.435727018136	286.249537491717	402.219499507109
solea_v4.0_unigene508162	305.683827317698	423.077607664837	379.540582976775	295.956873072497	238.857229959975	244.442789755702
solea_v4.0_unigene508161	336.909594624345	374.674661025216	352.169867858257	298.57596044482	229.378768453627	268.887068731272
solea_v4.0_unigene508160	146.268067910081	184.648277921518	162.39957636987	146.668892850087	132.698461088875	184.443195906575
solea_v4.0_unigene508167	73.9557646736366	82.4642794600953	69.3391449669108	96.9062327759502	72.0363074482466	71.1106297471132
solea_v4.0_unigene508166	244.875754141597	306.551995384267	262.758865137767	199.050640296546	227.483076152358	233.331753857715
solea_v4.0_unigene508165	402.648052112022	518.090799216686	489.023443450844	429.530329060969	371.555691048851	444.441435919458
solea_v4.0_unigene508164	392.78728348887	518.090799216686	472.601014379734	426.911241688646	329.850460420919	384.441842070331
solea_v4.0_unigene694290	11.5042300603435	14.341613819147	9.12357170617247	41.9053979571677	34.1224614228536	19.9998646163756
solea_v4.0_unigene74942	42.7299973669901	21.5124207287205	34.6695724834554	49.7626600741366	37.9138460253929	39.9997292327512
solea_v4.0_unigene226853	119.972684915011	71.7080690957351	102.184003109132	70.7153590527204	79.6190766533252	71.1106297471132
solea_v4.0_unigene416052	36.1561516182224	19.7197190013271	16.4224290711104	96.9062327759502	72.0363074482466	55.5551794899322
solea_v4.0_unigene416050	18.0780758091112	39.4394380026543	34.6695724834554	5.23817474464596	7.58276920507859	2.22220717959729
solea_v4.0_unigene416056	57.5211503017174	78.8788760053086	31.0201438009864	31.4290484678757	77.7233843520555	91.1104943634888
solea_v4.0_unigene193061	18.0780758091112	43.024841457441	18.2471434123449	7.85726211696894	30.3310768203143	26.6664861551675
solea_v4.0_unigene46398	969.642247943236	1020.04728288683	1041.9118888449	997.872288855055	1019.88245808307	1746.65484316347
solea_v4.0_unigene46399	21.364998683495	35.8540345478675	40.1437155071589	55.0008348187826	53.0793844355501	0
solea_v4.0_unigene46394	23.008460120687	19.7197190013271	16.4224290711104	23.5717863509068	34.1224614228536	22.2220717959729
solea_v4.0_unigene570896	295.823058694547	353.162240296495	348.520439175788	201.669727668869	204.734768537122	142.221259494226
solea_v4.0_unigene46396	142.981145035697	139.830734736683	120.431146521477	96.9062327759502	96.680307364752	126.665809237045
solea_v4.0_unigene46390	277.744982885435	288.624978110334	282.830722891347	267.146911976944	320.37199891457	237.77616821691
solea_v4.0_unigene511304	23.008460120687	43.024841457441	40.1437155071589	5.23817474464596	17.0612307114268	11.1110358979864
solea_v4.0_unigene573194	26.2953829950708	8.96350863696688	16.4224290711104	23.5717863509068	39.8095383266626	39.9997292327512
solea_v4.0_unigene573195	26.2953829950708	21.5124207287205	31.0201438009864	31.4290484678757	30.3310768203143	19.9998646163756
solea_v4.0_unigene573190	24.6519215578789	17.9270172739338	29.1954294597519	39.2863105848447	54.9750767368198	24.4442789755702
solea_v4.0_unigene573192	19.7215372463031	12.5489120917536	27.3707151185174	47.1435727018136	32.226769121584	6.66662153879186
solea_v4.0_unigene328198	67.3819189248689	59.1591570039814	47.4425728720968	28.8099610955528	36.0181537241233	8.88882871838915
solea_v4.0_unigene328197	57.5211503017174	75.2934725505218	82.1121453555522	86.4298832866583	72.0363074482466	75.5550441063078
solea_v4.0_unigene97944	42.7299973669901	43.024841457441	36.4942868246899	52.3817474464596	53.0793844355501	42.2219364123485
solea_v4.0_unigene97940	82.1730718595963	112.940208825783	107.658146132835	73.3344464250434	54.9750767368198	79.9994584655024
solea_v4.0_unigene97948	46.0169202413739	26.8905259109007	32.8448581422209	70.7153590527204	39.8095383266626	48.8885579511403
solea_v4.0_unigene72542	47.6603816785658	43.024841457441	63.8650019432073	47.1435727018136	54.9750767368198	39.9997292327512
solea_v4.0_unigene325512	57.5211503017174	68.1226656409483	58.3908589195038	91.6680580313043	75.8276920507859	57.7773866695295
solea_v4.0_unigene12516	159.415759407617	163.135857192797	156.925433346166	146.668892850087	161.13384560792	133.332430775837
solea_v4.0_unigene668303	32.8692287438385	28.683227638294	32.8448581422209	23.5717863509068	37.9138460253929	19.9998646163756
solea_v4.0_unigene457399	46.0169202413739	46.6102449122278	41.9684298483934	34.0481358401987	49.2879998330108	59.9995938491268
solea_v4.0_unigene512476	50.9473045529497	46.6102449122278	58.3908589195038	34.0481358401987	54.9750767368198	73.3328369267105
solea_v4.0_unigene12512	54.2342274273335	35.8540345478675	60.2155732607383	34.0481358401987	70.1406151469769	33.3331076939593
solea_v4.0_unigene229126	27.9388444322627	37.6467362752609	20.0718577535794	0	5.68707690380894	4.44441435919458
solea_v4.0_unigene12511	46.0169202413739	46.6102449122278	72.9885736493797	52.3817474464596	49.2879998330108	53.3329723103349
solea_v4.0_unigene324505	42.7299973669901	43.024841457441	54.7414302370348	31.4290484678757	64.453538243168	51.1107651307376
solea_v4.0_unigene324507	60.8080731761012	39.4394380026543	49.2672872133313	41.9053979571677	54.9750767368198	39.9997292327512
solea_v4.0_unigene324506	50.9473045529497	43.024841457441	40.1437155071589	75.9535337973664	72.0363074482466	66.6662153879186
solea_v4.0_unigene324509	55.8776888645255	78.8788760053086	47.4425728720968	26.1908737232298	17.0612307114268	24.4442789755702
solea_v4.0_unigene8251	90.3903790455559	69.9153673683417	89.4110027204902	81.1917085420123	89.0975381596734	46.6663507715431
solea_v4.0_unigene8252	46.0169202413739	50.1956483670145	56.5661445782693	81.1917085420123	54.9750767368198	66.6662153879186
solea_v4.0_unigene8258	142.981145035697	127.28182264493	105.833431791601	83.8107959143353	54.9750767368198	71.1106297471132
solea_v4.0_unigene513646	23.008460120687	14.341613819147	45.6178585308623	39.2863105848447	24.6439999165054	39.9997292327512
solea_v4.0_unigene591521	57.5211503017174	73.5007708231284	65.6897162844418	60.2390095634285	68.2449228457073	33.3331076939593
solea_v4.0_unigene591523	1262.1783837634	1425.19787327773	1425.10190050414	1605.50055923399	1776.26368628966	1351.10196519515
solea_v4.0_unigene591522	437.160742293052	410.528695573083	456.178585308623	306.433222561789	284.353845190447	324.442248221204
solea_v4.0_unigene458770	29.5823058694547	34.0613328204742	34.6695724834554	70.7153590527204	75.8276920507859	59.9995938491268
solea_v4.0_unigene458771	96.9642247943236	78.8788760053086	114.957003497773	78.5726211696894	134.594153390145	102.221530261475
solea_v4.0_unigene458773	39.4430744926062	26.8905259109007	21.8965720948139	130.954368616149	102.367384268561	95.5549087226834
solea_v4.0_unigene458774	292.536135820163	319.100907476021	286.480151573815	324.766834168049	295.727998998065	268.887068731272
solea_v4.0_unigene458776	92.0338404827478	60.9518587313748	74.8132879906142	117.858931754534	96.680307364752	97.7771159022807
solea_v4.0_unigene75991	42.7299973669901	30.4759293656874	40.1437155071589	55.0008348187826	53.0793844355501	55.5551794899322
solea_v4.0_unigene508413	115.042300603435	116.525612280569	104.008717450366	83.8107959143353	94.7846150634823	88.8882871838915
solea_v4.0_unigene508412	443.73458804182	410.528695573083	447.055013602451	288.099610955528	267.29261447902	333.331076939593
solea_v4.0_unigene508411	42.7299973669901	46.6102449122278	36.4942868246899	57.6199221911055	87.2018458584037	93.3327015430861
solea_v4.0_unigene508410	23.008460120687	37.6467362752609	40.1437155071589	55.0008348187826	66.3492305444376	53.3329723103349
solea_v4.0_unigene508417	21.364998683495	12.5489120917536	21.8965720948139	44.5244853294906	28.4353845190447	19.9998646163756
solea_v4.0_unigene508416	18.0780758091112	21.5124207287205	18.2471434123449	31.4290484678757	37.9138460253929	26.6664861551675
solea_v4.0_unigene508415	23.008460120687	17.9270172739338	16.4224290711104	31.4290484678757	30.3310768203143	11.1110358979864
solea_v4.0_unigene508414	24.6519215578789	17.9270172739338	7.29885736493797	65.4771843080745	34.1224614228536	26.6664861551675
solea_v4.0_unigene508419	24.6519215578789	19.7197190013271	21.8965720948139	39.2863105848447	28.4353845190447	24.4442789755702
solea_v4.0_unigene508418	18.0780758091112	17.9270172739338	16.4224290711104	26.1908737232298	32.226769121584	22.2220717959729
solea_v4.0_unigene94418	92.0338404827478	111.147507098389	85.7615740380212	133.573455988472	140.281230293954	106.66594462067
solea_v4.0_unigene184842	21.364998683495	19.7197190013271	12.7730003886415	18.3336116062609	36.0181537241233	28.8886933347647
solea_v4.0_unigene184848	113.398839166243	80.671577732702	91.2357170617247	167.621591828671	111.845845774909	131.11022359624
solea_v4.0_unigene94415	29.5823058694547	28.683227638294	38.3190011659244	68.0962716803975	39.8095383266626	59.9995938491268
solea_v4.0_unigene279925	208.719602523375	243.807434925499	235.38815001925	193.8124655519	170.612307114268	193.332024624964
solea_v4.0_unigene94412	170.91998946796	276.07606601858	213.491577924436	70.7153590527204	108.05446117237	46.6663507715431
solea_v4.0_unigene190225	16.4346143719193	16.1343155465404	45.6178585308623	15.7145242339379	30.3310768203143	26.6664861551675
solea_v4.0_unigene12933	13.1476914975354	8.96350863696688	20.0718577535794	31.4290484678757	30.3310768203143	31.110900514362
solea_v4.0_unigene441600	105.181531980283	95.013191551849	83.9368596967867	28.8099610955528	36.0181537241233	44.4441435919458
solea_v4.0_unigene441601	52.5907659901416	71.7080690957351	78.4627166730832	20.9526989785838	28.4353845190447	33.3331076939593
solea_v4.0_unigene441609	55.8776888645255	60.9518587313748	45.6178585308623	65.4771843080745	56.8707690380894	62.2218010287241
solea_v4.0_unigene190228	24.6519215578789	14.341613819147	16.4224290711104	23.5717863509068	22.7483076152358	22.2220717959729
solea_v4.0_unigene571403	159.415759407617	202.575295195452	249.985864749126	848.584308632645	748.79845900151	888.882871838915
solea_v4.0_unigene47651	37.7996130554143	50.1956483670145	49.2672872133313	47.1435727018136	75.8276920507859	73.3328369267105
solea_v4.0_unigene549547	116.685762040627	114.732910553176	109.48286047407	115.239844382211	125.115691883797	157.776709751407
solea_v4.0_unigene549548	121.616146352202	86.0496829148821	94.8851457441937	62.8580969357515	119.428614979988	131.11022359624
solea_v4.0_unigene549549	32.8692287438385	23.3051224561139	34.6695724834554	23.5717863509068	30.3310768203143	28.8886933347647
solea_v4.0_unigene79370	13.1476914975354	17.9270172739338	25.5460007772829	41.9053979571677	28.4353845190447	22.2220717959729
solea_v4.0_unigene588723	62.4515346132932	73.5007708231284	80.2874310143177	120.478019126857	104.263076569831	68.8884225675159
solea_v4.0_unigene588722	88.746917608364	43.024841457441	45.6178585308623	94.2871454036272	72.0363074482466	37.7775220531539
solea_v4.0_unigene283076	37.7996130554143	26.8905259109007	40.1437155071589	41.9053979571677	53.0793844355501	37.7775220531539
solea_v4.0_unigene571354	105.181531980283	66.3299639135549	67.5144306256763	141.430718105441	113.741538076179	113.332566159462
solea_v4.0_unigene283071	55.8776888645255	80.671577732702	45.6178585308623	39.2863105848447	30.3310768203143	13.3332430775837
solea_v4.0_unigene283070	14.7911529347273	28.683227638294	21.8965720948139	28.8099610955528	34.1224614228536	28.8886933347647
solea_v4.0_unigene26992	62.4515346132932	129.074524372323	67.5144306256763	154.526154967056	123.219999582527	117.776980518656
solea_v4.0_unigene283073	34.5126901810304	34.0613328204742	45.6178585308623	39.2863105848447	79.6190766533252	68.8884225675159
solea_v4.0_unigene283072	18.0780758091112	21.5124207287205	25.5460007772829	28.8099610955528	36.0181537241233	17.7776574367783
solea_v4.0_unigene54544	6.5738457487677	5.37810518218013	7.29885736493797	34.0481358401987	17.0612307114268	28.8886933347647
solea_v4.0_unigene54543	26.2953829950708	64.5372621861616	49.2672872133313	36.6672232125217	41.7052306279322	66.6662153879186
solea_v4.0_unigene192271	36.1561516182224	25.0978241835073	21.8965720948139	39.2863105848447	58.766461339359	37.7775220531539
solea_v4.0_unigene19481	52.5907659901416	34.0613328204742	52.9167158958003	86.4298832866583	58.766461339359	44.4441435919458
solea_v4.0_unigene38224	36.1561516182224	14.341613819147	20.0718577535794	20.9526989785838	22.7483076152358	24.4442789755702
solea_v4.0_unigene23818	60.8080731761012	53.7810518218013	58.3908589195038	99.5253201482732	104.263076569831	84.4438728246969
solea_v4.0_unigene23819	57.5211503017174	89.6350863696688	60.2155732607383	73.3344464250434	66.3492305444376	73.3328369267105
solea_v4.0_unigene4948	39.4430744926062	34.0613328204742	47.4425728720968	31.4290484678757	49.2879998330108	42.2219364123485
solea_v4.0_unigene4946	29.5823058694547	43.024841457441	29.1954294597519	5.23817474464596	17.0612307114268	11.1110358979864
solea_v4.0_unigene4941	80.5296104224043	82.4642794600953	74.8132879906142	34.0481358401987	13.2698461088875	26.6664861551675
solea_v4.0_unigene4943	165.989605156384	121.90371746275	176.997291099746	141.430718105441	183.882153223156	119.999187698254
solea_v4.0_unigene19485	1689.4783574333	1706.65204447849	1848.43562767054	1631.69143295722	1577.21599465635	1171.10318364777
solea_v4.0_unigene185626	19.7215372463031	17.9270172739338	21.8965720948139	26.1908737232298	45.4966152304715	19.9998646163756
solea_v4.0_unigene12660	24.6519215578789	12.5489120917536	23.7212864360484	47.1435727018136	30.3310768203143	33.3331076939593
solea_v4.0_unigene670934	36.1561516182224	34.0613328204742	34.6695724834554	36.6672232125217	34.1224614228536	51.1107651307376
solea_v4.0_unigene458200	54.2342274273335	53.7810518218013	69.3391449669108	57.6199221911055	64.453538243168	51.1107651307376
solea_v4.0_unigene458203	37.7996130554143	55.5737535491947	43.7931441896278	52.3817474464596	43.6009229292019	48.8885579511403
solea_v4.0_unigene458204	50.9473045529497	55.5737535491947	36.4942868246899	55.0008348187826	56.8707690380894	66.6662153879186
solea_v4.0_unigene458205	64.0949960504851	53.7810518218013	51.0920015545658	55.0008348187826	49.2879998330108	39.9997292327512
solea_v4.0_unigene458208	83.8165332967882	82.4642794600953	65.6897162844418	78.5726211696894	64.453538243168	79.9994584655024
solea_v4.0_unigene1238	23.008460120687	28.683227638294	31.0201438009864	39.2863105848447	17.0612307114268	15.555450257181
solea_v4.0_unigene233484	23.008460120687	19.7197190013271	38.3190011659244	44.5244853294906	51.1836921342805	44.4441435919458
solea_v4.0_unigene430554	165.989605156384	188.233681376305	222.615149630608	102.144407520596	108.05446117237	137.776845135032
solea_v4.0_unigene573204	34.5126901810304	25.0978241835073	45.6178585308623	49.7626600741366	49.2879998330108	42.2219364123485
solea_v4.0_unigene595426	11.5042300603435	16.1343155465404	21.8965720948139	13.0954368616149	28.4353845190447	26.6664861551675
solea_v4.0_unigene456654	121.616146352202	121.90371746275	111.307574815304	191.193378179577	172.507999415538	119.999187698254
solea_v4.0_unigene68283	115.042300603435	112.940208825783	109.48286047407	86.4298832866583	104.263076569831	75.5550441063078
solea_v4.0_unigene68284	29.5823058694547	35.8540345478675	10.948286047407	15.7145242339379	28.4353845190447	15.555450257181
solea_v4.0_unigene595429	21.364998683495	25.0978241835073	27.3707151185174	26.1908737232298	26.5396922177751	37.7775220531539
solea_v4.0_unigene43434	119.972684915011	150.586945101044	120.431146521477	128.335281243826	106.1587688711	126.665809237045
solea_v4.0_unigene414882	29.5823058694547	21.5124207287205	25.5460007772829	36.6672232125217	26.5396922177751	37.7775220531539
solea_v4.0_unigene414884	67.3819189248689	96.8058932792424	67.5144306256763	65.4771843080745	54.9750767368198	113.332566159462
solea_v4.0_unigene414885	41.0865359297981	35.8540345478675	31.0201438009864	44.5244853294906	64.453538243168	95.5549087226834
solea_v4.0_unigene32103	39.4430744926062	48.4029466396212	40.1437155071589	49.7626600741366	39.8095383266626	37.7775220531539
solea_v4.0_unigene670938	50.9473045529497	34.0613328204742	45.6178585308623	2.61908737232298	11.3741538076179	24.4442789755702
solea_v4.0_unigene3211	24.6519215578789	25.0978241835073	21.8965720948139	60.2390095634285	45.4966152304715	24.4442789755702
solea_v4.0_unigene3213	77.2426875480205	77.0861742779152	52.9167158958003	28.8099610955528	62.5578459418983	66.6662153879186
solea_v4.0_unigene3212	69.0253803620609	95.013191551849	67.5144306256763	94.2871454036272	87.2018458584037	93.3327015430861
solea_v4.0_unigene3217	96.9642247943236	111.147507098389	102.184003109132	104.763494892919	77.7233843520555	108.888151800267
solea_v4.0_unigene3216	77.2426875480205	86.0496829148821	122.255860862711	68.0962716803975	77.7233843520555	99.999323081878
solea_v4.0_unigene571352	826.661102907539	1098.92615889214	1023.66474543255	206.907902413515	195.256307030774	353.330941555969
solea_v4.0_unigene328849	259.666907076324	261.734452199433	198.89386319456	280.242348838559	295.727998998065	284.442518988453
solea_v4.0_unigene429211	154.485375096041	233.051224561139	166.049005052339	157.145242339379	159.23815330665	202.220853343353
solea_v4.0_unigene429217	216.936909709334	175.684769284551	184.296148464684	206.907902413515	208.526153139661	166.665538469797
solea_v4.0_unigene70872	65.738457487677	48.4029466396212	58.3908589195038	28.8099610955528	13.2698461088875	4.44441435919458
solea_v4.0_unigene630519	512.759968403881	536.01781649062	536.466016322941	343.10044577431	238.857229959975	222.220717959729
solea_v4.0_unigene564256	32.8692287438385	21.5124207287205	18.2471434123449	49.7626600741366	36.0181537241233	33.3331076939593
solea_v4.0_unigene574402	116.685762040627	111.147507098389	102.184003109132	112.620757009888	102.367384268561	179.99878154738
solea_v4.0_unigene595284	123.259607789394	102.183998461422	107.658146132835	99.5253201482732	100.471691967291	99.999323081878
solea_v4.0_unigene595287	146.268067910081	130.867226099717	114.957003497773	89.0489706589813	90.993230460943	113.332566159462
solea_v4.0_unigene414071	87.103456171172	69.9153673683417	62.0402876019728	83.8107959143353	70.1406151469769	119.999187698254
solea_v4.0_unigene414070	256.37998420194	295.795785019907	248.161150407891	141.430718105441	163.02953790919	122.221394877851
solea_v4.0_unigene414077	54.2342274273335	57.3664552765881	45.6178585308623	68.0962716803975	39.8095383266626	31.110900514362
solea_v4.0_unigene20282	101.894609105899	114.732910553176	89.4110027204902	112.620757009888	108.05446117237	115.554773339059
solea_v4.0_unigene572167	42.7299973669901	57.3664552765881	49.2672872133313	39.2863105848447	72.0363074482466	59.9995938491268
solea_v4.0_unigene52325	14.7911529347273	25.0978241835073	31.0201438009864	10.4763494892919	22.7483076152358	15.555450257181
solea_v4.0_unigene3158	62.4515346132932	35.8540345478675	58.3908589195038	55.0008348187826	62.5578459418983	53.3329723103349
solea_v4.0_unigene42130	26.2953829950708	32.2686310930808	27.3707151185174	18.3336116062609	28.4353845190447	51.1107651307376
solea_v4.0_unigene228186	36.1561516182224	26.8905259109007	43.7931441896278	34.0481358401987	28.4353845190447	35.5553148735566
solea_v4.0_unigene440454	1040.31108974249	1029.0107915238	1036.43774582119	573.580134538732	509.941229041535	466.663507715431
solea_v4.0_unigene440456	563.70727295683	751.142023777825	667.845448891825	649.533668336099	591.45599799613	982.215573382001
solea_v4.0_unigene440457	6082.45077904732	6213.50418714544	7090.83993003724	9355.38009393768	8069.96212650489	12271.0280457362
solea_v4.0_unigene327909	164.346143719193	220.502312469385	169.698433734808	138.811630733118	94.7846150634823	135.554637955435
solea_v4.0_unigene226815	23.008460120687	25.0978241835073	10.948286047407	7.85726211696894	13.2698461088875	22.2220717959729
solea_v4.0_unigene563571	27.9388444322627	16.1343155465404	14.5977147298759	23.5717863509068	39.8095383266626	28.8886933347647
solea_v4.0_unigene21929	70.6688417992528	64.5372621861616	78.4627166730832	68.0962716803975	87.2018458584037	104.443737441073
solea_v4.0_unigene21925	65.738457487677	51.9883500944079	52.9167158958003	81.1917085420123	47.3923075317412	66.6662153879186
solea_v4.0_unigene21926	3947.594372135	4015.65186936116	3939.55826272527	8532.98665902827	6682.3153619755	5362.18592436826
solea_v4.0_unigene21920	100.251147668707	71.7080690957351	49.2672872133313	75.9535337973664	45.4966152304715	75.5550441063078
solea_v4.0_unigene21921	236.658446955637	236.636628015926	260.934150796533	217.384251902807	199.047691633313	179.99878154738
solea_v4.0_unigene21922	325.405364564001	302.966591929481	333.922724445912	303.814135189466	305.206460504413	317.775626682412
solea_v4.0_unigene21923	884.182253209256	831.813601510527	855.791026038978	790.96438644154	750.69415130278	813.327827732607
solea_v4.0_unigene76978	23.008460120687	25.0978241835073	7.29885736493797	20.9526989785838	9.47846150634823	19.9998646163756
solea_v4.0_unigene2872	24.6519215578789	39.4394380026543	62.0402876019728	26.1908737232298	17.0612307114268	6.66662153879186
solea_v4.0_unigene2873	82.1730718595963	93.2204898244556	102.184003109132	75.9535337973664	60.6621536406287	55.5551794899322
solea_v4.0_unigene2870	142.981145035697	134.452629554503	140.503004275056	81.1917085420123	85.3061535571341	88.8882871838915
solea_v4.0_unigene2871	77.2426875480205	82.4642794600953	98.5345744266627	99.5253201482732	102.367384268561	91.1104943634888
solea_v4.0_unigene2876	179.13729665392	202.575295195452	175.172576758511	130.954368616149	136.489845691415	142.221259494226
solea_v4.0_unigene2874	389.500360614486	421.284905937444	410.560726777761	172.859766573317	170.612307114268	253.331618474091
solea_v4.0_unigene2875	98.6076862315155	95.013191551849	89.4110027204902	112.620757009888	132.698461088875	133.332430775837
solea_v4.0_unigene2879	106.824993417475	120.111015735356	138.678289933822	81.1917085420123	79.6190766533252	73.3328369267105
solea_v4.0_unigene73228	124.903069226586	129.074524372323	140.503004275056	70.7153590527204	90.993230460943	79.9994584655024
solea_v4.0_unigene461582	57.5211503017174	57.3664552765881	43.7931441896278	39.2863105848447	45.4966152304715	55.5551794899322
solea_v4.0_unigene100696	21.364998683495	23.3051224561139	23.7212864360484	10.4763494892919	9.47846150634823	4.44441435919458
solea_v4.0_unigene547449	14.7911529347273	21.5124207287205	21.8965720948139	34.0481358401987	32.226769121584	37.7775220531539
solea_v4.0_unigene547448	87.103456171172	75.2934725505218	76.6380023318487	15.7145242339379	17.0612307114268	55.5551794899322
solea_v4.0_unigene547445	80.5296104224043	95.013191551849	78.4627166730832	65.4771843080745	58.766461339359	77.7772512859051
solea_v4.0_unigene547444	205.432679648991	177.477471011944	169.698433734808	144.049805477764	151.655384101572	184.443195906575
solea_v4.0_unigene547446	13.1476914975354	5.37810518218013	16.4224290711104	28.8099610955528	26.5396922177751	13.3332430775837
solea_v4.0_unigene547441	44.373458804182	43.024841457441	25.5460007772829	26.1908737232298	24.6439999165054	15.555450257181
solea_v4.0_unigene547442	95.3207633571317	78.8788760053086	104.008717450366	130.954368616149	111.845845774909	126.665809237045
solea_v4.0_unigene323623	142.981145035697	170.306664102371	187.945577147153	78.5726211696894	115.637230377448	106.66594462067
solea_v4.0_unigene107302	14.7911529347273	25.0978241835073	23.7212864360484	13.0954368616149	7.58276920507859	0
solea_v4.0_unigene184736	18.0780758091112	16.1343155465404	18.2471434123449	44.5244853294906	37.9138460253929	28.8886933347647
solea_v4.0_unigene184734	24.6519215578789	30.4759293656874	31.0201438009864	28.8099610955528	5.68707690380894	24.4442789755702
solea_v4.0_unigene184732	36.1561516182224	28.683227638294	49.2672872133313	23.5717863509068	45.4966152304715	35.5553148735566
solea_v4.0_unigene184733	11.5042300603435	16.1343155465404	16.4224290711104	26.1908737232298	22.7483076152358	26.6664861551675
solea_v4.0_unigene184730	37.7996130554143	46.6102449122278	45.6178585308623	70.7153590527204	60.6621536406287	64.4440082083213
solea_v4.0_unigene52670	165.989605156384	175.684769284551	162.39957636987	183.336116062609	128.907076486336	184.443195906575
solea_v4.0_unigene21833	37.7996130554143	64.5372621861616	83.9368596967867	49.7626600741366	45.4966152304715	39.9997292327512
solea_v4.0_unigene52679	16.4346143719193	17.9270172739338	14.5977147298759	31.4290484678757	24.6439999165054	17.7776574367783
solea_v4.0_unigene191446	24.6519215578789	21.5124207287205	27.3707151185174	41.9053979571677	39.8095383266626	37.7775220531539
solea_v4.0_unigene22644	54.2342274273335	48.4029466396212	47.4425728720968	52.3817474464596	81.5147689545948	88.8882871838915
solea_v4.0_unigene22645	24.6519215578789	34.0613328204742	21.8965720948139	5.23817474464596	11.3741538076179	15.555450257181
solea_v4.0_unigene22646	47.6603816785658	57.3664552765881	31.0201438009864	26.1908737232298	18.9569230126965	31.110900514362
solea_v4.0_unigene288998	27.9388444322627	39.4394380026543	31.0201438009864	26.1908737232298	20.8526153139661	13.3332430775837
solea_v4.0_unigene22640	169.276528030768	200.782593468058	180.646719782215	251.432387743006	208.526153139661	144.443466673824
solea_v4.0_unigene22641	377.996130554143	414.11409902787	353.994582199492	531.674736581565	553.542151970737	422.219364123485
solea_v4.0_unigene22642	216.936909709334	240.222031470712	167.873719393573	204.288815041192	214.21323004347	217.776303600534
solea_v4.0_unigene22643	50.9473045529497	39.4394380026543	51.0920015545658	15.7145242339379	34.1224614228536	39.9997292327512
solea_v4.0_unigene39436	88.746917608364	87.8423846422755	76.6380023318487	47.1435727018136	43.6009229292019	39.9997292327512
solea_v4.0_unigene39433	80.5296104224043	68.1226656409483	76.6380023318487	49.7626600741366	53.0793844355501	46.6663507715431
solea_v4.0_unigene40505	138.050760724122	143.41613819147	109.48286047407	167.621591828671	157.342461005381	175.554367188186
solea_v4.0_unigene21154	4562.24894964479	4890.49031232913	4913.95572094449	5452.93990917644	5012.21044455695	5068.85457666141
solea_v4.0_unigene40502	287.605751508587	297.588486747301	246.336436066657	395.48219322077	303.310768203143	257.776032833285
solea_v4.0_unigene2043	70.6688417992528	59.1591570039814	69.3391449669108	70.7153590527204	85.3061535571341	48.8885579511403
solea_v4.0_unigene2047	238.301908392829	277.868767745973	220.790435289374	199.050640296546	250.231383767593	273.331483090466
solea_v4.0_unigene2046	169.276528030768	161.343155465404	158.750147687401	167.621591828671	164.925230210459	186.665403086172
solea_v4.0_unigene2044	18.0780758091112	37.6467362752609	32.8448581422209	31.4290484678757	28.4353845190447	22.2220717959729
solea_v4.0_unigene2048	156.128836533233	145.208839918864	127.730003886415	133.573455988472	100.471691967291	102.221530261475
solea_v4.0_unigene419095	29.5823058694547	28.683227638294	23.7212864360484	26.1908737232298	41.7052306279322	46.6663507715431
solea_v4.0_unigene419098	34.5126901810304	28.683227638294	27.3707151185174	18.3336116062609	18.9569230126965	22.2220717959729
solea_v4.0_unigene334202	36.1561516182224	53.7810518218013	34.6695724834554	28.8099610955528	20.8526153139661	19.9998646163756
solea_v4.0_unigene686228	31.2257673066466	25.0978241835073	43.7931441896278	23.5717863509068	7.58276920507859	15.555450257181
solea_v4.0_unigene334204	23.008460120687	28.683227638294	29.1954294597519	34.0481358401987	41.7052306279322	22.2220717959729
solea_v4.0_unigene34956	101.894609105899	112.940208825783	83.9368596967867	75.9535337973664	142.176922595224	122.221394877851
solea_v4.0_unigene34953	92.0338404827478	57.3664552765881	69.3391449669108	94.2871454036272	109.95015347364	115.554773339059
solea_v4.0_unigene34958	82.1730718595963	78.8788760053086	60.2155732607383	94.2871454036272	66.3492305444376	57.7773866695295
solea_v4.0_unigene546788	87.103456171172	71.7080690957351	94.8851457441937	104.763494892919	115.637230377448	84.4438728246969
solea_v4.0_unigene15975	136.40729928693	143.41613819147	178.82200544098	83.8107959143353	72.0363074482466	108.888151800267
solea_v4.0_unigene14449	24.6519215578789	46.6102449122278	47.4425728720968	15.7145242339379	20.8526153139661	22.2220717959729
solea_v4.0_unigene14448	157.772297970425	186.440979648911	138.678289933822	141.430718105441	96.680307364752	139.999052314629
solea_v4.0_unigene14443	215.293448272142	247.392838380286	222.615149630608	277.623261466236	267.29261447902	291.109140527245
solea_v4.0_unigene14442	272.81459857386	236.636628015926	246.336436066657	282.861436210882	250.231383767593	217.776303600534
solea_v4.0_unigene14441	24.6519215578789	21.5124207287205	14.5977147298759	13.0954368616149	26.5396922177751	26.6664861551675
solea_v4.0_unigene14440	162.702682282001	173.892067557158	149.626575981228	115.239844382211	102.367384268561	111.110358979864
solea_v4.0_unigene14447	141.337683598506	198.989891740665	220.790435289374	188.574290807254	142.176922595224	148.887881033018
solea_v4.0_unigene14446	80.5296104224043	62.7445604587682	80.2874310143177	65.4771843080745	47.3923075317412	66.6662153879186
solea_v4.0_unigene14445	116.685762040627	107.562103643603	120.431146521477	144.049805477764	92.8889227622127	146.665673853421
solea_v4.0_unigene14444	46.0169202413739	60.9518587313748	51.0920015545658	28.8099610955528	18.9569230126965	42.2219364123485
solea_v4.0_unigene47368	27.9388444322627	41.2321397300477	29.1954294597519	39.2863105848447	39.8095383266626	37.7775220531539
solea_v4.0_unigene47362	172.563450905152	175.684769284551	175.172576758511	261.908737232298	267.29261447902	242.220582576104
solea_v4.0_unigene47367	62.4515346132932	53.7810518218013	69.3391449669108	68.0962716803975	104.263076569831	62.2218010287241
solea_v4.0_unigene101447	23.008460120687	19.7197190013271	32.8448581422209	10.4763494892919	3.79138460253929	17.7776574367783
solea_v4.0_unigene225804	26.2953829950708	25.0978241835073	10.948286047407	10.4763494892919	5.68707690380894	11.1110358979864
solea_v4.0_unigene93488	34.5126901810304	53.7810518218013	31.0201438009864	55.0008348187826	41.7052306279322	46.6663507715431
solea_v4.0_unigene93489	19.7215372463031	23.3051224561139	31.0201438009864	36.6672232125217	18.9569230126965	24.4442789755702
solea_v4.0_unigene93486	384.569976302911	403.35788866351	410.560726777761	330.005008912695	324.16338351711	251.109411294494
solea_v4.0_unigene93484	4.93038431157578	12.5489120917536	9.12357170617247	41.9053979571677	18.9569230126965	26.6664861551675
solea_v4.0_unigene510856	34.5126901810304	17.9270172739338	25.5460007772829	62.8580969357515	43.6009229292019	28.8886933347647
solea_v4.0_unigene510851	16.4346143719193	17.9270172739338	12.7730003886415	28.8099610955528	24.6439999165054	35.5553148735566
solea_v4.0_unigene510858	50.9473045529497	59.1591570039814	56.5661445782693	52.3817474464596	47.3923075317412	37.7775220531539
solea_v4.0_unigene510859	72.3123032364447	64.5372621861616	80.2874310143177	44.5244853294906	87.2018458584037	73.3328369267105
solea_v4.0_unigene470157	11.5042300603435	10.7562103643603	10.948286047407	5.23817474464596	37.9138460253929	28.8886933347647
solea_v4.0_unigene281008	49.3038431157578	28.683227638294	34.6695724834554	26.1908737232298	34.1224614228536	39.9997292327512
solea_v4.0_unigene281009	87.103456171172	105.769401916209	107.658146132835	47.1435727018136	41.7052306279322	39.9997292327512
solea_v4.0_unigene563168	85.4599947339801	64.5372621861616	72.9885736493797	68.0962716803975	70.1406151469769	66.6662153879186
solea_v4.0_unigene69294	29.5823058694547	51.9883500944079	34.6695724834554	18.3336116062609	26.5396922177751	31.110900514362
solea_v4.0_unigene69293	218.580371146526	198.989891740665	204.368006218263	157.145242339379	189.569230126965	166.665538469797
solea_v4.0_unigene563167	77.2426875480205	44.8175431848344	38.3190011659244	47.1435727018136	79.6190766533252	44.4441435919458
solea_v4.0_unigene563160	24.6519215578789	32.2686310930808	20.0718577535794	23.5717863509068	26.5396922177751	17.7776574367783
solea_v4.0_unigene40821	44.373458804182	26.8905259109007	47.4425728720968	44.5244853294906	39.8095383266626	26.6664861551675
solea_v4.0_unigene2437	631.089191881699	482.236764668818	600.331018266148	536.912911326211	475.818767618681	506.663236948182
solea_v4.0_unigene2435	138.050760724122	173.892067557158	169.698433734808	159.764329711702	168.716614812999	144.443466673824
solea_v4.0_unigene2438	47.6603816785658	43.024841457441	52.9167158958003	60.2390095634285	41.7052306279322	71.1106297471132
solea_v4.0_unigene2439	72.3123032364447	82.4642794600953	76.6380023318487	62.8580969357515	85.3061535571341	46.6663507715431
solea_v4.0_unigene660597	59.1646117389093	60.9518587313748	47.4425728720968	34.0481358401987	30.3310768203143	48.8885579511403
solea_v4.0_unigene441549	16.4346143719193	21.5124207287205	18.2471434123449	31.4290484678757	15.1655384101572	24.4442789755702
solea_v4.0_unigene188057	34.5126901810304	17.9270172739338	40.1437155071589	41.9053979571677	56.8707690380894	37.7775220531539
solea_v4.0_unigene41527	29.5823058694547	16.1343155465404	25.5460007772829	26.1908737232298	39.8095383266626	33.3331076939593
solea_v4.0_unigene41528	23.008460120687	19.7197190013271	29.1954294597519	0	17.0612307114268	2.22220717959729
solea_v4.0_unigene15979	24.6519215578789	43.024841457441	25.5460007772829	7.85726211696894	9.47846150634823	11.1110358979864
solea_v4.0_unigene41184	123.259607789394	132.65992782711	138.678289933822	96.9062327759502	140.281230293954	91.1104943634888
solea_v4.0_unigene2693	85.4599947339801	69.9153673683417	62.0402876019728	83.8107959143353	70.1406151469769	51.1107651307376
solea_v4.0_unigene2690	195.571911025839	234.843926288532	229.914006995546	188.574290807254	142.176922595224	173.332160008588
solea_v4.0_unigene75327	41.0865359297981	60.9518587313748	63.8650019432073	73.3344464250434	58.766461339359	53.3329723103349
solea_v4.0_unigene75326	52.5907659901416	41.2321397300477	54.7414302370348	81.1917085420123	70.1406151469769	75.5550441063078
solea_v4.0_unigene75324	26.2953829950708	26.8905259109007	32.8448581422209	36.6672232125217	30.3310768203143	31.110900514362
solea_v4.0_unigene41180	73.9557646736366	48.4029466396212	29.1954294597519	44.5244853294906	62.5578459418983	64.4440082083213
solea_v4.0_unigene76437	62.4515346132932	53.7810518218013	63.8650019432073	65.4771843080745	96.680307364752	111.110358979864
solea_v4.0_unigene43385	27.9388444322627	51.9883500944079	34.6695724834554	7.85726211696894	13.2698461088875	8.88882871838915
solea_v4.0_unigene76431	184.067680965496	191.819084831091	160.574862028635	199.050640296546	242.648614562515	224.442925139326
solea_v4.0_unigene463908	49.3038431157578	46.6102449122278	60.2155732607383	65.4771843080745	64.453538243168	48.8885579511403
solea_v4.0_unigene228947	57.5211503017174	44.8175431848344	60.2155732607383	70.7153590527204	54.9750767368198	57.7773866695295
solea_v4.0_unigene20993	73.9557646736366	69.9153673683417	49.2672872133313	83.8107959143353	56.8707690380894	53.3329723103349
solea_v4.0_unigene20996	14.7911529347273	25.0978241835073	29.1954294597519	44.5244853294906	17.0612307114268	24.4442789755702
solea_v4.0_unigene70493	136.40729928693	129.074524372323	114.957003497773	130.954368616149	125.115691883797	111.110358979864
solea_v4.0_unigene70496	18.0780758091112	19.7197190013271	14.5977147298759	26.1908737232298	5.68707690380894	24.4442789755702
solea_v4.0_unigene7893	78.8861489852124	98.5985950066357	78.4627166730832	159.764329711702	145.968307197763	93.3327015430861
solea_v4.0_unigene7894	21.364998683495	25.0978241835073	23.7212864360484	28.8099610955528	22.7483076152358	24.4442789755702
solea_v4.0_unigene53069	159.415759407617	197.197190013271	180.646719782215	112.620757009888	144.072614896493	146.665673853421
solea_v4.0_unigene53066	39.4430744926062	41.2321397300477	58.3908589195038	26.1908737232298	11.3741538076179	15.555450257181
solea_v4.0_unigene53061	13.1476914975354	14.341613819147	18.2471434123449	26.1908737232298	36.0181537241233	13.3332430775837
solea_v4.0_unigene53063	90.3903790455559	69.9153673683417	87.5862883792557	68.0962716803975	94.7846150634823	97.7771159022807
solea_v4.0_unigene33705	16.4346143719193	21.5124207287205	20.0718577535794	39.2863105848447	34.1224614228536	42.2219364123485
solea_v4.0_unigene33702	1130.70146878804	980.607844884177	1078.40617566959	1526.9279380643	1389.54245683065	1471.1011528934
solea_v4.0_unigene33708	42.7299973669901	28.683227638294	21.8965720948139	49.7626600741366	60.6621536406287	75.5550441063078
solea_v4.0_unigene185348	24.6519215578789	12.5489120917536	25.5460007772829	49.7626600741366	47.3923075317412	26.6664861551675
solea_v4.0_unigene185349	31.2257673066466	35.8540345478675	52.9167158958003	34.0481358401987	20.8526153139661	24.4442789755702
solea_v4.0_unigene185340	19.7215372463031	43.024841457441	20.0718577535794	15.7145242339379	28.4353845190447	26.6664861551675
solea_v4.0_unigene185341	36.1561516182224	60.9518587313748	47.4425728720968	13.0954368616149	20.8526153139661	26.6664861551675
solea_v4.0_unigene443697	221.86729402091	129.074524372323	149.626575981228	28.8099610955528	64.453538243168	13.3332430775837
solea_v4.0_unigene28538	218.580371146526	238.429329743319	167.873719393573	107.382582265242	128.907076486336	146.665673853421
solea_v4.0_unigene28534	57.5211503017174	78.8788760053086	63.8650019432073	68.0962716803975	53.0793844355501	42.2219364123485
solea_v4.0_unigene28535	21.364998683495	28.683227638294	34.6695724834554	36.6672232125217	22.7483076152358	48.8885579511403
solea_v4.0_unigene28531	29.5823058694547	23.3051224561139	25.5460007772829	49.7626600741366	58.766461339359	42.2219364123485
solea_v4.0_unigene28532	57.5211503017174	73.5007708231284	60.2155732607383	65.4771843080745	68.2449228457073	73.3328369267105
solea_v4.0_unigene571404	72.3123032364447	102.183998461422	111.307574815304	78.5726211696894	85.3061535571341	64.4440082083213
solea_v4.0_unigene500711	67.3819189248689	28.683227638294	56.5661445782693	86.4298832866583	104.263076569831	68.8884225675159
solea_v4.0_unigene571406	21.364998683495	12.5489120917536	27.3707151185174	26.1908737232298	24.6439999165054	22.2220717959729
solea_v4.0_unigene500714	188.998065277071	198.989891740665	186.120862805918	335.243183657341	271.083999081559	244.442789755702
solea_v4.0_unigene500715	1797.94681228797	1755.05499111812	1813.76605518709	3156.00028364919	2930.74029776287	2348.87298883433
solea_v4.0_unigene571402	26.2953829950708	34.0613328204742	52.9167158958003	272.38508672159	229.378768453627	217.776303600534
solea_v4.0_unigene500718	24.6519215578789	26.8905259109007	29.1954294597519	13.0954368616149	17.0612307114268	28.8886933347647
solea_v4.0_unigene500719	13.1476914975354	26.8905259109007	21.8965720948139	34.0481358401987	24.6439999165054	37.7775220531539
solea_v4.0_unigene571408	16.4346143719193	21.5124207287205	25.5460007772829	34.0481358401987	24.6439999165054	13.3332430775837
solea_v4.0_unigene571409	604.793808886629	604.140482131568	567.486160123928	688.819978920943	640.743997829141	766.661476961064
solea_v4.0_unigene602107	27.9388444322627	26.8905259109007	16.4224290711104	5.23817474464596	15.1655384101572	11.1110358979864
solea_v4.0_unigene5638	26.2953829950708	16.1343155465404	14.5977147298759	18.3336116062609	30.3310768203143	33.3331076939593
solea_v4.0_unigene5631	351.700747559072	371.089257570429	337.572153128381	288.099610955528	310.893537408222	284.442518988453
solea_v4.0_unigene5633	77.2426875480205	84.2569811874887	71.1638593081452	91.6680580313043	94.7846150634823	106.66594462067
solea_v4.0_unigene5632	24.6519215578789	46.6102449122278	32.8448581422209	0	9.47846150634823	8.88882871838915
solea_v4.0_unigene5635	26.2953829950708	32.2686310930808	12.7730003886415	41.9053979571677	15.1655384101572	46.6663507715431
solea_v4.0_unigene5634	57.5211503017174	68.1226656409483	62.0402876019728	7.85726211696894	20.8526153139661	59.9995938491268
solea_v4.0_unigene5636	93.6773019199398	98.5985950066357	62.0402876019728	86.4298832866583	39.8095383266626	66.6662153879186
solea_v4.0_unigene97718	23.008460120687	30.4759293656874	25.5460007772829	26.1908737232298	18.9569230126965	35.5553148735566
solea_v4.0_unigene325595	26.2953829950708	41.2321397300477	34.6695724834554	23.5717863509068	58.766461339359	53.3329723103349
solea_v4.0_unigene97701	49.3038431157578	55.5737535491947	82.1121453555522	75.9535337973664	68.2449228457073	51.1107651307376
solea_v4.0_unigene15611	57.5211503017174	50.1956483670145	45.6178585308623	13.0954368616149	43.6009229292019	44.4441435919458
solea_v4.0_unigene15610	69.0253803620609	53.7810518218013	49.2672872133313	83.8107959143353	43.6009229292019	102.221530261475
solea_v4.0_unigene15615	34.5126901810304	19.7197190013271	18.2471434123449	49.7626600741366	22.7483076152358	19.9998646163756
solea_v4.0_unigene15614	251.449599890365	270.6979608364	251.81057909036	309.052309934112	267.29261447902	284.442518988453
solea_v4.0_unigene15617	21.364998683495	39.4394380026543	27.3707151185174	2.61908737232298	11.3741538076179	15.555450257181
solea_v4.0_unigene15616	21.364998683495	25.0978241835073	23.7212864360484	23.5717863509068	11.3741538076179	17.7776574367783
solea_v4.0_unigene15619	32.8692287438385	44.8175431848344	56.5661445782693	55.0008348187826	28.4353845190447	31.110900514362
solea_v4.0_unigene15618	126.546530663778	141.623436464077	129.554718227649	125.716193871503	144.072614896493	146.665673853421
solea_v4.0_unigene46710	110.111916291859	123.696419190143	124.080575203946	34.0481358401987	73.9319997495162	51.1107651307376
solea_v4.0_unigene46711	18.0780758091112	32.2686310930808	20.0718577535794	34.0481358401987	17.0612307114268	42.2219364123485
solea_v4.0_unigene46712	31.2257673066466	39.4394380026543	29.1954294597519	68.0962716803975	45.4966152304715	37.7775220531539
solea_v4.0_unigene46713	60.8080731761012	66.3299639135549	87.5862883792557	81.1917085420123	89.0975381596734	73.3328369267105
solea_v4.0_unigene46714	64.0949960504851	48.4029466396212	58.3908589195038	68.0962716803975	54.9750767368198	51.1107651307376
solea_v4.0_unigene46715	83.8165332967882	91.4277880970622	74.8132879906142	57.6199221911055	92.8889227622127	84.4438728246969
solea_v4.0_unigene46716	156.128836533233	147.001541646257	145.977147298759	120.478019126857	212.3175377422	128.888016416643
solea_v4.0_unigene46717	106.824993417475	80.671577732702	89.4110027204902	138.811630733118	117.532922678718	144.443466673824
solea_v4.0_unigene46718	26.2953829950708	26.8905259109007	18.2471434123449	7.85726211696894	47.3923075317412	33.3331076939593
solea_v4.0_unigene46719	152.841913658849	121.90371746275	82.1121453555522	130.954368616149	108.05446117237	88.8882871838915
solea_v4.0_unigene41090	64.0949960504851	60.9518587313748	74.8132879906142	39.2863105848447	54.9750767368198	68.8884225675159
solea_v4.0_unigene41091	27.9388444322627	32.2686310930808	52.9167158958003	34.0481358401987	36.0181537241233	33.3331076939593
solea_v4.0_unigene41097	44.373458804182	51.9883500944079	58.3908589195038	31.4290484678757	18.9569230126965	59.9995938491268
solea_v4.0_unigene670466	2741.29367723613	3580.02534960457	2926.84180334013	4036.01364074971	3761.05352571898	2828.86973962735
solea_v4.0_unigene94274	253.093061327557	288.624978110334	277.356579867643	225.241514019776	257.814152972672	282.220311808856
solea_v4.0_unigene584398	31.2257673066466	41.2321397300477	25.5460007772829	36.6672232125217	39.8095383266626	28.8886933347647
solea_v4.0_unigene584399	69.0253803620609	57.3664552765881	71.1638593081452	104.763494892919	73.9319997495162	93.3327015430861
solea_v4.0_unigene457719	37.7996130554143	28.683227638294	9.12357170617247	44.5244853294906	37.9138460253929	24.4442789755702
solea_v4.0_unigene457718	77.2426875480205	82.4642794600953	54.7414302370348	49.7626600741366	92.8889227622127	35.5553148735566
solea_v4.0_unigene457716	82.1730718595963	66.3299639135549	87.5862883792557	68.0962716803975	62.5578459418983	19.9998646163756
solea_v4.0_unigene457715	31.2257673066466	35.8540345478675	32.8448581422209	34.0481358401987	36.0181537241233	31.110900514362
solea_v4.0_unigene457713	44.373458804182	32.2686310930808	27.3707151185174	26.1908737232298	32.226769121584	28.8886933347647
solea_v4.0_unigene584396	27.9388444322627	25.0978241835073	18.2471434123449	15.7145242339379	36.0181537241233	35.5553148735566
solea_v4.0_unigene457710	59.1646117389093	25.0978241835073	56.5661445782693	96.9062327759502	92.8889227622127	113.332566159462
solea_v4.0_unigene510220	47.6603816785658	48.4029466396212	36.4942868246899	41.9053979571677	15.1655384101572	28.8886933347647
solea_v4.0_unigene461221	39.4430744926062	10.7562103643603	29.1954294597519	13.0954368616149	11.3741538076179	46.6663507715431
solea_v4.0_unigene52946	19.7215372463031	12.5489120917536	12.7730003886415	23.5717863509068	45.4966152304715	35.5553148735566
solea_v4.0_unigene23144	96.9642247943236	112.940208825783	133.204146910118	154.526154967056	92.8889227622127	57.7773866695295
solea_v4.0_unigene23146	396.074206363254	394.394380026543	448.879727943685	188.574290807254	191.464922428234	217.776303600534
solea_v4.0_unigene66137	963.068402194468	1000.3275638855	954.32560046564	919.299667685366	1054.00491950592	771.105891320259
solea_v4.0_unigene23140	18.0780758091112	12.5489120917536	16.4224290711104	36.6672232125217	68.2449228457073	59.9995938491268
solea_v4.0_unigene43633	182.424219528304	172.099365829764	222.615149630608	199.050640296546	185.777845524425	244.442789755702
solea_v4.0_unigene67347	156.128836533233	102.183998461422	149.626575981228	138.811630733118	164.925230210459	173.332160008588
solea_v4.0_unigene442473	32.8692287438385	32.2686310930808	36.4942868246899	167.621591828671	134.594153390145	71.1106297471132
solea_v4.0_unigene442474	52.5907659901416	25.0978241835073	29.1954294597519	123.09710649918	108.05446117237	57.7773866695295
solea_v4.0_unigene97702	49.3038431157578	43.024841457441	51.0920015545658	47.1435727018136	62.5578459418983	55.5551794899322
solea_v4.0_unigene20608	73.9557646736366	100.391296734029	118.606432180242	110.001669637565	109.95015347364	173.332160008588
solea_v4.0_unigene20609	26.2953829950708	34.0613328204742	29.1954294597519	94.2871454036272	41.7052306279322	42.2219364123485
solea_v4.0_unigene20602	14.7911529347273	17.9270172739338	18.2471434123449	15.7145242339379	30.3310768203143	35.5553148735566
solea_v4.0_unigene20603	27.9388444322627	26.8905259109007	12.7730003886415	65.4771843080745	43.6009229292019	44.4441435919458
solea_v4.0_unigene20600	23.008460120687	25.0978241835073	16.4224290711104	47.1435727018136	26.5396922177751	28.8886933347647
solea_v4.0_unigene20601	67.3819189248689	59.1591570039814	45.6178585308623	65.4771843080745	56.8707690380894	39.9997292327512
solea_v4.0_unigene20606	98.6076862315155	114.732910553176	109.48286047407	99.5253201482732	92.8889227622127	99.999323081878
solea_v4.0_unigene20607	49.3038431157578	62.7445604587682	58.3908589195038	49.7626600741366	75.8276920507859	66.6662153879186
solea_v4.0_unigene20604	144.624606472889	155.965050283224	164.224290711104	206.907902413515	259.709845273942	215.554096420937
solea_v4.0_unigene456633	200.502295337415	193.611786558485	167.873719393573	81.1917085420123	111.845845774909	86.6660800042942
solea_v4.0_unigene595818	37.7996130554143	21.5124207287205	38.3190011659244	41.9053979571677	43.6009229292019	24.4442789755702
solea_v4.0_unigene15925	44.373458804182	41.2321397300477	36.4942868246899	20.9526989785838	13.2698461088875	24.4442789755702
solea_v4.0_unigene584844	23.008460120687	26.8905259109007	20.0718577535794	31.4290484678757	30.3310768203143	31.110900514362
solea_v4.0_unigene584846	23.008460120687	17.9270172739338	14.5977147298759	20.9526989785838	24.6439999165054	64.4440082083213
solea_v4.0_unigene690828	305.683827317698	319.100907476021	297.428437621222	316.90957205108	269.18830678029	162.221124110602
solea_v4.0_unigene102288	29.5823058694547	39.4394380026543	18.2471434123449	26.1908737232298	36.0181537241233	31.110900514362
solea_v4.0_unigene102285	44.373458804182	37.6467362752609	27.3707151185174	31.4290484678757	20.8526153139661	24.4442789755702
solea_v4.0_unigene102286	26.2953829950708	26.8905259109007	29.1954294597519	49.7626600741366	32.226769121584	28.8886933347647
solea_v4.0_unigene102282	39.4430744926062	28.683227638294	34.6695724834554	57.6199221911055	47.3923075317412	57.7773866695295
solea_v4.0_unigene509481	46.0169202413739	43.024841457441	25.5460007772829	60.2390095634285	43.6009229292019	68.8884225675159
solea_v4.0_unigene509489	47.6603816785658	66.3299639135549	47.4425728720968	28.8099610955528	32.226769121584	39.9997292327512
solea_v4.0_unigene330489	116.685762040627	109.354805370996	105.833431791601	125.716193871503	125.115691883797	135.554637955435
solea_v4.0_unigene442120	19.7215372463031	10.7562103643603	16.4224290711104	23.5717863509068	30.3310768203143	31.110900514362
solea_v4.0_unigene77622	16.4346143719193	10.7562103643603	20.0718577535794	10.4763494892919	34.1224614228536	35.5553148735566
solea_v4.0_unigene60480	77.2426875480205	89.6350863696688	72.9885736493797	99.5253201482732	64.453538243168	75.5550441063078
solea_v4.0_unigene548552	23.008460120687	23.3051224561139	12.7730003886415	5.23817474464596	9.47846150634823	22.2220717959729
solea_v4.0_unigene548550	44.373458804182	26.8905259109007	20.0718577535794	28.8099610955528	28.4353845190447	33.3331076939593
solea_v4.0_unigene281174	21.364998683495	32.2686310930808	20.0718577535794	31.4290484678757	20.8526153139661	39.9997292327512
solea_v4.0_unigene5823	39.4430744926062	23.3051224561139	32.8448581422209	36.6672232125217	32.226769121584	33.3331076939593
solea_v4.0_unigene465256	49.3038431157578	44.8175431848344	54.7414302370348	70.7153590527204	64.453538243168	28.8886933347647
solea_v4.0_unigene100462	24.6519215578789	14.341613819147	25.5460007772829	15.7145242339379	18.9569230126965	22.2220717959729
solea_v4.0_unigene100463	42.7299973669901	37.6467362752609	29.1954294597519	26.1908737232298	18.9569230126965	42.2219364123485
solea_v4.0_unigene100461	26.2953829950708	25.0978241835073	40.1437155071589	20.9526989785838	17.0612307114268	15.555450257181
solea_v4.0_unigene281843	24.6519215578789	28.683227638294	38.3190011659244	44.5244853294906	49.2879998330108	53.3329723103349
solea_v4.0_unigene281846	424.013050795517	437.419221483984	461.652728332327	487.150251252074	384.825537157738	199.998646163756
solea_v4.0_unigene281847	377.996130554143	455.346238757918	405.086583754058	500.245688113689	441.696306195828	193.332024624964
solea_v4.0_unigene15922	44.373458804182	80.671577732702	65.6897162844418	83.8107959143353	75.8276920507859	84.4438728246969
solea_v4.0_unigene234453	80.5296104224043	71.7080690957351	113.132289156539	75.9535337973664	81.5147689545948	108.888151800267
solea_v4.0_unigene4012	42.7299973669901	43.024841457441	62.0402876019728	44.5244853294906	43.6009229292019	51.1107651307376
solea_v4.0_unigene227910	78.8861489852124	68.1226656409483	49.2672872133313	70.7153590527204	47.3923075317412	95.5549087226834
solea_v4.0_unigene227914	93.6773019199398	98.5985950066357	122.255860862711	89.0489706589813	111.845845774909	84.4438728246969
solea_v4.0_unigene227915	49.3038431157578	84.2569811874887	63.8650019432073	41.9053979571677	36.0181537241233	22.2220717959729
solea_v4.0_unigene227918	34.5126901810304	39.4394380026543	49.2672872133313	23.5717863509068	53.0793844355501	28.8886933347647
solea_v4.0_unigene227919	32.8692287438385	55.5737535491947	38.3190011659244	83.8107959143353	32.226769121584	55.5551794899322
solea_v4.0_unigene4015	208.719602523375	268.905259109007	281.006008550112	214.765164530484	191.464922428234	188.887610265769
solea_v4.0_unigene30585	14.7911529347273	16.1343155465404	34.6695724834554	60.2390095634285	49.2879998330108	26.6664861551675
solea_v4.0_unigene329472	147.911529347273	164.928558920191	105.833431791601	117.858931754534	155.446768704111	126.665809237045
solea_v4.0_unigene329471	36.1561516182224	43.024841457441	45.6178585308623	26.1908737232298	77.7233843520555	51.1107651307376
solea_v4.0_unigene329476	165.989605156384	218.709610741992	217.141006606905	204.288815041192	100.471691967291	217.776303600534
solea_v4.0_unigene329477	180.780758091112	254.563645289859	273.707151185174	201.669727668869	159.23815330665	195.554231804561
solea_v4.0_unigene329474	52.5907659901416	34.0613328204742	32.8448581422209	52.3817474464596	72.0363074482466	77.7772512859051
solea_v4.0_unigene329475	55.8776888645255	71.7080690957351	41.9684298483934	23.5717863509068	26.5396922177751	64.4440082083213
solea_v4.0_unigene36728	317.188057378042	354.954942023889	339.396867469616	343.10044577431	310.893537408222	322.220041041607
solea_v4.0_unigene36729	663.958420625538	756.520128960005	744.483451223673	657.390930453068	650.222459335489	595.551524132073
solea_v4.0_unigene36722	103.538070543091	114.732910553176	105.833431791601	154.526154967056	66.3492305444376	108.888151800267
solea_v4.0_unigene36720	277.744982885435	209.746102105025	228.089292654312	521.198387092273	470.131690714872	393.33067078872
solea_v4.0_unigene36726	407.578436423598	428.455712847017	368.592296929368	243.575125626037	223.691691549818	184.443195906575
solea_v4.0_unigene36727	2468.47907866227	2402.22031470712	2355.70621453373	1739.07401522246	1723.18430185411	1408.87935186468
solea_v4.0_unigene36724	44.373458804182	41.2321397300477	52.9167158958003	57.6199221911055	32.226769121584	62.2218010287241
solea_v4.0_unigene36725	4100.43628579385	4178.78772655396	4266.18212980625	5204.12660880576	4940.1741371087	3115.5344657954
solea_v4.0_unigene62183	26.2953829950708	19.7197190013271	18.2471434123449	28.8099610955528	47.3923075317412	31.110900514362
solea_v4.0_unigene62188	220.223832583718	236.636628015926	155.100719004932	75.9535337973664	121.324307281257	113.332566159462
solea_v4.0_unigene55928	65.738457487677	48.4029466396212	74.8132879906142	81.1917085420123	60.6621536406287	64.4440082083213
solea_v4.0_unigene59552	389.500360614486	315.515504021234	337.572153128381	1306.92459878917	735.528612892623	579.996073874892
solea_v4.0_unigene59551	14.7911529347273	23.3051224561139	21.8965720948139	15.7145242339379	24.6439999165054	22.2220717959729
solea_v4.0_unigene22140	165.989605156384	173.892067557158	144.152432957525	225.241514019776	267.29261447902	195.554231804561
solea_v4.0_unigene688395	46.0169202413739	71.7080690957351	60.2155732607383	31.4290484678757	56.8707690380894	48.8885579511403
solea_v4.0_unigene98425	18.0780758091112	26.8905259109007	25.5460007772829	2.61908737232298	20.8526153139661	13.3332430775837
solea_v4.0_unigene535164	24.6519215578789	35.8540345478675	27.3707151185174	7.85726211696894	9.47846150634823	8.88882871838915
solea_v4.0_unigene535169	26.2953829950708	16.1343155465404	18.2471434123449	28.8099610955528	24.6439999165054	22.2220717959729
solea_v4.0_unigene535168	26.2953829950708	10.7562103643603	25.5460007772829	20.9526989785838	24.6439999165054	26.6664861551675
solea_v4.0_unigene68577	110.111916291859	91.4277880970622	120.431146521477	149.28798022241	111.845845774909	117.776980518656
solea_v4.0_unigene67638	110.111916291859	100.391296734029	104.008717450366	94.2871454036272	90.993230460943	66.6662153879186
solea_v4.0_unigene22148	65.738457487677	44.8175431848344	56.5661445782693	96.9062327759502	81.5147689545948	71.1106297471132
solea_v4.0_unigene69153	23.008460120687	34.0613328204742	23.7212864360484	36.6672232125217	39.8095383266626	19.9998646163756
solea_v4.0_unigene573966	9.86076862315155	17.9270172739338	18.2471434123449	39.2863105848447	34.1224614228536	15.555450257181
solea_v4.0_unigene48091	83.8165332967882	73.5007708231284	78.4627166730832	34.0481358401987	58.766461339359	73.3328369267105
solea_v4.0_unigene16865	31.2257673066466	30.4759293656874	23.7212864360484	39.2863105848447	24.6439999165054	15.555450257181
solea_v4.0_unigene16863	59.1646117389093	59.1591570039814	56.5661445782693	23.5717863509068	28.4353845190447	35.5553148735566
solea_v4.0_unigene16862	83.8165332967882	98.5985950066357	67.5144306256763	57.6199221911055	72.0363074482466	108.888151800267
solea_v4.0_unigene16868	69.0253803620609	64.5372621861616	82.1121453555522	60.2390095634285	73.9319997495162	66.6662153879186
solea_v4.0_unigene45347	41.0865359297981	50.1956483670145	58.3908589195038	55.0008348187826	47.3923075317412	33.3331076939593
solea_v4.0_unigene45344	44.373458804182	17.9270172739338	34.6695724834554	28.8099610955528	32.226769121584	48.8885579511403
solea_v4.0_unigene40642	52.5907659901416	53.7810518218013	51.0920015545658	34.0481358401987	41.7052306279322	39.9997292327512
solea_v4.0_unigene40646	77.2426875480205	71.7080690957351	69.3391449669108	47.1435727018136	64.453538243168	33.3331076939593
solea_v4.0_unigene40648	657.38457487677	622.067499405502	748.132879906142	707.153590527204	576.290459585973	566.662830797308
solea_v4.0_unigene40649	29.5823058694547	25.0978241835073	18.2471434123449	13.0954368616149	13.2698461088875	26.6664861551675
solea_v4.0_unigene280249	54.2342274273335	35.8540345478675	34.6695724834554	20.9526989785838	22.7483076152358	57.7773866695295
solea_v4.0_unigene280248	78.8861489852124	89.6350863696688	65.6897162844418	23.5717863509068	56.8707690380894	46.6663507715431
solea_v4.0_unigene50216	92.0338404827478	71.7080690957351	87.5862883792557	62.8580969357515	45.4966152304715	64.4440082083213
solea_v4.0_unigene50213	34.5126901810304	30.4759293656874	38.3190011659244	18.3336116062609	17.0612307114268	8.88882871838915
solea_v4.0_unigene50210	175.850373779536	231.258522833746	173.347862417277	151.907067594733	221.795999248549	206.665267702548
[truncated: 68,149 more rows]
