# Supplementary material for: An improved de novo assembling and polishing of Solea senegalensis transcriptome shed light on retinoic acid signalling in larvae
Source: Sci Rep. 2020 Nov 26;10:20654. doi: 10.1038/s41598-020-77201-z (PMC7691524; doi:10.1038/s41598-020-77201-z)
Supplement: Supplementary file 3 — Supplementary file 5. [file 41598_2020_77201_MOESM3_ESM.zip › CTRL_vs_TTNPB_48/hunter_results_table_annotated.tsv]

	input_IDs	entrezgene	Symbol	logFC_DESeq2	FDR_DESeq2	pvalue_DESeq2	logFC_edgeR	FDR_edgeR	pvalue_edgeR	logFC_limma	FDR_limma	pvalue_limma	logFC_NOISeq	FDR_NOISeq	pvalue_NOISeq	DESeq2_DEG	edgeR_DEG	limma_DEG	NOISeq_DEG	DEG_counts	combined_FDR	FDR_labeling	mean_logFCs	genes_tag
solea_v4.0_unigene746	ENSDARG00000077121	324188	cyp26b1	4.25251080049784	6.56811021542925e-149	9.09886988533683e-154	4.2535551162407	2.03370724313113e-94	7.04328832159675e-98	4.24936937899701	6.16959428524986e-13	8.54680171397481e-18	4.25126258142907	2.30926389122033e-14	0.999999999999977	TRUE	TRUE	TRUE	TRUE	4	7.46646738742629e-261	SIGN	4.25167446929115	PREVALENT_DEG
solea_v4.0_unigene16771	ENSDARG00000044803	450050	dhrs3b	5.60709185311318	9.90997254922341e-118	3.88401612711498e-122	5.60251254932358	1.25138843364253e-118	3.12041002487541e-122	5.56795545907119	4.03354830548863e-10	1.67631464778016e-14	5.66304383250296	0	1	TRUE	TRUE	TRUE	TRUE	4	2.00185812341968e-253	SIGN	5.61015092350273	PREVALENT_DEG
solea_v4.0_unigene41998	ENSDARG00000033999	30381	cyp26a1	8.138870403972	1.93210160973673e-80	1.87359200789033e-84	8.10210189278459	6.58551080446197e-157	9.12297509830434e-162	8.36975497462777	2.66503115172608e-07	4.43027371245296e-11	8.12687335704666	0	1	TRUE	TRUE	TRUE	TRUE	4	1.32867584977117e-251	SIGN	8.18440015710775	PREVALENT_DEG
solea_v4.0_unigene231056	ENSDARG00000044803	450050	dhrs3b	5.44499051176266	9.90997254922341e-118	4.11851572987424e-122	5.44004124500459	3.69730988296333e-117	1.0243841972026e-120	5.41394565724484	2.70850803537421e-10	7.50424745899263e-15	5.46813159379385	2.1094237467878e-15	0.999999999999998	TRUE	TRUE	TRUE	TRUE	4	7.32459537708916e-251	SIGN	5.44177725195149	PREVALENT_DEG
solea_v4.0_unigene26296	ENSDARG00000044803	450050	dhrs3b	5.91655364270325	9.99448478967739e-116	5.53818457300717e-120	5.90840706657909	2.0105874671836e-117	5.29204580895027e-121	5.96516115394181	7.2763861446396e-10	4.03202069356363e-14	5.8904559500085	0	1	TRUE	TRUE	TRUE	TRUE	4	5.62137768284064e-250	SIGN	5.92014445330816	PREVALENT_DEG
solea_v4.0_unigene576118	ENSDARG00000033999	30381	cyp26a1	7.06681307034396	3.29909592313737e-79	3.65621690980231e-83	7.04301665748562	1.97208136906863e-134	2.45874994065577e-138	7.13380000871387	3.70946684318437e-07	7.75253165343003e-11	7.21761994995822	1.22124532708767e-15	0.999999999999999	TRUE	TRUE	TRUE	TRUE	4	7.68044522516531e-227	SIGN	7.11531242162541	PREVALENT_DEG
solea_v4.0_unigene231057	ENSDARG00000044803	450050	dhrs3b	5.79798792328986	7.02500314524861e-101	4.86590415402475e-105	5.78998615570726	6.30593582903242e-107	2.00920571949887e-110	5.88397900117546	4.05983620614247e-09	3.3744794332495e-13	5.84788760165199	2.62900812231237e-13	0.999999999999737	TRUE	TRUE	TRUE	TRUE	4	1.13665098258695e-220	SIGN	5.82996017045614	PREVALENT_DEG
solea_v4.0_unigene546786	ENSDARG00000033999	30381	cyp26a1	7.80726945359728	5.20885394051219e-64	8.65905401132439e-68	7.76579818625727	7.66741634217173e-143	4.24869993747914e-147	7.77797073619048	4.49850838975844e-07	1.30868417954904e-10	7.89600427129134	4.44089209850063e-16	1	TRUE	TRUE	TRUE	TRUE	4	1.91231789991e-220	SIGN	7.81176066183409	PREVALENT_DEG
solea_v4.0_unigene41999	ENSDARG00000033999	30381	cyp26a1	7.78774031776192	3.63035865131344e-63	7.54375914577641e-67	7.74611659904367	2.44076040491573e-138	2.70496817102013e-142	8.29898572543477	7.84978250288278e-07	4.24100958097731e-10	7.84422894024804	2.82773804372027e-13	0.999999999999717	TRUE	TRUE	TRUE	TRUE	4	4.21153584112178e-212	SIGN	7.9192678956221	PREVALENT_DEG
solea_v4.0_unigene576117	ENSDARG00000033999	30381	cyp26a1	7.50999195164132	1.22691489351023e-66	1.52969191277977e-70	7.47367701331159	4.00373240502369e-132	6.10105234467356e-136	7.73939664213971	5.43152221688601e-07	2.40778975064905e-10	7.49848716224297	2.39364084109184e-13	0.999999999999761	TRUE	TRUE	TRUE	TRUE	4	1.32102512998461e-209	SIGN	7.5553881923339	PREVALENT_DEG
solea_v4.0_unigene546787	ENSDARG00000033999	30381	cyp26a1	8.41603191830306	6.73832661357415e-52	1.96028120251929e-55	8.35223580686375	1.13672155339851e-142	7.87355964728968e-147	8.76917894886689	7.11029960727659e-07	3.74298873848822e-10	8.22362097821123	2.16937579011756e-13	0.999999999999783	TRUE	TRUE	TRUE	TRUE	4	2.30228832458452e-205	SIGN	8.44026691306123	PREVALENT_DEG
solea_v4.0_unigene576119	ENSDARG00000033999	30381	cyp26a1	8.82517374049125	1.97118983059869e-43	6.55370237087088e-47	8.74197859138837	6.22994979756259e-149	1.72608256381088e-153	8.92482233857359	2.66503115172608e-07	4.38428381347388e-11	8.8702728277451	4.55191440096314e-15	0.999999999999995	TRUE	TRUE	TRUE	TRUE	4	2.89882771449927e-205	SIGN	8.84056187454958	PREVALENT_DEG
solea_v4.0_unigene25126	ENSDARG00000033999	30381	cyp26a1	7.60563508298377	5.00470400737679e-60	1.10929077823994e-63	7.56357871046937	1.03679917524474e-131	1.72354613123554e-135	7.45209984429495	4.80010345261775e-07	1.73941224535126e-10	7.65428604649338	6.66133814775094e-16	0.999999999999999	TRUE	TRUE	TRUE	TRUE	4	3.22634648245949e-205	SIGN	7.56889992106037	PREVALENT_DEG
solea_v4.0_unigene231055	ENSDARG00000044803	450050	dhrs3b	5.74974457685691	3.19838238808552e-93	2.6584509916761e-97	5.7408411348288	2.94219685503083e-98	9.7820525476879e-102	5.90094642386122	2.54224792114404e-09	1.7609009511152e-13	5.61779150044114	8.92619311798626e-14	0.999999999999911	TRUE	TRUE	TRUE	TRUE	4	4.14609374978263e-205	SIGN	5.75233090899702	PREVALENT_DEG
solea_v4.0_unigene534513	ENSDARG00000033999	30381	cyp26a1	6.97753084584314	1.1585131598656e-64	1.7653900698919e-68	6.94609660352769	2.05057438735122e-124	4.26102233262243e-128	6.92146874831182	4.49850838975844e-07	1.25823576272234e-10	7.03218068295086	0	1	TRUE	TRUE	TRUE	TRUE	4	2.24722403116048e-203	SIGN	6.96931922015838	PREVALENT_DEG
solea_v4.0_unigene337137	ENSDARG00000033999	30381	cyp26a1	7.26439050008623	3.26233302496989e-63	6.32708036871118e-67	7.22796081271952	4.54045297862073e-127	8.80590996878762e-131	7.38318807388622	4.90033654175372e-07	1.96866095518325e-10	7.14176234482093	3.66373598126302e-15	0.999999999999996	TRUE	TRUE	TRUE	TRUE	4	5.01182473204536e-203	SIGN	7.25432543287823	PREVALENT_DEG
solea_v4.0_unigene337138	ENSDARG00000033999	30381	cyp26a1	8.30076209222104	4.51830784057438e-50	1.43962929561426e-53	8.23741422104071	1.53103913472642e-138	1.48467485981837e-142	8.04384815269671	4.94651343387866e-07	2.12426116491063e-10	8.27949639969274	0	1	TRUE	TRUE	TRUE	TRUE	4	7.14378799095966e-203	SIGN	8.2153802164128	PREVALENT_DEG
solea_v4.0_unigene337136	ENSDARG00000033999	30381	cyp26a1	7.87476415985232	6.59073580625317e-55	1.82604266928578e-58	7.8242571179611	6.84476527994526e-134	9.48212296005494e-138	7.73634905667877	5.76472780179751e-07	2.79507761980042e-10	7.91875106264714	5.77315972805081e-15	0.999999999999994	TRUE	TRUE	TRUE	TRUE	4	2.75924472307392e-201	SIGN	7.83853034928483	PREVALENT_DEG
solea_v4.0_unigene40532	ENSDARG00000033999	30381	cyp26a1	7.44825337570566	2.46923863551422e-58	6.49925665292027e-62	7.40576416711909	2.4307171581631e-128	4.37748636246922e-132	7.29568205016276	4.49850838975844e-07	1.2492911744067e-10	7.32642894274345	2.33146835171283e-15	0.999999999999998	TRUE	TRUE	TRUE	TRUE	4	1.13008384644828e-199	SIGN	7.36903213393274	PREVALENT_DEG
solea_v4.0_unigene337135	ENSDARG00000033999	30381	cyp26a1	7.17635437128896	3.58827625806093e-66	4.97087559646044e-70	7.14467921896554	2.87139186441544e-121	6.36442936727995e-125	7.07335664320715	5.50158784526872e-07	2.59127790345962e-10	7.25864115092344	1.25455201782643e-14	0.999999999999987	TRUE	TRUE	TRUE	TRUE	4	1.27566376001484e-199	SIGN	7.16325784609627	PREVALENT_DEG
solea_v4.0_unigene546785	ENSDARG00000033999	30381	cyp26a1	8.67464408642648	2.96392037111754e-42	1.06754674935661e-45	8.59038603644416	7.55448877035871e-143	3.13959303896547e-147	8.29529245878732	3.8427722082354e-07	9.04983342199343e-11	8.54892472010232	0	1	TRUE	TRUE	TRUE	TRUE	4	1.71040531282545e-199	SIGN	8.52731182544007	PREVALENT_DEG
solea_v4.0_unigene225503	ENSDARG00000033999	30381	cyp26a1	7.00920355971374	1.87775368261319e-63	3.38165265757507e-67	6.97819279494542	5.51908801911856e-112	1.60558624112002e-115	7.01132480270957	4.92257996494254e-07	2.04579002782085e-10	6.84704894418101	5.88418203051333e-15	0.999999999999994	TRUE	TRUE	TRUE	TRUE	4	4.52587972819371e-188	SIGN	6.96144252538744	PREVALENT_DEG
solea_v4.0_unigene534515	ENSDARG00000033999	30381	cyp26a1	7.65860150940251	2.98125658024168e-51	9.08592313818703e-55	7.60815884825379	6.50463747505085e-121	1.53185987692717e-124	7.59959010661731	1.39537357249356e-06	7.95984785664983e-10	7.61252915313349	2.25375273998907e-14	0.999999999999977	TRUE	TRUE	TRUE	TRUE	4	8.59856362497324e-184	SIGN	7.61971990435177	PREVALENT_DEG
solea_v4.0_unigene14774	ENSDARG00000033999	30381	cyp26a1	6.70862957614489	7.78176466907282e-59	1.8326268164774e-62	6.67737603527641	8.83868266657742e-111	2.69374973907272e-114	6.5924080884889	4.85474053123947e-07	1.88309000186609e-10	6.66168908315375	5.52891066263328e-14	0.999999999999945	TRUE	TRUE	TRUE	TRUE	4	2.50271539527445e-181	SIGN	6.66002569576599	PREVALENT_DEG
solea_v4.0_unigene534514	ENSDARG00000033999	30381	cyp26a1	11.700764536711	1.30048431687951e-19	8.10708368098774e-23	12.3663179156164	1.95106257732781e-139	1.62169609951609e-143	10.2589574169687	1.26239457306234e-08	1.39904643344953e-12	10.18926049302	6.63913368725844e-14	0.999999999999934	TRUE	TRUE	TRUE	TRUE	4	2.48611488025232e-172	SIGN	11.128825090579	PREVALENT_DEG
solea_v4.0_unigene346321	ENSDARG00000112503	553239	lrata	5.37605184145402	2.46923863551422e-58	6.22560072306754e-62	5.36092558923816	1.39641665301067e-82	5.02962249996915e-86	5.41828858205813	3.70946684318437e-07	7.02286654562588e-11	5.29013955062527	0	1	TRUE	TRUE	TRUE	TRUE	4	1.23485504727818e-155	SIGN	5.36135139084389	PREVALENT_DEG
solea_v4.0_unigene29511	ENSDARG00000041715	678554	bco2b	3.86686720549418	1.85233140988253e-39	6.92834456360352e-43	3.85711135165993	2.90008113364758e-49	1.08472821057386e-52	3.81168403557175	4.80010345261775e-07	1.62444116267246e-10	3.88830063617615	1.18793863634892e-14	0.999999999999988	TRUE	TRUE	TRUE	TRUE	4	7.84035389738433e-102	SIGN	3.8559908072255	PREVALENT_DEG
solea_v4.0_unigene3163	ENSDARG00000027620	84041	bco2l	2.75449302508612	2.4307972003301e-43	8.41852021281861e-47	2.75412413721211	4.70972422329546e-36	2.02257294935527e-39	2.75503281206574	5.11161834345325e-09	4.95682381683051e-13	2.74473924948081	0	1	TRUE	TRUE	TRUE	TRUE	4	1.4287234793538e-96	SIGN	2.7520973059612	PREVALENT_DEG
solea_v4.0_unigene42833	ENSDARG00000018984	447819	eya2	2.79839133038483	1.81332637683592e-37	7.28485647192555e-41	2.79713819748956	2.66447636082983e-37	1.10733786087184e-40	2.77631371105813	3.98950523540297e-08	5.52670217965113e-12	2.79164926359484	0	1	TRUE	TRUE	TRUE	TRUE	4	3.98702343859942e-91	SIGN	2.79087312563184	PREVALENT_DEG
solea_v4.0_unigene509544	ENSDARG00000045979	767759	zgc:153704	2.37195725238475	6.86209438205681e-38	2.66171615960977e-41	2.37112742434658	1.79476767359199e-33	7.95619172068598e-37	2.3730720361156	2.41111114034486e-08	3.00612310740361e-12	2.36198448870097	5.09592368302947e-14	0.999999999999949	TRUE	TRUE	TRUE	TRUE	4	2.33987027110051e-85	SIGN	2.36953530038697	PREVALENT_DEG
solea_v4.0_unigene27615	ENSDARG00000055498	100322583	si:ch1073-184j22.1	2.90144546891425	1.23046125707744e-26	5.28416853259644e-30	2.89839389917402	4.39453846333916e-28	2.25248556705662e-31	2.82663763746252	7.11029960727659e-07	3.68325313769524e-10	2.90492462052826	0	1	TRUE	TRUE	TRUE	TRUE	4	3.78350851513598e-70	SIGN	2.88285040651976	PREVALENT_DEG
solea_v4.0_unigene25884	ENSDARG00000039652	100034409	si:ch211-221n20.8	3.46322724971324	1.15642333001264e-22	6.08761900375147e-26	3.4466451722148	2.58929887818866e-30	1.21957390433622e-33	3.46754441030949	1.88225049157343e-05	2.32067566771999e-08	3.51095645560514	0	1	TRUE	TRUE	TRUE	TRUE	4	4.87999334995682e-67	SIGN	3.47209332196067	PREVALENT_DEG
solea_v4.0_unigene595300	NA	NA	NA	2.72947819100611	2.73580812021322e-25	1.21278170070129e-28	2.73045900770736	3.30707367865929e-28	1.64927620912274e-31	2.77380693710531	4.60589865208537e-07	1.46753759728983e-10	2.68261634095955	1.97619698383278e-14	0.99999999999998	TRUE	TRUE	TRUE	TRUE	4	6.39095032493043e-67	SIGN	2.72909011919458	PREVALENT_DEG
solea_v4.0_unigene48130	ENSDARG00000041715	678554	bco2b	3.91832568058234	2.8885966149514e-23	1.44057681736418e-26	3.89908512196824	3.83763375154917e-30	1.86070957393706e-33	3.81194715120554	0.000201175218859544	4.87707634450172e-07	3.98780903334017	0	1	TRUE	TRUE	TRUE	TRUE	4	1.88369123607681e-66	SIGN	3.90429174677407	PREVALENT_DEG
solea_v4.0_unigene338776	NA	NA	NA	7.42184063025818	3.55449656614696e-10	6.59826752921193e-13	7.18897045128309	2.88119669388851e-41	1.11757830367216e-44	7.02302483337305	1.06544228641029e-05	1.07873619485116e-08	6.4508402004409	0	1	TRUE	TRUE	TRUE	TRUE	4	8.95438365186227e-66	SIGN	7.0211690288388	PREVALENT_DEG
solea_v4.0_unigene338777	NA	NA	NA	6.48042515112544	3.46348892918521e-14	3.6464848948283e-17	6.35997148600837	4.51648753392073e-40	1.81445347413212e-43	6.29196473080046	4.41946642310684e-05	6.67334164683796e-08	6.12800130453097	2.16493489801906e-14	0.999999999999978	TRUE	TRUE	TRUE	TRUE	4	1.10203628435717e-65	SIGN	6.31509066811631	PREVALENT_DEG
solea_v4.0_unigene39137	ENSDARG00000054003	100034753	rargb	2.11036662877205	7.33767115091142e-25	3.35443365721991e-28	2.10986746024951	1.36177595045295e-24	7.73457650632686e-28	2.11601316529576	3.70946684318437e-07	8.22201943464799e-11	2.1002517312016	1.08801856413265e-14	0.999999999999989	TRUE	TRUE	TRUE	TRUE	4	2.67588830322957e-63	SIGN	2.10912474637973	PREVALENT_DEG
solea_v4.0_unigene571640	ENSDARG00000103826	246095	gpib	1.78072506935616	7.41423326318166e-28	3.08130382477835e-31	1.78036749015321	2.819285137888e-21	1.99184803192154e-24	1.77754005243036	3.70946684318437e-07	7.4580233295624e-11	1.77245510872706	4.66293670342566e-14	0.999999999999953	TRUE	TRUE	TRUE	TRUE	4	2.30078814902458e-62	SIGN	1.7777719301667	PREVALENT_DEG
solea_v4.0_unigene99900	ENSDARG00000041715	678554	bco2b	4.76625797508339	1.28837074915456e-18	8.74548620349836e-22	4.72551252124976	1.21097940106149e-32	5.53602086762378e-36	4.66028077524356	0.0002073737598911	5.05607482625905e-07	4.77721966322531	1.84297022087776e-14	0.999999999999982	TRUE	TRUE	TRUE	TRUE	4	3.75814203387267e-62	SIGN	4.7323177337005	PREVALENT_DEG
solea_v4.0_unigene5781	NA	NA	NA	2.47866945448808	3.50275504449972e-22	1.98948489768776e-25	2.47703242756894	1.74167575688281e-24	1.01335967901086e-27	2.46843687076457	9.22867968139791e-07	5.11383353082199e-10	2.46465941299204	0	1	TRUE	TRUE	TRUE	TRUE	4	3.93600811888719e-62	SIGN	2.4721995414534	PREVALENT_DEG
solea_v4.0_unigene509543	ENSDARG00000045979	767759	zgc:153704	2.24429256275978	4.97210225533102e-24	2.41076633885498e-27	2.24347652284127	1.07662875540815e-24	5.96585906080486e-28	2.25639753013585	4.49850838975844e-07	1.17366305239629e-10	2.23371636641331	3.61932706027801e-14	0.999999999999964	TRUE	TRUE	TRUE	TRUE	4	5.45315356688607e-62	SIGN	2.24447074553755	PREVALENT_DEG
solea_v4.0_unigene23893	ENSDARG00000110043	570453	abcg2b	3.1778956204243	6.63755311580466e-23	3.40217584136498e-26	3.17482946928573	1.35921645294532e-23	8.28492005784971e-27	3.08574047588719	5.01828915489121e-06	3.96257559400436e-09	3.1699601598791	0	1	TRUE	TRUE	TRUE	TRUE	4	3.03973936632445e-61	SIGN	3.15210643136908	PREVALENT_DEG
solea_v4.0_unigene536042	ENSDARG00000055498	100322583	si:ch1073-184j22.1	2.64541588339985	1.18985954693911e-21	7.25262794244327e-25	2.64351044657954	4.33792208683038e-23	2.70421541444833e-26	2.57588955023982	2.51930192329748e-06	1.56081624812357e-09	2.63756803676875	0	1	TRUE	TRUE	TRUE	TRUE	4	8.17069157503588e-60	SIGN	2.62559597924699	PREVALENT_DEG
solea_v4.0_unigene37861	ENSDARG00000018984	447819	eya2	2.38486900490902	7.8372569370904e-22	4.55995333385694e-25	2.38412514709637	3.87739735144199e-22	2.57827103412318e-25	2.40625436141679	5.483286524446e-07	2.50669735553595e-10	2.38185224310166	0	1	TRUE	TRUE	TRUE	TRUE	4	1.04182664639443e-59	SIGN	2.38927518913096	PREVALENT_DEG
solea_v4.0_unigene21810	NA	NA	NA	1.72978789079006	4.56092801232509e-24	2.14822198790698e-27	1.72877210403816	2.83566094789923e-19	2.16054847386554e-22	1.73705895715411	4.80010345261775e-07	1.77903610419874e-10	1.71695817307862	1.22124532708767e-15	0.999999999999999	TRUE	TRUE	TRUE	TRUE	4	3.96056882340403e-58	SIGN	1.72814428126524	PREVALENT_DEG
solea_v4.0_unigene413834	ENSDARG00000045979	767759	zgc:153704	2.12211945308035	1.90055428229533e-22	1.02681429930344e-25	2.12191038027463	2.07567229609681e-21	1.4377249716682e-24	2.16401885391903	4.53889799573986e-07	1.38331194284594e-10	2.10851736106293	2.68673971959288e-14	0.999999999999973	TRUE	TRUE	TRUE	TRUE	4	2.41912301856724e-57	SIGN	2.12914151208424	PREVALENT_DEG
solea_v4.0_unigene17577	ENSDARG00000045979	767759	zgc:153704	2.19549238262904	8.23061641720582e-22	4.90284135344596e-25	2.19498713675284	3.33429525235814e-21	2.40189722553713e-24	2.20013939967503	4.80010345261775e-07	1.79540067631784e-10	2.20532454078001	3.05311331771918e-14	0.999999999999969	TRUE	TRUE	TRUE	TRUE	4	1.93457341160914e-56	SIGN	2.19898586495923	PREVALENT_DEG
solea_v4.0_unigene327670	NA	NA	NA	2.68744124493496	4.6517018288075e-19	3.02870343216071e-22	2.68537899689877	1.3517707499203e-22	8.80132231267202e-26	2.67748333353225	6.06474363698907e-06	5.14946694289655e-09	2.66025656195866	0	1	TRUE	TRUE	TRUE	TRUE	4	2.03433636197255e-56	SIGN	2.67764003433116	PREVALENT_DEG
solea_v4.0_unigene37017	ENSDARG00000055498	100322583	si:ch1073-184j22.1	2.78058207893993	4.12619780457718e-19	2.6293893415697e-22	2.777070596678	1.22835968154011e-22	7.82763213792775e-26	2.75996379066925	8.91071629179611e-06	8.3939920184265e-09	2.76104434966755	0	1	TRUE	TRUE	TRUE	TRUE	4	2.40068022915098e-56	SIGN	2.76966520398868	PREVALENT_DEG
solea_v4.0_unigene415709	ENSDARG00000041715	678554	bco2b	3.6468847204558	3.0033626183079e-17	2.16350616673608e-20	3.62208970458274	4.0944132741582e-25	2.1553722940461e-28	3.64418358638989	0.00028925633220707	8.37483354546279e-07	3.74367971766931	0	1	TRUE	TRUE	TRUE	TRUE	4	1.80957095314477e-55	SIGN	3.66420943227444	PREVALENT_DEG
solea_v4.0_unigene3088	ENSDARG00000103826	246095	gpib	1.73771195504469	2.81756626354692e-22	1.56128128088379e-25	1.7376961490057	5.04349574874942e-18	4.4016877534593e-21	1.74410080592001	6.35778468914351e-07	3.17070136604281e-10	1.73013405647657	1.55431223447522e-15	0.999999999999998	TRUE	TRUE	TRUE	TRUE	4	6.26154185635118e-55	SIGN	1.73741074161174	PREVALENT_DEG
solea_v4.0_unigene340849	ENSDARG00000041715	678554	bco2b	3.4161338490077	1.32836866710944e-18	9.20101312657192e-22	3.40286421445332	9.17196398938924e-25	4.95534585080459e-28	3.35956321461656	6.18883452577955e-05	1.0116677389549e-07	3.40194820863692	2.06501482580279e-14	0.999999999999979	TRUE	TRUE	TRUE	TRUE	4	6.92746919060235e-55	SIGN	3.39512737167863	PREVALENT_DEG
solea_v4.0_unigene31479	ENSDARG00000009018	337596	rhbg	2.25419763621171	3.42093342268068e-17	2.55908908686943e-20	2.25212451258694	4.20984277499049e-20	3.09092714757011e-23	2.24992711077867	4.17160119492989e-06	3.00506001352554e-09	2.24912817240855	0	1	TRUE	TRUE	TRUE	TRUE	4	2.59532187346799e-52	SIGN	2.25134435799647	PREVALENT_DEG
solea_v4.0_unigene3236	ENSDARG00000089724	564158	cyldb	2.50859075294982	7.66834364135266e-17	5.84266894237659e-20	2.5124801693854	1.18765584146937e-18	9.37804878560302e-22	2.59591503431538	4.11496533739659e-06	2.89914439905813e-09	2.45738308953506	0	1	TRUE	TRUE	TRUE	TRUE	4	1.47231050623455e-50	SIGN	2.51859226154642	PREVALENT_DEG
solea_v4.0_unigene6946	NA	NA	NA	1.98141233208084	7.88224312681686e-17	6.11483688113684e-20	1.97922639137824	1.89355126396788e-18	1.54766193685901e-21	1.97450250014384	3.09443624182082e-06	1.99279495114294e-09	1.98946564890045	0	1	TRUE	TRUE	TRUE	TRUE	4	1.80563372371945e-50	SIGN	1.98115171812584	PREVALENT_DEG
solea_v4.0_unigene29846	NA	NA	NA	2.41278067813616	3.01637890544724e-16	2.50717222628812e-19	2.40628903626644	2.79613396249803e-19	2.091696921493e-22	2.38382017543862	1.04388117796382e-05	1.02673044129653e-08	2.43074993903648	0	1	TRUE	TRUE	TRUE	TRUE	4	3.39038833364633e-50	SIGN	2.40840995721942	PREVALENT_DEG
solea_v4.0_unigene2297	ENSDARG00000026611	406596	socs3b	1.82696245673846	3.42784842138498e-18	2.42180297413119e-21	1.82650718867693	1.57726375206144e-18	1.26729972043836e-21	1.82272882318722	1.68834448403505e-06	1.00571873789249e-09	1.82279278258051	1.4210854715202e-14	0.999999999999986	TRUE	TRUE	TRUE	TRUE	4	4.46951655471424e-50	SIGN	1.82474781279578	PREVALENT_DEG
solea_v4.0_unigene430950	ENSDARG00000009018	337596	rhbg	2.17413588923732	5.11295085048256e-16	4.32064391820348e-19	2.16999626531537	3.63009382411619e-19	2.81613130178298e-22	2.14562471443316	6.65836796852576e-06	5.99553816466038e-09	2.18424581698467	0	1	TRUE	TRUE	TRUE	TRUE	4	4.72114214155761e-50	SIGN	2.16850067149263	PREVALENT_DEG
solea_v4.0_unigene29507	ENSDARG00000002732	30202	spon2b	1.82825476985445	1.1276700679754e-18	7.49842951026781e-22	1.82791871831806	2.80122844786138e-18	2.32834215598153e-21	1.82293588099984	1.39537357249356e-06	8.11870584943471e-10	1.82644695079577	3.31956684362922e-14	0.999999999999967	TRUE	TRUE	TRUE	TRUE	4	5.02717265708025e-50	SIGN	1.82638907999203	PREVALENT_DEG
solea_v4.0_unigene68487	NA	NA	NA	2.16882043308725	5.63407812919921e-16	4.83906635650058e-19	2.16852752097426	4.14139295945157e-18	3.55701054894297e-21	2.1649413674064	5.93974054640484e-06	4.8547459651163e-09	2.14704723305209	0	1	TRUE	TRUE	TRUE	TRUE	4	4.99870478985118e-49	SIGN	2.16233413863	PREVALENT_DEG
solea_v4.0_unigene5051	ENSDARG00000026611	406596	socs3b	1.90414003810788	6.21806835989671e-16	5.42679060584452e-19	1.90257218747179	4.24710270056137e-17	4.05965265202026e-20	1.8943779104082	4.11496533739659e-06	2.9072567008454e-09	1.91338192666097	0	1	TRUE	TRUE	TRUE	TRUE	4	3.72887808048727e-48	SIGN	1.90361801566221	PREVALENT_DEG
solea_v4.0_unigene342635	NA	NA	NA	5.78385196899929	3.74231900866658e-10	7.05061071646379e-13	5.65289714507181	3.62493923411285e-24	2.15931603173541e-27	6.03437120635562	9.43210161935313e-05	1.86848959958788e-07	5.62983335878607	0	1	TRUE	TRUE	TRUE	TRUE	4	4.37301106022294e-48	SIGN	5.7752384198032	PREVALENT_DEG
solea_v4.0_unigene97218	ENSDARG00000045979	767759	zgc:153704	1.89379183862708	1.14503436048994e-15	1.01518575722933e-18	1.89157915531134	2.83677588720221e-17	2.63297570779027e-20	1.87724432157495	5.01602929001732e-06	3.89130358020904e-09	1.90182212842878	0	1	TRUE	TRUE	TRUE	TRUE	4	5.53561140579287e-48	SIGN	1.89110936098554	PREVALENT_DEG
solea_v4.0_unigene595950	ENSDARG00000039356	570908	zgc:194209	1.93425467071062	1.48419736125758e-15	1.37756937916296e-18	1.93329166492165	3.64850160710153e-17	3.43692834182395e-20	1.95931883054533	4.27117585048616e-06	3.19512780769474e-09	1.92792214623591	0	1	TRUE	TRUE	TRUE	TRUE	4	7.7908165209213e-48	SIGN	1.93869682810338	PREVALENT_DEG
solea_v4.0_unigene58364	ENSDARG00000000796	431720	nr4a1	2.12291878478669	2.92886306327264e-15	2.79959481569573e-18	2.12313646924681	1.29398064473544e-17	1.14724131082299e-20	2.13461498734603	6.17403472112074e-06	5.38836044981862e-09	2.09564538113861	0	1	TRUE	TRUE	TRUE	TRUE	4	7.87954895569665e-48	SIGN	2.11907890562954	PREVALENT_DEG
solea_v4.0_unigene570940	NA	NA	NA	1.80894227261941	1.45824373958132e-15	1.33327912354704e-18	1.80842937626235	2.63617951472155e-16	2.73894472063996e-19	1.79956034565939	4.98070705213897e-06	3.79490327581032e-09	1.8071584024177	0	1	TRUE	TRUE	TRUE	TRUE	4	6.12034719504738e-47	SIGN	1.80602259923971	PREVALENT_DEG
solea_v4.0_unigene17273	ENSDARG00000091029	544654	phox2bb	2.04519244582907	1.74750248263758e-14	1.74299973332649e-17	2.04155878051425	1.77354887388387e-17	1.62156409381785e-20	2.02167892456998	1.04205819440166e-05	1.0105016707965e-08	2.05161479572685	0	1	TRUE	TRUE	TRUE	TRUE	4	1.01892903306245e-46	SIGN	2.04001123666004	PREVALENT_DEG
solea_v4.0_unigene11998	ENSDARG00000000212	436656	krt97	1.728351486505	2.42297049797813e-16	1.91324243460995e-19	1.72813646854329	2.24639605442173e-16	2.30284692360302e-19	1.74564528519312	3.09443624182082e-06	2.04597811314305e-09	1.71958421179987	3.5527136788005e-15	0.999999999999996	TRUE	TRUE	TRUE	TRUE	4	1.67865010621712e-46	SIGN	1.73042936301032	PREVALENT_DEG
solea_v4.0_unigene508191	ENSDARG00000110596	NA	NA	1.85567467359116	2.19287846175891e-15	2.06571544897357e-18	1.85412480987134	5.69738113536576e-16	5.99840642628484e-19	1.83808119120646	5.07231624771907e-06	4.07550414717128e-09	1.86657328977779	0	1	TRUE	TRUE	TRUE	TRUE	4	1.96569245158655e-46	SIGN	1.85361349111169	PREVALENT_DEG
solea_v4.0_unigene440387	ENSDARG00000098747	100329748	LOC100329748	1.83895154735185	3.35350540526679e-17	2.46219192750866e-20	1.83934603129397	2.06608865966813e-15	2.34698238014001e-18	1.84718429508661	2.51930192329748e-06	1.57050656011396e-09	1.83512343276777	1.79856129989275e-14	0.999999999999982	TRUE	TRUE	TRUE	TRUE	4	8.44414830547088e-46	SIGN	1.84015132662505	PREVALENT_DEG
solea_v4.0_unigene22137	ENSDARG00000045979	767759	zgc:153704	1.79233931752621	2.31925957100803e-14	2.3454125271325e-17	1.78977405969721	7.64405667993724e-16	8.25972378349132e-19	1.77978726326174	8.0665964914646e-06	7.37532718860532e-09	1.8110398585748	0	1	TRUE	TRUE	TRUE	TRUE	4	4.09589128028111e-45	SIGN	1.79323512476499	PREVALENT_DEG
solea_v4.0_unigene45984	NA	NA	NA	1.66822585796377	2.94601868284548e-16	2.40787829063646e-19	1.66837651333291	1.26984652997127e-15	1.40730505080904e-18	1.67029083284088	3.66540028594175e-06	2.488080985387e-09	1.66598591445857	2.33146835171283e-14	0.999999999999977	TRUE	TRUE	TRUE	TRUE	4	8.09852169394963e-45	SIGN	1.66821977964904	PREVALENT_DEG
solea_v4.0_unigene30168	NA	NA	NA	2.04760862329363	7.41734864574974e-15	7.19272996429338e-18	2.04794552262108	3.58449751981833e-14	4.81667164578142e-17	2.12595583196404	3.09443624182082e-06	2.05764191958828e-09	2.04473216533668	0	1	TRUE	TRUE	TRUE	TRUE	4	2.25105835712637e-44	SIGN	2.06656053580386	PREVALENT_DEG
solea_v4.0_unigene413833	ENSDARG00000045979	767759	zgc:153704	2.30453852220289	1.94999594253711e-13	2.18809286212709e-16	2.29344340282143	8.24518422788826e-17	8.10971767628164e-20	2.2970002541808	2.17527289598279e-05	2.83262200734743e-08	2.34834023418831	8.88178419700125e-16	0.999999999999999	TRUE	TRUE	TRUE	TRUE	4	7.41128326896698e-44	SIGN	2.31083060334836	PREVALENT_DEG
solea_v4.0_unigene50723	ENSDARG00000102414	100008376	wu:fd14a01	1.63393326638065	2.88106485011605e-16	2.31487769521418e-19	1.63447541746422	5.40926035669219e-14	7.71830849111041e-17	1.63754473265135	4.24672962926e-06	3.11801000679883e-09	1.62960911931352	2.25375273998907e-14	0.999999999999977	TRUE	TRUE	TRUE	TRUE	4	3.41218874986507e-43	SIGN	1.63389063395243	PREVALENT_DEG
solea_v4.0_unigene324998	ENSDARG00000045979	767759	zgc:153704	2.28815539355519	1.46464428757494e-13	1.58260957014996e-16	2.28754211759932	6.89761302013106e-16	7.35760677347535e-19	2.40065824147235	1.31245906600228e-05	1.41816705660624e-08	2.27035043265373	1.66533453693773e-15	0.999999999999998	TRUE	TRUE	TRUE	TRUE	4	4.9979597977173e-43	SIGN	2.31167654632015	PREVALENT_DEG
solea_v4.0_unigene280821	ENSDARG00000058414	792433	bglap	-2.13298566311656	3.92565823172103e-14	4.18745579257085e-17	-2.13171601666919	2.09857508477009e-16	2.12223950888284e-19	-2.14247405558145	1.08955556784527e-05	1.13202930746122e-08	-2.13058732175879	3.35287353436797e-14	0.999999999999966	TRUE	TRUE	TRUE	TRUE	4	6.75507278643342e-43	SIGN	-2.1344407642815	PREVALENT_DEG
solea_v4.0_unigene281374	ENSDARG00000009018	337596	rhbg	1.98270974739012	2.1221318486173e-13	2.41064488386416e-16	1.98348721480452	3.56755061378502e-15	4.20083952804874e-18	2.03474620279829	9.33947637809386e-06	8.92726941634772e-09	1.9553709471061	7.7715611723761e-16	0.999999999999999	TRUE	TRUE	TRUE	TRUE	4	1.21332684697872e-42	SIGN	1.98907852802476	PREVALENT_DEG
solea_v4.0_unigene15386	ENSDARG00000070041	768181	zgc:153920	1.80453335569513	4.25907457528524e-13	5.19212260860972e-16	1.80393684840803	1.1344192056719e-14	1.44580066663639e-17	1.83132914018696	1.06544228641029e-05	1.09221634658191e-08	1.79376556896093	0	1	TRUE	TRUE	TRUE	TRUE	4	1.26057170847578e-42	SIGN	1.80839122831276	PREVALENT_DEG
solea_v4.0_unigene94248	ENSDARG00000040510	791844	ca15b	1.88449006598549	8.56053245525415e-13	1.10288631914587e-15	1.88507880860158	6.48859079424801e-15	7.91006552370024e-18	1.89506783282939	1.3534755440964e-05	1.49998674989211e-08	1.86129158731155	0	1	TRUE	TRUE	TRUE	TRUE	4	1.82200065049505e-42	SIGN	1.881482073682	PREVALENT_DEG
solea_v4.0_unigene331020	ENSDARG00000110043	570453	abcg2b	4.5866762305023	5.35276720118534e-13	6.59956613339838e-16	4.54257812160479	1.5036667015584e-17	1.35397910399934e-20	4.25316616643605	0.00979365686666105	0.000150460829871819	4.62362487431956	0	1	TRUE	TRUE	TRUE	TRUE	4	1.90790871317669e-42	SIGN	4.50151134821567	PREVALENT_DEG
solea_v4.0_unigene2430	ENSDARG00000040510	791844	ca15b	2.06579643255845	3.91157940949972e-13	4.71431314418967e-16	2.06555572550744	1.17045360568507e-15	1.28093861481618e-18	2.080284417221	1.45779360916385e-05	1.65598697741163e-08	2.03915970006014	2.44249065417534e-15	0.999999999999998	TRUE	TRUE	TRUE	TRUE	4	3.49362871897738e-42	SIGN	2.06269906883676	PREVALENT_DEG
solea_v4.0_unigene69841	NA	NA	NA	1.50366258357641	8.23226500419955e-15	8.09701071257818e-18	1.50341781371845	1.86344610273769e-13	2.81378141465669e-16	1.5132303868338	6.46824698501469e-06	5.73473813538553e-09	1.49373550652256	1.66533453693773e-15	0.999999999999998	TRUE	TRUE	TRUE	TRUE	4	3.53999982951755e-42	SIGN	1.5035115726628	PREVALENT_DEG
solea_v4.0_unigene440630	NA	NA	NA	1.91698637477537	2.75970884695343e-13	3.21136429701172e-16	1.91425515374289	1.73812012201875e-15	1.95034674152216e-18	1.89540635607783	1.50978589448451e-05	1.7777934922448e-08	1.92135983796969	3.10862446895044e-15	0.999999999999997	TRUE	TRUE	TRUE	TRUE	4	4.78184032112654e-42	SIGN	1.91200193064144	PREVALENT_DEG
solea_v4.0_unigene22208	ENSDARG00000067848	447879	nmrk2	1.68900478597641	2.56621263440598e-14	2.666250347442e-17	1.68829558139988	4.49098781476331e-15	5.35041354375703e-18	1.6974581470199	6.06474363698907e-06	5.20896164759541e-09	1.69034145564933	3.70814490224802e-14	0.999999999999963	TRUE	TRUE	TRUE	TRUE	4	5.48375834478753e-42	SIGN	1.69127499251138	PREVALENT_DEG
solea_v4.0_unigene504550	NA	NA	NA	1.86929996135373	1.49079489098464e-13	1.63151852696903e-16	1.86892486161283	2.63209361505599e-13	4.04735532196292e-16	1.87792371991478	1.0518401700331e-05	1.04912991774559e-08	1.87186701726822	0	1	TRUE	TRUE	TRUE	TRUE	4	9.54288537430455e-42	SIGN	1.87200389003739	PREVALENT_DEG
solea_v4.0_unigene338609	NA	NA	NA	3.74232496885357	1.62029403830215e-12	2.1997176149615e-15	3.71597254880334	3.19355798691047e-18	2.69868170007396e-21	3.6415696531968	0.000722672324884391	3.20437482207581e-06	3.70139962866904	1.93178806284777e-14	0.999999999999981	TRUE	TRUE	TRUE	TRUE	4	1.4854314117653e-41	SIGN	3.70031669988069	PREVALENT_DEG
solea_v4.0_unigene536717	ENSDARG00000009018	337596	rhbg	1.88518237053026	2.48918490826651e-12	3.44829317079006e-15	1.88278677179164	1.17430065526394e-14	1.51289669658308e-17	1.86525470301694	2.28755327787429e-05	3.04221198952611e-08	1.88433633334174	0	1	TRUE	TRUE	TRUE	TRUE	4	1.52535014089346e-41	SIGN	1.87939004467015	PREVALENT_DEG
solea_v4.0_unigene670388	ENSDARG00000040510	791844	ca15b	1.94912984030179	5.18297547604887e-12	7.53903007487784e-15	1.94650648499268	1.53613690029025e-14	2.00034450762314e-17	1.93310044734199	2.71596615098108e-05	3.76245553290261e-08	1.94411905529483	0	1	TRUE	TRUE	TRUE	TRUE	4	4.7726185775049e-41	SIGN	1.94321395698282	PREVALENT_DEG
solea_v4.0_unigene584288	NA	NA	NA	1.55455538078593	7.06062293613696e-13	8.90084901765527e-16	1.55416010370731	2.71422418348072e-13	4.21124745171973e-16	1.54169047220801	1.38904649004079e-05	1.55865078676341e-08	1.55520506166334	0	1	TRUE	TRUE	TRUE	TRUE	4	5.84080809729658e-41	SIGN	1.55140275459114	PREVALENT_DEG
solea_v4.0_unigene338644	ENSDARG00000027620	84041	bco2l	2.77878804078645	1.05318530060799e-12	1.40062877647144e-15	2.77419009067312	9.97239900306054e-15	1.24333791909158e-17	2.71979507438351	0.000282596437762349	8.02541624986583e-07	2.74234448844151	0	1	TRUE	TRUE	TRUE	TRUE	4	6.49229588875342e-41	SIGN	2.75377942357115	PREVALENT_DEG
solea_v4.0_unigene324999	ENSDARG00000045979	767759	zgc:153704	2.18687540712078	3.45603282219056e-13	4.11740258094905e-16	2.18513622647634	7.55502161985085e-15	9.31478297961829e-18	2.22445766215416	1.68465779614196e-05	2.03038301421814e-08	2.18104679776347	7.54951656745106e-15	0.999999999999992	TRUE	TRUE	TRUE	TRUE	4	6.54132837360168e-41	SIGN	2.19437902337869	PREVALENT_DEG
solea_v4.0_unigene3688	ENSDARG00000045979	767759	zgc:153704	1.83381754050074	4.60390891786507e-12	6.63295552403467e-15	1.82892454009335	5.2753242753902e-14	7.38103997748054e-17	1.83119127623138	1.91608704661998e-05	2.38893738669268e-08	1.8588851345876	0	1	TRUE	TRUE	TRUE	TRUE	4	1.00499815303889e-40	SIGN	1.83820462285327	PREVALENT_DEG
solea_v4.0_unigene49038	ENSDARG00000077275	100149104	crispld1a	2.73603440869523	4.40219436871416e-12	6.28135677247054e-15	2.73104632117819	2.17488942937756e-15	2.50070405117804e-18	2.87643252095158	0.000122146525711459	2.70737319062331e-07	2.71831930168562	5.55111512312578e-16	0.999999999999999	TRUE	TRUE	TRUE	TRUE	4	1.25459407610146e-40	SIGN	2.76545813812765	PREVALENT_DEG
solea_v4.0_unigene74161	ENSDARG00000035438	334274	myhc4	1.73081353356889	2.49436830968781e-14	2.55705060422932e-17	1.73117886636566	5.51360601602746e-13	8.93652375634075e-16	1.75717798906417	6.06474363698907e-06	5.06860034977241e-09	1.72578618338438	2.09832151654155e-14	0.999999999999979	TRUE	TRUE	TRUE	TRUE	4	3.28745415212207e-40	SIGN	1.73623914309577	PREVALENT_DEG
solea_v4.0_unigene49582	ENSDARG00000012944	246275	myhz2	1.56840436795307	3.43244389694834e-13	4.04174952540117e-16	1.56887714491696	3.6354321093085e-12	6.84923346446618e-15	1.56798774628782	1.33792736326559e-05	1.46422106361319e-08	1.56657380228615	0	1	TRUE	TRUE	TRUE	TRUE	4	3.47586262786555e-40	SIGN	1.567960765361	PREVALENT_DEG
solea_v4.0_unigene509430	NA	NA	NA	1.48568298369218	9.94110639099984e-13	1.3082940004225e-15	1.48583137853636	1.241571447162e-12	2.13275232660194e-15	1.4779186591673	1.48462067038665e-05	1.72759449633555e-08	1.47696178471628	0	1	TRUE	TRUE	TRUE	TRUE	4	3.80474856840006e-40	SIGN	1.48159870152803	PREVALENT_DEG
solea_v4.0_unigene25774	NA	NA	NA	1.42123167624584	1.44352966053344e-15	1.29982860852067e-18	1.42165179059159	2.7405875097808e-12	5.04942978972164e-15	1.43380572356361	8.75732656251712e-06	8.12818108343234e-09	1.41500305444998	9.65894031423886e-14	0.999999999999903	TRUE	TRUE	TRUE	TRUE	4	6.16893221714543e-40	SIGN	1.42292306121275	PREVALENT_DEG
solea_v4.0_unigene336585	ENSDARG00000096594	553501	lratb.1	4.40115689021929	4.96147723938512e-10	9.62245883570105e-13	4.3453594308858	5.97333522290104e-17	5.79244542713369e-20	4.17587740340403	0.00156488873184966	1.00856914692229e-05	4.33497470488374	0	1	TRUE	TRUE	TRUE	TRUE	4	9.37392302273447e-40	SIGN	4.31434210734822	PREVALENT_DEG
solea_v4.0_unigene35516	NA	NA	NA	2.94624530934661	1.69258673227197e-12	2.32131003927251e-15	2.9420424742327	4.9153122510232e-14	6.80923205472418e-17	2.88174226770419	0.000883518113929697	4.23485533787265e-06	2.91206037384211	0	1	TRUE	TRUE	TRUE	TRUE	4	1.46584782268494e-39	SIGN	2.9205226062814	PREVALENT_DEG
solea_v4.0_unigene18667	NA	NA	NA	1.34728425896979	1.87220929033504e-13	2.07487245763449e-16	1.34668167672925	3.25082324256425e-11	6.89019970787036e-14	1.36270474642422	1.48462067038665e-05	1.71320036959759e-08	1.33553182091375	0	1	TRUE	TRUE	TRUE	TRUE	4	1.79105596726281e-39	SIGN	1.34805062575925	PREVALENT_DEG
solea_v4.0_unigene74162	ENSDARG00000035438	334274	myhc4	1.68226977618022	8.97796093067529e-13	1.16910249561338e-15	1.68267484621982	1.07759055146608e-11	2.0899160114877e-14	1.71185664445299	1.14987588523065e-05	1.22655976453551e-08	1.67729266274403	1.11022302462516e-16	1	TRUE	TRUE	TRUE	TRUE	4	2.1916832480435e-39	SIGN	1.68852348239927	PREVALENT_DEG
solea_v4.0_unigene14800	ENSDARG00000056029	554036	cyp26c1	2.27793367986947	5.94197931168797e-12	8.80768828236241e-15	2.26772092947566	4.74705371349757e-15	5.72124335846685e-18	2.22199926721473	9.43245528209049e-05	1.8937507715831e-07	2.31492051431228	7.43849426498855e-15	0.999999999999993	TRUE	TRUE	TRUE	TRUE	4	3.46354431477673e-39	SIGN	2.27064359771804	PREVALENT_DEG
solea_v4.0_unigene429675	ENSDARG00000055518	553655	pygma	1.39405402130653	8.12535642046102e-13	1.03556477804895e-15	1.39415596338285	1.27651849517021e-11	2.51109115776147e-14	1.38843353873856	1.76323416671464e-05	2.14951107792215e-08	1.38785611591474	0	1	TRUE	TRUE	TRUE	TRUE	4	3.55072528740277e-39	SIGN	1.39112490983567	PREVALENT_DEG
solea_v4.0_unigene32479	ENSDARG00000026611	406596	socs3b	1.89438009941014	3.26973852014469e-11	5.07315427168987e-14	1.89324752609251	1.78046381388519e-13	2.66381420080902e-16	1.89075659267052	3.64904979065591e-05	5.35836973664598e-08	1.87768429137501	0	1	TRUE	TRUE	TRUE	TRUE	4	4.10621715960204e-39	SIGN	1.88901712738705	PREVALENT_DEG
solea_v4.0_unigene37379	ENSDARG00000101195	553637	cyp1c1	2.00330801691675	2.48054238397069e-11	3.81431585931825e-14	2.00417003233537	2.35872330114284e-13	3.59431971747585e-16	2.03045575946354	3.66545435515058e-05	5.43323658328641e-08	1.97146005358251	0	1	TRUE	TRUE	TRUE	TRUE	4	4.14424520086615e-39	SIGN	2.00234846557454	PREVALENT_DEG
solea_v4.0_unigene470259	ENSDARG00000096594	553501	lratb.1	4.37501823855957	7.90626047448226e-10	1.61003558827043e-12	4.31858175109905	1.94454502437287e-16	1.93953456009263e-19	4.14170218241629	0.00184776802470796	1.29010484644226e-05	4.30962304561283	0	1	TRUE	TRUE	TRUE	TRUE	4	5.44397230609445e-39	SIGN	4.28623130442193	PREVALENT_DEG
solea_v4.0_unigene50821	ENSDARG00000058414	792433	bglap	-2.00219367677283	5.65786376739882e-12	8.30816999618036e-15	-1.99888689642929	1.96680885463874e-14	2.5884082951082e-17	-2.00576445177057	2.46754917494415e-05	3.38413775966906e-08	-2.0053202439438	1.47659662275146e-14	0.999999999999985	TRUE	TRUE	TRUE	TRUE	4	6.94660942472068e-39	SIGN	-2.00304131722912	PREVALENT_DEG
solea_v4.0_unigene280421	ENSDARG00000039007	378963	eno3	1.34910292679217	6.89559869577705e-13	8.59728870722764e-16	1.34923331656811	3.0446656825211e-11	6.41106563243852e-14	1.33972653960297	1.98442209059475e-05	2.52911689710909e-08	1.3432075004258	0	1	TRUE	TRUE	TRUE	TRUE	4	7.89377587715875e-39	SIGN	1.34531757084726	PREVALENT_DEG
solea_v4.0_unigene414455	NA	NA	NA	1.55909524749451	1.34527431617135e-11	2.03134819026788e-14	1.55955864290253	1.92047351786368e-12	3.4851914615042e-15	1.57475496703442	1.93161348118918e-05	2.43505425966553e-08	1.54477048014517	0	1	TRUE	TRUE	TRUE	TRUE	4	9.40466567593588e-39	SIGN	1.55954483439415	PREVALENT_DEG
solea_v4.0_unigene23123	NA	NA	NA	-2.058675370191	9.24041553651135e-12	1.38249089566291e-14	-2.05551510987777	1.5042283336083e-12	2.66729319676755e-15	-1.99481050252482	5.10474269012708e-05	8.05995939753299e-08	-2.06891435096107	0	1	TRUE	TRUE	TRUE	TRUE	4	1.32317789355526e-38	SIGN	-2.04447883338866	PREVALENT_DEG
solea_v4.0_unigene12899	ENSDARG00000039356	570908	zgc:194209	1.65712259503289	1.34613279019381e-12	1.80886710233008e-15	1.65710232605176	1.11893925503785e-12	1.89109507542484e-15	1.70655667365785	1.14987588523065e-05	1.21355572480497e-08	1.64992958199198	5.10702591327572e-15	0.999999999999995	TRUE	TRUE	TRUE	TRUE	4	1.48059335459163e-38	SIGN	1.66767779418362	PREVALENT_DEG
solea_v4.0_unigene688330	ENSDARG00000011665	336425	aldoaa	1.67012756898504	3.29062571410841e-12	4.60412264324037e-15	1.66958082016119	1.76611906146545e-12	3.18060950863753e-15	1.64238362942985	2.26392072506021e-05	2.97942078631203e-08	1.66508697572697	7.7715611723761e-16	0.999999999999999	TRUE	TRUE	TRUE	TRUE	4	1.70413190792338e-38	SIGN	1.66179474857576	PREVALENT_DEG
solea_v4.0_unigene300350	NA	NA	NA	4.71066453389765	0.000674726453254304	8.41234876470332e-06	4.88767112805911	1.92500439703921e-21	1.30669680346496e-24	5.32693850918079	0.000719588379362642	3.179658225694e-06	4.49267577787801	0	1	TRUE	TRUE	TRUE	TRUE	4	1.72861198333686e-38	SIGN	4.85448748725389	PREVALENT_DEG
solea_v4.0_unigene46793	NA	NA	NA	2.1643114276976	1.12379949086757e-10	1.93044547235722e-13	2.15209442390761	9.70061898627314e-14	1.39759007920152e-16	2.12845775650842	0.000120907751275263	2.65476835692701e-07	2.21098173779555	0	1	TRUE	TRUE	TRUE	TRUE	4	2.41273378486431e-38	SIGN	2.16396133647729	PREVALENT_DEG
solea_v4.0_unigene465637	NA	NA	NA	2.19720882376035	8.82501686264453e-11	1.49149704546953e-13	2.18424678177773	9.96726589311172e-14	1.44981425591767e-16	2.1840799095972	0.000125624645875327	2.81927141437439e-07	2.25449650755633	2.22044604925031e-16	1	TRUE	TRUE	TRUE	TRUE	4	3.98280105954649e-38	SIGN	2.2050080056729	PREVALENT_DEG
solea_v4.0_unigene35	ENSDARG00000035438	334274	myhc4	1.64375811211847	3.3471218745081e-12	4.7295380156793e-15	1.6441992476532	4.51182828255289e-11	9.87544494283319e-14	1.6773314286075	1.54362605725198e-05	1.83902475443535e-08	1.63849245444102	0	1	TRUE	TRUE	TRUE	TRUE	4	4.19427610079831e-38	SIGN	1.65094531070505	PREVALENT_DEG
solea_v4.0_unigene19644	NA	NA	NA	2.20431124466324	5.32296002911339e-11	8.6275222814156e-14	2.19436958494469	5.28171831427495e-14	7.46315446286046e-17	2.25068397302019	5.10474269012708e-05	8.06168324432004e-08	2.23290081586401	3.21964677141295e-15	0.999999999999997	TRUE	TRUE	TRUE	TRUE	4	7.35777740412757e-38	SIGN	2.22056640462304	PREVALENT_DEG
solea_v4.0_unigene282644	ENSDARG00000040510	791844	ca15b	1.91706984378713	1.62080887589539e-10	2.80665377617438e-13	1.91283243034305	8.24186095342876e-13	1.38152159056449e-15	1.87434964996587	8.63303241454109e-05	1.63114241338101e-07	1.9244982131452	0	1	TRUE	TRUE	TRUE	TRUE	4	1.9761319368877e-37	SIGN	1.90718753431031	PREVALENT_DEG
solea_v4.0_unigene50902	ENSDARG00000024537	566473	emilin1a	1.64520950197085	1.45588205477168e-11	2.2185330399923e-14	1.6456024400473	1.62024419914155e-12	2.89545759135096e-15	1.65079286065984	2.17527289598279e-05	2.83095744570253e-08	1.62615914080162	4.77395900588817e-15	0.999999999999995	TRUE	TRUE	TRUE	TRUE	4	3.70581714190071e-37	SIGN	1.6419409858699	PREVALENT_DEG
solea_v4.0_unigene49982	NA	NA	NA	1.92107535519847	1.80721096554142e-10	3.17950561914721e-13	1.92100650088641	2.57077925316376e-12	4.70095117360175e-15	1.91726084077266	6.74480571840041e-05	1.20533058719648e-07	1.90160166644757	0	1	TRUE	TRUE	TRUE	TRUE	4	5.20606446174089e-37	SIGN	1.91523609082628	PREVALENT_DEG
solea_v4.0_unigene101031	ENSDARG00000103034	100536500	LOC100536500	-3.63649752019238	3.35846271176302e-11	5.30386431082183e-14	-3.60688457533551	1.07942324869307e-14	1.36075576470602e-17	-3.59904847970544	0.00272365600563946	2.29684956345788e-05	-3.63486944276181	4.9960036108132e-15	0.999999999999995	TRUE	TRUE	TRUE	TRUE	4	7.30196085145833e-37	SIGN	-3.61932500449879	PREVALENT_DEG
solea_v4.0_unigene459216	ENSDARG00000009018	337596	rhbg	1.80960052256859	6.52857796533024e-11	1.06720444394892e-13	1.81111245503833	1.33749526294719e-12	2.31605723919318e-15	1.83703770693841	3.11493688315201e-05	4.53091143339375e-08	1.78208322687071	2.66453525910038e-15	0.999999999999997	TRUE	TRUE	TRUE	TRUE	4	1.05996006387999e-36	SIGN	1.80995847785401	PREVALENT_DEG
solea_v4.0_unigene27653	NA	NA	NA	1.63540851325868	8.82501686264453e-11	1.48834236052143e-13	1.63627114626894	6.05558051256088e-12	1.15766230395562e-14	1.6826954271931	2.46419942028831e-05	3.34540690976442e-08	1.62278969468235	7.7715611723761e-16	0.999999999999999	TRUE	TRUE	TRUE	TRUE	4	1.48067268574345e-36	SIGN	1.64429119535077	PREVALENT_DEG
solea_v4.0_unigene572961	NA	NA	NA	3.71228264817548	8.54391205603574e-11	1.40848022423774e-13	3.68235621024756	1.02173655513908e-13	1.50034736437456e-16	3.47823454091169	0.0148822901259863	0.000281416424541757	3.78685267892584	0	1	TRUE	TRUE	TRUE	TRUE	4	2.06435743595172e-36	SIGN	3.66493151956514	PREVALENT_DEG
solea_v4.0_unigene465638	NA	NA	NA	2.37661856929565	4.69973461231125e-10	9.04972032127093e-13	2.36557420949054	7.98291849844543e-13	1.31599936457901e-15	2.34437705345899	0.000374284011169161	1.2188379320596e-06	2.40960938294074	0	1	TRUE	TRUE	TRUE	TRUE	4	2.22581740298663e-36	SIGN	2.37404480379648	PREVALENT_DEG
solea_v4.0_unigene678108	ENSDARG00000040510	791844	ca15b	2.05275200074012	8.82501686264453e-11	1.49004019021718e-13	2.05169678650765	4.41291781412238e-13	6.96911632186229e-16	2.07147513028017	6.0441930310989e-05	9.79650603494543e-08	2.03307964087528	8.43769498715119e-15	0.999999999999992	TRUE	TRUE	TRUE	TRUE	4	2.81397967601587e-36	SIGN	2.05225088960081	PREVALENT_DEG
solea_v4.0_unigene440386	ENSDARG00000095217	NA	NA	1.57849289926642	3.6312118492314e-11	5.7849079137452e-14	1.5787571591293	1.87833312056626e-10	4.57965019837173e-13	1.59185868227098	2.85338148214261e-05	3.99234657269281e-08	1.57368006691916	0	1	TRUE	TRUE	TRUE	TRUE	4	3.05318083393071e-36	SIGN	1.58069720189646	PREVALENT_DEG
solea_v4.0_unigene117410	ENSDARG00000096594	553501	lratb.1	3.77094846922733	2.94271052621932e-09	6.48174124717911e-12	3.73539238827857	3.65491504398051e-14	4.96192716468693e-17	3.89218183166542	0.00212132278305189	1.60158606483706e-05	3.7543513919268	0	1	TRUE	TRUE	TRUE	TRUE	4	3.56131082613012e-36	SIGN	3.78821852027453	PREVALENT_DEG
solea_v4.0_unigene27498	ENSDARG00000011665	336425	aldoaa	1.33100673265116	2.20603117620536e-13	2.53651106343397e-16	1.33116571083039	1.706542878578e-10	4.04259596371648e-13	1.32358884063991	2.46303833024624e-05	3.30970988881341e-08	1.32482945362792	2.87547763377916e-14	0.999999999999971	TRUE	TRUE	TRUE	TRUE	4	3.7425787326542e-36	SIGN	1.32764768443735	PREVALENT_DEG
solea_v4.0_unigene325199	ENSDARG00000101362	64674	mibp	1.73556606162971	1.00110800629304e-10	1.70581947710144e-13	1.73705812900033	3.0855047338361e-12	5.72767066098742e-15	1.76745945047665	3.10375359851837e-05	4.38565465670453e-08	1.71030787590231	3.44169137633799e-15	0.999999999999997	TRUE	TRUE	TRUE	TRUE	4	4.60027683344891e-36	SIGN	1.73759787925225	PREVALENT_DEG
solea_v4.0_unigene414322	ENSDARG00000040510	791844	ca15b	2.2295160578549	1.80694427614997e-10	3.15400463794774e-13	2.22700178622134	5.94759810962587e-13	9.72233642168638e-16	2.25325031183359	0.000107546129069164	2.29436509526103e-07	2.20776071591597	3.66373598126302e-15	0.999999999999996	TRUE	TRUE	TRUE	TRUE	4	5.85692085137541e-36	SIGN	2.22938221795645	PREVALENT_DEG
solea_v4.0_unigene99899	ENSDARG00000041715	678554	bco2b	4.30924470329658	4.77018817680156e-09	1.09035138277818e-11	4.24836904245377	2.51734203762795e-14	3.34780754733997e-17	4.01814796598912	0.00379272209984036	3.79345767335042e-05	4.28948165147042	0	1	TRUE	TRUE	TRUE	TRUE	4	6.95411331403628e-36	SIGN	4.21631084080247	PREVALENT_DEG
solea_v4.0_unigene2813	ENSDARG00000015947	497348	matn4	2.39881594823883	5.4516390306638e-10	1.07996617264417e-12	2.38301197269967	1.5042283336083e-12	2.66479374537381e-15	2.45599253114118	0.000596169462018921	2.42808608086835e-06	2.47722101688363	0	1	TRUE	TRUE	TRUE	TRUE	4	7.44798496101217e-36	SIGN	2.42876036724083	PREVALENT_DEG
solea_v4.0_unigene23542	NA	NA	NA	1.63278568981496	3.72731509300445e-10	6.97070813669687e-13	1.63234713262742	2.24939431258463e-11	4.51835778855693e-14	1.61505474614161	6.26722957599597e-05	1.03316476815937e-07	1.62556452783481	0	1	TRUE	TRUE	TRUE	TRUE	4	7.98661081554372e-36	SIGN	1.6264380241047	PREVALENT_DEG
solea_v4.0_unigene440629	NA	NA	NA	1.4538154097092	3.16269477024288e-10	5.82714659964955e-13	1.45274883985575	3.5032832659358e-11	7.57088894641598e-14	1.43910998759741	5.10474269012708e-05	7.95466670695612e-08	1.45344796716747	0	1	TRUE	TRUE	TRUE	TRUE	4	8.57644397666288e-36	SIGN	1.44978055108246	PREVALENT_DEG
solea_v4.0_unigene430028	ENSDARG00000067848	447879	nmrk2	1.57923761384338	5.18371432695125e-10	1.01405363672429e-12	1.580292440527	3.02167650911355e-11	6.32079839409506e-14	1.61887869522006	3.9070751029693e-05	5.84551174910211e-08	1.56003787223388	0	1	TRUE	TRUE	TRUE	TRUE	4	9.256436356577e-36	SIGN	1.58461165545608	PREVALENT_DEG
solea_v4.0_unigene430349	NA	NA	NA	-1.84501076374662	3.94862036580344e-10	7.54868825646074e-13	-1.84131547984874	2.07539755868179e-11	4.14009985939349e-14	-1.79550663807051	0.000107546129069164	2.29033318041708e-07	-1.85658125638095	0	1	TRUE	TRUE	TRUE	TRUE	4	1.31750664695255e-35	SIGN	-1.8346035345117	PREVALENT_DEG
solea_v4.0_unigene513462	ENSDARG00000086669	100148183	edn3b	2.34791151532116	7.3010569168013e-10	1.46656311879892e-12	2.34919619294562	7.27837849109586e-12	1.40151083348894e-14	2.41043829980029	0.000186255650300328	4.32933457951382e-07	2.28387195429775	0	1	TRUE	TRUE	TRUE	TRUE	4	1.47406724546476e-35	SIGN	2.34785449059121	PREVALENT_DEG
solea_v4.0_unigene457895	ENSDARG00000034470	406496	aldoab	1.34020003942001	3.34361068712869e-11	5.23408981860114e-14	1.34018565943725	1.36298137954222e-09	3.81406697514101e-12	1.3323817767478	4.80681269174818e-05	7.39140842800609e-08	1.33306770490586	0	1	TRUE	TRUE	TRUE	TRUE	4	3.17962660795822e-35	SIGN	1.33645879512773	PREVALENT_DEG
solea_v4.0_unigene22210	ENSDARG00000067848	447879	nmrk2	1.40077961152151	2.88802513644838e-10	5.2810699860248e-13	1.40099844437892	3.85190835694101e-10	9.76504071870176e-13	1.43769397659001	3.10876041667621e-05	4.46433260370571e-08	1.38015694170781	0	1	TRUE	TRUE	TRUE	TRUE	4	4.94551688801579e-35	SIGN	1.40490724354956	PREVALENT_DEG
solea_v4.0_unigene45242	ENSDARG00000045006	561197	ptprga	1.38814290528824	4.13764443686985e-11	6.64902826970469e-14	1.38774487277699	1.67738953278377e-11	3.32289783598037e-14	1.38146906178963	3.10876041667621e-05	4.47886132123024e-08	1.38710296633385	2.05391259555654e-14	0.999999999999979	TRUE	TRUE	TRUE	TRUE	4	5.68141101600003e-35	SIGN	1.38611495154718	PREVALENT_DEG
solea_v4.0_unigene465192	ENSDARG00000063223	556921	arl14	3.69490835575975	5.71182555328827e-09	1.32932520565266e-11	3.6682775064689	3.18354474734119e-13	4.98352251751801e-16	3.73078491104586	0.00251766282506242	2.07703644578218e-05	3.57020440867197	0	1	TRUE	TRUE	TRUE	TRUE	4	6.48698658836053e-35	SIGN	3.66604379548662	PREVALENT_DEG
solea_v4.0_unigene23207	ENSDARG00000103034	100536500	LOC100536500	-2.97682046674354	2.57996191758356e-10	4.68200220546154e-13	-2.95927931473038	1.19130040187508e-12	2.02989429294649e-15	-2.86916068444005	0.00188591022809768	1.34038123853967e-05	-2.98676528532106	8.88178419700125e-16	0.999999999999999	TRUE	TRUE	TRUE	TRUE	4	6.56784276993591e-35	SIGN	-2.94800643780876	PREVALENT_DEG
solea_v4.0_unigene562981	ENSDARG00000055518	553655	pygma	1.50051880186171	1.10478205011275e-09	2.29569871605176e-12	1.49922294215156	9.62751351039618e-11	2.15548788388778e-13	1.48862223252662	6.72653728434356e-05	1.19274758595292e-07	1.49871448099769	0	1	TRUE	TRUE	TRUE	TRUE	4	9.99007893110146e-35	SIGN	1.4967696143844	PREVALENT_DEG
solea_v4.0_unigene344528	NA	NA	NA	7.26682177763305	2.36362532321413e-06	1.14929832439553e-08	7.9364896057647	3.7643098137836e-14	5.16258930491476e-17	5.80161186544242	8.42645071257688e-05	1.55254196765678e-07	5.75566368972273	0	1	TRUE	TRUE	TRUE	TRUE	4	1.04526261683978e-34	SIGN	6.69014673464073	PREVALENT_DEG
solea_v4.0_unigene100084	NA	NA	NA	1.68638596360642	3.08768210737873e-09	6.84383588480587e-12	1.68194679635868	2.64368377138057e-11	5.42023658554739e-14	1.66903195436428	0.000107546129069164	2.26181248126347e-07	1.70311979244345	0	1	TRUE	TRUE	TRUE	TRUE	4	1.21756635643603e-34	SIGN	1.68512112669321	PREVALENT_DEG
solea_v4.0_unigene69762	ENSDARG00000022183	436894	gsto1	-2.03938486450155	1.7716949537184e-09	3.82288652285466e-12	-2.03207441537669	2.85437222069772e-11	5.93128630350287e-14	-2.00204933355192	0.000186266871389241	4.36083191543814e-07	-2.05741898829098	0	1	TRUE	TRUE	TRUE	TRUE	4	1.30340726536966e-34	SIGN	-2.03273190043028	PREVALENT_DEG
solea_v4.0_unigene339219	NA	NA	NA	4.0801957165405	4.04131177149703e-08	1.10849711960271e-10	4.02047541574011	1.29180116321233e-13	1.91481346055634e-16	3.83876849205394	0.00257423596037835	2.13966915499821e-05	4.05969020108631	0	1	TRUE	TRUE	TRUE	TRUE	4	1.83781194698191e-34	SIGN	3.99978245635522	PREVALENT_DEG
solea_v4.0_unigene440631	NA	NA	NA	1.40444588383696	1.61200141797497e-09	3.43900781824932e-12	1.40406541045225	1.87168929370107e-10	4.53752287698014e-13	1.40152804471477	6.47498121831951e-05	1.12071905503576e-07	1.39756961535168	0	1	TRUE	TRUE	TRUE	TRUE	4	2.63858341145173e-34	SIGN	1.40190223858892	PREVALENT_DEG
solea_v4.0_unigene2602	ENSDARG00000101816	100463515	col5a3b	1.27988307952936	2.21650680951034e-10	3.96100876107326e-13	1.28042114512566	1.45571449221153e-09	4.11389682779421e-12	1.26535439878092	6.49300974402303e-05	1.13334888724531e-07	1.27789119600651	0	1	TRUE	TRUE	TRUE	TRUE	4	2.82301274976823e-34	SIGN	1.27588745486062	PREVALENT_DEG
solea_v4.0_unigene183202	NA	NA	NA	1.74841310376	5.18371432695125e-10	1.01970940961832e-12	1.74786899498597	4.7095884402745e-10	1.22655726425014e-12	1.67459114261165	8.63303241454109e-05	1.65040101017742e-07	1.74131995362495	0	1	TRUE	TRUE	TRUE	TRUE	4	2.83937228827483e-34	SIGN	1.72804829874564	PREVALENT_DEG
solea_v4.0_unigene365550	NA	NA	NA	7.40405573186231	1.13317526334912e-06	4.94486753601767e-09	8.07483533170656	2.80340008203136e-15	3.26220606337287e-18	5.94683845504024	6.47498121831951e-05	1.12123216730383e-07	5.89195051571509	2.16493489801906e-14	0.999999999999978	TRUE	TRUE	TRUE	TRUE	4	5.28857169050949e-34	SIGN	6.82942000858105	PREVALENT_DEG
solea_v4.0_unigene62318	NA	NA	NA	1.94828678058756	7.4263957062738e-09	1.75922431742003e-11	1.93840613435785	2.61629957065121e-11	5.32784801603813e-14	1.92370556778295	0.000225946593790659	5.69671128333748e-07	1.98243924057402	0	1	TRUE	TRUE	TRUE	TRUE	4	5.770810118636e-34	SIGN	1.94820943082559	PREVALENT_DEG
solea_v4.0_unigene474786	ENSDARG00000112609	553387	pglyrp5	3.73258066154589	4.94955966686946e-09	1.13820810780529e-11	3.71382625316362	3.27676372657294e-12	6.12810105958699e-15	3.80819500507584	0.00288078715366417	2.48625827270215e-05	3.51545828023969	1.11022302462516e-16	1	TRUE	TRUE	TRUE	TRUE	4	6.12884410760352e-34	SIGN	3.69251505000626	PREVALENT_DEG
solea_v4.0_unigene327588	ENSDARG00000009018	337596	rhbg	1.71170010760711	5.81794571487304e-09	1.37014209338157e-11	1.71353520984809	1.33228817579734e-10	3.10066236574894e-13	1.73316174931368	9.73229382783881e-05	1.99062332010043e-07	1.6838114103463	0	1	TRUE	TRUE	TRUE	TRUE	4	9.73689704536796e-34	SIGN	1.71055211927879	PREVALENT_DEG
solea_v4.0_unigene602061	ENSDARG00000011665	336425	aldoaa	1.32913858870546	2.06670898572184e-10	3.66468221223499e-13	1.32933093605078	6.40766216794844e-09	1.98835830440868e-11	1.32995562130196	6.83808137460991e-05	1.2409451418196e-07	1.32355476158803	0	1	TRUE	TRUE	TRUE	TRUE	4	1.16162196764229e-33	SIGN	1.32799497691156	PREVALENT_DEG
solea_v4.0_unigene337847	NA	NA	NA	-4.55786597342366	1.07156301295761e-07	3.32516159508084e-10	-4.46735479270124	4.42675908863855e-13	7.05229954829792e-16	-4.65542186810942	0.00212950931974433	1.61400232699763e-05	-4.4726278096558	0	1	TRUE	TRUE	TRUE	TRUE	4	1.29099602927809e-33	SIGN	-4.53831761097253	PREVALENT_DEG
solea_v4.0_unigene7328	ENSDARG00000096445	560649	si:ch211-214p16.3	1.42121868496207	3.71013637215696e-09	8.36728845573907e-12	1.41996837682348	3.38734282611498e-10	8.44653684510426e-13	1.40317982419396	9.31413520275112e-05	1.81931823842284e-07	1.42159024939299	0	1	TRUE	TRUE	TRUE	TRUE	4	1.4885363285356e-33	SIGN	1.41648928384313	PREVALENT_DEG
solea_v4.0_unigene588349	ENSDARG00000055518	553655	pygma	1.40438539476119	2.24455243850591e-09	4.91285408921306e-12	1.40438546724201	8.21018679415294e-10	2.22923643317815e-12	1.43170816807714	6.47498121831951e-05	1.10875327821405e-07	1.39318333753606	0	1	TRUE	TRUE	TRUE	TRUE	4	1.51637290614711e-33	SIGN	1.4084155919041	PREVALENT_DEG
solea_v4.0_unigene440480	NA	NA	NA	1.35634381590137	3.78187818604304e-10	7.1775318134804e-13	1.35633800361064	2.72989793619467e-10	6.73152457045205e-13	1.34175165311101	6.0441930310989e-05	9.79634699298676e-08	1.35359288745892	3.10862446895044e-15	0.999999999999997	TRUE	TRUE	TRUE	TRUE	4	2.19175356789848e-33	SIGN	1.35200659002048	PREVALENT_DEG
solea_v4.0_unigene51452	ENSDARG00000055518	553655	pygma	1.24121922675141	6.34842909598544e-10	1.2664142490537e-12	1.24089048570881	4.20930641876744e-09	1.25953811882327e-11	1.25108418579583	6.63213639134732e-05	1.16682088175146e-07	1.22874148544855	0	1	TRUE	TRUE	TRUE	TRUE	4	2.22208489035691e-33	SIGN	1.24048384592615	PREVALENT_DEG
solea_v4.0_unigene19854	ENSDARG00000013317	393444	pygmb	1.39651126773923	7.82183343650498e-10	1.58200715059669e-12	1.39612790768172	3.01390693024106e-10	7.47360070530503e-13	1.39255679474673	6.38130545310657e-05	1.06965056912129e-07	1.39014774648824	2.66453525910038e-15	0.999999999999997	TRUE	TRUE	TRUE	TRUE	4	4.41766582598578e-33	SIGN	1.39383592916398	PREVALENT_DEG
solea_v4.0_unigene508295	ENSDARG00000099860	445094	pkmb	1.25224367542201	1.14884193041278e-09	2.40316864062741e-12	1.25207546160731	6.05367594245403e-09	1.86174058574349e-11	1.24249044577501	9.20945045944979e-05	1.78611235464352e-07	1.24328732520686	0	1	TRUE	TRUE	TRUE	TRUE	4	7.68328646357596e-33	SIGN	1.2475242270028	PREVALENT_DEG
solea_v4.0_unigene7859	ENSDARG00000074143	555290	myo10l3	1.28357848828373	3.60308823395645e-09	8.03614559148573e-12	1.28316223999027	1.90810174256274e-09	5.41879113990749e-12	1.27199718162901	9.73229382783881e-05	1.9866414638766e-07	1.28562137076754	0	1	TRUE	TRUE	TRUE	TRUE	4	8.01433657563064e-33	SIGN	1.28108982016764	PREVALENT_DEG
solea_v4.0_unigene29492	ENSDARG00000112774	100003675	p4ha1b	1.96587157614726	1.26868559111237e-08	3.07566534292888e-11	1.95908641058792	1.29620968092467e-10	2.998739599291e-13	1.91302207030913	0.000417654933652334	1.41554218505011e-06	1.98832967476089	0	1	TRUE	TRUE	TRUE	TRUE	4	8.21918990269106e-33	SIGN	1.9565774329513	PREVALENT_DEG
solea_v4.0_unigene7913	ENSDARG00000078853	569202	arhgef19	1.76246463198616	2.02159298702856e-08	5.18098665392573e-11	1.75459318597467	1.41273334777889e-10	3.30745484961948e-13	1.7383738165213	0.000249116275551248	6.59668322121772e-07	1.79411180420531	0	1	TRUE	TRUE	TRUE	TRUE	4	8.50368238492368e-33	SIGN	1.76238585967186	PREVALENT_DEG
solea_v4.0_unigene460705	ENSDARG00000055498	100322583	si:ch1073-184j22.1	2.46212507046003	1.67626466494031e-08	4.20308514606983e-11	2.46108385112284	9.62751351039618e-11	2.16060896667523e-13	2.53177411066754	0.000596169462018921	2.42241915660424e-06	2.3963619719669	0	1	TRUE	TRUE	TRUE	TRUE	4	1.13794518311271e-32	SIGN	2.46283625105433	PREVALENT_DEG
solea_v4.0_unigene19462	ENSDARG00000026611	406596	socs3b	1.58290800561264	4.74719696622684e-09	1.07851979949187e-11	1.5798151900582	9.62751351039618e-11	2.15335110842945e-13	1.57030350442613	0.000100103571589781	2.08011743807209e-07	1.59250171208285	2.55351295663786e-15	0.999999999999997	TRUE	TRUE	TRUE	TRUE	4	1.24070443830915e-32	SIGN	1.58138210304495	PREVALENT_DEG
solea_v4.0_unigene572527	ENSDARG00000101362	64674	mibp	1.78247971043496	1.45855020807564e-08	3.59656909979032e-11	1.78629697310161	7.711545693148e-10	2.07247924039386e-12	1.87407572272769	9.43210161935313e-05	1.86849324185784e-07	1.74686580953522	0	1	TRUE	TRUE	TRUE	TRUE	4	1.25051049166974e-32	SIGN	1.79742955394987	PREVALENT_DEG
solea_v4.0_unigene570725	ENSDARG00000095930	100149148	myha	1.43527588643753	1.52830665179774e-09	3.22837536217544e-12	1.43570197882456	1.08660790876921e-08	3.56717552953234e-11	1.46902220324276	6.83142789270807e-05	1.23027405044198e-07	1.42978233181388	0	1	TRUE	TRUE	TRUE	TRUE	4	1.33412101035782e-32	SIGN	1.44244560007968	PREVALENT_DEG
solea_v4.0_unigene46077	ENSDARG00000092947	30327	cyt1	1.13202217270451	2.27994335824098e-10	4.10595734036139e-13	1.13217287885788	4.21288762056845e-08	1.62245138741311e-10	1.1261823593302	0.000120907751275263	2.6362208173615e-07	1.12544667297814	0	1	TRUE	TRUE	TRUE	TRUE	4	1.36459513705208e-32	SIGN	1.12895602096768	PREVALENT_DEG
solea_v4.0_unigene509334	ENSDARG00000114754	562774	p4ha1a	2.11914730613575	1.33737404184923e-08	3.27923981668624e-11	2.11325683447704	1.706542878578e-10	4.02212543396512e-13	2.04493664058841	0.00064960140808185	2.7266952961627e-06	2.11937362284732	0	1	TRUE	TRUE	TRUE	TRUE	4	1.72725434401827e-32	SIGN	2.09917860101213	PREVALENT_DEG
solea_v4.0_unigene50659	ENSDARG00000115234	553954	crygm2b	2.72212584169524	8.27623937597174e-09	1.99493759374267e-11	2.71172272700614	1.13487352166691e-10	2.57832900497843e-13	2.80784308394128	0.00211159705959085	1.5883927677913e-05	2.70896817486556	1.11022302462516e-16	1	TRUE	TRUE	TRUE	TRUE	4	2.28718086930411e-32	SIGN	2.73766495687706	PREVALENT_DEG
solea_v4.0_unigene630231	ENSDARG00000102004	553587	apoea	1.62505224021901	1.60477995235962e-08	3.99871891623605e-11	1.62180426829272	1.71878106358157e-10	4.09539720909914e-13	1.60658045193146	0.000151593946014796	3.44407601840059e-07	1.626917695299	5.55111512312578e-16	0.999999999999999	TRUE	TRUE	TRUE	TRUE	4	2.40653720310875e-32	SIGN	1.62008866393555	PREVALENT_DEG
solea_v4.0_unigene413928	ENSDARG00000099730	335817	pkma	1.46949424039744	1.99373963417508e-09	4.3362580357062e-12	1.46828879175957	4.2241806942277e-10	1.08258308873206e-12	1.43751743937584	9.43245528209049e-05	1.89469705469637e-07	1.47281165001814	2.99760216648792e-15	0.999999999999997	TRUE	TRUE	TRUE	TRUE	4	2.46668457923284e-32	SIGN	1.46202803038775	PREVALENT_DEG
solea_v4.0_unigene430949	ENSDARG00000009018	337596	rhbg	1.82180586597132	2.01906623344579e-08	5.14654069977593e-11	1.82588792941294	8.11254556668364e-10	2.19148641773101e-12	1.86921165233298	0.0001572739106737	3.61669425814343e-07	1.78161264803967	0	1	TRUE	TRUE	TRUE	TRUE	4	2.94360114427757e-32	SIGN	1.82462952393923	PREVALENT_DEG
solea_v4.0_unigene4396	ENSDARG00000058252	100001991	LOC100001991	1.94118835289066	2.43526699077492e-08	6.44357625076898e-11	1.93879983609984	1.83480508546059e-10	4.42268701507416e-13	1.94587131646911	0.000254990818979456	6.95885508809919e-07	1.9248956746047	4.44089209850063e-16	1	TRUE	TRUE	TRUE	TRUE	4	5.10363043553672e-32	SIGN	1.93768879501608	PREVALENT_DEG
solea_v4.0_unigene48331	NA	NA	NA	4.46843246552529	3.04478311671432e-07	1.08401803811761e-09	4.37614917574652	4.652013135683e-13	7.4755980902007e-16	4.49510700451626	0.00215192905176247	1.63661797220735e-05	4.48116643855227	1.66533453693773e-15	0.999999999999998	TRUE	TRUE	TRUE	TRUE	4	5.11947213118866e-32	SIGN	4.45521377108509	PREVALENT_DEG
solea_v4.0_unigene76641	NA	NA	NA	2.35276659674192	2.28707398010054e-08	5.89305073419639e-11	2.35410719314014	4.33835178683019e-10	1.11950694382169e-12	2.41708153768742	0.000531286036688162	2.06814862036092e-06	2.28167880857969	0	1	TRUE	TRUE	TRUE	TRUE	4	5.87283768555643e-32	SIGN	2.35140853403729	PREVALENT_DEG
solea_v4.0_unigene592019	NA	NA	NA	1.76159952859193	4.88927610468656e-08	1.38849860286031e-10	1.75368323394009	3.76403854567601e-10	9.49013680371588e-13	1.7302431237446	0.00031093448974303	9.28350093377648e-07	1.79251532415404	0	1	TRUE	TRUE	TRUE	TRUE	4	6.35646559519805e-32	SIGN	1.75951030260766	PREVALENT_DEG
solea_v4.0_unigene546594	NA	NA	NA	1.84916976090113	7.97630794224004e-09	1.91159126978573e-11	1.84724790711565	7.01539455700489e-10	1.86595150714119e-12	1.73856864425793	0.000326632370791096	1.00875746067827e-06	1.84471604176222	4.44089209850063e-16	1	TRUE	TRUE	TRUE	TRUE	4	8.05067689400894e-32	SIGN	1.81992558850923	PREVALENT_DEG
solea_v4.0_unigene585174	NA	NA	NA	2.11346092080183	4.64910567350843e-08	1.30741203518994e-10	2.11087896878721	3.7126265051611e-10	9.30908205793587e-13	2.15275816231986	0.000433383869447799	1.49745256939451e-06	2.09140038773598	0	1	TRUE	TRUE	TRUE	TRUE	4	8.23052823265177e-32	SIGN	2.11712460991122	PREVALENT_DEG
solea_v4.0_unigene572530	ENSDARG00000067848	447879	nmrk2	1.56067319519173	4.64910567350843e-08	1.30371594108467e-10	1.56266179459884	2.09325466762967e-09	6.002600451602e-12	1.63423461975104	0.000107546129069164	2.28394778418871e-07	1.53939907604051	0	1	TRUE	TRUE	TRUE	TRUE	4	1.13782933846e-31	SIGN	1.57424217139553	PREVALENT_DEG
solea_v4.0_unigene367305	NA	NA	NA	3.62196129908453	1.8677438761554e-07	6.36501528737191e-10	3.56534010122042	1.21451203232128e-11	2.37229097826865e-14	4.04864493947358	0.00551039203466068	6.58502803675851e-05	3.71218455502389	0	1	TRUE	TRUE	TRUE	TRUE	4	1.35029229944698e-31	SIGN	3.73703272370061	PREVALENT_DEG
solea_v4.0_unigene456648	ENSDARG00000095930	100149148	myha	1.51121077066955	7.68352921565957e-09	1.83078024145048e-11	1.51164117330425	2.20603323134892e-08	7.88458390391518e-11	1.56737189657531	8.63303241454109e-05	1.63234092238317e-07	1.50628075876979	0	1	TRUE	TRUE	TRUE	TRUE	4	1.57182398570251e-31	SIGN	1.52412614982973	PREVALENT_DEG
solea_v4.0_unigene28360	ENSDARG00000100986	100329520	LOC100329520	2.01510758840686	1.60477995235962e-08	4.00161238224492e-11	2.01157154775578	7.711545693148e-10	2.06186360266375e-12	1.92549734583047	0.00065928508306533	2.79474185324012e-06	2.01575603874755	2.22044604925031e-16	1	TRUE	TRUE	TRUE	TRUE	4	1.74592327555638e-31	SIGN	1.99198313018517	PREVALENT_DEG
solea_v4.0_unigene12413	NA	NA	NA	1.43828332948705	3.8478752754082e-08	1.04477814808967e-10	1.43595168305702	2.79925851945965e-09	8.14346672604837e-12	1.43569507873969	0.000154650039533834	3.53493149960971e-07	1.44947553250277	0	1	TRUE	TRUE	TRUE	TRUE	4	1.78096996396511e-31	SIGN	1.43985140594663	PREVALENT_DEG
solea_v4.0_unigene59847	ENSDARG00000008019	360148	mxg	1.63110921605091	5.55257776627987e-08	1.58456074564826e-10	1.62625527251758	1.28656996965509e-09	3.58241991384304e-12	1.59487686545673	0.000282596437762349	7.99062461807377e-07	1.65142410584745	0	1	TRUE	TRUE	TRUE	TRUE	4	2.14351939451076e-31	SIGN	1.62591636496817	PREVALENT_DEG
solea_v4.0_unigene51389	ENSDARG00000102414	100008376	wu:fd14a01	1.38309052755866	5.72477830701667e-09	1.34027032095672e-11	1.38349966667421	3.58936225172595e-08	1.32762546921956e-10	1.41415891084018	0.000100103571589781	2.07115762649304e-07	1.37764970243704	0	1	TRUE	TRUE	TRUE	TRUE	4	2.18255242707758e-31	SIGN	1.38959970187752	PREVALENT_DEG
solea_v4.0_unigene23847	NA	NA	NA	1.72575525917866	7.51828211908256e-08	2.22617735474235e-10	1.72107321804984	1.02175177018662e-09	2.78842294526313e-12	1.70751415273275	0.000286179554337111	8.16681741521138e-07	1.73500057153301	0	1	TRUE	TRUE	TRUE	TRUE	4	2.3270126886884e-31	SIGN	1.72233580037356	PREVALENT_DEG
solea_v4.0_unigene108933	NA	NA	NA	3.23871351071802	4.64910567350843e-08	1.30326993019353e-10	3.21783024238936	2.8069509565586e-11	5.79386158711152e-14	3.24660812043962	0.00297997410114095	2.63378421927787e-05	3.18248535412771	6.66133814775094e-16	0.999999999999999	TRUE	TRUE	TRUE	TRUE	4	2.46450196726784e-31	SIGN	3.22140930691868	PREVALENT_DEG
solea_v4.0_unigene74439	NA	NA	NA	1.23647908905454	1.7716949537184e-09	3.82878138115521e-12	1.23691650668277	1.98172628092397e-08	7.00052921114362e-11	1.21218929525413	0.000123494122887856	2.75435039826903e-07	1.23136639965058	8.88178419700125e-16	0.999999999999999	TRUE	TRUE	TRUE	TRUE	4	3.61150691042913e-31	SIGN	1.22923782266051	PREVALENT_DEG
solea_v4.0_unigene459339	NA	NA	NA	2.45139033164525	7.68019528813478e-08	2.29812177186312e-10	2.43470833439662	2.31972111332065e-10	5.68795385611828e-13	2.38488521463173	0.00202076119638897	1.49766885555108e-05	2.49547901862603	0	1	TRUE	TRUE	TRUE	TRUE	4	3.7433076832669e-31	SIGN	2.44161572482491	PREVALENT_DEG
solea_v4.0_unigene456942	NA	NA	NA	1.33389261915997	3.71013637215696e-09	8.37769413267925e-12	1.33389239386982	3.55100065985212e-09	1.0527167888626e-11	1.30726749427754	0.000110861033130573	2.38044220974133e-07	1.33292575837667	2.88657986402541e-15	0.999999999999997	TRUE	TRUE	TRUE	TRUE	4	3.94078647053592e-31	SIGN	1.326994566421	PREVALENT_DEG
solea_v4.0_unigene29706	ENSDARG00000034852	447810	nt5c2l1	2.05290186509526	0.000117083007756718	1.0461660156136e-06	2.05214016476933	5.6519000411057e-12	1.07265994186058e-14	1.93744037572828	6.43211420255041e-05	1.08707773350948e-07	2.04547520948543	0	1	TRUE	TRUE	TRUE	TRUE	4	4.39874307774488e-31	SIGN	2.02198940376958	PREVALENT_DEG
solea_v4.0_unigene117443	NA	NA	NA	2.02414162579092	8.25048179921448e-08	2.49162584466345e-10	2.01987269653452	1.06018573939748e-09	2.92268531488236e-12	2.03142833516385	0.000494943915472205	1.8169747264031e-06	2.01537176171891	0	1	TRUE	TRUE	TRUE	TRUE	4	4.47131337655125e-31	SIGN	2.02270360480205	PREVALENT_DEG
solea_v4.0_unigene572528	ENSDARG00000067848	447879	nmrk2	1.70206105833429	7.56534494692611e-08	2.25327509986578e-10	1.70616278711989	8.9854420083797e-09	2.88592247185873e-11	1.83127188132638	6.38130545310657e-05	1.06344097956238e-07	1.6627094938585	0	1	TRUE	TRUE	TRUE	TRUE	4	4.47985767527299e-31	SIGN	1.72555130515976	PREVALENT_DEG
solea_v4.0_unigene4422	ENSDARG00000101481	171477	rbp5	1.17839554674995	9.28662942036577e-10	1.90399960409793e-12	1.17827931211315	6.89099604670801e-09	2.16697988890189e-11	1.1831912862697	8.63303241454109e-05	1.63510867775875e-07	1.16860404420831	9.10382880192628e-15	0.999999999999991	TRUE	TRUE	TRUE	TRUE	4	4.67107995677022e-31	SIGN	1.17711754733528	PREVALENT_DEG
solea_v4.0_unigene51531	ENSDARG00000040510	791844	ca15b	1.79556497287832	7.93355916480786e-08	2.384925524012e-10	1.79666253508173	2.88490931528725e-09	8.432602797296e-12	1.82415310440534	0.000242731049322337	6.27742272093435e-07	1.76024593947677	0	1	TRUE	TRUE	TRUE	TRUE	4	5.68580106839191e-31	SIGN	1.79415663796054	PREVALENT_DEG
solea_v4.0_unigene430580	ENSDARG00000015654	553469	ca15a	1.75965953985743	1.13696049321487e-07	3.5595970335877e-10	1.76091995972331	3.21500775934396e-09	9.48655768071736e-12	1.81042465524387	0.000223618933086909	5.60704664183227e-07	1.72598257829183	0	1	TRUE	TRUE	TRUE	TRUE	4	8.24820067234319e-31	SIGN	1.76424668327911	PREVALENT_DEG
solea_v4.0_unigene462947	NA	NA	NA	1.66179410757609	1.15992158768513e-07	3.72789472117793e-10	1.66295109634686	3.66593332345137e-09	1.09186776458322e-11	1.68890402768595	0.000217675646417293	5.39771433639424e-07	1.63336964764041	0	1	TRUE	TRUE	TRUE	TRUE	4	9.29742501824898e-31	SIGN	1.66175471981233	PREVALENT_DEG
solea_v4.0_unigene574775	NA	NA	NA	1.76417110182042	1.14513027485935e-07	3.63872740814629e-10	1.76319090988258	2.09325466762967e-09	5.9953785756357e-12	1.76501073463922	0.000296344163410502	8.74425883224406e-07	1.74270501831673	2.22044604925031e-16	1	TRUE	TRUE	TRUE	TRUE	4	1.40469738533799e-30	SIGN	1.75876944116474	PREVALENT_DEG
solea_v4.0_unigene284551	ENSDARG00000038996	100329385	egln1a	1.82144650395307	2.347117394746e-08	6.13602566804809e-11	1.81956505892842	1.17334363617548e-09	3.25088974642032e-12	1.73042966126803	0.000487574501190271	1.76290339969884e-06	1.81516285864724	1.33226762955019e-15	0.999999999999999	TRUE	TRUE	TRUE	TRUE	4	1.58576552458462e-30	SIGN	1.79665102069919	PREVALENT_DEG
solea_v4.0_unigene5523	ENSDARG00000115214	83415	six2a	1.54234249373954	1.21633227154723e-07	3.94289407284033e-10	1.54476466182632	6.82159558359495e-09	2.13570581815374e-11	1.57690834361417	0.000195271153347702	4.64809395749534e-07	1.51678324188134	0	1	TRUE	TRUE	TRUE	TRUE	4	1.59420571820643e-30	SIGN	1.54519968526534	PREVALENT_DEG
solea_v4.0_unigene33691	NA	NA	NA	1.42270531394042	9.65612775504798e-08	2.9696345020096e-10	1.42116455092498	8.65914022398828e-09	2.75898685550841e-11	1.41374892475029	0.000226552481081638	5.74337185021192e-07	1.42577831934852	0	1	TRUE	TRUE	TRUE	TRUE	4	1.8531023621502e-30	SIGN	1.42084927724105	PREVALENT_DEG
solea_v4.0_unigene38470	NA	NA	NA	1.95524381113031	5.93673097149591e-08	1.71063646977412e-10	1.95911266407374	3.1395821285761e-09	9.22050551711041e-12	2.03234398273995	0.000264083285933527	7.28016151341977e-07	1.912736368132	4.44089209850063e-16	1	TRUE	TRUE	TRUE	TRUE	4	1.92331563644174e-30	SIGN	1.964859206519	PREVALENT_DEG
solea_v4.0_unigene27523	ENSDARG00000008019	360148	mxg	1.36862858245363	9.42775629890474e-08	2.88634103850878e-10	1.36861054754949	1.15988283601033e-08	3.84024600069915e-11	1.38397330632068	0.000194842016351858	4.58858265866178e-07	1.36044057312753	0	1	TRUE	TRUE	TRUE	TRUE	4	2.07521201444075e-30	SIGN	1.37041325236283	PREVALENT_DEG
solea_v4.0_unigene231215	NA	NA	NA	1.57758131463691	1.58161510591779e-07	5.2991838239603e-10	1.57504170084506	4.36616464434039e-09	1.31252282689422e-11	1.54674954370636	0.000370637131524809	1.20146688799498e-06	1.58046489479841	0	1	TRUE	TRUE	TRUE	TRUE	4	2.47596837488332e-30	SIGN	1.56995936349669	PREVALENT_DEG
solea_v4.0_unigene584266	NA	NA	NA	-2.0137207014775	9.63258807582475e-10	1.98827421286384e-12	-2.0084717037494	3.70045741421681e-11	8.04826163012274e-14	-1.93309374160168	0.000247436483381617	6.51274926474764e-07	-2.02782611814641	3.93729493453066e-12	0.999999999996063	TRUE	TRUE	TRUE	TRUE	4	3.00329485612492e-30	SIGN	-1.99577806624375	PREVALENT_DEG
solea_v4.0_unigene440700	NA	NA	NA	1.2082822798014	2.34122681360241e-08	6.06501834349668e-11	1.20848544181313	7.84366416796606e-08	3.18371097056778e-10	1.19982625476537	0.00019852722786788	4.75787693197341e-07	1.20108295945141	1.11022302462516e-16	1	TRUE	TRUE	TRUE	TRUE	4	3.4805256799828e-30	SIGN	1.20441923395783	PREVALENT_DEG
solea_v4.0_unigene534000	ENSDARG00000075016	100330435	apobb.2	2.03799041632108	0.000281915908956767	2.87828699333856e-06	2.03385631001973	2.28082023601047e-11	4.6130794677296e-14	1.944731550908	5.95762518240639e-05	9.49113257386107e-08	2.03054243765773	0	1	TRUE	TRUE	TRUE	TRUE	4	3.65041083105972e-30	SIGN	2.01178017872664	PREVALENT_DEG
solea_v4.0_unigene572531	ENSDARG00000067848	447879	nmrk2	1.49640231358228	1.54641032199104e-07	5.11999649455377e-10	1.49946602504521	2.56438007142314e-08	9.2719252852553e-11	1.59014933037622	9.73229382783881e-05	1.99537235270017e-07	1.46556983861839	0	1	TRUE	TRUE	TRUE	TRUE	4	3.67670745265611e-30	SIGN	1.51289687690553	PREVALENT_DEG
solea_v4.0_unigene323983	ENSDARG00000055518	553655	pygma	1.29859607060444	1.15642730843071e-07	3.70064428348287e-10	1.29758101188363	1.78471206926706e-08	6.20567325223774e-11	1.27987797946221	0.000255449653962604	7.00676467522727e-07	1.29806439315167	0	1	TRUE	TRUE	TRUE	TRUE	4	4.96419391780884e-30	SIGN	1.29352986377549	PREVALENT_DEG
solea_v4.0_unigene3653	ENSDARG00000092525	NA	NA	1.4946854429009	1.60685168544429e-07	5.40915079881087e-10	1.49380637832918	1.01942351172468e-08	3.30458955675026e-11	1.45625854724112	0.000350611274816997	1.11305205447756e-06	1.48927164952046	0	1	TRUE	TRUE	TRUE	TRUE	4	5.3903402638375e-30	SIGN	1.48350550449791	PREVALENT_DEG
solea_v4.0_unigene30854	ENSDARG00000095930	100149148	myha	1.44577946177391	4.56063660624843e-08	1.25726135904945e-10	1.44619855368747	1.05935865118697e-07	4.50601402451247e-10	1.49664533236764	0.000136896077366907	3.09118951192834e-07	1.4406952870475	0	1	TRUE	TRUE	TRUE	TRUE	4	6.17463970981451e-30	SIGN	1.45732965871913	PREVALENT_DEG
solea_v4.0_unigene441489	ENSDARG00000057571	572733	pgam2	1.25094441334403	2.39478393510869e-08	6.30328523080168e-11	1.25080996206497	4.6906082974754e-08	1.83891910922553e-10	1.27124557386228	0.000120907751275263	2.66316632764896e-07	1.23583489026668	5.55111512312578e-16	0.999999999999999	TRUE	TRUE	TRUE	TRUE	4	6.33344372710715e-30	SIGN	1.25220870988449	PREVALENT_DEG
solea_v4.0_unigene51187	NA	NA	NA	-1.62915679911364	1.70196811428187e-07	5.75291912399603e-10	-1.62486340198909	5.25299162953706e-09	1.60822202383799e-11	-1.62301928397326	0.000279528907034248	7.82213160736405e-07	-1.63746471036849	3.33066907387547e-16	1	TRUE	TRUE	TRUE	TRUE	4	6.96634835426785e-30	SIGN	-1.62862604886112	PREVALENT_DEG
solea_v4.0_unigene14427	ENSDARG00000022767	321166	apobb.1	1.92676490935553	0.000348905408097425	3.71690159902086e-06	1.92290778207327	5.70075335898776e-11	1.25567254603255e-13	1.86649449221931	4.5492678764714e-05	6.93236176560349e-08	1.91903129723476	0	1	TRUE	TRUE	TRUE	TRUE	4	8.34823527889862e-30	SIGN	1.90879962022072	PREVALENT_DEG
solea_v4.0_unigene432157	NA	NA	NA	3.5601801910018	8.56947188047362e-07	3.55445521254579e-09	3.51436011559908	1.74226048670438e-10	4.17547812872105e-13	3.37022619232937	0.00622164552300786	7.96387175249947e-05	3.55815074754962	0	1	TRUE	TRUE	TRUE	TRUE	4	8.56159483548053e-30	SIGN	3.50072931161996	PREVALENT_DEG
solea_v4.0_unigene325198	ENSDARG00000101362	64674	mibp	1.61406096605668	3.98108654448261e-07	1.48354567432164e-09	1.61448104290941	1.20204259210836e-08	4.02978842559809e-11	1.71228922447779	0.000195271153347702	4.65279117499304e-07	1.60413636148659	0	1	TRUE	TRUE	TRUE	TRUE	4	8.61080846949017e-30	SIGN	1.63624189873262	PREVALENT_DEG
solea_v4.0_unigene440840	ENSDARG00000092947	30327	cyt1	1.47787428697977	2.27222418228712e-07	7.80638347057885e-10	1.47730337696122	1.27366333579095e-08	4.28753761944423e-11	1.45608681840817	0.000337937979191455	1.0673795369691e-06	1.46795477260117	0	1	TRUE	TRUE	TRUE	TRUE	4	8.99659839162643e-30	SIGN	1.46980481373758	PREVALENT_DEG
solea_v4.0_unigene440456	NA	NA	NA	1.10063415175319	1.89234045759077e-08	4.79730562351579e-11	1.10109862887153	2.05071243420264e-07	9.40328894413145e-10	1.09062307500653	0.000254990818979456	6.9576345119059e-07	1.09453897632293	0	1	TRUE	TRUE	TRUE	TRUE	4	9.09853581140765e-30	SIGN	1.09672370798855	PREVALENT_DEG
solea_v4.0_unigene533999	ENSDARG00000022767	321166	apobb.1	2.05024410841851	0.000400334838569237	4.40342811381673e-06	2.04413170339378	3.5032832659358e-11	7.47594512433273e-14	1.93483652473425	7.05725112376903e-05	1.2904955924106e-07	2.04338592883193	0	1	TRUE	TRUE	TRUE	TRUE	4	9.10066519521547e-30	SIGN	2.01814956634462	PREVALENT_DEG
solea_v4.0_unigene282645	ENSDARG00000040510	791844	ca15b	1.78728292521764	3.06013158218515e-07	1.09372170255142e-09	1.78676763200966	8.21038730713566e-09	2.60463066707404e-11	1.78835710453641	0.000453707187352359	1.59016870861589e-06	1.76474354423238	0	1	TRUE	TRUE	TRUE	TRUE	4	1.04254098822837e-29	SIGN	1.78178780149902	PREVALENT_DEG
solea_v4.0_unigene508498	ENSDARG00000006901	567630	si:ch1073-459j12.1	1.42236460129129	2.42316771240006e-07	8.4256655835261e-10	1.41966500757548	1.29866783476745e-08	4.38970093485245e-11	1.38548643097819	0.000364659195489238	1.166933673538e-06	1.43094163643214	0	1	TRUE	TRUE	TRUE	TRUE	4	1.04923517963859e-29	SIGN	1.41461441906928	PREVALENT_DEG
solea_v4.0_unigene7758	ENSDARG00000005371	494131	gprc6a	1.75951318598976	4.22122587868415e-07	1.5905763430611e-09	1.7538099128931	6.3114693283389e-09	1.94976541187983e-11	1.77374036183203	0.000484531333662793	1.73176355643754e-06	1.76829429701902	0	1	TRUE	TRUE	TRUE	TRUE	4	1.17504367314453e-29	SIGN	1.76383943943348	PREVALENT_DEG
solea_v4.0_unigene38985	NA	NA	NA	1.21372451311849	2.92355197404103e-08	7.85705099276811e-11	1.21391631706645	2.76114633111656e-08	1.00598659723998e-10	1.20552135455855	0.000186255650300328	4.33476702552504e-07	1.2133145293843	9.99200722162641e-16	0.999999999999999	TRUE	TRUE	TRUE	TRUE	4	1.22952562088259e-29	SIGN	1.21161917853195	PREVALENT_DEG
solea_v4.0_unigene4561	ENSDARG00000003259	404621	loxa	1.3425240433719	3.06948373196232e-07	1.10131644166215e-09	1.33974341068621	1.73827878574815e-08	6.02013820459698e-11	1.33330361827414	0.000287268762570217	8.23769620868796e-07	1.35153567429898	0	1	TRUE	TRUE	TRUE	TRUE	4	1.38611498321536e-29	SIGN	1.34177668665781	PREVALENT_DEG
solea_v4.0_unigene440838	ENSDARG00000111896	406844	krt15	1.33688452286379	1.38256303456233e-07	4.55836314833671e-10	1.33662618190421	4.3487643151987e-08	1.68682848233125e-10	1.32157635029751	0.000267377609834217	7.44505853997695e-07	1.33306022420451	0	1	TRUE	TRUE	TRUE	TRUE	4	1.45115347309363e-29	SIGN	1.33203681981751	PREVALENT_DEG
solea_v4.0_unigene440646	ENSDARG00000009018	337596	rhbg	2.06796280152923	3.35202069989516e-07	1.21662015262313e-09	2.05972466966344	4.80905455778802e-09	1.4656470821397e-11	2.07764296974003	0.00100202954648145	5.12741694184932e-06	2.07102788064061	0	1	TRUE	TRUE	TRUE	TRUE	4	1.45782537031721e-29	SIGN	2.06908958039333	PREVALENT_DEG
solea_v4.0_unigene74872	ENSDARG00000036832	792062	cyt1l	1.18284134333019	6.00455496024318e-08	1.73849775121329e-10	1.18315098335445	1.16769085944716e-07	5.06313189547781e-10	1.16588946795037	0.000249116275551248	6.66049388820419e-07	1.17747352106402	0	1	TRUE	TRUE	TRUE	TRUE	4	1.57171770841193e-29	SIGN	1.17733882892476	PREVALENT_DEG
solea_v4.0_unigene5110	ENSDARG00000099088	796370	edar	1.49344856944365	3.90221322073399e-07	1.44334210225802e-09	1.49039500614606	1.19481726420799e-08	3.98901394555904e-11	1.46138233340547	0.000433383869447799	1.50092770567631e-06	1.50133873599636	0	1	TRUE	TRUE	TRUE	TRUE	4	1.80814499312752e-29	SIGN	1.48664116124788	PREVALENT_DEG
solea_v4.0_unigene25809	ENSDARG00000100504	559662	ppp1r27b	3.62456848854615	0.000263468267913955	2.65344292208247e-06	3.61269055278411	8.06245105093482e-13	1.34027945323495e-15	3.16811510993399	0.0120640497393367	0.000206064518446819	3.6187790647004	0	1	TRUE	TRUE	TRUE	TRUE	4	2.27241048976671e-29	SIGN	3.50603830399116	PREVALENT_DEG
solea_v4.0_unigene280563	NA	NA	NA	1.35924261935782	2.27658920870007e-07	7.85291764284372e-10	1.35880379007548	3.93038606711854e-08	1.48643143590636e-10	1.35290123936177	0.000290280277182693	8.44469262853815e-07	1.35395051599603	0	1	TRUE	TRUE	TRUE	TRUE	4	2.30203258604771e-29	SIGN	1.35622454119777	PREVALENT_DEG
solea_v4.0_unigene3833	ENSDARG00000053481	556849	entpd5a	1.60119545523685	3.70090213764505e-07	1.35862780383445e-09	1.5982612615313	1.6881326820861e-08	5.82308256226193e-11	1.56475820979488	0.00049003827025	1.78498151823399e-06	1.60639474888479	1.11022302462516e-16	1	TRUE	TRUE	TRUE	TRUE	4	2.69636000794626e-29	SIGN	1.59265241886195	PREVALENT_DEG
solea_v4.0_unigene37236	ENSDARG00000100307	565053	adamts5	1.56121678246319	6.18006542675257e-07	2.43141132795518e-09	1.55409849591195	1.0644181853397e-08	3.46519094498697e-11	1.53579199821386	0.000485323448208944	1.74131788831791e-06	1.58469439755863	0	1	TRUE	TRUE	TRUE	TRUE	4	2.80718636167874e-29	SIGN	1.55895041853691	PREVALENT_DEG
solea_v4.0_unigene56427	ENSDARG00000037373	562176	ephb2a	1.78382309680483	1.08901202450925e-07	3.39439372613222e-10	1.78477233024822	4.70338182465573e-09	1.42692574682017e-11	1.76470973507515	0.000500714417262492	1.8728408924289e-06	1.76003296067388	1.4432899320127e-15	0.999999999999999	TRUE	TRUE	TRUE	TRUE	4	2.9267566668073e-29	SIGN	1.77333453070052	PREVALENT_DEG
solea_v4.0_unigene289815	NA	NA	NA	-4.70253164646875	1.40063496875108e-05	8.59559043521914e-08	-4.58757452072045	1.29341680331242e-10	2.97436053181867e-13	-4.62219694769865	0.0025959725509825	2.16133253420398e-05	-4.52554858312892	0	1	TRUE	TRUE	TRUE	TRUE	4	4.07395126883568e-29	SIGN	-4.60946292450419	PREVALENT_DEG
solea_v4.0_unigene2682	ENSDARG00000089769	493635	hapln1a	-1.23731294998921	1.52830665179774e-09	3.23928348606453e-12	-1.23668305272684	1.6881326820861e-08	5.81573562721074e-11	-1.25985201745081	8.81244024658431e-05	1.69690687151971e-07	-1.24359235056361	2.36033415035308e-13	0.999999999999764	TRUE	TRUE	TRUE	TRUE	4	4.18281373897213e-29	SIGN	-1.24436009268262	PREVALENT_DEG
solea_v4.0_unigene562599	ENSDARG00000012944	246275	myhz2	1.34261940626481	8.82333978785345e-08	2.67685065461434e-10	1.3430381089566	2.78506591206203e-07	1.33493032661938e-09	1.38166150515616	0.000201175218859544	4.87573322398548e-07	1.33723350312252	0	1	TRUE	TRUE	TRUE	TRUE	4	4.27422622950904e-29	SIGN	1.35113813087502	PREVALENT_DEG
solea_v4.0_unigene52381	NA	NA	NA	1.51964128597507	5.80625621911333e-07	2.27397223586001e-09	1.51675208776564	1.98172628092397e-08	6.97991778880997e-11	1.48537508394473	0.000518180232321558	1.96700489257641e-06	1.52020438906225	0	1	TRUE	TRUE	TRUE	TRUE	4	5.11783003206772e-29	SIGN	1.51049321168692	PREVALENT_DEG
solea_v4.0_unigene76249	NA	NA	NA	2.43377867024056	1.8677438761554e-07	6.35646824234639e-10	2.41749718296739	6.99418467532208e-10	1.85062099712758e-12	2.36180538586648	0.00220951063248886	1.70489765646565e-05	2.46361730147778	2.33146835171283e-15	0.999999999999998	TRUE	TRUE	TRUE	TRUE	4	5.19945613094296e-29	SIGN	2.41917463513805	PREVALENT_DEG
solea_v4.0_unigene572529	ENSDARG00000067848	447879	nmrk2	1.56042320147416	7.09125760727582e-07	2.8390178822801e-09	1.56270176152942	3.82062776478559e-08	1.43433647003144e-10	1.67299253730119	0.000238094595247066	6.10194499220169e-07	1.53991418999788	0	1	TRUE	TRUE	TRUE	TRUE	4	5.52010508897374e-29	SIGN	1.58400792257566	PREVALENT_DEG
solea_v4.0_unigene456943	NA	NA	NA	1.16383444752105	2.51045671885542e-08	6.67730155459841e-11	1.16404482186428	7.10814416198053e-08	2.86547246160798e-10	1.1487451667766	0.000210404473995429	5.1882631495285e-07	1.15824856457617	2.33146835171283e-15	0.999999999999998	TRUE	TRUE	TRUE	TRUE	4	6.69479625626723e-29	SIGN	1.15871825018452	PREVALENT_DEG
solea_v4.0_unigene6252	ENSDARG00000025826	503589	gna12a	1.18236178315931	3.08858776037768e-07	1.11244952996176e-09	1.18267541703522	1.02575972935291e-07	4.33403592736315e-10	1.18948255904185	0.000264478402600643	7.32769242237117e-07	1.16891265825251	0	1	TRUE	TRUE	TRUE	TRUE	4	7.0977778389587e-29	SIGN	1.18085810437222	PREVALENT_DEG
solea_v4.0_unigene588266	ENSDARG00000022767	321166	apobb.1	1.3362963976564	1.00791004850598e-07	3.11367773275751e-10	1.33627880413985	2.65158423816585e-07	1.25993044868934e-09	1.27925894276829	0.000377059398453229	1.24840268515116e-06	1.32929373316661	0	1	TRUE	TRUE	TRUE	TRUE	4	8.47502227288799e-29	SIGN	1.32028196943279	PREVALENT_DEG
solea_v4.0_unigene74002	ENSDARG00000058358	797433	krt8	1.18717947019479	1.38256303456233e-07	4.54440668122714e-10	1.18778243612095	2.6100518682071e-07	1.23658013870672e-09	1.18295959220545	0.000290425455328237	8.48914901424903e-07	1.1847659156499	1.11022302462516e-16	1	TRUE	TRUE	TRUE	TRUE	4	8.80051360410354e-29	SIGN	1.18567185354278	PREVALENT_DEG
solea_v4.0_unigene430583	ENSDARG00000040510	791844	ca15b	1.94899163973378	2.35044271354906e-07	8.14023049327107e-10	1.95306522951648	1.08660790876921e-08	3.56753490120388e-11	2.05114560424434	0.000365516751020297	1.17729342656046e-06	1.89764844501208	1.33226762955019e-15	0.999999999999999	TRUE	TRUE	TRUE	TRUE	4	9.38253430481599e-29	SIGN	1.96271272962667	PREVALENT_DEG
solea_v4.0_unigene280623	NA	NA	NA	1.14871777586391	2.12058887121896e-07	7.25605312929213e-10	1.14875355553523	1.69216987937536e-07	7.5482600664792e-10	1.133756472335	0.000326632370791096	1.02012784401115e-06	1.14921505466666	0	1	TRUE	TRUE	TRUE	TRUE	4	9.79943294781138e-29	SIGN	1.1451107146002	PREVALENT_DEG
solea_v4.0_unigene73262	NA	NA	NA	1.56625109120965	8.06884029544065e-07	3.2862868795328e-09	1.5589764072552	1.60931788851892e-08	5.48433492056152e-11	1.55112251551491	0.000560458030323422	2.22052748001688e-06	1.59794991165546	2.22044604925031e-16	1	TRUE	TRUE	TRUE	TRUE	4	1.20666078142288e-28	SIGN	1.5685749814088	PREVALENT_DEG
solea_v4.0_unigene414039	NA	NA	NA	1.21428336089322	2.82771924951754e-07	9.94986132182771e-10	1.21459866514906	1.84440015286195e-07	8.30396544593319e-10	1.21336420645786	0.000298738712131988	8.85629961436366e-07	1.20441795860928	0	1	TRUE	TRUE	TRUE	TRUE	4	1.28819901522739e-28	SIGN	1.21166604777735	PREVALENT_DEG
solea_v4.0_unigene281734	NA	NA	NA	1.74683878966024	8.56947188047362e-07	3.56141296670003e-09	1.73857010822599	1.64584171064829e-08	5.63160311597995e-11	1.78631374015727	0.000374284011169161	1.22365869608958e-06	1.77321278542016	3.33066907387547e-16	1	TRUE	TRUE	TRUE	TRUE	4	1.3085393820196e-28	SIGN	1.76123385586591	PREVALENT_DEG
solea_v4.0_unigene323987	ENSDARG00000055518	553655	pygma	1.16358911647658	1.14513027485935e-07	3.63177279150259e-10	1.16356887072888	1.4583338080703e-07	6.42437800912025e-10	1.16920048845172	0.000242731049322337	6.29567831657035e-07	1.15132174132125	4.44089209850063e-16	1	TRUE	TRUE	TRUE	TRUE	4	1.33849791296395e-28	SIGN	1.16192005424461	PREVALENT_DEG
solea_v4.0_unigene30272	NA	NA	NA	1.36968940967245	7.28137558143731e-07	2.92521945892115e-09	1.37222624441804	1.04484274403027e-07	4.42913971785753e-10	1.42184870399824	0.000219134432385097	5.464244843781e-07	1.33907889363578	0	1	TRUE	TRUE	TRUE	TRUE	4	1.37474238498826e-28	SIGN	1.37571081293113	PREVALENT_DEG
solea_v4.0_unigene58320	ENSDARG00000115214	83415	six2a	1.69103340329771	8.54151543255011e-07	3.51429651659239e-09	1.68553150203178	2.27429857525203e-08	8.1600771754949e-11	1.63262985354583	0.000860253572265228	4.09950999998945e-06	1.70509914739014	1.11022302462516e-16	1	TRUE	TRUE	TRUE	TRUE	4	1.37789025367236e-28	SIGN	1.67857347656637	PREVALENT_DEG
solea_v4.0_unigene51425	ENSDARG00000036832	792062	cyt1l	0.994908921389197	2.347117394746e-08	6.14530778276942e-11	0.995238037808145	1.82383594975725e-06	1.08576472576378e-08	0.991712281074035	0.000417654933652334	1.41752498746048e-06	0.988775515182782	0	1	FALSE	FALSE	FALSE	FALSE	0	1.47025158707327e-28	SIGN	0.99265868886354	NOT_DEG
solea_v4.0_unigene227347	NA	NA	NA	1.57221316844028	1.13075668463208e-06	4.91864903131456e-09	1.57407754359363	4.8887105883133e-08	1.93012844273029e-10	1.60704324081686	0.000397970603613707	1.32866366706707e-06	1.54346806658525	0	1	TRUE	TRUE	TRUE	TRUE	4	1.79441413342822e-28	SIGN	1.57420050485901	PREVALENT_DEG
solea_v4.0_unigene52307	NA	NA	NA	1.42998439211965	1.03027136734332e-06	4.39591584437069e-09	1.42748619268216	4.34075105650501e-08	1.6777069580873e-10	1.40355994905455	0.000522938287506223	1.99943157054993e-06	1.43505833189928	0	1	TRUE	TRUE	TRUE	TRUE	4	1.90295377928107e-28	SIGN	1.42402221643891	PREVALENT_DEG
solea_v4.0_unigene224114	ENSDARG00000022767	321166	apobb.1	1.22706281687635	1.28473184418586e-08	3.13236367961531e-11	1.22722938944541	1.15676801887774e-07	4.99948654162234e-10	1.21518263228952	0.000209651584785453	5.14065476782551e-07	1.22027594918642	8.54871728961371e-15	0.999999999999991	TRUE	TRUE	TRUE	TRUE	4	1.95016694153503e-28	SIGN	1.22243769694943	PREVALENT_DEG
solea_v4.0_unigene14426	ENSDARG00000075016	100330435	apobb.2	1.42279275029434	1.36161722796542e-07	4.43271615786819e-10	1.42263475051312	2.14118122151889e-07	9.87744641295806e-10	1.34781761228616	0.000423434953239506	1.44300831874489e-06	1.41516300177892	2.22044604925031e-16	1	TRUE	TRUE	TRUE	TRUE	4	2.00473466303451e-28	SIGN	1.40210202871814	PREVALENT_DEG
solea_v4.0_unigene183203	NA	NA	NA	1.77032937424256	0.000700945784401142	8.86547947189542e-06	1.76914860710986	4.17204645706412e-10	1.06344242387693e-12	1.69170282076923	8.63303241454109e-05	1.6396552494601e-07	1.76247286786642	0	1	TRUE	TRUE	TRUE	TRUE	4	2.0480796987804e-28	SIGN	1.74841341749702	PREVALENT_DEG
solea_v4.0_unigene413113	ENSDARG00000076075	100884147	myh7ba	2.65610628631698	6.38031724545428e-07	2.51903473658946e-09	2.63641255238192	7.93094811815642e-09	2.50499566528089e-11	2.59732732808218	0.00655469433760262	8.53546764933154e-05	2.67744095278576	1.11022302462516e-16	1	TRUE	TRUE	TRUE	TRUE	4	2.66183810285033e-28	SIGN	2.64182177989171	PREVALENT_DEG
solea_v4.0_unigene30145	ENSDARG00000099860	445094	pkmb	1.03215770660907	7.51828211908256e-08	2.22884267514985e-10	1.0320559793287	1.20948193718251e-06	6.6852754403322e-09	1.03449951561549	0.000365516751020297	1.17980498971725e-06	1.02416557530023	0	1	TRUE	TRUE	TRUE	TRUE	4	2.66717321271383e-28	SIGN	1.03071969421337	PREVALENT_DEG
solea_v4.0_unigene227538	ENSDARG00000040510	791844	ca15b	1.75606670304989	9.0404834781528e-07	3.80725760862003e-09	1.76127199618654	5.49185200902201e-08	2.19868843073083e-10	1.84913480893921	0.000337937979191455	1.06286704128511e-06	1.70402812215486	2.22044604925031e-16	1	TRUE	TRUE	TRUE	TRUE	4	2.69177567064031e-28	SIGN	1.76762540758263	PREVALENT_DEG
solea_v4.0_unigene2429	ENSDARG00000040510	791844	ca15b	1.72755407380971	8.68009408746008e-07	3.64346065511374e-09	1.72387622010448	1.95625934246099e-08	6.85636568922825e-11	1.71242313747569	0.000663432324478553	2.82458750919457e-06	1.73089475450761	3.33066907387547e-16	1	TRUE	TRUE	TRUE	TRUE	4	2.71023911530898e-28	SIGN	1.72368704647437	PREVALENT_DEG
solea_v4.0_unigene45875	ENSDARG00000116504	541408	prss60.2	1.06517121414294	4.7070415733479e-08	1.33022536359262e-10	1.0657423732857	4.77343511382557e-07	2.38718044508773e-09	1.05543999980027	0.00031511095703353	9.5328407364777e-07	1.06069218850593	5.55111512312578e-16	0.999999999999999	TRUE	TRUE	TRUE	TRUE	4	2.83369286437721e-28	SIGN	1.06176144393371	PREVALENT_DEG
solea_v4.0_unigene3465	ENSDARG00000114620	566878	sfrp2	1.772922748789	5.57008732704494e-07	2.16056361562157e-09	1.76334942644925	1.1570074069917e-08	3.8146976264653e-11	1.74611639937414	0.00081580147250032	3.80549195216919e-06	1.81236010275317	7.7715611723761e-16	0.999999999999999	TRUE	TRUE	TRUE	TRUE	4	2.94138396977547e-28	SIGN	1.77368716934139	PREVALENT_DEG
solea_v4.0_unigene573731	ENSDARG00000087804	100333821	tnfrsf11a	1.54490102772105	1.66536825569483e-06	7.59019970802649e-09	1.54030092694598	4.21288762056845e-08	1.61903501110724e-10	1.54050106415538	0.000560896096837789	2.23780339524677e-06	1.5512963563892	0	1	TRUE	TRUE	TRUE	TRUE	4	3.13681383634695e-28	SIGN	1.5442498438029	PREVALENT_DEG
solea_v4.0_unigene413989	ENSDARG00000018621	553256	slc6a19a.1	1.7225808958386	4.69754236334795e-07	1.79608468717484e-09	1.72531552366207	2.20603323134892e-08	7.85518507527056e-11	1.77808058555711	0.000326632370791096	1.00239330656768e-06	1.68319947855422	1.33226762955019e-15	0.999999999999999	TRUE	TRUE	TRUE	TRUE	4	3.23365117667132e-28	SIGN	1.727294120903	PREVALENT_DEG
solea_v4.0_unigene22231	ENSDARG00000070484	567531	zgc:195001	-1.3632614738969	7.4828199343243e-07	3.02687975621685e-09	-1.36165858061286	2.37909740728598e-07	1.10738471289182e-09	-1.4038101756638	0.000249116275551248	6.62925644075704e-07	-1.36984942548582	1.11022302462516e-16	1	TRUE	TRUE	TRUE	TRUE	4	3.51829826524793e-28	SIGN	-1.37464491391484	PREVALENT_DEG
solea_v4.0_unigene279823	NA	NA	NA	1.4612449976698	1.08929349397106e-06	4.70810919179578e-09	1.46051881813293	8.12602708863749e-08	3.34334918865893e-10	1.4542515427762	0.000508497742059791	1.9089974246835e-06	1.45426117910203	1.11022302462516e-16	1	TRUE	TRUE	TRUE	TRUE	4	3.56869420789267e-28	SIGN	1.45756913442024	PREVALENT_DEG
solea_v4.0_unigene344742	ENSDARG00000011564	406564	sfpq	-2.63893993583715	1.04221885565626e-06	4.47576878139033e-09	-2.61936226490141	8.9854420083797e-09	2.88784881548235e-11	-2.53965639943342	0.00547308026630475	6.51286391925828e-05	-2.64514209755618	0	1	TRUE	TRUE	TRUE	TRUE	4	4.04278585181354e-28	SIGN	-2.61077517443204	PREVALENT_DEG
solea_v4.0_unigene501243	NA	NA	NA	1.14666214622021	3.76558287878433e-08	1.01721755099735e-10	1.14705516022983	2.70211839129085e-07	1.28768559915226e-09	1.12499008278714	0.00028925633220707	8.34864481582516e-07	1.14109802662307	2.1094237467878e-15	0.999999999999998	TRUE	TRUE	TRUE	TRUE	4	4.39556310213394e-28	SIGN	1.13995135396506	PREVALENT_DEG
solea_v4.0_unigene22300	ENSDARG00000103744	553326	hacd1	1.11597240400236	6.17823107025003e-08	1.79734093141676e-10	1.11604386880819	2.01514791137841e-07	9.18438011308974e-10	1.11007216547882	0.000254990818979456	6.93968432238746e-07	1.10715260492336	1.99840144432528e-15	0.999999999999998	TRUE	TRUE	TRUE	TRUE	4	4.48781203516656e-28	SIGN	1.11231026080318	PREVALENT_DEG
solea_v4.0_unigene442137	NA	NA	NA	1.61457324083019	4.29192736166446e-07	1.62316262119303e-09	1.61812822317391	4.15642327529012e-08	1.5891901808939e-10	1.69888498757116	0.000242731049322337	6.32164647890164e-07	1.58596420475377	1.55431223447522e-15	0.999999999999998	TRUE	TRUE	TRUE	TRUE	4	4.74971538161983e-28	SIGN	1.62938766408226	PREVALENT_DEG
solea_v4.0_unigene413024	ENSDARG00000020007	336471	col1a2	0.983349369952381	5.78163548876764e-08	1.657937198591e-10	0.984025197216985	2.60371246324704e-06	1.62673416025879e-08	0.974538414106378	0.000500447131848281	1.85749790998109e-06	0.97838778668288	0	1	FALSE	FALSE	FALSE	FALSE	0	5.85152158934136e-28	SIGN	0.980075191989656	NOT_DEG
solea_v4.0_unigene323649	ENSDARG00000093549	352931	selenop	1.10606742784368	6.74170566342508e-08	1.97994292611603e-10	1.10638547383318	4.35701034972715e-07	2.14874862785425e-09	1.10210151447524	0.000294542805079184	8.65030264549733e-07	1.10077481442182	9.99200722162641e-16	0.999999999999999	TRUE	TRUE	TRUE	TRUE	4	6.04006077263569e-28	SIGN	1.10383230764348	PREVALENT_DEG
solea_v4.0_unigene29052	ENSDARG00000067990	58142	myhz1.1	1.24730504643026	3.99341462548879e-08	1.08982722580735e-10	1.24773270710885	1.20694994140576e-07	5.26680009340889e-10	1.24199101722536	0.000246659467818843	6.45812753411483e-07	1.24419131032338	7.88258347483861e-15	0.999999999999992	TRUE	TRUE	TRUE	TRUE	4	6.52644553573549e-28	SIGN	1.24530502027196	PREVALENT_DEG
solea_v4.0_unigene591652	ENSDARG00000057571	572733	pgam2	1.17882540930874	6.84689865538891e-07	2.73170256386558e-09	1.17908376238536	4.40868903588495e-07	2.18034242901799e-09	1.20052473043725	0.00031093448974303	9.34707343172327e-07	1.16322199524065	0	1	TRUE	TRUE	TRUE	TRUE	4	7.22618404427623e-28	SIGN	1.180413974343	PREVALENT_DEG
solea_v4.0_unigene227536	ENSDARG00000040510	791844	ca15b	1.63565997131332	1.40609550204992e-06	6.29164723301089e-09	1.63161912092228	3.9846094794163e-08	1.5124580907102e-10	1.63749403858249	0.000611921902840703	2.51767385841699e-06	1.63749340357785	3.33066907387547e-16	1	TRUE	TRUE	TRUE	TRUE	4	7.889631763467e-28	SIGN	1.63556663359898	PREVALENT_DEG
solea_v4.0_unigene55954	NA	NA	NA	1.18653993720047	1.0690476382593e-06	4.60579358183917e-09	1.1868959654066	2.6100518682071e-07	1.2341080513105e-09	1.19141785666159	0.000377059398453229	1.24229004474972e-06	1.17368309023237	0	1	TRUE	TRUE	TRUE	TRUE	4	8.06304434138253e-28	SIGN	1.18463421237526	PREVALENT_DEG
solea_v4.0_unigene562598	ENSDARG00000012944	246275	myhz2	1.2891526570266	3.55008047122897e-07	1.29834212230134e-09	1.28955037057619	1.03485299211751e-06	5.53366656910426e-09	1.32616162479332	0.00031511095703353	9.55992846124499e-07	1.28391132367571	1.11022302462516e-16	1	TRUE	TRUE	TRUE	TRUE	4	8.83794861075399e-28	SIGN	1.29719399401796	PREVALENT_DEG
solea_v4.0_unigene281736	NA	NA	NA	1.59040504795429	1.50775787803172e-06	6.78831505223045e-09	1.58597637562234	5.31298349008857e-08	2.11971745926566e-10	1.56572958044527	0.000783220751547997	3.59555198420666e-06	1.60250784412388	2.22044604925031e-16	1	TRUE	TRUE	TRUE	TRUE	4	9.54870049401273e-28	SIGN	1.58615471203645	PREVALENT_DEG
solea_v4.0_unigene511684	NA	NA	NA	1.84622537814964	5.00944723354751e-07	1.93615905876452e-09	1.84504844447882	2.71719567670494e-08	9.86209607537048e-11	1.81968152586245	0.000907267347795962	4.47271382758836e-06	1.82253902486135	1.33226762955019e-15	0.999999999999999	TRUE	TRUE	TRUE	TRUE	4	1.12013439927822e-27	SIGN	1.83337359333806	PREVALENT_DEG
solea_v4.0_unigene6904	ENSDARG00000011283	NA	NA	1.32255537487764	6.71767532871946e-07	2.67084035594504e-09	1.3220875972568	3.69917552728541e-08	1.37336746919415e-10	1.31883052125612	0.000326632370791096	1.01808039961933e-06	1.31430060498675	2.44249065417534e-15	0.999999999999998	TRUE	TRUE	TRUE	TRUE	4	1.33958750995844e-27	SIGN	1.31944352459433	PREVALENT_DEG
solea_v4.0_unigene562877	ENSDARG00000005112	378452	cdh17	1.25331988176929	1.23209585751878e-06	5.42773505514881e-09	1.25198137724499	2.46771481083978e-07	1.15205149371486e-09	1.21833399394015	0.000620391960536547	2.56971152578654e-06	1.25745412857313	0	1	TRUE	TRUE	TRUE	TRUE	4	1.41190665560595e-27	SIGN	1.24527234538189	PREVALENT_DEG
solea_v4.0_unigene536430	NA	NA	NA	2.45095446138721	1.82010195072985e-08	4.58895845500282e-11	2.44589384618014	1.43358693255264e-09	4.03150399396263e-12	2.34201432739767	0.00193935858276842	1.40886308494811e-05	2.43390191177296	5.03486141667508e-13	0.999999999999497	TRUE	TRUE	TRUE	TRUE	4	1.70410978343457e-27	SIGN	2.4181911366845	PREVALENT_DEG
solea_v4.0_unigene329775	NA	NA	NA	1.5182463431121	3.06212003020613e-06	1.5695348283272e-08	1.51362832411064	9.67323419920484e-08	4.04692977607827e-10	1.49003137308114	0.000788055928626069	3.63536730435931e-06	1.52784300345224	0	1	TRUE	TRUE	TRUE	TRUE	4	1.73217827691338e-27	SIGN	1.51243726093903	PREVALENT_DEG
solea_v4.0_unigene508901	NA	NA	NA	2.85761319330741	2.92765294257847e-06	1.47627749300219e-08	2.83645668836223	1.19481726420799e-08	3.98347939197061e-11	2.7849888447727	0.00765449559163421	0.00010603850596562	2.8331407051904	0	1	TRUE	TRUE	TRUE	TRUE	4	1.97584754700598e-27	SIGN	2.82804985790818	PREVALENT_DEG
solea_v4.0_unigene562601	ENSDARG00000012944	246275	myhz2	1.29562204092366	5.80625621911333e-07	2.27630082011619e-09	1.29606363468795	1.45161034350164e-06	8.30514326692401e-09	1.34366364074794	0.000326632370791096	1.02261278217392e-06	1.29048126874307	0	1	TRUE	TRUE	TRUE	TRUE	4	2.02922123692578e-27	SIGN	1.30645764627565	PREVALENT_DEG
solea_v4.0_unigene336744	NA	NA	NA	1.89886761557222	2.96195496947599e-06	1.50588406865277e-08	1.89666697315665	7.88898175927698e-08	3.2224351000236e-10	1.90950412664319	0.00126845341622027	7.21404712535982e-06	1.8765213447163	0	1	TRUE	TRUE	TRUE	TRUE	4	2.17816077620681e-27	SIGN	1.89539001502209	PREVALENT_DEG
solea_v4.0_unigene562597	ENSDARG00000012944	246275	myhz2	1.30825793568628	1.38256303456233e-07	4.53818495961545e-10	1.30869021610495	4.66728657168797e-07	2.32763024105459e-09	1.34820766580374	0.000238094595247066	6.10005513819079e-07	1.30300906887668	2.22044604925031e-15	0.999999999999998	TRUE	TRUE	TRUE	TRUE	4	2.25478936827576e-27	SIGN	1.31704122161791	PREVALENT_DEG
solea_v4.0_unigene588261	ENSDARG00000003259	404621	loxa	1.62977772253576	1.56383595132569e-06	7.10578494493153e-09	1.62280192513448	4.62886157417232e-08	1.80188693422883e-10	1.61903826884641	0.000716880622056909	3.13820237400581e-06	1.65695749973579	6.66133814775094e-16	0.999999999999999	TRUE	TRUE	TRUE	TRUE	4	2.28352819302695e-27	SIGN	1.63214385406311	PREVALENT_DEG
solea_v4.0_unigene429034	NA	NA	NA	1.69919010300149	1.12583763014365e-06	4.88165542120304e-09	1.69571767885068	4.9153616870278e-08	1.94745995413231e-10	1.63053142149503	0.00135706401538633	8.06500516167587e-06	1.69874799974986	5.55111512312578e-16	0.999999999999999	TRUE	TRUE	TRUE	TRUE	4	2.73286992630388e-27	SIGN	1.68104680077427	PREVALENT_DEG
solea_v4.0_unigene25402	NA	NA	NA	2.57564843645122	1.83007896885239e-06	8.56906729105515e-09	2.56822005867996	4.67268460636849e-08	1.82541913805435e-10	2.55814087843905	0.00450805102085167	4.82117777421867e-05	2.51054292299974	0	1	TRUE	TRUE	TRUE	TRUE	4	2.80268810272409e-27	SIGN	2.55313807414249	PREVALENT_DEG
solea_v4.0_unigene591514	ENSDARG00000036834	550522	krt92	1.10263117198524	4.56699548402154e-07	1.73984395603846e-09	1.10312967743611	1.66610756042071e-06	9.69391814724044e-09	1.07909144647688	0.000531286036688162	2.06012944286808e-06	1.09760062084104	0	1	TRUE	TRUE	TRUE	TRUE	4	2.93336611829082e-27	SIGN	1.09561322918482	PREVALENT_DEG
solea_v4.0_unigene19655	ENSDARG00000103034	100536500	LOC100536500	-0.925471857143702	1.14513027485935e-07	3.6486294186913e-10	-0.924753895377199	6.21404696201381e-06	4.3558415243662e-08	-0.928414373112486	0.000596169462018921	2.41158028294191e-06	-0.931093344186226	0	1	FALSE	FALSE	FALSE	FALSE	0	3.07216933116939e-27	SIGN	-0.927433367454904	NOT_DEG
solea_v4.0_unigene23949	ENSDARG00000110717	548337	hsh2d	1.58357525656459	1.41147280277548e-06	6.33526152022909e-09	1.58291727831142	1.20329445887048e-07	5.2341792049058e-10	1.62540865254817	0.00054970308915222	2.16268635634653e-06	1.57858912935824	5.55111512312578e-16	0.999999999999999	TRUE	TRUE	TRUE	TRUE	4	3.36731682811607e-27	SIGN	1.5926225791956	PREVALENT_DEG
solea_v4.0_unigene429109	ENSDARG00000092947	30327	cyt1	1.17357798132674	9.70242048403345e-07	4.09946284269831e-09	1.17391069657493	1.0631191239549e-06	5.69954147577849e-09	1.16537042156082	0.000490135585377017	1.79253310253418e-06	1.17017503198911	0	1	TRUE	TRUE	TRUE	TRUE	4	3.63493572269888e-27	SIGN	1.1707585328629	PREVALENT_DEG
solea_v4.0_unigene14550	NA	NA	NA	1.8652131455443	1.24731733641951e-06	5.52934845613058e-09	1.86472756079906	7.74315083702271e-08	3.13218635803429e-10	1.90224646325207	0.000958228934593382	4.83189721264499e-06	1.84249849075229	6.66133814775094e-16	0.999999999999999	TRUE	TRUE	TRUE	TRUE	4	3.97702348202875e-27	SIGN	1.86867141508693	PREVALENT_DEG
solea_v4.0_unigene533929	ENSDARG00000043457	317743	gapdh	1.06672261515643	6.52195286882035e-08	1.90636973280289e-10	1.06686195674195	1.10194436693928e-06	5.96875083081565e-09	1.06412766082468	0.000377059398453229	1.24623120736785e-06	1.05991365659587	2.33146835171283e-15	0.999999999999998	TRUE	TRUE	TRUE	TRUE	4	4.07165425204052e-27	SIGN	1.06440647232973	PREVALENT_DEG
solea_v4.0_unigene459332	NA	NA	NA	1.30039126547286	4.02702688416956e-06	2.15894966361015e-08	1.29975914011258	2.49253153554466e-07	1.16709009920773e-09	1.29787895260426	0.000604164134486807	2.46901642525709e-06	1.29481253475175	0	1	TRUE	TRUE	TRUE	TRUE	4	4.32760144245582e-27	SIGN	1.29821047323536	PREVALENT_DEG
solea_v4.0_unigene69427	ENSDARG00000075931	447860	acsl5	1.37978072721893	1.67121970904544e-06	7.64002028073304e-09	1.37770458665173	1.27712627210703e-07	5.59072260529497e-10	1.33333186315345	0.000722672324884391	3.21361228337752e-06	1.37955096489247	4.44089209850063e-16	1	TRUE	TRUE	TRUE	TRUE	4	4.39974299051341e-27	SIGN	1.36759203547914	PREVALENT_DEG
solea_v4.0_unigene29425	ENSDARG00000054609	792084	slco2b1	1.10109930350794	4.07615481298147e-07	1.53026619333109e-09	1.10172007233116	5.36937279562441e-07	2.72239830881131e-09	1.09106926735985	0.000433383869447799	1.48602388458992e-06	1.10299357227787	7.7715611723761e-16	0.999999999999999	TRUE	TRUE	TRUE	TRUE	4	4.72051115127534e-27	SIGN	1.09922055386921	PREVALENT_DEG
solea_v4.0_unigene59659	NA	NA	NA	1.20329086036918	2.74741992780894e-07	9.62925278773809e-10	1.2033495824449	4.24855697773967e-07	2.08836113641628e-09	1.23247609293347	0.000251421761121981	6.75696418386729e-07	1.18984974414863	2.55351295663786e-15	0.999999999999997	TRUE	TRUE	TRUE	TRUE	4	4.79563464621581e-27	SIGN	1.20724156997404	PREVALENT_DEG
solea_v4.0_unigene46092	ENSDARG00000098805	565211	vwa11	1.24049410450352	1.18372801315711e-06	5.18186424178715e-09	1.24113137230686	1.27863850381271e-06	7.19152235264401e-09	1.20570575311745	0.000682418722210252	2.94952818177484e-06	1.23803592189771	0	1	TRUE	TRUE	TRUE	TRUE	4	7.2102918762373e-27	SIGN	1.23134178795638	PREVALENT_DEG
solea_v4.0_unigene508385	ENSDARG00000057571	572733	pgam2	1.2531756524796	3.68591300094092e-06	1.93011818684463e-08	1.25159261689305	4.20311067345297e-07	2.05538202383966e-09	1.23177003266922	0.000724094049271994	3.23999636930782e-06	1.25230539945243	0	1	TRUE	TRUE	TRUE	TRUE	4	7.80411524543489e-27	SIGN	1.24721092537358	PREVALENT_DEG
solea_v4.0_unigene332225	ENSDARG00000053875	436859	cryba1b	1.23144929485705	3.92358157406183e-06	2.08718494505824e-08	1.23291572876513	6.49761379898021e-07	3.34845029953265e-09	1.25371103892945	0.000483593746474523	1.72171325248597e-06	1.20974971029942	0	1	TRUE	TRUE	TRUE	TRUE	4	8.54328314603174e-27	SIGN	1.23195644321276	PREVALENT_DEG
solea_v4.0_unigene584279	ENSDARG00000055518	553655	pygma	1.177339220694	2.29895204403784e-06	1.10662388696177e-08	1.17729411640162	1.15210918190875e-06	6.28835255689537e-09	1.20200153325487	0.00049736307670516	1.83274566264334e-06	1.1690209504032	0	1	TRUE	TRUE	TRUE	TRUE	4	9.10346010498176e-27	SIGN	1.18141395518842	PREVALENT_DEG
solea_v4.0_unigene22356	ENSDARG00000035987	573107	psmg2	1.46799895978003	2.46509276487632e-06	1.21229591822666e-08	1.46474093171784	1.00737933341235e-07	4.24241982319779e-10	1.42561238148361	0.000891560226600997	4.32280607472847e-06	1.47317291022614	6.66133814775094e-16	0.999999999999999	TRUE	TRUE	TRUE	TRUE	4	9.17669706394498e-27	SIGN	1.45788129580191	PREVALENT_DEG
solea_v4.0_unigene57369	NA	NA	NA	1.73772916590341	4.9163929598742e-06	2.70385948115986e-08	1.73196728214696	1.73593760388216e-07	7.76754282068458e-10	1.69473501131952	0.00155731618874609	9.97388152214941e-06	1.74160793574909	0	1	TRUE	TRUE	TRUE	TRUE	4	9.18134067896197e-27	SIGN	1.72650984877974	PREVALENT_DEG
solea_v4.0_unigene281760	ENSDARG00000008969	337315	fgb	1.1194508142412	1.28232951940628e-06	5.70232144362364e-09	1.11951175052131	1.96333646093107e-06	1.18040620625063e-08	1.11446218809479	0.000551689844436875	2.17814542521416e-06	1.11402316307405	0	1	TRUE	TRUE	TRUE	TRUE	4	9.5772489072903e-27	SIGN	1.11686197898284	PREVALENT_DEG
solea_v4.0_unigene36714	ENSDARG00000035809	325675	col1a1b	0.942650345694543	1.58161510591779e-07	5.27757598378827e-10	0.943122786979672	1.18609026861275e-05	9.43141071930458e-08	0.935210109091616	0.000844366519681487	3.98870948953242e-06	0.937429265041354	0	1	FALSE	FALSE	FALSE	FALSE	0	1.08622667882124e-26	SIGN	0.939603126701796	NOT_DEG
solea_v4.0_unigene46458	ENSDARG00000013871	393654	slc5a1	1.21035999975172	2.97713570778864e-06	1.51772634647469e-08	1.21131952111176	1.19870921426813e-06	6.60912458480476e-09	1.2357076886733	0.00044949205604914	1.56749310492355e-06	1.19037085618582	0	1	TRUE	TRUE	TRUE	TRUE	4	1.09945220282742e-26	SIGN	1.21193951643065	PREVALENT_DEG
solea_v4.0_unigene508153	ENSDARG00000035438	334274	myhc4	1.25079529419208	1.24154244739436e-06	5.48654920232178e-09	1.25101868648516	1.57137659780094e-06	9.01213409095379e-09	1.27494375894067	0.000433383869447799	1.49825029502602e-06	1.24574523814284	2.22044604925031e-16	1	TRUE	TRUE	TRUE	TRUE	4	1.15645641110957e-26	SIGN	1.25562574444019	PREVALENT_DEG
solea_v4.0_unigene38179	ENSDARG00000013871	393654	slc5a1	1.13114956898275	2.36458903530443e-06	1.15304261273261e-08	1.13101363095828	1.24744231666895e-06	6.9296590610956e-09	1.12847066153956	0.000577429613504937	2.31176624695823e-06	1.12326764760277	0	1	TRUE	TRUE	TRUE	TRUE	4	1.16447192433917e-26	SIGN	1.12847537727084	PREVALENT_DEG
solea_v4.0_unigene19463	ENSDARG00000026611	406596	socs3b	1.42507653849524	3.95190877489191e-06	2.10772847689772e-08	1.4202863266278	2.13333284197214e-07	9.81168791087955e-10	1.39463938552704	0.000902800169980897	4.41482365006035e-06	1.44645797036207	3.33066907387547e-16	1	TRUE	TRUE	TRUE	TRUE	4	1.54205600917078e-26	SIGN	1.42161505525304	PREVALENT_DEG
solea_v4.0_unigene337340	ENSDARG00000039563	336266	loxl3b	1.82828540280944	4.10645050049343e-06	2.21859598148178e-08	1.81685896247908	7.88898175927698e-08	3.22396256751546e-10	1.77800194603587	0.0018833349605318	1.33580957497615e-05	1.86345147002396	4.44089209850063e-16	1	TRUE	TRUE	TRUE	TRUE	4	1.64355201690965e-26	SIGN	1.82164944533709	PREVALENT_DEG
solea_v4.0_unigene329677	NA	NA	NA	1.38471022625954	2.56754634809838e-06	1.27335160920292e-08	1.38375609108138	1.54942807864364e-07	6.89006750955322e-10	1.3650608462047	0.000682418722210252	2.94431219458262e-06	1.37982863008013	9.99200722162641e-16	0.999999999999999	TRUE	TRUE	TRUE	TRUE	4	1.64539496177959e-26	SIGN	1.37833894840644	PREVALENT_DEG
solea_v4.0_unigene429095	ENSDARG00000116113	337158	col1a1a	0.967154875958126	4.76619342105459e-07	1.82893577374023e-09	0.967254104361622	7.80823352429146e-06	5.72210059339786e-08	0.972032776254246	0.000682418722210252	2.93893769869527e-06	0.960348628999514	0	1	FALSE	FALSE	FALSE	FALSE	0	1.70748443719623e-26	SIGN	0.966697596393377	NOT_DEG
solea_v4.0_unigene50629	NA	NA	NA	1.11488727556249	8.9944425374367e-08	2.74122040040461e-10	1.11498512025698	1.0870487744481e-06	5.86249118815523e-09	1.10289651551078	0.000401070745273397	1.35012593995284e-06	1.10815865158193	7.21644966006352e-15	0.999999999999993	TRUE	TRUE	TRUE	TRUE	4	1.71345412025298e-26	SIGN	1.11023189072804	PREVALENT_DEG
solea_v4.0_unigene588277	ENSDARG00000116297	NA	NA	1.06343683466706	2.89454896813189e-07	1.0225112720938e-09	1.06391874670996	2.50179300947347e-06	1.55404541839762e-08	1.06142622181784	0.000518180232321558	1.97368433438649e-06	1.05705660064654	8.88178419700125e-16	0.999999999999999	TRUE	TRUE	TRUE	TRUE	4	2.00414022469228e-26	SIGN	1.06145960096035	PREVALENT_DEG
solea_v4.0_unigene326927	ENSDARG00000099730	335817	pkma	1.03439875325965	1.72130620722336e-06	7.96437360724521e-09	1.03451790619547	2.50179300947347e-06	1.55612592643115e-08	1.02037001568214	0.000702580898316896	3.06587126270776e-06	1.03101904150627	0	1	TRUE	TRUE	TRUE	TRUE	4	2.01923783907909e-26	SIGN	1.03007642916088	PREVALENT_DEG
solea_v4.0_unigene440481	NA	NA	NA	1.31072746253459	2.31754780191345e-06	1.12368288957652e-08	1.31062133980401	6.28119346675869e-07	3.2195184422197e-09	1.28276908740456	0.000719588379362642	3.17996139163664e-06	1.30807818343308	3.33066907387547e-16	1	TRUE	TRUE	TRUE	TRUE	4	2.09393744233154e-26	SIGN	1.30304901829406	PREVALENT_DEG
solea_v4.0_unigene11015	NA	NA	NA	2.06725595342377	2.21464197979979e-06	1.05538032451047e-08	2.06570938841909	8.69402987896015e-08	3.60113447733506e-10	2.08234107075253	0.00167325136072871	1.11958053809875e-05	2.02272060269059	1.11022302462516e-15	0.999999999999999	TRUE	TRUE	TRUE	TRUE	4	2.14445766768577e-26	SIGN	2.0595067538215	PREVALENT_DEG
solea_v4.0_unigene571008	NA	NA	NA	1.02443392980002	4.57462953806978e-08	1.26745616548078e-10	1.02497357253788	1.16374828814681e-06	6.38412326636936e-09	1.03744667127623	0.000326632370791096	1.02262094864361e-06	1.01886028155419	2.07611705604904e-14	0.999999999999979	TRUE	TRUE	TRUE	TRUE	4	2.16360252023635e-26	SIGN	1.02642861379208	PREVALENT_DEG
solea_v4.0_unigene28184	ENSDARG00000070484	567531	zgc:195001	-1.19290848566941	3.91355983265914e-06	2.0655893057423e-08	-1.19161025957891	1.78711207295024e-06	1.05960153938811e-08	-1.22298801894761	0.000466274343567506	1.64067386011341e-06	-1.19929063638068	0	1	TRUE	TRUE	TRUE	TRUE	4	2.16957289798991e-26	SIGN	-1.20169935014415	PREVALENT_DEG
solea_v4.0_unigene75398	NA	NA	NA	1.17221594226748	3.77533521480284e-06	1.98740390328468e-08	1.17234303625476	1.82383594975725e-06	1.08642875127534e-08	1.215039178312	0.000523567848795133	2.00909170914377e-06	1.16551237283516	0	1	TRUE	TRUE	TRUE	TRUE	4	2.38827859125901e-26	SIGN	1.18127763241735	PREVALENT_DEG
solea_v4.0_unigene429033	ENSDARG00000035438	334274	myhc4	1.2240911743114	8.57301599606271e-07	3.58663844902188e-09	1.22450330658786	1.26036881286357e-06	7.04356349006608e-09	1.2700888676697	0.000326632370791096	9.96669401747147e-07	1.21930006768317	1.33226762955019e-15	0.999999999999999	TRUE	TRUE	TRUE	TRUE	4	2.78666060934744e-26	SIGN	1.23449585406303	PREVALENT_DEG
solea_v4.0_unigene27473	ENSDARG00000020007	336471	col1a2	0.885657236564704	1.58161510591779e-07	5.30228653245928e-10	0.88614508508119	2.57207056363367e-05	2.31958819843947e-07	0.880353098417751	0.00108073764603859	5.80896859034956e-06	0.880326528149289	0	1	FALSE	FALSE	FALSE	FALSE	0	2.88821083894558e-26	SIGN	0.883120487053233	NOT_DEG
solea_v4.0_unigene59521	NA	NA	NA	1.1981963822696	3.20138715427915e-06	1.65865790555011e-08	1.19727305466216	7.05632378800683e-07	3.67547411449667e-09	1.1843748036675	0.000649512665903176	2.71732503674894e-06	1.20043259239033	3.33066907387547e-16	1	TRUE	TRUE	TRUE	TRUE	4	2.89153473078125e-26	SIGN	1.1950692082474	PREVALENT_DEG
solea_v4.0_unigene28363	NA	NA	NA	1.04397130107942	4.48918708421074e-07	1.70398312840958e-09	1.04400275044517	1.28920108062559e-06	7.28664894709833e-09	1.03987498555495	0.000467363900454241	1.65098211032377e-06	1.03586241573398	1.88737914186277e-15	0.999999999999998	TRUE	TRUE	TRUE	TRUE	4	3.01502980430817e-26	SIGN	1.04092786320338	PREVALENT_DEG
solea_v4.0_unigene22495	ENSDARG00000109467	NA	NA	1.38880088170632	3.11082986380619e-06	1.60312070115521e-08	1.39188665454014	2.86270997283431e-07	1.37611221091833e-09	1.42976797509023	0.000398927570593314	1.33738497885438e-06	1.35612289772213	1.55431223447522e-15	0.999999999999998	TRUE	TRUE	TRUE	TRUE	4	3.25034464325076e-26	SIGN	1.39164460226471	PREVALENT_DEG
solea_v4.0_unigene19612	ENSDARG00000008019	360148	mxg	1.79657375886237	2.70862872547765e-06	1.35457702310342e-08	1.79329223080417	2.23593884870283e-07	1.03455458879387e-09	1.90404250715594	0.000640066642803245	2.66007249107824e-06	1.80090753299794	1.4432899320127e-15	0.999999999999999	TRUE	TRUE	TRUE	TRUE	4	3.29146831205102e-26	SIGN	1.8237040074551	PREVALENT_DEG
solea_v4.0_unigene588279	ENSDARG00000116297	NA	NA	1.14394182093491	2.39462836996328e-06	1.17100797190181e-08	1.14448171537199	2.87082031831269e-06	1.80554737000798e-08	1.13041337317195	0.000733966280468159	3.31467330829551e-06	1.13902613148978	0	1	TRUE	TRUE	TRUE	TRUE	4	3.29540622226598e-26	SIGN	1.13946576024216	PREVALENT_DEG
solea_v4.0_unigene227631	ENSDARG00000101481	171477	rbp5	1.30209534646986	1.02304375614655e-05	6.03741224224131e-08	1.30220055260577	7.34339567579148e-07	3.83517603104949e-09	1.30396961378862	0.000771703565398034	3.51717054575615e-06	1.28814113628911	0	1	TRUE	TRUE	TRUE	TRUE	4	3.7641569123278e-26	SIGN	1.29910166228834	PREVALENT_DEG
solea_v4.0_unigene224030	ENSDARG00000115790	794486	krt4	1.12021095082408	3.92209496983762e-06	2.07552749629841e-08	1.12014075457999	1.7713677341127e-06	1.04483318306937e-08	1.09467082934688	0.000839367927103142	3.95346875038191e-06	1.12150790815738	0	1	TRUE	TRUE	TRUE	TRUE	4	3.78527438078466e-26	SIGN	1.11413261072708	PREVALENT_DEG
solea_v4.0_unigene24532	ENSDARG00000020467	321979	safb	-3.11258294274698	6.17181461283343e-06	3.48835004299454e-08	-3.0828462677146	2.45659999347243e-08	8.84819768795655e-11	-3.01221697646682	0.013029737679794	0.00022959890184659	-3.10038247188327	3.33066907387547e-16	1	TRUE	TRUE	TRUE	TRUE	4	3.84435608506648e-26	SIGN	-3.07700716470292	PREVALENT_DEG
solea_v4.0_unigene511041	ENSDARG00000040510	791844	ca15b	1.76460695735466	1.17890635970705e-05	7.03888068370239e-08	1.75876363223368	2.91851005966603e-07	1.41102154271388e-09	1.73390084329546	0.0019452847775711	1.42017160914855e-05	1.76195961275234	0	1	TRUE	TRUE	TRUE	TRUE	4	4.3191100883256e-26	SIGN	1.75480776140904	PREVALENT_DEG
solea_v4.0_unigene571030	NA	NA	NA	1.10833664599736	2.93685855336855e-07	1.04152576630143e-09	1.10844150002408	2.23679509801286e-06	1.36650685482458e-08	1.09024752165743	0.000545359858654506	2.13804394202789e-06	1.10151938621929	2.22044604925031e-15	0.999999999999998	TRUE	TRUE	TRUE	TRUE	4	4.61032049883062e-26	SIGN	1.10213626347454	PREVALENT_DEG
solea_v4.0_unigene65725	NA	NA	NA	1.23723593466982	8.80024510099239e-06	5.13244006804338e-08	1.23980439239159	2.17837266082135e-06	1.32477987158254e-08	1.30843316356785	0.000381944604443532	1.26986818865774e-06	1.20761851741052	0	1	TRUE	TRUE	TRUE	TRUE	4	4.7068985408816e-26	SIGN	1.24827300200994	PREVALENT_DEG
solea_v4.0_unigene44598	ENSDARG00000004748	554458	zgc:100868	1.06142045762832	2.29895204403784e-06	1.10524571794268e-08	1.06197413493273	4.31149633808184e-06	2.88484294917786e-08	1.0497860801921	0.000743262138324544	3.36695092167631e-06	1.05791589320255	0	1	TRUE	TRUE	TRUE	TRUE	4	4.73471040387995e-26	SIGN	1.05777414148893	PREVALENT_DEG
solea_v4.0_unigene42584	ENSDARG00000040510	791844	ca15b	1.57903783721734	1.24584558347423e-05	7.48699070984061e-08	1.57539976612839	5.32044240737147e-07	2.69021898801788e-09	1.5598558345746	0.0013053928854934	7.61014977789155e-06	1.57382270190547	0	1	TRUE	TRUE	TRUE	TRUE	4	5.52284234994887e-26	SIGN	1.57202903495645	PREVALENT_DEG
solea_v4.0_unigene440842	ENSDARG00000036832	792062	cyt1l	1.15091008889232	4.04209929316247e-06	2.17262976996514e-08	1.15115496423127	3.65368280578507e-06	2.38902042547108e-08	1.16382174553892	0.000663432324478553	2.83070340425282e-06	1.14081917453319	0	1	TRUE	TRUE	TRUE	TRUE	4	6.22061317171554e-26	SIGN	1.15167649329892	PREVALENT_DEG
solea_v4.0_unigene282640	ENSDARG00000040510	791844	ca15b	1.46230188098516	7.14932297328027e-06	4.07055626024187e-08	1.46514045211577	5.82153365848457e-07	2.96778376184069e-09	1.50552635371675	0.000596169462018921	2.40004758093673e-06	1.42938808412818	4.44089209850063e-16	1	TRUE	TRUE	TRUE	TRUE	4	6.29783028898643e-26	SIGN	1.46558919273647	PREVALENT_DEG
solea_v4.0_unigene20625	NA	NA	NA	1.41405149053924	7.45836646829926e-06	4.28784263478263e-08	1.41626797570243	6.1862133195456e-07	3.16226514131871e-09	1.43959888665364	0.00065928508306533	2.79049114737746e-06	1.38479306125963	4.44089209850063e-16	1	TRUE	TRUE	TRUE	TRUE	4	7.65357222610874e-26	SIGN	1.41367785353873	PREVALENT_DEG
solea_v4.0_unigene326926	ENSDARG00000099730	335817	pkma	1.07398819148457	8.57301599606271e-07	3.585430946719e-09	1.07409390707108	1.16665061278688e-06	6.41620665054708e-09	1.07015195745628	0.000500447131848281	1.85797566474578e-06	1.06956479889136	2.88657986402541e-15	0.999999999999997	TRUE	TRUE	TRUE	TRUE	4	8.1623016758469e-26	SIGN	1.07194971372582	PREVALENT_DEG
solea_v4.0_unigene15247	NA	NA	NA	1.02039044639036	1.20282343066533e-07	3.88244063038569e-10	1.02085470950328	3.2731855770652e-06	2.09488229934354e-08	1.00220453973186	0.000596169462018921	2.42537163281916e-06	1.01495108048288	6.88338275267597e-15	0.999999999999993	TRUE	TRUE	TRUE	TRUE	4	9.08346046790465e-26	SIGN	1.0146001940271	PREVALENT_DEG
solea_v4.0_unigene44586	ENSDARG00000092947	30327	cyt1	1.07237911200066	2.29895204403784e-06	1.10995982102773e-08	1.07288492610162	7.50863162089583e-06	5.4401329035111e-08	1.05282013734497	0.000890935129485472	4.29509080792597e-06	1.06716660512055	0	1	TRUE	TRUE	TRUE	TRUE	4	9.576781609137e-26	SIGN	1.06631269514195	PREVALENT_DEG
solea_v4.0_unigene45611	NA	NA	NA	3.12212877418681	2.37279679899723e-05	1.59751093607161e-07	3.07878410509995	4.0201502591641e-08	1.53151763675799e-10	2.9461664935926	0.0167878265603092	0.000335821648977454	3.15879505318279	0	1	TRUE	TRUE	TRUE	TRUE	4	9.95457335430556e-26	SIGN	3.07646860651554	PREVALENT_DEG
solea_v4.0_unigene571007	NA	NA	NA	1.00220594035817	2.16842598004803e-06	1.03035229983165e-08	1.00246966820609	1.05210460330606e-05	8.17652567609643e-08	1.02583970686142	0.000727010879669982	3.27319058948749e-06	0.994835346347724	0	1	TRUE	TRUE	TRUE	FALSE	3	1.02946540696809e-25	SIGN	1.00633766544335	POSSIBLE_DEG
solea_v4.0_unigene429094	NA	NA	NA	0.987624639710849	1.56064581737183e-06	7.06966977364846e-09	0.987668634671848	1.27080087130899e-05	1.02634431603516e-07	0.990169599791034	0.000844807611057198	4.01392019128606e-06	0.980408385477474	1.11022302462516e-16	1	FALSE	FALSE	FALSE	FALSE	0	1.03948266823674e-25	SIGN	0.986467814912801	NOT_DEG
solea_v4.0_unigene67804	ENSDARG00000111086	NA	NA	3.41687720857381	7.22678194634385e-06	4.14403777088447e-08	3.38278200444738	3.12995579276017e-08	1.14469333290207e-10	3.22699409652182	0.0149167370475768	0.000282274441124178	3.28937979805361	5.55111512312578e-16	0.999999999999999	TRUE	TRUE	TRUE	TRUE	4	1.04634665382121e-25	SIGN	3.32900827689916	PREVALENT_DEG
solea_v4.0_unigene27664	ENSDARG00000055518	553655	pygma	1.03995583905018	8.09702426310121e-07	3.30898256949389e-09	1.0397891997655	2.9520855586485e-06	1.86483669235547e-08	1.03943321087198	0.000539659858481969	2.10822154007585e-06	1.02924356009471	1.55431223447522e-15	0.999999999999998	TRUE	TRUE	TRUE	TRUE	4	1.11679504589748e-25	SIGN	1.03710545244559	PREVALENT_DEG
solea_v4.0_unigene15112	ENSDARG00000052148	246226	ptgs1	1.57648995897509	1.73144347843895e-05	1.10095109384573e-07	1.57160269949603	6.85444792972907e-07	3.55133062604753e-09	1.54858321689372	0.00156488873184966	1.00798511352797e-05	1.57995767609832	0	1	TRUE	TRUE	TRUE	TRUE	4	1.14712162269407e-25	SIGN	1.56915838786579	PREVALENT_DEG
solea_v4.0_unigene36580	ENSDARG00000095930	100149148	myha	1.16199916964142	1.04221885565626e-06	4.46842470916254e-09	1.16244564378878	4.35360970495201e-06	2.93714560484253e-08	1.19247572709898	0.000518180232321558	1.97406095210191e-06	1.15680453913558	8.88178419700125e-16	0.999999999999999	TRUE	TRUE	TRUE	TRUE	4	1.1611436985507e-25	SIGN	1.16843126991619	PREVALENT_DEG
solea_v4.0_unigene562600	ENSDARG00000012944	246275	myhz2	1.16085797591637	3.33526755309912e-06	1.73264252405199e-08	1.1613453341854	9.25795497178547e-06	6.98970085559953e-08	1.20391183053135	0.000610928791762385	2.50512457210077e-06	1.15565654185015	0	1	TRUE	TRUE	TRUE	TRUE	4	1.16436379510463e-25	SIGN	1.17044292062082	PREVALENT_DEG
solea_v4.0_unigene456652	ENSDARG00000095930	100149148	myha	1.54842796879245	0.0033706337282409	5.91835743669241e-05	1.5485651174035	4.84359528879196e-08	1.90560643617449e-10	1.60638721617599	0.000120907751275263	2.65235694248239e-07	1.54330801755229	0	1	TRUE	TRUE	TRUE	TRUE	4	1.21600054691875e-25	SIGN	1.56167207998106	PREVALENT_DEG
solea_v4.0_unigene7523	NA	NA	NA	-1.93847824350044	1.25866694107004e-05	7.6022883427055e-08	-1.92736463601896	5.11801650904626e-07	2.573684637996e-09	-1.88291218730499	0.00315243381811082	2.8648167022424e-05	-1.95266237071954	0	1	TRUE	TRUE	TRUE	TRUE	4	1.24946822742542e-25	SIGN	-1.92535435938598	PREVALENT_DEG
solea_v4.0_unigene442314	NA	NA	NA	1.6040716651669	1.12406848066943e-05	6.66474537620199e-08	1.60080934406457	4.59232864633559e-07	2.28388604997434e-09	1.62861222531325	0.00103022493376515	5.36498100457918e-06	1.60491796667293	4.44089209850063e-16	1	TRUE	TRUE	TRUE	TRUE	4	1.30620530560192e-25	SIGN	1.60960280030442	PREVALENT_DEG
solea_v4.0_unigene30211	ENSDARG00000036832	792062	cyt1l	1.04784599739591	2.92765294257847e-06	1.47511302646056e-08	1.04818221727025	8.21993843559086e-06	6.06935858223191e-08	1.03369465139555	0.000907267347795962	4.47676107132902e-06	1.04186757717163	0	1	TRUE	TRUE	TRUE	TRUE	4	1.33914380694041e-25	SIGN	1.04289761080834	PREVALENT_DEG
solea_v4.0_unigene44585	ENSDARG00000036832	792062	cyt1l	1.02519455631643	2.56039803592762e-07	8.93830251092678e-10	1.02546625646757	3.33679305232562e-06	2.14909341368379e-08	1.02492538730536	0.000528111564105719	2.03384333279846e-06	1.01871933857704	5.44009282066327e-15	0.999999999999995	TRUE	TRUE	TRUE	TRUE	4	1.35527279758959e-25	SIGN	1.0235763846666	PREVALENT_DEG
solea_v4.0_unigene440366	NA	NA	NA	1.13763309223043	1.02109978536717e-06	4.32849214975695e-09	1.13827062454375	2.06841782258211e-06	1.2508411857634e-08	1.14576428946795	0.000500714417262492	1.86744631853851e-06	1.13359496223323	2.44249065417534e-15	0.999999999999998	TRUE	TRUE	TRUE	TRUE	4	1.42307072514748e-25	SIGN	1.13881574211884	PREVALENT_DEG
solea_v4.0_unigene22529	ENSDARG00000020741	378986	fga	1.05824093744377	3.18498544275498e-06	1.64574788760647e-08	1.0582721418903	8.95258750456169e-06	6.70954179476336e-08	1.03606035237516	0.000962307717604649	4.86579554104254e-06	1.0506371320641	0	1	TRUE	TRUE	TRUE	TRUE	4	1.66634682516924e-25	SIGN	1.05080264094333	PREVALENT_DEG
solea_v4.0_unigene429322	ENSDARG00000039007	378963	eno3	1.10823224857321	5.09602822639707e-06	2.81337994303979e-08	1.10820704041127	6.62709384078331e-06	4.71881837775001e-08	1.11310865412542	0.00081580147250032	3.81192914453147e-06	1.09965762686653	0	1	TRUE	TRUE	TRUE	TRUE	4	1.67285343064135e-25	SIGN	1.10730139249411	PREVALENT_DEG
solea_v4.0_unigene51942	NA	NA	NA	1.02284776292996	2.4392104853925e-06	1.1961883354514e-08	1.02298180133722	1.49076525459665e-05	1.22464715592471e-07	1.00692329157711	0.00106940924704589	5.73326377146204e-06	1.01606335291537	0	1	TRUE	TRUE	TRUE	TRUE	4	2.32592926828131e-25	SIGN	1.01720405218991	PREVALENT_DEG
solea_v4.0_unigene4163	ENSDARG00000114818	NA	NA	1.77647424595499	1.34649869113848e-05	8.20772670379539e-08	1.7679429247138	4.93275632985023e-07	2.47368990026568e-09	1.71344139855043	0.00300294679266154	2.66240815020002e-05	1.79484859165159	2.22044604925031e-16	1	TRUE	TRUE	TRUE	TRUE	4	2.3833253891258e-25	SIGN	1.7631767902177	PREVALENT_DEG
solea_v4.0_unigene49507	NA	NA	NA	1.06876281084293	8.54214583739831e-07	3.52638941005832e-09	1.06894224908554	2.24931305894585e-06	1.37727034612538e-08	1.08417009155877	0.000474493604396013	1.68274128952123e-06	1.05717451784856	5.10702591327572e-15	0.999999999999995	TRUE	TRUE	TRUE	TRUE	4	2.50014233371203e-25	SIGN	1.06976241733395	PREVALENT_DEG
solea_v4.0_unigene101998	ENSDARG00000115464	30413	opn1lw1	-1.63056104963594	1.5312963900805e-06	6.91550471235758e-09	-1.62638659645513	1.85413482590469e-07	8.37347897438462e-10	-1.57645068823199	0.00115143922243542	6.36445085960895e-06	-1.64143570940316	1.50990331349021e-14	0.999999999999985	TRUE	TRUE	TRUE	TRUE	4	2.6438052653711e-25	SIGN	-1.61870851093155	PREVALENT_DEG
solea_v4.0_unigene4842	ENSDARG00000018283	393551	cyba	0.986743004063258	3.5716321266734e-06	1.86109126821661e-08	0.987305267212518	1.42399325209241e-05	1.16387667793551e-07	1.00166392912754	0.000891560226600997	4.31451817585737e-06	0.98115711598726	0	1	FALSE	FALSE	TRUE	FALSE	1	2.69401544515199e-25	SIGN	0.989217329097645	POSSIBLE_DEG
solea_v4.0_unigene36030	ENSDARG00000043242	568321	si:dkey-222f2.1	1.38922287624973	1.86462928678097e-05	1.20355093515207e-07	1.38596632123295	1.07005826903508e-06	5.75156690197008e-09	1.38643904692757	0.00113751147265193	6.24019260203037e-06	1.38950338691737	2.22044604925031e-16	1	TRUE	TRUE	TRUE	TRUE	4	2.69674751975516e-25	SIGN	1.38778290783191	PREVALENT_DEG
solea_v4.0_unigene36004	ENSDARG00000039007	378963	eno3	1.04513951966789	1.0255899296369e-06	4.36173369349361e-09	1.04508949812522	5.72123459657688e-06	3.97869360746072e-08	1.04461125588872	0.000651560701936902	2.74394554884352e-06	1.03706298220238	1.33226762955019e-15	0.999999999999999	TRUE	TRUE	TRUE	TRUE	4	2.72428221703045e-25	SIGN	1.04297581397105	PREVALENT_DEG
solea_v4.0_unigene45873	ENSDARG00000116504	541408	prss60.2	1.00634570557732	4.23448795961234e-06	2.30536914100747e-08	1.00696151144596	1.18769960530251e-05	9.46066097371989e-08	1.00781171381293	0.000949562166696623	4.76188602144706e-06	1.0016180248734	0	1	TRUE	TRUE	TRUE	TRUE	4	2.83086729508772e-25	SIGN	1.0056842389274	PREVALENT_DEG
solea_v4.0_unigene22169	NA	NA	NA	1.05889063686014	5.21418728890434e-06	2.88930667381727e-08	1.05911877401193	1.09248368149299e-05	8.55087246894878e-08	1.04213007580191	0.00104242162545826	5.50193443741995e-06	1.05134162055211	0	1	TRUE	TRUE	TRUE	TRUE	4	3.48641925201872e-25	SIGN	1.05287027680653	PREVALENT_DEG
solea_v4.0_unigene30971	NA	NA	NA	1.05054919555533	1.34197275816671e-06	5.9861362054925e-09	1.05055348935713	3.25055520369562e-06	2.07139250505636e-08	1.06256788419387	0.000531286036688162	2.06427765153168e-06	1.03904027956294	2.99760216648792e-15	0.999999999999997	TRUE	TRUE	TRUE	TRUE	4	3.66544992834942e-25	SIGN	1.05067771216732	PREVALENT_DEG
solea_v4.0_unigene19804	NA	NA	NA	0.92079668723624	2.11305386506201e-06	9.9818713876118e-09	0.920892640615716	2.70135051198275e-05	2.45863087907997e-07	0.918652434140762	0.00115143922243542	6.35320878642804e-06	0.914096824155712	0	1	FALSE	FALSE	FALSE	FALSE	0	3.841731158356e-25	SIGN	0.918609646537107	NOT_DEG
solea_v4.0_unigene30146	NA	NA	NA	1.24679518982725	8.22080610165426e-06	4.77172548221696e-08	1.2473420020078	9.43203004459392e-06	7.19952422155439e-08	1.27097879366662	0.000895386036280927	4.36616358810415e-06	1.24143492835908	0	1	TRUE	TRUE	TRUE	TRUE	4	4.04832977974725e-25	SIGN	1.25163772846519	PREVALENT_DEG
solea_v4.0_unigene584393	ENSDARG00000039900	795914	si:ch73-168d20.1	1.047743835072	1.32100188425238e-05	8.01538837589756e-08	1.04735833017455	5.88323742649084e-06	4.09950464844277e-08	1.0444150679236	0.00103282134572962	5.43695607704062e-06	1.05440276874401	0	1	TRUE	TRUE	TRUE	TRUE	4	4.65061749227231e-25	SIGN	1.04848000047854	PREVALENT_DEG
solea_v4.0_unigene27742	ENSDARG00000057113	393611	c6	1.16549557207998	2.6257859171844e-05	1.77875116158697e-07	1.16471044126728	2.89864137660804e-06	1.8270604083294e-08	1.15737556168859	0.00113187264181611	6.17789905072379e-06	1.15961966860217	0	1	TRUE	TRUE	TRUE	TRUE	4	4.9757663222281e-25	SIGN	1.16180031090951	PREVALENT_DEG
solea_v4.0_unigene324493	ENSDARG00000057571	572733	pgam2	1.02881053238616	1.75368288518033e-06	8.13847237047921e-09	1.02870880906319	4.49965536941994e-06	3.0419081543193e-08	1.03099685265883	0.000649249695852913	2.70723074351989e-06	1.01898325870771	1.99840144432528e-15	0.999999999999998	TRUE	TRUE	TRUE	TRUE	4	5.31025501050332e-25	SIGN	1.02687486320397	PREVALENT_DEG
solea_v4.0_unigene30877	ENSDARG00000003203	100038797	rhcga	1.01378618890802	5.64390237963752e-06	3.1352407035085e-08	1.01430638605723	1.62328615280859e-05	1.36274541961323e-07	1.01486346069564	0.00105595487668322	5.63187636831295e-06	1.00785532193388	0	1	TRUE	TRUE	TRUE	TRUE	4	5.55903706248607e-25	SIGN	1.01270283939869	PREVALENT_DEG
solea_v4.0_unigene15854	ENSDARG00000095580	558829	si:ch211-67e16.11	1.08905643751645	2.07010954147866e-05	1.36504605012584e-07	1.08951355730548	4.6671849250349e-06	3.17455988445424e-08	1.09162566752065	0.00100202954648145	5.12601658204282e-06	1.07762823233037	0	1	TRUE	TRUE	TRUE	TRUE	4	5.5628175087795e-25	SIGN	1.08695597366824	PREVALENT_DEG
solea_v4.0_unigene692635	ENSDARG00000043457	317743	gapdh	1.00490597445828	1.69389970706985e-06	7.76716819106365e-09	1.00477650220291	8.55655951459027e-06	6.37717704104613e-08	0.995861369025696	0.000835483260921529	3.92359772604658e-06	0.996481080599014	8.88178419700125e-16	0.999999999999999	TRUE	TRUE	FALSE	FALSE	2	5.56631656197448e-25	SIGN	1.00050623157147	POSSIBLE_DEG
solea_v4.0_unigene591555	NA	NA	NA	1.04225769848151	1.7668930107075e-06	8.2242547252614e-09	1.04230211528474	9.54504064895607e-06	7.31223156688653e-08	1.03376781304034	0.000868514857138653	4.15091050498484e-06	1.03523250192538	7.7715611723761e-16	0.999999999999999	TRUE	TRUE	TRUE	TRUE	4	5.87657682858398e-25	SIGN	1.03839003218299	PREVALENT_DEG
solea_v4.0_unigene31373	ENSDARG00000022712	30767	stat3	1.0213780551003	2.62945412160287e-06	1.31133943393045e-08	1.02128841574188	5.30386636832871e-06	3.6517075126193e-08	1.03359696988386	0.000617373165292551	2.54865490894606e-06	1.00761305061059	1.4432899320127e-15	0.999999999999999	TRUE	TRUE	TRUE	TRUE	4	6.39029558554061e-25	SIGN	1.02096912283416	PREVALENT_DEG
solea_v4.0_unigene547978	ENSDARG00000039007	378963	eno3	1.00282755982631	6.69855070018742e-07	2.65395713885463e-09	1.0029093494558	7.36126013614977e-06	5.29256921101284e-08	0.992244755930782	0.000746309814165854	3.39109549007287e-06	0.995700884621087	4.10782519111308e-15	0.999999999999996	TRUE	TRUE	FALSE	FALSE	2	7.7062405980038e-25	SIGN	0.998420637458493	POSSIBLE_DEG
solea_v4.0_unigene570757	ENSDARG00000004748	554458	zgc:100868	0.965298529239784	1.19615596294828e-06	5.25283905819141e-09	0.965821645349649	8.48083318381806e-06	6.30898985912822e-08	0.958815411660371	0.00081580147250032	3.81986670137019e-06	0.95996970166468	1.88737914186277e-15	0.999999999999998	FALSE	FALSE	FALSE	FALSE	0	7.95089232938971e-25	SIGN	0.962476321978621	NOT_DEG
solea_v4.0_unigene413443	ENSDARG00000116113	337158	col1a1a	1.03586570768627	1.34649869113848e-05	8.22605384412586e-08	1.03612467591856	1.05210460330606e-05	8.16756602262665e-08	1.0393233063426	0.00102042103353646	5.27272664379656e-06	1.03351144812669	0	1	TRUE	TRUE	TRUE	TRUE	4	8.15972339050705e-25	SIGN	1.03620628451853	PREVALENT_DEG
solea_v4.0_unigene48057	NA	NA	NA	-5.10478854821908	8.54045803221556e-07	3.50203027946666e-09	-4.97567231560316	1.38640160014291e-12	2.41995125949639e-15	-5.40589075572874	0.00102042103353646	5.25879507895581e-06	-4.8104644271925	1.35766757836109e-08	0.999999986423324	TRUE	TRUE	TRUE	TRUE	4	8.33184489224598e-25	SIGN	-5.07420401168587	PREVALENT_DEG
solea_v4.0_unigene440367	ENSDARG00000115790	794486	krt4	1.04391292935222	7.74243786081295e-06	4.46188201326876e-08	1.04445989842909	1.57167265983691e-05	1.30199796440095e-07	1.03010765207717	0.00122255810968759	6.82529740121489e-06	1.03810003973425	0	1	TRUE	TRUE	TRUE	TRUE	4	8.38658228216309e-25	SIGN	1.03914512989818	PREVALENT_DEG
solea_v4.0_unigene594541	ENSDARG00000003203	100038797	rhcga	1.29253271963254	6.66957977740964e-06	3.77892961095024e-08	1.29252429509135	3.39594920936299e-06	2.19697487154367e-08	1.29852055819034	0.000783220751547997	3.60221219507848e-06	1.29043128428181	9.99200722162641e-16	0.999999999999999	TRUE	TRUE	TRUE	TRUE	4	8.97209582258184e-25	SIGN	1.29350221429901	PREVALENT_DEG
solea_v4.0_unigene49653	NA	NA	NA	1.31407715811743	1.24584558347423e-05	7.4855219897374e-08	1.31420231158098	6.40133670574379e-06	4.50486111783149e-08	1.30406881855765	0.0011184393307314	6.07359069136271e-06	1.31222869607293	2.22044604925031e-16	1	TRUE	TRUE	TRUE	TRUE	4	9.97545595245589e-25	SIGN	1.31114424608225	PREVALENT_DEG
solea_v4.0_unigene19581	ENSDARG00000098805	565211	vwa11	1.2137081464888	4.08319579285912e-05	2.95834566213022e-07	1.21230264507549	3.55545537985235e-06	2.31001658652752e-08	1.20498348218548	0.00135030271432987	8.00611699960083e-06	1.20944198995654	0	1	TRUE	TRUE	TRUE	TRUE	4	1.09156728700957e-24	SIGN	1.21010906592658	PREVALENT_DEG
solea_v4.0_unigene20163	NA	NA	NA	1.53367910407759	1.94405996857262e-05	1.26533592103465e-07	1.53233957804441	1.0870487744481e-06	5.87300892187901e-09	1.5452424016744	0.00122604034047895	6.90808370212917e-06	1.51687799024583	9.99200722162641e-16	0.999999999999999	TRUE	TRUE	TRUE	TRUE	4	1.2884029499574e-24	SIGN	1.53203476851056	PREVALENT_DEG
solea_v4.0_unigene670993	ENSDARG00000101481	171477	rbp5	1.11763891086657	3.94280614039149e-05	2.84570692259436e-07	1.11683168206354	4.60169741851906e-06	3.11726655813568e-08	1.10959491643898	0.0013053928854934	7.64942219493681e-06	1.11376929157198	0	1	TRUE	TRUE	TRUE	TRUE	4	1.30769706774953e-24	SIGN	1.11445870023527	PREVALENT_DEG
solea_v4.0_unigene326625	NA	NA	NA	1.44676905833194	2.74929856915547e-05	1.881463847786e-07	1.44246541927866	2.64591205979093e-06	1.65676481731292e-08	1.49007550563024	0.000888109498593066	4.26916571096603e-06	1.46164030683098	4.44089209850063e-16	1	TRUE	TRUE	TRUE	TRUE	4	1.42123487911865e-24	SIGN	1.46023757251795	PREVALENT_DEG
solea_v4.0_unigene29952	ENSDARG00000045878	447910	nudt4b	1.19437986758822	1.80334930426766e-05	1.15416753743338e-07	1.19233038094374	1.7713677341127e-06	1.04781262636262e-08	1.18066294080476	0.00106184865347405	5.67802039510408e-06	1.19812688988988	8.88178419700125e-16	0.999999999999999	TRUE	TRUE	TRUE	TRUE	4	1.48911868907043e-24	SIGN	1.19137501980665	PREVALENT_DEG
solea_v4.0_unigene571300	NA	NA	NA	0.999281091046849	1.69299381241651e-05	1.06946662574728e-07	0.999336703535811	1.33767450241362e-05	1.08776623294932e-07	0.995831503608359	0.00121573668468567	6.7535313019e-06	0.990948415168824	0	1	FALSE	FALSE	FALSE	FALSE	0	1.50990595205854e-24	SIGN	0.996349428339961	NOT_DEG
solea_v4.0_unigene281438	ENSDARG00000098805	565211	vwa11	1.3607152154409	2.9658510886881e-05	2.05020321565866e-07	1.35617204309369	1.61893097726624e-06	9.3297216432931e-09	1.33967661683263	0.00150832447446932	9.40273756006976e-06	1.37413970834091	4.44089209850063e-16	1	TRUE	TRUE	TRUE	TRUE	4	1.58505019730066e-24	SIGN	1.35767589592703	PREVALENT_DEG
solea_v4.0_unigene57271	ENSDARG00000097057	566443	fxyd6l	1.03236662368383	2.7293147783614e-05	1.86400712843512e-07	1.0326670554055	9.68614645657301e-06	7.43374773078083e-08	1.04410255085558	0.00111597144629952	6.04472938662778e-06	1.02380970047896	0	1	TRUE	TRUE	TRUE	TRUE	4	1.61291496829195e-24	SIGN	1.03323648260597	PREVALENT_DEG
solea_v4.0_unigene17520	ENSDARG00000101251	30496	ldha	0.949907168243552	5.82347552672633e-06	3.26726455036179e-08	0.950051142568887	3.70612406064112e-05	3.557953029707e-07	0.929486991241125	0.00155161135541664	9.86603513335325e-06	0.943212403677197	0	1	FALSE	FALSE	FALSE	FALSE	0	1.82036520002023e-24	SIGN	0.94316442643269	NOT_DEG
solea_v4.0_unigene562912	NA	NA	NA	1.05673427101932	4.22343408446672e-06	2.29350034786656e-08	1.05714322386666	7.22031318060122e-06	5.17122698912647e-08	1.07896485720516	0.000700260488800966	3.03634406941377e-06	1.04540386678575	1.77635683940025e-15	0.999999999999998	TRUE	TRUE	TRUE	TRUE	4	1.85558738743662e-24	SIGN	1.05956155471922	PREVALENT_DEG
solea_v4.0_unigene31986	ENSDARG00000057571	572733	pgam2	1.05041692115794	1.50641726324887e-05	9.34911110098207e-08	1.05042400272653	2.27536277128952e-05	1.9984207422458e-07	1.07202058011551	0.00103022493376515	5.38431430947866e-06	1.04000031857832	0	1	TRUE	TRUE	TRUE	TRUE	4	1.91496700496495e-24	SIGN	1.05321545564458	PREVALENT_DEG
solea_v4.0_unigene508353	ENSDARG00000090268	553371	krtt1c19e	1.16568250055204	6.11375679861291e-06	3.44706593665732e-08	1.16593622672319	6.21509029023845e-06	4.36518269075845e-08	1.13460837752665	0.00105300537382244	5.58872055128821e-06	1.16151951190223	9.99200722162641e-16	0.999999999999999	TRUE	TRUE	TRUE	TRUE	4	1.95109361396943e-24	SIGN	1.15693665417603	PREVALENT_DEG
solea_v4.0_unigene323301	ENSDARG00000063295	333938	myh9a	1.20838809044271	2.6738311055173e-05	1.81870594410134e-07	1.2045774994767	2.17965259590985e-06	1.32857776050804e-08	1.19351253954974	0.00126845341622027	7.23966984571458e-06	1.22391491907099	5.55111512312578e-16	0.999999999999999	TRUE	TRUE	TRUE	TRUE	4	2.00033632169643e-24	SIGN	1.20759826213504	PREVALENT_DEG
solea_v4.0_unigene50703	ENSDARG00000014179	447836	pfkma	0.969078016069701	1.48803599670973e-05	9.19380564836032e-08	0.969121217973897	1.96058822767235e-05	1.68665016676992e-07	0.961569270172337	0.00134548035824789	7.95888555913681e-06	0.961144280797199	0	1	FALSE	FALSE	FALSE	FALSE	0	2.11852724889246e-24	SIGN	0.965228196253284	NOT_DEG
solea_v4.0_unigene49763	ENSDARG00000095259	559518	tmem119a	1.21088168132119	1.95220563044341e-05	1.27377725866352e-07	1.20879984408059	1.7713677341127e-06	1.04701537359073e-08	1.20742133128955	0.00102119801656709	5.29088823589189e-06	1.2174326774176	1.4432899320127e-15	0.999999999999999	TRUE	TRUE	TRUE	TRUE	4	2.46016931891608e-24	SIGN	1.21113388352723	PREVALENT_DEG
solea_v4.0_unigene4392	ENSDARG00000035308	562032	grb10b	1.14671290263078	5.70459206002074e-05	4.35434880042034e-07	1.14372812302993	5.69283496390778e-06	3.95105743068988e-08	1.13578706234159	0.00155402527152862	9.90291226696538e-06	1.1546954137378	0	1	TRUE	TRUE	TRUE	TRUE	4	2.69291760469842e-24	SIGN	1.14523087543503	PREVALENT_DEG
solea_v4.0_unigene46398	ENSDARG00000101251	30496	ldha	1.00565889597315	9.97751575572884e-06	5.86050852025189e-08	1.0057875727844	3.35962850807273e-05	3.16015260158672e-07	0.991328162917477	0.00150832447446932	9.34953218851998e-06	0.9985930252449	0	1	TRUE	TRUE	FALSE	FALSE	2	2.69764047042323e-24	SIGN	1.00034191422998	POSSIBLE_DEG
solea_v4.0_unigene29074	ENSDARG00000021059	64608	alas1	0.952491508888388	1.33951049174604e-05	8.14624866146497e-08	0.95273050280877	2.74199792714727e-05	2.50851499178165e-07	0.938524006361027	0.00146061061991969	8.92318847677641e-06	0.945196467093652	0	1	FALSE	FALSE	FALSE	FALSE	0	2.85465903477782e-24	SIGN	0.947235621287959	NOT_DEG
solea_v4.0_unigene414793	ENSDARG00000014916	393329	slc10a2	1.59571404972306	4.10612870726255e-06	2.21273386408047e-08	1.59169868511696	1.54942807864364e-07	6.86888537137595e-10	1.58923152732501	0.000955756191197484	4.80618814458048e-06	1.59807177716616	1.03805852802452e-13	0.999999999999896	TRUE	TRUE	TRUE	TRUE	4	3.01733122693241e-24	SIGN	1.5936790098328	PREVALENT_DEG
solea_v4.0_unigene414371	NA	NA	NA	1.10318493158088	4.17737913717723e-05	3.03237008267651e-07	1.10429436495209	1.33049431795687e-05	1.08008432427718e-07	1.15097232801736	0.00103149939139937	5.4157076072973e-06	1.08800922020219	0	1	TRUE	TRUE	TRUE	TRUE	4	3.04145487796492e-24	SIGN	1.11161521118813	PREVALENT_DEG
solea_v4.0_unigene93461	ENSDARG00000057571	572733	pgam2	0.964618251597238	1.86462928678097e-05	1.20371990086711e-07	0.964675003146706	2.67868653446604e-05	2.43429247583981e-07	0.967544764432669	0.00130472625419145	7.53706879447311e-06	0.952399710348251	0	1	FALSE	FALSE	FALSE	FALSE	0	3.4371275010188e-24	SIGN	0.962309432381216	NOT_DEG
solea_v4.0_unigene41897	NA	NA	NA	0.961383394750966	8.61369857071686e-06	5.01171058058499e-08	0.961494593318037	4.59430253595852e-05	4.6015581047544e-07	0.942924095386161	0.00167325136072871	1.11326679521476e-05	0.954693726530362	0	1	FALSE	FALSE	FALSE	FALSE	0	3.48992523074896e-24	SIGN	0.955123952496382	NOT_DEG
solea_v4.0_unigene25520	NA	NA	NA	1.52297409162869	2.51255758372459e-06	1.23911908099348e-08	1.51865393263384	1.15676801887774e-07	4.99974540617095e-10	1.4833623412667	0.00094686264183519	4.7352313980897e-06	1.53528453234538	2.78221889971064e-13	0.999999999999722	TRUE	TRUE	TRUE	TRUE	4	3.62802894722813e-24	SIGN	1.51506872446865	PREVALENT_DEG
solea_v4.0_unigene429434	ENSDARG00000079078	497162	si:ch211-5k11.8	-0.996826688920244	2.27351359591639e-06	1.08658492033241e-08	-0.996310593577915	6.62709384078331e-06	4.71102377025155e-08	-0.987153442115766	0.000809878046422224	3.75847318803431e-06	-1.00546563185526	7.21644966006352e-15	0.999999999999993	FALSE	FALSE	FALSE	TRUE	1	4.14592382688632e-24	SIGN	-0.996439089117296	POSSIBLE_DEG
solea_v4.0_unigene588278	NA	NA	NA	0.970438544339248	1.69699109263209e-06	7.82836053869846e-09	0.970976569548769	1.78481832251154e-05	1.51164626220118e-07	0.960213178449368	0.00109611095108279	5.92196923118455e-06	0.96488751061727	2.77555756156289e-15	0.999999999999997	FALSE	FALSE	FALSE	FALSE	0	4.32946562148988e-24	SIGN	0.966628950738664	NOT_DEG
solea_v4.0_unigene31374	ENSDARG00000022712	30767	stat3	0.907553431350893	1.67279977681428e-05	1.05207533132974e-07	0.907801739032634	3.45878163301841e-05	3.27737599670932e-07	0.910033841397504	0.00145058402906787	8.83977256310259e-06	0.900523540988058	1.11022302462516e-16	1	FALSE	FALSE	FALSE	FALSE	0	4.375772071939e-24	SIGN	0.906478138192272	NOT_DEG
solea_v4.0_unigene12293	ENSDARG00000075954	555328	serpinh1a	1.0907970775089	1.93694886160098e-05	1.25577268061571e-07	1.09172757155971	7.79283686597337e-06	5.68922648209897e-08	1.11243813058869	0.000907267347795962	4.48694266427227e-06	1.07508219123808	7.7715611723761e-16	0.999999999999999	TRUE	TRUE	TRUE	TRUE	4	4.96761138680377e-24	SIGN	1.09251124272385	PREVALENT_DEG
solea_v4.0_unigene440474	NA	NA	NA	1.1171043963547	7.55295890142287e-05	6.07911384718184e-07	1.11761419390935	9.43203004459392e-06	7.19247782708656e-08	1.12095852610867	0.00152483290139512	9.54789670338562e-06	1.10565189700451	1.11022302462516e-16	1	TRUE	TRUE	TRUE	TRUE	4	5.59697773235364e-24	SIGN	1.1153322533443	PREVALENT_DEG
solea_v4.0_unigene96341	ENSDARG00000025089	100320658	loxl4	1.47522132565952	7.96039525595862e-05	6.48423850954987e-07	1.47322617622729	6.1903406174155e-06	4.33064861856153e-08	1.4667828167232	0.00222322777148968	1.721641764695e-05	1.46590316651561	0	1	TRUE	TRUE	TRUE	TRUE	4	5.64251517519225e-24	SIGN	1.47028337128141	PREVALENT_DEG
solea_v4.0_unigene75399	NA	NA	NA	1.10755822164112	4.43628352288023e-05	3.251037574604e-07	1.10742664185801	2.28516284651331e-05	2.01335933613507e-07	1.14534216366761	0.00122501387060293	6.86345007967191e-06	1.10471208338583	0	1	TRUE	TRUE	TRUE	TRUE	4	6.3593638539895e-24	SIGN	1.11625977763814	PREVALENT_DEG
solea_v4.0_unigene95922	ENSDARG00000020741	378986	fga	0.950555044414325	1.66497504482455e-05	1.04254110251392e-07	0.950553769362313	4.527232465135e-05	4.52183887092003e-07	0.935809814309371	0.00167325136072871	1.11202809693979e-05	0.942256566515809	0	1	FALSE	FALSE	FALSE	FALSE	0	6.45399182973543e-24	SIGN	0.944793798650454	NOT_DEG
solea_v4.0_unigene692262	NA	NA	NA	0.953132731842619	1.58520287774636e-05	9.88198951300618e-08	0.953334060544288	5.16015154682258e-05	5.28982371186754e-07	0.949109542534905	0.00167325136072871	1.1128336858379e-05	0.94668395783809	0	1	FALSE	FALSE	FALSE	FALSE	0	6.97749593801995e-24	SIGN	0.950565073189976	NOT_DEG
solea_v4.0_unigene18117	ENSDARG00000098805	565211	vwa11	1.05584441482688	2.35084292529209e-05	1.57947360813269e-07	1.05653028718774	2.88826270251106e-05	2.67676245806653e-07	1.01828175107101	0.00202428838825387	1.5109500138735e-05	1.05043430086581	1.11022302462516e-16	1	TRUE	TRUE	TRUE	TRUE	4	7.00550905838647e-24	SIGN	1.04527268848786	PREVALENT_DEG
solea_v4.0_unigene45307	NA	NA	NA	0.888477650776512	4.05134255139367e-07	1.51533883145802e-09	0.888692785565014	2.48584490016949e-05	2.22116471422342e-07	0.896484034921954	0.000968838072763114	4.91223692449089e-06	0.881832323832698	1.59872115546023e-14	0.999999999999984	FALSE	FALSE	FALSE	FALSE	0	7.15407047768497e-24	SIGN	0.888871698774045	NOT_DEG
solea_v4.0_unigene323986	ENSDARG00000055518	553655	pygma	1.15964491699159	3.5979545319748e-05	2.54838835949434e-07	1.16074065226349	9.38559577935976e-06	7.12507478886369e-08	1.20467450825385	0.00094686264183519	4.72150313312145e-06	1.14173280947699	5.55111512312578e-16	0.999999999999999	TRUE	TRUE	TRUE	TRUE	4	8.09193049221671e-24	SIGN	1.16669822174648	PREVALENT_DEG
solea_v4.0_unigene509634	ENSDARG00000034734	415174	med6	1.10014840012663	2.09369178962432e-05	1.38639718981579e-07	1.10020342008924	9.97354387461313e-06	7.69576363582899e-08	1.09101903077373	0.00128316898635519	7.35965004785212e-06	1.09074819432894	6.66133814775094e-16	0.999999999999999	TRUE	TRUE	TRUE	TRUE	4	8.13510285442022e-24	SIGN	1.09552976132964	PREVALENT_DEG
solea_v4.0_unigene27517	ENSDARG00000022767	321166	apobb.1	1.09619636826571	1.26607149046424e-05	7.66455048531394e-08	1.09619763044541	2.47476208144521e-05	2.20783362487285e-07	1.04862115520817	0.0017272940709381	1.17062388251665e-05	1.08912564087766	3.33066907387547e-16	1	TRUE	TRUE	TRUE	TRUE	4	8.21196407338833e-24	SIGN	1.08253519869924	PREVALENT_DEG
solea_v4.0_unigene413312	ENSDARG00000022767	321166	apobb.1	1.78084964310176	0.00814367911302175	0.000177119887615939	1.77227010945574	6.35287841918315e-08	2.5522050557769e-10	1.74206407588238	0.000350611274816997	1.11712233962138e-06	1.77415377656891	9.99200722162641e-16	0.999999999999999	TRUE	TRUE	TRUE	TRUE	4	8.2550059910029e-24	SIGN	1.7673344012522	PREVALENT_DEG
solea_v4.0_unigene440841	ENSDARG00000036832	792062	cyt1l	1.05567135588647	3.21675251722201e-05	2.24592478968206e-07	1.05608571645727	3.48287632074099e-05	3.30503183402263e-07	1.0473729298027	0.00165097112506148	1.08866297554825e-05	1.0507775707536	1.11022302462516e-16	1	TRUE	TRUE	TRUE	TRUE	4	9.29916351191402e-24	SIGN	1.05247689322501	PREVALENT_DEG
solea_v4.0_unigene3084	ENSDARG00000020741	378986	fga	0.86720903252239	1.14933365975909e-05	6.8304676812214e-08	0.867282069120476	9.67487386677929e-05	1.10572284654821e-06	0.876625931416371	0.00175592934699851	1.20333301439539e-05	0.859697701839556	0	1	FALSE	FALSE	FALSE	FALSE	0	9.79170550532102e-24	SIGN	0.867703683724698	NOT_DEG
solea_v4.0_unigene224023	ENSDARG00000058358	797433	krt8	1.05481485112439	1.78471810398728e-05	1.13977093333629e-07	1.05460570482411	7.64789855169858e-06	5.56222361627152e-08	1.03456621625306	0.00131802250973502	7.75994745016183e-06	1.05754937278758	1.33226762955019e-15	0.999999999999999	TRUE	TRUE	TRUE	TRUE	4	1.07758767968111e-23	SIGN	1.05038403624728	PREVALENT_DEG
solea_v4.0_unigene64192	ENSDARG00000043457	317743	gapdh	0.914590510364574	7.22678194634385e-06	4.14367443153414e-08	0.914694589613504	4.86165175497101e-05	4.95014828346728e-07	0.910227507308098	0.00153920919457704	9.74452943675656e-06	0.907559572042413	4.44089209850063e-16	1	FALSE	FALSE	FALSE	FALSE	0	1.07964958243168e-23	SIGN	0.911768044832147	NOT_DEG
solea_v4.0_unigene44561	ENSDARG00000115790	794486	krt4	1.12814356206512	2.05188683715697e-05	1.35018735994454e-07	1.12877793488877	3.49552165580021e-05	3.3218738479469e-07	1.11375058967025	0.0016447418874087	1.07544145797926e-05	1.12236043281034	2.22044604925031e-16	1	TRUE	TRUE	TRUE	TRUE	4	1.17283798369057e-23	SIGN	1.12325812985862	PREVALENT_DEG
solea_v4.0_unigene282252	NA	NA	NA	1.27157420416992	4.83207549935046e-05	3.58794290811493e-07	1.27011775532032	3.88206607602103e-06	2.56524190045443e-08	1.25816228502506	0.00155539795963298	9.93320670754448e-06	1.26554070163122	9.99200722162641e-16	0.999999999999999	TRUE	TRUE	TRUE	TRUE	4	1.2988616910767e-23	SIGN	1.26634873653663	PREVALENT_DEG
solea_v4.0_unigene571591	ENSDARG00000043180	325181	gpd1b	0.965973237178935	3.28793177918049e-05	2.30017669421515e-07	0.965921637751404	4.72157855166327e-05	4.77482107709832e-07	0.962210243466188	0.0017272940709381	1.17249064189686e-05	0.955743329571068	0	1	FALSE	FALSE	FALSE	FALSE	0	1.32505828881306e-23	SIGN	0.962462111991899	NOT_DEG
solea_v4.0_unigene31181	ENSDARG00000005112	378452	cdh17	0.918843445189345	3.92358157406183e-06	2.08199903235775e-08	0.919348713385327	2.3698586378364e-05	2.1076791143587e-07	0.909580544856594	0.00127937545812811	7.31973047691946e-06	0.914560691653004	2.66453525910038e-15	0.999999999999997	FALSE	FALSE	FALSE	FALSE	0	1.40670765762187e-23	SIGN	0.915583348771068	NOT_DEG
solea_v4.0_unigene18152	ENSDARG00000099183	799903	fkbp10a	1.70816930646486	0.000113053773197144	9.96068486318453e-07	1.70246129054	5.52478231992583e-06	3.8191150328914e-08	1.68132331003378	0.00475829754661529	5.18768205633534e-05	1.70390137026541	0	1	TRUE	TRUE	TRUE	TRUE	4	1.46159857675088e-23	SIGN	1.69896381932601	PREVALENT_DEG
solea_v4.0_unigene30227	ENSDARG00000067848	447879	nmrk2	1.17145169905834	3.7848067847294e-05	2.70545576832124e-07	1.1729804491669	1.13964536813571e-05	8.96736997618768e-08	1.23612183996366	0.000895386036280927	4.36139057658017e-06	1.15298815362765	8.88178419700125e-16	0.999999999999999	TRUE	TRUE	TRUE	TRUE	4	1.51671227809442e-23	SIGN	1.18338553545414	PREVALENT_DEG
solea_v4.0_unigene472924	NA	NA	NA	2.20928721978579	4.00499401107464e-05	2.89613896570105e-07	2.19876561907433	2.06841782258211e-06	1.25217990811014e-08	2.14406272445718	0.00906387283163949	0.000134477707625937	2.18539916223337	5.55111512312578e-16	0.999999999999999	TRUE	TRUE	TRUE	TRUE	4	1.82624084831922e-23	SIGN	2.18437868138767	PREVALENT_DEG
solea_v4.0_unigene515670	NA	NA	NA	3.72617326908502	0.000189737008721553	1.82124868703458e-06	3.65948140781417	6.94146518628275e-07	3.60603087143772e-09	3.26131421686435	0.0297985797391502	0.00083658226686909	3.62538476421296	1.11022302462516e-16	1	TRUE	TRUE	TRUE	TRUE	4	1.90515418102522e-23	SIGN	3.56808841449413	PREVALENT_DEG
solea_v4.0_unigene29086	NA	NA	NA	0.855139101812248	1.84036850539282e-05	1.18295928088863e-07	0.855353756880533	0.000110640681953984	1.29361282754499e-06	0.862055648838879	0.00193935858276842	1.41315852732689e-05	0.848308634307942	0	1	FALSE	FALSE	FALSE	FALSE	0	1.91638867745247e-23	SIGN	0.8552142854599	NOT_DEG
solea_v4.0_unigene588296	ENSDARG00000039007	378963	eno3	0.941411328436964	2.846243297289e-05	1.95569317520758e-07	0.941348207690275	8.40315584954889e-05	9.42919158581249e-07	0.947862787894561	0.00174923131748377	1.19465137217674e-05	0.932969080953976	0	1	FALSE	FALSE	FALSE	FALSE	0	2.02484445360707e-23	SIGN	0.940897851243944	NOT_DEG
solea_v4.0_unigene457114	ENSDARG00000013317	393444	pygmb	0.96768850713898	5.83319018841661e-05	4.48003894229259e-07	0.967952847139364	5.31141271196196e-05	5.47431781467278e-07	0.979593184000261	0.00167325136072871	1.11728870172262e-05	0.954929718918041	0	1	FALSE	FALSE	FALSE	FALSE	0	2.48389406242705e-23	SIGN	0.967541064299162	NOT_DEG
solea_v4.0_unigene440558	NA	NA	NA	0.938521635637541	4.98910066922271e-05	3.71836112271329e-07	0.938647812630587	6.26648022197543e-05	6.60770310528721e-07	0.943878946091323	0.00177865213698681	1.22213650838869e-05	0.92813043235177	0	1	FALSE	FALSE	FALSE	FALSE	0	2.65557497345116e-23	SIGN	0.937294706677805	NOT_DEG
solea_v4.0_unigene429093	ENSDARG00000035809	325675	col1a1b	0.924671408295491	3.41452344403198e-05	2.40292842042535e-07	0.924647958073241	9.48839457771583e-05	1.08178161104094e-06	0.935553617178396	0.00181226296988716	1.2552731623079e-05	0.915717908627248	0	1	FALSE	FALSE	FALSE	FALSE	0	2.79674655717506e-23	SIGN	0.925147723043594	NOT_DEG
solea_v4.0_unigene48525	ENSDARG00000103266	571547	ogal	-3.78953553543436	3.44609119721531e-07	1.25553706379024e-09	-3.73851870874724	3.5032832659358e-11	7.56458681777181e-14	-4.42050434691453	0.00250077246621483	2.02519978854912e-05	-3.74203456325689	2.16903922600764e-08	0.999999978309608	TRUE	TRUE	TRUE	TRUE	4	2.80897995887874e-23	SIGN	-3.92264828858826	PREVALENT_DEG
solea_v4.0_unigene36928	NA	NA	NA	1.27027721465958	8.14826885362601e-05	6.70500055281336e-07	1.26953110133464	3.85559169840628e-05	3.722809705191e-07	1.31593467038842	0.0019053389129511	1.3715912126921e-05	1.27292589223536	0	1	TRUE	TRUE	TRUE	TRUE	4	2.84867109966779e-23	SIGN	1.2821672196545	PREVALENT_DEG
solea_v4.0_unigene332660	ENSDARG00000056374	561765	noxo1b	2.16797023510825	4.81285701587728e-07	1.85350933756391e-09	2.15358917870949	6.58352672198262e-09	2.05205096894978e-11	2.16441466324538	0.00153347067057195	9.68695627657454e-06	2.21009133256944	1.38903555324532e-10	0.999999999861096	TRUE	TRUE	TRUE	TRUE	4	2.89092806231175e-23	SIGN	2.17401635240814	PREVALENT_DEG
solea_v4.0_unigene23264	NA	NA	NA	1.04743318280502	5.83319018841661e-05	4.48483162188128e-07	1.04824437858097	2.32729769535011e-05	2.05370658013745e-07	1.07349635336293	0.00130874290115865	7.68718297303174e-06	1.03246371418706	4.44089209850063e-16	1	TRUE	TRUE	TRUE	TRUE	4	3.3547927773307e-23	SIGN	1.050409407234	PREVALENT_DEG
solea_v4.0_unigene66063	ENSDARG00000090369	415190	zgc:86896	0.883221176892359	1.1611766089242e-05	6.91693599641767e-08	0.883319743351345	5.31141271196196e-05	5.47167449700008e-07	0.879607348778078	0.00164729240841846	1.07939116889969e-05	0.87598075912942	7.7715611723761e-16	0.999999999999999	FALSE	FALSE	FALSE	FALSE	0	3.35703562496287e-23	SIGN	0.8805322570378	NOT_DEG
solea_v4.0_unigene93280	ENSDARG00000002197	493916	pygl	0.923387354319167	6.30299065308949e-05	4.90715754722009e-07	0.923565043034763	5.63961213190013e-05	5.86727164693569e-07	0.915587763613911	0.0021151344570325	1.593983798279e-05	0.916127951828337	1.11022302462516e-16	1	FALSE	FALSE	FALSE	FALSE	0	3.53972794044981e-23	SIGN	0.919667028199044	NOT_DEG
solea_v4.0_unigene501345	ENSDARG00000013317	393444	pygmb	0.947805038216389	7.5601030243372e-05	6.09533699077972e-07	0.948121432799351	6.55151632430799e-05	7.02473282217381e-07	0.969779436277627	0.00157304914054806	1.01984733573891e-05	0.931074510967409	0	1	FALSE	FALSE	FALSE	FALSE	0	3.66197210971223e-23	SIGN	0.949195104565194	NOT_DEG
solea_v4.0_unigene17223	ENSDARG00000087873	100003999	eevs	1.34543151289727	0.000130133859284659	1.17539794771282e-06	1.34380683129413	2.09789946798321e-05	1.81930716060939e-07	1.45620674828924	0.00145058402906787	8.84183876083818e-06	1.34464987440932	2.22044604925031e-16	1	TRUE	TRUE	TRUE	TRUE	4	3.71974421002026e-23	SIGN	1.37252374172249	PREVALENT_DEG
solea_v4.0_unigene45910	ENSDARG00000116297	NA	NA	1.15355984839066	3.47923373844838e-05	2.45810712133748e-07	1.15423147842455	4.22246578627649e-05	4.12969390894522e-07	1.15601595977622	0.00185712218591976	1.30435395819317e-05	1.14804552898371	3.33066907387547e-16	1	TRUE	TRUE	TRUE	TRUE	4	3.83796345254135e-23	SIGN	1.15296320389378	PREVALENT_DEG
solea_v4.0_unigene46515	NA	NA	NA	0.898060418645905	5.80931683975e-05	4.45038125451161e-07	0.898153875491939	8.38080339762562e-05	9.38954217569814e-07	0.911792224619137	0.00178591539532381	1.23207528727351e-05	0.884372032532356	0	1	FALSE	FALSE	FALSE	FALSE	0	4.065516776331e-23	SIGN	0.898094637822334	NOT_DEG
solea_v4.0_unigene44682	NA	NA	NA	1.03577518478072	2.75955583755651e-05	1.89230618068666e-07	1.03622232437557	3.50338406710393e-05	3.33449588350592e-07	1.08569402091397	0.00105300537382244	5.60155796896651e-06	1.02440380491801	1.11022302462516e-15	0.999999999999999	TRUE	TRUE	TRUE	TRUE	4	4.72442138859164e-23	SIGN	1.04552383374707	PREVALENT_DEG
solea_v4.0_unigene39903	ENSDARG00000057671	555192	epas1b	2.6330179741248	0.000225567853386755	2.22799267814752e-06	2.59647050377729	1.76362321573931e-06	1.03590203567654e-08	2.52971886823524	0.0259282798942639	0.000663777758077738	2.6927768332265	0	1	TRUE	TRUE	TRUE	TRUE	4	4.78384111133295e-23	SIGN	2.61299604484096	PREVALENT_DEG
solea_v4.0_unigene602739	NA	NA	NA	-1.86854851597714	2.92355197404103e-08	7.82584225801636e-11	-1.86210427005078	1.04144644202538e-09	2.85659817029652e-12	-1.76703303245017	0.000487574501190271	1.75837363919434e-06	-1.8868803220549	7.85414754345126e-08	0.999999921458525	TRUE	TRUE	TRUE	TRUE	4	4.86659846872843e-23	SIGN	-1.84614153513325	PREVALENT_DEG
solea_v4.0_unigene441232	NA	NA	NA	-1.06813905365976	2.32211009884863e-05	1.55695188518929e-07	-1.06715627325785	1.39071036083676e-05	1.13282034213284e-07	-1.09909997556226	0.0010114060776471	5.19812227865619e-06	-1.07546174470046	3.77475828372553e-15	0.999999999999996	TRUE	TRUE	TRUE	TRUE	4	5.13236700751427e-23	SIGN	-1.07746426179508	PREVALENT_DEG
solea_v4.0_unigene592126	NA	NA	NA	-2.07672184195168	5.08525272390649e-09	1.17645693748425e-11	-2.07200683760003	4.96957743291807e-10	1.30115276483185e-12	-1.9772203560021	0.00044949205604914	1.56916851085229e-06	-2.0894853159033	1.08570536727637e-06	0.999998914294633	TRUE	TRUE	TRUE	TRUE	4	5.13385067723764e-23	SIGN	-2.05385858786428	PREVALENT_DEG
solea_v4.0_unigene47152	NA	NA	NA	0.911381876361887	9.71213118514898e-05	8.24749455087735e-07	0.91161621655681	5.76359599248032e-05	6.02021358480891e-07	0.911844810428591	0.00209266079220846	1.57124947964562e-05	0.903071807273273	0	1	FALSE	FALSE	FALSE	FALSE	0	5.40002902049315e-23	SIGN	0.90947867765514	NOT_DEG
solea_v4.0_unigene21871	ENSDARG00000111293	794083	pdk2a	0.882707438454905	6.75124430903631e-05	5.32798426433451e-07	0.882856041735052	8.52911512695809e-05	9.58234611692434e-07	0.883350055051183	0.00218994079558902	1.67978031185447e-05	0.877092558941989	0	1	FALSE	FALSE	FALSE	FALSE	0	5.79272025334707e-23	SIGN	0.881501523545782	NOT_DEG
solea_v4.0_unigene508155	ENSDARG00000035438	334274	myhc4	1.14139551445985	9.06233852147218e-05	7.63292303362853e-07	1.14170086700141	8.38080339762562e-05	9.39249985963916e-07	1.19411447139026	0.00171475637813353	1.15761537729655e-05	1.13607479628815	0	1	TRUE	TRUE	TRUE	TRUE	4	5.97340674829411e-23	SIGN	1.15332141228492	PREVALENT_DEG
solea_v4.0_unigene412992	NA	NA	NA	2.35958087794936	0.00011276421073987	9.88830872999445e-07	2.3329934094643	1.86677092081484e-06	1.1145904564198e-08	2.29904508008467	0.0156970846033233	0.000303347366825091	2.40083301620824	4.44089209850063e-16	1	TRUE	TRUE	TRUE	TRUE	4	6.05799353707506e-23	SIGN	2.34811309592664	PREVALENT_DEG
solea_v4.0_unigene19472	ENSDARG00000058656	30148	desma	1.04130661982103	6.75124430903631e-05	5.32903688655481e-07	1.04146639687622	2.89434961417866e-05	2.68641321239534e-07	1.04668640970521	0.00175592934699851	1.20409085801161e-05	1.03253813261445	4.44089209850063e-16	1	TRUE	TRUE	TRUE	TRUE	4	6.27925021388754e-23	SIGN	1.04049938975423	PREVALENT_DEG
solea_v4.0_unigene16745	ENSDARG00000111629	553185	vasna	1.01378105550037	7.50701950743684e-05	6.03173927674808e-07	1.01279084493015	1.94513450557461e-05	1.66342529018487e-07	1.0014527173155	0.0019053389129511	1.37253239511065e-05	1.01926686585637	5.55111512312578e-16	0.999999999999999	TRUE	TRUE	TRUE	TRUE	4	6.36041474126993e-23	SIGN	1.0118228709006	PREVALENT_DEG
solea_v4.0_unigene440508	NA	NA	NA	0.9276063639605	2.18119255256576e-05	1.45038154937463e-07	0.927698929268718	2.54016864304927e-05	2.27674218276795e-07	0.936119452994665	0.00128316898635519	7.39476211902253e-06	0.91473528656069	2.22044604925031e-15	0.999999999999998	FALSE	FALSE	FALSE	FALSE	0	6.49444072816713e-23	SIGN	0.926540008196143	NOT_DEG
solea_v4.0_unigene281014	ENSDARG00000013317	393444	pygmb	1.09915948919414	6.75124430903631e-05	5.330963422479e-07	1.0999752951531	1.1249835414686e-05	8.8208334645392e-08	1.10789757513382	0.00139976139123058	8.37692795017887e-06	1.08362868416933	1.55431223447522e-15	0.999999999999998	TRUE	TRUE	TRUE	TRUE	4	6.78319613032576e-23	SIGN	1.0976652609126	PREVALENT_DEG
solea_v4.0_unigene414372	NA	NA	NA	1.08183815059095	0.000141964730178657	1.29799021857304e-06	1.08264390127726	6.72628086085454e-05	7.25871054027885e-07	1.15026216907479	0.00164934000056329	1.08530255211199e-05	1.06974946483736	0	1	TRUE	TRUE	TRUE	TRUE	4	7.15834526945539e-23	SIGN	1.09612342144509	PREVALENT_DEG
solea_v4.0_unigene99	ENSDARG00000020007	336471	col1a2	0.882555935263486	2.84328456783155e-06	1.42585683311864e-08	0.88308497762922	7.04802709199073e-05	7.67427104189832e-07	0.869495991663748	0.00184188909465372	1.28089702368349e-05	0.87699588095755	5.21804821573824e-15	0.999999999999995	FALSE	FALSE	FALSE	FALSE	0	7.84845313889872e-23	SIGN	0.878033196378501	NOT_DEG
solea_v4.0_unigene429317	ENSDARG00000039007	378963	eno3	0.964863260983546	7.26271771555943e-05	5.80526434748814e-07	0.964729889111397	4.15930241238084e-05	4.06215637482128e-07	0.947809460990518	0.00217264645313308	1.66140365462758e-05	0.960490307862728	3.33066907387547e-16	1	FALSE	FALSE	FALSE	FALSE	0	8.85370504847361e-23	SIGN	0.959473229737047	NOT_DEG
solea_v4.0_unigene325542	ENSDARG00000008969	337315	fgb	1.03347658662022	6.15277007158439e-05	4.75611018749354e-07	1.0335023849309	4.46283092191274e-05	4.4389668383528e-07	1.03298022564808	0.0018833349605318	1.33526013275307e-05	1.0255482906155	4.44089209850063e-16	1	TRUE	TRUE	TRUE	TRUE	4	9.27967939450077e-23	SIGN	1.03137687195367	PREVALENT_DEG
solea_v4.0_unigene2099	NA	NA	NA	0.886701475762821	0.000110896795831062	9.67846692898471e-07	0.886726041268877	7.71370274956931e-05	8.58075431233779e-07	0.884205583082426	0.00248224207973737	1.99443161589183e-05	0.886026796270389	0	1	FALSE	FALSE	FALSE	FALSE	0	9.51357899582355e-23	SIGN	0.885914974096128	NOT_DEG
solea_v4.0_unigene440982	ENSDARG00000013317	393444	pygmb	0.966314612895311	4.33678494619623e-05	3.1661065395581e-07	0.966417355301724	3.16561737146437e-05	2.96889003474549e-07	0.948452129614772	0.00193935858276842	1.40584833155504e-05	0.963380953361173	8.88178419700125e-16	0.999999999999999	FALSE	FALSE	FALSE	FALSE	0	9.54173659747818e-23	SIGN	0.961141262793245	NOT_DEG
solea_v4.0_unigene323982	ENSDARG00000013317	393444	pygmb	1.01041064686084	0.000203959631306271	1.97500598846152e-06	1.00944051888053	4.25592280428826e-05	4.17420738846326e-07	1.00872750066685	0.00249790906080301	2.01740085674252e-05	1.00878166071664	0	1	TRUE	TRUE	TRUE	TRUE	4	9.70498953931115e-23	SIGN	1.00934008178122	PREVALENT_DEG
solea_v4.0_unigene429110	ENSDARG00000092947	30327	cyt1	1.00970981024794	7.00526270995758e-05	5.5800654673006e-07	1.01010592597957	7.10188978004866e-05	7.74275795431011e-07	0.999011119309286	0.00220553610626542	1.69877548982292e-05	1.0055631682588	2.22044604925031e-16	1	TRUE	TRUE	FALSE	TRUE	3	9.81683148370033e-23	SIGN	1.0060975059489	POSSIBLE_DEG
solea_v4.0_unigene27589	ENSDARG00000039007	378963	eno3	0.886596778721569	4.43642452008894e-05	3.25728672546912e-07	0.88671082089669	0.00018558101443949	2.37291547291233e-06	0.879637334563298	0.00273553167759653	2.31163151211299e-05	0.879637516277907	0	1	FALSE	FALSE	FALSE	FALSE	0	1.00622405719794e-22	SIGN	0.883145612614866	NOT_DEG
solea_v4.0_unigene584204	NA	NA	NA	-0.88522396279814	1.84036850539282e-05	1.18195801232681e-07	-0.884186557080374	3.88737897812289e-05	3.76427272006746e-07	-0.886506219741022	0.00148590976281413	9.16008428853637e-06	-0.889171479833793	2.66453525910038e-15	0.999999999999997	FALSE	FALSE	FALSE	FALSE	0	1.13302783264325e-22	SIGN	-0.886272054863332	NOT_DEG
solea_v4.0_unigene328777	NA	NA	NA	1.01855883127584	0.000103664083391495	8.90362836321821e-07	1.01931377181264	2.94502430812273e-05	2.74160686983414e-07	1.02129446596001	0.00185604166018648	1.30102385511645e-05	1.00615089469068	5.55111512312578e-16	0.999999999999999	TRUE	TRUE	TRUE	TRUE	4	1.25184896073103e-22	SIGN	1.01632949093479	PREVALENT_DEG
solea_v4.0_unigene340935	NA	NA	NA	-2.07353540992306	3.03691626531271e-05	2.10774256631711e-07	-2.05972482969559	8.76178408903104e-07	4.62291953034606e-09	-2.04782299128151	0.00518300013657566	5.95057176004198e-05	-2.08774476837955	2.34257058195908e-14	0.999999999999977	TRUE	TRUE	TRUE	TRUE	4	1.28411663219896e-22	SIGN	-2.06720699981993	PREVALENT_DEG
solea_v4.0_unigene670953	ENSDARG00000043457	317743	gapdh	0.829322787045056	6.07448094012408e-06	3.41650633320918e-08	0.829521593902332	0.000137335554162342	1.66280545172037e-06	0.821529325843618	0.00226398231461807	1.76888319818883e-05	0.822927102740073	1.88737914186277e-15	0.999999999999998	FALSE	FALSE	FALSE	FALSE	0	1.41013779917074e-22	SIGN	0.82582520238277	NOT_DEG
solea_v4.0_unigene93008	ENSDARG00000099730	335817	pkma	0.884557545844157	1.68355463513141e-05	1.0611716385238e-07	0.884361638439264	7.29938385245923e-05	7.96818562565854e-07	0.887674165916445	0.0016923813593145	1.13677753611126e-05	0.875323139996074	1.77635683940025e-15	0.999999999999998	FALSE	FALSE	FALSE	FALSE	0	1.45890557249851e-22	SIGN	0.882979122548985	NOT_DEG
solea_v4.0_unigene28123	ENSDARG00000101629	100148922	si	0.93615852858925	6.20279944894808e-05	4.80337585122042e-07	0.936173159212049	6.55719145065702e-05	7.05084775320782e-07	0.917412230403951	0.00228078106100893	1.78832748806008e-05	0.929646722960903	4.44089209850063e-16	1	FALSE	FALSE	FALSE	FALSE	0	1.61826376757497e-22	SIGN	0.929847660291538	NOT_DEG
solea_v4.0_unigene413389	NA	NA	NA	0.878114886007482	1.74516051860521e-05	1.11209076352533e-07	0.878180402574135	5.63266990752772e-05	5.85224618436509e-07	0.879301159041193	0.00164016107357268	1.07017408590687e-05	0.86865810747853	2.77555756156289e-15	0.999999999999997	FALSE	FALSE	FALSE	FALSE	0	1.75077663006349e-22	SIGN	0.876063638775335	NOT_DEG
solea_v4.0_unigene50012	ENSDARG00000043646	567544	slc6a8	1.30436740850611	4.23838967353319e-06	2.31336482333427e-08	1.30330412706748	6.70035488592098e-07	3.46221202511363e-09	1.25026417640415	0.00111887782108771	6.0914718046085e-06	1.30271492854336	1.54309898192651e-12	0.999999999998457	TRUE	TRUE	TRUE	TRUE	4	1.90980226615619e-22	SIGN	1.29016266013028	PREVALENT_DEG
solea_v4.0_unigene447	ENSDARG00000039007	378963	eno3	0.883441122273728	1.40207122227943e-05	8.62818729736156e-08	0.88352615358949	0.000107854486096005	1.25356598003142e-06	0.88097957657259	0.00199618910653713	1.4669458738717e-05	0.876476310092245	1.66533453693773e-15	0.999999999999998	FALSE	FALSE	FALSE	FALSE	0	1.95567636020999e-22	SIGN	0.881105790632013	NOT_DEG
solea_v4.0_unigene441076	NA	NA	NA	0.846750392958472	0.000110174658653228	9.56965491585265e-07	0.847248409803084	0.00015309790139772	1.89394655401551e-06	0.841687739046677	0.00294440848649862	2.57787682302264e-05	0.84337175613962	0	1	FALSE	FALSE	FALSE	FALSE	0	2.13544145531312e-22	SIGN	0.844764574486963	NOT_DEG
solea_v4.0_unigene30270	ENSDARG00000052690	566685	arrdc3a	0.891475033571383	0.000153947869310788	1.42461386833467e-06	0.891716655712237	0.000113814110133457	1.34017667710413e-06	0.877879495806207	0.00317444132112194	2.90240666048885e-05	0.891053100705943	0	1	FALSE	FALSE	FALSE	FALSE	0	2.37834004660266e-22	SIGN	0.888031071448942	NOT_DEG
solea_v4.0_unigene51429	ENSDARG00000070484	567531	zgc:195001	-1.23979552079906	5.55732837886623e-05	4.23424293959553e-07	-1.23798110244505	1.50942521364497e-05	1.24415814994425e-07	-1.28670669676099	0.00103022493376515	5.39474447902957e-06	-1.24662790821583	7.54951656745106e-15	0.999999999999992	TRUE	TRUE	TRUE	TRUE	4	2.50603871849948e-22	SIGN	-1.25277780705523	PREVALENT_DEG
solea_v4.0_unigene429092	ENSDARG00000116113	337158	col1a1a	0.946224094586839	6.25818080793873e-05	4.85915390955512e-07	0.946434659689433	9.75001607073579e-05	1.11566138509237e-06	0.929332923691242	0.00246539829218092	1.96848676297776e-05	0.938201319799087	4.44089209850063e-16	1	FALSE	FALSE	FALSE	FALSE	0	2.56310621305874e-22	SIGN	0.94004824944165	NOT_DEG
solea_v4.0_unigene184145	ENSDARG00000040295	30314	apoeb	0.859813447098841	8.08819387190518e-05	6.62195242608811e-07	0.85974098688025	0.000270618642056999	3.71891631231185e-06	0.858417112761499	0.00302724107528036	2.69652842851144e-05	0.851472193192985	0	1	FALSE	FALSE	FALSE	FALSE	0	2.8091340471245e-22	SIGN	0.857360934983394	NOT_DEG
solea_v4.0_unigene517154	NA	NA	NA	1.68964198725802	0.0417298227907387	0.00166431385330309	1.67580323164082	3.20649579207443e-06	2.03443198510804e-08	1.78564734733043	0.000560896096837789	2.23231240007421e-06	1.68563182472145	0	1	TRUE	TRUE	TRUE	TRUE	4	3.16243291549227e-22	SIGN	1.70918109773768	PREVALENT_DEG
solea_v4.0_unigene44654	ENSDARG00000058656	30148	desma	0.835404086903698	8.82521340227795e-05	7.40874867949524e-07	0.835387934132598	0.000279084633982992	3.86232163229725e-06	0.832751498394287	0.00328715569028176	3.03424733897892e-05	0.827402896423466	0	1	FALSE	FALSE	FALSE	FALSE	0	3.39879675663181e-22	SIGN	0.832736603963512	NOT_DEG
solea_v4.0_unigene328034	ENSDARG00000112463	368892	si:ch211-14a17.11	0.844975147976448	0.000180249712395839	1.71295407286102e-06	0.845249241404369	0.000187117312068323	2.39515136385352e-06	0.850849711856015	0.00303071839902912	2.7080228401266e-05	0.841247151886333	0	1	FALSE	FALSE	FALSE	FALSE	0	4.24218228733525e-22	SIGN	0.845580313280791	NOT_DEG
solea_v4.0_unigene30163	NA	NA	NA	0.920287685008675	0.000155910736897941	1.44709768821684e-06	0.920875503044255	0.000266966163333602	3.65023139127068e-06	0.948446847731572	0.00251766282506242	2.07869537547059e-05	0.915414535687947	0	1	FALSE	FALSE	FALSE	FALSE	0	4.34362160818135e-22	SIGN	0.926256142868112	NOT_DEG
solea_v4.0_unigene508953	ENSDARG00000105498	393541	tsc22d3	0.839701796224387	0.000195927863754649	1.88637499389745e-06	0.839858739042281	0.000173239804525449	2.19351648984929e-06	0.837508191477878	0.00317444132112194	2.90167925886518e-05	0.834254980805444	0	1	FALSE	FALSE	FALSE	FALSE	0	4.4600179909885e-22	SIGN	0.837830926887498	NOT_DEG
solea_v4.0_unigene57219	ENSDARG00000079456	568118	si:ch211-149a19.3	0.868278305895962	0.000189737008721553	1.81877569186601e-06	0.86886588020924	0.000207674072107664	2.7071911707715e-06	0.869922558829009	0.00327926711755776	3.00733498437818e-05	0.869692057739701	0	1	FALSE	FALSE	FALSE	FALSE	0	5.30069212605289e-22	SIGN	0.869189700668478	NOT_DEG
solea_v4.0_unigene690828	ENSDARG00000043457	317743	gapdh	1.02347769912385	0.000211416070714681	2.06771044142306e-06	1.02373809506841	0.000140258151215029	1.70402015093758e-06	1.05678108935517	0.00227777533284069	1.78281531468012e-05	1.01094186032378	2.22044604925031e-16	1	TRUE	TRUE	TRUE	TRUE	4	5.52932231636459e-22	SIGN	1.0287346859678	PREVALENT_DEG
solea_v4.0_unigene50676	ENSDARG00000101322	494477	tfr1a	0.740073508482533	6.11333804772837e-05	4.71716024240809e-07	0.740731559711499	0.000546957664544209	8.599963278997e-06	0.739877978728923	0.00411339950228853	4.26235395743195e-05	0.735294863487337	0	1	FALSE	FALSE	FALSE	FALSE	0	5.62483490388324e-22	SIGN	0.738994477602573	NOT_DEG
solea_v4.0_unigene281472	ENSDARG00000057571	572733	pgam2	1.22169287431875	0.000173414078837145	1.62877490720617e-06	1.22235672054457	9.97570519233996e-05	1.1442501176485e-06	1.33135460155726	0.00122501387060293	6.87294790671581e-06	1.20675129479004	7.7715611723761e-16	0.999999999999999	TRUE	TRUE	TRUE	TRUE	4	6.04385470290686e-22	SIGN	1.24553887280265	PREVALENT_DEG
solea_v4.0_unigene280564	NA	NA	NA	1.1098614371931	4.4911358452987e-05	3.30367818393263e-07	1.10863738498196	1.09248368149299e-05	8.54485300064219e-08	1.0982674473228	0.00155731618874609	9.98860437466325e-06	1.11381186860665	2.16493489801906e-14	0.999999999999978	TRUE	TRUE	TRUE	TRUE	4	6.0692415938829e-22	SIGN	1.10764453452613	PREVALENT_DEG
solea_v4.0_unigene2350	ENSDARG00000012593	100334431	col5a1	0.812524893467128	9.96626217213283e-05	8.47710771297698e-07	0.813222900180816	0.000382311738312097	5.5821983789232e-06	0.801251664032718	0.00394115716536035	4.01835767836591e-05	0.808207644926836	0	1	FALSE	FALSE	FALSE	FALSE	0	6.11444592178769e-22	SIGN	0.808801775651875	NOT_DEG
solea_v4.0_unigene591435	ENSDARG00000095930	100149148	myha	0.999812449844045	8.00385443771597e-05	6.53072654505681e-07	1.00028216461102	0.000175379976874015	2.23276256818801e-06	1.03387572865211	0.00217264645313308	1.65990903739888e-05	0.994624715598858	5.55111512312578e-16	0.999999999999999	FALSE	TRUE	TRUE	FALSE	2	6.20426801147653e-22	SIGN	1.00714876467651	POSSIBLE_DEG
solea_v4.0_unigene429096	ENSDARG00000116113	337158	col1a1a	0.871789147558062	0.00014446791751373	1.32888229336875e-06	0.871838012761202	0.00032687292285894	4.64529415048293e-06	0.877740518623704	0.00328715569028176	3.03733805089343e-05	0.86334621189504	0	1	FALSE	FALSE	FALSE	FALSE	0	6.31013498953923e-22	SIGN	0.871178472709502	NOT_DEG
solea_v4.0_unigene19413	ENSDARG00000043457	317743	gapdh	0.784726607239903	6.40065550825425e-05	4.99206085826495e-07	0.784918099597051	0.000616153344388806	9.85865836545966e-06	0.785586736786901	0.00421426301445076	4.39606024697506e-05	0.77840309102982	0	1	FALSE	FALSE	FALSE	FALSE	0	6.73329485622493e-22	SIGN	0.783408633663419	NOT_DEG
solea_v4.0_unigene44878	ENSDARG00000045230	436968	cox6b1	0.917862736685895	0.000108565496111275	9.41484506215303e-07	0.918081055350771	0.000172212375375144	2.17335042760031e-06	0.908390681449671	0.00308991871085617	2.78935239600951e-05	0.908835296701616	3.33066907387547e-16	1	FALSE	FALSE	FALSE	FALSE	0	7.00667181839287e-22	SIGN	0.913292442546988	NOT_DEG
solea_v4.0_unigene570803	ENSDARG00000007697	58128	fabp7a	-0.981747047956797	6.48820917090202e-05	5.07832291796144e-07	-0.980304791454204	3.76444033309479e-05	3.62958256702682e-07	-0.951602753207121	0.00236574974254288	1.86478209556825e-05	-0.992632843843274	3.88578058618805e-15	0.999999999999996	FALSE	FALSE	FALSE	FALSE	0	8.11347583469297e-22	SIGN	-0.976571859115349	NOT_DEG
solea_v4.0_unigene28116	ENSDARG00000032553	406602	egln3	3.51064186512656	0.00990709369997857	0.000229060197064032	3.48145605115131	8.06082054772742e-08	3.30535406052049e-10	2.78530460415087	0.135598973139759	0.0123852569950322	3.50940295097356	2.22044604925031e-16	1	TRUE	TRUE	FALSE	TRUE	3	8.65905914441572e-22	SIGN	3.32170136785058	POSSIBLE_DEG
solea_v4.0_unigene29055	ENSDARG00000058371	797351	krt5	0.926781767426297	0.000285308098986865	2.9208251620992e-06	0.927051588400829	0.000261742151579827	3.54979589389425e-06	0.956076800805748	0.00295335532038699	2.59309656696075e-05	0.922391032661565	0	1	FALSE	FALSE	FALSE	FALSE	0	8.80983498671498e-22	SIGN	0.93307529732361	NOT_DEG
solea_v4.0_unigene66659	ENSDARG00000052690	566685	arrdc3a	0.835225914700635	0.000268323591623155	2.71349322423881e-06	0.83533105881059	0.000223589064617292	2.94562935265902e-06	0.827036807189042	0.00382532262004572	3.831363774545e-05	0.831817371414023	0	1	FALSE	FALSE	FALSE	FALSE	0	9.14908968964621e-22	SIGN	0.832352788028572	NOT_DEG
solea_v4.0_unigene49267	ENSDARG00000020007	336471	col1a2	0.822440164461147	0.000101880162054367	8.69395448223896e-07	0.822960315334155	0.000554217266313753	8.74481847354562e-06	0.812421067506527	0.00468115776564852	5.08219442525403e-05	0.816572159732084	0	1	FALSE	FALSE	FALSE	FALSE	0	1.04628673025797e-21	SIGN	0.818598426758478	NOT_DEG
solea_v4.0_unigene514608	ENSDARG00000015543	448856	s100a1	2.68228078922985	0.00035962276414636	3.86594720551874e-06	2.66408000888445	7.89665393926702e-06	5.79783695981426e-08	2.61136688566602	0.026008138200821	0.000667518413331301	2.61521989455233	4.44089209850063e-16	1	TRUE	TRUE	TRUE	TRUE	4	1.16295022943516e-21	SIGN	2.64323689458316	PREVALENT_DEG
solea_v4.0_unigene28337	NA	NA	NA	1.18041546823623	0.000325500923791085	3.4405176191034e-06	1.1794601667335	7.61922705012885e-05	8.44399418184008e-07	1.26257600241918	0.00212950931974433	1.61391340928761e-05	1.17878235186269	6.66133814775094e-16	0.999999999999999	TRUE	TRUE	TRUE	TRUE	4	1.24298420196768e-21	SIGN	1.2003084973129	PREVALENT_DEG
solea_v4.0_unigene47628	NA	NA	NA	1.28821265871973	0.000457213065129249	5.20006547628506e-06	1.28592612005575	4.59430253595852e-05	4.59716020405192e-07	1.27806823745202	0.00395429695184051	4.03723277852555e-05	1.28206478153766	4.44089209850063e-16	1	TRUE	TRUE	TRUE	TRUE	4	1.3001813344803e-21	SIGN	1.28356794944129	PREVALENT_DEG
solea_v4.0_unigene413798	ENSDARG00000090369	415190	zgc:86896	0.806359377512793	3.44680488446661e-05	2.43042097663467e-07	0.806696723272796	0.000172469367132638	2.18137218009168e-06	0.808686808759485	0.0025090416171587	2.04811423755327e-05	0.799959439658686	3.21964677141295e-15	0.999999999999997	FALSE	FALSE	FALSE	FALSE	0	1.67028658409972e-21	SIGN	0.80542558730094	NOT_DEG
solea_v4.0_unigene224022	ENSDARG00000110707	335380	si:dkey-33c12.3	0.887946069000991	0.000159040990834409	1.48055780678695e-06	0.888453224628177	0.000164316033787257	2.05128149736556e-06	0.877894670655088	0.00333900188476071	3.11299735190197e-05	0.88221757324015	5.55111512312578e-16	0.999999999999999	FALSE	FALSE	FALSE	FALSE	0	1.68400342032583e-21	SIGN	0.884127884381102	NOT_DEG
solea_v4.0_unigene440507	NA	NA	NA	0.84659383084631	0.00046299568504788	5.29148921071261e-06	0.84693087667932	0.000264537566543838	3.60236649644796e-06	0.848662257789057	0.00397923854690727	4.0682099681622e-05	0.838042855422115	0	1	FALSE	FALSE	FALSE	FALSE	0	1.8706711574565e-21	SIGN	0.845057455184201	NOT_DEG
solea_v4.0_unigene596659	NA	NA	NA	1.06985637610553	0.000732137151328682	9.35126552967396e-06	1.07168517762044	0.000268137795685435	3.67368021407053e-06	1.17742062157177	0.00262761538593672	2.19859764096332e-05	1.05438445657998	1.11022302462516e-16	1	TRUE	TRUE	TRUE	TRUE	4	1.97422241326744e-21	SIGN	1.09333665796943	PREVALENT_DEG
solea_v4.0_unigene3492	ENSDARG00000076005	100334952	LOC100334952	0.858490225515212	0.000515840655268231	6.05265612462516e-06	0.858371064767607	0.000253996841985206	3.42364069558648e-06	0.855161342285135	0.00423093975461106	4.46034570866791e-05	0.855926070926054	1.11022302462516e-16	1	FALSE	FALSE	FALSE	FALSE	0	2.11386790807318e-21	SIGN	0.856987175873502	NOT_DEG
solea_v4.0_unigene17497	NA	NA	NA	1.04373422372127	0.000379271763263429	4.11395271431115e-06	1.04415857357827	0.000466030092688405	7.07573465196148e-06	1.09923971735326	0.00329725210415635	3.06713942477007e-05	1.03872995031159	0	1	TRUE	TRUE	TRUE	TRUE	4	2.21671389170057e-21	SIGN	1.0564656162411	PREVALENT_DEG
solea_v4.0_unigene46165	NA	NA	NA	0.732360893926219	0.000189737008721553	1.82151313335046e-06	0.732228261304852	0.000892078811356228	1.53908153478104e-05	0.734781420179017	0.00514622246659019	5.83874463211338e-05	0.723583028167795	0	1	FALSE	FALSE	FALSE	FALSE	0	3.24591732574911e-21	SIGN	0.730738400894471	NOT_DEG
solea_v4.0_unigene29073	ENSDARG00000115355	352931	selenop	0.853095657699507	0.000259061234351834	2.59470357737479e-06	0.853345862062485	0.00075194615605119	1.25522278286882e-05	0.86385332007811	0.00490545504755306	5.39568795577692e-05	0.846405215241127	0	1	FALSE	FALSE	FALSE	FALSE	0	3.54407042051499e-21	SIGN	0.854175013770307	NOT_DEG
solea_v4.0_unigene16280	ENSDARG00000076004	566032	ppp2r3b	0.877189836018111	0.000734375089376287	9.39002309996832e-06	0.877178270066633	0.000283177539166374	3.93534409569395e-06	0.872063647549045	0.00479308516568084	5.23888869825476e-05	0.872720882449342	1.11022302462516e-16	1	FALSE	FALSE	FALSE	FALSE	0	3.6888109645847e-21	SIGN	0.874788159020783	NOT_DEG
solea_v4.0_unigene413444	ENSDARG00000116113	337158	col1a1a	0.878750777079462	0.000232051338979654	2.295246391703e-06	0.878960765001404	0.000254199926585156	3.43226051212211e-06	0.889783732919428	0.00299474938363577	2.65099168279619e-05	0.865705607878237	6.66133814775094e-16	0.999999999999999	FALSE	FALSE	FALSE	FALSE	0	3.910180570863e-21	SIGN	0.878300220719632	NOT_DEG
solea_v4.0_unigene4308	ENSDARG00000013561	394000	pgm1	0.773842602871781	0.00022114706030775	2.17820020334705e-06	0.77401472870615	0.000863151758747067	1.47792587733269e-05	0.764927951066268	0.00557645864999252	6.7171811082176e-05	0.76708929185012	0	1	FALSE	FALSE	FALSE	FALSE	0	3.92606179871618e-21	SIGN	0.76996864362358	NOT_DEG
solea_v4.0_unigene690882	NA	NA	NA	0.958557707858599	0.000180721008563314	1.7199364542016e-06	0.958590722287043	0.000200378907125995	2.5954378710942e-06	0.976550040517549	0.00250077246621483	2.0266421366133e-05	0.946890688819292	1.33226762955019e-15	0.999999999999999	FALSE	FALSE	FALSE	FALSE	0	4.00391438890027e-21	SIGN	0.960147289870621	NOT_DEG
solea_v4.0_unigene429320	ENSDARG00000039007	378963	eno3	0.782669472974306	0.000248236172318937	2.4759654790352e-06	0.782743922044486	0.000886352415070102	1.5237904124096e-05	0.776028130967398	0.00557334422476737	6.70166346258011e-05	0.775125147405469	0	1	FALSE	FALSE	FALSE	FALSE	0	4.49012454475515e-21	SIGN	0.779141668347915	NOT_DEG
solea_v4.0_unigene27535	ENSDARG00000116113	337158	col1a1a	0.840964018323991	0.000393538783959516	4.31777237824421e-06	0.841205271894021	0.000409186414030004	6.0823015855456e-06	0.850070386046842	0.00392971822250556	3.98491915173866e-05	0.829416358566387	2.22044604925031e-16	1	FALSE	FALSE	FALSE	FALSE	0	4.62663502237841e-21	SIGN	0.84041400870781	NOT_DEG
solea_v4.0_unigene186012	ENSDARG00000040298	322543	apoa4b.1	0.859067076402271	0.000204300757575402	1.9855025229586e-06	0.859036504274797	0.000282394235720717	3.91986014174713e-06	0.860968234918361	0.003284760511531	3.02147366477792e-05	0.847437776628743	7.7715611723761e-16	0.999999999999999	FALSE	FALSE	FALSE	FALSE	0	4.83771562990391e-21	SIGN	0.856627398056043	NOT_DEG
solea_v4.0_unigene36734	ENSDARG00000090268	553371	krtt1c19e	0.887689184867234	0.000291650831805393	2.99383905975946e-06	0.888138865335856	0.000203919411802784	2.64694662204871e-06	0.902997453874321	0.00282386703142108	2.40583800781864e-05	0.871835225291351	8.88178419700125e-16	0.999999999999999	FALSE	FALSE	FALSE	FALSE	0	4.8964785572955e-21	SIGN	0.887665182342191	NOT_DEG
solea_v4.0_unigene562770	NA	NA	NA	0.79239041241007	0.000116259870601701	1.03720051904102e-06	0.791976109191442	0.000497729095370907	7.66044696973205e-06	0.805294208438961	0.00340327427961612	3.20120693189724e-05	0.781547061416475	7.7715611723761e-16	0.999999999999999	FALSE	FALSE	FALSE	FALSE	0	5.01730163381615e-21	SIGN	0.792801947864237	NOT_DEG
solea_v4.0_unigene36705	ENSDARG00000035438	334274	myhc4	0.862560361798457	0.0003499108198178	3.73245963565936e-06	0.863072570970772	0.000891716974076318	1.53538236298344e-05	0.885503169501885	0.00468115776564852	5.08412668421638e-05	0.857244029397036	0	1	FALSE	FALSE	FALSE	FALSE	0	5.30022102346764e-21	SIGN	0.867095032917037	NOT_DEG
solea_v4.0_unigene430004	ENSDARG00000097157	559783	si:ch211-207n23.2	0.986023817544993	0.000403435749721211	4.45989150635201e-06	0.986560909570483	0.000462659402291371	7.01814819368093e-06	1.00081863549431	0.00446091914139026	4.75841262692281e-05	0.980118528666881	2.22044604925031e-16	1	FALSE	FALSE	TRUE	FALSE	1	6.00209923680534e-21	SIGN	0.988380472819166	POSSIBLE_DEG
solea_v4.0_unigene571626	ENSDARG00000020741	378986	fga	0.875868024307674	0.000491713424530922	5.72868686491155e-06	0.875885859209348	0.000695178996919739	1.14505281818853e-05	0.87846902699458	0.00493292081807617	5.4463994292615e-05	0.866581244086593	0	1	FALSE	FALSE	FALSE	FALSE	0	6.073587834549e-21	SIGN	0.874201038649549	NOT_DEG
solea_v4.0_unigene56220	NA	NA	NA	0.810201380188625	0.000726298711926691	9.23673570392824e-06	0.810289832342848	0.00044314822840724	6.69415962571465e-06	0.808713890242079	0.00529674673218716	6.12692699606056e-05	0.807846621457422	0	1	FALSE	FALSE	FALSE	FALSE	0	6.13704889468625e-21	SIGN	0.809262931057743	NOT_DEG
solea_v4.0_unigene23698	ENSDARG00000091757	NA	NA	0.860825950251661	0.000305573633196006	3.17062382267764e-06	0.861612208100296	0.000403069224596362	5.94111953800639e-06	0.859818227806708	0.004096461245242	4.2257784840492e-05	0.856751124446028	4.44089209850063e-16	1	FALSE	FALSE	FALSE	FALSE	0	7.20197326838562e-21	SIGN	0.859751877651173	NOT_DEG
solea_v4.0_unigene46249	NA	NA	NA	0.980205211770648	0.000519060623429187	6.11200966828483e-06	0.979847903825882	0.00010414939470379	1.20617424393052e-06	0.975307627355252	0.00361658250172982	3.49704178955395e-05	0.974341154394032	1.22124532708767e-15	0.999999999999999	FALSE	FALSE	FALSE	FALSE	0	7.64926094044968e-21	SIGN	0.977425474336454	NOT_DEG
solea_v4.0_unigene281661	ENSDARG00000075159	565942	meltf	1.07539765851429	4.8649114839368e-05	3.61906390002779e-07	1.07597863251099	1.44536118459553e-05	1.18534594142986e-07	1.08271031264453	0.00132172586375455	7.80006120244145e-06	1.05959776054524	2.62789789928775e-13	0.999999999999737	TRUE	TRUE	TRUE	TRUE	4	7.81508817390829e-21	SIGN	1.07342109105376	PREVALENT_DEG
solea_v4.0_unigene65020	NA	NA	NA	0.749701006165955	0.000350358856989691	3.74209235501416e-06	0.750427339404533	0.00106424632758242	1.92545050816314e-05	0.747287611119746	0.00605901319542437	7.62979385842234e-05	0.745592998948831	0	1	FALSE	FALSE	FALSE	FALSE	0	8.01490976899255e-21	SIGN	0.748252238909766	NOT_DEG
solea_v4.0_unigene93190	ENSDARG00000039007	378963	eno3	1.43507233577262	5.04718532749053e-05	3.77563527116738e-07	1.43595445054403	4.31738089724523e-06	2.89476124770273e-08	1.45293729004324	0.00146707029746017	9.00329900222833e-06	1.40861695476636	8.39106562011693e-13	0.999999999999161	TRUE	TRUE	TRUE	TRUE	4	8.54182865057755e-21	SIGN	1.43314525778156	PREVALENT_DEG
solea_v4.0_unigene34748	ENSDARG00000079078	497162	si:ch211-5k11.8	-0.757473023937498	0.000276854580628293	2.81510628350604e-06	-0.756954579551181	0.00142297761365121	2.74203011745884e-05	-0.754571076333705	0.0067923340681802	9.01429091141861e-05	-0.762946083614994	0	1	FALSE	FALSE	FALSE	FALSE	0	9.40981921924779e-21	SIGN	-0.757986190859344	NOT_DEG
solea_v4.0_unigene32605	ENSDARG00000002600	100005716	pcsk1	-0.954178243045512	0.000299660690839793	3.09266637125822e-06	-0.952809295288843	8.69997870949024e-05	9.78636122254464e-07	-0.952188003051968	0.0028546744216585	2.45976711588339e-05	-0.959808367207611	4.44089209850063e-15	0.999999999999996	FALSE	FALSE	FALSE	FALSE	0	1.04102174946045e-20	SIGN	-0.954745977148484	NOT_DEG
solea_v4.0_unigene414089	NA	NA	NA	0.903364894996922	0.00017280547990526	1.62066480890839e-06	0.90368595902168	0.000266730479973262	3.64331384553288e-06	0.937619296306214	0.00266345238492087	2.23596285327078e-05	0.89600573941094	2.77555756156289e-15	0.999999999999997	FALSE	FALSE	FALSE	FALSE	0	1.07156297320248e-20	SIGN	0.910168972433939	NOT_DEG
solea_v4.0_unigene281166	ENSDARG00000056781	100147904	zanl	0.784409629798722	0.0004052408621846	4.4879386267314e-06	0.784915254986166	0.000787813418441474	1.33146644847837e-05	0.77487583788414	0.00601191061833853	7.50607144756244e-05	0.78077367766241	2.22044604925031e-16	1	FALSE	FALSE	FALSE	FALSE	0	1.3246197901035e-20	SIGN	0.781243600082859	NOT_DEG
solea_v4.0_unigene456969	ENSDARG00000035458	494489	atp2a1l	0.799738729831996	0.000383111380594416	4.16090824240189e-06	0.799954050622743	0.000857011175949914	1.46385002624642e-05	0.781317230074403	0.00658059658384558	8.58742967054905e-05	0.793272404769241	2.22044604925031e-16	1	FALSE	FALSE	FALSE	FALSE	0	1.4818919460333e-20	SIGN	0.793570603824596	NOT_DEG
solea_v4.0_unigene429854	NA	NA	NA	0.753262698443849	0.000420177154436868	4.69189595166814e-06	0.753904734283287	0.00149404291890202	2.90794655619834e-05	0.747607204619487	0.00751719587954281	0.000103407523735711	0.747685205602324	0	1	FALSE	FALSE	FALSE	FALSE	0	1.61082300366759e-20	SIGN	0.750614960737237	NOT_DEG
solea_v4.0_unigene440560	NA	NA	NA	0.796761646897386	0.000113053773197144	9.95221238754834e-07	0.79724345580685	0.000431844532806374	6.4789242932051e-06	0.807297945634368	0.00352990487892887	3.37295786646131e-05	0.791200035672852	3.5527136788005e-15	0.999999999999996	FALSE	FALSE	FALSE	FALSE	0	1.86703194029455e-20	SIGN	0.798125771002864	NOT_DEG
solea_v4.0_unigene27606	ENSDARG00000090369	415190	zgc:86896	0.730205387840829	0.000631428843854433	7.74131447664607e-06	0.730594223430604	0.0012284961536469	2.29579324421587e-05	0.725438437474429	0.00717604760089914	9.69252543550918e-05	0.725267917120352	0	1	FALSE	FALSE	FALSE	FALSE	0	1.8836291941131e-20	SIGN	0.727876491466554	NOT_DEG
solea_v4.0_unigene458869	ENSDARG00000022712	30767	stat3	0.739899729832034	0.000687570994609747	8.59154181057257e-06	0.740428560813562	0.00117698152603625	2.1766967795118e-05	0.737140256038543	0.0069559375139192	9.33216874106715e-05	0.735574098703057	0	1	FALSE	FALSE	FALSE	FALSE	0	1.90369765699266e-20	SIGN	0.738260661346799	NOT_DEG
solea_v4.0_unigene511644	ENSDARG00000054321	572199	ngs	-3.58106219357827	3.08324604438338e-06	1.5846345308872e-08	-3.51648337815527	2.16241974832309e-09	6.26085012882727e-12	-3.92918872720287	0.00736839938207393	0.0001007482086569	-3.55321019311597	1.3260268216797e-08	0.999999986739732	TRUE	TRUE	TRUE	TRUE	4	1.98000302205904e-20	SIGN	-3.6449861230131	PREVALENT_DEG
solea_v4.0_unigene508548	ENSDARG00000008969	337315	fgb	0.74935443410389	0.000700281009330044	8.83766934723727e-06	0.749296218174918	0.0013125820879252	2.49724700997129e-05	0.75284267075155	0.00655469433760262	8.52811071033601e-05	0.739908538198043	0	1	FALSE	FALSE	FALSE	FALSE	0	2.03023364793805e-20	SIGN	0.7478504653071	NOT_DEG
solea_v4.0_unigene325470	ENSDARG00000105590	100537515	si:cabz01007794.1	0.807112878389916	0.000344489603250539	3.66031537546288e-06	0.807575850360503	0.000739660739221689	1.2336900922934e-05	0.792248714965876	0.00594275149628578	7.35990335754785e-05	0.800314653100948	4.44089209850063e-16	1	FALSE	FALSE	FALSE	FALSE	0	2.04046448596972e-20	SIGN	0.801813024204311	NOT_DEG
solea_v4.0_unigene29933	ENSDARG00000076943	565558	lhfpl4b	-0.894119441906144	0.000300361888571383	3.1040640688534e-06	-0.892446353417467	0.000144152406504512	1.7713017007384e-06	-0.88227562418131	0.00351607698799773	3.35114976275516e-05	-0.905625427010416	4.44089209850063e-15	0.999999999999996	FALSE	FALSE	FALSE	FALSE	0	2.0508535388878e-20	SIGN	-0.893616711628834	NOT_DEG
solea_v4.0_unigene45904	ENSDARG00000097157	559783	si:ch211-207n23.2	0.809081502660629	0.000102813774463226	8.78786729335472e-07	0.808694574324015	0.000427842250768236	6.41295147717329e-06	0.823512054583162	0.00308991871085617	2.79088327304217e-05	0.798599760070859	4.9960036108132e-15	0.999999999999995	FALSE	FALSE	FALSE	FALSE	0	2.05941108214936e-20	SIGN	0.809971972909666	NOT_DEG
solea_v4.0_unigene15237	ENSDARG00000043180	325181	gpd1b	0.807263469876762	0.000168290850947471	1.57599278586555e-06	0.807207771838012	0.000624520777478777	1.00444493759574e-05	0.81649452863623	0.00406812784933791	4.18726483259644e-05	0.799273535758172	1.66533453693773e-15	0.999999999999998	FALSE	FALSE	FALSE	FALSE	0	2.15402694327512e-20	SIGN	0.807559826527294	NOT_DEG
solea_v4.0_unigene562650	NA	NA	NA	0.790424741501832	1.95308486429723e-05	1.27842069025232e-07	0.790556173955809	0.000348193413762941	5.0309718027699e-06	0.799354959326854	0.00292162639068341	2.54578865671995e-05	0.783759782043193	3.79696274421804e-14	0.999999999999962	FALSE	FALSE	FALSE	FALSE	0	2.27520320663559e-20	SIGN	0.791023914206922	NOT_DEG
solea_v4.0_unigene28160	ENSDARG00000054323	557714	pparab	0.732280436295363	0.000764909940152395	9.89701443634966e-06	0.732518617701378	0.00134055179207777	2.55905628443628e-05	0.730183209165204	0.00728329188125194	9.85428345091397e-05	0.726135836202325	0	1	FALSE	FALSE	FALSE	FALSE	0	2.48812431282534e-20	SIGN	0.730279524841068	NOT_DEG
solea_v4.0_unigene440762	ENSDARG00000079078	497162	si:ch211-5k11.8	-0.742166162093889	4.66018559394778e-05	3.43448693095645e-07	-0.741506604798426	0.000923419513354079	1.60542416709524e-05	-0.73771289668467	0.00531066553426457	6.17706182352765e-05	-0.747753081037071	3.66373598126302e-15	0.999999999999996	FALSE	FALSE	FALSE	FALSE	0	2.51125151002507e-20	SIGN	-0.742284686153514	NOT_DEG
solea_v4.0_unigene50455	ENSDARG00000103343	NA	NA	0.791615305762627	0.000198923505096356	1.92072816130774e-06	0.792947545152872	0.000583005900935669	9.30405892940307e-06	0.804099274024169	0.00422562555722987	4.42379478255532e-05	0.790896429374469	1.88737914186277e-15	0.999999999999998	FALSE	FALSE	FALSE	FALSE	0	2.75946843056652e-20	SIGN	0.794889638578534	NOT_DEG
solea_v4.0_unigene27675	ENSDARG00000114705	406327	fgg	0.784178471592765	0.000700281009330044	8.82283633051154e-06	0.784433231524781	0.00191269038136363	3.87911605895375e-05	0.787129259186848	0.00806254560077132	0.000113942719824286	0.777558224847246	0	1	FALSE	FALSE	FALSE	FALSE	0	3.52780950456204e-20	SIGN	0.78332479678791	NOT_DEG
solea_v4.0_unigene508152	ENSDARG00000035438	334274	myhc4	0.969380545182141	0.00111999874937263	1.55498834221886e-05	0.969767619950601	0.00104721848656189	1.8873898692503e-05	1.02472143244494	0.00498735223078169	5.53413284689017e-05	0.964109051058205	2.22044604925031e-16	1	FALSE	FALSE	TRUE	FALSE	1	3.80549276662656e-20	SIGN	0.981994662158971	POSSIBLE_DEG
solea_v4.0_unigene2023	ENSDARG00000115355	352931	selenop	0.82635969960854	0.000624227029515696	7.60782117421411e-06	0.826451974499386	0.000997516130274914	1.76050141297515e-05	0.820684413170123	0.0063147940265685	8.17280605437405e-05	0.819146420614148	4.44089209850063e-16	1	FALSE	FALSE	FALSE	FALSE	0	5.03545420146204e-20	SIGN	0.823160626973049	NOT_DEG
solea_v4.0_unigene92372	ENSDARG00000093549	352931	selenop	0.87353133572274	0.000561100733669878	6.70031352926378e-06	0.87363301283909	0.000728143141052756	1.21044491904706e-05	0.880814828372526	0.00529737399990669	6.14763721503961e-05	0.866451850425675	8.88178419700125e-16	0.999999999999999	FALSE	FALSE	FALSE	FALSE	0	5.51464457185143e-20	SIGN	0.873607756840008	NOT_DEG
solea_v4.0_unigene570827	NA	NA	NA	0.770380568484122	0.000248439954065794	2.4814397096589e-06	0.770684309389964	0.00124873264271842	2.3400339195951e-05	0.78811190368238	0.00524598339423583	6.03913806085664e-05	0.764755297299104	1.4432899320127e-15	0.999999999999999	FALSE	FALSE	FALSE	FALSE	0	6.6660522471414e-20	SIGN	0.773483019713892	NOT_DEG
solea_v4.0_unigene413729	ENSDARG00000113061	560753	tpi1b	0.700015934508369	0.000613501154347267	7.43653215379517e-06	0.700195926483057	0.00324835764901787	7.42047178570701e-05	0.693888239987408	0.0106697999489126	0.000172789684153143	0.693491138679676	0	1	FALSE	FALSE	FALSE	FALSE	0	6.69769538129986e-20	SIGN	0.696897809914628	NOT_DEG
solea_v4.0_unigene692296	NA	NA	NA	0.715734031810143	0.000420177154436868	4.69713827932716e-06	0.715878638676728	0.00236578912293272	4.99796139483057e-05	0.725465503775699	0.00775819964398628	0.00010811997952304	0.708926766028715	3.33066907387547e-16	1	FALSE	FALSE	FALSE	FALSE	0	7.25430048750321e-20	SIGN	0.716501235072821	NOT_DEG
solea_v4.0_unigene45930	NA	NA	NA	0.757068227433227	0.000131933996775633	1.19714027495691e-06	0.757530767270242	0.00102735944540673	1.82810726153547e-05	0.760481200476999	0.00539423795988457	6.32496231356739e-05	0.751184886097666	3.5527136788005e-15	0.999999999999996	FALSE	FALSE	FALSE	FALSE	0	7.33162437986837e-20	SIGN	0.756566270319533	NOT_DEG
solea_v4.0_unigene2351	NA	NA	NA	0.772401249505332	0.000468072684143818	5.36248178021967e-06	0.772772049978857	0.00097460468414474	1.70791417372219e-05	0.758616777466394	0.00663573032652157	8.68695475377896e-05	0.766812588532124	8.88178419700125e-16	0.999999999999999	FALSE	FALSE	FALSE	FALSE	0	7.57443513257279e-20	SIGN	0.767650666370677	NOT_DEG
solea_v4.0_unigene12527	NA	NA	NA	0.657861431191913	0.000520226008748796	6.13293898325473e-06	0.658445984832849	0.00552458617338617	0.000145412042909065	0.66460881715085	0.0130156925022035	0.000229171102018407	0.653152844271338	0	1	FALSE	FALSE	FALSE	FALSE	0	1.14263048202908e-19	SIGN	0.658517269361738	NOT_DEG
solea_v4.0_unigene14654	ENSDARG00000111293	794083	pdk2a	0.722910500557429	0.00167230770647826	2.5158980539653e-05	0.723062907274604	0.00229258945871903	4.80203261239462e-05	0.717144315666873	0.0100205207917804	0.000156722466599064	0.716192801968343	0	1	FALSE	FALSE	FALSE	FALSE	0	1.17178142344316e-19	SIGN	0.719827631366812	NOT_DEG
solea_v4.0_unigene51416	ENSDARG00000101322	494477	tfr1a	0.734611938642399	5.41234531964819e-05	4.09841394688374e-07	0.734599313122545	0.000663425258841369	1.07436916796271e-05	0.735380035724106	0.00425595266934556	4.49850647869485e-05	0.727214954525338	2.95319324550292e-14	0.99999999999997	FALSE	FALSE	FALSE	FALSE	0	1.236026415739e-19	SIGN	0.732951560503597	NOT_DEG
solea_v4.0_unigene30277	ENSDARG00000013669	553682	napba	-0.70235685968949	0.00140765241956511	2.03973683382526e-05	-0.701563216520531	0.00306957864606243	6.92277454879013e-05	-0.711225795442471	0.00946845304855851	0.000143890685095014	-0.708964354979692	0	1	FALSE	FALSE	FALSE	FALSE	0	1.24357471896594e-19	SIGN	-0.706027556658046	NOT_DEG
solea_v4.0_unigene688949	ENSDARG00000043457	317743	gapdh	0.719359481545953	0.00125713371268573	1.78679964150328e-05	0.719231368914402	0.00333385607021014	7.68505873830059e-05	0.725466056169069	0.00989115228884223	0.000153054845906918	0.710893813532452	0	1	FALSE	FALSE	FALSE	FALSE	0	1.25915878716079e-19	SIGN	0.718737680040469	NOT_DEG
solea_v4.0_unigene11124	ENSDARG00000032765	493607	net1	0.687964629002299	0.00145478468842304	2.12234791034902e-05	0.68818783051179	0.00294114705751022	6.53017055330713e-05	0.686440758700781	0.0105536807183924	0.000170150276901003	0.681260430805421	0	1	FALSE	FALSE	FALSE	FALSE	0	1.365176045374e-19	SIGN	0.685963412255073	NOT_DEG
solea_v4.0_unigene41001	ENSDARG00000012824	100331874	itga3b	0.712322423500379	0.00203589996711051	3.20316841561889e-05	0.712892635812493	0.00223716950654471	4.65495885466732e-05	0.711244527556776	0.0102850562393445	0.000163778186506059	0.711649498068806	0	1	FALSE	FALSE	FALSE	FALSE	0	1.41337166607636e-19	SIGN	0.712027271234614	NOT_DEG
solea_v4.0_unigene4440	ENSDARG00000105179	NA	NA	0.698619351613668	0.00180776859243119	2.77228248112007e-05	0.699166738158456	0.00250054526088912	5.36924771337674e-05	0.695179554689442	0.0106070064755448	0.00017162584938127	0.69629826134925	0	1	FALSE	FALSE	FALSE	FALSE	0	1.44480675382785e-19	SIGN	0.697315976452704	NOT_DEG
solea_v4.0_unigene584059	ENSDARG00000013561	394000	pgm1	0.736696016876231	0.000757375510717985	9.72707696039918e-06	0.736760636370669	0.00187174891939002	3.78311815780074e-05	0.728193297087769	0.00851453391701056	0.000123378528761713	0.729241952160715	4.44089209850063e-16	1	FALSE	FALSE	FALSE	FALSE	0	1.4542993740033e-19	SIGN	0.732722975623846	NOT_DEG
solea_v4.0_unigene584050	NA	NA	NA	0.717250055367687	0.00214624825517381	3.41690147340477e-05	0.717437855153878	0.0024240434757327	5.17140020589638e-05	0.724096542224981	0.00938072959062026	0.000142297660235076	0.706417568767513	0	1	FALSE	FALSE	FALSE	FALSE	0	1.46917710469054e-19	SIGN	0.716300505378515	NOT_DEG
solea_v4.0_unigene20312	ENSDARG00000105039	562402	phka1b	0.805264148065716	0.00187851738026929	2.90159709500492e-05	0.805665584755902	0.000965074148700788	1.6858649897649e-05	0.8119965857647	0.00688685942173502	9.15881894670104e-05	0.796589654768239	4.44089209850063e-16	1	FALSE	FALSE	FALSE	FALSE	0	1.50149816816407e-19	SIGN	0.804878993338639	NOT_DEG
solea_v4.0_unigene9134	ENSDARG00000076950	101882278	kel	1.69077235381303	7.4477186997628e-07	3.00236353535447e-09	1.68641868329204	3.80541659014445e-08	1.42099053909045e-10	1.593942578131	0.00124647897516995	7.04518080887348e-06	1.69886660148786	1.60870905485666e-07	0.999999839129095	TRUE	TRUE	TRUE	TRUE	4	1.53693705518629e-19	SIGN	1.66750005418098	PREVALENT_DEG
solea_v4.0_unigene70197	ENSDARG00000041417	100004566	atp6ap1a	-0.674507603365431	0.00145457539290817	2.11982006668799e-05	-0.673424419753917	0.00340260896716999	7.91225114762515e-05	-0.673973902772888	0.0108994531563812	0.000178471637586825	-0.678356956932332	0	1	FALSE	FALSE	FALSE	FALSE	0	1.61502220507716e-19	SIGN	-0.675065720706142	NOT_DEG
solea_v4.0_unigene508157	ENSDARG00000114818	NA	NA	0.975023066719928	0.0024307916739526	3.9724565903172e-05	0.975426656456274	0.00208213558257627	4.27757053855402e-05	1.04931586667358	0.00657424804345752	8.57003769275694e-05	0.969937766250197	2.22044604925031e-16	1	FALSE	FALSE	TRUE	FALSE	1	1.96938422229928e-19	SIGN	0.992425839024994	POSSIBLE_DEG
solea_v4.0_unigene280879	NA	NA	NA	-1.44515677398106	0.035911811448328	0.00132854160953499	-1.44227262665376	8.23022968405747e-06	6.08835875555743e-08	-1.56848828072631	0.000783220751547997	3.5915216667491e-06	-1.44902731640275	3.43058914609173e-14	0.999999999999966	TRUE	TRUE	TRUE	TRUE	4	2.1084137965152e-19	SIGN	-1.47623624944097	PREVALENT_DEG
solea_v4.0_unigene584208	ENSDARG00000017794	406799	sdr16c5b	0.686583144647492	0.00152278276406323	2.25965479568437e-05	0.686823755749089	0.00391311168273867	9.37811100648034e-05	0.676236925582073	0.0129180984960066	0.000226736912897797	0.680168648791434	1.11022302462516e-16	1	FALSE	FALSE	FALSE	FALSE	0	2.25974044103033e-19	SIGN	0.682453118692522	NOT_DEG
solea_v4.0_unigene562556	NA	NA	NA	0.681409251794726	0.00118030608904113	1.66615674054929e-05	0.681866386327947	0.005184087928258	0.000134383422502799	0.685284320642438	0.0131263559591714	0.000231665108081682	0.675678872061931	0	1	FALSE	FALSE	FALSE	FALSE	0	2.35227633510972e-19	SIGN	0.68105970770676	NOT_DEG
solea_v4.0_unigene70095	NA	NA	NA	0.84112057489092	0.0028938224072639	4.92285750162091e-05	0.841577278832863	0.00322185677259096	7.35100726520006e-05	0.892732069580261	0.0088543857796496	0.000129407045653317	0.835594620680704	0	1	FALSE	FALSE	FALSE	FALSE	0	2.41408401779807e-19	SIGN	0.852756135996187	NOT_DEG
solea_v4.0_unigene27899	ENSDARG00000056781	100147904	zanl	0.750401547890724	0.00145045977111132	2.10980350714388e-05	0.75090887678131	0.00241097996197868	5.12015111200693e-05	0.763454158839128	0.00828369152878351	0.000118771240022871	0.745998844339322	3.33066907387547e-16	1	FALSE	FALSE	FALSE	FALSE	0	2.53409162071893e-19	SIGN	0.752690856962621	NOT_DEG
solea_v4.0_unigene440457	NA	NA	NA	0.796888274840407	0.000588252474887638	7.0734373452258e-06	0.797658959385814	0.00175544386271297	3.49940946782473e-05	0.816929134689147	0.00670926118665386	8.84827618886554e-05	0.79307228811219	1.55431223447522e-15	0.999999999999998	FALSE	FALSE	FALSE	FALSE	0	2.81112215617011e-19	SIGN	0.80113716425689	NOT_DEG
solea_v4.0_unigene19494	ENSDARG00000041799	30236	cx43	-0.669354414351369	0.00161030645892083	2.41412744310031e-05	-0.668669261795365	0.00512713592596689	0.000132434417594885	-0.675756270416598	0.0124922853246519	0.000216148067083509	-0.675632161310309	0	1	FALSE	FALSE	FALSE	FALSE	0	2.97897468332478e-19	SIGN	-0.67235302696841	NOT_DEG
solea_v4.0_unigene4073	ENSDARG00000026403	101886332	hephl1b	0.741561614539858	0.00195739529541146	3.04783796309877e-05	0.741860277554495	0.00195626608306309	3.97833182325744e-05	0.746096681967843	0.0090375927141355	0.000133837400762071	0.734894527069754	3.33066907387547e-16	1	FALSE	FALSE	FALSE	FALSE	0	2.99752626348364e-19	SIGN	0.741103275282988	NOT_DEG
solea_v4.0_unigene23712	ENSDARG00000013847	378478	egfra	0.739858556524289	0.0019342374273194	3.00374055360464e-05	0.740109890193707	0.00177380869894787	3.54093360926478e-05	0.741812436834542	0.00913263776686656	0.000136591721171804	0.73596331572081	4.44089209850063e-16	1	FALSE	FALSE	FALSE	FALSE	0	3.58089088945432e-19	SIGN	0.739436049818337	NOT_DEG
solea_v4.0_unigene570814	NA	NA	NA	0.702537605182555	0.00221995145286155	3.56122209627029e-05	0.702518520025239	0.00519207218594006	0.000134789893836086	0.719533103835212	0.0113062201841724	0.000188577966665884	0.694211581471174	0	1	FALSE	FALSE	FALSE	FALSE	0	3.71512361971498e-19	SIGN	0.704700202628545	NOT_DEG
solea_v4.0_unigene15718	ENSDARG00000017794	406799	sdr16c5b	0.663143754223988	0.00203741128312939	3.20912175341218e-05	0.663466564621615	0.00524344961116164	0.000136268964488117	0.656847885884578	0.0147680063113628	0.000276595801581505	0.657026437739528	1.11022302462516e-16	1	FALSE	FALSE	FALSE	FALSE	0	4.44976453986034e-19	SIGN	0.660121160617427	NOT_DEG
solea_v4.0_unigene2913	ENSDARG00000114324	393541	tsc22d3	0.931407839055526	0.000158665892441168	1.4748678944397e-06	0.931322768314297	8.73413427159801e-05	9.83688133822234e-07	0.919404953167821	0.00291406659897343	2.52305381148476e-05	0.926786024908398	4.65516514225328e-13	0.999999999999534	FALSE	FALSE	FALSE	FALSE	0	4.75687680294779e-19	SIGN	0.927230396361511	NOT_DEG
solea_v4.0_unigene46246	ENSDARG00000003903	558291	hapln2	-0.654836235947883	0.00237737835154863	3.8598723132117e-05	-0.653951891914871	0.00558574341468048	0.000147221589695993	-0.659665060691238	0.0137069796044231	0.000247798858279612	-0.660517374655449	0	1	FALSE	FALSE	FALSE	FALSE	0	5.09271304246406e-19	SIGN	-0.65724264080236	NOT_DEG
solea_v4.0_unigene27920	ENSDARG00000099558	100616532	npc1l1	1.30093167144485	2.96195496947599e-06	1.50284918454626e-08	1.30042066121872	1.74174832792366e-06	1.01822762638709e-08	1.23900292375312	0.00094686264183519	4.73437255444406e-06	1.29614763959898	4.1515765270006e-09	0.999999995848423	TRUE	TRUE	TRUE	TRUE	4	5.10970152478365e-19	SIGN	1.28412572400392	PREVALENT_DEG
solea_v4.0_unigene68833	ENSDARG00000024433	337731	pvalb4	0.75636682433309	0.00211405973569055	3.35327957964934e-05	0.756715466624501	0.00248586299731837	5.33427781404448e-05	0.773134577599109	0.00907229283073568	0.000134728311785508	0.750736713096887	4.44089209850063e-16	1	FALSE	FALSE	FALSE	FALSE	0	5.32180829771938e-19	SIGN	0.759238395413397	NOT_DEG
solea_v4.0_unigene459309	ENSDARG00000024548	553178	cryba4	1.97173332956276	5.80625621911333e-07	2.26866698447718e-09	1.97265943939073	3.51552244794187e-08	1.29544367488507e-10	2.01753219018498	0.000682418722210252	2.92891909289401e-06	1.9236147169957	1.55739398444155e-06	0.999998442606016	TRUE	TRUE	TRUE	TRUE	4	5.44525544247968e-19	SIGN	1.97138491903354	PREVALENT_DEG
solea_v4.0_unigene24511	NA	NA	NA	1.1278838479341	4.71357817928189e-05	3.49342576942318e-07	1.12587685170697	6.66039891823269e-06	4.7517599574569e-08	1.10240875975349	0.00169822031946208	1.14334507419524e-05	1.13231439994904	4.16585654861024e-11	0.999999999958341	TRUE	TRUE	TRUE	TRUE	4	5.56744863304982e-19	SIGN	1.1221209648359	PREVALENT_DEG
solea_v4.0_unigene45376	NA	NA	NA	-1.95529215505778	1.55024422397896e-05	9.6425852182771e-08	-1.95124361659286	8.38485302135902e-07	4.40232080333454e-09	-1.96769128650994	0.00295335532038699	2.59389254581962e-05	-1.94869720855699	6.76009581646042e-10	0.99999999932399	TRUE	TRUE	TRUE	TRUE	4	6.44840908459728e-19	SIGN	-1.95573106667939	PREVALENT_DEG
solea_v4.0_unigene429115	ENSDARG00000036834	550522	krt92	0.650789725651623	0.00285506342832152	4.82132590685719e-05	0.650759400016118	0.00607390051432328	0.000165592167625138	0.654012583781049	0.0148446001840931	0.000279043927514814	0.642148681161836	0	1	FALSE	FALSE	FALSE	FALSE	0	7.06283170471339e-19	SIGN	0.649427597652656	NOT_DEG
solea_v4.0_unigene588225	ENSDARG00000017624	794486	krt4	0.85041496470219	0.00152025414947571	2.24969075039587e-05	0.850907819366886	0.00242114776934947	5.15121609908246e-05	0.877063800218296	0.00787779010779942	0.000110550541368144	0.843551714981046	9.99200722162641e-16	0.999999999999999	FALSE	FALSE	FALSE	FALSE	0	7.15443186672108e-19	SIGN	0.855484574817104	NOT_DEG
solea_v4.0_unigene12028	ENSDARG00000025094	394164	edem1	0.797076872557854	0.00092890278167865	1.24564028019967e-05	0.797675551657222	0.00125605781273414	2.36070603682905e-05	0.797102375320857	0.0072962013835487	9.90494877763204e-05	0.791781855131917	3.5527136788005e-15	0.999999999999996	FALSE	FALSE	FALSE	FALSE	0	7.45007188758656e-19	SIGN	0.795909163666963	NOT_DEG
solea_v4.0_unigene33702	ENSDARG00000041799	30236	cx43	-0.632817722664973	0.00203589996711051	3.20392093014925e-05	-0.632110746782241	0.0088498225585472	0.000271069307957112	-0.64026193882974	0.0168894404959148	0.000339258148658694	-0.638495433139227	0	1	FALSE	FALSE	FALSE	FALSE	0	8.27008753196162e-19	SIGN	-0.635921460354045	NOT_DEG
solea_v4.0_unigene28202	ENSDARG00000096445	560649	si:ch211-214p16.3	0.673716579968642	0.00422162515697081	7.8249722384215e-05	0.674014686715857	0.00484353180455846	0.000122856325799276	0.674032275970628	0.0148822901259863	0.000281079968229763	0.66694451836316	1.11022302462516e-16	1	FALSE	FALSE	FALSE	FALSE	0	8.27018327088959e-19	SIGN	0.672177015254572	NOT_DEG
solea_v4.0_unigene22060	ENSDARG00000039666	494077	tsta3	-1.01043119708017	0.000233093934559535	2.30878789806981e-06	-1.00845356406842	6.85846395250146e-05	7.42986009871186e-07	-1.03118259145331	0.00235739179981142	1.85492829952191e-05	-1.01847278234876	9.11160036309866e-13	0.999999999999089	TRUE	TRUE	TRUE	TRUE	4	8.39800430659167e-19	SIGN	-1.01713503373766	PREVALENT_DEG
solea_v4.0_unigene440698	ENSDARG00000116113	337158	col1a1a	0.673335447504904	0.00201187695487999	3.15218025097563e-05	0.673827076651308	0.00537223755592139	0.00014021133675998	0.660193862006173	0.0159827694708065	0.00031174659095802	0.668021575764012	2.22044604925031e-16	1	FALSE	FALSE	FALSE	FALSE	0	9.32191329609599e-19	SIGN	0.668844490481599	NOT_DEG
solea_v4.0_unigene27813	ENSDARG00000036577	325402	atp6v0cb	-0.650165218167702	0.003606071637004	6.439235225803e-05	-0.64946236773916	0.00715607942952224	0.000204215826127169	-0.657288792739273	0.0159049535334273	0.000308686447515193	-0.656828038763404	0	1	FALSE	FALSE	FALSE	FALSE	0	1.09657753659028e-18	SIGN	-0.653436104352385	NOT_DEG
solea_v4.0_unigene414088	NA	NA	NA	0.864532822648769	0.00275092041834649	4.60735154431734e-05	0.865135479904348	0.0019946215726147	4.07567508880764e-05	0.922958505116608	0.0063147940265685	8.17533370803529e-05	0.859122952151978	1.33226762955019e-15	0.999999999999999	FALSE	FALSE	FALSE	FALSE	0	1.11007965180607e-18	SIGN	0.877937439955426	NOT_DEG
solea_v4.0_unigene440699	NA	NA	NA	0.643875312825502	0.00345195935948635	6.11680036189623e-05	0.643699715318443	0.00879115917774164	0.000268775739864161	0.650291999293626	0.0173310296554783	0.000351939708642411	0.635237318372809	0	1	FALSE	FALSE	FALSE	FALSE	0	1.38536093983886e-18	SIGN	0.643276086452595	NOT_DEG
solea_v4.0_unigene96034	NA	NA	NA	0.710057167854086	0.00282078006285211	4.75170885826638e-05	0.710339219925595	0.00439179922843686	0.000108660313938828	0.71962868442606	0.0122146831446741	0.000209797196859566	0.702283859127952	4.44089209850063e-16	1	FALSE	FALSE	FALSE	FALSE	0	1.58150820529228e-18	SIGN	0.710577232833423	NOT_DEG
solea_v4.0_unigene508156	ENSDARG00000102414	100008376	wu:fd14a01	0.870723228914705	0.0032206690520464	5.59934012179401e-05	0.871243387969687	0.0032091907353013	7.31766263583789e-05	0.932580238570571	0.00774958382743845	0.000107892551832428	0.865822163034949	8.88178419700125e-16	0.999999999999999	FALSE	FALSE	FALSE	FALSE	0	1.66878771563897e-18	SIGN	0.885092254622478	NOT_DEG
solea_v4.0_unigene48461	NA	NA	NA	1.53090068974985	0.000176801160202872	1.66548622915736e-06	1.52457585760712	1.00608410284668e-05	7.7770610560004e-08	1.49646274280982	0.00440623942065339	4.67567034635594e-05	1.54119743475115	9.14546216534973e-12	0.999999999990855	TRUE	TRUE	TRUE	TRUE	4	1.68068107666973e-18	SIGN	1.52328418122949	PREVALENT_DEG
solea_v4.0_unigene51796	ENSDARG00000058656	30148	desma	0.695374186782914	0.00247954340399585	4.06353011238618e-05	0.695294423905878	0.00489041895285593	0.000124316609570978	0.691125246533349	0.0141926259336416	0.000259820538761481	0.686826500448997	4.44089209850063e-16	1	FALSE	FALSE	FALSE	FALSE	0	1.78540052897443e-18	SIGN	0.692155089417784	NOT_DEG
solea_v4.0_unigene61322	ENSDARG00000055216	573122	tuba1c	-0.702187160005196	0.000700281009330044	8.79449891274081e-06	-0.701396786305794	0.00172345153945611	3.41653388878965e-05	-0.700864194955023	0.00783343049766628	0.000109710999821858	-0.708521229882312	8.43769498715119e-15	0.999999999999992	FALSE	FALSE	FALSE	FALSE	0	1.85890888165014e-18	SIGN	-0.703242342787081	NOT_DEG
solea_v4.0_unigene334362	NA	NA	NA	-3.02707873731793	5.09602822639707e-06	2.81677231365144e-08	-2.99828432846649	3.40171702779612e-08	1.24879479728198e-10	-3.06442883154109	0.01187334528355	0.000200668845010542	-3.03007653025237	4.00586879223397e-08	0.999999959941312	TRUE	TRUE	TRUE	TRUE	4	1.91770211922198e-18	SIGN	-3.02996710689447	PREVALENT_DEG
solea_v4.0_unigene76673	ENSDARG00000079078	497162	si:ch211-5k11.8	-0.661689856828488	0.00256263124678536	4.21744648710416e-05	-0.661141565407752	0.00857446420823852	0.000259778256495964	-0.66291163236438	0.0180509468858618	0.000375592527949525	-0.666704138102757	2.22044604925031e-16	1	FALSE	FALSE	FALSE	FALSE	0	2.04060116648907e-18	SIGN	-0.663111798175845	NOT_DEG
solea_v4.0_unigene7330	ENSDARG00000012405	337158	col1a1a	0.689693559881714	0.000493418400869468	5.75538599634405e-06	0.690053109630976	0.00351462020952634	8.23807579657906e-05	0.691474134916381	0.0102825646304307	0.000162831341689518	0.684286245159726	5.10702591327572e-15	0.999999999999995	FALSE	FALSE	FALSE	FALSE	0	2.10594325490813e-18	SIGN	0.688876762397199	NOT_DEG
solea_v4.0_unigene23689	NA	NA	NA	-3.40918967679133	1.84898858893844e-06	8.68322294697215e-09	-3.38617774775221	1.89258834789769e-07	8.57335757297183e-10	-3.22852270046406	0.0532853519441349	0.00230766474427317	-3.39759269574172	5.28235932772958e-09	0.999999994717641	TRUE	TRUE	FALSE	TRUE	3	2.2674355201714e-18	SIGN	-3.35537070518733	POSSIBLE_DEG
solea_v4.0_unigene508656	NA	NA	NA	0.700279782207592	0.00307307527848166	5.29223034344262e-05	0.700927891443197	0.00597311866564246	0.000162265338200272	0.699531020935703	0.0161734512642183	0.000317930448340755	0.694487924804715	3.33066907387547e-16	1	FALSE	FALSE	FALSE	FALSE	0	2.27572457810159e-18	SIGN	0.698806654847802	NOT_DEG
solea_v4.0_unigene2382	ENSDARG00000038826	556485	jph1b	0.629366346271626	0.00446792735623318	8.38672535906679e-05	0.629493742922891	0.00952703993651859	0.00029827266030161	0.623027727143684	0.020993633078335	0.000475671380621979	0.622334754804113	1.11022302462516e-16	1	FALSE	FALSE	FALSE	FALSE	0	2.28290986319012e-18	SIGN	0.626055642785579	NOT_DEG
solea_v4.0_unigene565	ENSDARG00000109220	555308	acsl1a	-0.747378656684045	0.00130676364199565	1.87544279099478e-05	-0.746536486737248	0.00146946633042923	2.84179064815781e-05	-0.74137240033286	0.0083812213406088	0.000120954240857778	-0.75675571132028	6.99440505513849e-15	0.999999999999993	FALSE	FALSE	FALSE	FALSE	0	2.57131352430311e-18	SIGN	-0.748010813768608	NOT_DEG
solea_v4.0_unigene68945	NA	NA	NA	0.663843477210057	0.00505480564729939	9.8244705665379e-05	0.663924393746615	0.0106201278379961	0.000347354359924484	0.672845345041733	0.0194853779182422	0.000424874419462405	0.657155192987674	0	1	FALSE	FALSE	FALSE	FALSE	0	2.64792595732663e-18	SIGN	0.66444210224652	NOT_DEG
solea_v4.0_unigene325197	ENSDARG00000067848	447879	nmrk2	1.25863939740323	3.095859885763e-05	2.1572292723503e-07	1.25810889210982	2.85986219283854e-06	1.7946936710108e-08	1.24567463189089	0.00140123100191608	8.40513428960828e-06	1.25274627981181	9.4153662644203e-10	0.999999999058463	TRUE	TRUE	TRUE	TRUE	4	2.66243645390085e-18	SIGN	1.25379230030394	PREVALENT_DEG
solea_v4.0_unigene46091	NA	NA	NA	0.662375800814598	0.00301835727853418	5.1807063254701e-05	0.662758528370178	0.0067812405552267	0.00019126431400052	0.655534772274881	0.0176382681028686	0.000361141499127805	0.655642766444425	3.33066907387547e-16	1	FALSE	FALSE	FALSE	FALSE	0	2.73614977669581e-18	SIGN	0.659077966976021	NOT_DEG
solea_v4.0_unigene49853	ENSDARG00000115975	334195	mat1a	0.677794337058731	0.00320235425943637	5.55418991607006e-05	0.677633117135145	0.00563020669774515	0.000148894031889778	0.688479106521156	0.013160752392989	0.000232819117361358	0.667190629493817	5.55111512312578e-16	0.999999999999999	FALSE	FALSE	FALSE	FALSE	0	2.98139657963425e-18	SIGN	0.677774297552212	NOT_DEG
solea_v4.0_unigene14944	NA	NA	NA	0.735348867022806	0.00196386996428683	3.06274016011794e-05	0.735910759217421	0.00430301046337964	0.000105569383684445	0.739618981637742	0.0125882281550746	0.00021864370329559	0.729602799300706	1.33226762955019e-15	0.999999999999999	FALSE	FALSE	FALSE	FALSE	0	3.19411455416848e-18	SIGN	0.735120351794669	NOT_DEG
solea_v4.0_unigene562586	ENSDARG00000002589	447930	mylpfb	0.632127648389277	0.00442952353816385	8.29622894134254e-05	0.632442325000833	0.0129942359225627	0.000455066472892785	0.636571526184916	0.023022030916581	0.000549510421262696	0.626835147095174	0	1	FALSE	FALSE	FALSE	FALSE	0	3.30843706751564e-18	SIGN	0.63199416166755	NOT_DEG
solea_v4.0_unigene182930	ENSDARG00000043457	317743	gapdh	0.627574130626133	0.0024307916739526	3.97353250666898e-05	0.627762042562444	0.0102907120114012	0.00033230335104558	0.633660166449399	0.0189670778627418	0.000408843448236863	0.621155720647307	3.33066907387547e-16	1	FALSE	FALSE	FALSE	FALSE	0	3.53890465673141e-18	SIGN	0.627538015071321	NOT_DEG
solea_v4.0_unigene338540	NA	NA	NA	-3.41799183243249	0.0114208497106919	0.000277349479716882	-3.37955364384182	1.01041912949495e-10	2.28158255212473e-13	-4.11101338515549	0.0107301368218856	0.000174648080227292	-3.38345844400491	1.3207243632074e-08	0.999999986792756	TRUE	TRUE	TRUE	TRUE	4	3.65501351481565e-18	SIGN	-3.57300432635868	PREVALENT_DEG
solea_v4.0_unigene50622	ENSDARG00000058462	100009654	zgc:158846	0.632183605393046	0.00257745761082579	4.24541753147683e-05	0.63264336548066	0.0111726594654017	0.000371152819078953	0.645473766783545	0.0191236770134959	0.000413808543139675	0.626855299115023	3.33066907387547e-16	1	FALSE	FALSE	FALSE	FALSE	0	4.07192347340615e-18	SIGN	0.634289009193068	NOT_DEG
solea_v4.0_unigene33682	NA	NA	NA	0.729093404670624	0.00567782568994606	0.000113342570847703	0.729594367671195	0.00720723359966525	0.00020637453038689	0.765484002305647	0.0136351217853155	0.000245375973302584	0.723601331041519	3.33066907387547e-16	1	FALSE	FALSE	FALSE	FALSE	0	4.12245212257619e-18	SIGN	0.736943276422246	NOT_DEG
solea_v4.0_unigene429543	NA	NA	NA	0.67738208572538	0.00830149827338818	0.000181357365377402	0.677769043626482	0.0110485385263344	0.000365805101791748	0.707482512842405	0.0183837844415831	0.000389394154145963	0.670392976719366	0	1	FALSE	FALSE	FALSE	FALSE	0	4.15083049941614e-18	SIGN	0.683256654728408	NOT_DEG
solea_v4.0_unigene60085	ENSDARG00000087764	100001900	ponzr10	0.584682645891196	0.00560787250690487	0.000111557710912301	0.585728576118034	0.0137183326318916	0.000490116918206419	0.585067603304686	0.0252888751561627	0.000635747178826185	0.581722304904783	0	1	FALSE	FALSE	FALSE	FALSE	0	4.74911567693806e-18	SIGN	0.584300282554675	NOT_DEG
solea_v4.0_unigene3689	NA	NA	NA	1.38028502668752	0.238832517355057	0.0272645689359833	1.38415183048684	0.00181679825387976	3.65191902360504e-05	1.72009481338133	0.00461974866763952	4.99118375749398e-05	1.37743160252607	0	1	FALSE	TRUE	TRUE	TRUE	3	4.88468847624731e-18	SIGN	1.46549081827044	POSSIBLE_DEG
solea_v4.0_unigene22277	ENSDARG00000054753	558919	col10a1a	0.581984391634157	0.00442952353816385	8.28466797487758e-05	0.582614540732345	0.0179255404580917	0.000704496138858035	0.58355118989619	0.0281810272175056	0.00076276121744997	0.57629421014085	0	1	FALSE	FALSE	FALSE	FALSE	0	5.41733714634317e-18	SIGN	0.581111083100886	NOT_DEG
solea_v4.0_unigene1447	ENSDARG00000097157	559783	si:ch211-207n23.2	0.626589992301793	0.00635931341976473	0.000130558591528708	0.627112392263985	0.0156673284085807	0.000583623501657848	0.646968682227166	0.0231370047273398	0.000555001115489637	0.621815889979046	0	1	FALSE	FALSE	FALSE	FALSE	0	5.57119432933844e-18	SIGN	0.630621739192998	NOT_DEG
solea_v4.0_unigene413832	ENSDARG00000020609	30712	snap25a	-0.652348128203451	0.00195253724453111	3.0375686775946e-05	-0.651884331979658	0.00575476422640908	0.000153543289558417	-0.656654762151326	0.013957345930938	0.000253098465403233	-0.659131865754555	1.66533453693773e-15	0.999999999999998	FALSE	FALSE	FALSE	FALSE	0	5.67853388619495e-18	SIGN	-0.655004772022248	NOT_DEG
solea_v4.0_unigene630214	ENSDARG00000102004	553587	apoea	1.17278822642923	1.64368702237539e-05	1.02693437382775e-07	1.17169642863142	3.23860785790959e-06	2.05929267001981e-08	1.14611571119784	0.00122604034047895	6.91267584538462e-06	1.17009592011492	4.30131230633179e-09	0.999999995698688	TRUE	TRUE	TRUE	TRUE	4	6.07761440490411e-18	SIGN	1.16517407159335	PREVALENT_DEG
solea_v4.0_unigene73935	ENSDARG00000040565	794752	ckmb	0.690587323776027	0.00394790587759857	7.19477444060672e-05	0.690689225706578	0.00796141566940609	0.0002360212441821	0.698386190302478	0.0167894704646333	0.000336087119682419	0.68391467588609	6.66133814775094e-16	0.999999999999999	FALSE	FALSE	FALSE	FALSE	0	7.50946833844726e-18	SIGN	0.690894353917794	NOT_DEG
solea_v4.0_unigene430538	NA	NA	NA	-3.04457906781808	0.00332415386672709	5.82069997997264e-05	-3.00955772682843	6.63293739846316e-10	1.74584837185604e-12	-3.19533229966972	0.00596010363483442	7.38965060026179e-05	-3.05401150208079	2.76730746096021e-08	0.999999972326925	TRUE	TRUE	TRUE	TRUE	4	7.75308827292141e-18	SIGN	-3.07587014909925	PREVALENT_DEG
solea_v4.0_unigene96258	ENSDARG00000078731	556241	si:dkey-85k7.12	2.09989887475367	3.5716321266734e-06	1.86532750360994e-08	2.08291040307957	5.12359766637442e-08	2.03706055225315e-10	2.14311603638894	0.00189542400015308	1.3575128253112e-05	2.15770230604544	1.16104970449005e-06	0.999998838950296	TRUE	TRUE	TRUE	TRUE	4	8.53367559344946e-18	SIGN	2.12090690506691	PREVALENT_DEG
solea_v4.0_unigene429390	ENSDARG00000102453	335836	slc1a2b	-0.581582137503243	0.00758526546142378	0.000161086802875387	-0.580927062809228	0.0181076600111131	0.000715667220952897	-0.587560560502308	0.0273446623457539	0.000726933297890196	-0.587760301359117	0	1	FALSE	FALSE	FALSE	FALSE	0	8.81761778586876e-18	SIGN	-0.584457515543474	NOT_DEG
solea_v4.0_unigene429064	NA	NA	NA	0.651617787876527	0.00224416033323261	3.61560201084632e-05	0.651808984006418	0.0080320994948236	0.000238561789223697	0.659018538492014	0.0164057507785583	0.000325905945979173	0.645540380589344	1.55431223447522e-15	0.999999999999998	FALSE	FALSE	FALSE	FALSE	0	9.66330694779191e-18	SIGN	0.651996422741076	NOT_DEG
solea_v4.0_unigene56185	ENSDARG00000063910	140520	ATP8	-0.665427681893684	0.000111984639625843	9.78892134262972e-07	-0.664633354112207	0.00291562781953121	6.46651724582255e-05	-0.665526139176466	0.00899375462306917	0.000132259086843292	-0.670873093948775	1.6198153929281e-13	0.999999999999838	FALSE	FALSE	FALSE	FALSE	0	9.97965465351861e-18	SIGN	-0.666615067282783	NOT_DEG
solea_v4.0_unigene93298	NA	NA	NA	1.39142177788324	5.81806560870291e-06	3.2481096615788e-08	1.39193267950767	8.8254484275578e-07	4.68255166895885e-09	1.35455378558027	0.00104855367232322	5.54882529614425e-06	1.37971130518875	9.06889578988768e-08	0.999999909311042	TRUE	TRUE	TRUE	TRUE	4	1.02281899454263e-17	SIGN	1.37940488703998	PREVALENT_DEG
solea_v4.0_unigene335632	ENSDARG00000005789	562399	enpp1	1.36283269943885	2.1827159742017e-05	1.45441828552769e-07	1.36293898919909	1.61884358935809e-06	9.30679203146881e-09	1.39282115585567	0.00100202954648145	5.13605037262263e-06	1.34541268937677	1.86552251424388e-08	0.999999981344775	TRUE	TRUE	TRUE	TRUE	4	1.35875736905462e-17	SIGN	1.36600138346759	PREVALENT_DEG
solea_v4.0_unigene65453	NA	NA	NA	0.565606368881329	0.00678398337545394	0.000140592900696521	0.56613367175016	0.0265457232888059	0.00120876336755472	0.577777323789457	0.0339920139288347	0.00104020667122151	0.560241011348373	0	1	FALSE	FALSE	FALSE	FALSE	0	1.39565858145197e-17	SIGN	0.56743959394233	NOT_DEG
solea_v4.0_unigene10994	ENSDARG00000008803	323201	marcksb	-0.584635882741495	0.00635908248220117	0.000130465757295597	-0.583827913253771	0.0193218241043383	0.000777419304590486	-0.593132842627977	0.0273790100054202	0.000728604968005046	-0.589931155594971	2.22044604925031e-16	1	FALSE	FALSE	FALSE	FALSE	0	1.52523961259348e-17	SIGN	-0.587881948554554	NOT_DEG
solea_v4.0_unigene562570	NA	NA	NA	0.632091413130631	0.00499112382279344	9.65229941625751e-05	0.632467565493829	0.0133072497081789	0.000471558816855369	0.616058908910393	0.0290677282283601	0.000801752227483405	0.626427426819514	4.44089209850063e-16	1	FALSE	FALSE	FALSE	FALSE	0	1.73614424906285e-17	SIGN	0.626761328588592	NOT_DEG
solea_v4.0_unigene19720	ENSDARG00000057913	406769	syt11a	-0.620889428635254	0.0021886533321353	3.49585417110243e-05	-0.620447367791229	0.00811201334553338	0.000241272444142357	-0.621482704025251	0.0173872331671407	0.000354315518090267	-0.62750991089117	2.88657986402541e-15	0.999999999999997	FALSE	FALSE	FALSE	FALSE	0	1.80020885696591e-17	SIGN	-0.622582352835726	NOT_DEG
solea_v4.0_unigene44612	ENSDARG00000102713	NA	NA	0.542460098703556	0.00835949515882841	0.000182855995009975	0.543382978570705	0.0270684788742138	0.00124194167887674	0.543115198542087	0.0369621427593143	0.00120431883980145	0.538051395340342	0	1	FALSE	FALSE	FALSE	FALSE	0	1.87124185745749e-17	SIGN	0.541752417789172	NOT_DEG
solea_v4.0_unigene440645	ENSDARG00000004748	554458	zgc:100868	1.26034990861143	2.71066964240519e-05	1.84751816704534e-07	1.25979586728461	9.15134872730257e-06	6.88385886311098e-08	1.2607855096409	0.00126845341622027	7.19932835116654e-06	1.26075779190116	3.03666547463166e-09	0.999999996963335	TRUE	TRUE	TRUE	TRUE	4	1.92219879968101e-17	SIGN	1.26042226935953	PREVALENT_DEG
solea_v4.0_unigene44636	ENSDARG00000053262	100037383	atp1b4	-0.660709604402069	0.000943548579431164	1.27181554288439e-05	-0.660252537040539	0.00372603857805295	8.83063809744402e-05	-0.65954944399138	0.0111864683479334	0.000185649342568693	-0.66774509679354	2.4535928844216e-14	0.999999999999975	FALSE	FALSE	FALSE	FALSE	0	1.94004982125981e-17	SIGN	-0.662064170556882	NOT_DEG
solea_v4.0_unigene279983	ENSDARG00000113061	560753	tpi1b	0.558897367276487	0.0116084896706466	0.000284318423762268	0.559135406296002	0.0230233150376389	0.000995468298901788	0.557322216167479	0.0347942701452648	0.00108248087742048	0.551997748803346	0	1	FALSE	FALSE	FALSE	FALSE	0	2.06720981017674e-17	SIGN	0.556838184635828	NOT_DEG
solea_v4.0_unigene570933	ENSDARG00000116741	560560	ywhag2	-0.553514901644873	0.0131545639502015	0.000334212593642389	-0.552770491020133	0.0230516807483386	0.0009982483309687	-0.553041265286665	0.0346855751434602	0.00107632627270317	-0.559170322395767	0	1	FALSE	FALSE	FALSE	FALSE	0	2.32063688630964e-17	SIGN	-0.55462424508686	NOT_DEG
solea_v4.0_unigene44567	ENSDARG00000040565	794752	ckmb	0.569123335084694	0.010482411185252	0.000245992360676819	0.569303332281084	0.026482397550881	0.00120367864079518	0.565831305682543	0.0382410288181424	0.0012751247660941	0.562985077874758	1.11022302462516e-16	1	FALSE	FALSE	FALSE	FALSE	0	2.34089723789376e-17	SIGN	0.56681076273077	NOT_DEG
solea_v4.0_unigene2247	NA	NA	NA	0.562367978829629	0.0141941335541259	0.000367777814891113	0.562570502859262	0.0245786213424538	0.00109024943255669	0.564114758665612	0.0353951004834429	0.00112120673861532	0.554744715636992	1.11022302462516e-16	1	FALSE	FALSE	FALSE	FALSE	0	2.69796617982619e-17	SIGN	0.560949488997873	NOT_DEG
solea_v4.0_unigene49651	ENSDARG00000102453	335836	slc1a2b	-0.55683732740754	0.0129216966584276	0.000326864185552445	-0.556027724671913	0.0281037276181697	0.00130968525347745	-0.56442941257704	0.0359436985485887	0.00114524293715892	-0.562230688522279	0	1	FALSE	FALSE	FALSE	FALSE	0	2.84223154471703e-17	SIGN	-0.559881288294693	NOT_DEG
solea_v4.0_unigene61219	ENSDARG00000052520	556193	sgms2a	1.98159863859622	3.74126906097383e-06	1.9642880532362e-08	1.97775056371792	2.01514791137841e-07	9.17712380766995e-10	1.99396195966934	0.001927112104853	1.39088660769181e-05	1.9572234679084	1.00506302380676e-06	0.999998994936976	TRUE	TRUE	TRUE	TRUE	4	2.86263905991684e-17	SIGN	1.97763365747297	PREVALENT_DEG
solea_v4.0_unigene442558	ENSDARG00000100986	100329520	LOC100329520	1.92424345781194	2.51588545153291e-06	1.24424556866601e-08	1.92182009529897	3.72548247085e-07	1.81665396301111e-09	1.80745936438914	0.00439227919943064	4.65477182218774e-05	1.91625166746066	3.56712203219978e-07	0.999999643287797	TRUE	TRUE	TRUE	TRUE	4	2.87787197207038e-17	SIGN	1.89244364624018	PREVALENT_DEG
solea_v4.0_unigene45938	ENSDARG00000012405	337158	col1a1a	0.601356622948102	0.00770985571635218	0.000164559158344963	0.601628871734985	0.0188419838947376	0.000752781447267104	0.598103874056782	0.0306713876858853	0.00087663369780488	0.595339010942574	3.33066907387547e-16	1	FALSE	FALSE	FALSE	FALSE	0	2.90635748850074e-17	SIGN	0.599107094920611	NOT_DEG
solea_v4.0_unigene51404	NA	NA	NA	0.621755660637084	0.0178207944668482	0.000498556437969166	0.62216866448373	0.024006061144202	0.00105786829163143	0.646056541766058	0.0312590215744276	0.000901600373704528	0.615710603180887	1.11022302462516e-16	1	FALSE	FALSE	FALSE	FALSE	0	2.90758778652147e-17	SIGN	0.62642286751694	NOT_DEG
solea_v4.0_unigene229723	NA	NA	NA	0.598800950514925	0.00394790587759857	7.20277067685883e-05	0.599313280411383	0.0167562428823267	0.000641363963703053	0.608344548760835	0.0252836319250582	0.000635015441777221	0.593990690736682	9.99200722162641e-16	0.999999999999999	FALSE	FALSE	FALSE	FALSE	0	3.24925706773436e-17	SIGN	0.600112367605956	NOT_DEG
solea_v4.0_unigene2483	ENSDARG00000101322	494477	tfr1a	0.621507293252933	0.00152451757941896	2.26610057728167e-05	0.621787156451283	0.00774521120750834	0.000227122658666114	0.621555315566234	0.0167559779327742	0.000334256063823939	0.615351311963228	9.10382880192628e-15	0.999999999999991	FALSE	FALSE	FALSE	FALSE	0	3.48586387747117e-17	SIGN	0.620050269308419	NOT_DEG
solea_v4.0_unigene49670	ENSDARG00000020609	30712	snap25a	-0.696605757359663	0.00292667429707815	4.99901561008694e-05	-0.695818636121614	0.00432828028926805	0.00010660907037817	-0.702670855370919	0.0124342136884189	0.000214971028774926	-0.703849814254549	1.28785870856518e-14	0.999999999999987	FALSE	FALSE	FALSE	FALSE	0	3.89718164527549e-17	SIGN	-0.699736265776686	NOT_DEG
solea_v4.0_unigene30160	ENSDARG00000019353	321357	sparc	0.522511626619565	0.01508542995787	0.000400614651445389	0.523148014422747	0.034623632351723	0.00177115571399086	0.524971526980921	0.0433781451674634	0.00157890212235309	0.517174156933279	0	1	FALSE	FALSE	FALSE	FALSE	0	4.7688761428294e-17	SIGN	0.521951331239128	NOT_DEG
solea_v4.0_unigene65516	NA	NA	NA	0.601772795882193	0.00906553572593489	0.000202821048366509	0.602388250916105	0.0225864331780233	0.000967462546566482	0.608985219767348	0.0324608335636015	0.00095467749502017	0.597450082480343	4.44089209850063e-16	1	FALSE	FALSE	FALSE	FALSE	0	5.54076409635765e-17	SIGN	0.602649087261497	NOT_DEG
solea_v4.0_unigene20089	ENSDARG00000042344	563475	trmt6	-0.615443163522375	0.00216353184611683	3.44973423500467e-05	-0.614456301696672	0.00789490228378043	0.000233721305799446	-0.614830106549546	0.0172227257505785	0.00034786155410112	-0.620284445069468	1.0769163338864e-14	0.999999999999989	FALSE	FALSE	FALSE	FALSE	0	5.92084177124423e-17	SIGN	-0.616253504209515	NOT_DEG
solea_v4.0_unigene562750	NA	NA	NA	1.34809335592905	1.49660110421919e-05	9.26745758992015e-08	1.34595994547553	1.65237263173383e-06	9.59111368820095e-09	1.28418697467792	0.00181789221400701	1.26169063144864e-05	1.35599886918348	7.08859294595854e-08	0.999999929114071	TRUE	TRUE	TRUE	TRUE	4	5.95351291681279e-17	SIGN	1.33355978631649	PREVALENT_DEG
solea_v4.0_unigene12258	ENSDARG00000097285	100004744	LOC100004744	1.14652448591385	0.000121029551857125	1.08310601085671e-06	1.1444781371957	1.14451836932185e-05	9.0532788751666e-08	1.14626108846966	0.00190055101339584	1.36381767231741e-05	1.15062670363358	1.28801880272533e-09	0.999999998711981	TRUE	TRUE	TRUE	TRUE	4	6.31056687571786e-17	SIGN	1.1469726038032	PREVALENT_DEG
solea_v4.0_unigene57987	ENSDARG00000008363	373102	mcl1b	0.618666470950735	0.0101604258820709	0.000237451007993982	0.619243735157793	0.0159017196773298	0.000595218554403141	0.634946248276675	0.0246327914566559	0.000608379311907279	0.613438910056823	8.88178419700125e-16	0.999999999999999	FALSE	FALSE	FALSE	FALSE	0	6.56141574341062e-17	SIGN	0.621573841110506	NOT_DEG
solea_v4.0_unigene70939	ENSDARG00000110579	NA	NA	-0.505443177119149	0.0156944516157671	0.000421060050538227	-0.504995122613961	0.0448573980502394	0.00257451860640764	-0.506543036997333	0.0507013306636127	0.00209657651110858	-0.511607759017515	0	1	FALSE	FALSE	FALSE	FALSE	0	7.30365049948967e-17	SIGN	-0.507147273936989	NOT_DEG
solea_v4.0_unigene25561	ENSDARG00000044802	569798	aadacl4	3.55486162917856	5.81806560870291e-06	3.24790664679944e-08	3.50135946031574	4.41198421195579e-09	1.33240871942809e-11	4.06373554121283	0.00516681197485291	5.9193659479724e-05	3.54399441837508	3.25757936202598e-05	0.99996742420638	TRUE	TRUE	TRUE	TRUE	4	7.91980031996491e-17	SIGN	3.66598776227055	PREVALENT_DEG
solea_v4.0_unigene562546	NA	NA	NA	0.588209787115529	0.00344684758990953	6.10238996468065e-05	0.588559919280746	0.0163898382912858	0.000620177276352497	0.592851428978067	0.0254522804440247	0.00064600563164904	0.582409682613171	3.33066907387547e-15	0.999999999999997	FALSE	FALSE	FALSE	FALSE	0	8.72241529690762e-17	SIGN	0.588007704496878	NOT_DEG
solea_v4.0_unigene508226	ENSDARG00000002589	447930	mylpfb	0.633741093247692	0.00926970864970229	0.000208416273771463	0.634031232686455	0.0178072511749929	0.000698120422592052	0.64547528380736	0.0268598501584523	0.000703998510788682	0.628526537882253	1.11022302462516e-15	0.999999999999999	FALSE	FALSE	FALSE	FALSE	0	8.94974462383987e-17	SIGN	0.63544353690594	NOT_DEG
solea_v4.0_unigene30179	ENSDARG00000069766	100007635	caln2	-0.642870378874464	0.00320142152953205	5.54813721974427e-05	-0.642587745137153	0.00873093647573898	0.000265890718657514	-0.629981016205433	0.0210029614605862	0.000476295236070424	-0.649869542263307	8.54871728961371e-15	0.999999999999991	FALSE	FALSE	FALSE	FALSE	0	9.11362687952269e-17	SIGN	-0.641327170620089	NOT_DEG
solea_v4.0_unigene46575	NA	NA	NA	-0.637051783085664	0.00149113816367646	2.19582726288765e-05	-0.636526761089752	0.00753507371341939	0.00021816285790938	-0.64269138323476	0.0157188991833934	0.00030420444628045	-0.643088155320465	3.14193115968919e-14	0.999999999999969	FALSE	FALSE	FALSE	FALSE	0	1.00135389882533e-16	SIGN	-0.63983952068266	NOT_DEG
solea_v4.0_unigene23913	ENSDARG00000102758	553228	LOC553228	1.63300780631588	2.15954623904997e-06	1.02314134839871e-08	1.62914910568977	9.23596124651715e-08	3.8511959870358e-10	1.56584905926761	0.00128316898635519	7.38079164930033e-06	1.64053352206289	2.18316640722138e-05	0.999978168335928	TRUE	TRUE	TRUE	TRUE	4	1.00783749812028e-16	SIGN	1.61713487333404	PREVALENT_DEG
solea_v4.0_unigene27820	ENSDARG00000055455	368223	gpm6aa	-0.625273414707099	0.00233205194516886	3.77658926094035e-05	-0.624772952586871	0.00690160997760642	0.000195519801681838	-0.624204391987441	0.0163222616620589	0.000322890721932509	-0.632188723000383	2.23154827949656e-14	0.999999999999978	FALSE	FALSE	FALSE	FALSE	0	1.05423447328098e-16	SIGN	-0.626609870570449	NOT_DEG
solea_v4.0_unigene416475	NA	NA	NA	2.16866459396884	1.01748169712322e-05	5.99049291105435e-08	2.17386674043985	8.76178408903104e-07	4.62830326047723e-09	2.32347263925227	0.00179522582907549	1.2409853554826e-05	2.06928837792923	4.33581654801785e-07	0.999999566418345	TRUE	TRUE	TRUE	TRUE	4	1.23466777268343e-16	SIGN	2.18382308789755	PREVALENT_DEG
solea_v4.0_unigene508282	ENSDARG00000058656	30148	desma	0.97999806161344	0.000115997688970032	1.03164763692074e-06	0.980131938210363	7.51907717428013e-05	8.25435102335551e-07	0.975053584646262	0.00244776263899539	1.93960079448281e-05	0.968428202528671	3.29351435013336e-10	0.999999999670649	FALSE	FALSE	FALSE	FALSE	0	1.25003230668849e-16	SIGN	0.975902946749684	NOT_DEG
solea_v4.0_unigene324305	ENSDARG00000110114	NA	NA	1.53635881482681	4.85994688989854e-06	2.66608340730865e-08	1.53202620578577	2.28093520439908e-07	1.05853391720512e-09	1.48386234507533	0.0013053928854934	7.59195442091174e-06	1.54867655531035	5.30895289341249e-06	0.999994691047107	TRUE	TRUE	TRUE	TRUE	4	1.3581244248308e-16	SIGN	1.52523098024956	PREVALENT_DEG
solea_v4.0_unigene27608	ENSDARG00000104945	393944	sncb	-0.553343669084223	0.00925378435587408	0.00020793004495647	-0.552723110970632	0.0247353635867331	0.00109994343935684	-0.557626708230392	0.0336686629185429	0.00101870438497481	-0.559461541534545	9.99200722162641e-16	0.999999999999999	FALSE	FALSE	FALSE	FALSE	0	1.36112037282769e-16	SIGN	-0.555788757454948	NOT_DEG
solea_v4.0_unigene334929	ENSDARG00000111266	282672	fbp1b	-3.64917443513222	3.09768259623514e-07	1.12001656500896e-09	-3.60501760010821	4.33835178683019e-10	1.12386305396787e-12	-4.19811254179636	0.00662071106397262	8.64894928840243e-05	-3.61002170854453	0.00939204424466578	0.990607955755334	TRUE	TRUE	TRUE	TRUE	4	1.46945129507996e-16	SIGN	-3.76558157139533	PREVALENT_DEG
solea_v4.0_unigene430584	ENSDARG00000040510	791844	ca15b	1.5549688284359	3.78499246561323e-05	2.71083188529914e-07	1.56176693003758	3.79688526674217e-06	2.48791556696457e-08	1.72501361390303	0.000719588379362642	3.17263995310371e-06	1.50673706758544	8.84193781525155e-08	0.999999911580622	TRUE	TRUE	TRUE	TRUE	4	1.59870882497786e-16	SIGN	1.58712160999049	PREVALENT_DEG
solea_v4.0_unigene325656	ENSDARG00000115536	799147	si:ch211-240l19.6	-1.77735312270496	1.14513027485935e-07	3.62647409677383e-10	-1.77430104994088	1.01942351172468e-08	3.29303806642846e-11	-1.80043909468364	0.000282596437762349	7.97567225059452e-07	-1.78347505382023	0.0320026080651898	0.96799739193481	TRUE	TRUE	TRUE	TRUE	4	1.82907299645514e-16	SIGN	-1.78389208028743	PREVALENT_DEG
solea_v4.0_unigene50915	ENSDARG00000045944	692318	slc6a1a	-0.605907043537745	0.00870180527881394	0.000192031360778414	-0.605081048347864	0.0138239207577634	0.000495229810206636	-0.607829846622934	0.0252158104413855	0.00063226410798365	-0.611523093575129	4.10782519111308e-15	0.999999999999996	FALSE	FALSE	FALSE	FALSE	0	2.13598097451905e-16	SIGN	-0.607585258020918	NOT_DEG
solea_v4.0_unigene327366	NA	NA	NA	1.0268367944296	0.000110821524754802	9.64119324329032e-07	1.02758336604479	3.44532624482584e-05	3.25508062362677e-07	1.03245571767867	0.00185604166018648	1.30035154873614e-05	1.01176014043759	1.92178817304267e-09	0.999999998078212	TRUE	TRUE	TRUE	TRUE	4	2.32137583224424e-16	SIGN	1.02465900464766	PREVALENT_DEG
solea_v4.0_unigene22217	ENSDARG00000036577	325402	atp6v0cb	-0.482494806258828	0.0317170734341176	0.00110352565949555	-0.481949701936458	0.0611529120858476	0.00412396276333231	-0.484629119531184	0.0637840730270042	0.00312905515027232	-0.488750864099827	0	1	FALSE	FALSE	FALSE	FALSE	0	2.33988314309876e-16	SIGN	-0.484456122956575	NOT_DEG
solea_v4.0_unigene37576	ENSDARG00000040851	568304	plekhh2	1.59006143592842	1.95308486429723e-05	1.27976219878175e-07	1.58092458552558	8.76178408903104e-07	4.63663525061626e-09	1.54704987441509	0.00202428838825387	1.50979007913216e-05	1.61801289212885	3.97710472554991e-07	0.999999602289527	TRUE	TRUE	TRUE	TRUE	4	2.34655010713044e-16	SIGN	1.58401219699949	PREVALENT_DEG
solea_v4.0_unigene584034	ENSDARG00000110260	171473	ccng1	0.480936890609627	0.0321200686959544	0.0011266452489147	0.481227027725466	0.0625857486848898	0.00427517499731673	0.484656293379517	0.0642153139585794	0.00316671346391012	0.474275712893783	0	1	FALSE	FALSE	FALSE	FALSE	0	2.43487827627673e-16	SIGN	0.480273981152098	NOT_DEG
solea_v4.0_unigene28157	ENSDARG00000070537	100003563	stmn2b	-0.500387861076438	0.0232946925440518	0.00072479261150279	-0.499972331947034	0.0549509301252888	0.00348821207879734	-0.503951426485569	0.0580425630532019	0.00266542556734259	-0.506360731826433	2.22044604925031e-16	1	FALSE	FALSE	FALSE	FALSE	0	2.7775775483965e-16	SIGN	-0.502668087833869	NOT_DEG
solea_v4.0_unigene46087	ENSDARG00000102453	335836	slc1a2b	-0.580135906117243	0.00631711523807256	0.000129342203777343	-0.579270679244987	0.0186874070717759	0.000742981440944182	-0.586443177035142	0.027511205686294	0.000732660061283341	-0.585522783243321	5.44009282066327e-15	0.999999999999995	FALSE	FALSE	FALSE	FALSE	0	2.96151078741255e-16	SIGN	-0.582843136410173	NOT_DEG
solea_v4.0_unigene429917	NA	NA	NA	-0.643005610373151	0.00669045874739457	0.000138376623027458	-0.641994216533231	0.0112385101571399	0.000374500475022919	-0.656477728243682	0.0196341106505834	0.000429205477608131	-0.648001435365405	1.33226762955019e-14	0.999999999999987	FALSE	FALSE	FALSE	FALSE	0	3.27408344163741e-16	SIGN	-0.647369747628867	NOT_DEG
solea_v4.0_unigene562569	ENSDARG00000035458	494489	atp2a1l	0.588580055435883	0.0100156173130956	0.000232679331644105	0.588945638558618	0.0238898273544152	0.00104517613875086	0.57490520164424	0.0404544406394836	0.00139924278327558	0.582961371747609	2.44249065417534e-15	0.999999999999998	FALSE	FALSE	FALSE	FALSE	0	3.88898913448321e-16	SIGN	0.583848066846588	NOT_DEG
solea_v4.0_unigene29317	ENSDARG00000071863	556734	itgb1a	0.516443595437041	0.0253568604719308	0.0008065185997777	0.516453213141286	0.0427881914055374	0.00239474073026923	0.517759530070089	0.0498990518265533	0.00204221306636859	0.507974967251285	4.44089209850063e-16	1	FALSE	FALSE	FALSE	FALSE	0	3.95053192673579e-16	SIGN	0.514657826474925	NOT_DEG
solea_v4.0_unigene572657	NA	NA	NA	-1.97994962978241	3.91974736896795e-07	1.45525766060373e-09	-1.9693096827431	1.48002975444048e-08	5.02323566672095e-11	-1.8786682053251	0.0013053928854934	7.5798023646068e-06	-2.0032031587219	0.00327939974493729	0.996720600255063	TRUE	TRUE	TRUE	TRUE	4	4.07214651386912e-16	SIGN	-1.95778266914313	PREVALENT_DEG
solea_v4.0_unigene334390	ENSDARG00000058284	797595	epha5	1.46815166836538	2.67212689768806e-05	1.81384503902024e-07	1.46426593365088	1.89953497464587e-06	1.1367842920331e-08	1.42812075765802	0.00199618910653713	1.46840040079824e-05	1.47177607622899	2.5308293272186e-07	0.999999746917067	TRUE	TRUE	TRUE	TRUE	4	4.19589580533074e-16	SIGN	1.45807860897582	PREVALENT_DEG
solea_v4.0_unigene46481	ENSDARG00000027740	335625	adcyap1b	-0.599186572673257	0.0113572729192756	0.000274981320949461	-0.598498223021709	0.0150105938031065	0.000554792678174273	-0.60097285499883	0.0272660020430289	0.00072289354366466	-0.60666697041425	5.6621374255883e-15	0.999999999999994	FALSE	FALSE	FALSE	FALSE	0	4.29926849834978e-16	SIGN	-0.601331155277011	NOT_DEG
solea_v4.0_unigene21855	ENSDARG00000006773	393769	elovl4a	-0.457341276932616	0.0395641032582193	0.00152915867467974	-0.456804133663078	0.0810381973767125	0.00631704120797331	-0.460125452031195	0.0767403184071459	0.00443309128858502	-0.463427025124324	0	1	FALSE	FALSE	FALSE	FALSE	0	4.45138197231553e-16	SIGN	-0.459424471937803	NOT_DEG
solea_v4.0_unigene3001	NA	NA	NA	-0.56957724259725	0.00205827951463091	3.24769396720224e-05	-0.569082318411747	0.0167300082019029	0.000639896276915939	-0.565472748009679	0.0276239974772189	0.000738185952034401	-0.575323225634449	3.64153152077051e-14	0.999999999999964	FALSE	FALSE	FALSE	FALSE	0	5.5578917160186e-16	SIGN	-0.569863883663281	NOT_DEG
solea_v4.0_unigene630751	ENSDARG00000063911	140519	ATP6	-0.43603988478893	0.0406464391116143	0.00159900951859241	-0.435334500140685	0.101859037373939	0.00906599468005121	-0.431579968041841	0.0975537103933209	0.00672602466721467	-0.441297602609592	0	1	FALSE	FALSE	FALSE	FALSE	0	7.07391564400701e-16	SIGN	-0.436062988895262	NOT_DEG
solea_v4.0_unigene30271	ENSDARG00000097576	436805	zgc:92912	-0.435083725706094	0.0440993275134714	0.00180402452203033	-0.43425089541519	0.102783832062	0.00918417110133799	-0.437870840235874	0.0923833898602031	0.00607903335599652	-0.440426053644166	0	1	FALSE	FALSE	FALSE	FALSE	0	7.31665006972677e-16	SIGN	-0.436907878750331	NOT_DEG
solea_v4.0_unigene26383	ENSDARG00000062562	559569	egln2	2.13761236022651	3.82565934405272e-07	1.40972679677226e-09	2.12977399828599	2.09970691126193e-08	7.44638807085938e-11	1.96494723342423	0.00375081400355225	3.71290402657247e-05	2.15616311663921	0.00161054653088211	0.998389453469118	TRUE	TRUE	TRUE	TRUE	4	7.61534603003155e-16	SIGN	2.09712417714399	PREVALENT_DEG
solea_v4.0_unigene30458	ENSDARG00000058685	101887072	si:dkey-204a24.11	1.42493512273201	3.7848067847294e-05	2.70181529957422e-07	1.41989836851718	2.34438668799615e-06	1.44198000924042e-08	1.43509832014761	0.00143545705254552	8.68997772369149e-06	1.43821091939306	4.04924335395407e-07	0.999999595075665	TRUE	TRUE	TRUE	TRUE	4	8.0615194079846e-16	SIGN	1.42953568269746	PREVALENT_DEG
solea_v4.0_unigene326555	ENSDARG00000113354	114457	atp1b2b	-0.586840347083413	0.0113119666289344	0.000272668134185935	-0.58628322952793	0.0180926936253794	0.000714500921813756	-0.588939610288557	0.0297310731335743	0.000833208114443533	-0.593941685291044	9.76996261670138e-15	0.99999999999999	FALSE	FALSE	FALSE	FALSE	0	9.20546561239928e-16	SIGN	-0.589001218047736	NOT_DEG
solea_v4.0_unigene27679	NA	NA	NA	0.486498627999737	0.0394553386473264	0.00151948911755143	0.486368942645656	0.069654977401247	0.00503214899215226	0.49506124453774	0.0658798515426426	0.00332657383527183	0.478540991825074	3.33066907387547e-16	1	FALSE	FALSE	FALSE	FALSE	0	9.32894667232802e-16	SIGN	0.486617451752052	NOT_DEG
solea_v4.0_unigene108932	NA	NA	NA	3.14694942250453	2.11245127729182e-06	9.94976081621395e-09	3.11127959881769	2.12460146444237e-09	6.1219225972351e-12	3.85823519903357	0.00877396616784538	0.000127745524650285	3.11742386488801	0.00164628107197795	0.998353718928022	TRUE	TRUE	TRUE	TRUE	4	9.9809552426536e-16	SIGN	3.30847202131095	PREVALENT_DEG
solea_v4.0_unigene59759	ENSDARG00000063626	799650	ddx21	0.45862043676805	0.0417601324404158	0.00166783672492892	0.459072990516208	0.0856341951910976	0.00687934915237269	0.460503358158457	0.081650460282369	0.00494522223636879	0.452675057093406	2.22044604925031e-16	1	FALSE	FALSE	FALSE	FALSE	0	9.98189583246928e-16	SIGN	0.45771796063403	NOT_DEG
solea_v4.0_unigene5693	ENSDARG00000038574	777641	scg2b	-0.771665134223939	0.000422841275806391	4.732991866173e-06	-0.771318623215546	0.000953617490890104	1.66318526891511e-05	-0.768857633352027	0.00577626118897113	7.06768255730623e-05	-0.779688789728032	2.82998069423002e-11	0.9999999999717	FALSE	FALSE	FALSE	FALSE	0	1.01370367250201e-15	SIGN	-0.772882545129886	NOT_DEG
solea_v4.0_unigene323869	NA	NA	NA	1.40757016946996	3.30967276219509e-05	2.32301449272845e-07	1.40985204996035	3.41174821139921e-06	2.21192220504645e-08	1.43145560484858	0.00147359553266848	9.06375774395042e-06	1.38419158676329	3.99019480012974e-07	0.99999960098052	TRUE	TRUE	TRUE	TRUE	4	1.02059717007708e-15	SIGN	1.40826735276055	PREVALENT_DEG
solea_v4.0_unigene584771	NA	NA	NA	1.34275399878403	3.8762014360719e-05	2.79226546249604e-07	1.33884643268435	2.52069381862101e-06	1.57137425315083e-08	1.32158660299397	0.00174316162306029	1.18809120680695e-05	1.34963000184549	3.97204400037765e-07	0.9999996027956	TRUE	TRUE	TRUE	TRUE	4	1.03862195954691e-15	SIGN	1.33820425907696	PREVALENT_DEG
solea_v4.0_unigene509335	ENSDARG00000071082	100003675	p4ha1b	2.03377047557639	2.608665734196e-06	1.29735821153183e-08	2.02318638107587	1.09095858513218e-07	4.6699665143635e-10	1.89462947359519	0.00545529959666852	6.46903340640602e-05	2.06886858897359	5.14164992030386e-05	0.999948583500797	TRUE	TRUE	TRUE	TRUE	4	1.21212313903658e-15	SIGN	2.00511372980526	PREVALENT_DEG
solea_v4.0_unigene49819	ENSDARG00000059933	557680	plpp3	1.94103282152671	1.69699109263209e-06	7.82789544870441e-09	1.943405733135	1.11528577364086e-07	4.7895518497862e-10	2.02709338205371	0.000804117944295209	3.72060224135705e-06	1.88771600902002	0.000563072899471329	0.999436927100529	TRUE	TRUE	TRUE	TRUE	4	1.29507476563866e-15	SIGN	1.94981198643386	PREVALENT_DEG
solea_v4.0_unigene23323	ENSDARG00000074393	566522	sh3yl1	1.14938840718084	8.74443673506494e-05	7.31670931756743e-07	1.15111523721328	1.27472659775867e-05	1.03128076509443e-07	1.16540206967563	0.00153255687553049	9.63872248761315e-06	1.1308330618918	5.59045820747173e-08	0.999999944095418	TRUE	TRUE	TRUE	TRUE	4	1.43288971016444e-15	SIGN	1.14918469399039	PREVALENT_DEG
solea_v4.0_unigene28433	ENSDARG00000010085	373132	p4ha2	1.32885899853004	2.53478154204246e-05	1.71359182184457e-07	1.32873553353916	3.90760462210265e-06	2.58753083612483e-08	1.27793503877749	0.00245379127951096	1.95457565971075e-05	1.32128740712892	4.05870120956386e-07	0.999999594129879	TRUE	TRUE	TRUE	TRUE	4	1.47684365395613e-15	SIGN	1.3142042444939	PREVALENT_DEG
solea_v4.0_unigene73937	ENSDARG00000040565	794752	ckmb	0.697256174408621	0.00536082242872368	0.00010567769811423	0.697373283396584	0.00896735999910623	0.00027540848804503	0.70452623478282	0.0183837844415831	0.000389244027627378	0.690414285425252	1.27675647831893e-13	0.999999999999872	FALSE	FALSE	FALSE	FALSE	0	1.67411122379932e-15	SIGN	0.697392494503319	NOT_DEG
solea_v4.0_unigene24378	ENSDARG00000019025	100536479	podn	1.50958776725057	8.39024605476845e-05	6.9273635450669e-07	1.50398600533392	5.09803495395399e-06	3.48174331906369e-08	1.48952649371822	0.00282386703142108	2.40540049315119e-05	1.52199149433431	1.10797849672828e-07	0.99999988920215	TRUE	TRUE	TRUE	TRUE	4	1.96296193508822e-15	SIGN	1.50627294015925	PREVALENT_DEG
solea_v4.0_unigene35955	ENSDARG00000102453	335836	slc1a2b	-0.522193105481903	0.014672970468035	0.000387018753929275	-0.521455395664159	0.0365292551416755	0.00191689272818367	-0.525236527203016	0.0436280603145128	0.00160429466260195	-0.527923700676099	5.77315972805081e-15	0.999999999999994	FALSE	FALSE	FALSE	FALSE	0	1.97898246377771e-15	SIGN	-0.524202182256294	NOT_DEG
solea_v4.0_unigene220	NA	NA	NA	-0.537264197977062	0.0218088354620151	0.000662247074678431	-0.536359574377142	0.0423497783087767	0.00236606344608783	-0.543927247046337	0.0480270149606786	0.00190215880880753	-0.542555612140296	3.77475828372553e-15	0.999999999999996	FALSE	FALSE	FALSE	FALSE	0	2.41902994285853e-15	SIGN	-0.540026657885209	NOT_DEG
solea_v4.0_unigene19420	ENSDARG00000015543	448856	s100a1	-0.548909549524551	0.0145202900855656	0.000380376645773481	-0.548551619076974	0.0336983666638681	0.00170905328396671	-0.539040480876954	0.0476224575816357	0.00187228180833793	-0.554564329258685	7.54951656745106e-15	0.999999999999992	FALSE	FALSE	FALSE	FALSE	0	2.53304819466073e-15	SIGN	-0.547766494684291	NOT_DEG
solea_v4.0_unigene65672	ENSDARG00000113061	560753	tpi1b	0.48879595338854	0.0266983658703336	0.000865830971413446	0.489130749110557	0.0651993513183547	0.00454316262338022	0.483080548708131	0.0710167639720864	0.00382600774509523	0.48284889817809	1.4432899320127e-15	0.999999999999999	FALSE	FALSE	FALSE	FALSE	0	2.5665818433055e-15	SIGN	0.48596403734633	NOT_DEG
solea_v4.0_unigene19889	ENSDARG00000025375	100006589	idh1	0.399325834823841	0.0973180384682046	0.00586427543478863	0.399736106194075	0.143079251236341	0.0159005390737875	0.399530974922743	0.126611048620503	0.0109335691533817	0.393376397217515	0	1	FALSE	FALSE	FALSE	FALSE	0	2.79790879186129e-15	SIGN	0.397992328289543	NOT_DEG
solea_v4.0_unigene92892	ENSDARG00000055518	553655	pygma	1.47391169649205	2.50442337194495e-05	1.68959934355303e-07	1.47133909482684	1.35704500508394e-06	7.68890653422173e-09	1.53761457624595	0.00108690420651643	5.85717086879574e-06	1.46909037972726	5.81718812697751e-06	0.999994182811873	TRUE	TRUE	TRUE	TRUE	4	3.05230449238799e-15	SIGN	1.48798893682303	PREVALENT_DEG
solea_v4.0_unigene571403	NA	NA	NA	-0.516990695910407	0.0214407914924156	0.000644536579648987	-0.515929478498966	0.0420512121630062	0.00234239221050409	-0.515902699562599	0.0498355732409509	0.00203304143820792	-0.521424023864744	5.10702591327572e-15	0.999999999999995	FALSE	FALSE	FALSE	FALSE	0	3.24491748832737e-15	SIGN	-0.517561724459179	NOT_DEG
solea_v4.0_unigene24643	ENSDARG00000114099	100034496	trim35-30	1.4727015701645	4.0075953659934e-06	2.14298037191901e-08	1.47004636929321	2.91851005966603e-07	1.40862033135585e-09	1.40404613485137	0.00150832447446932	9.36818878337346e-06	1.48176250156026	0.000131919347816867	0.999868080652183	TRUE	TRUE	TRUE	TRUE	4	3.28781496170115e-15	SIGN	1.45713914396733	PREVALENT_DEG
solea_v4.0_unigene4160	ENSDARG00000019353	321357	sparc	0.47043965316375	0.04424099538857	0.00181363590575313	0.470462934340094	0.082343094524524	0.0064887059945332	0.47730508376879	0.0753147132370354	0.00428932942798129	0.463648765905293	9.99200722162641e-16	0.999999999999999	FALSE	FALSE	FALSE	FALSE	0	3.829825627169e-15	SIGN	0.470464109294482	NOT_DEG
solea_v4.0_unigene509085	ENSDARG00000020741	378986	fga	1.64676720782004	7.6658830864672e-07	3.11155036202988e-09	1.64486846380475	1.75582151410497e-07	7.88083798201882e-10	1.55214356873174	0.000844807611057198	4.01419957599283e-06	1.64572606610254	0.0024160317748011	0.997583968225199	TRUE	TRUE	TRUE	TRUE	4	3.83737689131751e-15	SIGN	1.62237632661477	PREVALENT_DEG
solea_v4.0_unigene26002	ENSDARG00000060929	561654	rnf220a	-1.53476415562378	0.000320699891711733	3.37719659227199e-06	-1.5274315993959	2.71799902248199e-05	2.47754877232864e-07	-1.51868998138925	0.0052633501032004	6.06642186277496e-05	-1.54636747878736	6.13957495954054e-09	0.999999993860425	TRUE	TRUE	TRUE	TRUE	4	3.92768633891439e-15	SIGN	-1.53181330379907	PREVALENT_DEG
solea_v4.0_unigene49806	ENSDARG00000061226	359835	timp2a	0.481440452843526	0.0194137777960938	0.000559397359818733	0.481685390350158	0.0564590689392522	0.00362284109559494	0.48110293407539	0.059984267642121	0.0028236298097682	0.475052898427813	4.44089209850063e-15	0.999999999999996	FALSE	FALSE	FALSE	FALSE	0	4.06134036485755e-15	SIGN	0.479820418924222	NOT_DEG
solea_v4.0_unigene184850	ENSDARG00000005023	445126	fkbp9	1.22458040903541	0.000101153144691997	8.61790153015516e-07	1.22119391214135	8.42822276005945e-06	6.25817665391054e-08	1.19158260486777	0.0025099437475966	2.05601656627623e-05	1.23299035018215	1.51076530952032e-07	0.999999848923469	TRUE	TRUE	TRUE	TRUE	4	4.4653606653664e-15	SIGN	1.21758681905667	PREVALENT_DEG
solea_v4.0_unigene49654	ENSDARG00000075159	565942	meltf	1.24141677510428	5.92801328461296e-05	4.5659482257568e-07	1.24199959490489	1.26633445678459e-05	1.01922854762952e-07	1.21832280950718	0.00188591022809768	1.34808644016624e-05	1.22548996965786	2.29256097772357e-07	0.999999770743902	TRUE	TRUE	TRUE	TRUE	4	4.48188958477493e-15	SIGN	1.23180728729355	PREVALENT_DEG
solea_v4.0_unigene329688	NA	NA	NA	1.20084259636267	0.000140087660085348	1.27888742964348e-06	1.20102943127462	2.55510667578264e-05	2.29721030751522e-07	1.24443176062579	0.00173539396030368	1.1803929217703e-05	1.19271862123456	6.07362050653037e-08	0.999999939263795	TRUE	TRUE	TRUE	TRUE	4	5.15600768281374e-15	SIGN	1.20975560237441	PREVALENT_DEG
solea_v4.0_unigene513021	ENSDARG00000097264	100332117	si:ch211-40k21.5	1.66293446638095	8.93839521654625e-05	7.51614703189479e-07	1.65205507231849	3.81363812668541e-06	2.50417597878935e-08	1.60704644256969	0.00502090948554385	5.61310220102775e-05	1.69087312027034	2.26684057635929e-07	0.999999773315942	TRUE	TRUE	TRUE	TRUE	4	5.29203433791754e-15	SIGN	1.65322727538487	PREVALENT_DEG
solea_v4.0_unigene509541	ENSDARG00000041141	436683	cryba1a	1.23955486980955	3.8762014360719e-05	2.78714165112238e-07	1.24092800614648	7.35007922799632e-06	5.27434826711841e-08	1.24544756325064	0.00142804245707938	8.5998914236059e-06	1.21919843783704	9.98120920914225e-07	0.999999001879079	TRUE	TRUE	TRUE	TRUE	4	5.52170730488662e-15	SIGN	1.23628221926093	PREVALENT_DEG
solea_v4.0_unigene501369	ENSDARG00000020602	566120	grk7a	-2.06114002961717	7.14932297328027e-06	4.06817713158081e-08	-2.05219417945744	5.14700210644627e-07	2.59539074993273e-09	-1.97127249952556	0.00516390448157689	5.87960141133862e-05	-2.06616662536099	2.19199276153548e-05	0.999978080072385	TRUE	TRUE	TRUE	TRUE	4	5.65360782669834e-15	SIGN	-2.03769333349029	PREVALENT_DEG
solea_v4.0_unigene325567	ENSDARG00000040510	791844	ca15b	1.66850173799115	6.25818080793873e-05	4.86360157544901e-07	1.66575418006068	4.21432779567836e-06	2.8081507075074e-08	1.75189459359975	0.0018833349605318	1.33436098365944e-05	1.66710543558858	1.15898966723815e-06	0.999998841010333	TRUE	TRUE	TRUE	TRUE	4	7.6403664819223e-15	SIGN	1.68831398681004	PREVALENT_DEG
solea_v4.0_unigene440417	ENSDARG00000077114	567180	arhgef16	0.425797554675703	0.053758846200953	0.00240546744838443	0.425932793102373	0.107667481998295	0.00995634267351674	0.426533897035073	0.0982163920301547	0.00680309403100901	0.418936318014521	1.11022302462516e-15	0.999999999999999	FALSE	FALSE	FALSE	FALSE	0	8.32285814134203e-15	SIGN	0.424300140706917	NOT_DEG
solea_v4.0_unigene33329	NA	NA	NA	1.51380461818337	6.92557317620717e-05	5.48797596400343e-07	1.50784668551074	5.26831878157921e-06	3.61263651799755e-08	1.4614561850834	0.00335808520242647	3.1354409808487e-05	1.52232879803879	5.29487946931972e-07	0.999999470512053	TRUE	TRUE	TRUE	TRUE	4	8.53856120017232e-15	SIGN	1.50135907170408	PREVALENT_DEG
solea_v4.0_unigene12962	ENSDARG00000103736	555179	gramd2aa	0.977264527783725	0.000481119803592537	5.5786063171107e-06	0.978621743594437	0.000130141419702209	1.56127877236739e-06	0.994433016095336	0.00293430558002909	2.56496664311411e-05	0.959519138761465	3.54008244940474e-09	0.999999996459918	FALSE	FALSE	FALSE	FALSE	0	8.55891901096447e-15	SIGN	0.977459606558741	NOT_DEG
solea_v4.0_unigene562577	ENSDARG00000115790	794486	krt4	1.07444371769429	7.72916253732836e-05	6.25305588590553e-07	1.07490739819864	7.52965907991496e-05	8.30300699250867e-07	1.06362889785652	0.00225711817429233	1.76039333406282e-05	1.0699950659149	7.88903569137744e-08	0.999999921109643	TRUE	TRUE	TRUE	TRUE	4	1.31977988298486e-14	SIGN	1.07074376991608	PREVALENT_DEG
solea_v4.0_unigene102608	ENSDARG00000099525	563241	si:ch1073-13h15.3	-3.65169782792563	3.30967276219509e-05	2.32455613336784e-07	-3.57820111903114	3.85099931109602e-08	1.45107335580046e-10	-3.80394366279906	0.0146754268623975	0.000273845343746009	-3.59224848443654	5.6397276920972e-05	0.999943602723079	TRUE	TRUE	TRUE	TRUE	4	1.34176737381149e-14	SIGN	-3.65652277354809	PREVALENT_DEG
solea_v4.0_unigene61168	ENSDARG00000076667	171473	ccng1	0.31616250251495	0.171342219254563	0.0148520122264743	0.316625648906535	0.279797421815157	0.0524074876880451	0.315781521856014	0.227425950122227	0.0351601917735303	0.310379968846484	0	1	FALSE	FALSE	FALSE	FALSE	0	1.52474704777713e-14	SIGN	0.314737410530996	NOT_DEG
solea_v4.0_unigene22254	ENSDARG00000111920	563082	LOC563082	-0.532540933366158	0.0249419769711986	0.000789867278366441	-0.531677076429444	0.0455355872900415	0.0026322561875441	-0.544912542624757	0.0479457250324467	0.00189761084445322	-0.538001045187827	2.44249065417534e-14	0.999999999999976	FALSE	FALSE	FALSE	FALSE	0	1.66417870377712e-14	SIGN	-0.536782899402046	NOT_DEG
solea_v4.0_unigene694205	ENSDARG00000100371	326929	eef2b	0.347393408950232	0.149054671446275	0.011730523764806	0.347706393335718	0.23133935305658	0.0368932844649566	0.347647004957317	0.190153565127208	0.0243931790719729	0.341437847740654	2.22044604925031e-16	1	FALSE	FALSE	FALSE	FALSE	0	1.81000900272997e-14	SIGN	0.34604616374598	NOT_DEG
solea_v4.0_unigene510583	ENSDARG00000115956	NA	NA	-1.48004195119392	8.48162848719423e-05	7.02631235328478e-07	-1.47404971411383	9.25795497178547e-06	6.982571556232e-08	-1.42116255950854	0.00349982672898782	3.33081340261911e-05	-1.49209333065552	5.39173663827164e-07	0.999999460826336	TRUE	TRUE	TRUE	TRUE	4	1.8397842918113e-14	SIGN	-1.46683688886795	PREVALENT_DEG
solea_v4.0_unigene456614	ENSDARG00000094041	100034647	krt17	2.00025878832621	4.39952971122335e-06	2.40741173625526e-08	1.98458249201042	9.02568865647883e-08	3.75101348868707e-10	2.04671972230427	0.00142804245707938	8.60552557046425e-06	2.05054653142112	0.00267700697565443	0.997322993024346	TRUE	TRUE	TRUE	TRUE	4	1.88159288057565e-14	SIGN	2.0205268835155	PREVALENT_DEG
solea_v4.0_unigene69814	ENSDARG00000023157	559705	cbln10	2.35323791039159	2.96195496947599e-06	1.50271816227447e-08	2.33778230895558	3.80541659014445e-08	1.42335422289502e-10	2.4016770260571	0.00373578590301452	3.6744077676285e-05	2.39305587162102	0.00370577478965961	0.99629422521034	TRUE	TRUE	TRUE	TRUE	4	1.93035326561033e-14	SIGN	2.37143827925632	PREVALENT_DEG
solea_v4.0_unigene96974	NA	NA	NA	1.40690649257313	0.000126800200944094	1.14177445229907e-06	1.40654530286685	1.40255847432298e-05	1.14441434817865e-07	1.43238388531393	0.00250399741493404	2.03966209511708e-05	1.39683102083653	3.56784039978741e-07	0.99999964321596	TRUE	TRUE	TRUE	TRUE	4	1.96298056993572e-14	SIGN	1.41066667539761	PREVALENT_DEG
solea_v4.0_unigene476441	NA	NA	NA	1.94478853135441	6.92557317620717e-05	5.49740036844639e-07	1.9288837059695	3.38109335237658e-06	2.18268016264579e-08	1.85243992767794	0.0111864683479334	0.000185842133872293	1.99657136772959	6.18216814962658e-07	0.999999381783185	TRUE	TRUE	TRUE	TRUE	4	1.99798553678964e-14	SIGN	1.93067088318286	PREVALENT_DEG
solea_v4.0_unigene324954	ENSDARG00000021059	64608	alas1	0.814134429793255	0.000533063119705085	6.32858301592079e-06	0.814530296997382	0.000568758115339092	9.04885541400525e-06	0.809283345052479	0.005296475547655	6.11927604624757e-05	0.804831507575739	1.07022002371338e-09	0.99999999892978	FALSE	FALSE	FALSE	FALSE	0	2.11138267101203e-14	SIGN	0.810694894854714	NOT_DEG
solea_v4.0_unigene55106	ENSDARG00000018997	436732	cplx2l	-0.500086326079362	0.0338373119271083	0.00121887252228039	-0.499293599682671	0.0625733128060973	0.00427094641804493	-0.510448516023576	0.0604664253426584	0.00286140399759678	-0.505638217365681	1.34336985979644e-14	0.999999999999987	FALSE	FALSE	FALSE	FALSE	0	2.11286654051984e-14	SIGN	-0.503866664787823	NOT_DEG
solea_v4.0_unigene22209	ENSDARG00000067848	447879	nmrk2	1.23585339398952	0.000113283839366625	9.99664833576322e-07	1.239194792551	3.11203473478906e-05	2.91432615842048e-07	1.34807619879669	0.000723683792494054	3.22813538889931e-06	1.20597399117788	6.77447042352064e-07	0.999999322552958	TRUE	TRUE	TRUE	TRUE	4	2.12256306157778e-14	SIGN	1.25727459412877	PREVALENT_DEG
solea_v4.0_unigene281730	NA	NA	NA	1.8109779607137	3.06117933794083e-06	1.564811979747e-08	1.80620843445767	1.52452569705563e-07	6.73709164326524e-10	1.82625284165191	0.0013053928854934	7.63904178145046e-06	1.81766678576926	0.00284608285639298	0.997153917143607	TRUE	TRUE	TRUE	TRUE	4	2.12881500412879e-14	SIGN	1.81527650564814	PREVALENT_DEG
solea_v4.0_unigene224459	ENSDARG00000022767	321166	apobb.1	1.28000779302569	1.7314188382841e-05	1.09853687409486e-07	1.27908705781483	3.13400338136599e-06	1.98409600931518e-08	1.21945052945628	0.00171475637813353	1.15922909224665e-05	1.27489291578839	2.22558417075636e-05	0.999977744158292	TRUE	TRUE	TRUE	TRUE	4	2.51041229662416e-14	SIGN	1.2633595740213	PREVALENT_DEG
solea_v4.0_unigene280954	ENSDARG00000104267	337176	postnb	0.883897652076207	0.000728250237027556	9.29153115981464e-06	0.883824787439417	0.000275894456609034	3.80670599261072e-06	0.879235575078523	0.0046924218660356	5.10286089385469e-05	0.879777185177085	2.69087141457902e-09	0.999999997309129	FALSE	FALSE	FALSE	FALSE	0	3.03083722367621e-14	SIGN	0.881683799942808	NOT_DEG
solea_v4.0_unigene508327	ENSDARG00000058371	797351	krt5	1.27606168427392	4.4131764607336e-05	3.22799042926238e-07	1.27648219236497	2.66900366922046e-05	2.41440084781116e-07	1.24430152613341	0.00222339606481297	1.72485218227255e-05	1.27111572103362	9.7433773316169e-07	0.999999025662267	TRUE	TRUE	TRUE	TRUE	4	3.04715411105177e-14	SIGN	1.26699028095148	PREVALENT_DEG
solea_v4.0_unigene227145	ENSDARG00000071082	100003675	p4ha1b	1.70745944508337	4.15157369774409e-06	2.24872595214853e-08	1.70422449042837	2.53265495745336e-07	1.1893857958284e-09	1.66594603337257	0.00149835190031639	9.25754228716244e-06	1.69818427343349	0.00165467843685063	0.998345321563149	TRUE	TRUE	TRUE	TRUE	4	3.10822944336819e-14	SIGN	1.69395356057945	PREVALENT_DEG
solea_v4.0_unigene22024	ENSDARG00000002193	30295	rho	-0.580811065457559	0.0169324643988641	0.000466554064352378	-0.579984735525322	0.033130751165607	0.00166833292448648	-0.58242112197953	0.0437324635162824	0.00161029684462747	-0.585302747799814	1.19793064357054e-13	0.99999999999988	FALSE	FALSE	FALSE	FALSE	0	3.47390358501435e-14	SIGN	-0.582129917690556	NOT_DEG
solea_v4.0_unigene323974	ENSDARG00000069093	562496	col2a1a	1.13910487706856	0.000179056753635916	1.69665613120226e-06	1.13747089378426	2.72446359630015e-05	2.4872156788876e-07	1.15328838123562	0.00202076119638897	1.49750027488155e-05	1.14344846443153	2.99971823269907e-07	0.999999700028177	TRUE	TRUE	TRUE	TRUE	4	3.49384570550586e-14	SIGN	1.14332815412999	PREVALENT_DEG
solea_v4.0_unigene11586	ENSDARG00000115664	321224	hkdc1	1.61397252030205	2.02866716266961e-05	1.33209796235475e-07	1.61467760429264	2.39562029630597e-06	1.48013001434137e-08	1.60354339652428	0.00196368544320597	1.43632548418357e-05	1.59118133591745	3.27154882562297e-05	0.999967284511744	TRUE	TRUE	TRUE	TRUE	4	3.67435259215729e-14	SIGN	1.6058437142591	PREVALENT_DEG
solea_v4.0_unigene15715	NA	NA	NA	1.16606727536158	8.74570755131331e-05	7.32988816189366e-07	1.16721073796029	1.94460234699602e-05	1.65942848440078e-07	1.19404616882094	0.00154413918259135	9.79713165470919e-06	1.14774139638863	1.3040046924484e-06	0.999998695995308	TRUE	TRUE	TRUE	TRUE	4	4.00316359793732e-14	SIGN	1.16876639463286	PREVALENT_DEG
solea_v4.0_unigene28518	ENSDARG00000111464	557817	enpp7.2	1.72192954315885	2.29895204403784e-06	1.11148181554485e-08	1.71990130320367	3.7003788508357e-07	1.79928653290573e-09	1.62924875443354	0.00160521980791565	1.04515184346044e-05	1.71506979242465	0.00258311333771832	0.997416886662282	TRUE	TRUE	TRUE	TRUE	4	4.11462820878733e-14	SIGN	1.69653734830518	PREVALENT_DEG
solea_v4.0_unigene45659	ENSDARG00000070484	567531	zgc:195001	-1.41193787587964	1.79624674009612e-06	8.38576942083497e-09	-1.40933828318927	2.5474497655601e-07	1.1998627438706e-09	-1.4202885743486	0.00049003827025	1.78538864981783e-06	-1.42019842278226	0.0175608360833691	0.982439163916631	TRUE	TRUE	TRUE	TRUE	4	4.55660780465454e-14	SIGN	-1.41544078904994	PREVALENT_DEG
solea_v4.0_unigene595310	ENSDARG00000093549	352931	selenop	1.05526515678596	9.07134988388316e-05	7.65307965434412e-07	1.05428207603044	2.24910314543699e-05	1.95666303069076e-07	1.04518055357893	0.00202428838825387	1.51430433831642e-05	1.0533798959033	9.70686392265385e-07	0.999999029313608	TRUE	TRUE	TRUE	TRUE	4	4.63296887369256e-14	SIGN	1.05202692057466	PREVALENT_DEG
solea_v4.0_unigene74772	ENSDARG00000054864	796801	aplp2	-0.468739002859992	0.0459846051887162	0.00192000665002619	-0.467801788650977	0.0733642918356875	0.00543700393484658	-0.46982388127999	0.0733370939508393	0.00406073704764781	-0.473728200071071	1.75415237890775e-14	0.999999999999982	FALSE	FALSE	FALSE	FALSE	0	4.98652521599354e-14	SIGN	-0.470023218215508	NOT_DEG
solea_v4.0_unigene575336	NA	NA	NA	1.89330908122159	5.82347552672633e-06	3.25928180014255e-08	1.8774782727427	1.05935865118697e-07	4.52002416764451e-10	1.88348390917979	0.00282639606274506	2.41858965568908e-05	1.95992653655952	0.0027129019314015	0.997287098068598	TRUE	TRUE	TRUE	TRUE	4	5.40087776228365e-14	SIGN	1.9035494499259	PREVALENT_DEG
solea_v4.0_unigene413634	ENSDARG00000109715	553679	sncgb	-0.438399747722113	0.0654176865312515	0.00319720718812866	-0.437837884304021	0.105587669866329	0.00962467608290309	-0.441712223417489	0.095386368992151	0.00645969245854725	-0.444365545288134	7.32747196252603e-15	0.999999999999993	FALSE	FALSE	FALSE	FALSE	0	5.50391510017951e-14	SIGN	-0.440578850182939	NOT_DEG
solea_v4.0_unigene125397	ENSDARG00000058284	797595	epha5	2.47493948122531	9.71213118514898e-05	8.24169497505175e-07	2.4747207423833	3.33679305232562e-06	2.14945940948579e-08	2.5684698237668	0.00899375462306917	0.00013231606419111	2.35392549252699	1.79526634269678e-06	0.999998204733657	TRUE	TRUE	TRUE	TRUE	4	5.93021999146618e-14	SIGN	2.4680138849756	PREVALENT_DEG
solea_v4.0_unigene37629	NA	NA	NA	4.76082015712013	0.0151727558103434	0.000403631680550204	4.58502801994023	4.24855697773967e-07	2.08937706355468e-09	4.00658495137134	0.0893520881771147	0.0057632134008346	4.65225526398702	9.1656092715553e-09	0.999999990834391	TRUE	TRUE	FALSE	TRUE	3	5.97923464118402e-14	SIGN	4.50117209810468	POSSIBLE_DEG
solea_v4.0_unigene281016	ENSDARG00000055518	553655	pygma	1.32836961441708	2.22386382485457e-05	1.48799798770504e-07	1.32797231655962	1.9021724683793e-06	1.14099780955897e-08	1.30954834361352	0.00144847183738816	8.78883252675051e-06	1.31592115904014	0.000106331523347825	0.999893668476652	TRUE	TRUE	TRUE	TRUE	4	7.26564858173826e-14	SIGN	1.32045285840759	PREVALENT_DEG
solea_v4.0_unigene95947	NA	NA	NA	1.34882539932822	0.000178162739122808	1.68324866430825e-06	1.35361249668535	2.44255671269061e-05	2.17571823658336e-07	1.43348264417421	0.00167325136072871	1.11058951868205e-05	1.31248400225678	1.00311347550619e-06	0.999998996886524	TRUE	TRUE	TRUE	TRUE	4	8.0769191241654e-14	SIGN	1.36210113561114	PREVALENT_DEG
solea_v4.0_unigene30898	ENSDARG00000116871	568650	wu:fb95e10	-0.46135355187522	0.0488181736810363	0.00209568565425281	-0.46042686631504	0.0779920243687475	0.00595101640516251	-0.460879338737356	0.0770560677540455	0.00446841076688602	-0.465930957484088	2.58681964737661e-14	0.999999999999974	FALSE	FALSE	FALSE	FALSE	0	8.36845622608525e-14	SIGN	-0.462147678602926	NOT_DEG
solea_v4.0_unigene291180	ENSDARG00000096594	553501	lratb.1	2.51103110282316	1.37863040536873e-05	8.44145179360232e-08	2.50518757636041	9.67078824129035e-07	5.14446386370694e-09	2.60818452503118	0.00902305425294266	0.000133122112035352	2.45044623765315	7.3033280941992e-05	0.999926966719058	TRUE	TRUE	TRUE	TRUE	4	9.5830374187695e-14	SIGN	2.51871236046697	PREVALENT_DEG
solea_v4.0_unigene563375	NA	NA	NA	2.57555612477889	8.16444543430837e-06	4.72770092752182e-08	2.54720951752871	8.37645048017482e-08	3.45798664989346e-10	2.66187030106912	0.00828713291585431	0.000118935384989126	2.64353604331454	0.00157024310208154	0.998429756897918	TRUE	TRUE	TRUE	TRUE	4	9.69755502581743e-14	SIGN	2.60704299667282	PREVALENT_DEG
solea_v4.0_unigene27871	ENSDARG00000007576	553473	crybb1l1	1.27650661079511	0.000107093894054117	9.22788381426602e-07	1.27755438221614	4.31000253844674e-05	4.2451608412097e-07	1.32189306196769	0.00160365168226755	1.04190928848181e-05	1.25810466829343	1.22256718937397e-06	0.999998777432811	TRUE	TRUE	TRUE	TRUE	4	9.8489157006841e-14	SIGN	1.28351468081809	PREVALENT_DEG
solea_v4.0_unigene20334	ENSDARG00000040851	568304	plekhh2	1.82818051123374	0.000113930157835507	1.00694650900526e-06	1.83052486044165	1.26696700567829e-05	1.02149280650647e-07	1.90797235272165	0.00377920474757178	3.76946695793046e-05	1.77067237286415	1.73851130857994e-06	0.999998261488691	TRUE	TRUE	TRUE	TRUE	4	1.02855818739497e-13	SIGN	1.8343375243153	PREVALENT_DEG
solea_v4.0_unigene7407	ENSDARG00000056037	NA	NA	1.54244138544226	0.000348483714555898	3.70758170253137e-06	1.53313142321773	2.54872720089427e-05	2.28794395891099e-07	1.52416342898516	0.00583686034818653	7.17215959997985e-05	1.56263470911674	1.89662017091585e-07	0.999999810337983	TRUE	TRUE	TRUE	TRUE	4	1.0635131952522e-13	SIGN	1.54059273669047	PREVALENT_DEG
solea_v4.0_unigene11230	ENSDARG00000077404	564519	ncoa3	1.32857680997917	2.98163618396837e-05	2.0652454658579e-07	1.32234006202272	1.6414913778005e-06	9.50521425097123e-09	1.31202429237656	0.00151998635397748	9.49649302695595e-06	1.35429996517491	0.000135878386477217	0.999864121613523	TRUE	TRUE	TRUE	TRUE	4	1.09109811079692e-13	SIGN	1.32931028238834	PREVALENT_DEG
solea_v4.0_unigene571422	NA	NA	NA	1.36665310041192	0.000103431768639751	8.86934651982462e-07	1.36278950503389	8.60633105674494e-06	6.42619405367457e-08	1.31543718030858	0.00377920474757178	3.76640002240248e-05	1.3744497467714	3.56855006189427e-06	0.999996431449938	TRUE	TRUE	TRUE	TRUE	4	1.27925567733333e-13	SIGN	1.35483238313145	PREVALENT_DEG
solea_v4.0_unigene229299	ENSDARG00000059746	777635	plod1a	2.58353681794585	3.60958524192362e-05	2.56520271119998e-07	2.55819958952989	1.6414913778005e-06	9.48568638995285e-09	2.43091270706769	0.0239419578298231	0.000584734874546007	2.62226918556922	8.9810657771805e-06	0.999991018934223	TRUE	TRUE	TRUE	TRUE	4	1.35157238342485e-13	SIGN	2.54872957502816	PREVALENT_DEG
solea_v4.0_unigene61570	NA	NA	NA	1.31903339892318	0.000219921759546838	2.16308493722128e-06	1.31619109059261	3.9454281160545e-05	3.83688047193397e-07	1.31721600241084	0.00291484939943662	2.53180751592658e-05	1.32885448535709	5.25336663281806e-07	0.999999474663337	TRUE	TRUE	TRUE	TRUE	4	1.40508388632625e-13	SIGN	1.32032374432093	PREVALENT_DEG
solea_v4.0_unigene415945	ENSDARG00000111293	794083	pdk2a	0.72534511866212	0.00301835727853418	5.17958882009594e-05	0.725515518889323	0.0024240434757327	5.17105566033984e-05	0.726564336433187	0.0109850936742045	0.000180330479648856	0.721032206609924	1.82758363997948e-10	0.999999999817242	FALSE	FALSE	FALSE	FALSE	0	1.54169539436141e-13	SIGN	0.724614295148639	NOT_DEG
solea_v4.0_unigene456970	ENSDARG00000035458	494489	atp2a1l	0.76817542798125	0.000934525586924512	1.25516570943746e-05	0.768511059950014	0.00173782671659364	3.45706808110779e-05	0.745497517988715	0.0102842457156375	0.00016321327003889	0.762871431685523	8.85842954545524e-10	0.999999999114157	FALSE	FALSE	FALSE	FALSE	0	1.55201923452189e-13	SIGN	0.761263859401375	NOT_DEG
solea_v4.0_unigene5353	NA	NA	NA	1.92473125683625	8.02552343705505e-06	4.63613896496822e-08	1.91814621247363	2.75851735581241e-07	1.31838374166082e-09	1.98954710753435	0.00193935858276842	1.41158085541922e-05	1.9175559767307	0.00361910615284999	0.99638089384715	TRUE	TRUE	TRUE	TRUE	4	1.62395427707675e-13	SIGN	1.93749513839373	PREVALENT_DEG
solea_v4.0_unigene440957	ENSDARG00000067848	447879	nmrk2	1.70183747171169	8.95887127936675e-06	5.23736414248298e-08	1.70804679875353	1.25061367360796e-06	6.96460112473886e-09	1.84083769872735	0.000511012154369194	1.92551611099688e-06	1.64361438562829	0.00310015717409362	0.996899842825906	TRUE	TRUE	TRUE	TRUE	4	1.83649155755408e-13	SIGN	1.72358408870521	PREVALENT_DEG
solea_v4.0_unigene280764	NA	NA	NA	1.24370378355473	0.000130175775340206	1.17757988110097e-06	1.23899509325591	1.13433718291363e-05	8.90988810450817e-08	1.21745442539379	0.00272365600563946	2.29782299536535e-05	1.25889196272167	4.54429353158314e-06	0.999995455706468	TRUE	TRUE	TRUE	TRUE	4	1.88680313022502e-13	SIGN	1.23976131623153	PREVALENT_DEG
solea_v4.0_unigene22388	ENSDARG00000115464	30413	opn1lw1	-1.50251789783004	1.25347092731242e-05	7.55354020697782e-08	-1.49591727310372	1.15344155666138e-06	6.31160356414327e-09	-1.43228503131241	0.00193935858276842	1.4042841122769e-05	-1.52093654863893	0.000709763250411055	0.999290236749589	TRUE	TRUE	TRUE	TRUE	4	2.04132079673776e-13	SIGN	-1.48791418772128	PREVALENT_DEG
solea_v4.0_unigene226108	ENSDARG00000021864	336719	rplp1	-1.15658837151638	5.40613623470108e-05	4.08160065374461e-07	-1.15485328900964	1.16281343302672e-05	9.21410361692414e-08	-1.15620744301303	0.00150832447446932	9.38483265403672e-06	-1.16586021093943	2.21748452738924e-05	0.999977825154726	TRUE	TRUE	TRUE	TRUE	4	2.14767364802228e-13	SIGN	-1.15837732861962	PREVALENT_DEG
solea_v4.0_unigene34221	ENSDARG00000115464	30413	opn1lw1	-1.40698506820999	7.22678194634385e-06	4.14469249686415e-08	-1.40380963186436	1.01800180845748e-06	5.42945579830063e-09	-1.37319341411446	0.00121962726900741	6.79203948329285e-06	-1.41567654483448	0.00238611207652051	0.997613887923479	TRUE	TRUE	TRUE	TRUE	4	2.18388421612364e-13	SIGN	-1.39991616475582	PREVALENT_DEG
solea_v4.0_unigene594769	ENSDARG00000052063	323561	col4a5	1.47372474168756	2.22089095882799e-05	1.4829322059057e-07	1.46755270297884	1.26060491320435e-06	7.07263167162275e-09	1.4069899675348	0.00249790906080301	2.01612512352734e-05	1.49423687333231	0.000307591231119342	0.999692408768881	TRUE	TRUE	TRUE	TRUE	4	2.19340758427412e-13	SIGN	1.46062607138338	PREVALENT_DEG
solea_v4.0_unigene74676	NA	NA	NA	1.42023579809527	0.000570394714694866	6.82709990159261e-06	1.41920547662297	6.34339218612317e-05	6.75763803386906e-07	1.41927497871684	0.00518300013657566	5.95227206552687e-05	1.39999310084515	1.21037389666512e-07	0.99999987896261	TRUE	TRUE	TRUE	TRUE	4	2.30506549019163e-13	SIGN	1.41467733857006	PREVALENT_DEG
solea_v4.0_unigene539998	ENSDARG00000020741	378986	fga	1.99757051613061	1.10246879277091e-05	6.52140545968996e-08	1.9868044038299	8.13828999958204e-07	4.26159313418393e-09	1.8382344605758	0.00745868881780636	0.00010208606311463	2.03457728612468	0.000351516788888229	0.999648483211112	TRUE	TRUE	TRUE	TRUE	4	2.38238116224135e-13	SIGN	1.96429666666525	PREVALENT_DEG
solea_v4.0_unigene535993	ENSDARG00000000212	436656	krt97	1.5844018058641	8.63053764394741e-05	7.19749489050001e-07	1.58402704185369	9.47291125033014e-06	7.24385200756689e-08	1.67451870414729	0.00221805334807584	1.71456205943856e-05	1.5629076509953	1.3272681374854e-05	0.999986727318625	TRUE	TRUE	TRUE	TRUE	4	2.43330573567612e-13	SIGN	1.60146380071509	PREVALENT_DEG
solea_v4.0_unigene4655	ENSDARG00000062129	556385	mxra8b	1.38541506059944	5.47363309122663e-05	4.15530841713378e-07	1.38905013740216	5.65257489293254e-06	3.91528474561033e-08	1.45041610487436	0.00118699203800897	6.57740857234904e-06	1.35486591346001	6.70641533182526e-05	0.999932935846682	TRUE	TRUE	TRUE	TRUE	4	2.48565640161107e-13	SIGN	1.39493680408399	PREVALENT_DEG
solea_v4.0_unigene49680	ENSDARG00000115234	553954	crygm2b	1.35836007369114	9.23016753484053e-06	5.4087508204327e-08	1.3594137592073	1.36137535141662e-06	7.73230119525692e-09	1.35804113502093	0.00096954425211549	4.92924861505534e-06	1.33795704415805	0.00219509864297451	0.997804901357025	TRUE	TRUE	TRUE	TRUE	4	2.68199422134106e-13	SIGN	1.35344300301936	PREVALENT_DEG
solea_v4.0_unigene33828	ENSDARG00000023448	562739	galnt14	2.39115427086571	5.13320990936298e-05	3.8470985523029e-07	2.35783170804665	5.65522831772627e-07	2.87516802788012e-09	2.39459359130998	0.0157555171806942	0.000305349632003314	2.49663237836948	5.89416782610375e-05	0.999941058321739	TRUE	TRUE	TRUE	TRUE	4	2.70194408322096e-13	SIGN	2.41005298714795	PREVALENT_DEG
solea_v4.0_unigene94491	NA	NA	NA	1.74151608749329	2.87825524543502e-05	1.98566358050957e-07	1.75123955958988	5.01391120654038e-06	3.41734451779828e-08	2.00844655000101	0.00031093448974303	9.32475169210163e-07	1.674189029028	0.000642239547447243	0.999357760452553	TRUE	TRUE	TRUE	TRUE	4	2.87365493671529e-13	SIGN	1.79384780652805	PREVALENT_DEG
solea_v4.0_unigene52260	ENSDARG00000033172	30427	nr2f5	1.47244799978509	1.24584558347423e-05	7.49033030266002e-08	1.46847313245345	6.45687617541e-07	3.31851198442511e-09	1.46969565376974	0.00113346787563829	6.20230807742673e-06	1.48205103104922	0.00316341117185348	0.996836588828147	TRUE	TRUE	TRUE	TRUE	4	2.8759753896049e-13	SIGN	1.47316695426438	PREVALENT_DEG
solea_v4.0_unigene591533	ENSDARG00000115234	553954	crygm2b	1.81888893442926	6.61592790545137e-05	5.19661862742211e-07	1.81620999400452	9.43203004459392e-06	7.18993207515586e-08	1.7536251391611	0.00806041865959696	0.000113783373703063	1.79233196988218	6.14739042814616e-06	0.999993852609572	TRUE	TRUE	TRUE	TRUE	4	3.06663100950167e-13	SIGN	1.79526400936927	PREVALENT_DEG
solea_v4.0_unigene2787	ENSDARG00000017676	337179	mmp2	1.18519095154705	3.71176849387128e-05	2.64296263243543e-07	1.18243942099522	5.15278457977973e-06	3.52627321421216e-08	1.15240763708471	0.00178010350773908	1.22559976082111e-05	1.19628156596477	9.24217142587169e-05	0.999907578285741	TRUE	TRUE	TRUE	TRUE	4	3.11656195855179e-13	SIGN	1.17907989389794	PREVALENT_DEG
solea_v4.0_unigene27832	ENSDARG00000015050	192322	calm2b	-0.396025613254857	0.0965751614307134	0.00579964708949301	-0.395363118410322	0.161361037288259	0.0193402556537004	-0.400942544354536	0.13378541343173	0.0120411361157778	-0.401498760440453	1.50990331349021e-14	0.999999999999985	FALSE	FALSE	FALSE	FALSE	0	3.11775386232639e-13	SIGN	-0.398457509115042	NOT_DEG
solea_v4.0_unigene93378	ENSDARG00000067848	447879	nmrk2	1.37052611940467	5.14100595828425e-05	3.87430698654397e-07	1.36783141807193	3.28984923348579e-06	2.11010472266634e-08	1.3871521062499	0.00146468717912612	8.96838352552775e-06	1.37512631622526	0.000128612700731612	0.999871387299268	TRUE	TRUE	TRUE	TRUE	4	3.15261345117354e-13	SIGN	1.37515898998794	PREVALENT_DEG
solea_v4.0_unigene17163	ENSDARG00000000002	368419	ccdc80	1.03870362024975	0.000444550492989394	5.02525700661272e-06	1.03711230001125	6.55719145065702e-05	7.05806909533774e-07	1.02291114872825	0.00375003936078416	3.70401194724615e-05	1.03919348803204	2.92030563397994e-07	0.999999707969437	TRUE	TRUE	TRUE	TRUE	4	3.15831638588127e-13	SIGN	1.03448013925532	PREVALENT_DEG
solea_v4.0_unigene6670	ENSDARG00000075833	560618	lyve1a	1.4015597850984	0.000112989612121811	9.92372677322863e-07	1.39339547515585	6.55050892343396e-06	4.63706267125863e-08	1.36964786321985	0.00290425486270673	2.51053533140637e-05	1.42832255744603	1.6930192216269e-05	0.999983069807784	TRUE	TRUE	TRUE	TRUE	4	3.56436290000541e-13	SIGN	1.39823142023003	PREVALENT_DEG
solea_v4.0_unigene508902	NA	NA	NA	2.23689802121892	0.000308243186931795	3.21113341330327e-06	2.22049317090567	1.58180794185666e-05	1.31696807283386e-07	2.1807837494227	0.021110087480912	0.000480479230475971	2.23312233644868	4.23973652186049e-07	0.999999576026348	TRUE	TRUE	TRUE	TRUE	4	4.21455985563613e-13	SIGN	2.21782431949899	PREVALENT_DEG
solea_v4.0_unigene413447	ENSDARG00000116113	337158	col1a1a	0.899897413470541	0.000637562005134871	7.8341714259639e-06	0.89970646806732	0.000223355414497877	2.93945701068051e-06	0.884767669721347	0.0050846114714997	5.70690771502034e-05	0.899564569576875	6.93944752772069e-08	0.999999930605525	FALSE	FALSE	FALSE	FALSE	0	4.79982893935915e-13	SIGN	0.895984030209021	NOT_DEG
solea_v4.0_unigene324245	ENSDARG00000023797	570245	ryr1b	1.31895710035561	0.000252094376531798	2.52143268578337e-06	1.31040331265145	1.78481832251154e-05	1.51318650898659e-07	1.29894103501188	0.0038750801487771	3.90792258380032e-05	1.35147933061387	2.90496706645271e-06	0.999997095032934	TRUE	TRUE	TRUE	TRUE	4	4.83540476706035e-13	SIGN	1.3199451946582	PREVALENT_DEG
solea_v4.0_unigene25124	ENSDARG00000113661	335650	rcvrn2	-1.53476849824425	1.69416601988609e-05	1.07255405631001e-07	-1.52929372415034	1.24227534850094e-06	6.8837467015817e-09	-1.48589511466239	0.00188591022809768	1.34691041266341e-05	-1.54639290587158	0.0013139462433821	0.998686053756618	TRUE	TRUE	TRUE	TRUE	4	4.96750893059658e-13	SIGN	-1.52408756073214	PREVALENT_DEG
solea_v4.0_unigene4523	ENSDARG00000069335	793278	bcl6b	1.27566541022489	0.000129876720686268	1.17127621930514e-06	1.27831987452374	1.94513450557461e-05	1.6668408394106e-07	1.30891883409727	0.00167325136072871	1.11821022683719e-05	1.24532874466312	1.27685416531076e-05	0.999987231458347	TRUE	TRUE	TRUE	TRUE	4	5.12729859528568e-13	SIGN	1.27705821587725	PREVALENT_DEG
solea_v4.0_unigene95053	ENSDARG00000077982	560869	elf3	1.05917047437715	0.000586750491450925	7.04724844274446e-06	1.05863004939645	9.67487386677929e-05	1.10466761730273e-06	1.05614147814435	0.00398612398587118	4.08077137611005e-05	1.05263161052495	2.42931494809362e-07	0.999999757068505	TRUE	TRUE	TRUE	TRUE	4	5.21457754711938e-13	SIGN	1.05664340311073	PREVALENT_DEG
solea_v4.0_unigene325200	ENSDARG00000067848	447879	nmrk2	1.36042411871434	1.40207122227943e-05	8.64325068454198e-08	1.36222897288681	1.28920108062559e-06	7.28569414297506e-09	1.37454400994748	0.000907267347795962	4.46526742541759e-06	1.3355450623946	0.00382301174088173	0.996176988259118	TRUE	TRUE	TRUE	TRUE	4	5.88653538936104e-13	SIGN	1.35818554098581	PREVALENT_DEG
solea_v4.0_unigene429354	ENSDARG00000004402	317738	elovl6	0.757331121894707	0.0029179831643122	4.98012808360712e-05	0.757382331852548	0.00161341115060942	3.16933617538604e-05	0.752292890658211	0.0101906689570908	0.000160795333473615	0.754054758749617	1.38698241780588e-09	0.999999998613018	FALSE	FALSE	FALSE	FALSE	0	6.21877625111873e-13	SIGN	0.755265275788771	NOT_DEG
solea_v4.0_unigene22013	ENSDARG00000114705	406327	fgg	0.808029003816213	0.00210001023065589	3.32517620264273e-05	0.808147228548182	0.00312650756542836	7.08148376343802e-05	0.814911013529683	0.0108783897285106	0.000177721637579064	0.801024254787639	9.85846293488635e-10	0.999999999014154	FALSE	FALSE	FALSE	FALSE	0	6.55139265585938e-13	SIGN	0.808027875170429	NOT_DEG
solea_v4.0_unigene43436	ENSDARG00000062096	768158	pm20d1.2	1.09111371472453	0.00046299568504788	5.29141493355457e-06	1.09097750997076	6.98107088636252e-05	7.5916945748408e-07	1.09047601287947	0.00340327427961612	3.20095361046576e-05	1.08190118408787	6.49312679512626e-07	0.99999935068732	TRUE	TRUE	TRUE	TRUE	4	6.63808341997122e-13	SIGN	1.08861710541566	PREVALENT_DEG
solea_v4.0_unigene430027	ENSDARG00000101362	64674	mibp	1.21047498553309	0.00043684855987722	4.92608993073528e-06	1.21506539775638	0.000106954946248828	1.24162919342418e-06	1.34393369556274	0.00139052756717019	8.30240464148658e-06	1.1775717507135	1.24795229738961e-06	0.999998752047703	TRUE	TRUE	TRUE	TRUE	4	7.46061462267799e-13	SIGN	1.23676145739143	PREVALENT_DEG
solea_v4.0_unigene281762	ENSDARG00000008969	337315	fgb	1.25847758442621	4.18344761854577e-05	3.04257058118822e-07	1.25809029813629	2.77935036739518e-05	2.56427471349734e-07	1.21594763492233	0.00216527081184508	1.64976442317734e-05	1.25146312923957	3.45677083954943e-05	0.999965432291605	TRUE	TRUE	TRUE	TRUE	4	7.96347106795914e-13	SIGN	1.2459946616811	PREVALENT_DEG
solea_v4.0_unigene105776	ENSDARG00000086647	100536659	chrng	2.58822469490294	0.000126099015500303	1.13196689169917e-06	2.56091471827615	7.70194926819699e-06	5.61220363376779e-08	2.47659090016146	0.0398605039748532	0.0013649917580334	2.6238332962253	2.25068589931876e-06	0.999997749314101	TRUE	TRUE	TRUE	TRUE	4	7.97208265084784e-13	SIGN	2.56239090239146	PREVALENT_DEG
solea_v4.0_unigene29571	NA	NA	NA	3.851181812511	0.195977955197595	0.0188902919162284	3.75058848141022	1.27511278186538e-10	2.91460406460793e-13	5.01277430186423	0.00126845341622027	7.22670304546737e-06	3.70696029998966	0.00277072235985498	0.997229277640145	FALSE	TRUE	TRUE	TRUE	3	8.0306869862947e-13	SIGN	4.08037622394378	POSSIBLE_DEG
solea_v4.0_unigene325566	ENSDARG00000040510	791844	ca15b	1.7266747449032	2.09369178962432e-05	1.38443295450147e-07	1.72896521466445	1.43295752513316e-06	8.17857341250192e-09	1.78544917056757	0.00153255687553049	9.63157211963725e-06	1.68461592535122	0.0019166026417532	0.998083397358247	TRUE	TRUE	TRUE	TRUE	4	8.0557875637596e-13	SIGN	1.73142626387161	PREVALENT_DEG
solea_v4.0_unigene414068	ENSDARG00000013317	393444	pygmb	0.905526170014385	0.000645418307181748	7.94858940909004e-06	0.905259904964172	0.000262462320085662	3.56683478796491e-06	0.901412945301014	0.00467131905643694	5.06049857608634e-05	0.900836258096432	1.31998243779741e-07	0.999999868001756	FALSE	FALSE	FALSE	FALSE	0	9.42088056648727e-13	SIGN	0.903258819594001	NOT_DEG
solea_v4.0_unigene29217	ENSDARG00000004049	554102	marcksa	-0.340767894253953	0.174838179751675	0.0153904012994665	-0.340198146047905	0.239710459315224	0.0393639734120559	-0.341219637613391	0.195501085787611	0.0259229574561741	-0.346637163020897	1.31006316905768e-14	0.999999999999987	FALSE	FALSE	FALSE	FALSE	0	9.66052705378544e-13	SIGN	-0.342205710234037	NOT_DEG
solea_v4.0_unigene508298	NA	NA	NA	1.07611098934967	0.000472031085021148	5.44585347137291e-06	1.07552734424117	0.000207782425151313	2.71148206705645e-06	1.04383004774968	0.00545378086963653	6.44366367002083e-05	1.0756089103629	2.04233940426235e-07	0.99999979576606	TRUE	TRUE	TRUE	TRUE	4	9.81827161023999e-13	SIGN	1.06776932292585	PREVALENT_DEG
solea_v4.0_unigene327814	ENSDARG00000000212	436656	krt97	1.78125186188706	7.26681483341204e-05	5.8286728569883e-07	1.77156431768566	3.26635440594853e-06	2.08598534500079e-08	1.78123195876169	0.00422562555722987	4.43132816172528e-05	1.79362849086337	0.0001123006466478	0.999887699353352	TRUE	TRUE	TRUE	TRUE	4	1.00984995653908e-12	SIGN	1.78191915729945	PREVALENT_DEG
solea_v4.0_unigene13940	ENSDARG00000057853	192336	atp6v0ca	-0.317014478214555	0.214189722647558	0.0222861411096931	-0.316453633935608	0.286142361500338	0.054718493311039	-0.31770090267478	0.230764749223295	0.0361910581824305	-0.322778697266955	7.99360577730113e-15	0.999999999999992	FALSE	FALSE	FALSE	FALSE	0	1.01330717629612e-12	SIGN	-0.318486928022975	NOT_DEG
solea_v4.0_unigene327020	ENSDARG00000032639	436636	cd36	1.01271774723513	0.000154650670213951	1.43325988935712e-06	1.01268825906999	6.47957943383262e-05	6.92067124301796e-07	0.990654359651135	0.00291484939943662	2.52931501964568e-05	1.00311519612444	4.93870804474383e-06	0.999995061291955	TRUE	TRUE	FALSE	TRUE	3	1.268070615477e-12	SIGN	1.00479389052017	POSSIBLE_DEG
solea_v4.0_unigene2642	ENSDARG00000075159	565942	meltf	1.40945150987862	1.8884083465551e-05	1.22168661214257e-07	1.40635529186513	2.07966736327385e-06	1.2618711455323e-08	1.32500717266018	0.00247705567308647	1.98683295198108e-05	1.41444045447544	0.00150148173828824	0.998498518261712	TRUE	TRUE	TRUE	TRUE	4	1.2827080490262e-12	SIGN	1.38881360721984	PREVALENT_DEG
solea_v4.0_unigene335122	ENSDARG00000032553	406602	egln3	3.48481708167356	0.021058817304429	0.000625760717008842	3.43093255057605	4.4226043592163e-07	2.19335101072152e-09	2.82210239758654	0.158135270209808	0.0165806147413052	3.49225797995837	1.0475420209044e-07	0.999999895245798	TRUE	TRUE	FALSE	TRUE	3	1.34893999564693e-12	SIGN	3.30752750244863	POSSIBLE_DEG
solea_v4.0_unigene227535	ENSDARG00000040510	791844	ca15b	1.83524420438069	2.85575029802784e-05	1.96618166697121e-07	1.83507330042603	2.34438668799615e-06	1.44163444116762e-08	2.03531912889146	0.00156488873184966	1.01146816587748e-05	1.80822732676672	0.0014899140267679	0.998510085973232	TRUE	TRUE	TRUE	TRUE	4	1.36353878748601e-12	SIGN	1.87846599011622	PREVALENT_DEG
solea_v4.0_unigene563696	NA	NA	NA	1.28140635980464	5.41234531964819e-05	4.10128402993317e-07	1.28518305373086	6.54187599366348e-06	4.6218889490599e-08	1.33552201128459	0.00103022493376515	5.37266733259787e-06	1.25019427525521	0.000467411375509097	0.999532588624491	TRUE	TRUE	TRUE	TRUE	4	1.47883204406806e-12	SIGN	1.28807642501883	PREVALENT_DEG
solea_v4.0_unigene19974	ENSDARG00000116914	335656	gngt1	-0.999623173393196	0.000204186866400922	1.98003499959335e-06	-0.99780778337495	0.000102158474487608	1.17887137738865e-06	-0.979291049342462	0.00321625737100095	2.94509478601339e-05	-1.01033230318957	2.83807097545274e-06	0.999997161929025	FALSE	FALSE	FALSE	TRUE	1	1.63689044823734e-12	SIGN	-0.996763577325045	POSSIBLE_DEG
solea_v4.0_unigene74871	ENSDARG00000036832	792062	cyt1l	0.964157020279228	0.000528207941419454	6.23435522247215e-06	0.964587229220489	0.000353353151326805	5.12020885334882e-06	0.947861152691534	0.00498171837495	5.52098010689053e-05	0.954964462238411	2.43785764242332e-07	0.999999756214236	FALSE	FALSE	FALSE	FALSE	0	1.92146388986127e-12	SIGN	0.957892466107415	NOT_DEG
solea_v4.0_unigene345650	NA	NA	NA	-3.51097195550425	0.000293064449776364	3.0164697612257e-06	-3.42853118632961	2.06585379299354e-06	1.24490399793892e-08	-3.59802414179893	0.0327311779136814	0.000966553963648161	-3.46974365509582	1.23756865387792e-05	0.999987624313461	TRUE	TRUE	TRUE	TRUE	4	2.065642021232e-12	SIGN	-3.50181773468215	PREVALENT_DEG
solea_v4.0_unigene2681	ENSDARG00000089769	493635	hapln1a	-1.00178340837726	0.000678817048118688	8.47275317035073e-06	-0.999926404644693	0.000204767214398522	2.66362472391063e-06	-1.02871925333193	0.00377920474757178	3.76410158386685e-05	-1.01134119800174	5.06305372072191e-07	0.999999493694628	TRUE	FALSE	TRUE	TRUE	3	2.22550048737938e-12	SIGN	-1.01044256608891	POSSIBLE_DEG
solea_v4.0_unigene31411	NA	NA	NA	1.13731381289304	0.000178162739122808	1.68308261513818e-06	1.13509175532447	2.95587608597858e-05	2.75826698043132e-07	1.10464368738996	0.00309056594297365	2.79574925991438e-05	1.14499723038873	1.67962723115478e-05	0.999983203727688	TRUE	TRUE	TRUE	TRUE	4	2.28236966598861e-12	SIGN	1.13051162149905	PREVALENT_DEG
solea_v4.0_unigene19840	ENSDARG00000099377	101885359	si:cabz01030277.1	1.24230962418518	2.18119255256576e-05	1.4487017408231e-07	1.2403100845761	2.50179300947347e-06	1.55420784533292e-08	1.21540228037454	0.00139052756717019	8.30203616519265e-06	1.24756784612778	0.0036485131959838	0.996351486804016	TRUE	TRUE	TRUE	TRUE	4	2.30901416825334e-12	SIGN	1.2363974588159	PREVALENT_DEG
solea_v4.0_unigene102861	ENSDARG00000102894	NA	NA	1.74842073384405	0.000195988335153158	1.88967225315987e-06	1.74867585293142	1.89751792480054e-05	1.61662029168028e-07	1.83592864560733	0.00423093975461106	4.4569106746765e-05	1.71427255306429	1.88425350904353e-05	0.99998115746491	TRUE	TRUE	TRUE	TRUE	4	2.45898301655761e-12	SIGN	1.76182444636177	PREVALENT_DEG
solea_v4.0_unigene94192	ENSDARG00000008969	337315	fgb	1.14121159687014	0.000115258816851033	1.0234796442733e-06	1.1405975474583	4.26910074794793e-05	4.193046339034e-07	1.09564147674824	0.00304265841580524	2.73133662128639e-05	1.13620427055835	2.16762549053451e-05	0.999978323745095	TRUE	TRUE	TRUE	TRUE	4	2.6718251648965e-12	SIGN	1.12841372290876	PREVALENT_DEG
solea_v4.0_unigene33353	ENSDARG00000035879	445165	fuca1.2	1.04633960054823	0.000308040306366826	3.20201189919268e-06	1.04755229395068	9.99542971837954e-05	1.14789727045918e-06	1.07991826067791	0.00245379127951096	1.94890291563317e-05	1.02942934485296	4.43349898615608e-06	0.999995566501014	TRUE	TRUE	TRUE	TRUE	4	2.75061507901992e-12	SIGN	1.05080987500744	PREVALENT_DEG
solea_v4.0_unigene546557	NA	NA	NA	1.08208764540401	0.000316688666077346	3.32982430876771e-06	1.0820956141424	0.000317614251279591	4.46594166526453e-06	1.03380824816391	0.00560277919755132	6.76193260279879e-05	1.07479772185123	5.98267791640517e-07	0.999999401732208	TRUE	TRUE	TRUE	TRUE	4	2.76717158454702e-12	SIGN	1.06819730739039	PREVALENT_DEG
solea_v4.0_unigene280000	ENSDARG00000020574	260440	atp2a1	1.09337576579159	0.000595834366911245	7.20587651779454e-06	1.09280168862585	0.000254199926585156	3.43342100158656e-06	1.08503916897071	0.00493292081807617	5.43291647444603e-05	1.09276868682777	5.39208362071442e-07	0.999999460791638	TRUE	TRUE	TRUE	TRUE	4	3.25856552502749e-12	SIGN	1.09099632755398	PREVALENT_DEG
solea_v4.0_unigene328119	ENSDARG00000056719	326030	slc6a19b	1.42030709105002	8.08819387190518e-05	6.61447881508728e-07	1.41582981545297	6.04684161497699e-06	4.22188260043277e-08	1.36864126238256	0.00307943131244013	2.76861291908908e-05	1.42523554014078	0.00027064491665707	0.999729355083343	TRUE	TRUE	TRUE	TRUE	4	3.29379822303442e-12	SIGN	1.40750342725658	PREVALENT_DEG
solea_v4.0_unigene26340	NA	NA	NA	-3.78192256251004	0.000266563869251977	2.69200483036449e-06	-3.67908346884525	1.00737933341235e-07	4.22995486504859e-10	-4.46241755554516	0.00349479609806984	3.3211843339095e-05	-3.60473697296274	0.00446859905180674	0.995531400948193	TRUE	TRUE	TRUE	TRUE	4	3.38079937260749e-12	SIGN	-3.8820401399658	PREVALENT_DEG
solea_v4.0_unigene281456	ENSDARG00000116578	791147	zgc:158868	-1.30587481814983	0.000997057551216089	1.35913422325192e-05	-1.29991236079614	0.000155371993834437	1.92423132585247e-06	-1.29673513390422	0.00629596778939787	8.09040142132471e-05	-1.32016929019792	4.4474862592736e-07	0.999999555251374	TRUE	TRUE	TRUE	TRUE	4	3.4873328308501e-12	SIGN	-1.30567290076203	PREVALENT_DEG
solea_v4.0_unigene3607	ENSDARG00000059746	777635	plod1a	1.88000376302212	1.67279977681428e-05	1.0512213172121e-07	1.87350962662928	1.4207480415394e-06	8.08920628754457e-09	1.75847021826938	0.0063147940265685	8.17826677530722e-05	1.88360000026729	0.00306312288327726	0.996936877116723	TRUE	TRUE	TRUE	TRUE	4	3.67815407293465e-12	SIGN	1.84889590204702	PREVALENT_DEG
solea_v4.0_unigene476408	ENSDARG00000074839	558797	impg1b	-2.62353127054366	0.00136408066615657	1.97093083811446e-05	-2.59929512566317	2.06950829464676e-05	1.78895239500676e-07	-2.70286977403869	0.0359669390451327	0.00114767397352426	-2.62161319117799	4.56172675744604e-07	0.999999543827324	TRUE	TRUE	TRUE	TRUE	4	3.70353731249516e-12	SIGN	-2.63682734035588	PREVALENT_DEG
solea_v4.0_unigene11592	ENSDARG00000009830	794178	hdlbpa	0.599826987895132	0.00852005340236315	0.000186829025294466	0.600727652128141	0.0162464799400682	0.000612624586441492	0.598772815245616	0.0284224311262932	0.00077427788016836	0.596269514377905	1.20636722833467e-10	0.999999999879363	FALSE	FALSE	FALSE	FALSE	0	3.78742590369499e-12	SIGN	0.598899242411698	NOT_DEG
solea_v4.0_unigene27649	ENSDARG00000057353	557083	ehbp1l1a	0.965723900675648	0.000849777826500393	1.12187719038993e-05	0.963317320810441	0.000216020283960268	2.82796066193519e-06	0.962822157714839	0.00512423630066094	5.7996024958302e-05	0.980116369323676	5.47302505871095e-07	0.999999452697494	FALSE	FALSE	FALSE	FALSE	0	4.08074807159058e-12	SIGN	0.967994937131151	NOT_DEG
solea_v4.0_unigene94655	ENSDARG00000098805	565211	vwa11	1.32737139690133	5.14100595828425e-05	3.86917419680189e-07	1.3241123041353	3.6492207311155e-06	2.38104752217244e-08	1.29342066382514	0.00202076119638897	1.4925856639602e-05	1.33251742296332	0.00136234632187504	0.998637653678125	TRUE	TRUE	TRUE	TRUE	4	4.09278252452064e-12	SIGN	1.31935544695627	PREVALENT_DEG
solea_v4.0_unigene430171	ENSDARG00000005789	562399	enpp1	1.45303638020323	3.8446195063786e-05	2.75886308190524e-07	1.45521237231952	4.27668875844887e-06	2.85562848969655e-08	1.47764339429966	0.0016923813593145	1.13706945843728e-05	1.42572505578985	0.00187741961374588	0.998122580386254	TRUE	TRUE	TRUE	TRUE	4	4.13596841613204e-12	SIGN	1.45290430065306	PREVALENT_DEG
solea_v4.0_unigene508645	ENSDARG00000012829	493602	asah2	1.25555634967897	0.000112250751673549	9.82773322495812e-07	1.25450983623306	1.20377286180807e-05	9.63872100026412e-08	1.23098432141015	0.00255644050308764	2.12133635517898e-05	1.24594719553568	0.00016107509689911	0.999838924903101	TRUE	TRUE	TRUE	TRUE	4	4.38214268865659e-12	SIGN	1.24674942571446	PREVALENT_DEG
solea_v4.0_unigene280961	ENSDARG00000037121	791612	mat2ab	1.22127448803966	0.000108565496111275	9.41387202565134e-07	1.21652968881219	1.02185509622648e-05	7.91312718242598e-08	1.1838662557102	0.00282828461484331	2.42919189483121e-05	1.23654485790042	0.000178994014344069	0.999821005985656	TRUE	TRUE	TRUE	TRUE	4	4.41973217548909e-12	SIGN	1.21455382261562	PREVALENT_DEG
solea_v4.0_unigene227186	ENSDARG00000076357	NA	NA	1.36367170698335	0.000428283039586727	4.79983624284019e-06	1.35941626744491	4.46994691060526e-05	4.45842930157618e-07	1.33537648388914	0.00505489306146216	5.66509916981532e-05	1.36723420083629	6.43181793469338e-06	0.999993568182065	TRUE	TRUE	TRUE	TRUE	4	4.85651746840978e-12	SIGN	1.35642466478842	PREVALENT_DEG
solea_v4.0_unigene19510	ENSDARG00000013317	393444	pygmb	1.00002433994449	0.000488341758478947	5.67587531327178e-06	1.00143613009493	0.000128049564672496	1.5326354677782e-06	1.02336487111172	0.00282828461484331	2.42816616121334e-05	0.980910665160077	4.22320314230618e-06	0.999995776796858	TRUE	TRUE	TRUE	FALSE	3	5.73997719331472e-12	SIGN	1.00143400157781	POSSIBLE_DEG
solea_v4.0_unigene36885	NA	NA	NA	0.702803204411276	0.00172338198322183	2.60706110004465e-05	0.70323059209225	0.00325426827560127	7.43848205294946e-05	0.693585618569843	0.0119670150010487	0.00020357817888909	0.696958541853827	1.27724439913379e-08	0.999999987227556	FALSE	FALSE	FALSE	FALSE	0	6.51218963997519e-12	SIGN	0.699144489231799	NOT_DEG
solea_v4.0_unigene429602	ENSDARG00000075159	565942	meltf	1.29484307156612	4.69057094645854e-05	3.4633783759488e-07	1.29130280675933	4.31874177449698e-06	2.90165649936419e-08	1.24494499835673	0.00222808437045542	1.73157583440763e-05	1.3036247542721	0.00200873981730931	0.997991260182691	TRUE	TRUE	TRUE	TRUE	4	6.85529536852109e-12	SIGN	1.28367890773857	PREVALENT_DEG
solea_v4.0_unigene328210	ENSDARG00000052148	246226	ptgs1	1.43940979703322	0.000210405378163081	2.05491080825884e-06	1.43541792214017	1.59995169648799e-05	1.33429047361783e-07	1.4197568408157	0.00374556080891479	3.69439960095771e-05	1.43837915693885	7.25492472365419e-05	0.999927450752763	TRUE	TRUE	TRUE	TRUE	4	6.91155289821908e-12	SIGN	1.43324092923198	PREVALENT_DEG
solea_v4.0_unigene3214	ENSDARG00000053853	406537	slc13a2	1.11014198840699	0.000403435749721211	4.45478841568445e-06	1.1065980399067	4.46779709618651e-05	4.45009574177556e-07	1.09369400091853	0.00357686064223545	3.44872275371384e-05	1.11849188201891	1.44678468527726e-05	0.999985532153147	TRUE	TRUE	TRUE	TRUE	4	7.03597811890197e-12	SIGN	1.10723147781278	PREVALENT_DEG
solea_v4.0_unigene56199	ENSDARG00000038025	550551	cbx7a	1.08754266115701	0.000389735632928494	4.25984836922092e-06	1.08472784875335	6.30017144261697e-05	6.667956365721e-07	1.09924875817311	0.00292162639068341	2.54340723221936e-05	1.09608059433633	1.30479968796227e-05	0.99998695200312	TRUE	TRUE	TRUE	TRUE	4	7.05852752735077e-12	SIGN	1.09189996560495	PREVALENT_DEG
solea_v4.0_unigene611232	NA	NA	NA	1.98104098947523	4.71357817928189e-05	3.48740689691061e-07	1.98223692630466	4.12677023320382e-06	2.74409125306546e-08	2.02818034761826	0.00394017557795369	4.01189849804112e-05	1.91889782461825	0.00123896862987172	0.998761031370128	TRUE	TRUE	TRUE	TRUE	4	7.15211478711797e-12	SIGN	1.9775890220041	PREVALENT_DEG
solea_v4.0_unigene2891	ENSDARG00000019949	30449	serpinh1b	1.72761967741133	4.98999759271435e-05	3.7259422914042e-07	1.73687928625354	7.40422977818349e-06	5.33372050626911e-08	1.94620835459342	0.000727010879669982	3.27304734048309e-06	1.65206976724018	0.00356840225344013	0.99643159774656	TRUE	TRUE	TRUE	TRUE	4	7.21358200673865e-12	SIGN	1.76569427137462	PREVALENT_DEG
solea_v4.0_unigene69092	ENSDARG00000088727	101884588	zmp:0000000937	1.14326201528773	0.00100432364641478	1.37251366578707e-05	1.14454089905796	0.000191478621994366	2.45893500940318e-06	1.15535014461627	0.00461810898049069	4.97086786612537e-05	1.12241188008921	1.10803038455565e-06	0.999998891969615	TRUE	TRUE	TRUE	TRUE	4	7.38932264957879e-12	SIGN	1.14139123476279	PREVALENT_DEG
solea_v4.0_unigene50168	ENSDARG00000097264	100332117	si:ch211-40k21.5	1.30196473850827	0.0020276981274081	3.18539561200342e-05	1.29734521295283	0.000252014402618512	3.3899368983262e-06	1.28593225552899	0.00964096102999576	0.000147714278380507	1.30834361562585	2.03984713786909e-07	0.999999796015286	TRUE	TRUE	TRUE	TRUE	4	7.53306139118925e-12	SIGN	1.29839645565399	PREVALENT_DEG
solea_v4.0_unigene93376	ENSDARG00000067848	447879	nmrk2	1.48804260860197	7.94475943767409e-05	6.46049620413195e-07	1.49498666377873	1.14451836932185e-05	9.04927967563106e-08	1.63655345530726	0.000912775056825111	4.52682612062436e-06	1.4371971444952	0.00128609166041405	0.998713908339586	TRUE	TRUE	TRUE	TRUE	4	7.96075890424834e-12	SIGN	1.51419496804579	PREVALENT_DEG
solea_v4.0_unigene27725	ENSDARG00000101535	555804	col10a1b	-0.473819384355476	0.0404108801266487	0.00158204010802523	-0.472950783525909	0.0686476601518339	0.00489803613854835	-0.47250468497861	0.0708758393779901	0.0038127740714797	-0.478721332167283	5.45852252287204e-12	0.999999999994541	FALSE	FALSE	FALSE	FALSE	0	8.00043343499735e-12	SIGN	-0.47449904625682	NOT_DEG
solea_v4.0_unigene47172	ENSDARG00000114099	100034496	trim35-30	1.30118309163032	5.14100595828425e-05	3.86484398927937e-07	1.29671734502274	3.85527507449105e-06	2.53685709193369e-08	1.30661930725475	0.00143442413979075	8.66385344732729e-06	1.31473567109885	0.00380578755887095	0.996194212441129	TRUE	TRUE	TRUE	TRUE	4	8.06016207714396e-12	SIGN	1.30481385375167	PREVALENT_DEG
solea_v4.0_unigene2022	ENSDARG00000101452	793335	im:7156467	0.938672513258527	0.000516226105995991	6.0643301732275e-06	0.939233137631153	0.000340000871589578	4.8984693216574e-06	0.951833857734251	0.00370729610795457	3.62584303357428e-05	0.924324001447791	1.74737284008852e-06	0.99999825262716	FALSE	FALSE	FALSE	FALSE	0	8.43452480954366e-12	SIGN	0.938515877517931	NOT_DEG
solea_v4.0_unigene190032	ENSDARG00000101452	793335	im:7156467	1.16048979442479	5.47930146823103e-05	4.16720209744111e-07	1.16048444279647	1.14451836932185e-05	9.04025450529061e-08	1.14587316567411	0.00188591022809768	1.34623889925604e-05	1.14937207592499	0.000978738487179776	0.99902126151282	TRUE	TRUE	TRUE	TRUE	4	8.57384857036516e-12	SIGN	1.15405486970509	PREVALENT_DEG
solea_v4.0_unigene584487	ENSDARG00000054321	572199	ngs	-2.10055237261623	0.000142458674122684	1.30447986583402e-06	-2.08279508605395	8.128370820296e-06	5.97922714318175e-08	-2.05204778294496	0.0118036918487672	0.000199164611861004	-2.12150293930866	8.61897464875527e-05	0.999913810253512	TRUE	TRUE	TRUE	TRUE	4	8.71284861928783e-12	SIGN	-2.08922454523095	PREVALENT_DEG
solea_v4.0_unigene325275	ENSDARG00000105498	393541	tsc22d3	0.833638404756211	0.00113457136739774	1.58913724806174e-05	0.834257371426306	0.000709534572119881	1.17494691678223e-05	0.837561836792508	0.00601191061833853	7.53716663840131e-05	0.823021006216019	2.44487035505614e-07	0.999999755512964	FALSE	FALSE	FALSE	FALSE	0	8.74795386489844e-12	SIGN	0.832119654797761	NOT_DEG
solea_v4.0_unigene429605	ENSDARG00000075159	565942	meltf	1.25964162447274	5.7667161898756e-05	4.40975720612215e-07	1.25772775280364	7.50557682108227e-06	5.42752209653526e-08	1.21936892725614	0.00218994079558902	1.68069598087762e-05	1.26016193774349	0.00138911445803835	0.998610885541962	TRUE	TRUE	TRUE	TRUE	4	9.64672871983252e-12	SIGN	1.249225060569	PREVALENT_DEG
solea_v4.0_unigene286774	NA	NA	NA	2.90455008383813	0.000144099444599461	1.32349668591476e-06	2.87610010168917	1.44377107924778e-05	1.18204181951547e-07	2.58510369814827	0.0631136556495455	0.00307410873664979	2.88631730830281	1.0815704543754e-05	0.999989184295456	TRUE	TRUE	FALSE	TRUE	3	1.03381368698182e-11	SIGN	2.81301779799459	POSSIBLE_DEG
solea_v4.0_unigene338682	NA	NA	NA	-3.24492265514786	0.00189567065644068	2.93597067838733e-05	-3.16613725140543	2.76627191972187e-05	2.54071188703571e-07	-3.20453480427134	0.0618538673147519	0.002974499557143	-3.18776408321398	4.41632926340141e-07	0.999999558367074	TRUE	TRUE	FALSE	TRUE	3	1.04200680108106e-11	SIGN	-3.20083969850965	POSSIBLE_DEG
solea_v4.0_unigene4081	ENSDARG00000105714	101883419	si:cabz01083442.1	0.960124584724716	0.000868331022225514	1.15599439276137e-05	0.960355596380177	0.000249809527858075	3.35681769349089e-06	0.950781296675419	0.00529737399990669	6.14489200115769e-05	0.949217684962431	1.28517948549955e-06	0.999998714820515	FALSE	FALSE	FALSE	FALSE	0	1.07146050747374e-11	SIGN	0.955119790685686	NOT_DEG
solea_v4.0_unigene547236	ENSDARG00000076357	NA	NA	2.0269957392901	3.5979545319748e-05	2.55195289996827e-07	2.02118071694074	4.32698772097561e-06	2.9131909683237e-08	2.0115598124243	0.0072962013835487	9.94735685538807e-05	2.01969730766497	0.00140664924548684	0.998593350754513	TRUE	TRUE	TRUE	TRUE	4	1.15149890506242e-11	SIGN	2.01985839408003	PREVALENT_DEG
solea_v4.0_unigene327624	ENSDARG00000051816	556229	aass	1.07665172488919	0.00027526688944068	2.79026368443713e-06	1.07346640519406	3.72161845073458e-05	3.58313914507042e-07	1.07123546780474	0.00282386703142108	2.40081683987244e-05	1.08762655339653	6.05894661516171e-05	0.999939410533848	TRUE	TRUE	TRUE	TRUE	4	1.25322448517017e-11	SIGN	1.07724503782113	PREVALENT_DEG
solea_v4.0_unigene481685	ENSDARG00000115330	30435	opn1sw2	-2.30818009973357	8.37467080225917e-05	6.90290240121935e-07	-2.28723479071882	2.35096199979944e-06	1.44928114857556e-08	-2.35348622913279	0.0111864683479334	0.000185959879951899	-2.32860533343526	0.0008442572908538	0.999155742709146	TRUE	TRUE	TRUE	TRUE	4	1.32277010194844e-11	SIGN	-2.31937661325511	PREVALENT_DEG
solea_v4.0_unigene7144	ENSDARG00000100137	NA	NA	1.01652519371185	0.000466077845984339	5.3331712628912e-06	1.01503673230626	0.00011158861812656	1.3062419626651e-06	0.989552730820486	0.00501437609238719	5.59159700487491e-05	1.02559924265419	7.13569504939837e-06	0.999992864304951	TRUE	TRUE	FALSE	TRUE	3	1.32374609545535e-11	SIGN	1.0116784748732	POSSIBLE_DEG
solea_v4.0_unigene692332	ENSDARG00000100635	406323	chia.1	1.17504651013733	9.08489165449793e-05	7.6770896146673e-07	1.17334862047583	1.60437079482009e-05	1.34242091274116e-07	1.1168063365236	0.00355284375209489	3.41572266638109e-05	1.1760563533497	0.000365473609390099	0.99963452639061	TRUE	TRUE	TRUE	TRUE	4	1.34431591724249e-11	SIGN	1.16031445512161	PREVALENT_DEG
solea_v4.0_unigene447423	NA	NA	NA	2.25132679345024	4.25754095575313e-05	3.10235577913466e-07	2.25212658220276	3.58733539849664e-06	2.3356989406442e-08	2.33436978193447	0.00577626118897113	7.07369142361466e-05	2.15789608858681	0.00233242294659153	0.997667577053408	TRUE	TRUE	TRUE	TRUE	4	1.45113722923042e-11	SIGN	2.24892981154357	PREVALENT_DEG
solea_v4.0_unigene282360	ENSDARG00000100139	565641	si:ch211-113d22.2	-1.37588697152234	0.000468892287786533	5.3918725680216e-06	-1.37040855087842	7.39498158064696e-05	8.09303112613401e-07	-1.37508963845112	0.00516390448157689	5.88072762987634e-05	-1.38965914110917	1.20791114937013e-05	0.999987920888506	TRUE	TRUE	TRUE	TRUE	4	1.51874297341461e-11	SIGN	-1.37776107549026	PREVALENT_DEG
solea_v4.0_unigene680361	NA	NA	NA	-0.845391946032092	0.00165828380436005	2.49250260123938e-05	-0.843770067167081	0.000695178996919739	1.14374385206676e-05	-0.852533406598132	0.00630888445867873	8.11923871957518e-05	-0.853961784147781	3.08107811153313e-07	0.999999691892189	FALSE	FALSE	FALSE	FALSE	0	1.56872032682743e-11	SIGN	-0.848914300986271	NOT_DEG
solea_v4.0_unigene227187	ENSDARG00000114818	NA	NA	1.54407729025285	6.8563592773773e-05	5.42346320253572e-07	1.53947122576222	5.27287340205825e-06	3.62306431637837e-08	1.48516687883618	0.00375160506317244	3.7211498423953e-05	1.55273328568043	0.00165863807010203	0.998341361929898	TRUE	TRUE	TRUE	TRUE	4	1.57433769376002e-11	SIGN	1.53036217013292	PREVALENT_DEG
solea_v4.0_unigene752	ENSDARG00000058094	564009	ciarta	0.703591596702167	0.00288731750969131	4.89579230302575e-05	0.704167760677789	0.00337709187104537	7.81279392769479e-05	0.700551326792168	0.0126941296979168	0.000221926574110922	0.702350918182354	1.95082445753059e-08	0.999999980491755	FALSE	FALSE	FALSE	FALSE	0	1.67954770869126e-11	SIGN	0.702665400588619	NOT_DEG
solea_v4.0_unigene509542	ENSDARG00000045979	767759	zgc:153704	1.70281566110678	6.50057027923547e-05	5.09700326662688e-07	1.70791694736266	8.82375333189858e-06	6.60076302776886e-08	1.81625352624326	0.00156488873184966	1.0123888811872e-05	1.64076157459621	0.00274361938824474	0.997256380611755	TRUE	TRUE	TRUE	TRUE	4	1.71004123833281e-11	SIGN	1.71693692732723	PREVALENT_DEG
solea_v4.0_unigene15347	ENSDARG00000035438	334274	myhc4	1.43632933904021	0.000224584572935445	2.21516936705229e-06	1.43625165784831	3.03059454328418e-05	2.8338615752595e-07	1.43415541772194	0.00393523609775162	4.00141758200993e-05	1.41755332890326	9.46544690154649e-05	0.999905345530985	TRUE	TRUE	TRUE	TRUE	4	1.75599620424361e-11	SIGN	1.43107243587843	PREVALENT_DEG
solea_v4.0_unigene509113	ENSDARG00000021059	64608	alas1	0.951464164461418	0.000108565496111275	9.39892471122539e-07	0.951959237582059	7.79455460785247e-05	8.70308787566716e-07	0.938098195604538	0.00252727123501903	2.09012956432876e-05	0.94231502302354	0.00012427287684269	0.999875727123157	FALSE	FALSE	FALSE	FALSE	0	1.83333053065059e-11	SIGN	0.945959155167889	NOT_DEG
solea_v4.0_unigene325104	ENSDARG00000053262	100037383	atp1b4	-0.812519728645151	0.000456035747248284	5.17404035403464e-06	-0.811587077413898	0.000473889549061034	7.22132413441855e-06	-0.8181086889358	0.00449789770815361	4.80408823454192e-05	-0.819987587161316	2.74551941936707e-06	0.999997254480581	FALSE	FALSE	FALSE	FALSE	0	1.84027900823691e-11	SIGN	-0.815550770539041	NOT_DEG
solea_v4.0_unigene333153	NA	NA	NA	-4.13334764873969	0.000764909940152395	9.8890453123826e-06	-3.99014454221104	2.04091796759863e-07	9.3301045813253e-10	-4.37531112210398	0.00514622246659019	5.83741019475141e-05	-3.85690114365366	0.003333586819806	0.996666413180194	TRUE	TRUE	TRUE	TRUE	4	1.84619461278012e-11	SIGN	-4.08892611417709	PREVALENT_DEG
solea_v4.0_unigene429422	ENSDARG00000008969	337315	fgb	0.948650242581338	0.000145169767732896	1.33734928576699e-06	0.948750651642733	0.000213672612680679	2.79426684357855e-06	0.920978568443698	0.00373578590301452	3.67165917979374e-05	0.942198455296489	2.32853807711209e-05	0.999976714619229	FALSE	FALSE	FALSE	FALSE	0	1.85887242975731e-11	SIGN	0.940144479491064	NOT_DEG
solea_v4.0_unigene2619	ENSDARG00000090369	415190	zgc:86896	0.963341235560544	0.000457213065129249	5.1961528626279e-06	0.962704101537463	0.000140796064925105	1.71640674277688e-06	0.981178504793043	0.00329725210415635	3.05379353980686e-05	0.961436322219956	1.28264903096476e-05	0.99998717350969	FALSE	FALSE	FALSE	FALSE	0	1.87409699004212e-11	SIGN	0.967165041027752	NOT_DEG
solea_v4.0_unigene280562	NA	NA	NA	1.0031156838305	0.000259310477197372	2.6007921964217e-06	1.00218477264261	7.52775886268549e-05	8.2828431029221e-07	0.988660548946921	0.00329725210415635	3.06950574071574e-05	1.00958578788861	4.2803073646791e-05	0.999957196926353	TRUE	TRUE	FALSE	TRUE	3	1.89447853893739e-11	SIGN	1.00088669832716	POSSIBLE_DEG
solea_v4.0_unigene32782	NA	NA	NA	1.20625329953104	0.00016722213212759	1.56135146779148e-06	1.20526457198456	1.95163073053814e-05	1.6762406185876e-07	1.17795782302448	0.00295511995355814	2.59953615730116e-05	1.20138964214595	0.000293696594107606	0.999706303405892	TRUE	TRUE	TRUE	TRUE	4	1.94310536893064e-11	SIGN	1.19771633417151	PREVALENT_DEG
solea_v4.0_unigene690712	NA	NA	NA	0.969802299921473	0.00112388117596453	1.56782249216784e-05	0.968202693991975	0.000259966196379963	3.51850738180844e-06	0.975955146385057	0.00516681197485291	5.91463462439536e-05	0.970915959148332	1.94143469522956e-06	0.999998058565305	FALSE	FALSE	FALSE	FALSE	0	2.00459518768096e-11	SIGN	0.971219024861709	NOT_DEG
solea_v4.0_unigene430026	ENSDARG00000067848	447879	nmrk2	1.13258080827035	0.000116016900669705	1.03342569377192e-06	1.13565154455919	2.27536277128952e-05	1.99661422069606e-07	1.18501277023692	0.0013053928854934	7.64594347650014e-06	1.10584045858916	0.00090317626404135	0.999096823735959	TRUE	TRUE	TRUE	TRUE	4	2.11767522523994e-11	SIGN	1.13977139541391	PREVALENT_DEG
solea_v4.0_unigene34524	ENSDARG00000063370	570956	sgk2a	1.14806709061213	0.000542214661025484	6.4522538140483e-06	1.14425213272343	5.80408768884164e-05	6.07054858985875e-07	1.13966106431281	0.00414064619862806	4.29632339064697e-05	1.15414081593835	2.48351832965454e-05	0.999975164816703	TRUE	TRUE	TRUE	TRUE	4	2.1945104005929e-11	SIGN	1.14653027589668	PREVALENT_DEG
solea_v4.0_unigene325276	ENSDARG00000114324	393541	tsc22d3	0.827508110964398	0.00148951977680844	2.19138060423151e-05	0.827322170383395	0.000904354971149494	1.56350955032079e-05	0.805760747217635	0.00857461888271313	0.000124605535809798	0.824765007269068	2.8365934001684e-07	0.99999971634066	FALSE	FALSE	FALSE	FALSE	0	2.21935698187979e-11	SIGN	0.821339008958624	NOT_DEG
solea_v4.0_unigene461035	ENSDARG00000116578	791147	zgc:158868	-1.4945808175143	8.61225310379953e-05	7.17031573349891e-07	-1.48748453011261	6.95658216878236e-06	4.97270440125744e-08	-1.47199768365185	0.0025099437475966	2.06227226237782e-05	-1.510167882117	0.0022664844812863	0.997733515518714	TRUE	TRUE	TRUE	TRUE	4	2.30072679736292e-11	SIGN	-1.49105772834894	PREVALENT_DEG
solea_v4.0_unigene342432	NA	NA	NA	2.18992718934456	0.000951014191750568	1.28620559706239e-05	2.17824788566645	0.000101252231621978	1.16701100919134e-06	2.11530028353761	0.0315483942901377	0.000917660705266	2.15588280056204	1.12566516974333e-06	0.99999887433483	TRUE	TRUE	TRUE	TRUE	4	2.3077420117074e-11	SIGN	2.15983953977766	PREVALENT_DEG
solea_v4.0_unigene56218	ENSDARG00000099860	445094	pkmb	1.04947550132035	0.00081477967185149	1.06890027047261e-05	1.04958783026608	0.000187547910242255	2.40326125528615e-06	1.08211512578939	0.0037796923843516	3.77518938453094e-05	1.04218704481981	5.97597865281685e-06	0.999994024021347	TRUE	TRUE	TRUE	TRUE	4	2.32741806317193e-11	SIGN	1.05584137554891	PREVALENT_DEG
solea_v4.0_unigene430581	ENSDARG00000040510	791844	ca15b	1.38479383913552	0.000144099444599461	1.3230388430415e-06	1.38644712757953	1.53160852434898e-05	1.26456470854736e-07	1.44524568560295	0.00186725736544138	1.31405915502206e-05	1.36420912754309	0.000838587627595477	0.999161412372405	TRUE	TRUE	TRUE	TRUE	4	2.33008432385231e-11	SIGN	1.39517394496527	PREVALENT_DEG
solea_v4.0_unigene44011	ENSDARG00000020741	378986	fga	0.942388289706463	0.000310494866148802	3.25428966851414e-06	0.942401800616149	0.000279464912674526	3.87380254224959e-06	0.938672391981485	0.0038750801487771	3.9069088452454e-05	0.93552936885784	1.12094579424182e-05	0.999988790542058	FALSE	FALSE	FALSE	FALSE	0	2.52209480630061e-11	SIGN	0.939747962790484	NOT_DEG
solea_v4.0_unigene29499	ENSDARG00000108118	101882637	LOC101882637	1.70167546160118	0.000264898572621158	2.67151748078856e-06	1.68759323365061	1.24442649576735e-05	9.99871675318016e-08	1.70749663256148	0.00616831299671027	7.84433453991083e-05	1.74439101170228	0.000190776551871386	0.999809223448129	TRUE	TRUE	TRUE	TRUE	4	2.58917022867713e-11	SIGN	1.71028908487889	PREVALENT_DEG
solea_v4.0_unigene226077	ENSDARG00000040295	30314	apoeb	1.00047455201373	0.000107518287071164	9.27934680482852e-07	1.00045578765295	0.000111712689877167	1.31078946507578e-06	0.964756248660502	0.00308546671548882	2.77831347500586e-05	0.992162173079718	0.000106157096670279	0.99989384290333	TRUE	TRUE	FALSE	FALSE	2	2.62264370472053e-11	SIGN	0.989462190351724	POSSIBLE_DEG
solea_v4.0_unigene501531	ENSDARG00000092947	30327	cyt1	1.12932636715184	3.06612276817406e-05	2.13226059017452e-07	1.12944983368195	1.98444923579422e-05	1.70992633566621e-07	1.08374266805291	0.00199618910653713	1.47116145052746e-05	1.12438062520217	0.00332202210625687	0.996677977893743	TRUE	TRUE	TRUE	TRUE	4	2.68383419913669e-11	SIGN	1.11672487352222	PREVALENT_DEG
solea_v4.0_unigene5942	ENSDARG00000061841	563506	tiparp	0.883876386940423	0.000626368223591213	7.64456272662093e-06	0.883117452921546	0.000274501124695005	3.78083179959167e-06	0.878086242187712	0.00482683195874009	5.28914759006374e-05	0.8903528663833	5.01795893570467e-06	0.999994982041064	FALSE	FALSE	FALSE	FALSE	0	2.76236034444319e-11	SIGN	0.883858237108245	NOT_DEG
solea_v4.0_unigene227327	ENSDARG00000019949	30449	serpinh1b	1.50292701284306	7.60619695801116e-05	6.14303719075791e-07	1.50323455476544	7.80823352429146e-06	5.71354849362026e-08	1.51507247464639	0.00202428838825387	1.50998525574606e-05	1.47559997682469	0.003556563135102	0.996443436864898	TRUE	TRUE	TRUE	TRUE	4	2.82965831323006e-11	SIGN	1.4992085047699	PREVALENT_DEG
solea_v4.0_unigene7065	ENSDARG00000114754	562774	p4ha1a	0.601960622255791	0.00868119320800327	0.000191095447974915	0.602513656427136	0.0142260177888514	0.000515349742579535	0.601551184074281	0.0264951153358698	0.000689667272270236	0.596446258954083	1.31631650024389e-09	0.999999998683683	FALSE	FALSE	FALSE	FALSE	0	2.84853449658431e-11	SIGN	0.600617930427823	NOT_DEG
solea_v4.0_unigene508330	ENSDARG00000017624	794486	krt4	1.25288691749098	0.0465550666972811	0.00195607898058978	1.25145737371683	6.26648022197543e-05	6.61493631610739e-07	1.20034386203455	0.00312188306375521	2.8284037399162e-05	1.24725862172731	4.99305873646883e-07	0.999999500694126	TRUE	TRUE	TRUE	TRUE	4	2.99317626842675e-11	SIGN	1.23798669374242	PREVALENT_DEG
solea_v4.0_unigene508549	ENSDARG00000008969	337315	fgb	0.901953926028943	0.000951014191750568	1.28745090372497e-05	0.901911823077893	0.000885288275871766	1.52073457745406e-05	0.87643732127094	0.00765449559163421	0.000105966270386422	0.894820559388812	7.08400990423463e-07	0.99999929159901	FALSE	FALSE	FALSE	FALSE	0	3.0038396292105e-11	SIGN	0.893780907441647	NOT_DEG
solea_v4.0_unigene61055	ENSDARG00000098777	569677	crybg2	1.12117420802099	0.000654397292384213	8.09543099907326e-06	1.1206646674963	0.000261980404307574	3.55665636302638e-06	1.13995072291447	0.00410219136266012	4.23937433372738e-05	1.12108372350642	6.72974564464024e-06	0.999993270254355	TRUE	TRUE	TRUE	TRUE	4	3.10423914574946e-11	SIGN	1.12571833048455	PREVALENT_DEG
solea_v4.0_unigene570912	ENSDARG00000012694	321046	c3a.1	0.928712395415655	0.000881192058441073	1.17770062752001e-05	0.92800278638668	0.000329286051540608	4.68935889208081e-06	0.914000195226897	0.00568065140516293	6.91428179825744e-05	0.926314440407873	3.01536043179063e-06	0.999996984639568	FALSE	FALSE	FALSE	FALSE	0	3.24591497299436e-11	SIGN	0.924257454359276	NOT_DEG
solea_v4.0_unigene25488	NA	NA	NA	2.04541188558642	0.000103020036922258	8.81976876651365e-07	2.04671144505278	1.28820562067775e-05	1.04397014392886e-07	2.10894557763477	0.00689406288768335	9.17794923539703e-05	1.97402971078648	0.000565430030653236	0.999434569969347	TRUE	TRUE	TRUE	TRUE	4	3.36652830838203e-11	SIGN	2.04377465476511	PREVALENT_DEG
solea_v4.0_unigene93197	ENSDARG00000040295	30314	apoeb	-1.12825403341068	0.000179134056009703	1.69987017380998e-06	-1.12417433658278	2.67601658678985e-05	2.42815901192386e-07	-1.09668585844136	0.00304265841580524	2.72999622584539e-05	-1.1429400877438	0.000361098522076553	0.999638901477923	TRUE	TRUE	TRUE	TRUE	4	3.42199339359636e-11	SIGN	-1.12301357904465	PREVALENT_DEG
solea_v4.0_unigene571619	ENSDARG00000058656	30148	desma	0.914213165045591	0.000214467149691816	2.10052191328116e-06	0.914282864547626	0.000142507854737949	1.7431972367718e-06	0.896850377486778	0.00361658250172982	3.49617714078885e-05	0.907439266968318	4.80056021969766e-05	0.999951994397803	FALSE	FALSE	FALSE	FALSE	0	3.4453741225793e-11	SIGN	0.908196418512078	NOT_DEG
solea_v4.0_unigene23390	ENSDARG00000034852	447810	nt5c2l1	1.62154420175989	7.26681483341204e-05	5.8252523723955e-07	1.61720006811425	9.95885884115992e-06	7.67063629468999e-08	1.46560672549256	0.0102581626995608	0.000162286617943901	1.62704120753659	0.000757659870274319	0.999242340129726	TRUE	TRUE	TRUE	TRUE	4	3.63332737456933e-11	SIGN	1.58284805072582	PREVALENT_DEG
solea_v4.0_unigene414884	ENSDARG00000059746	777635	plod1a	1.43050076221647	6.44932274399739e-05	5.03895218964139e-07	1.42993763071453	8.23520379920961e-06	6.10344669683476e-08	1.38129905496097	0.00315759083163574	2.8755814642131e-05	1.41656633506699	0.0035130276905011	0.996486972309499	TRUE	TRUE	TRUE	TRUE	4	3.79008494040671e-11	SIGN	1.41457594573974	PREVALENT_DEG
solea_v4.0_unigene546923	ENSDARG00000102004	553587	apoea	0.81255752714457	0.00239071188479155	3.88814417303255e-05	0.812638443308725	0.00274953072071034	6.02957239753479e-05	0.824172780964623	0.00907667702056668	0.00013491915943629	0.802452413593394	1.05938889771728e-07	0.99999989406111	FALSE	FALSE	FALSE	FALSE	0	4.04091400490613e-11	SIGN	0.812955291252828	NOT_DEG
solea_v4.0_unigene412950	ENSDARG00000079078	497162	si:ch211-5k11.8	-1.06086803625699	0.000310355319583939	3.23743600762899e-06	-1.05950785839505	4.63474154484324e-05	4.64848153169105e-07	-1.05639860981913	0.00282639606274506	2.41973896153887e-05	-1.06442380278316	0.000161676360210139	0.99983832363979	TRUE	TRUE	TRUE	TRUE	4	4.18759213428577e-11	SIGN	-1.06029957681358	PREVALENT_DEG
solea_v4.0_unigene74931	ENSDARG00000015164	373121	mknk2b	1.1163310981292	7.81869455618313e-05	6.33632049894319e-07	1.11637782270692	1.54059700692805e-05	1.27412020770793e-07	1.12127741108915	0.00164866963666286	1.08257751887928e-05	1.10436995056107	0.00337599107870901	0.996624008921291	TRUE	TRUE	TRUE	TRUE	4	4.26376699637219e-11	SIGN	1.11458907062158	PREVALENT_DEG
solea_v4.0_unigene104301	NA	NA	NA	1.8667376808593	0.000535879189084707	6.36943928510624e-06	1.86263267305666	4.4064971348487e-05	4.37072555419564e-07	1.85848168392003	0.0119670150010487	0.000203474689221075	1.83036989537663	2.45456175934633e-05	0.999975454382407	TRUE	TRUE	TRUE	TRUE	4	4.39785115962593e-11	SIGN	1.85455548330316	PREVALENT_DEG
solea_v4.0_unigene429604	ENSDARG00000075159	565942	meltf	1.27733053088216	0.000126282123556879	1.13536001701735e-06	1.27578887887617	2.10143268464217e-05	1.82528231689059e-07	1.20709138970487	0.00393510168671268	3.99582957410079e-05	1.27211955228052	0.000669581619457738	0.999330418380542	TRUE	TRUE	TRUE	TRUE	4	4.4302224543617e-11	SIGN	1.25808258793593	PREVALENT_DEG
solea_v4.0_unigene24352	NA	NA	NA	-3.18298023733365	1.94405996857262e-05	1.26576924227569e-07	-3.1587820653015	1.15210918190875e-06	6.27761798850197e-09	-3.18737180569505	0.0502304384418916	0.00206805839150669	-3.17998657966078	0.0062315804234323	0.993768419576568	TRUE	TRUE	FALSE	TRUE	3	4.44093586731731e-11	SIGN	-3.17728017199775	POSSIBLE_DEG
solea_v4.0_unigene58099	ENSDARG00000032639	436636	cd36	0.935198538073409	0.000237701864981573	2.3577222082787e-06	0.934912672316974	0.000115820822989606	1.36541047244832e-06	0.911468364942759	0.0036525315601377	3.54192238397527e-05	0.930956451913798	7.05828982552337e-05	0.999929417101745	FALSE	FALSE	FALSE	FALSE	0	4.49099144861033e-11	SIGN	0.928134006811735	NOT_DEG
solea_v4.0_unigene510965	ENSDARG00000105188	798092	vimr2	-1.45403793188348	0.000204413548940025	1.99277690070089e-06	-1.45231509483166	2.01247832005694e-05	1.73686586511993e-07	-1.46302408089276	0.00296555001038581	2.61281939241041e-05	-1.45125831123176	0.000619434318263168	0.999380565681737	TRUE	TRUE	TRUE	TRUE	4	4.75488971542465e-11	SIGN	-1.45515885470991	PREVALENT_DEG
solea_v4.0_unigene510376	NA	NA	NA	1.44604022783287	0.000284311223651057	2.90668111620647e-06	1.43936336698177	2.6636768135683e-05	2.40589211543309e-07	1.49391540120049	0.00260853766453559	2.17714382305903e-05	1.46586954179877	0.000394606199748959	0.999605393800251	TRUE	TRUE	TRUE	TRUE	4	4.89135647719372e-11	SIGN	1.46129713445347	PREVALENT_DEG
solea_v4.0_unigene508257	NA	NA	NA	1.49695935308169	8.10572770500066e-05	6.64753664333859e-07	1.49194628608103	7.43520186677822e-06	5.36633166069799e-08	1.44563140375253	0.00363261403033032	3.51757571717632e-05	1.51122016095001	0.00360075791867287	0.996399242081327	TRUE	TRUE	TRUE	TRUE	4	4.94146704149721e-11	SIGN	1.48643930096632	PREVALENT_DEG
solea_v4.0_unigene76931	ENSDARG00000063631	497398	si:ch1073-291c23.1	1.28931415595281	0.000402685358184223	4.44043921417784e-06	1.28525401265496	4.72242530382198e-05	4.78479719020089e-07	1.24935936754009	0.00501437609238719	5.59190529239975e-05	1.29415802562142	8.79752024477432e-05	0.999912024797552	TRUE	TRUE	TRUE	TRUE	4	5.22934827052983e-11	SIGN	1.27952139044232	PREVALENT_DEG
solea_v4.0_unigene24917	NA	NA	NA	-2.42189393100838	7.82602107694407e-05	6.35309942521988e-07	-2.40857733313101	8.15802635241615e-06	6.01234314061645e-08	-2.74462627756904	0.0143107384447195	0.000264066489462865	-2.4254052928161	0.000946328202623303	0.999053671797377	TRUE	TRUE	TRUE	TRUE	4	5.37517792824922e-11	SIGN	-2.50012570863113	PREVALENT_DEG
solea_v4.0_unigene184617	ENSDARG00000060846	556082	cabp7b	-0.584472106722035	0.0152968433064686	0.000407712389128718	-0.584127879163813	0.0212768127182876	0.000894775164208294	-0.581978480313759	0.0345784699095159	0.00107252367671579	-0.592862640057196	7.68905494830108e-10	0.999999999231095	FALSE	FALSE	FALSE	FALSE	0	5.37920362713203e-11	SIGN	-0.585860276564201	NOT_DEG
solea_v4.0_unigene285456	ENSDARG00000007576	553473	crybb1l1	1.76746242073833	7.02451322383342e-05	5.60513065819972e-07	1.76997697234874	1.20088322220714e-05	9.59894743043694e-08	1.81989861567705	0.00329725210415635	3.0680194412566e-05	1.71372371659763	0.00311389830858444	0.996886101691416	TRUE	TRUE	TRUE	TRUE	4	5.38356277774665e-11	SIGN	1.76776543134044	PREVALENT_DEG
solea_v4.0_unigene98627	ENSDARG00000105590	100537515	si:cabz01007794.1	0.805362600165091	0.000915361530875294	1.2262136707345e-05	0.805815737751376	0.00155673666538366	3.03859745868393e-05	0.797675926128045	0.00815796279610619	0.000115916997896014	0.797998866812281	7.86059425439412e-07	0.999999213940575	FALSE	FALSE	FALSE	FALSE	0	5.65264604130194e-11	SIGN	0.801713282714198	NOT_DEG
solea_v4.0_unigene429900	NA	NA	NA	1.42706657341893	0.000130646716787544	1.1836499152059e-06	1.42696504005786	2.56953239785563e-05	2.31373958746316e-07	1.36876179520469	0.00549902636685406	6.5519318310956e-05	1.4156578182581	0.000522788627953297	0.999477211372047	TRUE	TRUE	TRUE	TRUE	4	5.94071074515224e-11	SIGN	1.4096128067349	PREVALENT_DEG
solea_v4.0_unigene440839	ENSDARG00000036832	792062	cyt1l	1.07207160284185	0.000297900108467595	3.07036933338723e-06	1.0716373924608	6.97306577151551e-05	7.57332940579636e-07	1.10056076836585	0.00260853766453559	2.17902115606206e-05	1.06729016088661	0.000182070199073125	0.999817929800927	TRUE	TRUE	TRUE	TRUE	4	6.06098307474382e-11	SIGN	1.07788998113878	PREVALENT_DEG
solea_v4.0_unigene44687	ENSDARG00000057429	570368	arg1	0.816864357462541	0.00179578705419875	2.75142061056689e-05	0.81687511914184	0.000987498105649418	1.73734878532508e-05	0.79808457788232	0.00920428367810405	0.000138346047581843	0.812245609135066	6.32445862569497e-07	0.999999367554137	FALSE	FALSE	FALSE	FALSE	0	6.31602884439439e-11	SIGN	0.811017415905442	NOT_DEG
solea_v4.0_unigene4673	ENSDARG00000087633	797166	si:dkey-11o18.5	1.2714634110762	0.000114305180379611	1.01184454413005e-06	1.27171068744289	2.92437741112375e-05	2.7183349165545e-07	1.22472011846883	0.00313913003453629	2.84837804092382e-05	1.25708801083739	0.00102487098285575	0.998975129017144	TRUE	TRUE	TRUE	TRUE	4	6.5556185547066e-11	SIGN	1.25624555695633	PREVALENT_DEG
solea_v4.0_unigene32149	ENSDARG00000102047	246091	mab21l1	-0.779856791793066	0.0037032604715776	6.66408355162954e-05	-0.778548949583878	0.0017370438838772	3.44829175407424e-05	-0.780214271692506	0.00998216926670527	0.000155292938887181	-0.78507561940756	1.67846211929223e-07	0.999999832153788	FALSE	FALSE	FALSE	FALSE	0	6.56872755619673e-11	SIGN	-0.780923908119252	NOT_DEG
solea_v4.0_unigene6856	ENSDARG00000045856	494455	fgf6b	-1.07111451452017	0.00127990855834369	1.82271631338115e-05	-1.06686916128469	0.000235295996590309	3.13571535643861e-06	-1.03092343142526	0.0078473597545427	0.000110014796104469	-1.08605176194832	4.79991505786259e-06	0.999995200084942	TRUE	TRUE	TRUE	TRUE	4	6.88164780261926e-11	SIGN	-1.06373971729461	PREVALENT_DEG
solea_v4.0_unigene571827	ENSDARG00000060113	571403	znf395a	1.95691525721309	0.000110879115747067	9.66156371109426e-07	1.94449742954373	9.03321175273964e-06	6.78247966362575e-08	1.83956563525785	0.0148446001840931	0.00027912033806116	1.97984519067351	0.00076694443224401	0.999233055567756	TRUE	TRUE	TRUE	TRUE	4	6.91449628291032e-11	SIGN	1.93020587817205	PREVALENT_DEG
solea_v4.0_unigene564067	NA	NA	NA	-1.3897472298214	0.000909845845347378	1.21756446763301e-05	-1.38224804718945	0.000155739338677648	1.93525319028413e-06	-1.34223856500654	0.00917057887809978	0.000137331279849637	-1.40663673557164	9.38864600230627e-06	0.999990611353998	TRUE	TRUE	TRUE	TRUE	4	7.35267519224507e-11	SIGN	-1.38021764439726	PREVALENT_DEG
solea_v4.0_unigene416414	ENSDARG00000056530	100151400	cpamd8	1.10767857691022	0.000106335656122893	9.14781847620267e-07	1.10626418011568	1.57322153721799e-05	1.30546047820017e-07	1.0975614454733	0.00212950931974433	1.61661694403332e-05	1.11071388187895	0.00348561247007184	0.996514387529928	TRUE	TRUE	TRUE	TRUE	4	7.47157864048886e-11	SIGN	1.10555452109454	PREVALENT_DEG
solea_v4.0_unigene508273	ENSDARG00000055518	553655	pygma	1.37760456240939	0.000216618726070513	2.12759644230175e-06	1.36887036747166	1.6034842840229e-05	1.33945782182945e-07	1.34015544983893	0.00421340601605111	4.38932940469126e-05	1.40742812752147	0.000868610185225549	0.999131389814774	TRUE	TRUE	TRUE	TRUE	4	7.63272002765517e-11	SIGN	1.37351462681036	PREVALENT_DEG
solea_v4.0_unigene562740	NA	NA	NA	0.895284860946188	0.00223827188239821	3.59438431697978e-05	0.896182479259801	0.000769990514924265	1.28854423576388e-05	0.927724561412349	0.00583228827953879	7.15846205035792e-05	0.885019051755338	1.2791541532664e-06	0.999998720845847	FALSE	FALSE	FALSE	FALSE	0	7.71208850295885e-11	SIGN	0.901052738343419	NOT_DEG
solea_v4.0_unigene44027	ENSDARG00000013057	30317	hoxb5a	0.934164751443453	0.000340752945194599	3.61589166900871e-06	0.933556143476221	0.000109341246464209	1.27539037379636e-06	0.920200839612587	0.00368827719906046	3.58680435782623e-05	0.93507181429066	9.51822379038347e-05	0.999904817762096	FALSE	FALSE	FALSE	FALSE	0	7.83319938611963e-11	SIGN	0.93074838720573	NOT_DEG
solea_v4.0_unigene429111	ENSDARG00000090268	553371	krtt1c19e	0.968233402079713	0.000785256558126214	1.02473011076233e-05	0.968520962502676	0.00022513791438255	2.96915322212323e-06	0.962633858354996	0.00480447112299897	5.25798934304323e-05	0.95701919198196	1.69233605593622e-05	0.999983076639441	FALSE	FALSE	FALSE	FALSE	0	8.53493592981877e-11	SIGN	0.964101853729836	NOT_DEG
solea_v4.0_unigene332907	NA	NA	NA	2.22196000189631	8.52330193610627e-05	7.07264270042342e-07	2.21828332912075	1.49358357149139e-05	1.22903144857158e-07	2.23411374386121	0.0110873048968437	0.00018299453918461	2.15110313599559	0.00102415504560149	0.998975844954399	TRUE	TRUE	TRUE	TRUE	4	8.57857185766403e-11	SIGN	2.20636505271847	PREVALENT_DEG
solea_v4.0_unigene281732	NA	NA	NA	1.71692452548387	0.000137871693046173	1.25483753541318e-06	1.70425905950824	7.61495537233509e-06	5.52771536738923e-08	1.66336531519211	0.00675341931646044	8.93457934671505e-05	1.75707718003439	0.00216817644091249	0.997831823559088	TRUE	TRUE	TRUE	TRUE	4	9.07212720833984e-11	SIGN	1.71040652005465	PREVALENT_DEG
solea_v4.0_unigene65490	ENSDARG00000002589	447930	mylpfb	0.457597170013332	0.0715520303873636	0.00368864849795846	0.458069830708872	0.113146120764274	0.0107948540396137	0.468247180675019	0.100548094100305	0.00712755751683034	0.453025881132821	1.9237056392285e-11	0.999999999980763	FALSE	FALSE	FALSE	FALSE	0	9.22551935856199e-11	SIGN	0.459235015632511	NOT_DEG
solea_v4.0_unigene415909	NA	NA	NA	-1.51164300684758	8.53104406235462e-05	7.09088526502753e-07	-1.50538190287398	1.07761364714763e-05	8.39959192692582e-08	-1.48071924561047	0.00356083285801281	3.42833629279764e-05	-1.52636670639132	0.00484023169813697	0.995159768301863	TRUE	TRUE	TRUE	TRUE	4	9.32466196935994e-11	SIGN	-1.50602771543084	PREVALENT_DEG
solea_v4.0_unigene669985	ENSDARG00000010423	404039	npsn	-0.984321380274691	0.000115258816851033	1.02334534137733e-06	-0.983431552089898	4.43129511515762e-05	4.40146094473723e-07	-0.973943870576479	0.00225686449387105	1.75706902384885e-05	-0.988848966758567	0.0013751196380184	0.998624880361982	FALSE	FALSE	FALSE	FALSE	0	9.32793604513857e-11	SIGN	-0.982636442424909	NOT_DEG
solea_v4.0_unigene2472	ENSDARG00000056228	556641	pld1a	0.981315221240832	0.00151025304217942	2.23234421633758e-05	0.980863209135215	0.000325687278720586	4.62006169354002e-06	1.00862841254859	0.00516681197485291	5.91901589913278e-05	0.975047481997964	6.34850238911966e-06	0.999993651497611	FALSE	FALSE	TRUE	FALSE	1	9.47929774006102e-11	SIGN	0.986463581230649	POSSIBLE_DEG
solea_v4.0_unigene45166	NA	NA	NA	1.10335570631375	6.94455402072058e-05	5.52208739630068e-07	1.10345551518966	3.92421019156862e-05	3.81081005221179e-07	1.10039050861047	0.00184288717067637	1.28414408174745e-05	1.09222649624899	0.00325551747908615	0.996744482520914	TRUE	TRUE	TRUE	TRUE	4	9.59443713126157e-11	SIGN	1.09985705659072	PREVALENT_DEG
solea_v4.0_unigene31141	ENSDARG00000076321	100294690	col28a2a	1.56202356666137	0.000313524964200989	3.29221625889161e-06	1.55730240809317	3.50338406710393e-05	3.33905222365487e-07	1.50539419685681	0.00783038999292652	0.000109559940886817	1.56353458539914	0.000191344510468983	0.999808655489531	TRUE	TRUE	TRUE	TRUE	4	9.65168858927348e-11	SIGN	1.54706368925262	PREVALENT_DEG
solea_v4.0_unigene100864	ENSDARG00000103311	30240	fbln1	0.924535754617706	0.00074231900083633	9.51216407300037e-06	0.924147189501281	0.000274338933741013	3.77384203591868e-06	0.925619564574897	0.00487368868452389	5.35399541022836e-05	0.920414793536091	1.70517398428993e-05	0.999982948260157	FALSE	FALSE	FALSE	FALSE	0	9.90004670244357e-11	SIGN	0.923679325557494	NOT_DEG
solea_v4.0_unigene280949	ENSDARG00000020609	30712	snap25a	-0.696010963311898	0.0066928990815985	0.000138519813092679	-0.695216272721078	0.00579252918572101	0.000155466308545444	-0.707062031396486	0.0152868973764204	0.000290761506356153	-0.70212920727336	2.96957248790974e-08	0.999999970304275	FALSE	FALSE	FALSE	FALSE	0	1.02582253924207e-10	SIGN	-0.700104618675706	NOT_DEG
solea_v4.0_unigene30267	ENSDARG00000007697	58128	fabp7a	-0.75743415612253	0.00189087673370781	2.92592651144492e-05	-0.756437407440391	0.00187341231323694	3.78907541258129e-05	-0.757992863045612	0.00902305425294266	0.000133043379664009	-0.76630016944646	5.54347432402125e-07	0.999999445652568	FALSE	FALSE	FALSE	FALSE	0	1.03214212310167e-10	SIGN	-0.759541149013748	NOT_DEG
solea_v4.0_unigene64150	ENSDARG00000060879	571287	slc28a1	0.887570371807682	0.000392087696595632	4.296419915318e-06	0.887898529733416	0.000246822450388271	3.30642104459948e-06	0.890233200206861	0.00368827719906046	3.58616940223169e-05	0.874489395100197	5.01762803305494e-05	0.999949823719669	FALSE	FALSE	FALSE	FALSE	0	1.04224583947905e-10	SIGN	0.885047874212039	NOT_DEG
solea_v4.0_unigene227762	ENSDARG00000078731	556241	si:dkey-85k7.12	1.46725898967189	0.000360888095513199	3.89454778495528e-06	1.46960645593827	5.61574201787107e-05	5.82687885654481e-07	1.58716925131617	0.00246539829218092	1.97065194717589e-05	1.43058569966079	0.000371053780723773	0.999628946219276	TRUE	TRUE	TRUE	TRUE	4	1.07549029105533e-10	SIGN	1.48865509914678	PREVALENT_DEG
solea_v4.0_unigene30175	ENSDARG00000101160	550608	apoa4a	0.825240215446531	0.0016134766423359	2.42291951388374e-05	0.825226819425248	0.00221156554634213	4.58942895910635e-05	0.815540855802589	0.00989462381987054	0.000153382706541921	0.817335079852744	5.25838506182374e-07	0.999999474161494	FALSE	FALSE	FALSE	FALSE	0	1.0768642667978e-10	SIGN	0.820835742631778	NOT_DEG
solea_v4.0_unigene2307	NA	NA	NA	1.21212453875774	0.000148568820243405	1.37277869811807e-06	1.21214077771591	1.80377024453275e-05	1.5317529159374e-07	1.20935488226636	0.00240129966424605	1.8994571084206e-05	1.20243758099395	0.00296601004587604	0.997033989954124	TRUE	TRUE	TRUE	TRUE	4	1.10426007638513e-10	SIGN	1.20901444493349	PREVALENT_DEG
solea_v4.0_unigene61056	NA	NA	NA	2.43797179689478	0.0220704462025085	0.000672289256670183	2.43475101684878	1.26036881286357e-06	7.05384701184279e-09	2.17577450892772	0.0305991103196637	0.000871099267266628	2.42820625951525	2.25938839064632e-05	0.999977406116094	TRUE	TRUE	TRUE	TRUE	4	1.11186104571239e-10	SIGN	2.36917589554663	PREVALENT_DEG
solea_v4.0_unigene25893	ENSDARG00000061525	568838	slka	1.03188198836028	8.12424139949093e-05	6.6739743854738e-07	1.03135166319422	2.74199792714727e-05	2.51082014496487e-07	1.00070361555452	0.00247417199761887	1.98109247585918e-05	1.03151716528377	0.00354427777853428	0.996455722221466	TRUE	TRUE	TRUE	TRUE	4	1.12778074758595e-10	SIGN	1.0238636080982	PREVALENT_DEG
solea_v4.0_unigene30216	NA	NA	NA	0.699238659605444	0.0193264817043328	0.000554740117077794	0.699764586296029	0.0204855587078807	0.000843703294801336	0.747159955554986	0.0270290256687795	0.000712551406750443	0.694543782086134	1.84511106393614e-09	0.999999998154889	FALSE	FALSE	FALSE	FALSE	0	1.13878934041322e-10	SIGN	0.710176745885648	NOT_DEG
solea_v4.0_unigene562578	ENSDARG00000017624	794486	krt4	0.941282002913462	0.000711400891971782	9.01742465511568e-06	0.941770500593755	0.000734733407536226	1.2244538958608e-05	0.908725432844332	0.0072962013835487	9.95232927079196e-05	0.935435483005129	5.34891673764637e-06	0.999994651083262	FALSE	FALSE	FALSE	FALSE	0	1.1729901925913e-10	SIGN	0.931803354839169	NOT_DEG
solea_v4.0_unigene331535	ENSDARG00000063631	497398	si:ch1073-291c23.1	1.51252483172458	0.000247949590809931	2.46967217732442e-06	1.50548100969044	2.27779230970647e-05	2.00371002225308e-07	1.51217929501443	0.00427016928686826	4.51944883380067e-05	1.53738814968903	0.000848811552395135	0.999151188447605	TRUE	TRUE	TRUE	TRUE	4	1.17674087558462e-10	SIGN	1.51689332152962	PREVALENT_DEG
solea_v4.0_unigene501288	NA	NA	NA	1.14936937202046	0.000360721159072237	3.88774917239077e-06	1.14907476105146	4.2987257111107e-05	4.22809859929709e-07	1.1801022093124	0.0025099437475966	2.06356992563399e-05	1.14409400503446	0.000529633904032156	0.999470366095968	TRUE	TRUE	TRUE	TRUE	4	1.18418684937321e-10	SIGN	1.1556600868547	PREVALENT_DEG
solea_v4.0_unigene62928	ENSDARG00000059054	393971	pdk2b	0.877752041034639	0.000698915619896357	8.75515247657384e-06	0.878015499928008	0.000322775203252743	4.57284598265303e-06	0.873195898648585	0.00493292081807617	5.44341423174078e-05	0.868407461663905	1.85510791651522e-05	0.999981448920835	FALSE	FALSE	FALSE	FALSE	0	1.18578991443805e-10	SIGN	0.874342725318784	NOT_DEG
solea_v4.0_unigene281017	ENSDARG00000013317	393444	pygmb	0.889666464709552	0.000764518550083816	9.83899555354036e-06	0.889857653670245	0.000442563454947211	6.67039369105596e-06	0.873429610070917	0.00571703876419036	6.97740718595255e-05	0.880477216787749	1.14097635973698e-05	0.999988590236403	FALSE	FALSE	FALSE	FALSE	0	1.25992921566607e-10	SIGN	0.883357736309616	NOT_DEG
solea_v4.0_unigene535417	NA	NA	NA	1.59886092284085	0.000181287824409934	1.72810701799656e-06	1.59632492438133	1.75944516799015e-05	1.48436276744244e-07	1.67524272034415	0.00347619494466664	3.29387601772086e-05	1.58896150966259	0.0019988078565617	0.998001192143438	TRUE	TRUE	TRUE	TRUE	4	1.26469981096088e-10	SIGN	1.61484751930723	PREVALENT_DEG
solea_v4.0_unigene547369	ENSDARG00000101481	171477	rbp5	1.64679631843889	0.00362820385955455	6.4888083322042e-05	1.63408399991987	0.000365287202010177	5.30831843998388e-06	1.60273716189316	0.0267983329490862	0.000700901180393356	1.6616856354997	6.72544961277666e-07	0.999999327455039	TRUE	TRUE	TRUE	TRUE	4	1.35368230225794e-10	SIGN	1.63632577893791	PREVALENT_DEG
solea_v4.0_unigene95699	ENSDARG00000018621	553256	slc6a19a.1	2.10644705954597	0.0019723487516471	3.08129480492315e-05	2.0828639949577	0.000103481383678908	1.19700434117264e-06	1.9834091728902	0.0437531900238276	0.00161262061831883	2.13470623996762	2.72169140813627e-06	0.999997278308592	TRUE	TRUE	TRUE	TRUE	4	1.37517639697509e-10	SIGN	2.07685661684037	PREVALENT_DEG
solea_v4.0_unigene46020	NA	NA	NA	1.17071026568038	0.000145976691180003	1.34680514678583e-06	1.17078653495389	2.75567166219828e-05	2.52715850770961e-07	1.13747169401355	0.00301294769934922	2.67946239165707e-05	1.16420783712859	0.00202538859887325	0.997974611401127	TRUE	TRUE	TRUE	TRUE	4	1.38763493489269e-10	SIGN	1.1607940829441	PREVALENT_DEG
solea_v4.0_unigene562846	ENSDARG00000057571	572733	pgam2	0.896587503253769	0.00178858532496044	2.73790871371358e-05	0.897448582040379	0.00104721848656189	1.88390541836292e-05	0.928354879732225	0.00545378086963653	6.44058569843156e-05	0.880373550946102	2.42812536854764e-06	0.999997571874631	FALSE	FALSE	FALSE	FALSE	0	1.40075726713928e-10	SIGN	0.900691128993119	NOT_DEG
solea_v4.0_unigene92611	ENSDARG00000006497	323706	rtn1a	-0.679742598328452	0.00732511713177555	0.000154141425250977	-0.678795864536208	0.00773905225476967	0.000226414442799942	-0.684113964035342	0.0185145744795914	0.000393959859261524	-0.687727426309372	2.40219586444823e-08	0.999999975978041	FALSE	FALSE	FALSE	FALSE	0	1.42171673954649e-10	SIGN	-0.682594963302344	NOT_DEG
solea_v4.0_unigene94578	ENSDARG00000115956	NA	NA	-1.46646239011428	9.71070795618106e-05	8.21938126676451e-07	-1.46145516490765	9.95885884115992e-06	7.65774950692377e-08	-1.50225108152881	0.00197238480472091	1.44542094269992e-05	-1.47621453005772	0.0133599259846128	0.986640074015387	TRUE	TRUE	TRUE	TRUE	4	1.43554062251673e-10	SIGN	-1.47659579165212	PREVALENT_DEG
solea_v4.0_unigene106338	NA	NA	NA	2.58544990008916	0.000481438402936779	5.58896990636717e-06	2.54753922089519	1.18912204534652e-05	9.48846449615709e-08	2.38034006507152	0.0580458234222924	0.00266724844556762	2.65727690543657	7.68928817639347e-05	0.999923107118236	TRUE	TRUE	FALSE	TRUE	3	1.43904809861431e-10	SIGN	2.54265152287311	POSSIBLE_DEG
solea_v4.0_unigene415071	ENSDARG00000104279	58083	appa	0.933630935056354	0.000204300757575402	1.98679982015809e-06	0.933908448172792	0.000105054423475983	1.21811088645163e-06	0.925065896071787	0.00303064767501675	2.70376125940042e-05	0.924277333526375	0.000397961347350817	0.999602038652649	FALSE	FALSE	FALSE	FALSE	0	1.45609292608419e-10	SIGN	0.929220653206827	NOT_DEG
solea_v4.0_unigene462700	NA	NA	NA	1.75687687219012	0.000531283442452713	6.28537472438724e-06	1.74407393513393	3.71573488466757e-05	3.57232705782187e-07	1.68191332767761	0.0159665085064577	0.000311208232463165	1.78525236590112	8.23621030816568e-05	0.999917637896918	TRUE	TRUE	TRUE	TRUE	4	1.45989323392841e-10	SIGN	1.7420291252257	PREVALENT_DEG
solea_v4.0_unigene94839	ENSDARG00000075159	565942	meltf	1.0829418884894	0.000310494866148802	3.24332583856503e-06	1.083127162834	6.55719145065702e-05	7.05647049577914e-07	1.0657275431287	0.00338875403774948	3.17815986972044e-05	1.0704673044654	0.000387032045997993	0.999612967954002	TRUE	TRUE	TRUE	TRUE	4	1.49773591453969e-10	SIGN	1.07556597472938	PREVALENT_DEG
solea_v4.0_unigene430578	NA	NA	NA	0.939977337823794	0.00149444284238131	2.20276394909499e-05	0.941644204269595	0.000773762511627922	1.29914410563411e-05	0.992512667689456	0.00419292687947664	4.36218669338508e-05	0.920678866074754	5.57759873953678e-06	0.99999442240126	FALSE	FALSE	FALSE	FALSE	0	1.51501731083738e-10	SIGN	0.9487032689644	NOT_DEG
solea_v4.0_unigene327815	ENSDARG00000000212	436656	krt97	1.91005061520104	0.000310494866148802	3.25609693949856e-06	1.89099881135129	1.7796990976272e-05	1.50391550931287e-07	1.86621208098669	0.0180509468858618	0.000375224441954119	1.97376544444242	0.000296652023034416	0.999703347976966	TRUE	TRUE	TRUE	TRUE	4	1.64391215486983e-10	SIGN	1.91025673799536	PREVALENT_DEG
solea_v4.0_unigene594654	ENSDARG00000113174	58052	hoxb5b	1.30043437455463	0.000768748364270855	9.96797812536393e-06	1.30013437633997	0.000108408333480048	1.26300679434683e-06	1.29407988653118	0.00545378086963653	6.45967728304552e-05	1.28590383622769	6.56312449626162e-05	0.999934368755037	TRUE	TRUE	TRUE	TRUE	4	1.65599448383916e-10	SIGN	1.29513811841337	PREVALENT_DEG
solea_v4.0_unigene100634	ENSDARG00000077497	100329456	igsf10	1.60325323896453	0.000216618726070513	2.12632690956533e-06	1.59881482042218	2.80994491440863e-05	2.60028704018087e-07	1.54075770612681	0.0076364603673548	0.000105471296182816	1.60187943595917	0.000646049087923317	0.999353950912077	TRUE	TRUE	TRUE	TRUE	4	1.66603955743691e-10	SIGN	1.58617630036817	PREVALENT_DEG
solea_v4.0_unigene26073	ENSDARG00000079949	562348	supt16h	-2.63145680721096	8.40497418240543e-05	6.95116724419699e-07	-2.59900624207878	1.15210918190875e-06	6.27164193863553e-09	-2.51293109967498	0.0205658605361233	0.000458975442934845	-2.65137787197594	0.0152414954997898	0.98475850450021	TRUE	TRUE	TRUE	TRUE	4	1.68230523898917e-10	SIGN	-2.59869300523517	PREVALENT_DEG
solea_v4.0_unigene691183	ENSDARG00000020866	570354	apoa4b.2	0.996307047683299	0.000726298711926691	9.24650924362936e-06	0.997137758087252	0.000339096879872743	4.88074776532541e-06	1.0106443820741	0.00410582557330457	4.24881791934518e-05	0.979908519635638	3.03328198779651e-05	0.999969667180122	FALSE	FALSE	TRUE	FALSE	1	1.69835604973612e-10	SIGN	0.995999426870071	POSSIBLE_DEG
solea_v4.0_unigene429040	ENSDARG00000102414	100008376	wu:fd14a01	1.21111536045987	0.000175962148784354	1.65514502846226e-06	1.21157310051466	4.35784888772634e-05	4.29832433998442e-07	1.27665531300462	0.00187050285124434	1.31893435192886e-05	1.20171449773308	0.00224895696904015	0.99775104303096	TRUE	TRUE	TRUE	TRUE	4	1.77773109415991e-10	SIGN	1.22526456792805	PREVALENT_DEG
solea_v4.0_unigene413294	ENSDARG00000000212	436656	krt97	1.37503728809856	0.000700281009330044	8.82185840769851e-06	1.36974053103519	6.77002970851525e-05	7.31530099000069e-07	1.34148403541981	0.00691360935150645	9.23270359190454e-05	1.38646608868042	0.000101320094235358	0.999898679905765	TRUE	TRUE	TRUE	TRUE	4	1.82523342982831e-10	SIGN	1.36818198580849	PREVALENT_DEG
solea_v4.0_unigene14469	NA	NA	NA	1.33017310788318	0.000472031085021148	5.46014401674367e-06	1.32379531475569	4.70314770786797e-05	4.74315176256876e-07	1.293411378398	0.00560277919755132	6.76810387092338e-05	1.34885112619815	0.00027542563565075	0.999724574364349	TRUE	TRUE	TRUE	TRUE	4	1.87741171336452e-10	SIGN	1.32405773180876	PREVALENT_DEG
solea_v4.0_unigene413067	ENSDARG00000040295	30314	apoeb	-0.668576434272935	0.00659058726181857	0.000136219712889387	-0.668228007081505	0.0087771227477144	0.000268106774980055	-0.662422994841854	0.020993633078335	0.000475212017586445	-0.676725719485362	3.33788541251323e-08	0.999999966621146	FALSE	FALSE	FALSE	FALSE	0	2.18662563165573e-10	SIGN	-0.668988288920414	NOT_DEG
solea_v4.0_unigene97566	ENSDARG00000094422	566480	si:dkey-12l12.1	-2.08923589303779	0.000167693982417912	1.56808021128876e-06	-2.07801617356206	1.07761364714763e-05	8.40462809054545e-08	-2.12158000577118	0.00989262328663224	0.000153214651517674	-2.08851518685898	0.00227731768171813	0.997722682318282	TRUE	TRUE	TRUE	TRUE	4	2.19521940908087e-10	SIGN	-2.0943368148075	PREVALENT_DEG
solea_v4.0_unigene280247	ENSDARG00000101160	550608	apoa4a	0.959864372549743	0.00112777944869786	1.57638525993425e-05	0.960395017259581	0.000655427942157276	1.05960215069063e-05	0.973292692816596	0.00545378086963653	6.45576142434968e-05	0.946551031297856	1.02887439223931e-05	0.999989711256078	FALSE	FALSE	FALSE	FALSE	0	2.23259534291668e-10	SIGN	0.960025778480944	NOT_DEG
solea_v4.0_unigene12827	ENSDARG00000010085	373132	p4ha2	1.37716986830024	0.000137094680143758	1.24586637539558e-06	1.37643753018937	2.3698586378364e-05	2.10580811318885e-07	1.29788831974476	0.00611043902764218	7.74534080056049e-05	1.36749271122448	0.00209755620310814	0.997902443796892	TRUE	TRUE	TRUE	TRUE	4	2.24061915042233e-10	SIGN	1.35474710736471	PREVALENT_DEG
solea_v4.0_unigene25650	NA	NA	NA	-4.40779536364698	0.0748455042437104	0.00394986160735794	-4.29360574340224	1.28797963560511e-07	5.65607658669024e-10	-4.73676237106804	0.00622164552300786	7.95944666226351e-05	-4.09011643213562	0.000694677090190776	0.999305322909809	FALSE	TRUE	TRUE	TRUE	3	2.2417125331198e-10	SIGN	-4.38206997756322	POSSIBLE_DEG
solea_v4.0_unigene45198	NA	NA	NA	1.28589109530553	0.000320699891711733	3.38088573397374e-06	1.28181445345703	2.77687933298302e-05	2.55814805701065e-07	1.26022202834591	0.00387171844014522	3.88855992727854e-05	1.29442244864038	0.00121920887359195	0.998780791126408	TRUE	TRUE	TRUE	TRUE	4	2.25990364508048e-10	SIGN	1.28058750643721	PREVALENT_DEG
solea_v4.0_unigene18032	ENSDARG00000070340	30379	hoxc5a	1.81343386569863	0.000191092050890398	1.83716902609836e-06	1.80596122034409	1.5811419220072e-05	1.31422319176062e-07	1.75862748668577	0.00998216926670527	0.000155229911371958	1.81469941439169	0.0014189435366776	0.998581056463322	TRUE	TRUE	TRUE	TRUE	4	2.29680647797273e-10	SIGN	1.79818049678004	PREVALENT_DEG
solea_v4.0_unigene413738	ENSDARG00000075159	565942	meltf	1.13930363925364	0.000453113331640153	5.1346065065476e-06	1.13922355888743	9.14958531825691e-05	1.03935111530916e-06	1.10166880262417	0.0055260800346834	6.63717533880602e-05	1.12786413468405	0.000187955482533253	0.999812044517467	TRUE	TRUE	TRUE	TRUE	4	2.30966566103425e-10	SIGN	1.12701503386232	PREVALENT_DEG
solea_v4.0_unigene280013	NA	NA	NA	1.68109112182142	0.000163895455591867	1.52801985999123e-06	1.67535758830052	2.2701718420775e-05	1.98442694199831e-07	1.66312385439065	0.00602574084269572	7.56285318965219e-05	1.69737072341426	0.00194657500287876	0.998053424997121	TRUE	TRUE	TRUE	TRUE	4	2.33790481975716e-10	SIGN	1.67923582198171	PREVALENT_DEG
solea_v4.0_unigene282597	ENSDARG00000115464	30413	opn1lw1	-1.48240698938638	8.6603990572504e-05	7.23439535577811e-07	-1.47718395121275	1.18195312906914e-05	9.38213979104836e-08	-1.35740951794285	0.00767956916510569	0.000106598624434598	-1.4965549347195	0.00559205514994709	0.994407944850053	TRUE	TRUE	TRUE	TRUE	4	2.35326113035058e-10	SIGN	-1.45338884831537	PREVALENT_DEG
solea_v4.0_unigene51044	NA	NA	NA	1.83700350111413	0.000336353863058575	3.56455137062325e-06	1.8229437396189	1.81932414724439e-05	1.54748154269257e-07	1.79404560553266	0.0111674882520331	0.000185026403311328	1.85949811262439	0.00064348826629701	0.999356511733703	TRUE	TRUE	TRUE	TRUE	4	2.35402774011599e-10	SIGN	1.82837273972252	PREVALENT_DEG
solea_v4.0_unigene325924	ENSDARG00000115464	30413	opn1lw1	-1.44445903894721	0.000121644626525407	1.09029553323274e-06	-1.43805728591625	1.62893718332897e-05	1.3697460314752e-07	-1.37172240931244	0.00461974866763952	4.98331484389173e-05	-1.4625551211022	0.00483683097933607	0.995163169020664	TRUE	TRUE	TRUE	TRUE	4	2.36867269770407e-10	SIGN	-1.42919846381952	PREVALENT_DEG
solea_v4.0_unigene2748	ENSDARG00000104450	563450	atp8b5b	0.797503046738909	0.00357464419211597	6.36826037051664e-05	0.798012980887088	0.00162689177481888	3.204832105661e-05	0.804500558595685	0.00913263776686656	0.000136636588648988	0.786133100340431	8.74240601023146e-07	0.999999125759399	FALSE	FALSE	FALSE	FALSE	0	2.47285811741716e-10	SIGN	0.796537421640528	NOT_DEG
solea_v4.0_unigene4259	ENSDARG00000077419	560512	nectin4a	0.99459026837519	0.000667615547076135	8.286697284518e-06	0.994629718571067	0.000196620579147435	2.54403375895193e-06	0.988450880894978	0.00495944407852212	5.4825539227283e-05	0.989500049798268	7.13990172016565e-05	0.999928600982798	FALSE	FALSE	FALSE	FALSE	0	2.47524121016794e-10	SIGN	0.991792729409876	NOT_DEG
solea_v4.0_unigene38611	NA	NA	NA	1.03182159674734	0.000384590615104506	4.18230173242786e-06	1.03444890170273	0.000119239047049146	1.41231520276813e-06	1.08031516350642	0.00202428838825387	1.51389718822497e-05	1.00539336866977	0.000527951982883357	0.999472048017117	TRUE	TRUE	TRUE	TRUE	4	2.59684797291236e-10	SIGN	1.03799475765656	PREVALENT_DEG
solea_v4.0_unigene413987	ENSDARG00000018621	553256	slc6a19a.1	1.3457322266669	0.000189737008721553	1.81686224740719e-06	1.34242469420323	2.07717291841835e-05	1.79845548168824e-07	1.30187078254387	0.00422467189600761	4.41277063362666e-05	1.34578487973096	0.00298776556916425	0.997012234430836	TRUE	TRUE	TRUE	TRUE	4	2.6321677190049e-10	SIGN	1.33395314578624	PREVALENT_DEG
solea_v4.0_unigene440601	ENSDARG00000044875	569604	crygm2e	1.87981783542793	0.000138133052596792	1.25912986740765e-06	1.87737223888083	2.67601658678985e-05	2.42477277896222e-07	1.77756516072287	0.0177011723725292	0.000363900753620276	1.84955860840069	0.000779380950244768	0.999220619049755	TRUE	TRUE	TRUE	TRUE	4	2.69195293695713e-10	SIGN	1.84607846085808	PREVALENT_DEG
solea_v4.0_unigene573087	NA	NA	NA	1.36406484551565	0.000361199608140937	3.90291322901852e-06	1.35628863532145	2.95587608597858e-05	2.75989870882105e-07	1.33730153919021	0.0048550665273908	5.32681224848795e-05	1.39151410055213	0.00100285221985263	0.998997147780147	TRUE	TRUE	TRUE	TRUE	4	2.73908711101652e-10	SIGN	1.36229228014486	PREVALENT_DEG
solea_v4.0_unigene19517	ENSDARG00000069710	557188	vwa10.2	1.01126706757217	0.000291650831805393	2.99082482813047e-06	1.01204973949732	0.000319204093650851	4.49895312428727e-06	1.0057957535907	0.00422597136661251	4.4375450861556e-05	1.00684586095556	0.000135275866448015	0.999864724133552	TRUE	TRUE	TRUE	TRUE	4	2.79801769498839e-10	SIGN	1.00898960540394	PREVALENT_DEG
solea_v4.0_unigene280001	ENSDARG00000035458	494489	atp2a1l	0.978426768432149	0.0012882994525138	1.84157778577636e-05	0.977983743632751	0.000686670881041838	1.11867253498629e-05	0.964115224232945	0.00790802650421458	0.000111084405220868	0.977988176547381	7.64423984511708e-06	0.999992355760155	FALSE	FALSE	FALSE	FALSE	0	2.81022829319724e-10	SIGN	0.974628478211307	NOT_DEG
solea_v4.0_unigene591493	ENSDARG00000021059	64608	alas1	0.865924833990717	0.000490332545216754	5.70580636109596e-06	0.866237583022738	0.000409042874345796	6.0745014448604e-06	0.842572778851089	0.00545378086963653	6.43424966736408e-05	0.862569459808959	4.92231941406907e-05	0.999950776805859	FALSE	FALSE	FALSE	FALSE	0	2.82761328431452e-10	SIGN	0.859326163918376	NOT_DEG
solea_v4.0_unigene73614	ENSDARG00000045230	436968	cox6b1	0.956421997785484	0.000700281009330044	8.83610247017321e-06	0.957834581147525	0.000278117402515279	3.8450830868901e-06	0.984768427458188	0.00328252819459126	3.01487295737955e-05	0.935835333625914	8.43098727555391e-05	0.999915690127244	FALSE	FALSE	FALSE	FALSE	0	2.83032765544979e-10	SIGN	0.958715085004277	NOT_DEG
solea_v4.0_unigene440505	NA	NA	NA	0.76115919611802	0.00484673779779232	9.33877059368589e-05	0.761522087484375	0.00394920097765337	9.4864856000484e-05	0.775014730669194	0.0125873213427901	0.000218141176957172	0.750327588202403	2.45742237114932e-07	0.999999754257763	FALSE	FALSE	FALSE	FALSE	0	3.08138227574175e-10	SIGN	0.762005900618498	NOT_DEG
solea_v4.0_unigene186120	ENSDARG00000019949	30449	serpinh1b	1.40225598449628	0.000431127610854516	4.84131365253322e-06	1.40615612248638	6.16788497932592e-05	6.49376968427077e-07	1.48763160481755	0.0027605647203273	2.34043389139211e-05	1.3659229201735	0.000845711667868287	0.999154288332132	TRUE	TRUE	TRUE	TRUE	4	3.21643685460779e-10	SIGN	1.41549165799343	PREVALENT_DEG
solea_v4.0_unigene669838	ENSDARG00000102004	553587	apoea	0.957259038903899	0.000656318305382494	8.12828754899772e-06	0.957749379620332	0.0002289370215058	3.03534081168002e-06	0.978471949581896	0.00370538578655196	3.61370846664531e-05	0.944824184952287	0.000112537300921756	0.999887462699078	FALSE	FALSE	FALSE	FALSE	0	3.24333660021641e-10	SIGN	0.959576138264603	NOT_DEG
solea_v4.0_unigene43302	ENSDARG00000100336	100007492	LOC100007492	1.48258928869671	0.000277544964937872	2.82597109175374e-06	1.47432469484233	2.51884354319208e-05	2.25413920829812e-07	1.46159273032886	0.00461974866763952	4.9918321568709e-05	1.509740817819	0.0019760125923044	0.998023987407696	TRUE	TRUE	TRUE	TRUE	4	3.29771352820548e-10	SIGN	1.48206188292173	PREVALENT_DEG
solea_v4.0_unigene344574	NA	NA	NA	2.56343709363261	0.000203113559295514	1.96399945125466e-06	2.57803543004439	1.6769797271e-05	1.4124673400338e-07	2.91426263282959	0.00780035953667941	0.000109022464692706	2.37328302070045	0.00243264256134912	0.997567357438651	TRUE	TRUE	TRUE	TRUE	4	3.33582741658887e-10	SIGN	2.60725454430176	PREVALENT_DEG
solea_v4.0_unigene30562	ENSDARG00000068323	791157	astn1	-0.449675356530316	0.0563650194825401	0.00257752097791629	-0.44884600668548	0.0923501795005027	0.00775140695146792	-0.451489313649187	0.0866093859922157	0.00545476990282365	-0.454973496268216	1.45839118559365e-10	0.999999999854161	FALSE	FALSE	FALSE	FALSE	0	3.38782814715175e-10	SIGN	-0.4512460432833	NOT_DEG
solea_v4.0_unigene63653	NA	NA	NA	1.22070918052344	0.000448004640533707	5.07050939678107e-06	1.21753152381839	5.50026204596324e-05	5.68419844054051e-07	1.19030692604761	0.00474140485834204	5.16269667062428e-05	1.22161808770616	0.000563206087450641	0.999436793912549	TRUE	TRUE	TRUE	TRUE	4	3.39032599633179e-10	SIGN	1.2125414295239	PREVALENT_DEG
solea_v4.0_unigene413788	ENSDARG00000053262	100037383	atp1b4	-0.647593343895707	0.00452090374239329	8.50495564537458e-05	-0.646843220744886	0.00824285525434698	0.000245849158598746	-0.652973690830881	0.0176195499250272	0.000360514161184513	-0.654195947192823	1.02020246695034e-07	0.999999897979753	FALSE	FALSE	FALSE	FALSE	0	3.44544763636301e-10	SIGN	-0.650401550666075	NOT_DEG
solea_v4.0_unigene441345	NA	NA	NA	1.33967634779717	0.000671972929414241	8.35940058479468e-06	1.33111138773731	6.30455680278857e-05	6.69879902992109e-07	1.30167269226313	0.00678204184429005	8.99123659017757e-05	1.37089241881292	0.000234461523406782	0.999765538476593	TRUE	TRUE	TRUE	TRUE	4	3.46310310847739e-10	SIGN	1.33583821165263	PREVALENT_DEG
solea_v4.0_unigene326316	ENSDARG00000020741	378986	fga	0.952414017943364	0.000700281009330044	8.81471690054128e-06	0.952421403337167	0.000555181834176038	8.77542006476131e-06	0.961004791344935	0.00516681197485291	5.91287883634157e-05	0.943976957734259	3.42078617228125e-05	0.999965792138277	FALSE	FALSE	FALSE	FALSE	0	3.52581446620115e-10	SIGN	0.952454292589931	NOT_DEG
solea_v4.0_unigene71577	ENSDARG00000010423	404039	npsn	-0.940110955453952	0.00280977099261745	4.71759405293595e-05	-0.940010417248209	0.00063954456890331	1.03303821702444e-05	-0.953547109497742	0.00690581061578256	9.20315547666143e-05	-0.939332548625087	5.90578123782493e-06	0.999994094218762	FALSE	FALSE	FALSE	FALSE	0	3.73730990915378e-10	SIGN	-0.943250257706248	NOT_DEG
solea_v4.0_unigene36804	ENSDARG00000112589	568223	ehf	1.03185254495766	0.0004052408621846	4.49107430454216e-06	1.03185720483594	0.000110472679092448	1.29011814583068e-06	1.02925436637538	0.00385825244901548	3.86969048442524e-05	1.02714706017409	0.000430918698224203	0.999569081301776	TRUE	TRUE	TRUE	TRUE	4	3.78996659495751e-10	SIGN	1.03002779408577	PREVALENT_DEG
solea_v4.0_unigene501171	NA	NA	NA	1.06923773294539	0.000237863288300563	2.36261848158235e-06	1.06816095174542	4.86562999585514e-05	4.96093934689467e-07	1.03292738408063	0.00388181143698512	3.92558439170911e-05	1.06805610304951	0.00170875870175646	0.998291241298244	TRUE	TRUE	TRUE	TRUE	4	3.89740131078165e-10	SIGN	1.05959554295524	PREVALENT_DEG
solea_v4.0_unigene52243	NA	NA	NA	-0.647506190945524	0.0103672160156301	0.000243145439759257	-0.646479061350327	0.009188071511048	0.000284080427216236	-0.648429258489513	0.0216253738488484	0.000499397365223592	-0.654007659590411	3.82781237817653e-08	0.999999961721876	FALSE	FALSE	FALSE	FALSE	0	3.99281167281282e-10	SIGN	-0.649105542593944	NOT_DEG
solea_v4.0_unigene335141	NA	NA	NA	1.61055101512772	0.000592644395103348	7.14586747213265e-06	1.61071141839085	7.69110102101704e-05	8.54495749709869e-07	1.61522398457533	0.00825290819386627	0.000117643899530219	1.57729880315089	0.000232604643890411	0.99976739535611	TRUE	TRUE	TRUE	TRUE	4	4.38669307272993e-10	SIGN	1.6034463053112	PREVALENT_DEG
solea_v4.0_unigene94811	ENSDARG00000109945	796865	gamt	1.13828792157128	0.000292276435020346	3.00430990476126e-06	1.14062013846904	7.47927021357354e-05	8.19563729661801e-07	1.17644650296528	0.00209266079220846	1.56880500267199e-05	1.11305684190182	0.00193519670755282	0.998064803292447	TRUE	TRUE	TRUE	TRUE	4	4.43320292132128e-10	SIGN	1.14210285122685	PREVALENT_DEG
solea_v4.0_unigene230495	ENSDARG00000116578	791147	zgc:158868	-1.25292163818341	0.000204413548940025	1.99356022571936e-06	-1.24771689779759	2.36008795967086e-05	2.09245046711184e-07	-1.24329764713145	0.00266167062210127	2.23077982762761e-05	-1.26793931434497	0.00704110343493913	0.992958896565061	TRUE	TRUE	TRUE	TRUE	4	4.51846214967784e-10	SIGN	-1.25296887436436	PREVALENT_DEG
solea_v4.0_unigene20215	NA	NA	NA	-0.48450346624988	0.0285215050180919	0.000948445792616155	-0.483640676652627	0.0578354476021786	0.00376804518982969	-0.482722639763438	0.0623080705288765	0.00301606901750841	-0.489372286691547	8.86836160063353e-10	0.999999999113164	FALSE	FALSE	FALSE	FALSE	0	4.55168571771895e-10	SIGN	-0.485059767339373	NOT_DEG
solea_v4.0_unigene51455	ENSDARG00000075016	100330435	apobb.2	1.34325706013699	0.0221559809012177	0.000675550854231849	1.3437308100232	4.06402566279306e-06	2.69673938503016e-08	1.2668119529519	0.00115143922243542	6.36278033203063e-06	1.33641425052228	0.00089640499800836	0.999103595001992	TRUE	TRUE	TRUE	TRUE	4	4.63229596736488e-10	SIGN	1.3225535184086	PREVALENT_DEG
solea_v4.0_unigene44961	NA	NA	NA	1.38222989837494	0.000301240499633856	3.11731711448883e-06	1.37980322542343	3.4327348599053e-05	3.23842911311821e-07	1.43956817000188	0.0025099437475966	2.06536805761834e-05	1.38304457029431	0.00359899443665501	0.996401005563345	TRUE	TRUE	TRUE	TRUE	4	4.65360338264677e-10	SIGN	1.39616146602364	PREVALENT_DEG
solea_v4.0_unigene46399	NA	NA	NA	-3.8494433993852	0.231925690547149	0.0257521314278588	-3.75833484500481	1.90929275180243e-08	6.66530592433731e-11	-5.00322895284288	0.00268524906554854	2.25798102511285e-05	-3.71173259019847	0.00847242355410738	0.991527576445893	FALSE	TRUE	TRUE	TRUE	3	4.98232093427419e-10	SIGN	-4.08068494685784	POSSIBLE_DEG
solea_v4.0_unigene25973	ENSDARG00000043304	321130	nop2	-2.57110218873067	0.000864566048995713	1.14738907120202e-05	-2.53534656070256	2.27536277128952e-05	1.99295535682335e-07	-2.52735173141787	0.0474395057453986	0.00185325972074951	-2.58466007556393	0.000111887309144576	0.999888112690855	TRUE	TRUE	TRUE	TRUE	4	5.14613579065037e-10	SIGN	-2.55461513910376	PREVALENT_DEG
solea_v4.0_unigene52911	ENSDARG00000103800	767685	prkar1b	-1.12899342713306	0.00027526688944068	2.79514905882053e-06	-1.12780234350935	3.45641075782396e-05	3.27034126782723e-07	-1.13085476882579	0.00250399741493404	2.03954943058853e-05	-1.12997493893078	0.00439145018637566	0.995608549813624	TRUE	TRUE	TRUE	TRUE	4	5.15525422385984e-10	SIGN	-1.12940636959974	PREVALENT_DEG
solea_v4.0_unigene329150	ENSDARG00000034852	447810	nt5c2l1	1.73110442520184	0.000181287824409934	1.73035368379526e-06	1.72299524154508	1.94513450557461e-05	1.66796644633403e-07	1.66036392086633	0.00927753815152036	0.000139961198113286	1.73918547622266	0.00323214670367278	0.996767853296327	TRUE	TRUE	TRUE	TRUE	4	5.20502841325357e-10	SIGN	1.71341226595898	PREVALENT_DEG
solea_v4.0_unigene591454	ENSDARG00000099197	58114	actc1b	0.469567928518364	0.0542730217372671	0.00243824854534061	0.469632680253877	0.0889016544922507	0.00730686720558728	0.479041472348753	0.078982671366486	0.00466547683355078	0.462790088611103	2.82708301213574e-10	0.999999999717292	FALSE	FALSE	FALSE	FALSE	0	5.29367875267348e-10	SIGN	0.470258042433024	NOT_DEG
solea_v4.0_unigene19787	NA	NA	NA	1.30894615644965	0.000320839319134133	3.38680022691671e-06	1.31174500719535	4.2278031840144e-05	4.14077085736594e-07	1.38310074819973	0.00239259570691384	1.88925768561894e-05	1.28325356269296	0.00334898595706845	0.996651014042932	TRUE	TRUE	TRUE	TRUE	4	5.33589973863589e-10	SIGN	1.32176136863442	PREVALENT_DEG
solea_v4.0_unigene41325	ENSDARG00000027807	567549	frk	0.804681175456902	0.00274668564538564	4.59264895406376e-05	0.804904985890955	0.00131655145110203	2.50776915920717e-05	0.797025046328861	0.00989115228884223	0.000152602654715867	0.799901529937834	3.10237661393931e-06	0.999996897623386	FALSE	FALSE	FALSE	FALSE	0	5.43671994792005e-10	SIGN	0.801628184403638	NOT_DEG
solea_v4.0_unigene227348	NA	NA	NA	1.23037675532412	0.000310494866148802	3.2539294129023e-06	1.23164109390088	4.64192468070181e-05	4.66211646788687e-07	1.2482311819372	0.00253321992445662	2.09855860530443e-05	1.20770582281083	0.00306992030114017	0.99693007969886	TRUE	TRUE	TRUE	TRUE	4	5.48627325467374e-10	SIGN	1.22948871349326	PREVALENT_DEG
solea_v4.0_unigene340584	ENSDARG00000053456	100136866	zgc:172295	-4.10640447164412	0.00102379739958518	1.40409418112837e-05	-4.01545563308612	1.76362321573931e-06	1.03587306999857e-08	-4.00329156295013	0.0133184954410539	0.000237454681415182	-3.89524066921519	0.00480422847831841	0.995195771521682	TRUE	TRUE	TRUE	TRUE	4	5.63827254313357e-10	SIGN	-4.00509808422389	PREVALENT_DEG
solea_v4.0_unigene23853	ENSDARG00000036893	561287	f13a1b	-1.28733061222695	0.000308040306366826	3.20475258473231e-06	-1.28516432442991	3.58820223538762e-05	3.42983340594777e-07	-1.31888813768245	0.00250399741493404	2.03417550679086e-05	-1.29062592699158	0.00419789500527967	0.99580210499472	TRUE	TRUE	TRUE	TRUE	4	5.66707523007924e-10	SIGN	-1.29550225033272	PREVALENT_DEG
solea_v4.0_unigene440467	ENSDARG00000043457	317743	gapdh	0.700477796966019	0.00415102533995651	7.64810863899116e-05	0.700438474555254	0.00561386345792553	0.00014822851731369	0.703087995178408	0.0145592468822892	0.000270170582733199	0.689774120304152	3.46726082844917e-07	0.999999653273917	FALSE	FALSE	FALSE	FALSE	0	5.73095783033316e-10	SIGN	0.698444596750958	NOT_DEG
solea_v4.0_unigene282747	ENSDARG00000018621	553256	slc6a19a.1	1.40599977934055	0.00026112365853379	2.62621250790363e-06	1.40436793995095	4.01556633112703e-05	3.91065183107846e-07	1.36533823638938	0.00532074082027636	6.21364878438059e-05	1.39393133462278	0.00224852921781504	0.997751470782185	TRUE	TRUE	TRUE	TRUE	4	6.07336226829161e-10	SIGN	1.39240932257592	PREVALENT_DEG
solea_v4.0_unigene23737	ENSDARG00000013704	259251	cers2a	0.931986162899337	0.000566980425795748	6.77837956753014e-06	0.931593105107017	0.000182830794470298	2.33521725128993e-06	0.91509011531905	0.00477309606788222	5.21042820143959e-05	0.927664938967337	0.000253836013634712	0.999746163986365	FALSE	FALSE	FALSE	FALSE	0	6.07976658816794e-10	SIGN	0.926583580573185	NOT_DEG
solea_v4.0_unigene329342	NA	NA	NA	1.27742605430158	0.000352143664980496	3.77091199165937e-06	1.27886646863605	5.26176177401252e-05	5.40453079792292e-07	1.29370447357598	0.00301294769934922	2.67962267334691e-05	1.25230000995286	0.00227526399133937	0.997724736008661	TRUE	TRUE	TRUE	TRUE	4	6.14203651991285e-10	SIGN	1.27557425161662	PREVALENT_DEG
solea_v4.0_unigene69948	ENSDARG00000015263	556502	adma	1.04417355864365	0.000431176535162481	4.85018350583125e-06	1.04262644726693	6.44212374960116e-05	6.87174145567408e-07	1.0445820103168	0.00328715569028176	3.02971808078751e-05	1.04342670280213	0.00147958625443834	0.998520413745562	TRUE	TRUE	TRUE	TRUE	4	6.49335771252767e-10	SIGN	1.04370217975738	PREVALENT_DEG
solea_v4.0_unigene12361	ENSDARG00000015543	448856	s100a1	1.31473966641479	0.000670610199165544	8.3331580729157e-06	1.31266188280457	7.72571662995531e-05	8.61552362939355e-07	1.34301149393753	0.00422679549076559	4.44426589295858e-05	1.31341949777866	0.000623646992877092	0.999376353007123	TRUE	TRUE	TRUE	TRUE	4	6.55726637433078e-10	SIGN	1.32095813523389	PREVALENT_DEG
solea_v4.0_unigene25721	ENSDARG00000055046	556869	ponzr5	1.72458410700561	0.000178468848664287	1.68861307785038e-06	1.72923664475418	3.68985808042804e-05	3.53722576629291e-07	1.81159430970639	0.00402129166095171	4.12234481631378e-05	1.66518969142612	0.00531899830324645	0.994681001696754	TRUE	TRUE	TRUE	TRUE	4	6.74248433144974e-10	SIGN	1.73265118822307	PREVALENT_DEG
solea_v4.0_unigene508738	ENSDARG00000071331	561350	ryr3	1.04014317431117	0.000441572202703253	4.98547287844113e-06	1.04062279119108	7.54635268317039e-05	8.3318691830643e-07	1.04447777382237	0.00315759083163574	2.8782516931487e-05	1.02805812288684	0.00133871959180387	0.998661280408196	TRUE	TRUE	TRUE	TRUE	4	6.74271945045442e-10	SIGN	1.03832546555287	PREVALENT_DEG
solea_v4.0_unigene96074	ENSDARG00000037099	393285	irs2a	1.10285450077884	0.000726298711926691	9.22719685650617e-06	1.10128401774082	0.000116715559656901	1.37757538619233e-06	1.06296671677575	0.00622054793210104	7.94523203030665e-05	1.0998847008958	0.000270479188048123	0.999729520811952	TRUE	TRUE	TRUE	TRUE	4	6.81909332414267e-10	SIGN	1.0917474840478	PREVALENT_DEG
solea_v4.0_unigene5863	ENSDARG00000060113	571403	znf395a	1.7128270872189	0.0338079429909151	0.00121722832451429	1.70914111390949	3.85749893022247e-06	2.54366427116878e-08	1.53693744840811	0.00574289873494575	7.0169238969082e-05	1.70540632748075	0.000192663377467928	0.999807336622532	TRUE	TRUE	TRUE	TRUE	4	6.89097556085619e-10	SIGN	1.66607799425431	PREVALENT_DEG
solea_v4.0_unigene5664	ENSDARG00000090618	100148465	malrd1	1.01921773691733	0.000400972554334014	4.41599729442747e-06	1.01999650024657	0.000113697963864569	1.33723396948189e-06	1.02364954750946	0.00336500723697341	3.14959548703015e-05	1.00466331737904	0.000960963280538185	0.999039036719462	TRUE	TRUE	TRUE	TRUE	4	7.02545373908778e-10	SIGN	1.0168817755131	PREVALENT_DEG
solea_v4.0_unigene5905	NA	NA	NA	1.37582434702131	0.000278001806462372	2.83447385305053e-06	1.37548535785024	4.74185777957638e-05	4.82160475744475e-07	1.33689966108721	0.00502090948554385	5.60690169481742e-05	1.3574186616095	0.00224123766766771	0.997758762332332	TRUE	TRUE	TRUE	TRUE	4	7.06505352373486e-10	SIGN	1.36140700689206	PREVALENT_DEG
solea_v4.0_unigene573097	ENSDARG00000088825	100333880	LOC100333880	-0.796304911606396	0.00804169713282892	0.00017445623403444	-0.794452966124501	0.00297569013984225	6.65743991334225e-05	-0.787833023331626	0.0154684108986708	0.000295948479758491	-0.80358689252652	4.06040930545082e-07	0.999999593959069	FALSE	FALSE	FALSE	FALSE	0	7.14895633813057e-10	SIGN	-0.795544448397261	NOT_DEG
solea_v4.0_unigene440368	ENSDARG00000058371	797351	krt5	1.12188789496295	0.000352068165506873	3.7652262733952e-06	1.12035903122036	7.60503230012297e-05	8.41772754799857e-07	1.13198020116069	0.00304265841580524	2.72974640004684e-05	1.1263063318085	0.0018626921861129	0.998137307813887	TRUE	TRUE	TRUE	TRUE	4	7.21115344530405e-10	SIGN	1.12513336478813	PREVALENT_DEG
solea_v4.0_unigene94524	ENSDARG00000093629	NA	NA	1.10153629347515	0.000358158423843539	3.84524393204698e-06	1.09860084124328	6.32803944698538e-05	6.73251640939347e-07	1.05642469548628	0.00464445410269183	5.02496142493325e-05	1.11037296595239	0.00145046309952834	0.998549536900472	TRUE	TRUE	TRUE	TRUE	4	7.25115243111912e-10	SIGN	1.09173369903928	PREVALENT_DEG
solea_v4.0_unigene42329	ENSDARG00000044406	100126029	lurap1	1.20316559806349	0.000418786002237311	4.65859252204806e-06	1.19854502063997	4.65003499748829e-05	4.67670380430624e-07	1.15842287398791	0.00523897712366911	6.0238148846665e-05	1.2159520388172	0.00166168551167434	0.998338314488326	TRUE	TRUE	TRUE	TRUE	4	7.96888466754485e-10	SIGN	1.19402138287714	PREVALENT_DEG
solea_v4.0_unigene19518	ENSDARG00000103951	751731	tspan34	0.801728712894029	0.00129551944364852	1.85392123859047e-05	0.801861087268211	0.00102624359813299	1.82257542017357e-05	0.795207745091492	0.0072962013835487	9.93295344454791e-05	0.792014494124554	1.82313076489971e-05	0.999981768692351	FALSE	FALSE	FALSE	FALSE	0	8.27853740046706e-10	SIGN	0.797703009844571	NOT_DEG
solea_v4.0_unigene4282	NA	NA	NA	0.919969052041817	0.000700945784401142	8.85694923460267e-06	0.919716882029887	0.000289009461345446	4.03425063012964e-06	0.890424210227869	0.0059058682743569	7.28968031536863e-05	0.92019397879218	0.000147861986617648	0.999852138013382	FALSE	FALSE	FALSE	FALSE	0	8.2807328547878e-10	SIGN	0.912576030772938	NOT_DEG
solea_v4.0_unigene99685	ENSDARG00000034504	280646	lmo1	1.51034634407848	0.00038666068047079	4.21016949062202e-06	1.50440338918881	3.89972224093817e-05	3.78162741896866e-07	1.46539382528132	0.00694651779643672	9.29589697636367e-05	1.51350615652736	0.00171237663231905	0.998287623367681	TRUE	TRUE	TRUE	TRUE	4	8.38438372604066e-10	SIGN	1.49841242876899	PREVALENT_DEG
solea_v4.0_unigene339221	NA	NA	NA	2.71749398893952	0.000410112086764282	4.55633764971225e-06	2.68777713167419	6.43015951013715e-06	4.53405257343503e-08	2.67541844355997	0.0312437722710682	0.000900663753012437	2.68577907857781	0.00226175758561775	0.997738242414382	TRUE	TRUE	TRUE	TRUE	4	8.67833146776499e-10	SIGN	2.69161716068787	PREVALENT_DEG
solea_v4.0_unigene281266	ENSDARG00000061525	568838	slka	0.873757529325905	0.00145414911504178	2.11718438465757e-05	0.873417284490207	0.000511083490806183	7.90846229505038e-06	0.866230809890745	0.00663573032652157	8.6793866955156e-05	0.870232093654889	3.77881418578419e-05	0.999962211858142	FALSE	FALSE	FALSE	FALSE	0	8.67853364962238e-10	SIGN	0.870909429340436	NOT_DEG
solea_v4.0_unigene562778	ENSDARG00000077982	560869	elf3	1.17082100954293	0.000855215324811818	1.13142525586026e-05	1.16923080433657	0.00017244253501723	2.1786439466893e-06	1.25186698297453	0.00336500723697341	3.15122723546675e-05	1.17115064450351	0.000393229343583545	0.999606770656416	TRUE	TRUE	TRUE	TRUE	4	9.04640211233792e-10	SIGN	1.19076736033938	PREVALENT_DEG
solea_v4.0_unigene95948	NA	NA	NA	1.40531558724553	0.0014468539817522	2.10255427209994e-05	1.41480679992646	0.000391340067910767	5.73028636829414e-06	1.66852002915073	0.00153347067057195	9.67872312719445e-06	1.34529958144036	0.000228721638962592	0.999771278361037	TRUE	TRUE	TRUE	TRUE	4	9.19036987411517e-10	SIGN	1.45848549944077	PREVALENT_DEG
solea_v4.0_unigene183399	ENSDARG00000017624	794486	krt4	1.04428826039401	0.00085173421496721	1.12563993167473e-05	1.04510585478685	0.000238525465814	3.18866642438298e-06	1.05078495147696	0.00511836996015135	5.78587245100643e-05	1.03322569987717	0.000197137366039879	0.99980286263396	TRUE	TRUE	TRUE	TRUE	4	9.45685168098186e-10	SIGN	1.04335119163375	PREVALENT_DEG
solea_v4.0_unigene44557	ENSDARG00000116297	NA	NA	1.29758474081188	0.103651219839621	0.00648161148084187	1.29625522981816	0.000172016355656981	2.16849366425418e-06	1.31657485323653	0.00343443491127234	3.23922194279561e-05	1.29122427332051	3.35505158366445e-06	0.999996644948416	FALSE	TRUE	TRUE	TRUE	3	9.47568768371572e-10	SIGN	1.30040977429677	POSSIBLE_DEG
solea_v4.0_unigene16473	ENSDARG00000011821	100036767	plod2	1.10673707206055	0.000545837781856056	6.50292982567546e-06	1.10411198283339	6.30455680278857e-05	6.69779680932226e-07	1.11035699851408	0.00353350735310848	3.39223754703707e-05	1.11351700408408	0.00170600184044845	0.998293998159552	TRUE	TRUE	TRUE	TRUE	4	9.55870556996309e-10	SIGN	1.10868076437303	PREVALENT_DEG
solea_v4.0_unigene430269	ENSDARG00000000212	436656	krt97	1.87298728994837	0.00027526688944068	2.7942525441791e-06	1.85921621535571	2.25919125115622e-05	1.968569108937e-07	1.78483490008183	0.0203104536364525	0.000450180447986092	1.91577729655731	0.00169040993580816	0.998309590064192	TRUE	TRUE	TRUE	TRUE	4	9.81009549085994e-10	SIGN	1.8582039254858	PREVALENT_DEG
solea_v4.0_unigene280955	ENSDARG00000104267	337176	postnb	0.880664321481175	0.000868331022225514	1.15547505957015e-05	0.880281585586484	0.000368949173846755	5.36664495247129e-06	0.860110834920135	0.00607417045924912	7.66570981682868e-05	0.881906597040217	0.000110053420150136	0.99988994657985	FALSE	FALSE	FALSE	FALSE	0	9.83706779921635e-10	SIGN	0.875740834757003	NOT_DEG
solea_v4.0_unigene98981	ENSDARG00000101062	571911	fdft1	0.937291108764461	0.000472031085021148	5.45660429579311e-06	0.937259926490491	0.0002359128292855	3.14720381517104e-06	0.904222787406135	0.00551039203466068	6.58829616093718e-05	0.93134077496994	0.000356262359847093	0.999643737640153	FALSE	FALSE	FALSE	FALSE	0	1.00210092407228e-09	SIGN	0.927528649407757	NOT_DEG
solea_v4.0_unigene102479	NA	NA	NA	1.67217793227918	0.0109758699598255	0.000261525729793864	1.65881938956972	0.00101868056515726	1.80773252980696e-05	1.61380729004386	0.0482000455391058	0.00192103082337305	1.6806610099875	4.11444913139825e-07	0.999999588555087	TRUE	TRUE	TRUE	TRUE	4	1.01498862256756e-09	SIGN	1.65636640547006	PREVALENT_DEG
solea_v4.0_unigene3843	NA	NA	NA	1.83487917554014	0.000353685777100486	3.79232526356601e-06	1.81524504336344	1.62328615280859e-05	1.36221796351961e-07	1.81229665773678	0.0122916340640341	0.000211995184796531	1.89791113335828	0.0031502216109538	0.996849778389046	TRUE	TRUE	TRUE	TRUE	4	1.01736430841958e-09	SIGN	1.84008300249966	PREVALENT_DEG
solea_v4.0_unigene329434	ENSDARG00000054324	566719	rerglb	1.30014237860104	0.000468892287786533	5.38625059810038e-06	1.30022210213602	6.64507845551863e-05	7.16187493197226e-07	1.31192013980233	0.0039181503977029	3.96776097958167e-05	1.28229509066002	0.00185193806685657	0.998148061933143	TRUE	TRUE	TRUE	TRUE	4	1.03292035859519e-09	SIGN	1.29864492779985	PREVALENT_DEG
solea_v4.0_unigene101210	ENSDARG00000044968	552980	vcla	1.25238572928725	0.000387543164496547	4.2305158011703e-06	1.2499588953723	4.65491036495723e-05	4.68805562757863e-07	1.20910521607248	0.00511836996015135	5.77824264870108e-05	1.25027552052836	0.00252083548117144	0.997479164518829	TRUE	TRUE	TRUE	TRUE	4	1.06032295992312e-09	SIGN	1.24043134031509	PREVALENT_DEG
solea_v4.0_unigene414066	ENSDARG00000055518	553655	pygma	1.12383921552012	0.000764909940152395	9.86386223304469e-06	1.12607481198815	0.000203968599389235	2.65041069219935e-06	1.18669428958033	0.00282639606274506	2.41852498296279e-05	1.09940342097572	0.000531182505414618	0.999468817494585	TRUE	TRUE	TRUE	TRUE	4	1.06637046152546e-09	SIGN	1.13400293451608	PREVALENT_DEG
solea_v4.0_unigene328452	ENSDARG00000115422	568001	pfkmb	1.32924948547002	0.000475570831791283	5.50767760199364e-06	1.33346257780235	0.000100920744691914	1.16179229821545e-06	1.40165473176146	0.00249141462697289	2.00525295524236e-05	1.28679927464035	0.00204321013408149	0.997956789865919	TRUE	TRUE	TRUE	TRUE	4	1.10761767271096e-09	SIGN	1.33779151741854	PREVALENT_DEG
solea_v4.0_unigene24006	ENSDARG00000093629	NA	NA	0.98785039803325	0.00120476319221938	1.70568805924723e-05	0.985992844589463	0.000253385022446692	3.41188376995795e-06	0.99427943069283	0.00509826733408912	5.73489745280299e-05	0.995905839856111	0.000157933513922348	0.999842066486078	FALSE	FALSE	FALSE	FALSE	0	1.1136613576662e-09	SIGN	0.991007128292914	NOT_DEG
solea_v4.0_unigene327576	ENSDARG00000052690	566685	arrdc3a	0.878860968636308	0.000972093378577479	1.3197178275648e-05	0.87899731097806	0.000407581331441884	6.03585796846168e-06	0.873293668183872	0.00538634109424483	6.3051813712311e-05	0.869551246278129	0.00011914583768402	0.999880854162316	FALSE	FALSE	FALSE	FALSE	0	1.14815699814556e-09	SIGN	0.875175798519092	NOT_DEG
solea_v4.0_unigene45947	ENSDARG00000038018	58085	prph2a	-1.08347016972857	0.00178858532496044	2.73589019143705e-05	-1.0782307840012	0.000353353151326805	5.11881485299345e-06	-1.04406058482731	0.00881736912796222	0.000128499602729286	-1.10153881853094	4.62965998525577e-05	0.999953703400147	TRUE	TRUE	TRUE	TRUE	4	1.16327704268591e-09	SIGN	-1.07682508927201	PREVALENT_DEG
solea_v4.0_unigene30594	ENSDARG00000079834	797923	kdf1a	1.55885788581426	0.000529874353853052	6.26136402954386e-06	1.55105642929112	4.73888316379198e-05	4.81201529252143e-07	1.63442349340756	0.00511836996015135	5.77793787252916e-05	1.57163699382384	0.00202693557005129	0.997973064429949	TRUE	TRUE	TRUE	TRUE	4	1.17348150209183e-09	SIGN	1.57899370058419	PREVALENT_DEG
solea_v4.0_unigene281731	NA	NA	NA	1.71375836597699	0.000472031085021148	5.45438196339292e-06	1.71565481317759	5.71407540891425e-05	5.96057238649105e-07	1.77585688574704	0.00598319977372558	7.44315157621363e-05	1.65651128294265	0.00169047341596418	0.998309526584036	TRUE	TRUE	TRUE	TRUE	4	1.22324042017464e-09	SIGN	1.71544533696107	PREVALENT_DEG
solea_v4.0_unigene97063	ENSDARG00000059746	777635	plod1a	2.14744984295162	0.000410112086764282	4.55642220908423e-06	2.12972504706214	3.33640578177649e-05	3.13368675372574e-07	2.32903917571304	0.0180082813759042	0.000373457418609267	2.20568326329764	0.00111717395069721	0.998882826049303	TRUE	TRUE	TRUE	TRUE	4	1.23320770314272e-09	SIGN	2.20297433225611	PREVALENT_DEG
solea_v4.0_unigene50677	ENSDARG00000062487	100170811	si:dkey-6n6.1	1.11996248994025	0.000742188618503752	9.50021172384488e-06	1.12084031190677	0.00011990676045958	1.42188494934475e-06	1.13234556210274	0.0038750801487771	3.90804082274919e-05	1.10383697015887	0.000842859621972059	0.999157140378028	TRUE	TRUE	TRUE	TRUE	4	1.29506258551897e-09	SIGN	1.11924633352716	PREVALENT_DEG
solea_v4.0_unigene48160	ENSDARG00000103522	327483	si:zfos-943e10.1	1.30913064821844	0.000773490295710657	1.00616101137659e-05	1.31214959260157	0.000127697399160596	1.52665136557774e-06	1.38555022913773	0.00370106116971577	3.60436373023881e-05	1.28138235432558	0.000795658143181721	0.999204341856818	TRUE	TRUE	TRUE	TRUE	4	1.29585649859581e-09	SIGN	1.32205320607083	PREVALENT_DEG
solea_v4.0_unigene45405	NA	NA	NA	1.9290234984611	0.000245765903933911	2.44451720589239e-06	1.90944091293713	1.21362365236719e-05	9.73440964620017e-08	1.88960427248317	0.0176908904095136	0.000362753452178607	2.00360352118602	0.00575570877437948	0.994244291225621	TRUE	TRUE	TRUE	TRUE	4	1.34722306077643e-09	SIGN	1.93291805126686	PREVALENT_DEG
solea_v4.0_unigene12036	ENSDARG00000015050	192322	calm2b	-0.594304014383895	0.0118806270511478	0.000294769111027148	-0.593941086690937	0.0173667545317008	0.000673152400461292	-0.587263606847356	0.031804644914731	0.000929210596586147	-0.603111453888219	4.90165351640925e-08	0.999999950983465	FALSE	FALSE	FALSE	FALSE	0	1.41863742569843e-09	SIGN	-0.594655040452602	NOT_DEG
solea_v4.0_unigene281267	ENSDARG00000061525	568838	slka	0.819097226361887	0.00238952771196562	3.88290805161066e-05	0.818703984409087	0.00110106172344107	1.9996840376683e-05	0.815037342269853	0.00897094610026019	0.000131607679053771	0.818359657795817	1.38062557701879e-05	0.99998619374423	FALSE	FALSE	FALSE	FALSE	0	1.4353248343387e-09	SIGN	0.817799552709161	NOT_DEG
solea_v4.0_unigene183416	NA	NA	NA	1.59030591616923	0.000431127610854516	4.8436607154159e-06	1.58537833498505	4.39969939701872e-05	4.35788805151745e-07	1.53435399397689	0.00994076294564752	0.000154235648174511	1.58791284354799	0.00173044335006201	0.998269556649938	TRUE	TRUE	TRUE	TRUE	4	1.43701433577932e-09	SIGN	1.57448777216979	PREVALENT_DEG
solea_v4.0_unigene509434	ENSDARG00000036481	407646	tcn2	1.4636443241002	0.000420145840570509	4.67953974203709e-06	1.46320904826755	6.12199936890264e-05	6.42849793814341e-07	1.45587466700493	0.00531600073511486	6.20074892495319e-05	1.4401141985904	0.00241057282021306	0.997589427179787	TRUE	TRUE	TRUE	TRUE	4	1.4501462429529e-09	SIGN	1.45571055949077	PREVALENT_DEG
solea_v4.0_unigene352127	ENSDARG00000016687	573723	acadvl	-2.50455697040929	0.000303506838403933	3.14497430424379e-06	-2.47542008957266	9.32499195482246e-06	7.05579301874667e-08	-2.58687992313265	0.0264951153358698	0.000689369136792037	-2.52480773906985	0.00449171434994311	0.995508285650057	TRUE	TRUE	TRUE	TRUE	4	1.47863883491609e-09	SIGN	-2.52291618054611	PREVALENT_DEG
solea_v4.0_unigene55714	ENSDARG00000011113	556507	chrna10a	-1.49803610240635	0.00107591182159857	1.48898111791341e-05	-1.49125637118472	0.000141483273772624	1.72674430213174e-06	-1.48318211376665	0.00968996012610587	0.000148599255528762	-1.50703461826835	0.000257213728508177	0.999742786271492	TRUE	TRUE	TRUE	TRUE	4	1.64568894239326e-09	SIGN	-1.49487730140652	PREVALENT_DEG
solea_v4.0_unigene21898	ENSDARG00000055518	553655	pygma	0.906523574517503	0.00130497965937926	1.87107465084301e-05	0.906741134227596	0.000479840251709736	7.33205486488186e-06	0.902150233413176	0.00621367484259168	7.92256980042677e-05	0.896168276456706	9.96533869394023e-05	0.999900346613061	FALSE	FALSE	FALSE	FALSE	0	1.6781689422824e-09	SIGN	0.902895804653745	NOT_DEG
solea_v4.0_unigene186530	ENSDARG00000000212	436656	krt97	2.07928183074133	0.000260591317896786	2.61724857278654e-06	2.06547690525793	2.76814293595806e-05	2.54626507837552e-07	2.23665151911556	0.0124293027217359	0.000214713940293196	2.10715937704657	0.00437779050760523	0.995622209492395	TRUE	TRUE	TRUE	TRUE	4	1.69670969132279e-09	SIGN	2.12214240804035	PREVALENT_DEG
solea_v4.0_unigene28110	ENSDARG00000110017	100007371	c1ql4l	1.06600336276259	0.0013077441155589	1.88072666467952e-05	1.06159611879753	0.000218275485353256	2.86050770432189e-06	1.04417462573599	0.0069559375139192	9.32582434539421e-05	1.08085168255463	0.000200421249926253	0.999799578750074	TRUE	TRUE	TRUE	TRUE	4	1.7178266782563e-09	SIGN	1.06315644746268	PREVALENT_DEG
solea_v4.0_unigene286193	ENSDARG00000007582	323944	olfcb1	1.51464744230378	0.00108650700721563	1.5066543571092e-05	1.51280490267627	0.000152544783222699	1.88287759193507e-06	1.48186966645481	0.012622414104236	0.00021997676361275	1.49958007397657	0.000191389458134239	0.999808610541866	TRUE	TRUE	TRUE	TRUE	4	1.72731982579985e-09	SIGN	1.50222552135286	PREVALENT_DEG
solea_v4.0_unigene513781	NA	NA	NA	1.35853039556628	0.000615156460716666	7.4651187153714e-06	1.34875831876862	4.72242530382198e-05	4.78876142520391e-07	1.31983582422013	0.00680262917298544	9.03737757583608e-05	1.39508013193033	0.00203183760556214	0.997968162394438	TRUE	TRUE	TRUE	TRUE	4	1.73170813702192e-09	SIGN	1.35555116762134	PREVALENT_DEG
solea_v4.0_unigene94838	ENSDARG00000075159	565942	meltf	1.2682672496484	0.000435500906395268	4.90486017925018e-06	1.26704519272909	6.49729867409917e-05	6.94859747929593e-07	1.20982805987849	0.00713512098163587	9.61747806379589e-05	1.26023509351167	0.00204026211692698	0.997959737883073	TRUE	TRUE	TRUE	TRUE	4	1.77191622077563e-09	SIGN	1.25134389894191	PREVALENT_DEG
solea_v4.0_unigene42338	ENSDARG00000075564	NA	NA	1.16391929405275	0.000798208305616417	1.04273741749963e-05	1.16259586355096	0.000239537874881335	3.20551889750601e-06	1.10382228651922	0.00964096102999576	0.000147646643548342	1.16629851627801	0.000233452997264516	0.999766547002735	TRUE	TRUE	TRUE	TRUE	4	1.84296128380712e-09	SIGN	1.14915899010024	PREVALENT_DEG
solea_v4.0_unigene27647	ENSDARG00000056719	326030	slc6a19b	1.4246083291099	0.000592644395103348	7.15087784521952e-06	1.42358890462977	8.96950610933904e-05	1.01516727500208e-06	1.422951177742	0.00549902636685406	6.55897501158305e-05	1.40231128423852	0.00149944850970585	0.998500551490294	TRUE	TRUE	TRUE	TRUE	4	1.87359852702848e-09	SIGN	1.41836492393005	PREVALENT_DEG
solea_v4.0_unigene96257	ENSDARG00000008019	360148	mxg	1.46039951844781	0.000460803292981762	5.24728211607526e-06	1.45338673162827	4.97869869675743e-05	5.08311991176991e-07	1.43560101880318	0.00629596778939787	8.09389370315743e-05	1.48533012788795	0.00311845093449714	0.996881549065503	TRUE	TRUE	TRUE	TRUE	4	1.9201026023239e-09	SIGN	1.4586793491918	PREVALENT_DEG
solea_v4.0_unigene280099	NA	NA	NA	1.35920379135152	0.00050133851537781	5.8547137736333e-06	1.35380621150458	5.67639049014322e-05	5.91339823315837e-07	1.29478463313933	0.00751719587954281	0.000103391333279484	1.37275445524216	0.00210970116401021	0.99789029883599	TRUE	TRUE	TRUE	TRUE	4	1.92347070061712e-09	SIGN	1.3451372728094	PREVALENT_DEG
solea_v4.0_unigene546584	ENSDARG00000101160	550608	apoa4a	0.701443765210015	0.00569480092355055	0.000113894712968881	0.701443541555887	0.00762811707720149	0.000222519991163187	0.688420196577004	0.020013115256957	0.000440546031143746	0.693131151884597	5.19171206803115e-07	0.999999480828793	FALSE	FALSE	FALSE	FALSE	0	1.92363401685981e-09	SIGN	0.696109663806876	NOT_DEG
solea_v4.0_unigene584357	ENSDARG00000104279	58083	appa	-0.464982358592649	0.0648347412347794	0.00316046244840616	-0.464453612527838	0.0802120385895975	0.00619152576706338	-0.464987037056423	0.0812055941525962	0.00490702908726934	-0.471989844500782	1.15898557417893e-09	0.999999998841014	FALSE	FALSE	FALSE	FALSE	0	2.06884808947006e-09	SIGN	-0.466603213169423	NOT_DEG
solea_v4.0_unigene324769	ENSDARG00000092970	566329	tmsb2	-0.559814439914311	0.01880582699496	0.000534585057956639	-0.559274944405222	0.0262896400147931	0.00119091129648926	-0.561182987323102	0.0380110901026481	0.0012611387359854	-0.567371193494477	2.62792865246553e-08	0.999999973720713	FALSE	FALSE	FALSE	FALSE	0	2.08555433506497e-09	SIGN	-0.561910891284278	NOT_DEG
solea_v4.0_unigene430446	NA	NA	NA	-2.1009043610417	0.000360721159072237	3.88390721774459e-06	-2.09542929509663	2.36008795967086e-05	2.08920389128471e-07	-2.09790878533604	0.0148822901259863	0.000281262692610549	-2.08214596617286	0.00396946591184622	0.996030534088154	TRUE	TRUE	TRUE	TRUE	4	2.11990275278757e-09	SIGN	-2.09409710191181	PREVALENT_DEG
solea_v4.0_unigene37742	ENSDARG00000099437	NA	NA	0.859996966955067	0.000873667694572192	1.1643093150728e-05	0.860059878654822	0.000478024870715099	7.29096199619488e-06	0.866175601783858	0.00516390448157689	5.8874205363059e-05	0.862681836080565	0.000235523240510016	0.99976447675949	FALSE	FALSE	FALSE	FALSE	0	2.13886456922249e-09	SIGN	0.862228570868578	NOT_DEG
solea_v4.0_unigene440687	ENSDARG00000054911	402820	tmsb	0.56990529252099	0.0183610807093574	0.000519144511786199	0.569986843798687	0.0312792449226788	0.00153523349071913	0.58175491585225	0.0373605226247471	0.00122557999578036	0.561828265113612	2.3860515785401e-08	0.999999976139484	FALSE	FALSE	FALSE	FALSE	0	2.15412374917966e-09	SIGN	0.570868829321385	NOT_DEG
solea_v4.0_unigene330026	ENSDARG00000069710	557188	vwa10.2	1.15455217832475	0.00112146470714277	1.55998981830321e-05	1.15377676332035	0.000167420283659786	2.10015549349565e-06	1.14858650661831	0.00551039203466068	6.60292455652083e-05	1.14477795173936	0.000525543540111029	0.999474456459889	TRUE	TRUE	TRUE	TRUE	4	2.27371378134215e-09	SIGN	1.15042335000069	PREVALENT_DEG
solea_v4.0_unigene29813	ENSDARG00000116201	NA	NA	1.78457636897057	0.000386689216404584	4.2158370502647e-06	1.78841487566693	6.04959134690244e-05	6.3440842401645e-07	1.93333092889118	0.00531066553426457	6.17981194245731e-05	1.72516656294493	0.00438275600130478	0.995617243998695	TRUE	TRUE	TRUE	TRUE	4	2.27653272146492e-09	SIGN	1.8078721841184	PREVALENT_DEG
solea_v4.0_unigene49679	ENSDARG00000044875	569604	crygm2e	1.34224318303854	0.000468892287786533	5.39785403195368e-06	1.34382289345858	0.000122681317645256	1.4632839399962e-06	1.37561551742379	0.00452296203677788	4.8433902064518e-05	1.31866809847199	0.00209464976611695	0.997905350233883	TRUE	TRUE	TRUE	TRUE	4	2.27842288871319e-09	SIGN	1.34508742309823	PREVALENT_DEG
solea_v4.0_unigene1366	NA	NA	NA	1.40685602646864	0.00145940226476043	2.13494138972518e-05	1.41069667818773	0.000332935639924188	4.76439359490325e-06	1.48540863066628	0.00542672104012918	6.38252038216507e-05	1.35793113182754	0.000211174671271075	0.999788825328729	TRUE	TRUE	TRUE	TRUE	4	2.32277879599115e-09	SIGN	1.41522311678755	PREVALENT_DEG
solea_v4.0_unigene279998	ENSDARG00000020574	260440	atp2a1	0.976543748739318	0.00122605871871852	1.73753646032339e-05	0.976523866479855	0.000624128784218243	1.00294986519985e-05	0.991819571251261	0.00601191061833853	7.53501070075952e-05	0.971403524775257	0.000122153364282118	0.999877846635718	FALSE	FALSE	FALSE	FALSE	0	2.34200600107942e-09	SIGN	0.979072677811423	NOT_DEG
solea_v4.0_unigene27503	ENSDARG00000038153	393486	lgals2b	0.584150559943123	0.0195562284132829	0.00056458565391186	0.584370138961395	0.0330037154867121	0.00166037335422783	0.594002329816709	0.0404342481599718	0.00139669681822091	0.578257987363291	2.17820482761866e-08	0.999999978217952	FALSE	FALSE	FALSE	FALSE	0	2.36629522718568e-09	SIGN	0.585195254021129	NOT_DEG
solea_v4.0_unigene74407	ENSDARG00000035458	494489	atp2a1l	0.823066110273288	0.0010137904174618	1.38896562057701e-05	0.823354955810491	0.00153758795116068	2.99909100827618e-05	0.789464625965123	0.0111078888841204	0.000183731185100155	0.817402016426279	3.66933643785039e-05	0.999963306635621	FALSE	FALSE	FALSE	FALSE	0	2.61467986125395e-09	SIGN	0.813321927118795	NOT_DEG
solea_v4.0_unigene22542	NA	NA	NA	-1.15300445221623	0.000399060635587395	4.38388446541995e-06	-1.1491015187336	5.00628367370123e-05	5.1182187005673e-07	-1.13503224768668	0.00349372939438668	3.31533072223822e-05	-1.16432127861833	0.00944542648970981	0.99055457351029	TRUE	TRUE	TRUE	TRUE	4	2.7028574832168e-09	SIGN	-1.15036487431371	PREVALENT_DEG
solea_v4.0_unigene17638	ENSDARG00000024548	553178	cryba4	1.25880430259972	0.000511688820142681	5.99685176960502e-06	1.2612283000365	0.000121020541587329	1.43676895991385e-06	1.28526062308019	0.004096461245242	4.22777772380419e-05	1.23306225441501	0.00263781882226877	0.997362181177731	TRUE	TRUE	TRUE	TRUE	4	2.73912426001252e-09	SIGN	1.25958887003286	PREVALENT_DEG
solea_v4.0_unigene5771	ENSDARG00000017953	368221	tp73	1.10819534658197	0.00105313184421228	1.45016076960491e-05	1.10418600825501	0.000187989353860679	2.41152220201963e-06	1.10819700693733	0.00591759949880486	7.31846169002503e-05	1.12721326953463	0.000571857282390509	0.999428142717609	TRUE	TRUE	TRUE	TRUE	4	2.74212628995882e-09	SIGN	1.11194790782723	PREVALENT_DEG
solea_v4.0_unigene75709	ENSDARG00000100384	NA	NA	0.981586501424149	0.000468175721276302	5.37014791257e-06	0.982978907561825	0.000264537566543838	3.60055986296898e-06	1.03775872905518	0.00220095241876183	1.69219598317238e-05	0.962853379595127	0.00252550162555942	0.997474498374441	FALSE	FALSE	TRUE	FALSE	1	2.80979916851776e-09	SIGN	0.991294379409069	POSSIBLE_DEG
solea_v4.0_unigene41969	ENSDARG00000116710	561183	ror2	2.61710962237062	0.000757375510717985	9.73657598351883e-06	2.56770865860793	6.61157862668748e-06	4.68945260419471e-08	2.72471597477785	0.0299728931059577	0.000844733074231175	2.70808640238953	0.00465390331099602	0.995346096689004	TRUE	TRUE	TRUE	TRUE	4	2.84663753300845e-09	SIGN	2.65440516453648	PREVALENT_DEG
solea_v4.0_unigene441000	NA	NA	NA	1.39821849574495	0.000654397292384213	8.09175578545656e-06	1.39975330832389	0.00011192061495779	1.31477961771266e-06	1.49349342777525	0.00353350735310848	3.38870094719719e-05	1.36844085392911	0.00273522269987536	0.997264777300125	TRUE	TRUE	TRUE	TRUE	4	2.88086150172973e-09	SIGN	1.4149765214433	PREVALENT_DEG
solea_v4.0_unigene588854	NA	NA	NA	-1.20505819269265	0.00345195935948635	6.12100404530315e-05	-1.19825240562519	0.000709534572119881	1.17557884943809e-05	-1.15852111965523	0.0132460495519602	0.000234878555765786	-1.22304383257238	2.21224586882673e-05	0.999977877541312	TRUE	TRUE	TRUE	TRUE	4	2.91682513659211e-09	SIGN	-1.19621888763637	PREVALENT_DEG
solea_v4.0_unigene280340	NA	NA	NA	0.768274678851417	0.00556302083412054	0.0001105113439743	0.768702618857943	0.00436441521871182	0.000107801406574172	0.801524120823058	0.0117272045694971	0.000197061745252543	0.759085833469767	2.53410954642597e-06	0.999997465890454	FALSE	FALSE	FALSE	FALSE	0	2.93069481254108e-09	SIGN	0.774396813000546	NOT_DEG
solea_v4.0_unigene280880	NA	NA	NA	-1.26816241789618	0.21994019216164	0.0234655419603896	-1.26666537156959	0.00177684710999932	3.55438343562328e-05	-1.48591671926932	0.00456892925287238	4.89894334320121e-05	-1.27215918420367	4.05526222491126e-07	0.999999594473778	FALSE	TRUE	TRUE	TRUE	3	2.93997558665952e-09	SIGN	-1.32322592323469	POSSIBLE_DEG
solea_v4.0_unigene3638	ENSDARG00000113218	571561	LOC571561	1.25149236593985	0.000711145483192961	9.00433562793846e-06	1.24893369029896	8.81897912781814e-05	9.95687250875763e-07	1.24072313473877	0.0050846114714997	5.7124925932816e-05	1.24616991630811	0.0022866639527247	0.997713336047275	TRUE	TRUE	TRUE	TRUE	4	2.95853979352242e-09	SIGN	1.24682977682142	PREVALENT_DEG
solea_v4.0_unigene75919	ENSDARG00000103543	797361	gngt2b	-1.05692846592103	0.000361902224206604	3.91551875855924e-06	-1.05352908437639	8.76329352602357e-05	9.88186203721384e-07	-1.02536772931859	0.00388181143698512	3.92362675993891e-05	-1.07229002058471	0.00605160726256671	0.993948392737433	TRUE	TRUE	TRUE	TRUE	4	3.01605812548268e-09	SIGN	-1.05202882505018	PREVALENT_DEG
solea_v4.0_unigene23621	ENSDARG00000076563	436896	rarres3l	0.986538859431609	0.000616553436221003	7.49061263355526e-06	0.987180528724413	0.000135804492754826	1.63674270214029e-06	0.996596241775484	0.00347619494466664	3.2916403296683e-05	0.972949207201763	0.00258071362633983	0.99741928637366	FALSE	FALSE	FALSE	FALSE	0	3.03833626251806e-09	SIGN	0.985816209283317	NOT_DEG
solea_v4.0_unigene429036	ENSDARG00000067995	799300	myhz1.2	1.03110772657953	0.00101133759438326	1.38420406069135e-05	1.03130071105867	0.000260151198897094	3.52461519576314e-06	1.08452392011331	0.00352990487892887	3.37899907369829e-05	1.02468536236778	0.000825486434321787	0.999174513565678	TRUE	TRUE	TRUE	TRUE	4	3.09445446847656e-09	SIGN	1.04290443002982	PREVALENT_DEG
solea_v4.0_unigene19841	ENSDARG00000099377	101885359	si:cabz01030277.1	0.800898031811952	0.0046629475799573	8.83677207406087e-05	0.800417075833677	0.00179973647780775	3.61263701596353e-05	0.793259640814024	0.0119205067236087	0.000202126454294421	0.799313988186355	7.66706473398493e-06	0.999992332935266	FALSE	FALSE	FALSE	FALSE	0	3.0957218041417e-09	SIGN	0.798472184161502	NOT_DEG
[truncated: 71,055 more rows]
