# Supplementary material for: An improved de novo assembling and polishing of Solea senegalensis transcriptome shed light on retinoic acid signalling in larvae
Source: Sci Rep. 2020 Nov 26;10:20654. doi: 10.1038/s41598-020-77201-z (PMC7691524; doi:10.1038/s41598-020-77201-z)
Supplement: Supplementary file 3 — Supplementary file 5. [file 41598_2020_77201_MOESM3_ESM.zip › CTRL_vs_TTNPB_48/Normalized_counts_DESeq2_TTNPB48.tsv]

	ctrl_48h_1	ctrl_48h_2	ctrl_48h_3	trt_TTNPB_48h_1	trt_TTNPB_48h_2	trt_TTNPB_48h_3
solea_v4.0_unigene739	280.613268979314	306.367212304221	363.41599379788	248.905538340291	283.600625497967	328.510428335056
solea_v4.0_unigene736	138.006525727532	181.319370547396	147.637747480389	154.623137453817	189.067083665312	131.797596996699
solea_v4.0_unigene737	176.341671762957	212.581330986602	238.491745929859	256.448130411209	246.143939111443	194.745703024973
solea_v4.0_unigene734	249.945152150974	262.600467689332	249.848495736043	207.421281950242	222.956466586452	222.285499412343
solea_v4.0_unigene735	30.6681168283403	28.1357643952856	37.8558326872792	26.3990722482126	37.456686386524	62.9481060282742
solea_v4.0_unigene63308	39.8685518768424	46.8929406588094	45.426999224735	26.3990722482126	26.7547759903743	43.2768228944385
solea_v4.0_unigene229418	61.3362336566807	40.6405485709681	54.8909573965548	33.9416643191305	46.3749450499821	35.4083096409042
solea_v4.0_unigene229417	52.1357986081786	50.01913670273	37.8558326872792	56.5694405318842	32.1057311884491	37.3754379542878
solea_v4.0_unigene229414	70.5366687051828	34.3881564831269	35.9630410529152	62.2263845850727	42.8076415845988	72.783747595192
solea_v4.0_unigene96857	32.2015226697574	15.6309802196031	30.2846661498233	39.598608372319	44.5912933172905	53.1124644613563
solea_v4.0_unigene96855	23.0010876212553	28.1357643952856	56.7837490309188	11.3138881063768	37.456686386524	33.4411813275207
solea_v4.0_unigene96850	30.6681168283403	15.6309802196031	28.3918745154594	18.8564801772947	32.1057311884491	29.5069247007535
solea_v4.0_unigene96851	75.1368862294338	90.6596852736981	88.9612068151061	99.9393449396621	90.9662383672725	74.7508759085756
solea_v4.0_unigene591473	136.473119886115	165.688390327793	100.31795662129	216.84952203889	160.528655942246	184.910061458055
solea_v4.0_unigene540041	62.8696394980977	90.6596852736981	102.210748255654	94.2824008864737	73.1297210403563	104.257800609329
solea_v4.0_unigene79926	42.9353635596765	34.3881564831269	41.6414159560071	32.0560163014011	33.8893829211407	23.6055397606028
solea_v4.0_unigene602282	10.7338408899191	3.12619604392062	7.57116653745584	15.0851841418358	46.3749450499821	27.5397963873699
solea_v4.0_unigene738	375.684431147169	253.221879557571	287.704328423322	209.306929967972	280.033322032584	259.660937366631
solea_v4.0_unigene65913	6032.41858013455	8134.36210628146	6070.18277140522	7033.46710613094	6230.29550229182	6420.70681488396
solea_v4.0_unigene65912	98.1379738506891	125.047841756825	128.709831136749	143.30924934744	110.58640742688	137.69898193685
solea_v4.0_unigene65914	386.418272037088	265.726663733253	247.955704101679	345.073587244494	255.062197774901	239.989654232795
solea_v4.0_unigene65917	46.0021752425105	46.8929406588094	37.8558326872792	45.2555524255074	46.3749450499821	37.3754379542878
solea_v4.0_unigene65919	131.872902361863	121.921645712904	155.208914017845	154.623137453817	137.341183417255	137.69898193685
solea_v4.0_unigene65918	1367.79801054398	1647.50531514617	1446.09280865406	1342.58138862339	1373.41183417255	1256.9949922521
solea_v4.0_unigene16152	33.7349285111744	18.7571762635237	41.6414159560071	9.42824008864737	48.1585967826737	29.5069247007535
solea_v4.0_unigene536960	24.5344934626723	40.6405485709681	37.8558326872792	28.2847202659421	33.8893829211407	39.3425662676714
solea_v4.0_unigene536967	55.2026102910126	59.3977248344919	28.3918745154594	79.1972167446379	58.8605071788234	72.783747595192
solea_v4.0_unigene20727	220.81044116405	234.464703294047	219.563829586219	147.080545382899	185.499780199928	149.501751817151
solea_v4.0_unigene49038	9.2004350485021	15.6309802196031	26.4990828810954	107.48193701058	103.451800496114	127.863340369932
solea_v4.0_unigene96004	95.0711621678551	143.805018020349	123.031456233657	96.1680489042032	146.259442080713	125.896212056548
solea_v4.0_unigene670980	42.9353635596765	37.5143525270475	34.0702494185513	32.0560163014011	44.5912933172905	31.4740530141371
solea_v4.0_unigene670985	29.1347109869233	15.6309802196031	41.6414159560071	30.1703682836716	37.456686386524	35.4083096409042
solea_v4.0_unigene53095	19.9342759384212	34.3881564831269	22.7134996123675	39.598608372319	28.5384277230659	43.2768228944385
solea_v4.0_unigene53096	171.741454238706	153.183606152111	162.7800805553	122.567121152416	148.043093813404	131.797596996699
solea_v4.0_unigene56174	9.2004350485021	21.8833723074444	32.1774577841873	69.7689766559906	48.1585967826737	82.6193891621098
solea_v4.0_unigene56179	303.614356600569	390.774505490078	308.525036401325	429.92774804232	288.951580696042	312.773401827987
solea_v4.0_unigene56178	84.3373212779359	143.805018020349	113.567498061838	120.681473134686	165.87961114032	135.731853623466
solea_v4.0_unigene688183	30.6681168283403	34.3881564831269	45.426999224735	56.5694405318842	35.6730346538324	35.4083096409042
solea_v4.0_unigene229411	46.0021752425105	50.01913670273	51.1053741278269	64.1120326028021	46.3749450499821	37.3754379542878
solea_v4.0_unigene283325	19.9342759384212	37.5143525270475	32.1774577841873	58.4550885496137	55.2932037134402	51.1453361479728
solea_v4.0_unigene283324	134.939714044698	140.678821976428	115.460289696201	94.2824008864737	105.235452228805	114.093442176247
solea_v4.0_unigene285883	53.6692044495956	115.669253625063	70.0332904714665	79.1972167446379	57.0768554461318	60.9809777148906
solea_v4.0_unigene461176	27.6013051455063	12.5047841756825	37.8558326872792	28.2847202659421	26.7547759903743	25.5726680739864
solea_v4.0_unigene461177	26.0678993040893	37.5143525270475	26.4990828810954	20.7421281950242	21.4038207922994	17.7041548204521
solea_v4.0_unigene461172	15.3340584141702	34.3881564831269	37.8558326872792	45.2555524255074	48.1585967826737	25.5726680739864
solea_v4.0_unigene461173	107.338408899191	62.5239208784125	47.319790859099	126.338417187875	107.019103961497	104.257800609329
solea_v4.0_unigene225646	47.5355810839275	34.3881564831269	51.1053741278269	58.4550885496137	26.7547759903743	35.4083096409042
solea_v4.0_unigene225647	33.7349285111744	37.5143525270475	45.426999224735	54.6837925141548	51.7259002480569	55.0795927747399
solea_v4.0_unigene459704	27.6013051455063	43.7667446148887	32.1774577841873	39.598608372319	21.4038207922994	21.6384114472192
solea_v4.0_unigene326186	35.2683343525914	37.5143525270475	37.8558326872792	26.3990722482126	30.3220794557575	25.5726680739864
solea_v4.0_unigene459705	228.477470371136	234.464703294047	232.813371026767	216.84952203889	201.552645794153	222.285499412343
solea_v4.0_unigene465019	73.6034803880168	71.9025090101744	96.5323733525619	47.1412004432369	83.8316314365061	62.9481060282742
solea_v4.0_unigene11458	49.0689869253446	46.8929406588094	68.1404988371025	71.65462467372	57.0768554461318	62.9481060282742
solea_v4.0_unigene11457	260.678993040893	256.348075601491	240.384537564223	226.277762127537	240.792983913368	200.647087965124
solea_v4.0_unigene11456	207.009788591297	221.959919118364	270.669203714046	218.735170056619	219.389163121069	214.416986158809
solea_v4.0_unigene11453	76.6702920708509	53.1453327466506	75.7116653745584	62.2263845850727	82.0479797038144	82.6193891621098
solea_v4.0_unigene11452	59.8028278152637	53.1453327466506	73.8188737401944	52.7981444964253	78.4806762384312	62.9481060282742
solea_v4.0_unigene11450	82.8039154365189	78.1549010980156	71.9260821058304	92.3967528687443	74.913372773048	76.7180042219591
solea_v4.0_unigene19682	476.889216680692	512.696151202982	382.34391014152	546.837925141548	451.263888370979	596.039878955221
solea_v4.0_unigene19680	214.676817798382	246.969487469729	158.994497286573	248.905538340291	256.845849507593	238.022525919412
solea_v4.0_unigene326481	208.543194432714	271.979055821094	221.456621220583	186.679153755218	217.605511388377	210.482729532042
solea_v4.0_unigene19686	64.4030453395147	100.03827340546	35.9630410529152	88.6254568332853	83.8316314365061	108.192057236096
solea_v4.0_unigene19684	47.5355810839275	25.009568351365	34.0702494185513	16.9708321595653	32.1057311884491	23.6055397606028
solea_v4.0_unigene19685	42.9353635596765	46.8929406588094	54.8909573965548	30.1703682836716	17.8365173269162	39.3425662676714
solea_v4.0_unigene501432	23.0010876212553	25.009568351365	34.0702494185513	37.7129603545895	33.8893829211407	41.3096945810549
solea_v4.0_unigene326488	35.2683343525914	28.1357643952856	30.2846661498233	15.0851841418358	19.6201690596078	21.6384114472192
solea_v4.0_unigene19689	564.293349641462	550.21050373003	452.377200612986	482.725892538745	581.470464857468	529.15751630018
solea_v4.0_unigene501433	93.537756326438	90.6596852736981	100.31795662129	45.2555524255074	51.7259002480569	80.6522608487263
solea_v4.0_unigene415355	69.0032628637658	68.7763129662537	49.2125824934629	88.6254568332853	62.4278106442066	55.0795927747399
solea_v4.0_unigene326183	102.73819137494	134.426429888587	115.460289696201	109.36758502831	137.341183417255	127.863340369932
solea_v4.0_unigene32099	44.4687694010935	31.2619604392062	34.0702494185513	43.3699044077779	48.1585967826737	55.0795927747399
solea_v4.0_unigene429777	85.870727119353	96.9120773615394	87.0684151807421	82.9685127800969	48.1585967826737	100.323543982562
solea_v4.0_unigene37969	44.4687694010935	37.5143525270475	35.9630410529152	41.4842563900484	44.5912933172905	57.0467210881235
solea_v4.0_unigene51253	32.2015226697574	40.6405485709681	47.319790859099	28.2847202659421	30.3220794557575	37.3754379542878
solea_v4.0_unigene51258	42.9353635596765	21.8833723074444	35.9630410529152	35.82731233686	49.9422485153653	72.783747595192
solea_v4.0_unigene326181	125.739278996195	118.795449668984	94.6395817181979	145.19489736517	149.826745546096	118.027698803014
solea_v4.0_unigene107309	52.1357986081786	68.7763129662537	39.7486243216431	37.7129603545895	65.9951141095899	78.6851325353427
solea_v4.0_unigene326180	61.3362336566807	65.6501169223331	68.1404988371025	82.9685127800969	71.3460693076647	86.553645788877
solea_v4.0_unigene324224	70.5366687051828	75.028705054095	70.0332904714665	58.4550885496137	121.28831782303	76.7180042219591
solea_v4.0_unigene324221	65.9364511809317	50.01913670273	49.2125824934629	60.3407365673432	128.422924753797	41.3096945810549
solea_v4.0_unigene324222	79.7371037536849	62.5239208784125	90.85399844947	88.6254568332853	115.937362624955	64.9152343416577
solea_v4.0_unigene324223	386.418272037088	418.910269885364	441.020450806802	379.015251563624	460.182147034437	513.420489793111
solea_v4.0_unigene324229	67.4698570223488	75.028705054095	68.1404988371025	65.9976806205316	73.1297210403563	60.9809777148906
solea_v4.0_unigene14977	38.3351460354254	25.009568351365	49.2125824934629	24.5134242304832	35.6730346538324	29.5069247007535
solea_v4.0_unigene14971	26.0678993040893	50.01913670273	26.4990828810954	28.2847202659421	28.5384277230659	37.3754379542878
solea_v4.0_unigene14978	41.4019577182595	37.5143525270475	54.8909573965548	37.7129603545895	46.3749450499821	51.1453361479728
solea_v4.0_unigene584366	27.6013051455063	31.2619604392062	17.0351247092756	24.5134242304832	14.2692138615329	19.6712831338357
solea_v4.0_unigene104454	69.0032628637658	59.3977248344919	70.0332904714665	60.3407365673432	57.0768554461318	78.6851325353427
solea_v4.0_unigene104453	10.7338408899191	12.5047841756825	17.0351247092756	50.9124964786958	28.5384277230659	59.013849401507
solea_v4.0_unigene104452	27.6013051455063	6.25239208784125	15.1423330749117	39.598608372319	21.4038207922994	51.1453361479728
solea_v4.0_unigene691178	56.7360161324296	28.1357643952856	64.3549155683746	81.0828647623674	76.6970245057396	70.8166192818084
solea_v4.0_unigene418239	24.5344934626723	9.37858813176187	17.0351247092756	33.9416643191305	33.8893829211407	25.5726680739864
solea_v4.0_unigene38179	203.942976908463	200.07654681092	155.208914017845	377.129603545895	356.730346538324	489.814950032508
solea_v4.0_unigene38178	30.6681168283403	40.6405485709681	24.6062912467315	20.7421281950242	7.13460693076647	25.5726680739864
solea_v4.0_unigene38175	50.6023927667616	37.5143525270475	45.426999224735	43.3699044077779	51.7259002480569	51.1453361479728
solea_v4.0_unigene38174	144.1401490932	121.921645712904	160.887288920936	103.710640975121	114.153710892264	123.929083743165
solea_v4.0_unigene38177	150.273772458868	178.193174503476	147.637747480389	65.9976806205316	135.557531684563	106.224928922713
solea_v4.0_unigene594954	180.941889287208	221.959919118364	176.029621995848	235.706002216184	212.254556190303	192.77857471159
solea_v4.0_unigene594950	61.3362336566807	109.416861537222	58.6765406652827	67.8833286382611	49.9422485153653	72.783747595192
solea_v4.0_unigene594959	92.004350485021	131.300233844666	98.4251649869259	101.824992957392	105.235452228805	125.896212056548
solea_v4.0_unigene594958	87.40413296077	106.290665493301	62.4621239340106	90.5111048510148	98.100845298039	108.192057236096
solea_v4.0_unigene102471	53.6692044495956	18.7571762635237	54.8909573965548	82.9685127800969	41.0239898519072	76.7180042219591
solea_v4.0_unigene102474	24.5344934626723	12.5047841756825	15.1423330749117	35.82731233686	23.187472524991	39.3425662676714
solea_v4.0_unigene102479	10.7338408899191	9.37858813176187	11.3567498061838	37.7129603545895	32.1057311884491	31.4740530141371
solea_v4.0_unigene102478	27.6013051455063	25.009568351365	30.2846661498233	20.7421281950242	16.0528655942246	33.4411813275207
solea_v4.0_unigene15479	127.272684837612	84.4072931858569	96.5323733525619	145.19489736517	146.259442080713	145.567495190384
solea_v4.0_unigene15478	81.2705095951019	90.6596852736981	111.674706427474	107.48193701058	89.1825866345809	96.3892873557948
solea_v4.0_unigene22086	289.813704027816	221.959919118364	287.704328423322	412.956915882755	412.023550251764	344.247454842124
solea_v4.0_unigene186990	21.4676817798382	21.8833723074444	24.6062912467315	33.9416643191305	39.2403381192156	31.4740530141371
solea_v4.0_unigene186991	98.1379738506891	46.8929406588094	87.0684151807421	71.65462467372	96.3171935653474	88.5207741022605
solea_v4.0_unigene186994	65.9364511809317	65.6501169223331	52.9981657621909	77.3115687269085	85.6152831691977	64.9152343416577
solea_v4.0_unigene186995	96.6045680092721	96.9120773615394	119.245872964929	90.5111048510148	105.235452228805	102.290672295946
solea_v4.0_unigene22085	105.805003057774	106.290665493301	100.31795662129	99.9393449396621	101.668148763422	131.797596996699
solea_v4.0_unigene574662	35.2683343525914	25.009568351365	37.8558326872792	15.0851841418358	17.8365173269162	19.6712831338357
solea_v4.0_unigene22082	1117.85285839301	1456.80735646701	1173.53081330565	1770.62348864798	1551.77700744171	1451.74069527707
solea_v4.0_unigene458078	87.40413296077	68.7763129662537	60.5693322996467	73.5402726914495	58.8605071788234	66.8823626550413
solea_v4.0_unigene61059	70.5366687051828	50.01913670273	94.6395817181979	90.5111048510148	76.6970245057396	86.553645788877
solea_v4.0_unigene61055	345.016314318829	200.07654681092	170.351247092756	680.71893440034	453.047540103671	430.801100631001
solea_v4.0_unigene37257	27.6013051455063	43.7667446148887	18.9279163436396	33.9416643191305	44.5912933172905	39.3425662676714
solea_v4.0_unigene37253	242.278122943889	334.502976699507	200.63591324258	384.672195616813	362.081301736398	507.51910485296
solea_v4.0_unigene61053	95.0711621678551	106.290665493301	111.674706427474	120.681473134686	135.557531684563	104.257800609329
solea_v4.0_unigene236834	81.2705095951019	56.2715287905712	73.8188737401944	54.6837925141548	60.644158911515	76.7180042219591
solea_v4.0_unigene33121	81.2705095951019	87.5334892297775	54.8909573965548	79.1972167446379	71.3460693076647	70.8166192818084
solea_v4.0_unigene4516	75.1368862294338	56.2715287905712	56.7837490309188	90.5111048510148	89.1825866345809	59.013849401507
solea_v4.0_unigene571453	184.008700970042	231.338507250126	191.17195507076	167.822673577923	89.1825866345809	27.5397963873699
solea_v4.0_unigene571452	151.807178300285	125.047841756825	132.495414405477	82.9685127800969	48.1585967826737	3.93425662676714
solea_v4.0_unigene430651	30.6681168283403	21.8833723074444	32.1774577841873	52.7981444964253	32.1057311884491	31.4740530141371
solea_v4.0_unigene32331	188.608918494293	156.309802196031	151.423330749117	88.6254568332853	151.610397278788	141.633238563617
solea_v4.0_unigene32332	30.6681168283403	28.1357643952856	35.9630410529152	22.6277762127537	24.9711242576827	19.6712831338357
solea_v4.0_unigene430658	50.6023927667616	46.8929406588094	70.0332904714665	77.3115687269085	64.2114623768983	64.9152343416577
solea_v4.0_unigene32339	84.3373212779359	71.9025090101744	83.2828319120142	92.3967528687443	82.0479797038144	129.830468683315
solea_v4.0_unigene32338	240.744717102472	184.445566591317	206.314288145672	226.277762127537	187.28343193262	216.384114472192
solea_v4.0_unigene325904	246.87834046814	353.260152963031	323.667369476237	320.560163014011	413.807201984455	672.75788317718
solea_v4.0_unigene227190	44.4687694010935	62.5239208784125	64.3549155683746	33.9416643191305	30.3220794557575	33.4411813275207
solea_v4.0_unigene227191	35.2683343525914	28.1357643952856	32.1774577841873	45.2555524255074	33.8893829211407	29.5069247007535
solea_v4.0_unigene228648	18.4008700970042	12.5047841756825	5.67837490309188	45.2555524255074	46.3749450499821	37.3754379542878
solea_v4.0_unigene228643	115.005438106276	118.795449668984	92.746790083834	118.795825116957	155.177700744171	133.764725310083
solea_v4.0_unigene228642	79.7371037536849	100.03827340546	77.6044570089223	118.795825116957	128.422924753797	104.257800609329
solea_v4.0_unigene62770	27.6013051455063	28.1357643952856	28.3918745154594	35.82731233686	30.3220794557575	41.3096945810549
solea_v4.0_unigene62772	226.944064529719	265.726663733253	242.277329198587	273.418962570774	296.086187626809	375.721507856261
solea_v4.0_unigene588409	55.2026102910126	65.6501169223331	60.5693322996467	30.1703682836716	53.5095519807485	39.3425662676714
solea_v4.0_unigene588401	174.80826592154	265.726663733253	174.136830361484	150.851841418358	187.28343193262	157.370265070685
solea_v4.0_unigene588402	47.5355810839275	50.01913670273	37.8558326872792	39.598608372319	49.9422485153653	43.2768228944385
solea_v4.0_unigene588403	260.678993040893	187.571762635237	157.101705652209	228.163410145266	258.629501240285	531.124644613563
solea_v4.0_unigene588406	246.87834046814	328.250584611666	287.704328423322	258.333778428938	237.225680447985	159.337393384069
solea_v4.0_unigene588407	188.608918494293	156.309802196031	141.959372577297	258.333778428938	167.663262873012	192.77857471159
solea_v4.0_unigene465873	32.2015226697574	18.7571762635237	24.6062912467315	28.2847202659421	28.5384277230659	19.6712831338357
solea_v4.0_unigene458964	141.073337410366	190.697958679158	124.924247868021	82.9685127800969	107.019103961497	88.5207741022605
solea_v4.0_unigene458963	47.5355810839275	68.7763129662537	60.5693322996467	30.1703682836716	49.9422485153653	43.2768228944385
solea_v4.0_unigene458962	26.0678993040893	28.1357643952856	47.319790859099	47.1412004432369	24.9711242576827	17.7041548204521
solea_v4.0_unigene325909	127.272684837612	168.814586371714	100.31795662129	75.425920709179	96.3171935653474	84.5865174754934
solea_v4.0_unigene13040	96.6045680092721	65.6501169223331	90.85399844947	101.824992957392	121.28831782303	94.4221590424113
solea_v4.0_unigene13047	78.2036979122679	65.6501169223331	98.4251649869259	94.2824008864737	73.1297210403563	102.290672295946
solea_v4.0_unigene99875	127.272684837612	71.9025090101744	140.066580942933	147.080545382899	124.855621288413	139.666110250233
solea_v4.0_unigene34196	38.3351460354254	37.5143525270475	30.2846661498233	26.3990722482126	28.5384277230659	49.1782078345892
solea_v4.0_unigene31015	180.941889287208	218.833723074444	183.600788533304	190.450449790677	153.394049011479	194.745703024973
solea_v4.0_unigene31017	153.340584141702	175.066978459555	215.778246317491	201.764337897054	206.903600992228	179.008676517905
solea_v4.0_unigene31011	56.7360161324296	53.1453327466506	52.9981657621909	50.9124964786958	41.0239898519072	43.2768228944385
solea_v4.0_unigene31010	36.8017401940084	43.7667446148887	51.1053741278269	45.2555524255074	42.8076415845988	39.3425662676714
solea_v4.0_unigene328678	79.7371037536849	118.795449668984	124.924247868021	99.9393449396621	57.0768554461318	68.8494909684249
solea_v4.0_unigene9595	32.2015226697574	25.009568351365	30.2846661498233	15.0851841418358	53.5095519807485	35.4083096409042
solea_v4.0_unigene9593	42.9353635596765	37.5143525270475	68.1404988371025	37.7129603545895	44.5912933172905	45.2439512078221
solea_v4.0_unigene51721	23.0010876212553	53.1453327466506	35.9630410529152	30.1703682836716	49.9422485153653	47.2110795212056
solea_v4.0_unigene51727	27.6013051455063	37.5143525270475	35.9630410529152	26.3990722482126	35.6730346538324	11.8027698803014
solea_v4.0_unigene51726	85.870727119353	109.416861537222	68.1404988371025	67.8833286382611	89.1825866345809	62.9481060282742
solea_v4.0_unigene429147	38.3351460354254	18.7571762635237	51.1053741278269	37.7129603545895	51.7259002480569	45.2439512078221
solea_v4.0_unigene429146	156.407395824536	253.221879557571	155.208914017845	252.67683437575	169.446914605704	247.85816748633
solea_v4.0_unigene429142	47.5355810839275	65.6501169223331	26.4990828810954	47.1412004432369	44.5912933172905	45.2439512078221
solea_v4.0_unigene429141	725.300962990249	825.315755595045	789.294111529771	844.770311942805	749.13372773048	938.320205483962
solea_v4.0_unigene54268	233.077687895387	240.717095381888	244.170120832951	181.02220970203	247.927590844135	269.496578933549
solea_v4.0_unigene463269	32.2015226697574	25.009568351365	22.7134996123675	28.2847202659421	26.7547759903743	25.5726680739864
solea_v4.0_unigene463262	29.1347109869233	18.7571762635237	26.4990828810954	32.0560163014011	17.8365173269162	17.7041548204521
solea_v4.0_unigene465010	36.8017401940084	50.01913670273	47.319790859099	28.2847202659421	62.4278106442066	37.3754379542878
solea_v4.0_unigene3992	483.02284004636	397.026897577919	422.092534463163	335.645347155846	353.16304307294	413.096945810549
solea_v4.0_unigene3990	84.3373212779359	112.543057581142	98.4251649869259	90.5111048510148	101.668148763422	106.224928922713
solea_v4.0_unigene3996	87.40413296077	103.164469449381	94.6395817181979	43.3699044077779	64.2114623768983	47.2110795212056
solea_v4.0_unigene3994	211.610006115548	225.086115162285	255.526870639134	145.19489736517	169.446914605704	141.633238563617
solea_v4.0_unigene415896	47.5355810839275	68.7763129662537	37.8558326872792	45.2555524255074	32.1057311884491	39.3425662676714
solea_v4.0_unigene75755	29.1347109869233	34.3881564831269	37.8558326872792	35.82731233686	39.2403381192156	37.3754379542878
solea_v4.0_unigene690149	346.549720160246	428.288858017126	338.809702551149	399.757379758649	294.302535894117	316.707658454754
solea_v4.0_unigene690143	75.1368862294338	93.7858813176187	113.567498061838	128.224065205604	124.855621288413	192.77857471159
solea_v4.0_unigene690142	55.2026102910126	62.5239208784125	51.1053741278269	50.9124964786958	44.5912933172905	57.0467210881235
solea_v4.0_unigene460189	24.5344934626723	28.1357643952856	47.319790859099	20.7421281950242	33.8893829211407	21.6384114472192
solea_v4.0_unigene460185	38.3351460354254	37.5143525270475	17.0351247092756	37.7129603545895	37.456686386524	29.5069247007535
solea_v4.0_unigene93056	331.215661746076	237.590899337967	261.205245542226	352.616179315412	310.355401488342	379.655764483029
solea_v4.0_unigene17327	53.6692044495956	37.5143525270475	47.319790859099	56.5694405318842	48.1585967826737	57.0467210881235
solea_v4.0_unigene17326	49.0689869253446	34.3881564831269	45.426999224735	30.1703682836716	58.8605071788234	41.3096945810549
solea_v4.0_unigene17325	49.0689869253446	65.6501169223331	37.8558326872792	39.598608372319	21.4038207922994	62.9481060282742
solea_v4.0_unigene17324	58.2694219738467	50.01913670273	49.2125824934629	52.7981444964253	51.7259002480569	37.3754379542878
solea_v4.0_unigene17323	266.812616406561	296.988624172459	302.846661498233	260.219426446668	288.951580696042	302.937760261069
solea_v4.0_unigene17322	52.1357986081786	34.3881564831269	37.8558326872792	75.425920709179	87.3989349018893	80.6522608487263
solea_v4.0_unigene17321	79.7371037536849	65.6501169223331	77.6044570089223	105.596288992851	117.721014357647	108.192057236096
solea_v4.0_unigene17320	23.0010876212553	9.37858813176187	17.0351247092756	28.2847202659421	28.5384277230659	39.3425662676714
solea_v4.0_unigene417046	32.2015226697574	18.7571762635237	34.0702494185513	15.0851841418358	26.7547759903743	17.7041548204521
solea_v4.0_unigene464444	70.5366687051828	56.2715287905712	51.1053741278269	30.1703682836716	60.644158911515	37.3754379542878
solea_v4.0_unigene65577	92.004350485021	115.669253625063	115.460289696201	109.36758502831	103.451800496114	98.3564156691784
solea_v4.0_unigene42254	128.806090679029	118.795449668984	94.6395817181979	94.2824008864737	114.153710892264	112.126313862863
solea_v4.0_unigene39100	9.2004350485021	18.7571762635237	11.3567498061838	26.3990722482126	37.456686386524	37.3754379542878
solea_v4.0_unigene32689	42.9353635596765	15.6309802196031	62.4621239340106	26.3990722482126	57.0768554461318	57.0467210881235
solea_v4.0_unigene32688	131.872902361863	93.7858813176187	58.6765406652827	148.966193400628	121.28831782303	78.6851325353427
solea_v4.0_unigene32685	42.9353635596765	56.2715287905712	49.2125824934629	56.5694405318842	49.9422485153653	60.9809777148906
solea_v4.0_unigene32684	351.149937684497	231.338507250126	266.883620445318	231.934706180725	258.629501240285	283.266477127234
solea_v4.0_unigene32687	136.473119886115	168.814586371714	172.24403872712	147.080545382899	151.610397278788	167.205906637603
solea_v4.0_unigene32681	46.0021752425105	37.5143525270475	39.7486243216431	28.2847202659421	57.0768554461318	29.5069247007535
solea_v4.0_unigene32683	76.6702920708509	59.3977248344919	92.746790083834	50.9124964786958	69.5624175749731	68.8494909684249
solea_v4.0_unigene184242	119.605655630527	128.174037800746	115.460289696201	113.138881063768	124.855621288413	88.5207741022605
solea_v4.0_unigene184240	197.809353542795	168.814586371714	166.565663824028	235.706002216184	212.254556190303	169.173034950987
solea_v4.0_unigene184241	125.739278996195	93.7858813176187	128.709831136749	101.824992957392	128.422924753797	92.4550307290277
solea_v4.0_unigene511250	27.6013051455063	31.2619604392062	9.46395817181979	20.7421281950242	19.6201690596078	17.7041548204521
solea_v4.0_unigene57873	55.2026102910126	43.7667446148887	37.8558326872792	71.65462467372	64.2114623768983	64.9152343416577
solea_v4.0_unigene563920	52.1357986081786	43.7667446148887	66.2477072027386	41.4842563900484	37.456686386524	19.6712831338357
solea_v4.0_unigene671420	10.7338408899191	34.3881564831269	41.6414159560071	30.1703682836716	51.7259002480569	45.2439512078221
solea_v4.0_unigene671426	67.4698570223488	93.7858813176187	88.9612068151061	88.6254568332853	126.639273021105	190.811446398206
solea_v4.0_unigene72884	2080.83172680289	2354.02562107223	2186.17433769037	2854.87109884242	2197.45893467607	2506.12147125067
solea_v4.0_unigene73307	44.4687694010935	31.2619604392062	17.0351247092756	26.3990722482126	44.5912933172905	43.2768228944385
solea_v4.0_unigene334779	10.7338408899191	28.1357643952856	26.4990828810954	5.65694405318842	10.7019103961497	5.9013849401507
solea_v4.0_unigene334775	52.1357986081786	15.6309802196031	11.3567498061838	47.1412004432369	26.7547759903743	27.5397963873699
solea_v4.0_unigene334773	47.5355810839275	31.2619604392062	52.9981657621909	22.6277762127537	30.3220794557575	45.2439512078221
solea_v4.0_unigene17363	30.6681168283403	28.1357643952856	20.8207079780035	26.3990722482126	19.6201690596078	27.5397963873699
solea_v4.0_unigene38421	159.47420750737	128.174037800746	183.600788533304	99.9393449396621	171.230566338395	141.633238563617
solea_v4.0_unigene42478	32.2015226697574	93.7858813176187	52.9981657621909	62.2263845850727	51.7259002480569	64.9152343416577
solea_v4.0_unigene31568	173.274860080123	137.552625932507	238.491745929859	145.19489736517	201.552645794153	184.910061458055
solea_v4.0_unigene31565	191.675730177127	206.328938898761	179.815205264576	175.365265648841	174.797869803779	182.942933144672
solea_v4.0_unigene31564	88.937538802187	65.6501169223331	73.8188737401944	98.0536969219327	87.3989349018893	86.553645788877
solea_v4.0_unigene31567	104.271597216357	87.5334892297775	94.6395817181979	130.109713223334	121.28831782303	116.06057048963
solea_v4.0_unigene31566	59.8028278152637	81.2810971419362	87.0684151807421	109.36758502831	107.019103961497	80.6522608487263
solea_v4.0_unigene31561	314.348197490489	271.979055821094	295.275494960778	260.219426446668	280.033322032584	381.622892796412
solea_v4.0_unigene31560	220.81044116405	271.979055821094	278.240370251502	267.762018517585	251.494894309518	239.989654232795
solea_v4.0_unigene31563	55.2026102910126	75.028705054095	77.6044570089223	81.0828647623674	57.0768554461318	49.1782078345892
solea_v4.0_unigene31562	101.204785533523	75.028705054095	88.9612068151061	77.3115687269085	65.9951141095899	60.9809777148906
solea_v4.0_unigene225240	46.0021752425105	31.2619604392062	30.2846661498233	52.7981444964253	33.8893829211407	21.6384114472192
solea_v4.0_unigene225246	62.8696394980977	43.7667446148887	30.2846661498233	64.1120326028021	32.1057311884491	51.1453361479728
solea_v4.0_unigene60282	92.004350485021	75.028705054095	83.2828319120142	164.051377542464	128.422924753797	157.370265070685
solea_v4.0_unigene548279	107.338408899191	84.4072931858569	140.066580942933	99.9393449396621	99.8844970307306	84.5865174754934
solea_v4.0_unigene4197	47.5355810839275	50.01913670273	58.6765406652827	50.9124964786958	42.8076415845988	55.0795927747399
solea_v4.0_unigene4196	24.5344934626723	37.5143525270475	35.9630410529152	20.7421281950242	30.3220794557575	33.4411813275207
solea_v4.0_unigene4195	46.0021752425105	50.01913670273	68.1404988371025	60.3407365673432	73.1297210403563	72.783747595192
solea_v4.0_unigene4193	85.870727119353	112.543057581142	153.316122383481	109.36758502831	83.8316314365061	66.8823626550413
solea_v4.0_unigene4192	111.938626423442	84.4072931858569	96.5323733525619	122.567121152416	126.639273021105	86.553645788877
solea_v4.0_unigene4191	64.4030453395147	90.6596852736981	43.5342075903711	94.2824008864737	55.2932037134402	78.6851325353427
solea_v4.0_unigene4190	102.73819137494	78.1549010980156	104.103539890018	77.3115687269085	78.4806762384312	92.4550307290277
solea_v4.0_unigene4199	21.4676817798382	15.6309802196031	43.5342075903711	49.0268484609663	41.0239898519072	29.5069247007535
solea_v4.0_unigene4198	33.7349285111744	28.1357643952856	43.5342075903711	37.7129603545895	39.2403381192156	51.1453361479728
solea_v4.0_unigene183462	50.6023927667616	53.1453327466506	64.3549155683746	86.7398088155558	48.1585967826737	41.3096945810549
solea_v4.0_unigene27794	116.538843947693	115.669253625063	140.066580942933	126.338417187875	135.557531684563	129.830468683315
solea_v4.0_unigene226128	58.2694219738467	12.5047841756825	18.9279163436396	39.598608372319	24.9711242576827	41.3096945810549
solea_v4.0_unigene226129	35.2683343525914	12.5047841756825	32.1774577841873	35.82731233686	35.6730346538324	31.4740530141371
solea_v4.0_unigene226122	35.2683343525914	46.8929406588094	30.2846661498233	45.2555524255074	44.5912933172905	37.3754379542878
solea_v4.0_unigene226123	46.0021752425105	53.1453327466506	34.0702494185513	56.5694405318842	67.7787658422815	43.2768228944385
solea_v4.0_unigene226126	30.6681168283403	43.7667446148887	32.1774577841873	35.82731233686	55.2932037134402	33.4411813275207
solea_v4.0_unigene226125	56.7360161324296	84.4072931858569	58.6765406652827	67.8833286382611	74.913372773048	62.9481060282742
solea_v4.0_unigene17088	27.6013051455063	21.8833723074444	20.8207079780035	22.6277762127537	30.3220794557575	31.4740530141371
solea_v4.0_unigene459915	96.6045680092721	78.1549010980156	73.8188737401944	58.4550885496137	87.3989349018893	86.553645788877
solea_v4.0_unigene459913	70.5366687051828	62.5239208784125	77.6044570089223	54.6837925141548	89.1825866345809	66.8823626550413
solea_v4.0_unigene459912	105.805003057774	87.5334892297775	75.7116653745584	73.5402726914495	80.2643279711228	94.4221590424113
solea_v4.0_unigene17085	375.684431147169	368.891133182634	372.8799519697	386.557843634542	447.696584905596	580.302852448152
solea_v4.0_unigene50181	144.1401490932	206.328938898761	213.885454683127	143.30924934744	164.095959407629	226.21975603911
solea_v4.0_unigene2734	355.750155208748	378.269721314396	295.275494960778	405.414323811837	319.2736601518	322.609043394905
solea_v4.0_unigene16440	27.6013051455063	46.8929406588094	35.9630410529152	45.2555524255074	26.7547759903743	41.3096945810549
solea_v4.0_unigene52336	133.406308203281	96.9120773615394	147.637747480389	143.30924934744	124.855621288413	127.863340369932
solea_v4.0_unigene502736	13.8006525727532	25.009568351365	17.0351247092756	52.7981444964253	51.7259002480569	31.4740530141371
solea_v4.0_unigene52334	567.360161324296	512.696151202982	497.804199837721	395.98608372319	510.124395549803	395.392790990097
solea_v4.0_unigene52332	134.939714044698	109.416861537222	147.637747480389	71.65462467372	126.639273021105	90.4879024156441
solea_v4.0_unigene52330	59.8028278152637	50.01913670273	45.426999224735	50.9124964786958	55.2932037134402	60.9809777148906
solea_v4.0_unigene7656	107.338408899191	84.4072931858569	77.6044570089223	103.710640975121	126.639273021105	110.15918554948
solea_v4.0_unigene7650	32.2015226697574	18.7571762635237	49.2125824934629	33.9416643191305	39.2403381192156	41.3096945810549
solea_v4.0_unigene7653	47.5355810839275	28.1357643952856	41.6414159560071	18.8564801772947	24.9711242576827	29.5069247007535
solea_v4.0_unigene7659	194.742541859961	171.940782415634	189.279163436396	162.165729524735	167.663262873012	179.008676517905
solea_v4.0_unigene562961	90.470944643604	81.2810971419362	77.6044570089223	69.7689766559906	74.913372773048	80.6522608487263
solea_v4.0_unigene56170	98.1379738506891	68.7763129662537	85.1756235463781	141.423601329711	114.153710892264	116.06057048963
solea_v4.0_unigene56173	88.937538802187	115.669253625063	79.4972486432863	122.567121152416	101.668148763422	102.290672295946
solea_v4.0_unigene56177	165.607830873038	143.805018020349	181.70799689894	186.679153755218	190.850735398003	198.67995965174
solea_v4.0_unigene415709	9.2004350485021	3.12619604392062	11.3567498061838	115.024529081498	99.8844970307306	104.257800609329
solea_v4.0_unigene76768	26.0678993040893	53.1453327466506	37.8558326872792	30.1703682836716	41.0239898519072	45.2439512078221
solea_v4.0_unigene76769	67.4698570223488	100.03827340546	68.1404988371025	39.598608372319	58.8605071788234	29.5069247007535
solea_v4.0_unigene76762	30.6681168283403	28.1357643952856	17.0351247092756	22.6277762127537	23.187472524991	23.6055397606028
solea_v4.0_unigene76761	41.4019577182595	59.3977248344919	54.8909573965548	39.598608372319	39.2403381192156	49.1782078345892
solea_v4.0_unigene76767	44.4687694010935	65.6501169223331	60.5693322996467	99.9393449396621	55.2932037134402	76.7180042219591
solea_v4.0_unigene457769	174.80826592154	171.940782415634	229.027787758039	241.362946269373	215.821859655686	228.186884352494
solea_v4.0_unigene592588	50.6023927667616	68.7763129662537	52.9981657621909	56.5694405318842	74.913372773048	100.323543982562
solea_v4.0_unigene57994	55.2026102910126	50.01913670273	62.4621239340106	67.8833286382611	64.2114623768983	70.8166192818084
solea_v4.0_unigene47043	93.537756326438	75.028705054095	92.746790083834	67.8833286382611	55.2932037134402	66.8823626550413
solea_v4.0_unigene47042	76.6702920708509	87.5334892297775	104.103539890018	113.138881063768	73.1297210403563	60.9809777148906
solea_v4.0_unigene47041	30.6681168283403	37.5143525270475	37.8558326872792	37.7129603545895	42.8076415845988	21.6384114472192
solea_v4.0_unigene47040	49.0689869253446	71.9025090101744	81.3900402776502	49.0268484609663	51.7259002480569	49.1782078345892
solea_v4.0_unigene47047	67.4698570223488	68.7763129662537	56.7837490309188	45.2555524255074	99.8844970307306	92.4550307290277
solea_v4.0_unigene47046	108.871814740608	131.300233844666	107.889123158746	199.878689879324	103.451800496114	86.553645788877
solea_v4.0_unigene47045	55.2026102910126	43.7667446148887	77.6044570089223	67.8833286382611	33.8893829211407	53.1124644613563
solea_v4.0_unigene47044	26.0678993040893	37.5143525270475	32.1774577841873	16.9708321595653	28.5384277230659	19.6712831338357
solea_v4.0_unigene75448	29.1347109869233	28.1357643952856	34.0702494185513	26.3990722482126	19.6201690596078	19.6712831338357
solea_v4.0_unigene75449	84.3373212779359	93.7858813176187	121.138664599293	60.3407365673432	51.7259002480569	35.4083096409042
solea_v4.0_unigene75442	21.4676817798382	9.37858813176187	24.6062912467315	33.9416643191305	48.1585967826737	29.5069247007535
solea_v4.0_unigene75443	52.1357986081786	75.028705054095	109.78191479311	111.253233046039	82.0479797038144	45.2439512078221
solea_v4.0_unigene186789	506.023927667616	540.831915598268	505.375366375177	345.073587244494	476.235012628662	422.932587377467
solea_v4.0_unigene693593	1803.28526950641	2060.16319294369	1830.32951042995	2449.45677503059	1608.85386288784	2055.64908748583
solea_v4.0_unigene693592	42.9353635596765	53.1453327466506	56.7837490309188	73.5402726914495	48.1585967826737	39.3425662676714
solea_v4.0_unigene693590	116.538843947693	121.921645712904	107.889123158746	118.795825116957	101.668148763422	106.224928922713
solea_v4.0_unigene3524	59.8028278152637	37.5143525270475	47.319790859099	67.8833286382611	58.8605071788234	49.1782078345892
solea_v4.0_unigene33452	188.608918494293	190.697958679158	143.852164211661	173.479617631112	164.095959407629	188.844318084823
solea_v4.0_unigene33451	59.8028278152637	37.5143525270475	87.0684151807421	56.5694405318842	71.3460693076647	100.323543982562
solea_v4.0_unigene33454	144.1401490932	218.833723074444	179.815205264576	147.080545382899	139.124835149946	80.6522608487263
solea_v4.0_unigene33458	87.40413296077	109.416861537222	113.567498061838	73.5402726914495	60.644158911515	78.6851325353427
solea_v4.0_unigene185018	29.1347109869233	59.3977248344919	32.1774577841873	33.9416643191305	48.1585967826737	51.1453361479728
solea_v4.0_unigene185017	92.004350485021	93.7858813176187	104.103539890018	62.2263845850727	92.7498900999641	78.6851325353427
solea_v4.0_unigene185012	56.7360161324296	37.5143525270475	49.2125824934629	62.2263845850727	33.8893829211407	86.553645788877
solea_v4.0_unigene564851	125.739278996195	121.921645712904	109.78191479311	67.8833286382611	85.6152831691977	82.6193891621098
solea_v4.0_unigene21151	12.2672467313361	6.25239208784125	5.67837490309188	26.3990722482126	42.8076415845988	29.5069247007535
solea_v4.0_unigene195683	41.4019577182595	21.8833723074444	24.6062912467315	39.598608372319	33.8893829211407	9.83564156691784
solea_v4.0_unigene429047	170.208048397289	209.455134942682	202.528704876944	135.766657276522	196.201690596078	198.67995965174
solea_v4.0_unigene546785	1.53340584141702	3.12619604392062	1.89279163436396	880.597624279665	786.590414117004	790.785581980194
solea_v4.0_unigene546784	144.1401490932	128.174037800746	158.994497286573	164.051377542464	117.721014357647	151.468880130535
solea_v4.0_unigene546787	0	3.12619604392062	5.67837490309188	1008.82168948527	849.01822476121	891.109125962756
solea_v4.0_unigene546786	6.13362336566807	3.12619604392062	1.89279163436396	940.938360847008	866.854742088126	865.53645788877
solea_v4.0_unigene546780	245.344934626723	300.11482021638	297.168286595142	250.79118635802	272.898715101818	297.036375320919
solea_v4.0_unigene546782	1330.99627034997	1766.30076481515	1334.41810222659	1627.31423930054	1566.04622130324	1420.26664226294
solea_v4.0_unigene333369	29.1347109869233	28.1357643952856	24.6062912467315	16.9708321595653	17.8365173269162	15.7370265070685
solea_v4.0_unigene281005	156.407395824536	153.183606152111	132.495414405477	239.477298251643	178.365173269162	141.633238563617
solea_v4.0_unigene281002	50.6023927667616	59.3977248344919	62.4621239340106	47.1412004432369	62.4278106442066	47.2110795212056
solea_v4.0_unigene281000	39.8685518768424	59.3977248344919	37.8558326872792	49.0268484609663	60.644158911515	57.0467210881235
solea_v4.0_unigene281001	33.7349285111744	46.8929406588094	22.7134996123675	43.3699044077779	33.8893829211407	43.2768228944385
solea_v4.0_unigene188534	180.941889287208	162.562194283872	189.279163436396	124.452769170145	119.504666090338	127.863340369932
solea_v4.0_unigene188535	203.942976908463	293.862428128539	211.992663048763	165.937025560194	146.259442080713	180.975804831288
solea_v4.0_unigene188530	39.8685518768424	12.5047841756825	39.7486243216431	22.6277762127537	30.3220794557575	27.5397963873699
solea_v4.0_unigene188531	23.0010876212553	34.3881564831269	32.1774577841873	24.5134242304832	26.7547759903743	33.4411813275207
solea_v4.0_unigene19422	107.338408899191	93.7858813176187	107.889123158746	120.681473134686	119.504666090338	127.863340369932
solea_v4.0_unigene19426	452.35472321802	497.065170983379	374.772743604064	307.360626889904	395.970684657539	299.003503634302
solea_v4.0_unigene19427	69.0032628637658	84.4072931858569	58.6765406652827	52.7981444964253	85.6152831691977	74.7508759085756
solea_v4.0_unigene502246	79.7371037536849	87.5334892297775	79.4972486432863	71.65462467372	89.1825866345809	76.7180042219591
solea_v4.0_unigene336252	59.8028278152637	87.5334892297775	71.9260821058304	67.8833286382611	83.8316314365061	84.5865174754934
solea_v4.0_unigene336251	75.1368862294338	37.5143525270475	77.6044570089223	84.8541607978264	69.5624175749731	47.2110795212056
solea_v4.0_unigene224014	30.6681168283403	28.1357643952856	22.7134996123675	24.5134242304832	12.4855621288413	19.6712831338357
solea_v4.0_unigene224015	35.2683343525914	31.2619604392062	35.9630410529152	30.1703682836716	21.4038207922994	13.769898193685
solea_v4.0_unigene224016	29.1347109869233	28.1357643952856	24.6062912467315	32.0560163014011	30.3220794557575	19.6712831338357
solea_v4.0_unigene224019	35.2683343525914	9.37858813176187	32.1774577841873	15.0851841418358	14.2692138615329	19.6712831338357
solea_v4.0_unigene11454	78.2036979122679	87.5334892297775	107.889123158746	107.48193701058	108.802755694189	92.4550307290277
solea_v4.0_unigene231312	32.2015226697574	50.01913670273	41.6414159560071	56.5694405318842	49.9422485153653	51.1453361479728
solea_v4.0_unigene326480	56.7360161324296	43.7667446148887	51.1053741278269	20.7421281950242	26.7547759903743	31.4740530141371
solea_v4.0_unigene19681	101.204785533523	68.7763129662537	105.996331524382	41.4842563900484	76.6970245057396	62.9481060282742
solea_v4.0_unigene326486	138.006525727532	106.290665493301	107.889123158746	98.0536969219327	99.8844970307306	116.06057048963
solea_v4.0_unigene19687	59.8028278152637	71.9025090101744	68.1404988371025	86.7398088155558	76.6970245057396	51.1453361479728
solea_v4.0_unigene30391	50.6023927667616	81.2810971419362	45.426999224735	33.9416643191305	41.0239898519072	35.4083096409042
solea_v4.0_unigene30390	139.539931568949	118.795449668984	92.746790083834	99.9393449396621	117.721014357647	88.5207741022605
solea_v4.0_unigene30393	36.8017401940084	65.6501169223331	43.5342075903711	41.4842563900484	46.3749450499821	55.0795927747399
solea_v4.0_unigene30392	88.937538802187	112.543057581142	90.85399844947	71.65462467372	103.451800496114	86.553645788877
solea_v4.0_unigene30395	151.807178300285	165.688390327793	187.386371802032	152.737489436087	160.528655942246	137.69898193685
solea_v4.0_unigene30394	798.904443378266	1025.39230240596	989.930024772351	791.972167446379	865.071090355435	755.37727233929
solea_v4.0_unigene30397	243.811528785306	128.174037800746	179.815205264576	201.764337897054	153.394049011479	139.666110250233
solea_v4.0_unigene30396	115.005438106276	187.571762635237	115.460289696201	197.993041861595	156.961352476862	131.797596996699
solea_v4.0_unigene30399	145.673554934617	150.05741010819	109.78191479311	213.078226003431	144.475790348021	179.008676517905
solea_v4.0_unigene30398	147.206960776034	200.07654681092	181.70799689894	160.280081507005	171.230566338395	147.534623503768
solea_v4.0_unigene19688	82.8039154365189	90.6596852736981	115.460289696201	79.1972167446379	99.8844970307306	112.126313862863
solea_v4.0_unigene326489	85.870727119353	65.6501169223331	70.0332904714665	103.710640975121	92.7498900999641	102.290672295946
solea_v4.0_unigene15329	438.554070645267	400.15309362184	431.556492634983	362.044419404059	417.374505449839	393.425662676714
solea_v4.0_unigene15328	87.40413296077	56.2715287905712	68.1404988371025	79.1972167446379	92.7498900999641	86.553645788877
solea_v4.0_unigene15325	85.870727119353	103.164469449381	73.8188737401944	82.9685127800969	82.0479797038144	90.4879024156441
solea_v4.0_unigene15324	49.0689869253446	59.3977248344919	51.1053741278269	45.2555524255074	44.5912933172905	62.9481060282742
solea_v4.0_unigene15327	230.010876212553	225.086115162285	232.813371026767	192.336097808406	321.057311884491	265.562322306782
solea_v4.0_unigene15326	176.341671762957	165.688390327793	140.066580942933	152.737489436087	137.341183417255	151.468880130535
solea_v4.0_unigene15321	49.0689869253446	71.9025090101744	77.6044570089223	67.8833286382611	67.7787658422815	78.6851325353427
solea_v4.0_unigene15320	59.8028278152637	56.2715287905712	49.2125824934629	49.0268484609663	74.913372773048	64.9152343416577
solea_v4.0_unigene15323	47.5355810839275	68.7763129662537	60.5693322996467	88.6254568332853	60.644158911515	60.9809777148906
solea_v4.0_unigene15322	58.2694219738467	34.3881564831269	56.7837490309188	43.3699044077779	57.0768554461318	47.2110795212056
solea_v4.0_unigene27799	184.008700970042	143.805018020349	123.031456233657	130.109713223334	121.28831782303	149.501751817151
solea_v4.0_unigene7089	26.0678993040893	31.2619604392062	35.9630410529152	37.7129603545895	32.1057311884491	31.4740530141371
solea_v4.0_unigene6683	53.6692044495956	40.6405485709681	75.7116653745584	49.0268484609663	58.8605071788234	57.0467210881235
solea_v4.0_unigene535926	56.7360161324296	37.5143525270475	47.319790859099	30.1703682836716	48.1585967826737	43.2768228944385
solea_v4.0_unigene43644	32.2015226697574	28.1357643952856	39.7486243216431	20.7421281950242	26.7547759903743	33.4411813275207
solea_v4.0_unigene228488	50.6023927667616	3.12619604392062	30.2846661498233	39.598608372319	42.8076415845988	31.4740530141371
solea_v4.0_unigene183892	46.0021752425105	53.1453327466506	45.426999224735	54.6837925141548	73.1297210403563	49.1782078345892
solea_v4.0_unigene95956	46.0021752425105	21.8833723074444	30.2846661498233	52.7981444964253	42.8076415845988	43.2768228944385
solea_v4.0_unigene29850	41.4019577182595	21.8833723074444	28.3918745154594	45.2555524255074	33.8893829211407	19.6712831338357
solea_v4.0_unigene95957	44.4687694010935	40.6405485709681	54.8909573965548	62.2263845850727	73.1297210403563	74.7508759085756
solea_v4.0_unigene186980	46.0021752425105	68.7763129662537	45.426999224735	43.3699044077779	48.1585967826737	29.5069247007535
solea_v4.0_unigene100736	33.7349285111744	43.7667446148887	39.7486243216431	28.2847202659421	41.0239898519072	39.3425662676714
solea_v4.0_unigene511198	44.4687694010935	25.009568351365	34.0702494185513	32.0560163014011	33.8893829211407	23.6055397606028
solea_v4.0_unigene49735	144.1401490932	131.300233844666	96.5323733525619	90.5111048510148	96.3171935653474	96.3892873557948
solea_v4.0_unigene3834	27.6013051455063	15.6309802196031	20.8207079780035	54.6837925141548	55.2932037134402	68.8494909684249
solea_v4.0_unigene183346	21.4676817798382	40.6405485709681	17.0351247092756	26.3990722482126	26.7547759903743	43.2768228944385
solea_v4.0_unigene183345	15.3340584141702	31.2619604392062	22.7134996123675	30.1703682836716	39.2403381192156	31.4740530141371
solea_v4.0_unigene183342	24.5344934626723	34.3881564831269	26.4990828810954	32.0560163014011	37.456686386524	53.1124644613563
solea_v4.0_unigene183343	32.2015226697574	15.6309802196031	20.8207079780035	45.2555524255074	32.1057311884491	51.1453361479728
solea_v4.0_unigene183341	87.40413296077	50.01913670273	71.9260821058304	65.9976806205316	58.8605071788234	55.0795927747399
solea_v4.0_unigene280604	594.961466469803	603.355836476681	482.661866762809	490.268484609663	470.884057430587	623.579675342591
solea_v4.0_unigene108529	52.1357986081786	28.1357643952856	35.9630410529152	13.1995361241063	35.6730346538324	23.6055397606028
solea_v4.0_unigene108528	72.0700745465998	65.6501169223331	87.0684151807421	73.5402726914495	53.5095519807485	116.06057048963
solea_v4.0_unigene46211	104.271597216357	106.290665493301	104.103539890018	115.024529081498	110.58640742688	86.553645788877
solea_v4.0_unigene46210	220.81044116405	181.319370547396	128.709831136749	245.134242304832	212.254556190303	194.745703024973
solea_v4.0_unigene46213	93.537756326438	81.2810971419362	113.567498061838	79.1972167446379	114.153710892264	53.1124644613563
solea_v4.0_unigene46212	30.6681168283403	31.2619604392062	22.7134996123675	24.5134242304832	19.6201690596078	21.6384114472192
solea_v4.0_unigene46214	512.157551033284	472.055602632014	399.379034850795	263.990722482126	280.033322032584	302.937760261069
solea_v4.0_unigene46217	46.0021752425105	40.6405485709681	51.1053741278269	33.9416643191305	44.5912933172905	51.1453361479728
solea_v4.0_unigene46216	84.3373212779359	84.4072931858569	94.6395817181979	60.3407365673432	80.2643279711228	59.013849401507
solea_v4.0_unigene46219	134.939714044698	175.066978459555	155.208914017845	167.822673577923	174.797869803779	177.041548204521
solea_v4.0_unigene188046	93.537756326438	121.921645712904	81.3900402776502	84.8541607978264	82.0479797038144	92.4550307290277
solea_v4.0_unigene188041	92.004350485021	100.03827340546	98.4251649869259	133.881009258793	108.802755694189	108.192057236096
solea_v4.0_unigene457214	157.940801665953	125.047841756825	157.101705652209	103.710640975121	183.716128467237	153.436008443918
solea_v4.0_unigene457215	55.2026102910126	65.6501169223331	71.9260821058304	49.0268484609663	85.6152831691977	88.5207741022605
solea_v4.0_unigene457212	174.80826592154	143.805018020349	147.637747480389	188.564801772947	183.716128467237	157.370265070685
solea_v4.0_unigene457213	33.7349285111744	43.7667446148887	41.6414159560071	45.2555524255074	51.7259002480569	35.4083096409042
solea_v4.0_unigene442606	62.8696394980977	53.1453327466506	62.4621239340106	30.1703682836716	62.4278106442066	47.2110795212056
solea_v4.0_unigene572788	62.8696394980977	56.2715287905712	60.5693322996467	58.4550885496137	62.4278106442066	39.3425662676714
solea_v4.0_unigene572789	55.2026102910126	43.7667446148887	77.6044570089223	56.5694405318842	60.644158911515	78.6851325353427
solea_v4.0_unigene14974	75.1368862294338	31.2619604392062	54.8909573965548	88.6254568332853	87.3989349018893	114.093442176247
solea_v4.0_unigene512735	67.4698570223488	53.1453327466506	73.8188737401944	41.4842563900484	51.7259002480569	51.1453361479728
solea_v4.0_unigene590682	36.8017401940084	34.3881564831269	18.9279163436396	22.6277762127537	21.4038207922994	23.6055397606028
solea_v4.0_unigene94731	41.4019577182595	46.8929406588094	39.7486243216431	49.0268484609663	41.0239898519072	39.3425662676714
solea_v4.0_unigene94733	90.470944643604	100.03827340546	73.8188737401944	113.138881063768	110.58640742688	84.5865174754934
solea_v4.0_unigene94732	88.937538802187	100.03827340546	90.85399844947	124.452769170145	76.6970245057396	119.994827116398
solea_v4.0_unigene231489	78.2036979122679	68.7763129662537	47.319790859099	75.425920709179	78.4806762384312	57.0467210881235
solea_v4.0_unigene231485	38.3351460354254	37.5143525270475	28.3918745154594	67.8833286382611	35.6730346538324	68.8494909684249
solea_v4.0_unigene231484	33.7349285111744	25.009568351365	26.4990828810954	32.0560163014011	51.7259002480569	43.2768228944385
solea_v4.0_unigene283135	27.6013051455063	28.1357643952856	26.4990828810954	37.7129603545895	64.2114623768983	82.6193891621098
solea_v4.0_unigene414403	56.7360161324296	87.5334892297775	79.4972486432863	139.537953311981	101.668148763422	118.027698803014
solea_v4.0_unigene48148	16.8674642555872	40.6405485709681	26.4990828810954	11.3138881063768	21.4038207922994	35.4083096409042
solea_v4.0_unigene330372	67.4698570223488	53.1453327466506	52.9981657621909	90.5111048510148	64.2114623768983	88.5207741022605
solea_v4.0_unigene565603	29.1347109869233	12.5047841756825	22.7134996123675	37.7129603545895	19.6201690596078	27.5397963873699
solea_v4.0_unigene95985	61.3362336566807	59.3977248344919	71.9260821058304	67.8833286382611	62.4278106442066	29.5069247007535
solea_v4.0_unigene20730	92.004350485021	153.183606152111	105.996331524382	101.824992957392	98.100845298039	98.3564156691784
solea_v4.0_unigene95984	161.007613348787	100.03827340546	85.1756235463781	182.907857719759	89.1825866345809	141.633238563617
solea_v4.0_unigene60837	101.204785533523	90.6596852736981	81.3900402776502	115.024529081498	133.773879951871	155.403136757302
solea_v4.0_unigene60836	55.2026102910126	25.009568351365	51.1053741278269	62.2263845850727	42.8076415845988	51.1453361479728
solea_v4.0_unigene60832	85.870727119353	90.6596852736981	88.9612068151061	84.8541607978264	80.2643279711228	119.994827116398
solea_v4.0_unigene20129	119.605655630527	84.4072931858569	77.6044570089223	201.764337897054	114.153710892264	127.863340369932
solea_v4.0_unigene20128	167.141236714455	162.562194283872	143.852164211661	190.450449790677	189.067083665312	186.877189771439
solea_v4.0_unigene20123	78.2036979122679	68.7763129662537	51.1053741278269	96.1680489042032	67.7787658422815	51.1453361479728
solea_v4.0_unigene20127	191.675730177127	256.348075601491	223.349412854947	245.134242304832	180.148825001853	147.534623503768
solea_v4.0_unigene20126	65.9364511809317	34.3881564831269	60.5693322996467	65.9976806205316	55.2932037134402	64.9152343416577
solea_v4.0_unigene20124	253.011963833808	200.07654681092	166.565663824028	331.874051120388	192.634387130695	179.008676517905
solea_v4.0_unigene76589	15.3340584141702	15.6309802196031	20.8207079780035	16.9708321595653	30.3220794557575	43.2768228944385
solea_v4.0_unigene20636	32.2015226697574	31.2619604392062	49.2125824934629	20.7421281950242	42.8076415845988	41.3096945810549
solea_v4.0_unigene20634	46.0021752425105	68.7763129662537	43.5342075903711	54.6837925141548	62.4278106442066	45.2439512078221
solea_v4.0_unigene335428	21.4676817798382	68.7763129662537	52.9981657621909	64.1120326028021	39.2403381192156	114.093442176247
solea_v4.0_unigene20638	27.6013051455063	31.2619604392062	32.1774577841873	20.7421281950242	19.6201690596078	13.769898193685
solea_v4.0_unigene503413	10.7338408899191	40.6405485709681	30.2846661498233	15.0851841418358	17.8365173269162	7.86851325353427
solea_v4.0_unigene575845	44.4687694010935	59.3977248344919	49.2125824934629	37.7129603545895	55.2932037134402	43.2768228944385
solea_v4.0_unigene283902	16.8674642555872	18.7571762635237	24.6062912467315	28.2847202659421	26.7547759903743	27.5397963873699
solea_v4.0_unigene283909	134.939714044698	106.290665493301	151.423330749117	64.1120326028021	99.8844970307306	92.4550307290277
solea_v4.0_unigene5518	49.0689869253446	25.009568351365	26.4990828810954	30.1703682836716	44.5912933172905	41.3096945810549
solea_v4.0_unigene440888	168.674642555872	193.824154723079	157.101705652209	152.737489436087	199.768994061461	212.449857845425
solea_v4.0_unigene229010	23.0010876212553	18.7571762635237	35.9630410529152	35.82731233686	17.8365173269162	33.4411813275207
solea_v4.0_unigene182766	39.8685518768424	40.6405485709681	41.6414159560071	32.0560163014011	46.3749450499821	41.3096945810549
solea_v4.0_unigene182765	46.0021752425105	62.5239208784125	66.2477072027386	45.2555524255074	42.8076415845988	49.1782078345892
solea_v4.0_unigene182768	41.4019577182595	71.9025090101744	64.3549155683746	52.7981444964253	85.6152831691977	60.9809777148906
solea_v4.0_unigene414585	118.07224978911	118.795449668984	111.674706427474	133.881009258793	131.99022821918	114.093442176247
solea_v4.0_unigene36402	50.6023927667616	93.7858813176187	66.2477072027386	90.5111048510148	82.0479797038144	59.013849401507
solea_v4.0_unigene36401	26.0678993040893	28.1357643952856	18.9279163436396	9.42824008864737	8.91825866345809	11.8027698803014
solea_v4.0_unigene36400	41.4019577182595	71.9025090101744	39.7486243216431	75.425920709179	51.7259002480569	84.5865174754934
solea_v4.0_unigene36407	32.2015226697574	46.8929406588094	47.319790859099	92.3967528687443	64.2114623768983	108.192057236096
solea_v4.0_unigene36404	78.2036979122679	78.1549010980156	90.85399844947	60.3407365673432	76.6970245057396	74.7508759085756
solea_v4.0_unigene534999	84.3373212779359	75.028705054095	60.5693322996467	67.8833286382611	92.7498900999641	64.9152343416577
solea_v4.0_unigene534997	29.1347109869233	34.3881564831269	30.2846661498233	28.2847202659421	24.9711242576827	9.83564156691784
solea_v4.0_unigene534996	30.6681168283403	25.009568351365	28.3918745154594	18.8564801772947	30.3220794557575	27.5397963873699
solea_v4.0_unigene534990	199.342759384212	81.2810971419362	98.4251649869259	231.934706180725	149.826745546096	194.745703024973
solea_v4.0_unigene534993	49.0689869253446	56.2715287905712	51.1053741278269	65.9976806205316	41.0239898519072	51.1453361479728
solea_v4.0_unigene534992	32.2015226697574	59.3977248344919	41.6414159560071	50.9124964786958	39.2403381192156	27.5397963873699
solea_v4.0_unigene40577	59.8028278152637	50.01913670273	58.6765406652827	60.3407365673432	53.5095519807485	53.1124644613563
solea_v4.0_unigene329731	56.7360161324296	81.2810971419362	60.5693322996467	67.8833286382611	58.8605071788234	59.013849401507
solea_v4.0_unigene329732	42.9353635596765	18.7571762635237	32.1774577841873	49.0268484609663	28.5384277230659	49.1782078345892
solea_v4.0_unigene98634	125.739278996195	106.290665493301	111.674706427474	165.937025560194	146.259442080713	190.811446398206
solea_v4.0_unigene98635	90.470944643604	68.7763129662537	88.9612068151061	111.253233046039	103.451800496114	143.600366877
solea_v4.0_unigene98637	111.938626423442	81.2810971419362	85.1756235463781	177.250913666571	164.095959407629	145.567495190384
solea_v4.0_unigene98631	38.3351460354254	31.2619604392062	51.1053741278269	32.0560163014011	44.5912933172905	53.1124644613563
solea_v4.0_unigene229897	47.5355810839275	50.01913670273	51.1053741278269	37.7129603545895	44.5912933172905	57.0467210881235
solea_v4.0_unigene229896	46.0021752425105	28.1357643952856	17.0351247092756	41.4842563900484	35.6730346538324	29.5069247007535
solea_v4.0_unigene186134	79.7371037536849	103.164469449381	104.103539890018	84.8541607978264	74.913372773048	88.5207741022605
solea_v4.0_unigene186135	18.4008700970042	34.3881564831269	34.0702494185513	18.8564801772947	26.7547759903743	29.5069247007535
solea_v4.0_unigene186133	102.73819137494	81.2810971419362	100.31795662129	86.7398088155558	90.9662383672725	104.257800609329
solea_v4.0_unigene186131	30.6681168283403	21.8833723074444	22.7134996123675	26.3990722482126	26.7547759903743	45.2439512078221
solea_v4.0_unigene186139	18.4008700970042	28.1357643952856	15.1423330749117	33.9416643191305	33.8893829211407	31.4740530141371
solea_v4.0_unigene93369	208.543194432714	243.843291425809	232.813371026767	207.421281950242	219.389163121069	245.891039172946
solea_v4.0_unigene573094	49.0689869253446	34.3881564831269	41.6414159560071	26.3990722482126	30.3220794557575	23.6055397606028
solea_v4.0_unigene413178	72.0700745465998	84.4072931858569	66.2477072027386	77.3115687269085	82.0479797038144	106.224928922713
solea_v4.0_unigene40520	154.873989983119	171.940782415634	128.709831136749	122.567121152416	176.58152153647	133.764725310083
solea_v4.0_unigene40523	42.9353635596765	37.5143525270475	39.7486243216431	28.2847202659421	32.1057311884491	39.3425662676714
solea_v4.0_unigene40522	62.8696394980977	68.7763129662537	62.4621239340106	47.1412004432369	49.9422485153653	68.8494909684249
solea_v4.0_unigene40525	52.1357986081786	65.6501169223331	68.1404988371025	65.9976806205316	78.4806762384312	70.8166192818084
solea_v4.0_unigene40524	64.4030453395147	90.6596852736981	75.7116653745584	62.2263845850727	55.2932037134402	74.7508759085756
solea_v4.0_unigene40526	79.7371037536849	128.174037800746	111.674706427474	82.9685127800969	69.5624175749731	68.8494909684249
solea_v4.0_unigene510128	26.0678993040893	15.6309802196031	30.2846661498233	15.0851841418358	19.6201690596078	19.6712831338357
solea_v4.0_unigene510120	47.5355810839275	37.5143525270475	18.9279163436396	32.0560163014011	44.5912933172905	37.3754379542878
solea_v4.0_unigene510121	72.0700745465998	87.5334892297775	79.4972486432863	67.8833286382611	71.3460693076647	84.5865174754934
solea_v4.0_unigene413170	73.6034803880168	50.01913670273	22.7134996123675	58.4550885496137	23.187472524991	23.6055397606028
solea_v4.0_unigene508343	591.894654786969	822.189559551124	702.225696349029	671.290694311693	779.455807186237	883.240612709222
solea_v4.0_unigene508342	358.816966891582	522.074739334744	403.164618119523	467.64070839691	438.778326242138	525.223259673413
solea_v4.0_unigene508341	1492.00388369876	2163.32766239307	1531.26843220044	1514.17535823677	1380.54644110331	1583.53829227377
solea_v4.0_unigene508340	403.285736292675	321.998192523824	230.920579392403	446.898580201885	333.542874013333	395.392790990097
solea_v4.0_unigene508346	58.2694219738467	15.6309802196031	20.8207079780035	28.2847202659421	24.9711242576827	27.5397963873699
solea_v4.0_unigene508345	23.0010876212553	34.3881564831269	30.2846661498233	28.2847202659421	14.2692138615329	39.3425662676714
solea_v4.0_unigene508344	82.8039154365189	81.2810971419362	68.1404988371025	65.9976806205316	53.5095519807485	80.6522608487263
solea_v4.0_unigene508348	41.4019577182595	28.1357643952856	24.6062912467315	43.3699044077779	33.8893829211407	41.3096945810549
solea_v4.0_unigene331748	67.4698570223488	125.047841756825	111.674706427474	118.795825116957	128.422924753797	106.224928922713
solea_v4.0_unigene331740	27.6013051455063	62.5239208784125	28.3918745154594	28.2847202659421	28.5384277230659	45.2439512078221
solea_v4.0_unigene331742	38.3351460354254	34.3881564831269	43.5342075903711	45.2555524255074	53.5095519807485	47.2110795212056
solea_v4.0_unigene331745	79.7371037536849	90.6596852736981	75.7116653745584	77.3115687269085	83.8316314365061	88.5207741022605
solea_v4.0_unigene331747	47.5355810839275	65.6501169223331	62.4621239340106	79.1972167446379	55.2932037134402	53.1124644613563
solea_v4.0_unigene331746	21.4676817798382	28.1357643952856	34.0702494185513	39.598608372319	35.6730346538324	76.7180042219591
solea_v4.0_unigene50719	228.477470371136	146.931214064269	102.210748255654	290.389794730339	346.028436142174	241.956782546179
solea_v4.0_unigene50718	300.547544917735	271.979055821094	382.34391014152	356.387475350871	347.812087874866	281.29934881385
solea_v4.0_unigene189211	102.73819137494	65.6501169223331	68.1404988371025	94.2824008864737	94.5335418326558	55.0795927747399
solea_v4.0_unigene45467	111.938626423442	146.931214064269	170.351247092756	143.30924934744	146.259442080713	116.06057048963
solea_v4.0_unigene45461	18.4008700970042	43.7667446148887	43.5342075903711	20.7421281950242	24.9711242576827	21.6384114472192
solea_v4.0_unigene47092	99.6713796921061	131.300233844666	98.4251649869259	62.2263845850727	80.2643279711228	70.8166192818084
solea_v4.0_unigene416233	42.9353635596765	50.01913670273	64.3549155683746	28.2847202659421	33.8893829211407	49.1782078345892
solea_v4.0_unigene456606	30.6681168283403	34.3881564831269	35.9630410529152	28.2847202659421	23.187472524991	39.3425662676714
solea_v4.0_unigene95345	42.9353635596765	71.9025090101744	60.5693322996467	45.2555524255074	39.2403381192156	47.2110795212056
solea_v4.0_unigene95348	39.8685518768424	18.7571762635237	26.4990828810954	47.1412004432369	44.5912933172905	35.4083096409042
solea_v4.0_unigene413340	2579.18862526342	2063.28938898761	1642.94313862792	2181.694756513	2320.5309042318	2816.92774476527
solea_v4.0_unigene413349	29.1347109869233	62.5239208784125	34.0702494185513	65.9976806205316	82.0479797038144	92.4550307290277
solea_v4.0_unigene42786	69.0032628637658	68.7763129662537	49.2125824934629	82.9685127800969	58.8605071788234	72.783747595192
solea_v4.0_unigene42785	92.004350485021	59.3977248344919	71.9260821058304	116.910177099227	74.913372773048	90.4879024156441
solea_v4.0_unigene42780	29.1347109869233	21.8833723074444	28.3918745154594	33.9416643191305	28.5384277230659	11.8027698803014
solea_v4.0_unigene282182	18.4008700970042	21.8833723074444	13.2495414405477	39.598608372319	41.0239898519072	27.5397963873699
solea_v4.0_unigene282180	33.7349285111744	15.6309802196031	37.8558326872792	32.0560163014011	32.1057311884491	51.1453361479728
solea_v4.0_unigene282181	50.6023927667616	46.8929406588094	62.4621239340106	101.824992957392	82.0479797038144	116.06057048963
solea_v4.0_unigene282186	147.206960776034	112.543057581142	140.066580942933	139.537953311981	98.100845298039	145.567495190384
solea_v4.0_unigene282187	49.0689869253446	34.3881564831269	20.8207079780035	71.65462467372	30.3220794557575	37.3754379542878
solea_v4.0_unigene42788	44.4687694010935	28.1357643952856	32.1774577841873	39.598608372319	35.6730346538324	39.3425662676714
solea_v4.0_unigene31879	108.871814740608	140.678821976428	107.889123158746	82.9685127800969	82.0479797038144	64.9152343416577
solea_v4.0_unigene31878	219.277035322633	190.697958679158	194.957538339488	192.336097808406	194.418038863386	165.23877832422
solea_v4.0_unigene31877	82.8039154365189	62.5239208784125	73.8188737401944	39.598608372319	55.2932037134402	47.2110795212056
solea_v4.0_unigene31876	203.942976908463	231.338507250126	210.099871414399	154.623137453817	174.797869803779	190.811446398206
solea_v4.0_unigene31875	197.809353542795	146.931214064269	234.706162661131	203.649985914783	210.470904457611	224.252627725727
solea_v4.0_unigene31874	98.1379738506891	103.164469449381	73.8188737401944	75.425920709179	83.8316314365061	76.7180042219591
solea_v4.0_unigene31873	41.4019577182595	25.009568351365	26.4990828810954	39.598608372319	32.1057311884491	13.769898193685
solea_v4.0_unigene31872	142.606743251783	175.066978459555	187.386371802032	213.078226003431	128.422924753797	153.436008443918
solea_v4.0_unigene11202	53.6692044495956	103.164469449381	123.031456233657	75.425920709179	89.1825866345809	72.783747595192
solea_v4.0_unigene509471	6.13362336566807	21.8833723074444	7.57116653745584	32.0560163014011	12.4855621288413	27.5397963873699
solea_v4.0_unigene509474	27.6013051455063	25.009568351365	45.426999224735	39.598608372319	10.7019103961497	27.5397963873699
solea_v4.0_unigene26472	21.4676817798382	31.2619604392062	26.4990828810954	18.8564801772947	24.9711242576827	41.3096945810549
solea_v4.0_unigene326007	39.8685518768424	28.1357643952856	32.1774577841873	37.7129603545895	21.4038207922994	37.3754379542878
solea_v4.0_unigene326002	26.0678993040893	15.6309802196031	22.7134996123675	33.9416643191305	17.8365173269162	41.3096945810549
solea_v4.0_unigene72767	191.675730177127	225.086115162285	225.242204489311	213.078226003431	224.740118319144	121.961955429781
solea_v4.0_unigene690602	53.6692044495956	62.5239208784125	68.1404988371025	45.2555524255074	44.5912933172905	37.3754379542878
solea_v4.0_unigene72769	95.0711621678551	118.795449668984	98.4251649869259	118.795825116957	110.58640742688	96.3892873557948
solea_v4.0_unigene190162	49.0689869253446	68.7763129662537	51.1053741278269	50.9124964786958	46.3749450499821	43.2768228944385
solea_v4.0_unigene190164	32.2015226697574	37.5143525270475	39.7486243216431	28.2847202659421	32.1057311884491	41.3096945810549
solea_v4.0_unigene190165	67.4698570223488	56.2715287905712	117.353081330565	81.0828647623674	78.4806762384312	86.553645788877
solea_v4.0_unigene534605	23.0010876212553	21.8833723074444	37.8558326872792	50.9124964786958	35.6730346538324	43.2768228944385
solea_v4.0_unigene534607	56.7360161324296	50.01913670273	68.1404988371025	35.82731233686	41.0239898519072	39.3425662676714
solea_v4.0_unigene534606	21.4676817798382	18.7571762635237	18.9279163436396	13.1995361241063	33.8893829211407	29.5069247007535
solea_v4.0_unigene534601	27.6013051455063	34.3881564831269	24.6062912467315	26.3990722482126	26.7547759903743	17.7041548204521
solea_v4.0_unigene534600	87.40413296077	100.03827340546	123.031456233657	58.4550885496137	105.235452228805	92.4550307290277
solea_v4.0_unigene534603	88.937538802187	81.2810971419362	54.8909573965548	99.9393449396621	69.5624175749731	74.7508759085756
solea_v4.0_unigene534609	59.8028278152637	75.028705054095	66.2477072027386	69.7689766559906	76.6970245057396	68.8494909684249
solea_v4.0_unigene534608	2335.37709647812	3451.32043248837	3507.34289847642	2076.09846752015	1813.97381214738	2348.75120617998
solea_v4.0_unigene38479	27.6013051455063	18.7571762635237	43.5342075903711	32.0560163014011	37.456686386524	33.4411813275207
solea_v4.0_unigene66312	285.213486503565	443.919838236729	299.061078229505	343.187939226764	263.98045643836	281.29934881385
solea_v4.0_unigene66314	23.0010876212553	65.6501169223331	17.0351247092756	15.0851841418358	26.7547759903743	39.3425662676714
solea_v4.0_unigene66315	18.4008700970042	40.6405485709681	26.4990828810954	35.82731233686	37.456686386524	33.4411813275207
solea_v4.0_unigene413758	159.47420750737	115.669253625063	88.9612068151061	79.1972167446379	65.9951141095899	55.0795927747399
solea_v4.0_unigene282979	73.6034803880168	84.4072931858569	105.996331524382	103.710640975121	107.019103961497	86.553645788877
solea_v4.0_unigene282978	141.073337410366	137.552625932507	147.637747480389	137.652305294252	156.961352476862	143.600366877
solea_v4.0_unigene282970	72.0700745465998	71.9025090101744	54.8909573965548	62.2263845850727	99.8844970307306	102.290672295946
solea_v4.0_unigene24690	21.4676817798382	37.5143525270475	22.7134996123675	33.9416643191305	16.0528655942246	27.5397963873699
solea_v4.0_unigene24694	52.1357986081786	59.3977248344919	56.7837490309188	32.0560163014011	69.5624175749731	39.3425662676714
solea_v4.0_unigene24697	29.1347109869233	31.2619604392062	20.8207079780035	35.82731233686	16.0528655942246	15.7370265070685
solea_v4.0_unigene24696	138.006525727532	93.7858813176187	85.1756235463781	115.024529081498	107.019103961497	118.027698803014
solea_v4.0_unigene24699	59.8028278152637	50.01913670273	26.4990828810954	73.5402726914495	44.5912933172905	37.3754379542878
solea_v4.0_unigene24698	61.3362336566807	50.01913670273	32.1774577841873	37.7129603545895	55.2932037134402	41.3096945810549
solea_v4.0_unigene233756	29.1347109869233	28.1357643952856	26.4990828810954	20.7421281950242	32.1057311884491	39.3425662676714
solea_v4.0_unigene339159	24.5344934626723	34.3881564831269	41.6414159560071	33.9416643191305	17.8365173269162	31.4740530141371
solea_v4.0_unigene440884	30.6681168283403	28.1357643952856	34.0702494185513	73.5402726914495	80.2643279711228	66.8823626550413
solea_v4.0_unigene60061	75.1368862294338	90.6596852736981	56.7837490309188	86.7398088155558	64.2114623768983	45.2439512078221
solea_v4.0_unigene462380	55.2026102910126	34.3881564831269	62.4621239340106	26.3990722482126	28.5384277230659	41.3096945810549
solea_v4.0_unigene462381	56.7360161324296	43.7667446148887	60.5693322996467	73.5402726914495	64.2114623768983	84.5865174754934
solea_v4.0_unigene462382	52.1357986081786	56.2715287905712	39.7486243216431	60.3407365673432	49.9422485153653	45.2439512078221
solea_v4.0_unigene462384	81.2705095951019	78.1549010980156	66.2477072027386	90.5111048510148	73.1297210403563	82.6193891621098
solea_v4.0_unigene462385	47.5355810839275	62.5239208784125	56.7837490309188	22.6277762127537	51.7259002480569	39.3425662676714
solea_v4.0_unigene462386	26.0678993040893	34.3881564831269	43.5342075903711	13.1995361241063	16.0528655942246	7.86851325353427
solea_v4.0_unigene462388	41.4019577182595	46.8929406588094	30.2846661498233	32.0560163014011	30.3220794557575	39.3425662676714
solea_v4.0_unigene8078	85.870727119353	93.7858813176187	90.85399844947	126.338417187875	73.1297210403563	104.257800609329
solea_v4.0_unigene8075	134.939714044698	112.543057581142	140.066580942933	122.567121152416	173.014218071087	151.468880130535
solea_v4.0_unigene8072	29.1347109869233	15.6309802196031	30.2846661498233	32.0560163014011	16.0528655942246	25.5726680739864
solea_v4.0_unigene37651	38.3351460354254	31.2619604392062	28.3918745154594	41.4842563900484	35.6730346538324	39.3425662676714
solea_v4.0_unigene37650	136.473119886115	75.028705054095	100.31795662129	190.450449790677	162.312307674937	216.384114472192
solea_v4.0_unigene37653	102.73819137494	134.426429888587	117.353081330565	84.8541607978264	87.3989349018893	100.323543982562
solea_v4.0_unigene37652	39.8685518768424	21.8833723074444	30.2846661498233	37.7129603545895	37.456686386524	31.4740530141371
solea_v4.0_unigene37655	260.678993040893	206.328938898761	261.205245542226	239.477298251643	233.658376982602	251.792424113097
solea_v4.0_unigene37654	47.5355810839275	46.8929406588094	62.4621239340106	49.0268484609663	33.8893829211407	60.9809777148906
solea_v4.0_unigene37657	210.076600274131	246.969487469729	177.922413630212	128.224065205604	137.341183417255	125.896212056548
solea_v4.0_unigene37656	765.169514867092	694.015521750379	791.186903164135	846.655959960534	718.811648274722	702.264807877934
solea_v4.0_unigene37659	116.538843947693	118.795449668984	151.423330749117	177.250913666571	140.908486882638	173.107291577754
solea_v4.0_unigene30159	5474.25885385875	6868.25270849361	5774.90727644444	5500.43526771688	5595.31548545361	5336.81911420962
solea_v4.0_unigene30158	7121.13672754063	8121.85732210578	6753.48055141061	7261.63051627621	8204.79797038144	9957.60352234762
solea_v4.0_unigene113724	19.9342759384212	25.009568351365	34.0702494185513	20.7421281950242	30.3220794557575	27.5397963873699
solea_v4.0_unigene30153	829.572560206606	1012.88751823028	688.976154908481	1204.92908332913	947.119070059249	875.372099455688
solea_v4.0_unigene30152	125.739278996195	115.669253625063	121.138664599293	131.995361241063	146.259442080713	74.7508759085756
solea_v4.0_unigene10061	13.8006525727532	12.5047841756825	9.46395817181979	30.1703682836716	41.0239898519072	5.9013849401507
solea_v4.0_unigene458550	90.470944643604	78.1549010980156	79.4972486432863	81.0828647623674	85.6152831691977	68.8494909684249
solea_v4.0_unigene458551	44.4687694010935	28.1357643952856	52.9981657621909	52.7981444964253	46.3749450499821	33.4411813275207
solea_v4.0_unigene458552	147.206960776034	168.814586371714	96.5323733525619	115.024529081498	99.8844970307306	82.6193891621098
solea_v4.0_unigene458553	107.338408899191	125.047841756825	115.460289696201	101.824992957392	90.9662383672725	104.257800609329
solea_v4.0_unigene458554	131.872902361863	103.164469449381	109.78191479311	82.9685127800969	103.451800496114	78.6851325353427
solea_v4.0_unigene458555	138.006525727532	137.552625932507	141.959372577297	105.596288992851	135.557531684563	110.15918554948
solea_v4.0_unigene458556	118.07224978911	96.9120773615394	104.103539890018	67.8833286382611	94.5335418326558	123.929083743165
solea_v4.0_unigene458558	340.416096794578	321.998192523824	406.950201388251	305.474978872175	322.840963617183	291.134990380768
solea_v4.0_unigene458559	67.4698570223488	93.7858813176187	102.210748255654	71.65462467372	87.3989349018893	86.553645788877
solea_v4.0_unigene53091	157.940801665953	162.562194283872	105.996331524382	101.824992957392	133.773879951871	155.403136757302
solea_v4.0_unigene29128	78.2036979122679	40.6405485709681	32.1774577841873	90.5111048510148	71.3460693076647	47.2110795212056
solea_v4.0_unigene29129	76.6702920708509	93.7858813176187	98.4251649869259	65.9976806205316	55.2932037134402	64.9152343416577
solea_v4.0_unigene96311	95.0711621678551	65.6501169223331	92.746790083834	86.7398088155558	114.153710892264	119.994827116398
solea_v4.0_unigene96310	29.1347109869233	28.1357643952856	34.0702494185513	24.5134242304832	21.4038207922994	23.6055397606028
solea_v4.0_unigene96317	59.8028278152637	71.9025090101744	88.9612068151061	67.8833286382611	74.913372773048	55.0795927747399
solea_v4.0_unigene331309	44.4687694010935	75.028705054095	45.426999224735	64.1120326028021	51.7259002480569	68.8494909684249
solea_v4.0_unigene331308	35.2683343525914	37.5143525270475	54.8909573965548	30.1703682836716	49.9422485153653	51.1453361479728
solea_v4.0_unigene49322	182.475295128625	90.6596852736981	145.744955846025	113.138881063768	162.312307674937	131.797596996699
solea_v4.0_unigene187140	47.5355810839275	75.028705054095	45.426999224735	58.4550885496137	30.3220794557575	37.3754379542878
solea_v4.0_unigene187146	119.605655630527	143.805018020349	94.6395817181979	111.253233046039	85.6152831691977	66.8823626550413
solea_v4.0_unigene187148	41.4019577182595	46.8929406588094	49.2125824934629	49.0268484609663	48.1585967826737	31.4740530141371
solea_v4.0_unigene512013	122.672467313361	109.416861537222	100.31795662129	111.253233046039	149.826745546096	196.712831338357
solea_v4.0_unigene512018	49.0689869253446	56.2715287905712	60.5693322996467	49.0268484609663	41.0239898519072	43.2768228944385
solea_v4.0_unigene104339	33.7349285111744	31.2619604392062	35.9630410529152	39.598608372319	55.2932037134402	49.1782078345892
solea_v4.0_unigene104334	102.73819137494	134.426429888587	92.746790083834	81.0828647623674	105.235452228805	106.224928922713
solea_v4.0_unigene101865	46.0021752425105	31.2619604392062	28.3918745154594	33.9416643191305	60.644158911515	53.1124644613563
solea_v4.0_unigene16624	49.0689869253446	34.3881564831269	62.4621239340106	54.6837925141548	42.8076415845988	55.0795927747399
solea_v4.0_unigene16627	383.351460354254	290.736232084618	406.950201388251	422.385155971402	417.374505449839	470.143666898673
solea_v4.0_unigene16626	222.343847005467	296.988624172459	230.920579392403	241.362946269373	219.389163121069	186.877189771439
solea_v4.0_unigene101861	26.0678993040893	15.6309802196031	45.426999224735	26.3990722482126	17.8365173269162	27.5397963873699
solea_v4.0_unigene16629	47.5355810839275	12.5047841756825	26.4990828810954	50.9124964786958	44.5912933172905	37.3754379542878
solea_v4.0_unigene16628	76.6702920708509	100.03827340546	81.3900402776502	111.253233046039	123.071969555722	88.5207741022605
solea_v4.0_unigene37259	50.6023927667616	62.5239208784125	41.6414159560071	47.1412004432369	46.3749450499821	62.9481060282742
solea_v4.0_unigene37258	27.6013051455063	37.5143525270475	13.2495414405477	15.0851841418358	14.2692138615329	19.6712831338357
solea_v4.0_unigene326796	133.406308203281	184.445566591317	138.173789308569	120.681473134686	187.28343193262	145.567495190384
solea_v4.0_unigene326794	41.4019577182595	34.3881564831269	43.5342075903711	73.5402726914495	57.0768554461318	59.013849401507
solea_v4.0_unigene326795	50.6023927667616	37.5143525270475	43.5342075903711	62.2263845850727	46.3749450499821	49.1782078345892
solea_v4.0_unigene326790	46.0021752425105	43.7667446148887	32.1774577841873	33.9416643191305	33.8893829211407	33.4411813275207
solea_v4.0_unigene56107	78.2036979122679	96.9120773615394	87.0684151807421	67.8833286382611	60.644158911515	78.6851325353427
solea_v4.0_unigene61056	33.7349285111744	31.2619604392062	17.0351247092756	45.2555524255074	158.745004209554	239.989654232795
solea_v4.0_unigene37256	127.272684837612	146.931214064269	147.637747480389	116.910177099227	126.639273021105	151.468880130535
solea_v4.0_unigene37250	73.6034803880168	96.9120773615394	130.602622771113	165.937025560194	212.254556190303	243.923910859562
solea_v4.0_unigene37252	62.8696394980977	31.2619604392062	64.3549155683746	113.138881063768	73.1297210403563	78.6851325353427
solea_v4.0_unigene16181	39.8685518768424	37.5143525270475	35.9630410529152	50.9124964786958	44.5912933172905	23.6055397606028
solea_v4.0_unigene29714	44.4687694010935	46.8929406588094	49.2125824934629	33.9416643191305	62.4278106442066	51.1453361479728
solea_v4.0_unigene29718	44.4687694010935	21.8833723074444	24.6062912467315	54.6837925141548	32.1057311884491	21.6384114472192
solea_v4.0_unigene429543	533.625232813122	806.558579331521	844.185068926326	1144.58834676179	1184.34475050723	1156.67144826954
solea_v4.0_unigene429547	30.6681168283403	40.6405485709681	34.0702494185513	16.9708321595653	24.9711242576827	31.4740530141371
solea_v4.0_unigene429546	111.938626423442	131.300233844666	88.9612068151061	105.596288992851	87.3989349018893	90.4879024156441
solea_v4.0_unigene429545	38.3351460354254	40.6405485709681	41.6414159560071	30.1703682836716	28.5384277230659	31.4740530141371
solea_v4.0_unigene429544	472.288999156441	781.549010980156	878.255318344877	1097.44714631855	1055.92182575344	1235.35658080488
solea_v4.0_unigene327687	49.0689869253446	65.6501169223331	34.0702494185513	47.1412004432369	49.9422485153653	43.2768228944385
solea_v4.0_unigene327686	30.6681168283403	40.6405485709681	43.5342075903711	37.7129603545895	32.1057311884491	35.4083096409042
solea_v4.0_unigene327683	116.538843947693	187.571762635237	162.7800805553	231.934706180725	180.148825001853	194.745703024973
solea_v4.0_unigene327682	118.07224978911	187.571762635237	162.7800805553	233.820354198455	158.745004209554	210.482729532042
solea_v4.0_unigene327689	50.6023927667616	56.2715287905712	51.1053741278269	47.1412004432369	37.456686386524	27.5397963873699
solea_v4.0_unigene324138	82.8039154365189	90.6596852736981	52.9981657621909	52.7981444964253	46.3749450499821	41.3096945810549
solea_v4.0_unigene324139	39.8685518768424	90.6596852736981	81.3900402776502	62.2263845850727	62.4278106442066	55.0795927747399
solea_v4.0_unigene324130	527.491609447454	403.279289665761	357.737618894788	497.811076680581	412.023550251764	702.264807877934
solea_v4.0_unigene324132	161.007613348787	156.309802196031	181.70799689894	164.051377542464	148.043093813404	153.436008443918
solea_v4.0_unigene324133	29.1347109869233	46.8929406588094	17.0351247092756	22.6277762127537	35.6730346538324	33.4411813275207
solea_v4.0_unigene324134	46.0021752425105	56.2715287905712	62.4621239340106	41.4842563900484	55.2932037134402	55.0795927747399
solea_v4.0_unigene324135	58.2694219738467	93.7858813176187	56.7837490309188	54.6837925141548	37.456686386524	35.4083096409042
solea_v4.0_unigene324136	65.9364511809317	75.028705054095	92.746790083834	43.3699044077779	55.2932037134402	57.0467210881235
solea_v4.0_unigene324137	58.2694219738467	78.1549010980156	54.8909573965548	52.7981444964253	85.6152831691977	49.1782078345892
solea_v4.0_unigene563035	933.844157422963	984.751753834997	1137.56777225274	678.833286382611	963.171935653474	926.51743560366
solea_v4.0_unigene23416	458.488346583688	393.900701533999	352.059243991696	456.326820290533	451.263888370979	352.115968095659
solea_v4.0_unigene287532	36.8017401940084	53.1453327466506	73.8188737401944	43.3699044077779	49.9422485153653	39.3425662676714
solea_v4.0_unigene689750	84.3373212779359	68.7763129662537	56.7837490309188	137.652305294252	124.855621288413	106.224928922713
solea_v4.0_unigene418528	21.4676817798382	34.3881564831269	52.9981657621909	20.7421281950242	30.3220794557575	17.7041548204521
solea_v4.0_unigene441055	133.406308203281	109.416861537222	172.24403872712	79.1972167446379	94.5335418326558	171.14016326437
solea_v4.0_unigene441054	30.6681168283403	37.5143525270475	43.5342075903711	50.9124964786958	41.0239898519072	51.1453361479728
solea_v4.0_unigene441053	7.66702920708509	9.37858813176187	9.46395817181979	39.598608372319	32.1057311884491	21.6384114472192
solea_v4.0_unigene441051	26.0678993040893	34.3881564831269	13.2495414405477	15.0851841418358	19.6201690596078	21.6384114472192
solea_v4.0_unigene36124	144.1401490932	150.05741010819	102.210748255654	86.7398088155558	105.235452228805	112.126313862863
solea_v4.0_unigene66584	81.2705095951019	75.028705054095	47.319790859099	73.5402726914495	69.5624175749731	104.257800609329
solea_v4.0_unigene12727	92.004350485021	50.01913670273	60.5693322996467	73.5402726914495	69.5624175749731	96.3892873557948
solea_v4.0_unigene613855	119.605655630527	90.6596852736981	128.709831136749	77.3115687269085	103.451800496114	80.6522608487263
solea_v4.0_unigene152	205.47638274988	171.940782415634	147.637747480389	254.562482393479	203.336297526844	285.233605440617
solea_v4.0_unigene153	170.208048397289	206.328938898761	183.600788533304	222.506466092078	242.57663564606	243.923910859562
solea_v4.0_unigene150	456.954940742271	418.910269885364	509.160949643905	292.275442748069	390.619729459464	426.866844004234
solea_v4.0_unigene151	170.208048397289	137.552625932507	200.63591324258	109.36758502831	131.99022821918	125.896212056548
solea_v4.0_unigene156	105.805003057774	109.416861537222	149.530539114753	79.1972167446379	110.58640742688	119.994827116398
solea_v4.0_unigene157	76.6702920708509	40.6405485709681	83.2828319120142	45.2555524255074	69.5624175749731	72.783747595192
solea_v4.0_unigene154	118.07224978911	87.5334892297775	90.85399844947	94.2824008864737	98.100845298039	106.224928922713
solea_v4.0_unigene155	98.1379738506891	84.4072931858569	121.138664599293	69.7689766559906	126.639273021105	114.093442176247
solea_v4.0_unigene158	81.2705095951019	87.5334892297775	124.924247868021	81.0828647623674	78.4806762384312	76.7180042219591
solea_v4.0_unigene159	81.2705095951019	40.6405485709681	96.5323733525619	82.9685127800969	60.644158911515	59.013849401507
solea_v4.0_unigene608561	69.0032628637658	71.9025090101744	71.9260821058304	56.5694405318842	76.6970245057396	62.9481060282742
solea_v4.0_unigene183584	56.7360161324296	46.8929406588094	56.7837490309188	54.6837925141548	46.3749450499821	53.1124644613563
solea_v4.0_unigene183585	59.8028278152637	56.2715287905712	45.426999224735	45.2555524255074	44.5912933172905	68.8494909684249
solea_v4.0_unigene183586	75.1368862294338	50.01913670273	77.6044570089223	56.5694405318842	76.6970245057396	45.2439512078221
solea_v4.0_unigene183587	61.3362336566807	37.5143525270475	51.1053741278269	65.9976806205316	48.1585967826737	59.013849401507
solea_v4.0_unigene183580	64.4030453395147	53.1453327466506	56.7837490309188	50.9124964786958	89.1825866345809	62.9481060282742
solea_v4.0_unigene5740	196.275947701378	153.183606152111	185.493580167668	164.051377542464	171.230566338395	208.515601218658
solea_v4.0_unigene5744	44.4687694010935	31.2619604392062	58.6765406652827	65.9976806205316	62.4278106442066	68.8494909684249
solea_v4.0_unigene63968	50.6023927667616	59.3977248344919	37.8558326872792	26.3990722482126	33.8893829211407	27.5397963873699
solea_v4.0_unigene288633	124.205873154778	81.2810971419362	157.101705652209	39.598608372319	128.422924753797	82.6193891621098
solea_v4.0_unigene32157	78.2036979122679	109.416861537222	71.9260821058304	88.6254568332853	73.1297210403563	68.8494909684249
solea_v4.0_unigene228413	61.3362336566807	81.2810971419362	56.7837490309188	43.3699044077779	53.5095519807485	72.783747595192
solea_v4.0_unigene61888	225.410658688302	165.688390327793	179.815205264576	279.075906623962	278.249670299892	214.416986158809
solea_v4.0_unigene78641	96.6045680092721	96.9120773615394	85.1756235463781	88.6254568332853	96.3171935653474	104.257800609329
solea_v4.0_unigene78646	38.3351460354254	53.1453327466506	39.7486243216431	43.3699044077779	44.5912933172905	39.3425662676714
solea_v4.0_unigene37329	116.538843947693	96.9120773615394	124.924247868021	98.0536969219327	73.1297210403563	59.013849401507
solea_v4.0_unigene37328	145.673554934617	162.562194283872	179.815205264576	173.479617631112	162.312307674937	198.67995965174
solea_v4.0_unigene37321	208.543194432714	212.581330986602	213.885454683127	203.649985914783	255.062197774901	234.088269292645
solea_v4.0_unigene37320	29.1347109869233	56.2715287905712	26.4990828810954	43.3699044077779	46.3749450499821	80.6522608487263
solea_v4.0_unigene37322	102.73819137494	100.03827340546	104.103539890018	137.652305294252	96.3171935653474	131.797596996699
solea_v4.0_unigene37325	147.206960776034	196.950350766999	174.136830361484	247.019890322561	203.336297526844	188.844318084823
solea_v4.0_unigene37324	576.560596372798	562.715287905712	598.122156459011	379.015251563624	513.691699015186	338.346069901974
solea_v4.0_unigene37327	165.607830873038	140.678821976428	117.353081330565	128.224065205604	124.855621288413	118.027698803014
solea_v4.0_unigene37326	99.6713796921061	150.05741010819	147.637747480389	96.1680489042032	117.721014357647	127.863340369932
solea_v4.0_unigene236722	38.3351460354254	18.7571762635237	37.8558326872792	37.7129603545895	30.3220794557575	53.1124644613563
solea_v4.0_unigene99112	29.1347109869233	18.7571762635237	28.3918745154594	20.7421281950242	30.3220794557575	33.4411813275207
solea_v4.0_unigene99113	33.7349285111744	43.7667446148887	34.0702494185513	52.7981444964253	48.1585967826737	57.0467210881235
solea_v4.0_unigene99114	44.4687694010935	21.8833723074444	43.5342075903711	58.4550885496137	62.4278106442066	74.7508759085756
solea_v4.0_unigene32203	216.210223639799	218.833723074444	215.778246317491	148.966193400628	155.177700744171	157.370265070685
solea_v4.0_unigene32202	70.5366687051828	53.1453327466506	71.9260821058304	43.3699044077779	46.3749450499821	59.013849401507
solea_v4.0_unigene32205	65.9364511809317	75.028705054095	60.5693322996467	69.7689766559906	82.0479797038144	62.9481060282742
solea_v4.0_unigene32204	171.741454238706	150.05741010819	187.386371802032	137.652305294252	164.095959407629	198.67995965174
solea_v4.0_unigene550874	39.8685518768424	68.7763129662537	32.1774577841873	52.7981444964253	55.2932037134402	41.3096945810549
solea_v4.0_unigene3071	93.537756326438	153.183606152111	104.103539890018	147.080545382899	101.668148763422	110.15918554948
solea_v4.0_unigene3070	174.80826592154	131.300233844666	183.600788533304	188.564801772947	144.475790348021	125.896212056548
solea_v4.0_unigene3073	27.6013051455063	40.6405485709681	32.1774577841873	30.1703682836716	30.3220794557575	37.3754379542878
solea_v4.0_unigene3072	282.146674820731	331.376780655586	257.419662273498	239.477298251643	224.740118319144	239.989654232795
solea_v4.0_unigene3075	410.952765499761	553.33669977395	456.162783881714	371.472659492706	444.129281440213	393.425662676714
solea_v4.0_unigene3079	136.473119886115	106.290665493301	138.173789308569	67.8833286382611	112.370059159572	119.994827116398
solea_v4.0_unigene3078	76.6702920708509	75.028705054095	79.4972486432863	92.3967528687443	78.4806762384312	76.7180042219591
solea_v4.0_unigene188310	24.5344934626723	28.1357643952856	52.9981657621909	28.2847202659421	30.3220794557575	31.4740530141371
solea_v4.0_unigene65589	165.607830873038	212.581330986602	153.316122383481	194.221745826136	205.119949259536	204.581344591891
solea_v4.0_unigene461758	61.3362336566807	56.2715287905712	88.9612068151061	73.5402726914495	73.1297210403563	80.6522608487263
solea_v4.0_unigene32335	44.4687694010935	31.2619604392062	32.1774577841873	49.0268484609663	42.8076415845988	47.2110795212056
solea_v4.0_unigene32334	39.8685518768424	50.01913670273	60.5693322996467	32.0560163014011	67.7787658422815	62.9481060282742
solea_v4.0_unigene32336	87.40413296077	65.6501169223331	104.103539890018	81.0828647623674	98.100845298039	86.553645788877
solea_v4.0_unigene430655	598.028278152637	1156.69253625063	832.828319120142	837.227719871887	1175.42649184378	1018.97246633269
solea_v4.0_unigene11272	29.1347109869233	28.1357643952856	34.0702494185513	30.1703682836716	51.7259002480569	23.6055397606028
solea_v4.0_unigene31162	1024.31510206657	675.258345486855	1006.96514948163	505.353668751499	745.566424265096	743.574502458989
solea_v4.0_unigene31165	85.870727119353	90.6596852736981	96.5323733525619	77.3115687269085	98.100845298039	88.5207741022605
solea_v4.0_unigene11276	180.941889287208	187.571762635237	230.920579392403	205.535633932513	162.312307674937	190.811446398206
solea_v4.0_unigene31167	162.541019190204	134.426429888587	155.208914017845	186.679153755218	169.446914605704	188.844318084823
solea_v4.0_unigene31168	81.2705095951019	71.9025090101744	71.9260821058304	79.1972167446379	57.0768554461318	59.013849401507
solea_v4.0_unigene11279	119.605655630527	134.426429888587	143.852164211661	126.338417187875	146.259442080713	155.403136757302
solea_v4.0_unigene329422	47.5355810839275	53.1453327466506	41.6414159560071	56.5694405318842	55.2932037134402	41.3096945810549
solea_v4.0_unigene670535	479.956028363526	453.298426368491	353.95203562606	705.232358630823	417.374505449839	523.256131360029
solea_v4.0_unigene107562	59.8028278152637	18.7571762635237	88.9612068151061	45.2555524255074	44.5912933172905	45.2439512078221
solea_v4.0_unigene51834	67.4698570223488	65.6501169223331	79.4972486432863	47.1412004432369	48.1585967826737	72.783747595192
solea_v4.0_unigene14318	50.6023927667616	56.2715287905712	58.6765406652827	67.8833286382611	48.1585967826737	62.9481060282742
solea_v4.0_unigene51833	409.419359658344	321.998192523824	355.844827260424	245.134242304832	369.215908667165	291.134990380768
solea_v4.0_unigene14312	47.5355810839275	15.6309802196031	15.1423330749117	22.6277762127537	28.5384277230659	39.3425662676714
solea_v4.0_unigene14316	246.87834046814	246.969487469729	304.739453132597	231.934706180725	221.172814853761	239.989654232795
solea_v4.0_unigene14315	444.687694010935	428.288858017126	369.094368700972	348.844883279953	410.239898519072	472.110795212056
solea_v4.0_unigene1696	41.4019577182595	28.1357643952856	20.8207079780035	20.7421281950242	44.5912933172905	23.6055397606028
solea_v4.0_unigene562776	125.739278996195	75.028705054095	54.8909573965548	139.537953311981	115.937362624955	114.093442176247
solea_v4.0_unigene328179	52.1357986081786	37.5143525270475	20.8207079780035	45.2555524255074	46.3749450499821	43.2768228944385
solea_v4.0_unigene97767	430.887041438182	387.648309446157	408.842993022615	207.421281950242	297.8698393595	300.970631947686
solea_v4.0_unigene97766	29.1347109869233	18.7571762635237	7.57116653745584	30.1703682836716	26.7547759903743	27.5397963873699
solea_v4.0_unigene97762	196.275947701378	225.086115162285	187.386371802032	148.966193400628	165.87961114032	135.731853623466
solea_v4.0_unigene97761	93.537756326438	109.416861537222	79.4972486432863	58.4550885496137	57.0768554461318	70.8166192818084
solea_v4.0_unigene466835	59.8028278152637	65.6501169223331	62.4621239340106	73.5402726914495	60.644158911515	59.013849401507
solea_v4.0_unigene414653	52.1357986081786	65.6501169223331	45.426999224735	62.2263845850727	60.644158911515	53.1124644613563
solea_v4.0_unigene48796	56.7360161324296	59.3977248344919	60.5693322996467	116.910177099227	107.019103961497	110.15918554948
solea_v4.0_unigene418890	55.2026102910126	50.01913670273	60.5693322996467	81.0828647623674	89.1825866345809	121.961955429781
solea_v4.0_unigene626366	276.013051455063	228.212311206206	215.778246317491	341.302291209035	267.547759903743	316.707658454754
solea_v4.0_unigene2216	291.347109869233	184.445566591317	230.920579392403	303.589330854445	269.331411636434	247.85816748633
solea_v4.0_unigene19592	570.42697300713	559.589091861792	526.196074353181	311.131922925363	444.129281440213	395.392790990097
solea_v4.0_unigene94933	130.339496520446	171.940782415634	115.460289696201	115.024529081498	53.5095519807485	33.4411813275207
solea_v4.0_unigene17033	211.610006115548	231.338507250126	215.778246317491	224.392114109807	235.442028715294	208.515601218658
solea_v4.0_unigene17032	33.7349285111744	65.6501169223331	56.7837490309188	47.1412004432369	42.8076415845988	25.5726680739864
solea_v4.0_unigene17031	64.4030453395147	56.2715287905712	64.3549155683746	92.3967528687443	69.5624175749731	102.290672295946
solea_v4.0_unigene17030	134.939714044698	162.562194283872	145.744955846025	99.9393449396621	115.937362624955	139.666110250233
solea_v4.0_unigene17037	87.40413296077	121.921645712904	70.0332904714665	107.48193701058	105.235452228805	112.126313862863
solea_v4.0_unigene17034	39.8685518768424	21.8833723074444	34.0702494185513	32.0560163014011	17.8365173269162	15.7370265070685
solea_v4.0_unigene620998	47.5355810839275	31.2619604392062	41.6414159560071	81.0828647623674	64.2114623768983	70.8166192818084
solea_v4.0_unigene281513	49.0689869253446	78.1549010980156	52.9981657621909	47.1412004432369	73.1297210403563	82.6193891621098
solea_v4.0_unigene224494	70.5366687051828	87.5334892297775	85.1756235463781	113.138881063768	67.7787658422815	102.290672295946
solea_v4.0_unigene42270	555.09291459296	575.220072081395	488.340241665901	756.144855109519	599.306982184384	629.481060282742
solea_v4.0_unigene59566	194.742541859961	178.193174503476	172.24403872712	182.907857719759	205.119949259536	204.581344591891
solea_v4.0_unigene547666	168.674642555872	203.202742854841	181.70799689894	186.679153755218	139.124835149946	169.173034950987
solea_v4.0_unigene547661	157.940801665953	150.05741010819	176.029621995848	158.394433489276	156.961352476862	133.764725310083
solea_v4.0_unigene547662	70.5366687051828	59.3977248344919	54.8909573965548	105.596288992851	62.4278106442066	114.093442176247
solea_v4.0_unigene547668	42.9353635596765	40.6405485709681	32.1774577841873	60.3407365673432	60.644158911515	35.4083096409042
solea_v4.0_unigene32599	118.07224978911	115.669253625063	100.31795662129	111.253233046039	96.3171935653474	131.797596996699
solea_v4.0_unigene32598	168.674642555872	153.183606152111	140.066580942933	94.2824008864737	146.259442080713	110.15918554948
solea_v4.0_unigene32591	55.2026102910126	56.2715287905712	58.6765406652827	69.7689766559906	58.8605071788234	86.553645788877
solea_v4.0_unigene32590	35.2683343525914	18.7571762635237	37.8558326872792	15.0851841418358	33.8893829211407	31.4740530141371
solea_v4.0_unigene32593	222.343847005467	203.202742854841	206.314288145672	184.793505737489	187.28343193262	153.436008443918
solea_v4.0_unigene32592	70.5366687051828	46.8929406588094	73.8188737401944	52.7981444964253	57.0768554461318	53.1124644613563
solea_v4.0_unigene32594	67.4698570223488	68.7763129662537	60.5693322996467	67.8833286382611	51.7259002480569	62.9481060282742
solea_v4.0_unigene32596	49.0689869253446	37.5143525270475	66.2477072027386	58.4550885496137	58.8605071788234	43.2768228944385
solea_v4.0_unigene39616	69.0032628637658	40.6405485709681	85.1756235463781	33.9416643191305	57.0768554461318	66.8823626550413
solea_v4.0_unigene183121	67.4698570223488	62.5239208784125	56.7837490309188	79.1972167446379	48.1585967826737	86.553645788877
solea_v4.0_unigene572629	39.8685518768424	78.1549010980156	45.426999224735	32.0560163014011	42.8076415845988	19.6712831338357
solea_v4.0_unigene76366	58.2694219738467	84.4072931858569	52.9981657621909	54.6837925141548	48.1585967826737	49.1782078345892
solea_v4.0_unigene76360	26.0678993040893	21.8833723074444	15.1423330749117	37.7129603545895	39.2403381192156	29.5069247007535
solea_v4.0_unigene76361	67.4698570223488	56.2715287905712	102.210748255654	105.596288992851	137.341183417255	165.23877832422
solea_v4.0_unigene2269	27.6013051455063	25.009568351365	17.0351247092756	37.7129603545895	19.6201690596078	49.1782078345892
solea_v4.0_unigene2268	33.7349285111744	62.5239208784125	35.9630410529152	49.0268484609663	51.7259002480569	59.013849401507
solea_v4.0_unigene2263	113.472032264859	112.543057581142	172.24403872712	128.224065205604	124.855621288413	127.863340369932
solea_v4.0_unigene2262	314.348197490489	271.979055821094	264.990828810954	477.068948485557	354.946694805632	350.148839782275
solea_v4.0_unigene2261	133.406308203281	90.6596852736981	107.889123158746	128.224065205604	71.3460693076647	108.192057236096
solea_v4.0_unigene2260	79.7371037536849	65.6501169223331	98.4251649869259	107.48193701058	76.6970245057396	92.4550307290277
solea_v4.0_unigene2267	55.2026102910126	65.6501169223331	75.7116653745584	64.1120326028021	62.4278106442066	62.9481060282742
solea_v4.0_unigene2266	289.813704027816	356.386349006951	336.916910916785	401.643027776378	305.004446290267	287.200733754001
solea_v4.0_unigene2265	73.6034803880168	78.1549010980156	70.0332904714665	73.5402726914495	69.5624175749731	62.9481060282742
solea_v4.0_unigene28898	36.8017401940084	28.1357643952856	30.2846661498233	30.1703682836716	32.1057311884491	21.6384114472192
solea_v4.0_unigene465619	53.6692044495956	31.2619604392062	47.319790859099	28.2847202659421	32.1057311884491	43.2768228944385
solea_v4.0_unigene465615	41.4019577182595	9.37858813176187	17.0351247092756	39.598608372319	21.4038207922994	35.4083096409042
solea_v4.0_unigene501187	44.4687694010935	37.5143525270475	47.319790859099	15.0851841418358	32.1057311884491	19.6712831338357
solea_v4.0_unigene501184	130.339496520446	118.795449668984	124.924247868021	81.0828647623674	124.855621288413	112.126313862863
solea_v4.0_unigene501185	182.475295128625	225.086115162285	123.031456233657	122.567121152416	160.528655942246	133.764725310083
solea_v4.0_unigene501183	44.4687694010935	34.3881564831269	28.3918745154594	11.3138881063768	28.5384277230659	25.5726680739864
solea_v4.0_unigene501180	115.005438106276	75.028705054095	107.889123158746	45.2555524255074	87.3989349018893	78.6851325353427
solea_v4.0_unigene591761	78.2036979122679	68.7763129662537	41.6414159560071	54.6837925141548	62.4278106442066	60.9809777148906
solea_v4.0_unigene501189	69.0032628637658	65.6501169223331	43.5342075903711	71.65462467372	94.5335418326558	53.1124644613563
solea_v4.0_unigene549026	220.81044116405	206.328938898761	177.922413630212	335.645347155846	222.956466586452	247.85816748633
solea_v4.0_unigene11136	42.9353635596765	62.5239208784125	60.5693322996467	75.425920709179	76.6970245057396	57.0467210881235
solea_v4.0_unigene33057	403.285736292675	559.589091861792	550.802365599912	722.203190790389	485.15327129212	479.979308465591
solea_v4.0_unigene33054	55.2026102910126	62.5239208784125	39.7486243216431	50.9124964786958	51.7259002480569	51.1453361479728
solea_v4.0_unigene33053	113.472032264859	90.6596852736981	111.674706427474	82.9685127800969	119.504666090338	108.192057236096
solea_v4.0_unigene33052	58.2694219738467	46.8929406588094	52.9981657621909	30.1703682836716	28.5384277230659	49.1782078345892
solea_v4.0_unigene33058	121.139061471944	112.543057581142	123.031456233657	101.824992957392	103.451800496114	121.961955429781
solea_v4.0_unigene670015	49.0689869253446	34.3881564831269	49.2125824934629	52.7981444964253	41.0239898519072	35.4083096409042
solea_v4.0_unigene670014	76.6702920708509	62.5239208784125	51.1053741278269	58.4550885496137	39.2403381192156	39.3425662676714
solea_v4.0_unigene63601	26.0678993040893	31.2619604392062	22.7134996123675	20.7421281950242	10.7019103961497	31.4740530141371
solea_v4.0_unigene224446	78.2036979122679	71.9025090101744	79.4972486432863	71.65462467372	49.9422485153653	80.6522608487263
solea_v4.0_unigene226630	47.5355810839275	40.6405485709681	26.4990828810954	37.7129603545895	39.2403381192156	33.4411813275207
solea_v4.0_unigene24459	39.8685518768424	65.6501169223331	26.4990828810954	32.0560163014011	32.1057311884491	19.6712831338357
solea_v4.0_unigene24458	180.941889287208	190.697958679158	177.922413630212	188.564801772947	217.605511388377	155.403136757302
solea_v4.0_unigene12449	110.405220582025	146.931214064269	105.996331524382	101.824992957392	112.370059159572	108.192057236096
solea_v4.0_unigene12448	24.5344934626723	53.1453327466506	41.6414159560071	67.8833286382611	30.3220794557575	45.2439512078221
solea_v4.0_unigene325656	200.876165225629	293.862428128539	365.308785432244	120.681473134686	78.4806762384312	51.1453361479728
solea_v4.0_unigene12441	372.617619464335	440.793642192808	471.305116956626	375.243955528165	406.672595053689	340.313198215357
solea_v4.0_unigene12440	38.3351460354254	37.5143525270475	22.7134996123675	39.598608372319	23.187472524991	9.83564156691784
solea_v4.0_unigene12443	136.473119886115	162.562194283872	155.208914017845	160.280081507005	149.826745546096	163.271650010836
solea_v4.0_unigene12442	61.3362336566807	90.6596852736981	58.6765406652827	71.65462467372	73.1297210403563	55.0795927747399
solea_v4.0_unigene12445	150.273772458868	121.921645712904	160.887288920936	103.710640975121	105.235452228805	66.8823626550413
solea_v4.0_unigene17543	92.004350485021	62.5239208784125	64.3549155683746	113.138881063768	82.0479797038144	60.9809777148906
solea_v4.0_unigene17541	55.2026102910126	75.028705054095	81.3900402776502	52.7981444964253	69.5624175749731	51.1453361479728
solea_v4.0_unigene17547	75.1368862294338	43.7667446148887	41.6414159560071	82.9685127800969	51.7259002480569	78.6851325353427
solea_v4.0_unigene17546	65.9364511809317	34.3881564831269	51.1053741278269	47.1412004432369	49.9422485153653	41.3096945810549
solea_v4.0_unigene17544	101.204785533523	75.028705054095	96.5323733525619	118.795825116957	123.071969555722	116.06057048963
solea_v4.0_unigene17549	35.2683343525914	37.5143525270475	35.9630410529152	24.5134242304832	35.6730346538324	23.6055397606028
solea_v4.0_unigene31013	44.4687694010935	46.8929406588094	47.319790859099	52.7981444964253	41.0239898519072	51.1453361479728
solea_v4.0_unigene55130	46.0021752425105	46.8929406588094	28.3918745154594	39.598608372319	28.5384277230659	25.5726680739864
solea_v4.0_unigene1957	156.407395824536	156.309802196031	157.101705652209	167.822673577923	128.422924753797	145.567495190384
solea_v4.0_unigene96984	180.941889287208	243.843291425809	200.63591324258	182.907857719759	242.57663564606	265.562322306782
solea_v4.0_unigene96985	130.339496520446	112.543057581142	121.138664599293	116.910177099227	146.259442080713	155.403136757302
solea_v4.0_unigene96986	105.805003057774	121.921645712904	134.388206039841	122.567121152416	124.855621288413	129.830468683315
solea_v4.0_unigene96980	58.2694219738467	46.8929406588094	58.6765406652827	33.9416643191305	46.3749450499821	25.5726680739864
solea_v4.0_unigene96982	59.8028278152637	31.2619604392062	11.3567498061838	26.3990722482126	16.0528655942246	49.1782078345892
solea_v4.0_unigene96983	26.0678993040893	25.009568351365	17.0351247092756	33.9416643191305	28.5384277230659	25.5726680739864
solea_v4.0_unigene623918	24.5344934626723	15.6309802196031	35.9630410529152	24.5134242304832	32.1057311884491	33.4411813275207
solea_v4.0_unigene223949	130.339496520446	165.688390327793	130.602622771113	150.851841418358	148.043093813404	137.69898193685
solea_v4.0_unigene223948	101.204785533523	68.7763129662537	105.996331524382	81.0828647623674	69.5624175749731	119.994827116398
solea_v4.0_unigene223943	85.870727119353	109.416861537222	113.567498061838	90.5111048510148	108.802755694189	100.323543982562
solea_v4.0_unigene223940	29.1347109869233	40.6405485709681	24.6062912467315	32.0560163014011	24.9711242576827	29.5069247007535
solea_v4.0_unigene223947	64.4030453395147	56.2715287905712	73.8188737401944	58.4550885496137	55.2932037134402	55.0795927747399
solea_v4.0_unigene223946	46.0021752425105	46.8929406588094	51.1053741278269	58.4550885496137	30.3220794557575	76.7180042219591
solea_v4.0_unigene223944	49.0689869253446	46.8929406588094	77.6044570089223	37.7129603545895	46.3749450499821	64.9152343416577
solea_v4.0_unigene693800	64.4030453395147	78.1549010980156	37.8558326872792	30.1703682836716	48.1585967826737	49.1782078345892
solea_v4.0_unigene431234	21.4676817798382	28.1357643952856	9.46395817181979	30.1703682836716	33.8893829211407	82.6193891621098
solea_v4.0_unigene94939	84.3373212779359	90.6596852736981	60.5693322996467	71.65462467372	121.28831782303	182.942933144672
solea_v4.0_unigene415080	134.939714044698	109.416861537222	105.996331524382	173.479617631112	108.802755694189	133.764725310083
solea_v4.0_unigene415083	23.0010876212553	21.8833723074444	17.0351247092756	26.3990722482126	33.8893829211407	37.3754379542878
solea_v4.0_unigene535116	61.3362336566807	56.2715287905712	70.0332904714665	54.6837925141548	82.0479797038144	66.8823626550413
solea_v4.0_unigene535117	30.6681168283403	15.6309802196031	28.3918745154594	37.7129603545895	32.1057311884491	25.5726680739864
solea_v4.0_unigene52489	62.8696394980977	68.7763129662537	49.2125824934629	39.598608372319	39.2403381192156	51.1453361479728
solea_v4.0_unigene4497	24.5344934626723	53.1453327466506	26.4990828810954	26.3990722482126	14.2692138615329	47.2110795212056
solea_v4.0_unigene61635	55.2026102910126	50.01913670273	43.5342075903711	58.4550885496137	41.0239898519072	57.0467210881235
solea_v4.0_unigene185187	50.6023927667616	25.009568351365	71.9260821058304	60.3407365673432	37.456686386524	60.9809777148906
solea_v4.0_unigene4498	55.2026102910126	34.3881564831269	47.319790859099	77.3115687269085	46.3749450499821	72.783747595192
solea_v4.0_unigene51728	76.6702920708509	81.2810971419362	100.31795662129	77.3115687269085	71.3460693076647	53.1124644613563
solea_v4.0_unigene228802	274.479645613646	200.07654681092	193.064746705124	360.15877138633	201.552645794153	241.956782546179
solea_v4.0_unigene228800	150.273772458868	184.445566591317	145.744955846025	156.508785471546	135.557531684563	151.468880130535
solea_v4.0_unigene75534	50.6023927667616	50.01913670273	52.9981657621909	62.2263845850727	65.9951141095899	49.1782078345892
solea_v4.0_unigene75531	102.73819137494	137.552625932507	68.1404988371025	126.338417187875	148.043093813404	149.501751817151
solea_v4.0_unigene429149	131.872902361863	268.852859777174	124.924247868021	288.50414671261	230.091073517219	230.154012665877
solea_v4.0_unigene429140	662.431323492151	781.549010980156	759.009445379947	812.714295641404	797.292324513153	729.804604265304
solea_v4.0_unigene443475	23.0010876212553	40.6405485709681	37.8558326872792	16.9708321595653	23.187472524991	29.5069247007535
solea_v4.0_unigene694368	2382.91267756204	2457.19009052161	2475.77145774806	2758.70304993822	2327.66551116256	2512.02285619082
solea_v4.0_unigene694367	203.942976908463	212.581330986602	204.421496511308	211.192577985701	215.821859655686	179.008676517905
solea_v4.0_unigene694366	909.309663960291	769.044226804474	723.046404327032	1086.13325821218	986.359408178465	948.15584705088
solea_v4.0_unigene571668	21.4676817798382	37.5143525270475	30.2846661498233	9.42824008864737	16.0528655942246	23.6055397606028
solea_v4.0_unigene571669	33.7349285111744	15.6309802196031	28.3918745154594	18.8564801772947	41.0239898519072	31.4740530141371
solea_v4.0_unigene571665	55.2026102910126	50.01913670273	68.1404988371025	62.2263845850727	51.7259002480569	49.1782078345892
solea_v4.0_unigene571666	47.5355810839275	40.6405485709681	51.1053741278269	33.9416643191305	32.1057311884491	39.3425662676714
solea_v4.0_unigene571663	452.35472321802	409.531681753602	439.127659172438	407.299971829567	485.15327129212	462.275153645138
solea_v4.0_unigene231831	88.937538802187	87.5334892297775	113.567498061838	158.394433489276	105.235452228805	125.896212056548
solea_v4.0_unigene5010	378.751242830003	340.755368787348	386.129493410248	196.107393843865	247.927590844135	277.365092187083
solea_v4.0_unigene5013	58.2694219738467	40.6405485709681	56.7837490309188	60.3407365673432	33.8893829211407	53.1124644613563
solea_v4.0_unigene5012	101.204785533523	84.4072931858569	58.6765406652827	52.7981444964253	78.4806762384312	66.8823626550413
solea_v4.0_unigene5015	70.5366687051828	40.6405485709681	70.0332904714665	56.5694405318842	83.8316314365061	72.783747595192
solea_v4.0_unigene5014	38.3351460354254	25.009568351365	60.5693322996467	45.2555524255074	42.8076415845988	53.1124644613563
solea_v4.0_unigene5018	38.3351460354254	28.1357643952856	56.7837490309188	18.8564801772947	39.2403381192156	35.4083096409042
solea_v4.0_unigene690667	311.281385807654	418.910269885364	365.308785432244	345.073587244494	474.45136089597	464.242281958522
solea_v4.0_unigene464048	67.4698570223488	75.028705054095	66.2477072027386	30.1703682836716	65.9951141095899	45.2439512078221
solea_v4.0_unigene21023	27.6013051455063	12.5047841756825	26.4990828810954	22.6277762127537	21.4038207922994	27.5397963873699
solea_v4.0_unigene21024	52.1357986081786	50.01913670273	43.5342075903711	33.9416643191305	44.5912933172905	60.9809777148906
solea_v4.0_unigene21029	33.7349285111744	34.3881564831269	49.2125824934629	24.5134242304832	32.1057311884491	29.5069247007535
solea_v4.0_unigene464042	96.6045680092721	134.426429888587	107.889123158746	133.881009258793	115.937362624955	143.600366877
solea_v4.0_unigene470021	27.6013051455063	21.8833723074444	51.1053741278269	33.9416643191305	21.4038207922994	39.3425662676714
solea_v4.0_unigene281318	483.02284004636	643.996385047649	469.412325322262	518.553204875606	442.345629707521	511.453361479728
solea_v4.0_unigene281312	144.1401490932	156.309802196031	107.889123158746	135.766657276522	158.745004209554	112.126313862863
solea_v4.0_unigene281310	35.2683343525914	43.7667446148887	52.9981657621909	50.9124964786958	44.5912933172905	43.2768228944385
solea_v4.0_unigene281311	32.2015226697574	18.7571762635237	35.9630410529152	64.1120326028021	33.8893829211407	29.5069247007535
solea_v4.0_unigene281316	29.1347109869233	21.8833723074444	26.4990828810954	11.3138881063768	30.3220794557575	11.8027698803014
solea_v4.0_unigene188446	27.6013051455063	9.37858813176187	22.7134996123675	13.1995361241063	28.5384277230659	29.5069247007535
solea_v4.0_unigene514033	76.6702920708509	43.7667446148887	45.426999224735	47.1412004432369	55.2932037134402	43.2768228944385
solea_v4.0_unigene3993	309.747979966237	303.241016260301	272.56199534841	218.735170056619	255.062197774901	265.562322306782
solea_v4.0_unigene3991	42.9353635596765	100.03827340546	77.6044570089223	39.598608372319	37.456686386524	39.3425662676714
solea_v4.0_unigene414728	29.1347109869233	84.4072931858569	70.0332904714665	52.7981444964253	28.5384277230659	45.2439512078221
solea_v4.0_unigene224121	65.9364511809317	50.01913670273	73.8188737401944	45.2555524255074	49.9422485153653	64.9152343416577
solea_v4.0_unigene535706	116.538843947693	143.805018020349	115.460289696201	109.36758502831	89.1825866345809	118.027698803014
solea_v4.0_unigene15439	197.809353542795	56.2715287905712	105.996331524382	131.995361241063	119.504666090338	153.436008443918
solea_v4.0_unigene15438	52.1357986081786	46.8929406588094	52.9981657621909	65.9976806205316	51.7259002480569	62.9481060282742
solea_v4.0_unigene15432	395.61870708559	481.434190763776	369.094368700972	397.871731740919	372.783212132548	356.050224722426
solea_v4.0_unigene15434	75.1368862294338	106.290665493301	117.353081330565	96.1680489042032	67.7787658422815	88.5207741022605
solea_v4.0_unigene15436	55.2026102910126	87.5334892297775	62.4621239340106	65.9976806205316	51.7259002480569	62.9481060282742
solea_v4.0_unigene94882	148.740366617451	171.940782415634	196.850329973852	84.8541607978264	142.692138615329	125.896212056548
solea_v4.0_unigene584570	30.6681168283403	15.6309802196031	34.0702494185513	16.9708321595653	26.7547759903743	31.4740530141371
solea_v4.0_unigene414582	64.4030453395147	50.01913670273	56.7837490309188	47.1412004432369	71.3460693076647	112.126313862863
solea_v4.0_unigene688955	23.0010876212553	18.7571762635237	13.2495414405477	43.3699044077779	37.456686386524	27.5397963873699
solea_v4.0_unigene97932	44.4687694010935	68.7763129662537	47.319790859099	43.3699044077779	42.8076415845988	62.9481060282742
solea_v4.0_unigene97930	52.1357986081786	46.8929406588094	51.1053741278269	45.2555524255074	46.3749450499821	37.3754379542878
solea_v4.0_unigene97931	36.8017401940084	53.1453327466506	73.8188737401944	43.3699044077779	30.3220794557575	49.1782078345892
solea_v4.0_unigene97936	39.8685518768424	50.01913670273	75.7116653745584	45.2555524255074	46.3749450499821	51.1453361479728
solea_v4.0_unigene97939	53.6692044495956	46.8929406588094	49.2125824934629	32.0560163014011	35.6730346538324	27.5397963873699
solea_v4.0_unigene546762	15.3340584141702	18.7571762635237	35.9630410529152	26.3990722482126	30.3220794557575	37.3754379542878
solea_v4.0_unigene510239	30.6681168283403	15.6309802196031	32.1774577841873	56.5694405318842	30.3220794557575	41.3096945810549
solea_v4.0_unigene44989	148.740366617451	159.435998239952	115.460289696201	190.450449790677	148.043093813404	196.712831338357
solea_v4.0_unigene44988	121.139061471944	156.309802196031	117.353081330565	137.652305294252	133.773879951871	137.69898193685
solea_v4.0_unigene44987	61.3362336566807	103.164469449381	94.6395817181979	41.4842563900484	83.8316314365061	70.8166192818084
solea_v4.0_unigene44985	58.2694219738467	96.9120773615394	88.9612068151061	60.3407365673432	53.5095519807485	51.1453361479728
solea_v4.0_unigene44983	67.4698570223488	71.9025090101744	68.1404988371025	81.0828647623674	119.504666090338	100.323543982562
solea_v4.0_unigene44981	85.870727119353	84.4072931858569	87.0684151807421	79.1972167446379	78.4806762384312	84.5865174754934
solea_v4.0_unigene324364	213.143411956965	156.309802196031	126.817039502385	192.336097808406	169.446914605704	161.304521697453
solea_v4.0_unigene413915	58.2694219738467	53.1453327466506	26.4990828810954	90.5111048510148	64.2114623768983	64.9152343416577
solea_v4.0_unigene413914	260.678993040893	356.386349006951	312.310619670053	231.934706180725	272.898715101818	324.576171708289
solea_v4.0_unigene413910	26.0678993040893	18.7571762635237	39.7486243216431	79.1972167446379	41.0239898519072	51.1453361479728
solea_v4.0_unigene413912	115.005438106276	140.678821976428	117.353081330565	141.423601329711	135.557531684563	157.370265070685
solea_v4.0_unigene285561	55.2026102910126	46.8929406588094	51.1053741278269	41.4842563900484	71.3460693076647	62.9481060282742
solea_v4.0_unigene284282	61.3362336566807	87.5334892297775	54.8909573965548	73.5402726914495	67.7787658422815	68.8494909684249
solea_v4.0_unigene49717	219.277035322633	215.707527030523	198.743121608216	313.017570943093	255.062197774901	263.595193993398
solea_v4.0_unigene77404	16.8674642555872	21.8833723074444	17.0351247092756	22.6277762127537	37.456686386524	27.5397963873699
solea_v4.0_unigene77405	32.2015226697574	50.01913670273	30.2846661498233	56.5694405318842	30.3220794557575	23.6055397606028
solea_v4.0_unigene77402	46.0021752425105	37.5143525270475	47.319790859099	54.6837925141548	62.4278106442066	45.2439512078221
solea_v4.0_unigene100604	16.8674642555872	46.8929406588094	26.4990828810954	18.8564801772947	35.6730346538324	19.6712831338357
solea_v4.0_unigene100603	23.0010876212553	25.009568351365	41.6414159560071	33.9416643191305	28.5384277230659	33.4411813275207
solea_v4.0_unigene108451	23.0010876212553	37.5143525270475	30.2846661498233	39.598608372319	44.5912933172905	68.8494909684249
solea_v4.0_unigene281660	36.8017401940084	25.009568351365	30.2846661498233	24.5134242304832	32.1057311884491	23.6055397606028
solea_v4.0_unigene608873	41.4019577182595	31.2619604392062	35.9630410529152	28.2847202659421	30.3220794557575	25.5726680739864
solea_v4.0_unigene281668	58.2694219738467	96.9120773615394	68.1404988371025	47.1412004432369	69.5624175749731	37.3754379542878
solea_v4.0_unigene281669	46.0021752425105	68.7763129662537	51.1053741278269	54.6837925141548	65.9951141095899	49.1782078345892
solea_v4.0_unigene50225	329.682255904659	356.386349006951	369.094368700972	203.649985914783	328.191918815258	344.247454842124
solea_v4.0_unigene50221	26.0678993040893	18.7571762635237	28.3918745154594	67.8833286382611	60.644158911515	51.1453361479728
solea_v4.0_unigene22899	128.806090679029	112.543057581142	157.101705652209	124.452769170145	137.341183417255	110.15918554948
solea_v4.0_unigene22898	102.73819137494	90.6596852736981	73.8188737401944	118.795825116957	115.937362624955	94.4221590424113
solea_v4.0_unigene22891	317.415009173323	246.969487469729	240.384537564223	543.066629106089	415.590853717147	395.392790990097
solea_v4.0_unigene22893	72.0700745465998	71.9025090101744	58.6765406652827	41.4842563900484	67.7787658422815	62.9481060282742
solea_v4.0_unigene22892	168.674642555872	125.047841756825	147.637747480389	98.0536969219327	135.557531684563	139.666110250233
solea_v4.0_unigene22895	119.605655630527	143.805018020349	115.460289696201	103.710640975121	107.019103961497	96.3892873557948
solea_v4.0_unigene22894	443.154288169518	490.812778895538	458.055575516078	284.732850677151	356.730346538324	312.773401827987
solea_v4.0_unigene22897	24.5344934626723	18.7571762635237	15.1423330749117	54.6837925141548	46.3749450499821	25.5726680739864
solea_v4.0_unigene11989	49.0689869253446	40.6405485709681	34.0702494185513	58.4550885496137	53.5095519807485	41.3096945810549
solea_v4.0_unigene231575	42.9353635596765	62.5239208784125	32.1774577841873	30.1703682836716	53.5095519807485	37.3754379542878
solea_v4.0_unigene231574	23.0010876212553	40.6405485709681	32.1774577841873	50.9124964786958	39.2403381192156	29.5069247007535
solea_v4.0_unigene231570	21.4676817798382	25.009568351365	32.1774577841873	22.6277762127537	30.3220794557575	39.3425662676714
solea_v4.0_unigene3535	372.617619464335	300.11482021638	380.451118507156	241.362946269373	294.302535894117	263.595193993398
solea_v4.0_unigene95059	133.406308203281	168.814586371714	138.173789308569	122.567121152416	103.451800496114	129.830468683315
solea_v4.0_unigene95053	85.870727119353	81.2810971419362	64.3549155683746	186.679153755218	149.826745546096	145.567495190384
solea_v4.0_unigene459649	65.9364511809317	37.5143525270475	41.6414159560071	35.82731233686	55.2932037134402	47.2110795212056
solea_v4.0_unigene59378	30.6681168283403	21.8833723074444	49.2125824934629	28.2847202659421	35.6730346538324	23.6055397606028
solea_v4.0_unigene225195	26.0678993040893	34.3881564831269	28.3918745154594	37.7129603545895	23.187472524991	27.5397963873699
solea_v4.0_unigene4246	486.089651729194	506.443759115141	511.053741278269	503.46802073377	519.042654213261	525.223259673413
solea_v4.0_unigene4245	88.937538802187	87.5334892297775	77.6044570089223	107.48193701058	98.100845298039	108.192057236096
solea_v4.0_unigene4244	92.004350485021	93.7858813176187	77.6044570089223	154.623137453817	90.9662383672725	149.501751817151
solea_v4.0_unigene4242	16.8674642555872	28.1357643952856	17.0351247092756	28.2847202659421	10.7019103961497	29.5069247007535
solea_v4.0_unigene4241	23.0010876212553	12.5047841756825	24.6062912467315	39.598608372319	37.456686386524	66.8823626550413
solea_v4.0_unigene4249	400.218924609842	397.026897577919	522.410491084453	230.049058162996	271.115063369126	293.102118694152
solea_v4.0_unigene4248	217.743629481216	203.202742854841	344.488077454241	131.995361241063	212.254556190303	208.515601218658
solea_v4.0_unigene20237	72.0700745465998	87.5334892297775	49.2125824934629	50.9124964786958	53.5095519807485	49.1782078345892
solea_v4.0_unigene20236	87.40413296077	100.03827340546	115.460289696201	103.710640975121	98.100845298039	94.4221590424113
solea_v4.0_unigene20235	139.539931568949	318.871996479904	246.062912467315	131.995361241063	123.071969555722	151.468880130535
solea_v4.0_unigene20234	36.8017401940084	25.009568351365	13.2495414405477	37.7129603545895	39.2403381192156	37.3754379542878
solea_v4.0_unigene20233	19.9342759384212	53.1453327466506	30.2846661498233	28.2847202659421	26.7547759903743	31.4740530141371
solea_v4.0_unigene20232	200.876165225629	181.319370547396	179.815205264576	120.681473134686	180.148825001853	151.468880130535
solea_v4.0_unigene20231	32.2015226697574	15.6309802196031	30.2846661498233	52.7981444964253	44.5912933172905	41.3096945810549
solea_v4.0_unigene20230	47.5355810839275	56.2715287905712	56.7837490309188	47.1412004432369	44.5912933172905	76.7180042219591
solea_v4.0_unigene20239	33.7349285111744	34.3881564831269	24.6062912467315	35.82731233686	30.3220794557575	17.7041548204521
solea_v4.0_unigene20238	502.957115984782	550.21050373003	556.480740503004	358.2731233686	481.585967826737	365.885866289344
solea_v4.0_unigene11983	27.6013051455063	43.7667446148887	26.4990828810954	39.598608372319	28.5384277230659	13.769898193685
solea_v4.0_unigene535348	211.610006115548	200.07654681092	176.029621995848	156.508785471546	156.961352476862	171.14016326437
solea_v4.0_unigene535343	47.5355810839275	68.7763129662537	54.8909573965548	35.82731233686	42.8076415845988	49.1782078345892
solea_v4.0_unigene335735	26.0678993040893	34.3881564831269	30.2846661498233	22.6277762127537	30.3220794557575	21.6384114472192
solea_v4.0_unigene512893	50.6023927667616	21.8833723074444	54.8909573965548	28.2847202659421	37.456686386524	55.0795927747399
solea_v4.0_unigene96361	147.206960776034	143.805018020349	147.637747480389	169.708321595653	146.259442080713	131.797596996699
solea_v4.0_unigene432568	23.0010876212553	15.6309802196031	17.0351247092756	39.598608372319	35.6730346538324	43.2768228944385
solea_v4.0_unigene536066	73.6034803880168	106.290665493301	71.9260821058304	54.6837925141548	94.5335418326558	70.8166192818084
solea_v4.0_unigene536061	26.0678993040893	12.5047841756825	22.7134996123675	15.0851841418358	28.5384277230659	35.4083096409042
solea_v4.0_unigene44173	64.4030453395147	59.3977248344919	73.8188737401944	64.1120326028021	80.2643279711228	53.1124644613563
solea_v4.0_unigene65273	75.1368862294338	68.7763129662537	85.1756235463781	82.9685127800969	87.3989349018893	108.192057236096
solea_v4.0_unigene443529	30.6681168283403	12.5047841756825	20.8207079780035	41.4842563900484	49.9422485153653	27.5397963873699
solea_v4.0_unigene60172	64.4030453395147	81.2810971419362	66.2477072027386	58.4550885496137	58.8605071788234	57.0467210881235
solea_v4.0_unigene414172	76.6702920708509	46.8929406588094	54.8909573965548	67.8833286382611	46.3749450499821	57.0467210881235
solea_v4.0_unigene281546	391.018489561339	462.677014500252	372.8799519697	356.387475350871	333.542874013333	371.787251229494
solea_v4.0_unigene332850	44.4687694010935	68.7763129662537	41.6414159560071	33.9416643191305	69.5624175749731	80.6522608487263
solea_v4.0_unigene280869	88.937538802187	159.435998239952	200.63591324258	103.710640975121	58.8605071788234	21.6384114472192
solea_v4.0_unigene414174	99.6713796921061	112.543057581142	105.996331524382	116.910177099227	96.3171935653474	151.468880130535
solea_v4.0_unigene40848	62.8696394980977	78.1549010980156	92.746790083834	90.5111048510148	65.9951141095899	59.013849401507
solea_v4.0_unigene429298	709.966904576079	1106.6733995479	1010.75073275035	920.196232651984	799.075976245845	906.846152469825
solea_v4.0_unigene98528	118.07224978911	128.174037800746	83.2828319120142	82.9685127800969	99.8844970307306	98.3564156691784
solea_v4.0_unigene98523	58.2694219738467	81.2810971419362	92.746790083834	60.3407365673432	60.644158911515	74.7508759085756
solea_v4.0_unigene98525	30.6681168283403	15.6309802196031	30.2846661498233	35.82731233686	28.5384277230659	21.6384114472192
solea_v4.0_unigene44275	58.2694219738467	28.1357643952856	64.3549155683746	22.6277762127537	33.8893829211407	55.0795927747399
solea_v4.0_unigene58841	39.8685518768424	28.1357643952856	45.426999224735	49.0268484609663	48.1585967826737	60.9809777148906
solea_v4.0_unigene95659	285.213486503565	218.833723074444	319.881786207509	194.221745826136	308.57174975565	352.115968095659
solea_v4.0_unigene95654	27.6013051455063	12.5047841756825	7.57116653745584	32.0560163014011	24.9711242576827	43.2768228944385
solea_v4.0_unigene95657	35.2683343525914	12.5047841756825	24.6062912467315	30.1703682836716	30.3220794557575	29.5069247007535
solea_v4.0_unigene95656	87.40413296077	65.6501169223331	62.4621239340106	88.6254568332853	76.6970245057396	96.3892873557948
solea_v4.0_unigene95651	32.2015226697574	21.8833723074444	17.0351247092756	56.5694405318842	49.9422485153653	92.4550307290277
solea_v4.0_unigene95653	26.0678993040893	15.6309802196031	9.46395817181979	45.2555524255074	21.4038207922994	51.1453361479728
solea_v4.0_unigene95652	46.0021752425105	40.6405485709681	28.3918745154594	67.8833286382611	44.5912933172905	102.290672295946
solea_v4.0_unigene45077	39.8685518768424	62.5239208784125	45.426999224735	49.0268484609663	51.7259002480569	43.2768228944385
solea_v4.0_unigene12283	42.9353635596765	28.1357643952856	66.2477072027386	41.4842563900484	44.5912933172905	39.3425662676714
solea_v4.0_unigene12282	46.0021752425105	28.1357643952856	43.5342075903711	52.7981444964253	28.5384277230659	35.4083096409042
solea_v4.0_unigene12286	276.013051455063	318.871996479904	230.920579392403	331.874051120388	340.677480944099	304.904888574453
solea_v4.0_unigene12285	119.605655630527	65.6501169223331	104.103539890018	143.30924934744	87.3989349018893	90.4879024156441
solea_v4.0_unigene12284	150.273772458868	109.416861537222	172.24403872712	137.652305294252	137.341183417255	141.633238563617
solea_v4.0_unigene413058	16.8674642555872	34.3881564831269	30.2846661498233	32.0560163014011	23.187472524991	15.7370265070685
solea_v4.0_unigene186006	59.8028278152637	31.2619604392062	58.6765406652827	52.7981444964253	62.4278106442066	57.0467210881235
solea_v4.0_unigene186007	73.6034803880168	134.426429888587	79.4972486432863	103.710640975121	114.153710892264	98.3564156691784
solea_v4.0_unigene413057	95.0711621678551	134.426429888587	73.8188737401944	115.024529081498	89.1825866345809	104.257800609329
solea_v4.0_unigene8473	36.8017401940084	59.3977248344919	32.1774577841873	18.8564801772947	32.1057311884491	17.7041548204521
solea_v4.0_unigene8479	24.5344934626723	46.8929406588094	47.319790859099	47.1412004432369	24.9711242576827	49.1782078345892
solea_v4.0_unigene693871	79.7371037536849	87.5334892297775	71.9260821058304	47.1412004432369	96.3171935653474	94.4221590424113
solea_v4.0_unigene10463	228.477470371136	284.483839996777	183.600788533304	279.075906623962	194.418038863386	190.811446398206
solea_v4.0_unigene595786	46.0021752425105	71.9025090101744	43.5342075903711	86.7398088155558	78.4806762384312	57.0467210881235
solea_v4.0_unigene58550	32.2015226697574	37.5143525270475	32.1774577841873	16.9708321595653	19.6201690596078	19.6712831338357
solea_v4.0_unigene18081	58.2694219738467	100.03827340546	35.9630410529152	47.1412004432369	55.2932037134402	39.3425662676714
solea_v4.0_unigene18273	27.6013051455063	50.01913670273	26.4990828810954	26.3990722482126	37.456686386524	25.5726680739864
solea_v4.0_unigene101452	118.07224978911	165.688390327793	147.637747480389	88.6254568332853	69.5624175749731	70.8166192818084
solea_v4.0_unigene101453	30.6681168283403	43.7667446148887	35.9630410529152	26.3990722482126	26.7547759903743	23.6055397606028
solea_v4.0_unigene101454	36.8017401940084	71.9025090101744	39.7486243216431	35.82731233686	33.8893829211407	41.3096945810549
solea_v4.0_unigene101458	49.0689869253446	59.3977248344919	22.7134996123675	49.0268484609663	33.8893829211407	25.5726680739864
solea_v4.0_unigene510637	105.805003057774	84.4072931858569	90.85399844947	118.795825116957	124.855621288413	137.69898193685
solea_v4.0_unigene510634	46.0021752425105	40.6405485709681	39.7486243216431	82.9685127800969	41.0239898519072	68.8494909684249
solea_v4.0_unigene510633	268.346022247978	225.086115162285	297.168286595142	177.250913666571	178.365173269162	226.21975603911
solea_v4.0_unigene510630	24.5344934626723	15.6309802196031	11.3567498061838	30.1703682836716	16.0528655942246	49.1782078345892
solea_v4.0_unigene4601	145.673554934617	162.562194283872	149.530539114753	141.423601329711	123.071969555722	159.337393384069
solea_v4.0_unigene69043	548.959291227292	784.675207024077	741.974320670672	529.867092981982	527.960912876719	554.730184374166
solea_v4.0_unigene231032	32.2015226697574	40.6405485709681	37.8558326872792	39.598608372319	37.456686386524	35.4083096409042
solea_v4.0_unigene52729	26.0678993040893	50.01913670273	51.1053741278269	39.598608372319	41.0239898519072	37.3754379542878
solea_v4.0_unigene431098	33.7349285111744	37.5143525270475	26.4990828810954	20.7421281950242	32.1057311884491	27.5397963873699
solea_v4.0_unigene431090	49.0689869253446	37.5143525270475	49.2125824934629	26.3990722482126	41.0239898519072	33.4411813275207
solea_v4.0_unigene223977	148.740366617451	112.543057581142	147.637747480389	196.107393843865	151.610397278788	155.403136757302
solea_v4.0_unigene31989	211.610006115548	171.940782415634	206.314288145672	113.138881063768	169.446914605704	123.929083743165
solea_v4.0_unigene31983	18.4008700970042	37.5143525270475	37.8558326872792	67.8833286382611	58.8605071788234	49.1782078345892
solea_v4.0_unigene31982	72.0700745465998	62.5239208784125	66.2477072027386	41.4842563900484	69.5624175749731	49.1782078345892
solea_v4.0_unigene31981	47.5355810839275	37.5143525270475	71.9260821058304	22.6277762127537	42.8076415845988	47.2110795212056
solea_v4.0_unigene31980	101.204785533523	109.416861537222	92.746790083834	84.8541607978264	69.5624175749731	60.9809777148906
solea_v4.0_unigene31987	47.5355810839275	50.01913670273	45.426999224735	39.598608372319	46.3749450499821	49.1782078345892
solea_v4.0_unigene31986	469.222187473607	590.851052300998	357.737618894788	876.826328244206	886.474911147734	1162.57283320969
solea_v4.0_unigene31984	70.5366687051828	40.6405485709681	58.6765406652827	73.5402726914495	64.2114623768983	62.9481060282742
solea_v4.0_unigene282297	42.9353635596765	40.6405485709681	64.3549155683746	60.3407365673432	74.913372773048	55.0795927747399
solea_v4.0_unigene282294	173.274860080123	131.300233844666	111.674706427474	158.394433489276	123.071969555722	145.567495190384
solea_v4.0_unigene81082	26.0678993040893	31.2619604392062	26.4990828810954	16.9708321595653	30.3220794557575	31.4740530141371
solea_v4.0_unigene415251	187.075512652876	190.697958679158	176.029621995848	152.737489436087	139.124835149946	139.666110250233
solea_v4.0_unigene619069	7.66702920708509	31.2619604392062	34.0702494185513	9.42824008864737	14.2692138615329	5.9013849401507
solea_v4.0_unigene66008	217.743629481216	250.09568351365	257.419662273498	190.450449790677	187.28343193262	192.77857471159
solea_v4.0_unigene66009	269.879428089395	296.988624172459	266.883620445318	384.672195616813	312.139053221033	279.332220500467
solea_v4.0_unigene66006	357.283561050165	334.502976699507	321.774577841873	320.560163014011	337.110177478716	344.247454842124
solea_v4.0_unigene66004	214.676817798382	206.328938898761	221.456621220583	214.96387402116	196.201690596078	216.384114472192
solea_v4.0_unigene66002	855.640459510696	828.441951638966	791.186903164135	827.799479783239	907.878731940034	782.91706872666
solea_v4.0_unigene66003	62.8696394980977	56.2715287905712	58.6765406652827	50.9124964786958	58.8605071788234	49.1782078345892
solea_v4.0_unigene66000	127.272684837612	150.05741010819	132.495414405477	128.224065205604	148.043093813404	116.06057048963
solea_v4.0_unigene66001	36.8017401940084	21.8833723074444	43.5342075903711	37.7129603545895	35.6730346538324	23.6055397606028
solea_v4.0_unigene534771	42.9353635596765	18.7571762635237	30.2846661498233	62.2263845850727	39.2403381192156	53.1124644613563
solea_v4.0_unigene534770	32.2015226697574	46.8929406588094	22.7134996123675	28.2847202659421	39.2403381192156	23.6055397606028
solea_v4.0_unigene534773	203.942976908463	253.221879557571	206.314288145672	256.448130411209	228.307421784527	239.989654232795
solea_v4.0_unigene534772	259.145587199476	353.260152963031	208.207079780035	299.818034818986	310.355401488342	265.562322306782
solea_v4.0_unigene534775	226.944064529719	225.086115162285	247.955704101679	265.876370499856	173.014218071087	202.614216278507
solea_v4.0_unigene534774	76.6702920708509	106.290665493301	54.8909573965548	115.024529081498	71.3460693076647	88.5207741022605
solea_v4.0_unigene534777	53.6692044495956	59.3977248344919	87.0684151807421	47.1412004432369	30.3220794557575	57.0467210881235
solea_v4.0_unigene534776	230.010876212553	262.600467689332	202.528704876944	297.932386801257	192.634387130695	259.660937366631
solea_v4.0_unigene541971	33.7349285111744	46.8929406588094	26.4990828810954	37.7129603545895	48.1585967826737	45.2439512078221
solea_v4.0_unigene432754	38.3351460354254	46.8929406588094	41.6414159560071	47.1412004432369	37.456686386524	43.2768228944385
solea_v4.0_unigene98053	39.8685518768424	37.5143525270475	11.3567498061838	39.598608372319	21.4038207922994	35.4083096409042
solea_v4.0_unigene98054	58.2694219738467	56.2715287905712	66.2477072027386	52.7981444964253	76.6970245057396	72.783747595192
solea_v4.0_unigene98057	44.4687694010935	43.7667446148887	54.8909573965548	49.0268484609663	39.2403381192156	68.8494909684249
solea_v4.0_unigene546477	98.1379738506891	100.03827340546	102.210748255654	94.2824008864737	82.0479797038144	60.9809777148906
solea_v4.0_unigene546476	783.570384964096	1072.28524306477	908.5399844947	940.938360847008	861.503786890052	719.968962698386
solea_v4.0_unigene546475	173.274860080123	171.940782415634	134.388206039841	131.995361241063	142.692138615329	163.271650010836
solea_v4.0_unigene546474	113.472032264859	90.6596852736981	75.7116653745584	116.910177099227	85.6152831691977	80.6522608487263
solea_v4.0_unigene546471	55.2026102910126	37.5143525270475	68.1404988371025	47.1412004432369	49.9422485153653	55.0795927747399
solea_v4.0_unigene546470	138.006525727532	125.047841756825	126.817039502385	192.336097808406	174.797869803779	188.844318084823
solea_v4.0_unigene546479	41.4019577182595	46.8929406588094	39.7486243216431	64.1120326028021	44.5912933172905	80.6522608487263
solea_v4.0_unigene546478	674.698570223488	856.577716034251	726.83198759576	788.20087141092	834.749010899677	753.410144025906
solea_v4.0_unigene192458	36.8017401940084	31.2619604392062	34.0702494185513	52.7981444964253	49.9422485153653	55.0795927747399
solea_v4.0_unigene556	208.543194432714	181.319370547396	223.349412854947	167.822673577923	219.389163121069	206.548472905275
solea_v4.0_unigene557	92.004350485021	84.4072931858569	130.602622771113	64.1120326028021	62.4278106442066	68.8494909684249
solea_v4.0_unigene554	187.075512652876	159.435998239952	194.957538339488	94.2824008864737	126.639273021105	139.666110250233
solea_v4.0_unigene555	21.4676817798382	37.5143525270475	34.0702494185513	26.3990722482126	26.7547759903743	29.5069247007535
solea_v4.0_unigene550	49.0689869253446	62.5239208784125	51.1053741278269	45.2555524255074	35.6730346538324	33.4411813275207
solea_v4.0_unigene17892	39.8685518768424	59.3977248344919	26.4990828810954	24.5134242304832	46.3749450499821	33.4411813275207
solea_v4.0_unigene17898	93.537756326438	150.05741010819	151.423330749117	103.710640975121	83.8316314365061	102.290672295946
solea_v4.0_unigene558	88.937538802187	112.543057581142	88.9612068151061	71.65462467372	78.4806762384312	82.6193891621098
solea_v4.0_unigene559	104.271597216357	59.3977248344919	119.245872964929	47.1412004432369	57.0768554461318	55.0795927747399
solea_v4.0_unigene229237	170.208048397289	200.07654681092	179.815205264576	188.564801772947	169.446914605704	186.877189771439
solea_v4.0_unigene229238	42.9353635596765	40.6405485709681	41.6414159560071	62.2263845850727	32.1057311884491	35.4083096409042
solea_v4.0_unigene51911	496.823492619114	540.831915598268	480.769075128446	322.44581103174	429.86006757868	375.721507856261
solea_v4.0_unigene184438	47.5355810839275	50.01913670273	45.426999224735	49.0268484609663	46.3749450499821	41.3096945810549
solea_v4.0_unigene184431	47.5355810839275	62.5239208784125	58.6765406652827	64.1120326028021	62.4278106442066	49.1782078345892
solea_v4.0_unigene184435	725.300962990249	950.36359735187	569.730281943552	773.115687269085	709.893389611264	672.75788317718
solea_v4.0_unigene58559	85.870727119353	50.01913670273	64.3549155683746	88.6254568332853	87.3989349018893	70.8166192818084
solea_v4.0_unigene184437	631.763206663811	944.111205264029	611.371697899559	742.945318985413	649.249230699749	658.987984983495
solea_v4.0_unigene102247	49.0689869253446	25.009568351365	32.1774577841873	35.82731233686	46.3749450499821	41.3096945810549
solea_v4.0_unigene67011	159.47420750737	84.4072931858569	107.889123158746	103.710640975121	99.8844970307306	90.4879024156441
solea_v4.0_unigene75538	82.8039154365189	128.174037800746	96.5323733525619	81.0828647623674	71.3460693076647	88.5207741022605
solea_v4.0_unigene187501	44.4687694010935	34.3881564831269	37.8558326872792	30.1703682836716	41.0239898519072	35.4083096409042
solea_v4.0_unigene285506	26.0678993040893	21.8833723074444	30.2846661498233	18.8564801772947	19.6201690596078	21.6384114472192
solea_v4.0_unigene98889	26.0678993040893	34.3881564831269	18.9279163436396	11.3138881063768	39.2403381192156	15.7370265070685
solea_v4.0_unigene98888	59.8028278152637	37.5143525270475	41.6414159560071	26.3990722482126	32.1057311884491	59.013849401507
solea_v4.0_unigene98886	154.873989983119	137.552625932507	240.384537564223	145.19489736517	158.745004209554	204.581344591891
solea_v4.0_unigene98885	30.6681168283403	28.1357643952856	30.2846661498233	47.1412004432369	26.7547759903743	25.5726680739864
solea_v4.0_unigene98884	153.340584141702	121.921645712904	140.066580942933	105.596288992851	123.071969555722	96.3892873557948
solea_v4.0_unigene98883	56.7360161324296	68.7763129662537	39.7486243216431	69.7689766559906	73.1297210403563	72.783747595192
solea_v4.0_unigene98881	56.7360161324296	75.028705054095	62.4621239340106	52.7981444964253	49.9422485153653	53.1124644613563
solea_v4.0_unigene98880	16.8674642555872	6.25239208784125	11.3567498061838	22.6277762127537	35.6730346538324	31.4740530141371
solea_v4.0_unigene508569	56.7360161324296	25.009568351365	41.6414159560071	41.4842563900484	35.6730346538324	39.3425662676714
solea_v4.0_unigene508568	35.2683343525914	34.3881564831269	24.6062912467315	15.0851841418358	26.7547759903743	39.3425662676714
solea_v4.0_unigene508567	645.563859236564	850.32532394641	709.796862886485	697.689766559906	709.893389611264	712.100449444852
solea_v4.0_unigene508566	39.8685518768424	34.3881564831269	39.7486243216431	37.7129603545895	57.0768554461318	39.3425662676714
solea_v4.0_unigene508560	30.6681168283403	34.3881564831269	18.9279163436396	24.5134242304832	28.5384277230659	43.2768228944385
solea_v4.0_unigene99594	59.8028278152637	56.2715287905712	56.7837490309188	62.2263845850727	76.6970245057396	47.2110795212056
solea_v4.0_unigene184930	95.0711621678551	71.9025090101744	87.0684151807421	49.0268484609663	92.7498900999641	57.0467210881235
solea_v4.0_unigene189872	44.4687694010935	59.3977248344919	43.5342075903711	54.6837925141548	58.8605071788234	55.0795927747399
solea_v4.0_unigene512126	90.470944643604	109.416861537222	98.4251649869259	82.9685127800969	89.1825866345809	100.323543982562
solea_v4.0_unigene104201	38.3351460354254	18.7571762635237	28.3918745154594	16.9708321595653	16.0528655942246	25.5726680739864
solea_v4.0_unigene11676	64.4030453395147	50.01913670273	60.5693322996467	50.9124964786958	62.4278106442066	80.6522608487263
solea_v4.0_unigene441731	42.9353635596765	62.5239208784125	66.2477072027386	33.9416643191305	30.3220794557575	19.6712831338357
solea_v4.0_unigene40269	42.9353635596765	59.3977248344919	32.1774577841873	50.9124964786958	46.3749450499821	31.4740530141371
solea_v4.0_unigene11678	73.6034803880168	59.3977248344919	58.6765406652827	62.2263845850727	48.1585967826737	59.013849401507
solea_v4.0_unigene16133	55.2026102910126	31.2619604392062	41.6414159560071	75.425920709179	55.2932037134402	84.5865174754934
solea_v4.0_unigene16132	233.077687895387	343.881564831269	276.347578617138	245.134242304832	244.360287378752	251.792424113097
solea_v4.0_unigene16135	69.0032628637658	87.5334892297775	62.4621239340106	84.8541607978264	71.3460693076647	96.3892873557948
solea_v4.0_unigene16134	115.005438106276	65.6501169223331	71.9260821058304	116.910177099227	115.937362624955	114.093442176247
solea_v4.0_unigene16137	41.4019577182595	71.9025090101744	54.8909573965548	92.3967528687443	67.7787658422815	82.6193891621098
solea_v4.0_unigene16136	44.4687694010935	12.5047841756825	32.1774577841873	45.2555524255074	33.8893829211407	57.0467210881235
solea_v4.0_unigene16139	151.807178300285	125.047841756825	147.637747480389	154.623137453817	171.230566338395	177.041548204521
solea_v4.0_unigene45871	2497.91811566832	1334.88571075411	1005.07235784726	3956.08954119644	2452.52113245098	2606.44501523323
solea_v4.0_unigene572454	148.740366617451	121.921645712904	71.9260821058304	231.934706180725	153.394049011479	180.975804831288
solea_v4.0_unigene572455	29.1347109869233	25.009568351365	34.0702494185513	35.82731233686	39.2403381192156	41.3096945810549
solea_v4.0_unigene45874	139.539931568949	93.7858813176187	43.5342075903711	224.392114109807	123.071969555722	147.534623503768
solea_v4.0_unigene45875	467.68878163219	431.415054061046	414.521367925707	1080.47631415899	838.316314365061	832.095276561249
solea_v4.0_unigene45876	148.740366617451	206.328938898761	149.530539114753	150.851841418358	165.87961114032	169.173034950987
solea_v4.0_unigene572451	41.4019577182595	46.8929406588094	28.3918745154594	39.598608372319	16.0528655942246	5.9013849401507
solea_v4.0_unigene45878	1732.74860080123	2660.39283337645	2566.62545619753	2551.28176798798	2509.59798789711	2423.50208208856
solea_v4.0_unigene45879	864.840894559198	1350.51669097371	1181.10197984311	1246.41333971918	1202.18126783415	1247.15935068518
solea_v4.0_unigene572458	23.0010876212553	28.1357643952856	51.1053741278269	20.7421281950242	28.5384277230659	29.5069247007535
solea_v4.0_unigene572459	108.871814740608	93.7858813176187	92.746790083834	92.3967528687443	96.3171935653474	106.224928922713
solea_v4.0_unigene492742	29.1347109869233	34.3881564831269	30.2846661498233	15.0851841418358	19.6201690596078	9.83564156691784
solea_v4.0_unigene326667	150.273772458868	106.290665493301	162.7800805553	62.2263845850727	92.7498900999641	149.501751817151
solea_v4.0_unigene326664	167.141236714455	156.309802196031	134.388206039841	165.937025560194	158.745004209554	143.600366877
solea_v4.0_unigene326665	136.473119886115	153.183606152111	105.996331524382	103.710640975121	135.557531684563	108.192057236096
solea_v4.0_unigene562615	2099.2325968999	2916.74090897794	2309.20579392403	2455.11371908378	2054.76679606074	2415.63356883502
solea_v4.0_unigene562614	3313.69002330217	5298.90229444546	4658.1602121697	4706.57745225277	4107.7499403888	4740.7792352544
solea_v4.0_unigene562616	662.431323492151	881.587284385616	842.292277291962	727.860134843577	750.917379463171	751.443015712523
solea_v4.0_unigene562612	220.81044116405	134.426429888587	151.423330749117	233.820354198455	190.850735398003	265.562322306782
solea_v4.0_unigene562619	329.682255904659	331.376780655586	363.41599379788	205.535633932513	283.600625497967	220.31837109896
solea_v4.0_unigene70684	65.9364511809317	34.3881564831269	62.4621239340106	67.8833286382611	53.5095519807485	66.8823626550413
solea_v4.0_unigene11086	29.1347109869233	28.1357643952856	20.8207079780035	16.9708321595653	17.8365173269162	39.3425662676714
solea_v4.0_unigene72140	65.9364511809317	59.3977248344919	81.3900402776502	82.9685127800969	96.3171935653474	80.6522608487263
solea_v4.0_unigene72145	282.146674820731	300.11482021638	312.310619670053	265.876370499856	263.98045643836	261.628065680015
solea_v4.0_unigene432229	36.8017401940084	75.028705054095	34.0702494185513	30.1703682836716	58.8605071788234	39.3425662676714
solea_v4.0_unigene417195	75.1368862294338	75.028705054095	96.5323733525619	71.65462467372	57.0768554461318	49.1782078345892
solea_v4.0_unigene417196	32.2015226697574	46.8929406588094	39.7486243216431	33.9416643191305	44.5912933172905	53.1124644613563
solea_v4.0_unigene38354	243.811528785306	262.600467689332	259.312453907862	414.842563900484	292.518884161425	326.543300021672
solea_v4.0_unigene38357	150.273772458868	159.435998239952	145.744955846025	103.710640975121	90.9662383672725	100.323543982562
solea_v4.0_unigene38351	47.5355810839275	21.8833723074444	51.1053741278269	79.1972167446379	80.2643279711228	57.0467210881235
solea_v4.0_unigene183291	61.3362336566807	37.5143525270475	49.2125824934629	75.425920709179	53.5095519807485	68.8494909684249
solea_v4.0_unigene183293	194.742541859961	193.824154723079	200.63591324258	237.591650233914	219.389163121069	236.055397606028
solea_v4.0_unigene183294	53.6692044495956	31.2619604392062	62.4621239340106	56.5694405318842	71.3460693076647	60.9809777148906
solea_v4.0_unigene183295	38.3351460354254	50.01913670273	43.5342075903711	43.3699044077779	37.456686386524	45.2439512078221
solea_v4.0_unigene183296	30.6681168283403	9.37858813176187	9.46395817181979	32.0560163014011	35.6730346538324	41.3096945810549
solea_v4.0_unigene183297	84.3373212779359	96.9120773615394	90.85399844947	107.48193701058	87.3989349018893	123.929083743165
solea_v4.0_unigene183298	108.871814740608	100.03827340546	107.889123158746	145.19489736517	139.124835149946	121.961955429781
solea_v4.0_unigene23928	95.0711621678551	75.028705054095	92.746790083834	52.7981444964253	99.8844970307306	90.4879024156441
solea_v4.0_unigene23929	197.809353542795	165.688390327793	232.813371026767	139.537953311981	194.418038863386	169.173034950987
solea_v4.0_unigene23922	46.0021752425105	15.6309802196031	20.8207079780035	30.1703682836716	39.2403381192156	33.4411813275207
solea_v4.0_unigene23920	69.0032628637658	87.5334892297775	71.9260821058304	96.1680489042032	76.6970245057396	78.6851325353427
solea_v4.0_unigene23926	291.347109869233	237.590899337967	274.454786982774	169.708321595653	192.634387130695	234.088269292645
solea_v4.0_unigene23924	233.077687895387	265.726663733253	251.741287370407	250.79118635802	235.442028715294	151.468880130535
solea_v4.0_unigene23925	213.143411956965	253.221879557571	179.815205264576	214.96387402116	217.605511388377	180.975804831288
solea_v4.0_unigene472924	10.7338408899191	12.5047841756825	9.46395817181979	50.9124964786958	37.456686386524	60.9809777148906
solea_v4.0_unigene102697	61.3362336566807	90.6596852736981	66.2477072027386	82.9685127800969	76.6970245057396	66.8823626550413
solea_v4.0_unigene288702	26.0678993040893	28.1357643952856	20.8207079780035	20.7421281950242	30.3220794557575	19.6712831338357
solea_v4.0_unigene30297	38.3351460354254	40.6405485709681	34.0702494185513	50.9124964786958	53.5095519807485	41.3096945810549
solea_v4.0_unigene342432	6.13362336566807	9.37858813176187	9.46395817181979	28.2847202659421	30.3220794557575	53.1124644613563
solea_v4.0_unigene325140	42.9353635596765	18.7571762635237	32.1774577841873	37.7129603545895	32.1057311884491	41.3096945810549
solea_v4.0_unigene61674	58.2694219738467	75.028705054095	51.1053741278269	62.2263845850727	69.5624175749731	80.6522608487263
solea_v4.0_unigene61670	26.0678993040893	28.1357643952856	34.0702494185513	49.0268484609663	41.0239898519072	29.5069247007535
solea_v4.0_unigene458378	90.470944643604	65.6501169223331	107.889123158746	75.425920709179	85.6152831691977	118.027698803014
solea_v4.0_unigene458379	85.870727119353	90.6596852736981	75.7116653745584	60.3407365673432	78.4806762384312	66.8823626550413
solea_v4.0_unigene458374	19.9342759384212	43.7667446148887	28.3918745154594	26.3990722482126	26.7547759903743	27.5397963873699
solea_v4.0_unigene458375	26.0678993040893	40.6405485709681	22.7134996123675	24.5134242304832	24.9711242576827	21.6384114472192
solea_v4.0_unigene458370	113.472032264859	128.174037800746	140.066580942933	143.30924934744	121.28831782303	118.027698803014
solea_v4.0_unigene458371	111.938626423442	121.921645712904	123.031456233657	115.024529081498	103.451800496114	76.7180042219591
solea_v4.0_unigene458373	21.4676817798382	18.7571762635237	15.1423330749117	35.82731233686	23.187472524991	29.5069247007535
solea_v4.0_unigene226	33.7349285111744	28.1357643952856	37.8558326872792	28.2847202659421	26.7547759903743	31.4740530141371
solea_v4.0_unigene547261	121.139061471944	125.047841756825	113.567498061838	109.36758502831	135.557531684563	108.192057236096
solea_v4.0_unigene547260	73.6034803880168	62.5239208784125	98.4251649869259	71.65462467372	78.4806762384312	90.4879024156441
solea_v4.0_unigene547262	73.6034803880168	43.7667446148887	79.4972486432863	79.1972167446379	53.5095519807485	70.8166192818084
solea_v4.0_unigene547265	90.470944643604	90.6596852736981	73.8188737401944	122.567121152416	98.100845298039	102.290672295946
solea_v4.0_unigene547264	59.8028278152637	90.6596852736981	51.1053741278269	71.65462467372	60.644158911515	64.9152343416577
solea_v4.0_unigene547266	39.8685518768424	56.2715287905712	58.6765406652827	49.0268484609663	49.9422485153653	39.3425662676714
solea_v4.0_unigene547268	81.2705095951019	81.2810971419362	92.746790083834	56.5694405318842	92.7498900999641	62.9481060282742
solea_v4.0_unigene226493	173.274860080123	178.193174503476	160.887288920936	207.421281950242	169.446914605704	141.633238563617
solea_v4.0_unigene221	76.6702920708509	90.6596852736981	87.0684151807421	82.9685127800969	76.6970245057396	74.7508759085756
solea_v4.0_unigene52893	32.2015226697574	34.3881564831269	22.7134996123675	9.42824008864737	33.8893829211407	19.6712831338357
solea_v4.0_unigene52890	162.541019190204	146.931214064269	168.458455458392	375.243955528165	285.384277230659	234.088269292645
solea_v4.0_unigene52897	24.5344934626723	12.5047841756825	22.7134996123675	30.1703682836716	37.456686386524	29.5069247007535
solea_v4.0_unigene52895	49.0689869253446	62.5239208784125	62.4621239340106	69.7689766559906	69.5624175749731	64.9152343416577
solea_v4.0_unigene588464	46.0021752425105	31.2619604392062	54.8909573965548	81.0828647623674	51.7259002480569	55.0795927747399
solea_v4.0_unigene49943	360.350372732999	434.541250104967	416.414159560071	243.248594287102	306.788098022958	265.562322306782
solea_v4.0_unigene62596	108.871814740608	84.4072931858569	111.674706427474	111.253233046039	149.826745546096	94.4221590424113
solea_v4.0_unigene235574	26.0678993040893	40.6405485709681	30.2846661498233	33.9416643191305	33.8893829211407	37.3754379542878
solea_v4.0_unigene56621	42.9353635596765	62.5239208784125	43.5342075903711	45.2555524255074	44.5912933172905	27.5397963873699
solea_v4.0_unigene56625	38.3351460354254	46.8929406588094	35.9630410529152	32.0560163014011	62.4278106442066	31.4740530141371
solea_v4.0_unigene461629	64.4030453395147	106.290665493301	41.6414159560071	45.2555524255074	44.5912933172905	35.4083096409042
solea_v4.0_unigene461626	38.3351460354254	21.8833723074444	43.5342075903711	37.7129603545895	67.7787658422815	59.013849401507
solea_v4.0_unigene461627	47.5355810839275	28.1357643952856	34.0702494185513	39.598608372319	49.9422485153653	35.4083096409042
solea_v4.0_unigene461620	61.3362336566807	62.5239208784125	32.1774577841873	43.3699044077779	39.2403381192156	29.5069247007535
solea_v4.0_unigene11309	30.6681168283403	21.8833723074444	32.1774577841873	35.82731233686	48.1585967826737	59.013849401507
solea_v4.0_unigene11306	139.539931568949	103.164469449381	81.3900402776502	143.30924934744	142.692138615329	92.4550307290277
solea_v4.0_unigene11300	191.675730177127	209.455134942682	123.031456233657	260.219426446668	251.494894309518	377.688636169645
solea_v4.0_unigene94958	141.073337410366	331.376780655586	211.992663048763	230.049058162996	206.903600992228	186.877189771439
solea_v4.0_unigene94952	49.0689869253446	37.5143525270475	34.0702494185513	49.0268484609663	42.8076415845988	47.2110795212056
solea_v4.0_unigene94954	131.872902361863	90.6596852736981	68.1404988371025	105.596288992851	78.4806762384312	96.3892873557948
solea_v4.0_unigene35943	277.54645729648	372.017329226554	300.953869863869	235.706002216184	294.302535894117	243.923910859562
solea_v4.0_unigene35942	102.73819137494	131.300233844666	70.0332904714665	75.425920709179	108.802755694189	82.6193891621098
solea_v4.0_unigene513193	15.3340584141702	28.1357643952856	28.3918745154594	33.9416643191305	17.8365173269162	3.93425662676714
solea_v4.0_unigene35944	188.608918494293	196.950350766999	162.7800805553	218.735170056619	194.418038863386	230.154012665877
solea_v4.0_unigene429367	93.537756326438	109.416861537222	79.4972486432863	96.1680489042032	85.6152831691977	90.4879024156441
solea_v4.0_unigene429366	1022.78169622515	1147.31394811887	827.14994421705	1201.15778729368	1223.58508862645	1121.26313862863
solea_v4.0_unigene429365	1076.45090067475	1131.68296789927	904.754401225972	1212.47167540005	1184.34475050723	1138.96729344909
solea_v4.0_unigene429364	351.149937684497	425.162661973205	287.704328423322	397.871731740919	342.461132676791	373.754379542878
solea_v4.0_unigene429361	469.222187473607	703.39410988214	596.229364824647	599.636069637973	549.364733669018	668.823626550413
solea_v4.0_unigene429360	24.5344934626723	37.5143525270475	35.9630410529152	60.3407365673432	32.1057311884491	53.1124644613563
solea_v4.0_unigene429369	765.169514867092	840.946735814648	651.120322221202	676.947638364881	595.739678719	802.588351860496
solea_v4.0_unigene670402	325.082038380408	296.988624172459	259.312453907862	263.990722482126	244.360287378752	259.660937366631
solea_v4.0_unigene670403	179.408483445791	187.571762635237	143.852164211661	228.163410145266	192.634387130695	182.942933144672
solea_v4.0_unigene670409	464.621969949356	575.220072081395	374.772743604064	586.436533513867	536.879171540177	588.171365701687
solea_v4.0_unigene103475	44.4687694010935	34.3881564831269	30.2846661498233	41.4842563900484	65.9951141095899	41.3096945810549
solea_v4.0_unigene509553	148.740366617451	209.455134942682	232.813371026767	165.937025560194	144.475790348021	141.633238563617
solea_v4.0_unigene509552	24.5344934626723	25.009568351365	62.4621239340106	37.7129603545895	39.2403381192156	13.769898193685
solea_v4.0_unigene51900	455.421534900854	475.181798675935	475.090700225354	541.180981088359	424.509112380605	454.406640391604
solea_v4.0_unigene51902	168.674642555872	118.795449668984	160.887288920936	113.138881063768	124.855621288413	149.501751817151
solea_v4.0_unigene51907	84.3373212779359	93.7858813176187	117.353081330565	69.7689766559906	98.100845298039	49.1782078345892
solea_v4.0_unigene51906	159.47420750737	184.445566591317	221.456621220583	128.224065205604	178.365173269162	190.811446398206
solea_v4.0_unigene51909	510.624145191867	565.841483949633	459.948367150442	588.322181531596	515.475350747878	444.570998824686
solea_v4.0_unigene42476	61.3362336566807	78.1549010980156	49.2125824934629	82.9685127800969	65.9951141095899	80.6522608487263
solea_v4.0_unigene47904	104.271597216357	84.4072931858569	90.85399844947	73.5402726914495	64.2114623768983	68.8494909684249
solea_v4.0_unigene47902	263.745804723727	281.357643952856	219.563829586219	201.764337897054	224.740118319144	265.562322306782
solea_v4.0_unigene42472	56.7360161324296	37.5143525270475	52.9981657621909	35.82731233686	39.2403381192156	53.1124644613563
solea_v4.0_unigene48488	30.6681168283403	18.7571762635237	28.3918745154594	5.65694405318842	23.187472524991	23.6055397606028
solea_v4.0_unigene48485	210.076600274131	246.969487469729	244.170120832951	241.362946269373	224.740118319144	279.332220500467
solea_v4.0_unigene456909	349.61653184308	368.891133182634	329.345744379329	341.302291209035	376.350515597931	310.806273514604
solea_v4.0_unigene595371	39.8685518768424	121.921645712904	88.9612068151061	88.6254568332853	62.4278106442066	92.4550307290277
solea_v4.0_unigene595376	52.1357986081786	43.7667446148887	34.0702494185513	84.8541607978264	74.913372773048	90.4879024156441
solea_v4.0_unigene456901	62.8696394980977	65.6501169223331	79.4972486432863	75.425920709179	73.1297210403563	80.6522608487263
solea_v4.0_unigene31569	78.2036979122679	59.3977248344919	73.8188737401944	81.0828647623674	65.9951141095899	90.4879024156441
solea_v4.0_unigene456903	44.4687694010935	62.5239208784125	52.9981657621909	54.6837925141548	51.7259002480569	43.2768228944385
solea_v4.0_unigene456902	41.4019577182595	96.9120773615394	68.1404988371025	64.1120326028021	65.9951141095899	64.9152343416577
solea_v4.0_unigene456904	116.538843947693	103.164469449381	109.78191479311	94.2824008864737	105.235452228805	118.027698803014
solea_v4.0_unigene456907	245.344934626723	306.367212304221	312.310619670053	277.190258606233	329.975570547949	275.397963873699
solea_v4.0_unigene457857	228.477470371136	209.455134942682	179.815205264576	209.306929967972	199.768994061461	243.923910859562
solea_v4.0_unigene74448	49.0689869253446	71.9025090101744	47.319790859099	35.82731233686	71.3460693076647	31.4740530141371
solea_v4.0_unigene74445	30.6681168283403	25.009568351365	26.4990828810954	35.82731233686	24.9711242576827	43.2768228944385
solea_v4.0_unigene457850	101.204785533523	81.2810971419362	109.78191479311	73.5402726914495	76.6970245057396	59.013849401507
solea_v4.0_unigene74447	39.8685518768424	53.1453327466506	45.426999224735	37.7129603545895	32.1057311884491	43.2768228944385
solea_v4.0_unigene74441	87.40413296077	140.678821976428	94.6395817181979	130.109713223334	112.370059159572	133.764725310083
solea_v4.0_unigene74443	493.75668093628	578.346268125316	511.053741278269	529.867092981982	597.523330451692	603.908392208755
solea_v4.0_unigene74442	113.472032264859	159.435998239952	90.85399844947	173.479617631112	114.153710892264	129.830468683315
solea_v4.0_unigene17234	125.739278996195	131.300233844666	138.173789308569	145.19489736517	124.855621288413	123.929083743165
solea_v4.0_unigene105052	38.3351460354254	31.2619604392062	35.9630410529152	9.42824008864737	44.5912933172905	31.4740530141371
solea_v4.0_unigene225247	84.3373212779359	37.5143525270475	88.9612068151061	73.5402726914495	78.4806762384312	82.6193891621098
solea_v4.0_unigene327874	228.477470371136	234.464703294047	232.813371026767	201.764337897054	180.148825001853	206.548472905275
solea_v4.0_unigene327875	222.343847005467	262.600467689332	215.778246317491	205.535633932513	167.663262873012	222.285499412343
solea_v4.0_unigene327876	64.4030453395147	125.047841756825	121.138664599293	71.65462467372	85.6152831691977	60.9809777148906
solea_v4.0_unigene327877	59.8028278152637	78.1549010980156	85.1756235463781	71.65462467372	89.1825866345809	100.323543982562
solea_v4.0_unigene327870	38.3351460354254	31.2619604392062	47.319790859099	99.9393449396621	57.0768554461318	57.0467210881235
solea_v4.0_unigene225244	73.6034803880168	62.5239208784125	34.0702494185513	67.8833286382611	41.0239898519072	39.3425662676714
solea_v4.0_unigene225245	46.0021752425105	34.3881564831269	28.3918745154594	52.7981444964253	39.2403381192156	39.3425662676714
solea_v4.0_unigene327878	82.8039154365189	96.9120773615394	83.2828319120142	90.5111048510148	96.3171935653474	76.7180042219591
solea_v4.0_unigene17146	122.672467313361	143.805018020349	130.602622771113	109.36758502831	128.422924753797	110.15918554948
solea_v4.0_unigene17144	19.9342759384212	31.2619604392062	43.5342075903711	24.5134242304832	41.0239898519072	31.4740530141371
solea_v4.0_unigene17143	246.87834046814	287.610036040697	219.563829586219	275.304610588503	228.307421784527	206.548472905275
solea_v4.0_unigene17141	36.8017401940084	46.8929406588094	47.319790859099	41.4842563900484	39.2403381192156	45.2439512078221
solea_v4.0_unigene17140	69.0032628637658	53.1453327466506	54.8909573965548	50.9124964786958	69.5624175749731	59.013849401507
solea_v4.0_unigene17148	88.937538802187	59.3977248344919	90.85399844947	86.7398088155558	90.9662383672725	114.093442176247
solea_v4.0_unigene44666	177.875077604374	143.805018020349	185.493580167668	184.793505737489	148.043093813404	155.403136757302
solea_v4.0_unigene44667	380.28464867142	340.755368787348	335.024119282421	435.584692095509	326.408267082566	369.820122916111
solea_v4.0_unigene44662	694.632846161909	744.034658453109	601.907739727739	882.483272297394	765.186593324704	810.45686511403
solea_v4.0_unigene44668	19.9342759384212	37.5143525270475	39.7486243216431	32.0560163014011	41.0239898519072	43.2768228944385
solea_v4.0_unigene44669	443.154288169518	522.074739334744	414.521367925707	237.591650233914	322.840963617183	320.641915081522
solea_v4.0_unigene551892	27.6013051455063	9.37858813176187	26.4990828810954	18.8564801772947	16.0528655942246	25.5726680739864
solea_v4.0_unigene59425	104.271597216357	62.5239208784125	85.1756235463781	94.2824008864737	69.5624175749731	39.3425662676714
solea_v4.0_unigene34422	32.2015226697574	31.2619604392062	15.1423330749117	18.8564801772947	23.187472524991	27.5397963873699
solea_v4.0_unigene23656	27.6013051455063	15.6309802196031	35.9630410529152	52.7981444964253	44.5912933172905	51.1453361479728
solea_v4.0_unigene145262	6.13362336566807	6.25239208784125	9.46395817181979	7.5425920709179	28.5384277230659	35.4083096409042
solea_v4.0_unigene509844	35.2683343525914	21.8833723074444	18.9279163436396	16.9708321595653	26.7547759903743	49.1782078345892
solea_v4.0_unigene37989	372.617619464335	390.774505490078	363.41599379788	216.84952203889	328.191918815258	261.628065680015
solea_v4.0_unigene37988	682.365599430573	665.879757355093	715.475237789576	776.886983304543	567.201250995935	745.541630772372
solea_v4.0_unigene37985	76.6702920708509	84.4072931858569	70.0332904714665	45.2555524255074	76.6970245057396	90.4879024156441
solea_v4.0_unigene37984	119.605655630527	81.2810971419362	77.6044570089223	158.394433489276	114.153710892264	119.994827116398
solea_v4.0_unigene37987	107.338408899191	59.3977248344919	70.0332904714665	103.710640975121	92.7498900999641	94.4221590424113
solea_v4.0_unigene37986	391.018489561339	278.231447908936	374.772743604064	488.382836591934	372.783212132548	399.327047616864
solea_v4.0_unigene37980	138.006525727532	81.2810971419362	71.9260821058304	120.681473134686	151.610397278788	141.633238563617
solea_v4.0_unigene37983	32.2015226697574	3.12619604392062	7.57116653745584	30.1703682836716	28.5384277230659	49.1782078345892
solea_v4.0_unigene589228	62.8696394980977	71.9025090101744	71.9260821058304	82.9685127800969	110.58640742688	90.4879024156441
solea_v4.0_unigene564144	32.2015226697574	34.3881564831269	41.6414159560071	41.4842563900484	28.5384277230659	37.3754379542878
solea_v4.0_unigene29659	197.809353542795	134.426429888587	104.103539890018	252.67683437575	176.58152153647	169.173034950987
solea_v4.0_unigene29652	110.405220582025	115.669253625063	107.889123158746	124.452769170145	128.422924753797	129.830468683315
solea_v4.0_unigene29653	124.205873154778	171.940782415634	157.101705652209	169.708321595653	153.394049011479	190.811446398206
solea_v4.0_unigene29650	72.0700745465998	46.8929406588094	45.426999224735	71.65462467372	71.3460693076647	59.013849401507
solea_v4.0_unigene29656	50.6023927667616	28.1357643952856	34.0702494185513	43.3699044077779	33.8893829211407	39.3425662676714
solea_v4.0_unigene29657	33.7349285111744	25.009568351365	37.8558326872792	33.9416643191305	35.6730346538324	37.3754379542878
solea_v4.0_unigene29655	19.9342759384212	18.7571762635237	26.4990828810954	69.7689766559906	37.456686386524	31.4740530141371
solea_v4.0_unigene32465	44.4687694010935	25.009568351365	24.6062912467315	15.0851841418358	32.1057311884491	31.4740530141371
solea_v4.0_unigene32467	62.8696394980977	96.9120773615394	73.8188737401944	60.3407365673432	82.0479797038144	74.7508759085756
solea_v4.0_unigene32461	139.539931568949	159.435998239952	181.70799689894	162.165729524735	165.87961114032	141.633238563617
solea_v4.0_unigene32460	322.015226697574	306.367212304221	336.916910916785	305.474978872175	406.672595053689	326.543300021672
solea_v4.0_unigene32463	225.410658688302	190.697958679158	240.384537564223	199.878689879324	206.903600992228	177.041548204521
solea_v4.0_unigene52702	93.537756326438	134.426429888587	109.78191479311	90.5111048510148	99.8844970307306	110.15918554948
solea_v4.0_unigene52707	95.0711621678551	28.1357643952856	75.7116653745584	49.0268484609663	49.9422485153653	76.7180042219591
solea_v4.0_unigene52705	9.2004350485021	15.6309802196031	18.9279163436396	33.9416643191305	37.456686386524	33.4411813275207
solea_v4.0_unigene538160	41.4019577182595	25.009568351365	39.7486243216431	49.0268484609663	57.0768554461318	62.9481060282742
solea_v4.0_unigene6095	39.8685518768424	12.5047841756825	32.1774577841873	50.9124964786958	35.6730346538324	47.2110795212056
solea_v4.0_unigene44716	26.0678993040893	28.1357643952856	26.4990828810954	33.9416643191305	23.187472524991	27.5397963873699
solea_v4.0_unigene184027	49.0689869253446	68.7763129662537	58.6765406652827	41.4842563900484	48.1585967826737	29.5069247007535
solea_v4.0_unigene230932	62.8696394980977	78.1549010980156	62.4621239340106	54.6837925141548	64.2114623768983	62.9481060282742
solea_v4.0_unigene534321	141.073337410366	181.319370547396	208.207079780035	135.766657276522	78.4806762384312	190.811446398206
solea_v4.0_unigene337696	49.0689869253446	43.7667446148887	34.0702494185513	16.9708321595653	51.7259002480569	39.3425662676714
solea_v4.0_unigene465104	182.475295128625	178.193174503476	170.351247092756	99.9393449396621	158.745004209554	131.797596996699
solea_v4.0_unigene548277	27.6013051455063	21.8833723074444	49.2125824934629	37.7129603545895	30.3220794557575	39.3425662676714
solea_v4.0_unigene548276	39.8685518768424	40.6405485709681	39.7486243216431	30.1703682836716	44.5912933172905	37.3754379542878
solea_v4.0_unigene282054	55.2026102910126	34.3881564831269	15.1423330749117	26.3990722482126	21.4038207922994	33.4411813275207
solea_v4.0_unigene282057	220.81044116405	193.824154723079	187.386371802032	222.506466092078	206.903600992228	159.337393384069
solea_v4.0_unigene282050	33.7349285111744	31.2619604392062	9.46395817181979	20.7421281950242	16.0528655942246	13.769898193685
solea_v4.0_unigene282051	79.7371037536849	106.290665493301	83.2828319120142	86.7398088155558	107.019103961497	104.257800609329
solea_v4.0_unigene282053	44.4687694010935	59.3977248344919	32.1774577841873	65.9976806205316	37.456686386524	31.4740530141371
solea_v4.0_unigene686135	33.7349285111744	28.1357643952856	28.3918745154594	45.2555524255074	23.187472524991	43.2768228944385
solea_v4.0_unigene548274	42.9353635596765	40.6405485709681	30.2846661498233	20.7421281950242	26.7547759903743	25.5726680739864
solea_v4.0_unigene282058	111.938626423442	140.678821976428	145.744955846025	116.910177099227	148.043093813404	143.600366877
solea_v4.0_unigene686132	44.4687694010935	65.6501169223331	43.5342075903711	43.3699044077779	39.2403381192156	43.2768228944385
solea_v4.0_unigene49722	196.275947701378	115.669253625063	168.458455458392	98.0536969219327	156.961352476862	147.534623503768
solea_v4.0_unigene443265	30.6681168283403	34.3881564831269	28.3918745154594	22.6277762127537	42.8076415845988	29.5069247007535
solea_v4.0_unigene31869	84.3373212779359	40.6405485709681	98.4251649869259	60.3407365673432	65.9951141095899	114.093442176247
solea_v4.0_unigene459746	76.6702920708509	50.01913670273	75.7116653745584	39.598608372319	44.5912933172905	62.9481060282742
solea_v4.0_unigene459747	76.6702920708509	62.5239208784125	68.1404988371025	39.598608372319	51.7259002480569	29.5069247007535
solea_v4.0_unigene459743	58.2694219738467	28.1357643952856	28.3918745154594	43.3699044077779	35.6730346538324	31.4740530141371
solea_v4.0_unigene459740	62.8696394980977	71.9025090101744	81.3900402776502	62.2263845850727	69.5624175749731	76.7180042219591
solea_v4.0_unigene459741	70.5366687051828	25.009568351365	62.4621239340106	35.82731233686	26.7547759903743	37.3754379542878
solea_v4.0_unigene459748	26.0678993040893	15.6309802196031	37.8558326872792	18.8564801772947	21.4038207922994	13.769898193685
solea_v4.0_unigene459749	50.6023927667616	50.01913670273	81.3900402776502	20.7421281950242	51.7259002480569	60.9809777148906
solea_v4.0_unigene4194	486.089651729194	400.15309362184	420.199742828799	386.557843634542	388.836077726773	391.45853436333
solea_v4.0_unigene31865	203.942976908463	209.455134942682	174.136830361484	237.591650233914	249.711242576827	216.384114472192
solea_v4.0_unigene602560	154.873989983119	168.814586371714	187.386371802032	218.735170056619	162.312307674937	151.468880130535
solea_v4.0_unigene79766	26.0678993040893	25.009568351365	34.0702494185513	11.3138881063768	23.187472524991	37.3754379542878
solea_v4.0_unigene72468	213.143411956965	265.726663733253	246.062912467315	235.706002216184	242.57663564606	267.529450620165
solea_v4.0_unigene111873	13.8006525727532	12.5047841756825	17.0351247092756	24.5134242304832	26.7547759903743	27.5397963873699
solea_v4.0_unigene365550	0	0	0	22.6277762127537	37.456686386524	37.3754379542878
solea_v4.0_unigene57830	164.074425031621	175.066978459555	208.207079780035	167.822673577923	199.768994061461	180.975804831288
solea_v4.0_unigene460838	148.740366617451	121.921645712904	136.280997674205	84.8541607978264	139.124835149946	102.290672295946
solea_v4.0_unigene460839	61.3362336566807	40.6405485709681	47.319790859099	45.2555524255074	53.5095519807485	59.013849401507
solea_v4.0_unigene460837	49.0689869253446	12.5047841756825	47.319790859099	37.7129603545895	32.1057311884491	37.3754379542878
solea_v4.0_unigene1825	58.2694219738467	40.6405485709681	37.8558326872792	20.7421281950242	44.5912933172905	29.5069247007535
solea_v4.0_unigene226136	98.1379738506891	81.2810971419362	100.31795662129	71.65462467372	82.0479797038144	108.192057236096
solea_v4.0_unigene44713	55.2026102910126	75.028705054095	60.5693322996467	65.9976806205316	57.0768554461318	66.8823626550413
solea_v4.0_unigene70811	73.6034803880168	115.669253625063	83.2828319120142	64.1120326028021	83.8316314365061	92.4550307290277
solea_v4.0_unigene329985	53.6692044495956	68.7763129662537	64.3549155683746	64.1120326028021	67.7787658422815	60.9809777148906
solea_v4.0_unigene329980	24.5344934626723	34.3881564831269	18.9279163436396	35.82731233686	37.456686386524	19.6712831338357
solea_v4.0_unigene329981	58.2694219738467	50.01913670273	64.3549155683746	65.9976806205316	65.9951141095899	80.6522608487263
solea_v4.0_unigene46978	130.339496520446	121.921645712904	107.889123158746	143.30924934744	128.422924753797	116.06057048963
solea_v4.0_unigene46979	88.937538802187	90.6596852736981	119.245872964929	133.881009258793	146.259442080713	139.666110250233
solea_v4.0_unigene46974	207.009788591297	165.688390327793	124.924247868021	226.277762127537	146.259442080713	127.863340369932
solea_v4.0_unigene46975	118.07224978911	96.9120773615394	85.1756235463781	75.425920709179	123.071969555722	119.994827116398
solea_v4.0_unigene46976	53.6692044495956	59.3977248344919	47.319790859099	65.9976806205316	62.4278106442066	60.9809777148906
solea_v4.0_unigene46977	32.2015226697574	25.009568351365	34.0702494185513	1.88564801772947	7.13460693076647	9.83564156691784
solea_v4.0_unigene46970	121.139061471944	90.6596852736981	121.138664599293	115.024529081498	103.451800496114	92.4550307290277
solea_v4.0_unigene46971	24.5344934626723	56.2715287905712	47.319790859099	62.2263845850727	69.5624175749731	53.1124644613563
solea_v4.0_unigene46973	90.470944643604	68.7763129662537	58.6765406652827	35.82731233686	53.5095519807485	68.8494909684249
solea_v4.0_unigene24970	32.2015226697574	18.7571762635237	41.6414159560071	37.7129603545895	35.6730346538324	21.6384114472192
solea_v4.0_unigene24972	27.6013051455063	34.3881564831269	34.0702494185513	49.0268484609663	24.9711242576827	29.5069247007535
solea_v4.0_unigene693977	168.674642555872	168.814586371714	164.672872189664	122.567121152416	162.312307674937	147.534623503768
solea_v4.0_unigene5241	121.139061471944	103.164469449381	104.103539890018	99.9393449396621	126.639273021105	171.14016326437
solea_v4.0_unigene457977	167.141236714455	168.814586371714	166.565663824028	162.165729524735	174.797869803779	214.416986158809
solea_v4.0_unigene457979	312.814791649071	250.09568351365	293.382703326414	296.046738783528	335.326525746024	538.993157867098
solea_v4.0_unigene457978	242.278122943889	250.09568351365	221.456621220583	267.762018517585	258.629501240285	306.872016887837
solea_v4.0_unigene547901	12.2672467313361	21.8833723074444	11.3567498061838	30.1703682836716	24.9711242576827	35.4083096409042
solea_v4.0_unigene5248	99.6713796921061	78.1549010980156	81.3900402776502	65.9976806205316	62.4278106442066	88.5207741022605
solea_v4.0_unigene75213	35.2683343525914	43.7667446148887	62.4621239340106	35.82731233686	62.4278106442066	53.1124644613563
solea_v4.0_unigene75212	547.425885385875	850.32532394641	579.194240115371	592.093477567055	724.162603472797	660.955113296879
solea_v4.0_unigene75211	36.8017401940084	28.1357643952856	30.2846661498233	35.82731233686	49.9422485153653	49.1782078345892
solea_v4.0_unigene75210	38.3351460354254	15.6309802196031	30.2846661498233	30.1703682836716	23.187472524991	23.6055397606028
solea_v4.0_unigene75216	138.006525727532	137.552625932507	102.210748255654	116.910177099227	119.504666090338	133.764725310083
solea_v4.0_unigene75215	124.205873154778	109.416861537222	134.388206039841	84.8541607978264	105.235452228805	114.093442176247
solea_v4.0_unigene75219	38.3351460354254	71.9025090101744	62.4621239340106	41.4842563900484	55.2932037134402	37.3754379542878
solea_v4.0_unigene14996	136.473119886115	53.1453327466506	83.2828319120142	120.681473134686	65.9951141095899	72.783747595192
solea_v4.0_unigene440865	369.550807781501	365.764937138713	308.525036401325	518.553204875606	370.999560399857	454.406640391604
solea_v4.0_unigene440864	92.004350485021	109.416861537222	113.567498061838	103.710640975121	114.153710892264	153.436008443918
solea_v4.0_unigene440867	58.2694219738467	31.2619604392062	13.2495414405477	118.795825116957	85.6152831691977	119.994827116398
solea_v4.0_unigene440866	2504.05173903399	3435.68945226877	2301.63462738657	2983.09516404803	2705.79967849318	2510.05572787743
solea_v4.0_unigene440861	161.007613348787	271.979055821094	181.70799689894	233.820354198455	151.610397278788	257.693809053247
solea_v4.0_unigene440860	36.8017401940084	87.5334892297775	47.319790859099	35.82731233686	46.3749450499821	35.4083096409042
solea_v4.0_unigene440863	96.6045680092721	140.678821976428	147.637747480389	192.336097808406	139.124835149946	155.403136757302
solea_v4.0_unigene440862	179.408483445791	225.086115162285	215.778246317491	290.389794730339	201.552645794153	255.726680739864
solea_v4.0_unigene226127	36.8017401940084	15.6309802196031	28.3918745154594	26.3990722482126	19.6201690596078	17.7041548204521
solea_v4.0_unigene76542	55.2026102910126	53.1453327466506	51.1053741278269	24.5134242304832	23.187472524991	35.4083096409042
solea_v4.0_unigene573889	167.141236714455	203.202742854841	157.101705652209	173.479617631112	139.124835149946	145.567495190384
solea_v4.0_unigene441250	36.8017401940084	43.7667446148887	22.7134996123675	49.0268484609663	41.0239898519072	45.2439512078221
solea_v4.0_unigene110254	75.1368862294338	59.3977248344919	92.746790083834	32.0560163014011	78.4806762384312	86.553645788877
solea_v4.0_unigene286911	32.2015226697574	21.8833723074444	22.7134996123675	37.7129603545895	32.1057311884491	53.1124644613563
solea_v4.0_unigene2745	173.274860080123	175.066978459555	247.955704101679	139.537953311981	149.826745546096	182.942933144672
solea_v4.0_unigene441254	64.4030453395147	75.028705054095	66.2477072027386	32.0560163014011	37.456686386524	68.8494909684249
solea_v4.0_unigene224478	142.606743251783	165.688390327793	153.316122383481	186.679153755218	142.692138615329	155.403136757302
solea_v4.0_unigene463324	44.4687694010935	31.2619604392062	66.2477072027386	52.7981444964253	33.8893829211407	53.1124644613563
solea_v4.0_unigene628165	69.0032628637658	68.7763129662537	83.2828319120142	49.0268484609663	48.1585967826737	76.7180042219591
solea_v4.0_unigene503893	27.6013051455063	40.6405485709681	28.3918745154594	20.7421281950242	23.187472524991	27.5397963873699
solea_v4.0_unigene28401	76.6702920708509	75.028705054095	60.5693322996467	62.2263845850727	60.644158911515	57.0467210881235
solea_v4.0_unigene28402	61.3362336566807	93.7858813176187	51.1053741278269	75.425920709179	55.2932037134402	39.3425662676714
solea_v4.0_unigene28403	53.6692044495956	43.7667446148887	26.4990828810954	69.7689766559906	71.3460693076647	49.1782078345892
solea_v4.0_unigene28404	343.482908477412	368.891133182634	342.595285819877	275.304610588503	301.437142824883	299.003503634302
solea_v4.0_unigene28409	50.6023927667616	53.1453327466506	45.426999224735	56.5694405318842	58.8605071788234	53.1124644613563
solea_v4.0_unigene33676	122.672467313361	106.290665493301	98.4251649869259	54.6837925141548	78.4806762384312	72.783747595192
solea_v4.0_unigene33675	59.8028278152637	87.5334892297775	79.4972486432863	54.6837925141548	74.913372773048	55.0795927747399
solea_v4.0_unigene185231	230.010876212553	196.950350766999	174.136830361484	109.36758502831	146.259442080713	141.633238563617
solea_v4.0_unigene539319	15.3340584141702	25.009568351365	28.3918745154594	33.9416643191305	37.456686386524	35.4083096409042
solea_v4.0_unigene40266	29.1347109869233	59.3977248344919	28.3918745154594	33.9416643191305	30.3220794557575	33.4411813275207
solea_v4.0_unigene2749	102.73819137494	103.164469449381	124.924247868021	82.9685127800969	96.3171935653474	102.290672295946
solea_v4.0_unigene16915	196.275947701378	196.950350766999	111.674706427474	201.764337897054	199.768994061461	177.041548204521
solea_v4.0_unigene329384	151.807178300285	168.814586371714	215.778246317491	201.764337897054	180.148825001853	137.69898193685
solea_v4.0_unigene459918	67.4698570223488	96.9120773615394	56.7837490309188	35.82731233686	44.5912933172905	47.2110795212056
solea_v4.0_unigene459917	85.870727119353	28.1357643952856	30.2846661498233	79.1972167446379	92.7498900999641	100.323543982562
solea_v4.0_unigene5709	90.470944643604	90.6596852736981	102.210748255654	115.024529081498	107.019103961497	116.06057048963
solea_v4.0_unigene5708	55.2026102910126	34.3881564831269	37.8558326872792	43.3699044077779	30.3220794557575	64.9152343416577
solea_v4.0_unigene459916	52.1357986081786	43.7667446148887	39.7486243216431	86.7398088155558	83.8316314365061	64.9152343416577
solea_v4.0_unigene5705	165.607830873038	115.669253625063	134.388206039841	175.365265648841	158.745004209554	171.14016326437
solea_v4.0_unigene5704	30.6681168283403	31.2619604392062	32.1774577841873	47.1412004432369	17.8365173269162	37.3754379542878
solea_v4.0_unigene5707	119.605655630527	118.795449668984	96.5323733525619	82.9685127800969	101.668148763422	100.323543982562
solea_v4.0_unigene5701	98.1379738506891	62.5239208784125	75.7116653745584	86.7398088155558	92.7498900999641	92.4550307290277
solea_v4.0_unigene5703	59.8028278152637	59.3977248344919	77.6044570089223	49.0268484609663	32.1057311884491	49.1782078345892
solea_v4.0_unigene5702	47.5355810839275	37.5143525270475	37.8558326872792	47.1412004432369	41.0239898519072	68.8494909684249
solea_v4.0_unigene459914	84.3373212779359	90.6596852736981	73.8188737401944	67.8833286382611	67.7787658422815	70.8166192818084
solea_v4.0_unigene281269	30.6681168283403	28.1357643952856	20.8207079780035	30.1703682836716	26.7547759903743	21.6384114472192
solea_v4.0_unigene281266	141.073337410366	128.174037800746	113.567498061838	267.762018517585	208.687252724919	226.21975603911
solea_v4.0_unigene281267	199.342759384212	162.562194283872	147.637747480389	337.530995173576	262.196804705668	302.937760261069
solea_v4.0_unigene281264	85.870727119353	65.6501169223331	70.0332904714665	62.2263845850727	80.2643279711228	78.6851325353427
solea_v4.0_unigene281265	167.141236714455	162.562194283872	149.530539114753	101.824992957392	121.28831782303	121.961955429781
solea_v4.0_unigene281262	70.5366687051828	43.7667446148887	47.319790859099	45.2555524255074	49.9422485153653	55.0795927747399
solea_v4.0_unigene281261	49.0689869253446	75.028705054095	60.5693322996467	79.1972167446379	53.5095519807485	62.9481060282742
solea_v4.0_unigene602036	207.009788591297	168.814586371714	208.207079780035	205.535633932513	146.259442080713	125.896212056548
solea_v4.0_unigene602034	115.005438106276	109.416861537222	79.4972486432863	135.766657276522	130.206576486488	167.205906637603
solea_v4.0_unigene70228	78.2036979122679	68.7763129662537	94.6395817181979	69.7689766559906	76.6970245057396	70.8166192818084
solea_v4.0_unigene333140	58.2694219738467	53.1453327466506	49.2125824934629	28.2847202659421	48.1585967826737	43.2768228944385
solea_v4.0_unigene333149	73.6034803880168	96.9120773615394	87.0684151807421	56.5694405318842	114.153710892264	179.008676517905
solea_v4.0_unigene333148	50.6023927667616	50.01913670273	52.9981657621909	52.7981444964253	37.456686386524	37.3754379542878
solea_v4.0_unigene184929	52.1357986081786	59.3977248344919	70.0332904714665	41.4842563900484	76.6970245057396	47.2110795212056
solea_v4.0_unigene69618	46.0021752425105	71.9025090101744	66.2477072027386	47.1412004432369	57.0768554461318	66.8823626550413
solea_v4.0_unigene69617	3233.95291954849	3676.40654765065	3340.77723465239	3211.2585741933	3429.96228196598	3826.06456953104
solea_v4.0_unigene69615	27.6013051455063	37.5143525270475	39.7486243216431	24.5134242304832	23.187472524991	27.5397963873699
solea_v4.0_unigene335015	49.0689869253446	78.1549010980156	52.9981657621909	64.1120326028021	57.0768554461318	53.1124644613563
solea_v4.0_unigene15505	144.1401490932	103.164469449381	138.173789308569	118.795825116957	105.235452228805	139.666110250233
solea_v4.0_unigene15507	177.875077604374	118.795449668984	155.208914017845	169.708321595653	149.826745546096	153.436008443918
solea_v4.0_unigene15500	16.8674642555872	34.3881564831269	30.2846661498233	13.1995361241063	21.4038207922994	19.6712831338357
solea_v4.0_unigene15503	23.0010876212553	25.009568351365	17.0351247092756	35.82731233686	48.1585967826737	43.2768228944385
solea_v4.0_unigene15509	133.406308203281	143.805018020349	113.567498061838	109.36758502831	105.235452228805	94.4221590424113
solea_v4.0_unigene15508	87.40413296077	62.5239208784125	85.1756235463781	69.7689766559906	57.0768554461318	86.553645788877
solea_v4.0_unigene2730	171.741454238706	137.552625932507	113.567498061838	190.450449790677	167.663262873012	173.107291577754
solea_v4.0_unigene2738	47.5355810839275	46.8929406588094	66.2477072027386	33.9416643191305	48.1585967826737	66.8823626550413
solea_v4.0_unigene584484	122.672467313361	137.552625932507	117.353081330565	79.1972167446379	92.7498900999641	70.8166192818084
solea_v4.0_unigene584485	128.806090679029	84.4072931858569	102.210748255654	190.450449790677	171.230566338395	196.712831338357
solea_v4.0_unigene584486	70.5366687051828	43.7667446148887	73.8188737401944	124.452769170145	64.2114623768983	96.3892873557948
solea_v4.0_unigene584487	46.0021752425105	53.1453327466506	37.8558326872792	9.42824008864737	14.2692138615329	7.86851325353427
solea_v4.0_unigene584480	104.271597216357	103.164469449381	79.4972486432863	99.9393449396621	94.5335418326558	66.8823626550413
solea_v4.0_unigene584482	256.078775516642	268.852859777174	251.741287370407	301.703682836716	247.927590844135	243.923910859562
solea_v4.0_unigene584489	52.1357986081786	96.9120773615394	43.5342075903711	41.4842563900484	53.5095519807485	49.1782078345892
solea_v4.0_unigene96667	282.146674820731	296.988624172459	321.774577841873	186.679153755218	226.523770051835	236.055397606028
solea_v4.0_unigene25072	32.2015226697574	25.009568351365	51.1053741278269	30.1703682836716	30.3220794557575	25.5726680739864
solea_v4.0_unigene25073	62.8696394980977	65.6501169223331	58.6765406652827	62.2263845850727	65.9951141095899	49.1782078345892
solea_v4.0_unigene25071	24.5344934626723	37.5143525270475	47.319790859099	28.2847202659421	32.1057311884491	29.5069247007535
solea_v4.0_unigene535741	73.6034803880168	71.9025090101744	66.2477072027386	54.6837925141548	60.644158911515	43.2768228944385
solea_v4.0_unigene535747	47.5355810839275	37.5143525270475	11.3567498061838	26.3990722482126	21.4038207922994	27.5397963873699
solea_v4.0_unigene458738	32.2015226697574	12.5047841756825	28.3918745154594	20.7421281950242	19.6201690596078	17.7041548204521
solea_v4.0_unigene52337	32.2015226697574	34.3881564831269	30.2846661498233	26.3990722482126	26.7547759903743	31.4740530141371
solea_v4.0_unigene40873	213.143411956965	162.562194283872	96.5323733525619	169.708321595653	110.58640742688	143.600366877
solea_v4.0_unigene585438	47.5355810839275	78.1549010980156	62.4621239340106	71.65462467372	67.7787658422815	41.3096945810549
solea_v4.0_unigene595924	65.9364511809317	59.3977248344919	43.5342075903711	67.8833286382611	89.1825866345809	86.553645788877
solea_v4.0_unigene595921	124.205873154778	62.5239208784125	143.852164211661	94.2824008864737	108.802755694189	110.15918554948
solea_v4.0_unigene502733	387.951677878505	465.803210544173	397.486243216431	552.494869194736	395.970684657539	365.885866289344
solea_v4.0_unigene595929	59.8028278152637	50.01913670273	62.4621239340106	49.0268484609663	42.8076415845988	47.2110795212056
solea_v4.0_unigene280822	133.406308203281	121.921645712904	107.889123158746	165.937025560194	90.9662383672725	151.468880130535
solea_v4.0_unigene280821	265.279210565144	184.445566591317	191.17195507076	56.5694405318842	37.456686386524	53.1124644613563
solea_v4.0_unigene280820	157.940801665953	256.348075601491	261.205245542226	254.562482393479	208.687252724919	299.003503634302
solea_v4.0_unigene280827	18.4008700970042	25.009568351365	24.6062912467315	47.1412004432369	24.9711242576827	27.5397963873699
solea_v4.0_unigene280829	99.6713796921061	203.202742854841	155.208914017845	175.365265648841	176.58152153647	198.67995965174
solea_v4.0_unigene280828	61.3362336566807	43.7667446148887	64.3549155683746	107.48193701058	78.4806762384312	86.553645788877
solea_v4.0_unigene19395	32.2015226697574	31.2619604392062	9.46395817181979	20.7421281950242	19.6201690596078	23.6055397606028
solea_v4.0_unigene509399	59.8028278152637	75.028705054095	35.9630410529152	73.5402726914495	74.913372773048	62.9481060282742
solea_v4.0_unigene574316	29.1347109869233	15.6309802196031	26.4990828810954	37.7129603545895	28.5384277230659	47.2110795212056
solea_v4.0_unigene77532	7.66702920708509	31.2619604392062	22.7134996123675	98.0536969219327	49.9422485153653	49.1782078345892
solea_v4.0_unigene185743	47.5355810839275	75.028705054095	56.7837490309188	58.4550885496137	48.1585967826737	33.4411813275207
solea_v4.0_unigene16305	36.8017401940084	43.7667446148887	37.8558326872792	69.7689766559906	24.9711242576827	41.3096945810549
solea_v4.0_unigene27622	357.283561050165	472.055602632014	575.408656846643	443.127284166427	420.941808915222	411.129817497166
solea_v4.0_unigene49929	134.939714044698	137.552625932507	155.208914017845	79.1972167446379	89.1825866345809	92.4550307290277
solea_v4.0_unigene100519	29.1347109869233	43.7667446148887	49.2125824934629	39.598608372319	26.7547759903743	29.5069247007535
solea_v4.0_unigene100510	35.2683343525914	65.6501169223331	43.5342075903711	43.3699044077779	42.8076415845988	45.2439512078221
solea_v4.0_unigene100516	32.2015226697574	31.2619604392062	37.8558326872792	37.7129603545895	39.2403381192156	37.3754379542878
solea_v4.0_unigene100517	26.0678993040893	34.3881564831269	22.7134996123675	39.598608372319	33.8893829211407	29.5069247007535
solea_v4.0_unigene100515	35.2683343525914	56.2715287905712	45.426999224735	43.3699044077779	49.9422485153653	57.0467210881235
solea_v4.0_unigene285543	134.939714044698	103.164469449381	143.852164211661	98.0536969219327	107.019103961497	98.3564156691784
solea_v4.0_unigene285542	21.4676817798382	31.2619604392062	20.8207079780035	47.1412004432369	49.9422485153653	72.783747595192
solea_v4.0_unigene285545	29.1347109869233	37.5143525270475	15.1423330749117	37.7129603545895	44.5912933172905	29.5069247007535
solea_v4.0_unigene325808	32.2015226697574	40.6405485709681	47.319790859099	20.7421281950242	39.2403381192156	41.3096945810549
solea_v4.0_unigene325802	62.8696394980977	65.6501169223331	41.6414159560071	65.9976806205316	37.456686386524	53.1124644613563
solea_v4.0_unigene325801	32.2015226697574	53.1453327466506	45.426999224735	41.4842563900484	64.2114623768983	55.0795927747399
solea_v4.0_unigene631672	44.4687694010935	56.2715287905712	45.426999224735	49.0268484609663	58.8605071788234	35.4083096409042
solea_v4.0_unigene58463	65.9364511809317	81.2810971419362	68.1404988371025	81.0828647623674	126.639273021105	143.600366877
solea_v4.0_unigene563287	39.8685518768424	53.1453327466506	35.9630410529152	41.4842563900484	55.2932037134402	43.2768228944385
solea_v4.0_unigene563286	39.8685518768424	50.01913670273	43.5342075903711	24.5134242304832	51.7259002480569	41.3096945810549
solea_v4.0_unigene563280	29.1347109869233	46.8929406588094	22.7134996123675	20.7421281950242	19.6201690596078	25.5726680739864
solea_v4.0_unigene563282	73.6034803880168	87.5334892297775	79.4972486432863	79.1972167446379	119.504666090338	84.5865174754934
solea_v4.0_unigene563288	52.1357986081786	15.6309802196031	35.9630410529152	41.4842563900484	87.3989349018893	82.6193891621098
solea_v4.0_unigene22965	464.621969949356	625.239208784125	520.517699450089	535.524037035171	558.282992332477	503.584848226193
solea_v4.0_unigene22964	76.6702920708509	81.2810971419362	56.7837490309188	77.3115687269085	46.3749450499821	72.783747595192
solea_v4.0_unigene22967	274.479645613646	218.833723074444	242.277329198587	262.105074464397	253.27854604221	283.266477127234
solea_v4.0_unigene22961	285.213486503565	225.086115162285	215.778246317491	337.530995173576	281.816973765276	243.923910859562
solea_v4.0_unigene22960	144.1401490932	96.9120773615394	111.674706427474	156.508785471546	131.99022821918	114.093442176247
solea_v4.0_unigene22963	113.472032264859	93.7858813176187	138.173789308569	84.8541607978264	105.235452228805	98.3564156691784
solea_v4.0_unigene22962	67.4698570223488	146.931214064269	113.567498061838	86.7398088155558	65.9951141095899	82.6193891621098
solea_v4.0_unigene22969	392.551895402756	415.784073841443	325.560161110601	463.869412361451	424.509112380605	389.491406049946
solea_v4.0_unigene22968	125.739278996195	162.562194283872	145.744955846025	73.5402726914495	105.235452228805	78.6851325353427
solea_v4.0_unigene52565	144.1401490932	140.678821976428	141.959372577297	162.165729524735	139.124835149946	188.844318084823
solea_v4.0_unigene52562	76.6702920708509	53.1453327466506	51.1053741278269	81.0828647623674	76.6970245057396	104.257800609329
solea_v4.0_unigene52563	200.876165225629	153.183606152111	200.63591324258	197.993041861595	219.389163121069	179.008676517905
solea_v4.0_unigene30843	105.805003057774	103.164469449381	85.1756235463781	99.9393449396621	112.370059159572	86.553645788877
solea_v4.0_unigene30845	61.3362336566807	137.552625932507	66.2477072027386	113.138881063768	115.937362624955	180.975804831288
solea_v4.0_unigene30847	8749.6137311255	9731.8482847249	8023.54373806882	10033.5331023385	9538.96946643477	9261.24009940984
solea_v4.0_unigene30846	105.805003057774	96.9120773615394	143.852164211661	103.710640975121	139.124835149946	102.290672295946
solea_v4.0_unigene501253	61.3362336566807	87.5334892297775	92.746790083834	71.65462467372	89.1825866345809	116.06057048963
solea_v4.0_unigene501250	65.9364511809317	34.3881564831269	88.9612068151061	33.9416643191305	55.2932037134402	41.3096945810549
solea_v4.0_unigene20026	179.408483445791	231.338507250126	115.460289696201	220.620818074349	201.552645794153	182.942933144672
solea_v4.0_unigene7658	92.004350485021	121.921645712904	117.353081330565	73.5402726914495	82.0479797038144	84.5865174754934
solea_v4.0_unigene112978	30.6681168283403	15.6309802196031	26.4990828810954	16.9708321595653	17.8365173269162	23.6055397606028
solea_v4.0_unigene67749	39.8685518768424	28.1357643952856	32.1774577841873	26.3990722482126	37.456686386524	39.3425662676714
solea_v4.0_unigene67745	265.279210565144	275.105251865015	223.349412854947	288.50414671261	281.816973765276	295.069247007535
solea_v4.0_unigene97395	65.9364511809317	46.8929406588094	75.7116653745584	56.5694405318842	65.9951141095899	72.783747595192
solea_v4.0_unigene97390	70.5366687051828	62.5239208784125	58.6765406652827	65.9976806205316	67.7787658422815	82.6193891621098
solea_v4.0_unigene584745	55.2026102910126	68.7763129662537	43.5342075903711	62.2263845850727	57.0768554461318	70.8166192818084
solea_v4.0_unigene23385	50.6023927667616	46.8929406588094	79.4972486432863	26.3990722482126	33.8893829211407	27.5397963873699
solea_v4.0_unigene51683	69.0032628637658	81.2810971419362	70.0332904714665	81.0828647623674	89.1825866345809	74.7508759085756
solea_v4.0_unigene536113	52.1357986081786	46.8929406588094	56.7837490309188	26.3990722482126	55.2932037134402	45.2439512078221
solea_v4.0_unigene536117	76.6702920708509	87.5334892297775	60.5693322996467	94.2824008864737	105.235452228805	86.553645788877
solea_v4.0_unigene50322	30.6681168283403	31.2619604392062	24.6062912467315	56.5694405318842	35.6730346538324	57.0467210881235
solea_v4.0_unigene50327	102.73819137494	78.1549010980156	105.996331524382	60.3407365673432	78.4806762384312	94.4221590424113
solea_v4.0_unigene467327	27.6013051455063	28.1357643952856	20.8207079780035	20.7421281950242	35.6730346538324	37.3754379542878
solea_v4.0_unigene9088	122.672467313361	78.1549010980156	111.674706427474	113.138881063768	128.422924753797	139.666110250233
solea_v4.0_unigene9087	39.8685518768424	56.2715287905712	52.9981657621909	52.7981444964253	51.7259002480569	60.9809777148906
solea_v4.0_unigene9084	49.0689869253446	37.5143525270475	41.6414159560071	60.3407365673432	41.0239898519072	39.3425662676714
solea_v4.0_unigene9081	46.0021752425105	34.3881564831269	28.3918745154594	49.0268484609663	24.9711242576827	53.1124644613563
solea_v4.0_unigene459184	23.0010876212553	40.6405485709681	26.4990828810954	22.6277762127537	23.187472524991	19.6712831338357
solea_v4.0_unigene459185	35.2683343525914	40.6405485709681	32.1774577841873	22.6277762127537	26.7547759903743	25.5726680739864
solea_v4.0_unigene459182	134.939714044698	93.7858813176187	151.423330749117	113.138881063768	119.504666090338	129.830468683315
solea_v4.0_unigene56985	19.9342759384212	15.6309802196031	13.2495414405477	33.9416643191305	58.8605071788234	35.4083096409042
solea_v4.0_unigene53800	47.5355810839275	18.7571762635237	45.426999224735	20.7421281950242	26.7547759903743	31.4740530141371
solea_v4.0_unigene70670	29.1347109869233	68.7763129662537	24.6062912467315	39.598608372319	30.3220794557575	29.5069247007535
solea_v4.0_unigene461987	188.608918494293	178.193174503476	141.959372577297	313.017570943093	224.740118319144	261.628065680015
solea_v4.0_unigene461986	179.408483445791	175.066978459555	151.423330749117	375.243955528165	185.499780199928	283.266477127234
solea_v4.0_unigene461985	27.6013051455063	34.3881564831269	28.3918745154594	33.9416643191305	55.2932037134402	55.0795927747399
solea_v4.0_unigene461988	187.075512652876	187.571762635237	121.138664599293	305.474978872175	224.740118319144	269.496578933549
solea_v4.0_unigene15848	55.2026102910126	68.7763129662537	68.1404988371025	45.2555524255074	64.2114623768983	62.9481060282742
solea_v4.0_unigene15849	153.340584141702	71.9025090101744	52.9981657621909	115.024529081498	123.071969555722	200.647087965124
solea_v4.0_unigene98450	30.6681168283403	37.5143525270475	26.4990828810954	43.3699044077779	64.2114623768983	66.8823626550413
solea_v4.0_unigene98451	27.6013051455063	18.7571762635237	26.4990828810954	43.3699044077779	51.7259002480569	57.0467210881235
solea_v4.0_unigene15841	90.470944643604	53.1453327466506	51.1053741278269	67.8833286382611	57.0768554461318	106.224928922713
solea_v4.0_unigene18990	131.872902361863	134.426429888587	130.602622771113	124.452769170145	146.259442080713	102.290672295946
solea_v4.0_unigene95728	36.8017401940084	12.5047841756825	24.6062912467315	30.1703682836716	23.187472524991	39.3425662676714
solea_v4.0_unigene95720	16.8674642555872	25.009568351365	30.2846661498233	24.5134242304832	32.1057311884491	37.3754379542878
solea_v4.0_unigene95723	26.0678993040893	53.1453327466506	28.3918745154594	47.1412004432369	24.9711242576827	49.1782078345892
solea_v4.0_unigene95722	21.4676817798382	18.7571762635237	11.3567498061838	22.6277762127537	30.3220794557575	29.5069247007535
solea_v4.0_unigene95725	15.3340584141702	9.37858813176187	26.4990828810954	30.1703682836716	73.1297210403563	43.2768228944385
solea_v4.0_unigene95724	18.4008700970042	37.5143525270475	34.0702494185513	50.9124964786958	53.5095519807485	57.0467210881235
solea_v4.0_unigene95727	13.8006525727532	12.5047841756825	18.9279163436396	28.2847202659421	48.1585967826737	21.6384114472192
solea_v4.0_unigene12598	64.4030453395147	46.8929406588094	73.8188737401944	41.4842563900484	49.9422485153653	35.4083096409042
solea_v4.0_unigene12597	127.272684837612	84.4072931858569	98.4251649869259	120.681473134686	99.8844970307306	114.093442176247
solea_v4.0_unigene12596	33.7349285111744	21.8833723074444	49.2125824934629	49.0268484609663	37.456686386524	31.4740530141371
solea_v4.0_unigene12595	72.0700745465998	56.2715287905712	70.0332904714665	67.8833286382611	48.1585967826737	66.8823626550413
solea_v4.0_unigene12594	360.350372732999	350.13395691911	314.203411304417	405.414323811837	367.432256934473	385.557149423179
solea_v4.0_unigene12591	64.4030453395147	62.5239208784125	52.9981657621909	81.0828647623674	62.4278106442066	82.6193891621098
solea_v4.0_unigene12590	305.147762441986	312.619604392062	253.63407900477	328.102755084929	296.086187626809	277.365092187083
solea_v4.0_unigene186316	213.143411956965	153.183606152111	183.600788533304	250.79118635802	214.038207922994	200.647087965124
solea_v4.0_unigene186317	115.005438106276	68.7763129662537	75.7116653745584	126.338417187875	89.1825866345809	90.4879024156441
solea_v4.0_unigene186315	36.8017401940084	75.028705054095	54.8909573965548	33.9416643191305	48.1585967826737	43.2768228944385
solea_v4.0_unigene233648	26.0678993040893	53.1453327466506	32.1774577841873	24.5134242304832	33.8893829211407	29.5069247007535
solea_v4.0_unigene93189	35.2683343525914	18.7571762635237	28.3918745154594	58.4550885496137	58.8605071788234	76.7180042219591
solea_v4.0_unigene429870	341.949502635995	353.260152963031	327.452952744965	222.506466092078	246.143939111443	291.134990380768
solea_v4.0_unigene571767	96.6045680092721	118.795449668984	68.1404988371025	126.338417187875	124.855621288413	121.961955429781
solea_v4.0_unigene458720	47.5355810839275	21.8833723074444	43.5342075903711	18.8564801772947	30.3220794557575	25.5726680739864
solea_v4.0_unigene515085	67.4698570223488	56.2715287905712	51.1053741278269	60.3407365673432	60.644158911515	76.7180042219591
solea_v4.0_unigene339734	62.8696394980977	21.8833723074444	30.2846661498233	75.425920709179	41.0239898519072	17.7041548204521
solea_v4.0_unigene508168	90.470944643604	87.5334892297775	92.746790083834	160.280081507005	117.721014357647	253.75955242648
solea_v4.0_unigene508163	437.02066480385	256.348075601491	151.423330749117	627.920789903915	415.590853717147	430.801100631001
solea_v4.0_unigene508162	314.348197490489	221.959919118364	107.889123158746	492.154132627393	328.191918815258	324.576171708289
solea_v4.0_unigene508161	340.416096794578	200.07654681092	128.709831136749	471.412004432369	317.490008419108	320.641915081522
solea_v4.0_unigene508160	110.405220582025	62.5239208784125	66.2477072027386	179.1365616843	110.58640742688	179.008676517905
solea_v4.0_unigene508167	84.3373212779359	115.669253625063	62.4621239340106	177.250913666571	165.87961114032	210.482729532042
solea_v4.0_unigene508166	187.075512652876	278.231447908936	331.238536013693	173.479617631112	174.797869803779	218.351242785576
solea_v4.0_unigene508165	453.888129059437	293.862428128539	193.064746705124	595.864773602514	438.778326242138	436.702485571152
solea_v4.0_unigene508164	476.889216680692	234.464703294047	225.242204489311	658.091158187587	417.374505449839	438.669613884536
solea_v4.0_unigene74942	55.2026102910126	43.7667446148887	56.7837490309188	50.9124964786958	55.2932037134402	55.0795927747399
solea_v4.0_unigene226853	79.7371037536849	121.921645712904	96.5323733525619	111.253233046039	130.206576486488	82.6193891621098
solea_v4.0_unigene416052	87.40413296077	93.7858813176187	83.2828319120142	62.2263845850727	51.7259002480569	47.2110795212056
solea_v4.0_unigene416056	93.537756326438	56.2715287905712	90.85399844947	52.7981444964253	105.235452228805	57.0467210881235
solea_v4.0_unigene193061	32.2015226697574	31.2619604392062	37.8558326872792	32.0560163014011	39.2403381192156	41.3096945810549
solea_v4.0_unigene46398	1255.85938412054	1553.71943382855	1158.38848023074	2106.26883580382	2525.65085349133	3326.41397793161
solea_v4.0_unigene46399	30.6681168283403	34.3881564831269	64.3549155683746	0	8.91825866345809	0
solea_v4.0_unigene570896	418.619794706846	415.784073841443	342.595285819877	416.728211918214	387.052425994081	442.603870511303
solea_v4.0_unigene46396	153.340584141702	153.183606152111	174.136830361484	154.623137453817	176.58152153647	149.501751817151
solea_v4.0_unigene46390	217.743629481216	278.231447908936	278.240370251502	280.961554641692	199.768994061461	214.416986158809
solea_v4.0_unigene340620	9.2004350485021	25.009568351365	5.67837490309188	13.1995361241063	33.8893829211407	53.1124644613563
solea_v4.0_unigene511304	44.4687694010935	21.8833723074444	49.2125824934629	39.598608372319	55.2932037134402	49.1782078345892
solea_v4.0_unigene573194	59.8028278152637	46.8929406588094	56.7837490309188	24.5134242304832	44.5912933172905	45.2439512078221
solea_v4.0_unigene573195	53.6692044495956	53.1453327466506	39.7486243216431	22.6277762127537	39.2403381192156	49.1782078345892
solea_v4.0_unigene573192	27.6013051455063	25.009568351365	32.1774577841873	33.9416643191305	37.456686386524	23.6055397606028
solea_v4.0_unigene328198	21.4676817798382	43.7667446148887	56.7837490309188	28.2847202659421	26.7547759903743	3.93425662676714
solea_v4.0_unigene328197	113.472032264859	90.6596852736981	92.746790083834	96.1680489042032	110.58640742688	90.4879024156441
solea_v4.0_unigene97944	18.4008700970042	40.6405485709681	28.3918745154594	47.1412004432369	46.3749450499821	49.1782078345892
solea_v4.0_unigene97940	88.937538802187	65.6501169223331	88.9612068151061	94.2824008864737	83.8316314365061	74.7508759085756
solea_v4.0_unigene97948	47.5355810839275	62.5239208784125	32.1774577841873	52.7981444964253	58.8605071788234	45.2439512078221
solea_v4.0_unigene72542	64.4030453395147	28.1357643952856	70.0332904714665	73.5402726914495	57.0768554461318	78.6851325353427
solea_v4.0_unigene325512	93.537756326438	56.2715287905712	105.996331524382	77.3115687269085	99.8844970307306	118.027698803014
solea_v4.0_unigene12516	125.739278996195	156.309802196031	149.530539114753	222.506466092078	197.98534232877	241.956782546179
solea_v4.0_unigene668303	44.4687694010935	59.3977248344919	26.4990828810954	32.0560163014011	42.8076415845988	21.6384114472192
solea_v4.0_unigene457399	47.5355810839275	46.8929406588094	60.5693322996467	47.1412004432369	55.2932037134402	43.2768228944385
solea_v4.0_unigene512476	67.4698570223488	31.2619604392062	73.8188737401944	101.824992957392	73.1297210403563	53.1124644613563
solea_v4.0_unigene12512	58.2694219738467	43.7667446148887	47.319790859099	75.425920709179	62.4278106442066	41.3096945810549
solea_v4.0_unigene229126	35.2683343525914	18.7571762635237	18.9279163436396	39.598608372319	16.0528655942246	45.2439512078221
solea_v4.0_unigene287105	18.4008700970042	50.01913670273	30.2846661498233	20.7421281950242	23.187472524991	31.4740530141371
solea_v4.0_unigene12511	35.2683343525914	65.6501169223331	54.8909573965548	67.8833286382611	89.1825866345809	62.9481060282742
solea_v4.0_unigene324505	49.0689869253446	65.6501169223331	39.7486243216431	43.3699044077779	49.9422485153653	49.1782078345892
solea_v4.0_unigene324507	42.9353635596765	62.5239208784125	54.8909573965548	58.4550885496137	46.3749450499821	55.0795927747399
solea_v4.0_unigene324506	70.5366687051828	62.5239208784125	54.8909573965548	50.9124964786958	55.2932037134402	53.1124644613563
solea_v4.0_unigene324509	53.6692044495956	31.2619604392062	58.6765406652827	90.5111048510148	73.1297210403563	88.5207741022605
solea_v4.0_unigene8251	107.338408899191	103.164469449381	96.5323733525619	98.0536969219327	80.2643279711228	88.5207741022605
solea_v4.0_unigene8252	121.139061471944	118.795449668984	87.0684151807421	92.3967528687443	114.153710892264	98.3564156691784
solea_v4.0_unigene8258	153.340584141702	150.05741010819	181.70799689894	143.30924934744	151.610397278788	190.811446398206
solea_v4.0_unigene513646	27.6013051455063	25.009568351365	28.3918745154594	26.3990722482126	44.5912933172905	25.5726680739864
solea_v4.0_unigene591521	79.7371037536849	34.3881564831269	35.9630410529152	101.824992957392	44.5912933172905	39.3425662676714
solea_v4.0_unigene591523	1410.73337410366	1556.84562987247	1294.66947790495	1306.75407628653	1564.26256957055	1296.33755851977
solea_v4.0_unigene591522	479.956028363526	390.774505490078	353.95203562606	586.436533513867	429.86006757868	407.195560870398
solea_v4.0_unigene458770	55.2026102910126	43.7667446148887	83.2828319120142	52.7981444964253	85.6152831691977	86.553645788877
solea_v4.0_unigene458771	69.0032628637658	109.416861537222	77.6044570089223	92.3967528687443	114.153710892264	92.4550307290277
solea_v4.0_unigene458773	73.6034803880168	128.174037800746	100.31795662129	98.0536969219327	80.2643279711228	90.4879024156441
solea_v4.0_unigene458774	291.347109869233	306.367212304221	268.776412079682	358.2731233686	433.427371044063	395.392790990097
solea_v4.0_unigene458776	75.1368862294338	96.9120773615394	66.2477072027386	71.65462467372	105.235452228805	80.6522608487263
solea_v4.0_unigene75991	72.0700745465998	81.2810971419362	81.3900402776502	41.4842563900484	32.1057311884491	64.9152343416577
solea_v4.0_unigene508413	159.47420750737	162.562194283872	121.138664599293	135.766657276522	153.394049011479	202.614216278507
solea_v4.0_unigene508412	314.348197490489	425.162661973205	325.560161110601	452.555524255074	358.513998271015	442.603870511303
solea_v4.0_unigene508411	47.5355810839275	21.8833723074444	20.8207079780035	65.9976806205316	60.644158911515	66.8823626550413
solea_v4.0_unigene508410	30.6681168283403	15.6309802196031	13.2495414405477	52.7981444964253	55.2932037134402	57.0467210881235
solea_v4.0_unigene508417	26.0678993040893	34.3881564831269	37.8558326872792	16.9708321595653	26.7547759903743	21.6384114472192
solea_v4.0_unigene508414	19.9342759384212	28.1357643952856	37.8558326872792	16.9708321595653	19.6201690596078	11.8027698803014
solea_v4.0_unigene94418	96.6045680092721	71.9025090101744	85.1756235463781	116.910177099227	110.58640742688	131.797596996699
solea_v4.0_unigene184842	30.6681168283403	12.5047841756825	28.3918745154594	30.1703682836716	17.8365173269162	13.769898193685
solea_v4.0_unigene184848	96.6045680092721	150.05741010819	123.031456233657	126.338417187875	107.019103961497	125.896212056548
solea_v4.0_unigene94415	38.3351460354254	40.6405485709681	20.8207079780035	43.3699044077779	39.2403381192156	47.2110795212056
solea_v4.0_unigene279925	133.406308203281	184.445566591317	206.314288145672	269.647666535315	171.230566338395	228.186884352494
solea_v4.0_unigene94412	176.341671762957	250.09568351365	151.423330749117	337.530995173576	292.518884161425	318.674786768138
solea_v4.0_unigene441600	98.1379738506891	137.552625932507	115.460289696201	105.596288992851	98.100845298039	133.764725310083
solea_v4.0_unigene441601	73.6034803880168	62.5239208784125	68.1404988371025	107.48193701058	76.6970245057396	98.3564156691784
solea_v4.0_unigene441609	50.6023927667616	84.4072931858569	68.1404988371025	56.5694405318842	71.3460693076647	39.3425662676714
solea_v4.0_unigene190228	19.9342759384212	21.8833723074444	22.7134996123675	52.7981444964253	42.8076415845988	33.4411813275207
solea_v4.0_unigene571403	867.907706242032	765.918030760553	774.151778454859	599.636069637973	565.417599263243	519.321874733262
solea_v4.0_unigene47651	104.271597216357	71.9025090101744	107.889123158746	65.9976806205316	140.908486882638	100.323543982562
solea_v4.0_unigene47655	33.7349285111744	31.2619604392062	20.8207079780035	26.3990722482126	14.2692138615329	17.7041548204521
solea_v4.0_unigene549547	176.341671762957	106.290665493301	134.388206039841	145.19489736517	160.528655942246	153.436008443918
solea_v4.0_unigene549548	134.939714044698	137.552625932507	143.852164211661	156.508785471546	135.557531684563	149.501751817151
solea_v4.0_unigene549549	53.6692044495956	50.01913670273	87.0684151807421	56.5694405318842	37.456686386524	57.0467210881235
solea_v4.0_unigene588723	125.739278996195	125.047841756825	141.959372577297	86.7398088155558	137.341183417255	102.290672295946
solea_v4.0_unigene588722	61.3362336566807	53.1453327466506	66.2477072027386	69.7689766559906	41.0239898519072	53.1124644613563
solea_v4.0_unigene415569	32.2015226697574	21.8833723074444	45.426999224735	28.2847202659421	26.7547759903743	29.5069247007535
solea_v4.0_unigene283076	53.6692044495956	46.8929406588094	47.319790859099	33.9416643191305	49.9422485153653	55.0795927747399
solea_v4.0_unigene571354	142.606743251783	153.183606152111	141.959372577297	111.253233046039	128.422924753797	112.126313862863
solea_v4.0_unigene283071	41.4019577182595	56.2715287905712	32.1774577841873	69.7689766559906	76.6970245057396	82.6193891621098
solea_v4.0_unigene283070	36.8017401940084	40.6405485709681	28.3918745154594	37.7129603545895	24.9711242576827	37.3754379542878
solea_v4.0_unigene26992	174.80826592154	178.193174503476	160.887288920936	94.2824008864737	158.745004209554	155.403136757302
solea_v4.0_unigene283073	81.2705095951019	71.9025090101744	60.5693322996467	58.4550885496137	83.8316314365061	60.9809777148906
solea_v4.0_unigene283072	26.0678993040893	28.1357643952856	18.9279163436396	43.3699044077779	12.4855621288413	27.5397963873699
solea_v4.0_unigene54543	104.271597216357	75.028705054095	87.0684151807421	58.4550885496137	67.7787658422815	53.1124644613563
solea_v4.0_unigene192271	42.9353635596765	62.5239208784125	41.6414159560071	47.1412004432369	26.7547759903743	35.4083096409042
solea_v4.0_unigene19481	72.0700745465998	62.5239208784125	66.2477072027386	71.65462467372	73.1297210403563	59.013849401507
solea_v4.0_unigene38221	29.1347109869233	21.8833723074444	34.0702494185513	49.0268484609663	35.6730346538324	33.4411813275207
solea_v4.0_unigene38224	38.3351460354254	31.2619604392062	37.8558326872792	24.5134242304832	21.4038207922994	25.5726680739864
solea_v4.0_unigene23818	124.205873154778	78.1549010980156	166.565663824028	107.48193701058	169.446914605704	159.337393384069
solea_v4.0_unigene23819	113.472032264859	75.028705054095	73.8188737401944	88.6254568332853	110.58640742688	116.06057048963
solea_v4.0_unigene4948	52.1357986081786	56.2715287905712	32.1774577841873	67.8833286382611	57.0768554461318	49.1782078345892
solea_v4.0_unigene4946	70.5366687051828	50.01913670273	70.0332904714665	54.6837925141548	48.1585967826737	96.3892873557948
solea_v4.0_unigene4941	118.07224978911	96.9120773615394	145.744955846025	75.425920709179	114.153710892264	129.830468683315
solea_v4.0_unigene4943	154.873989983119	143.805018020349	155.208914017845	181.02220970203	165.87961114032	121.961955429781
solea_v4.0_unigene19485	1461.33576687042	1856.96045008885	1504.76934931935	2077.98411553788	1648.09420100706	1825.49507481995
solea_v4.0_unigene185626	27.6013051455063	9.37858813176187	32.1774577841873	16.9708321595653	23.187472524991	35.4083096409042
solea_v4.0_unigene12660	15.3340584141702	34.3881564831269	28.3918745154594	18.8564801772947	16.0528655942246	23.6055397606028
solea_v4.0_unigene670934	33.7349285111744	21.8833723074444	34.0702494185513	41.4842563900484	37.456686386524	31.4740530141371
solea_v4.0_unigene458200	85.870727119353	62.5239208784125	90.85399844947	50.9124964786958	60.644158911515	68.8494909684249
solea_v4.0_unigene458203	61.3362336566807	62.5239208784125	58.6765406652827	60.3407365673432	76.6970245057396	72.783747595192
solea_v4.0_unigene458204	88.937538802187	93.7858813176187	81.3900402776502	94.2824008864737	101.668148763422	104.257800609329
solea_v4.0_unigene458205	81.2705095951019	81.2810971419362	73.8188737401944	82.9685127800969	94.5335418326558	110.15918554948
solea_v4.0_unigene458208	85.870727119353	75.028705054095	75.7116653745584	67.8833286382611	99.8844970307306	96.3892873557948
solea_v4.0_unigene1238	30.6681168283403	37.5143525270475	47.319790859099	35.82731233686	39.2403381192156	53.1124644613563
solea_v4.0_unigene578550	7.66702920708509	28.1357643952856	26.4990828810954	20.7421281950242	17.8365173269162	23.6055397606028
solea_v4.0_unigene233484	46.0021752425105	40.6405485709681	39.7486243216431	39.598608372319	46.3749450499821	31.4740530141371
solea_v4.0_unigene430554	207.009788591297	212.581330986602	183.600788533304	209.306929967972	215.821859655686	232.121140979261
solea_v4.0_unigene573204	61.3362336566807	68.7763129662537	77.6044570089223	47.1412004432369	65.9951141095899	66.8823626550413
solea_v4.0_unigene595426	32.2015226697574	31.2619604392062	20.8207079780035	22.6277762127537	32.1057311884491	25.5726680739864
solea_v4.0_unigene456654	130.339496520446	168.814586371714	136.280997674205	128.224065205604	108.802755694189	151.468880130535
solea_v4.0_unigene68283	144.1401490932	171.940782415634	140.066580942933	167.822673577923	160.528655942246	157.370265070685
solea_v4.0_unigene595429	27.6013051455063	37.5143525270475	43.5342075903711	37.7129603545895	37.456686386524	21.6384114472192
solea_v4.0_unigene43434	153.340584141702	137.552625932507	134.388206039841	111.253233046039	123.071969555722	141.633238563617
solea_v4.0_unigene414882	49.0689869253446	50.01913670273	51.1053741278269	35.82731233686	30.3220794557575	57.0467210881235
solea_v4.0_unigene414884	65.9364511809317	71.9025090101744	51.1053741278269	116.910177099227	149.826745546096	239.989654232795
solea_v4.0_unigene414885	36.8017401940084	59.3977248344919	20.8207079780035	82.9685127800969	78.4806762384312	143.600366877
solea_v4.0_unigene32103	64.4030453395147	37.5143525270475	51.1053741278269	49.0268484609663	55.2932037134402	51.1453361479728
solea_v4.0_unigene670938	62.8696394980977	59.3977248344919	45.426999224735	43.3699044077779	62.4278106442066	53.1124644613563
solea_v4.0_unigene97625	9.2004350485021	3.12619604392062	24.6062912467315	33.9416643191305	23.187472524991	57.0467210881235
solea_v4.0_unigene3211	46.0021752425105	53.1453327466506	37.8558326872792	39.598608372319	55.2932037134402	29.5069247007535
solea_v4.0_unigene3210	18.4008700970042	18.7571762635237	9.46395817181979	16.9708321595653	28.5384277230659	35.4083096409042
solea_v4.0_unigene3213	58.2694219738467	78.1549010980156	60.5693322996467	79.1972167446379	82.0479797038144	86.553645788877
solea_v4.0_unigene3212	79.7371037536849	112.543057581142	75.7116653745584	101.824992957392	80.2643279711228	78.6851325353427
solea_v4.0_unigene3217	108.871814740608	87.5334892297775	123.031456233657	137.652305294252	131.99022821918	151.468880130535
solea_v4.0_unigene3216	88.937538802187	112.543057581142	104.103539890018	107.48193701058	94.5335418326558	70.8166192818084
solea_v4.0_unigene571352	683.89900527199	328.250584611666	257.419662273498	957.909193006573	611.792544313225	407.195560870398
solea_v4.0_unigene328849	202.409571067046	265.726663733253	261.205245542226	213.078226003431	203.336297526844	192.77857471159
solea_v4.0_unigene429211	205.47638274988	265.726663733253	272.56199534841	203.649985914783	240.792983913368	291.134990380768
solea_v4.0_unigene429217	161.007613348787	150.05741010819	170.351247092756	224.392114109807	160.528655942246	202.614216278507
solea_v4.0_unigene103582	24.5344934626723	28.1357643952856	32.1774577841873	33.9416643191305	26.7547759903743	51.1453361479728
solea_v4.0_unigene103589	30.6681168283403	25.009568351365	22.7134996123675	15.0851841418358	26.7547759903743	35.4083096409042
solea_v4.0_unigene70872	36.8017401940084	28.1357643952856	32.1774577841873	65.9976806205316	21.4038207922994	27.5397963873699
solea_v4.0_unigene630519	575.027190531381	415.784073841443	386.129493410248	667.519398276234	561.85029579786	523.256131360029
solea_v4.0_unigene564256	42.9353635596765	40.6405485709681	60.5693322996467	26.3990722482126	33.8893829211407	21.6384114472192
solea_v4.0_unigene574402	99.6713796921061	153.183606152111	115.460289696201	160.280081507005	167.663262873012	118.027698803014
solea_v4.0_unigene595284	151.807178300285	125.047841756825	107.889123158746	133.881009258793	148.043093813404	133.764725310083
solea_v4.0_unigene595287	122.672467313361	134.426429888587	109.78191479311	126.338417187875	131.99022821918	121.961955429781
solea_v4.0_unigene414071	75.1368862294338	75.028705054095	45.426999224735	137.652305294252	96.3171935653474	90.4879024156441
solea_v4.0_unigene414070	223.877252846885	231.338507250126	158.994497286573	333.759699138117	251.494894309518	241.956782546179
solea_v4.0_unigene414077	52.1357986081786	90.6596852736981	49.2125824934629	65.9976806205316	65.9951141095899	49.1782078345892
solea_v4.0_unigene20282	133.406308203281	96.9120773615394	140.066580942933	147.080545382899	128.422924753797	106.224928922713
solea_v4.0_unigene572167	84.3373212779359	75.028705054095	105.996331524382	60.3407365673432	82.0479797038144	76.7180042219591
solea_v4.0_unigene3158	82.8039154365189	75.028705054095	117.353081330565	81.0828647623674	108.802755694189	72.783747595192
solea_v4.0_unigene42130	41.4019577182595	18.7571762635237	32.1774577841873	41.4842563900484	32.1057311884491	41.3096945810549
solea_v4.0_unigene228186	42.9353635596765	25.009568351365	24.6062912467315	56.5694405318842	46.3749450499821	47.2110795212056
solea_v4.0_unigene440454	1266.59322501046	1216.09026108512	963.430941891255	1269.04111593194	1221.80143689376	1772.38261035859
solea_v4.0_unigene440456	433.953853121016	437.667446148887	391.807868313339	1010.707337503	948.902721791941	747.508759085756
solea_v4.0_unigene440457	3778.31199325153	6024.17977663504	5241.1400355538	8707.92254587471	9678.09430158472	7736.71565653757
solea_v4.0_unigene327909	127.272684837612	156.309802196031	164.672872189664	199.878689879324	156.961352476862	222.285499412343
solea_v4.0_unigene563571	49.0689869253446	34.3881564831269	43.5342075903711	20.7421281950242	41.0239898519072	35.4083096409042
solea_v4.0_unigene21929	101.204785533523	68.7763129662537	102.210748255654	52.7981444964253	85.6152831691977	68.8494909684249
solea_v4.0_unigene21925	35.2683343525914	59.3977248344919	70.0332904714665	45.2555524255074	48.1585967826737	29.5069247007535
solea_v4.0_unigene21926	5443.59073703041	7540.38485793655	5082.14553826723	7333.28514094993	5716.60380327664	6330.21891246832
solea_v4.0_unigene21920	118.07224978911	112.543057581142	96.5323733525619	92.3967528687443	115.937362624955	114.093442176247
solea_v4.0_unigene21921	260.678993040893	325.124388567745	274.454786982774	367.701363457248	283.600625497967	226.21975603911
solea_v4.0_unigene21922	642.49704755373	609.608228564522	647.334738952474	429.92774804232	527.960912876719	499.650591599426
solea_v4.0_unigene21923	564.293349641462	547.084307686109	649.227530586838	1291.66889214469	920.364294068875	739.640245832221
solea_v4.0_unigene76978	21.4676817798382	12.5047841756825	22.7134996123675	18.8564801772947	37.456686386524	33.4411813275207
solea_v4.0_unigene2872	69.0032628637658	21.8833723074444	34.0702494185513	37.7129603545895	39.2403381192156	25.5726680739864
solea_v4.0_unigene2873	93.537756326438	90.6596852736981	68.1404988371025	84.8541607978264	53.5095519807485	60.9809777148906
solea_v4.0_unigene2870	122.672467313361	137.552625932507	102.210748255654	218.735170056619	135.557531684563	208.515601218658
solea_v4.0_unigene2871	105.805003057774	112.543057581142	115.460289696201	96.1680489042032	103.451800496114	94.4221590424113
solea_v4.0_unigene2876	217.743629481216	231.338507250126	200.63591324258	299.818034818986	224.740118319144	257.693809053247
solea_v4.0_unigene2874	414.019577182595	246.969487469729	259.312453907862	311.131922925363	230.091073517219	257.693809053247
solea_v4.0_unigene2875	193.209136018544	175.066978459555	194.957538339488	133.881009258793	173.014218071087	155.403136757302
solea_v4.0_unigene2879	180.941889287208	134.426429888587	196.850329973852	194.221745826136	160.528655942246	200.647087965124
solea_v4.0_unigene73228	226.944064529719	193.824154723079	168.458455458392	165.937025560194	178.365173269162	263.595193993398
solea_v4.0_unigene461582	32.2015226697574	56.2715287905712	37.8558326872792	56.5694405318842	49.9422485153653	29.5069247007535
solea_v4.0_unigene100696	27.6013051455063	25.009568351365	7.57116653745584	22.6277762127537	37.456686386524	78.6851325353427
solea_v4.0_unigene547449	36.8017401940084	37.5143525270475	43.5342075903711	28.2847202659421	32.1057311884491	33.4411813275207
solea_v4.0_unigene547448	99.6713796921061	40.6405485709681	39.7486243216431	79.1972167446379	60.644158911515	72.783747595192
solea_v4.0_unigene547445	73.6034803880168	43.7667446148887	85.1756235463781	82.9685127800969	90.9662383672725	86.553645788877
solea_v4.0_unigene547444	208.543194432714	221.959919118364	134.388206039841	186.679153755218	197.98534232877	169.173034950987
solea_v4.0_unigene547441	35.2683343525914	34.3881564831269	43.5342075903711	41.4842563900484	51.7259002480569	33.4411813275207
solea_v4.0_unigene547442	161.007613348787	134.426429888587	102.210748255654	109.36758502831	112.370059159572	157.370265070685
solea_v4.0_unigene323623	184.008700970042	146.931214064269	123.031456233657	218.735170056619	173.014218071087	200.647087965124
solea_v4.0_unigene184736	42.9353635596765	25.009568351365	51.1053741278269	20.7421281950242	48.1585967826737	37.3754379542878
solea_v4.0_unigene184734	49.0689869253446	18.7571762635237	37.8558326872792	47.1412004432369	30.3220794557575	55.0795927747399
solea_v4.0_unigene184732	42.9353635596765	40.6405485709681	47.319790859099	39.598608372319	32.1057311884491	39.3425662676714
solea_v4.0_unigene184733	23.0010876212553	53.1453327466506	41.6414159560071	39.598608372319	35.6730346538324	29.5069247007535
solea_v4.0_unigene184730	78.2036979122679	65.6501169223331	73.8188737401944	39.598608372319	60.644158911515	43.2768228944385
solea_v4.0_unigene52676	29.1347109869233	25.009568351365	39.7486243216431	13.1995361241063	7.13460693076647	27.5397963873699
solea_v4.0_unigene52670	292.88051571065	300.11482021638	359.630410529152	214.96387402116	269.331411636434	308.83914520122
solea_v4.0_unigene21833	30.6681168283403	40.6405485709681	51.1053741278269	32.0560163014011	33.8893829211407	9.83564156691784
solea_v4.0_unigene191446	42.9353635596765	37.5143525270475	37.8558326872792	32.0560163014011	33.8893829211407	35.4083096409042
solea_v4.0_unigene22644	168.674642555872	140.678821976428	153.316122383481	101.824992957392	103.451800496114	94.4221590424113
solea_v4.0_unigene22645	56.7360161324296	18.7571762635237	73.8188737401944	52.7981444964253	73.1297210403563	70.8166192818084
solea_v4.0_unigene22646	110.405220582025	53.1453327466506	141.959372577297	73.5402726914495	80.2643279711228	127.863340369932
solea_v4.0_unigene288998	41.4019577182595	46.8929406588094	34.0702494185513	26.3990722482126	37.456686386524	29.5069247007535
solea_v4.0_unigene22640	133.406308203281	128.174037800746	104.103539890018	158.394433489276	115.937362624955	70.8166192818084
solea_v4.0_unigene22641	524.42479776462	728.403678233506	745.7599039394	362.044419404059	583.254116590159	417.031202437316
solea_v4.0_unigene22642	295.947327393484	340.755368787348	304.739453132597	241.362946269373	276.466018567201	279.332220500467
solea_v4.0_unigene22643	36.8017401940084	31.2619604392062	62.4621239340106	26.3990722482126	37.456686386524	35.4083096409042
solea_v4.0_unigene39436	107.338408899191	109.416861537222	121.138664599293	71.65462467372	82.0479797038144	106.224928922713
solea_v4.0_unigene39433	65.9364511809317	65.6501169223331	52.9981657621909	73.5402726914495	58.8605071788234	78.6851325353427
solea_v4.0_unigene39430	16.8674642555872	15.6309802196031	24.6062912467315	30.1703682836716	17.8365173269162	43.2768228944385
solea_v4.0_unigene40505	104.271597216357	131.300233844666	155.208914017845	105.596288992851	142.692138615329	108.192057236096
solea_v4.0_unigene21154	3129.68132233213	4567.37242016803	4376.13425864947	4804.6311491747	4129.1537611811	5022.07858406825
solea_v4.0_unigene40502	311.281385807654	209.455134942682	278.240370251502	326.217107067199	299.653491092192	299.003503634302
solea_v4.0_unigene2043	167.141236714455	125.047841756825	166.565663824028	94.2824008864737	148.043093813404	100.323543982562
solea_v4.0_unigene2047	315.881603331906	259.474271645412	251.741287370407	292.275442748069	392.403381192156	460.308025331755
solea_v4.0_unigene2046	345.016314318829	268.852859777174	346.380869088604	258.333778428938	317.490008419108	332.444684961823
solea_v4.0_unigene2044	29.1347109869233	28.1357643952856	30.2846661498233	35.82731233686	49.9422485153653	27.5397963873699
solea_v4.0_unigene2048	194.742541859961	218.833723074444	208.207079780035	211.192577985701	206.903600992228	255.726680739864
solea_v4.0_unigene419095	44.4687694010935	40.6405485709681	26.4990828810954	35.82731233686	37.456686386524	35.4083096409042
solea_v4.0_unigene419098	41.4019577182595	62.5239208784125	64.3549155683746	50.9124964786958	49.9422485153653	51.1453361479728
solea_v4.0_unigene334202	32.2015226697574	59.3977248344919	30.2846661498233	41.4842563900484	41.0239898519072	60.9809777148906
solea_v4.0_unigene686228	24.5344934626723	37.5143525270475	34.0702494185513	22.6277762127537	26.7547759903743	29.5069247007535
solea_v4.0_unigene334207	23.0010876212553	25.009568351365	28.3918745154594	32.0560163014011	30.3220794557575	23.6055397606028
solea_v4.0_unigene334204	35.2683343525914	40.6405485709681	35.9630410529152	33.9416643191305	26.7547759903743	35.4083096409042
solea_v4.0_unigene34956	213.143411956965	165.688390327793	215.778246317491	131.995361241063	140.908486882638	116.06057048963
solea_v4.0_unigene34953	177.875077604374	190.697958679158	261.205245542226	98.0536969219327	196.201690596078	153.436008443918
solea_v4.0_unigene34951	30.6681168283403	15.6309802196031	43.5342075903711	18.8564801772947	21.4038207922994	17.7041548204521
solea_v4.0_unigene34958	76.6702920708509	62.5239208784125	87.0684151807421	86.7398088155558	103.451800496114	123.929083743165
solea_v4.0_unigene546788	90.470944643604	87.5334892297775	113.567498061838	105.596288992851	76.6970245057396	102.290672295946
solea_v4.0_unigene15975	185.542106811459	87.5334892297775	160.887288920936	162.165729524735	155.177700744171	177.041548204521
solea_v4.0_unigene14449	39.8685518768424	50.01913670273	28.3918745154594	35.82731233686	65.9951141095899	53.1124644613563
solea_v4.0_unigene14448	156.407395824536	200.07654681092	181.70799689894	279.075906623962	194.418038863386	175.074419891138
solea_v4.0_unigene14443	331.215661746076	350.13395691911	308.525036401325	299.818034818986	269.331411636434	265.562322306782
solea_v4.0_unigene14442	317.415009173323	350.13395691911	376.665535238428	280.961554641692	376.350515597931	342.280326528741
solea_v4.0_unigene14441	49.0689869253446	25.009568351365	26.4990828810954	28.2847202659421	26.7547759903743	37.3754379542878
solea_v4.0_unigene14440	242.278122943889	203.202742854841	246.062912467315	209.306929967972	215.821859655686	277.365092187083
solea_v4.0_unigene14447	165.607830873038	268.852859777174	189.279163436396	245.134242304832	210.470904457611	238.022525919412
solea_v4.0_unigene14446	92.004350485021	62.5239208784125	90.85399844947	54.6837925141548	62.4278106442066	59.013849401507
solea_v4.0_unigene14445	148.740366617451	190.697958679158	158.994497286573	145.19489736517	167.663262873012	179.008676517905
solea_v4.0_unigene14444	44.4687694010935	43.7667446148887	54.8909573965548	39.598608372319	62.4278106442066	49.1782078345892
solea_v4.0_unigene47368	59.8028278152637	59.3977248344919	68.1404988371025	41.4842563900484	41.0239898519072	62.9481060282742
solea_v4.0_unigene47369	36.8017401940084	31.2619604392062	24.6062912467315	41.4842563900484	17.8365173269162	37.3754379542878
solea_v4.0_unigene47362	253.011963833808	190.697958679158	223.349412854947	235.706002216184	308.57174975565	241.956782546179
solea_v4.0_unigene47367	125.739278996195	143.805018020349	100.31795662129	101.824992957392	99.8844970307306	59.013849401507
solea_v4.0_unigene98739	15.3340584141702	25.009568351365	15.1423330749117	18.8564801772947	28.5384277230659	29.5069247007535
solea_v4.0_unigene93488	33.7349285111744	59.3977248344919	62.4621239340106	52.7981444964253	58.8605071788234	41.3096945810549
solea_v4.0_unigene93486	306.681168283403	353.260152963031	325.560161110601	392.214787687731	310.355401488342	387.524277736563
solea_v4.0_unigene93484	19.9342759384212	34.3881564831269	32.1774577841873	20.7421281950242	12.4855621288413	11.8027698803014
solea_v4.0_unigene510856	76.6702920708509	65.6501169223331	62.4621239340106	60.3407365673432	42.8076415845988	45.2439512078221
solea_v4.0_unigene510851	32.2015226697574	37.5143525270475	41.6414159560071	13.1995361241063	12.4855621288413	23.6055397606028
solea_v4.0_unigene510858	61.3362336566807	68.7763129662537	54.8909573965548	65.9976806205316	73.1297210403563	64.9152343416577
solea_v4.0_unigene510859	76.6702920708509	75.028705054095	107.889123158746	81.0828647623674	92.7498900999641	116.06057048963
solea_v4.0_unigene281008	62.8696394980977	28.1357643952856	43.5342075903711	41.4842563900484	58.8605071788234	39.3425662676714
solea_v4.0_unigene281009	118.07224978911	128.174037800746	117.353081330565	137.652305294252	146.259442080713	161.304521697453
solea_v4.0_unigene563168	130.339496520446	96.9120773615394	126.817039502385	98.0536969219327	94.5335418326558	108.192057236096
solea_v4.0_unigene69294	29.1347109869233	15.6309802196031	9.46395817181979	30.1703682836716	17.8365173269162	27.5397963873699
solea_v4.0_unigene69293	345.016314318829	362.638741094792	295.275494960778	248.905538340291	308.57174975565	300.970631947686
solea_v4.0_unigene563167	85.870727119353	68.7763129662537	71.9260821058304	56.5694405318842	83.8316314365061	43.2768228944385
solea_v4.0_unigene563160	44.4687694010935	43.7667446148887	66.2477072027386	50.9124964786958	49.9422485153653	33.4411813275207
solea_v4.0_unigene40821	58.2694219738467	50.01913670273	58.6765406652827	56.5694405318842	42.8076415845988	60.9809777148906
solea_v4.0_unigene2437	499.890304301948	587.724856257077	550.802365599912	512.896260822417	454.831191836363	438.669613884536
solea_v4.0_unigene2435	142.606743251783	118.795449668984	138.173789308569	124.452769170145	133.773879951871	100.323543982562
solea_v4.0_unigene2438	78.2036979122679	43.7667446148887	60.5693322996467	65.9976806205316	57.0768554461318	66.8823626550413
solea_v4.0_unigene2439	96.6045680092721	50.01913670273	79.4972486432863	103.710640975121	69.5624175749731	57.0467210881235
solea_v4.0_unigene660597	88.937538802187	112.543057581142	85.1756235463781	84.8541607978264	51.7259002480569	53.1124644613563
solea_v4.0_unigene441549	42.9353635596765	28.1357643952856	30.2846661498233	15.0851841418358	17.8365173269162	33.4411813275207
solea_v4.0_unigene188057	33.7349285111744	43.7667446148887	49.2125824934629	30.1703682836716	37.456686386524	27.5397963873699
solea_v4.0_unigene41527	55.2026102910126	37.5143525270475	52.9981657621909	49.0268484609663	64.2114623768983	51.1453361479728
solea_v4.0_unigene41528	32.2015226697574	15.6309802196031	39.7486243216431	22.6277762127537	32.1057311884491	21.6384114472192
solea_v4.0_unigene15979	53.6692044495956	40.6405485709681	34.0702494185513	47.1412004432369	49.9422485153653	60.9809777148906
solea_v4.0_unigene41184	125.739278996195	121.921645712904	115.460289696201	139.537953311981	142.692138615329	114.093442176247
solea_v4.0_unigene2693	55.2026102910126	40.6405485709681	49.2125824934629	67.8833286382611	65.9951141095899	88.5207741022605
solea_v4.0_unigene2690	228.477470371136	231.338507250126	242.277329198587	307.360626889904	212.254556190303	236.055397606028
solea_v4.0_unigene75327	82.8039154365189	62.5239208784125	102.210748255654	71.65462467372	57.0768554461318	78.6851325353427
solea_v4.0_unigene75326	93.537756326438	68.7763129662537	113.567498061838	81.0828647623674	76.6970245057396	64.9152343416577
solea_v4.0_unigene75324	29.1347109869233	37.5143525270475	54.8909573965548	26.3990722482126	44.5912933172905	37.3754379542878
solea_v4.0_unigene538788	24.5344934626723	21.8833723074444	30.2846661498233	28.2847202659421	30.3220794557575	17.7041548204521
solea_v4.0_unigene41180	56.7360161324296	31.2619604392062	62.4621239340106	43.3699044077779	53.5095519807485	72.783747595192
solea_v4.0_unigene76436	27.6013051455063	25.009568351365	37.8558326872792	5.65694405318842	19.6201690596078	17.7041548204521
solea_v4.0_unigene76437	46.0021752425105	112.543057581142	66.2477072027386	60.3407365673432	60.644158911515	80.6522608487263
solea_v4.0_unigene43385	32.2015226697574	31.2619604392062	24.6062912467315	33.9416643191305	48.1585967826737	35.4083096409042
solea_v4.0_unigene76431	308.21457412482	200.07654681092	380.451118507156	233.820354198455	251.494894309518	263.595193993398
solea_v4.0_unigene463908	58.2694219738467	93.7858813176187	68.1404988371025	60.3407365673432	57.0768554461318	45.2439512078221
solea_v4.0_unigene228947	76.6702920708509	100.03827340546	75.7116653745584	92.3967528687443	83.8316314365061	78.6851325353427
solea_v4.0_unigene20993	46.0021752425105	59.3977248344919	73.8188737401944	50.9124964786958	53.5095519807485	51.1453361479728
solea_v4.0_unigene20996	23.0010876212553	56.2715287905712	41.6414159560071	33.9416643191305	24.9711242576827	31.4740530141371
solea_v4.0_unigene70493	88.937538802187	137.552625932507	121.138664599293	135.766657276522	124.855621288413	94.4221590424113
solea_v4.0_unigene70496	29.1347109869233	28.1357643952856	20.8207079780035	26.3990722482126	23.187472524991	21.6384114472192
solea_v4.0_unigene7893	151.807178300285	175.066978459555	174.136830361484	109.36758502831	133.773879951871	125.896212056548
solea_v4.0_unigene7894	42.9353635596765	31.2619604392062	30.2846661498233	32.0560163014011	41.0239898519072	21.6384114472192
solea_v4.0_unigene53069	249.945152150974	175.066978459555	198.743121608216	214.96387402116	156.961352476862	182.942933144672
solea_v4.0_unigene53066	55.2026102910126	56.2715287905712	51.1053741278269	45.2555524255074	53.5095519807485	51.1453361479728
solea_v4.0_unigene53063	134.939714044698	103.164469449381	138.173789308569	90.5111048510148	140.908486882638	104.257800609329
solea_v4.0_unigene33705	59.8028278152637	37.5143525270475	47.319790859099	15.0851841418358	41.0239898519072	33.4411813275207
solea_v4.0_unigene33703	13.8006525727532	18.7571762635237	47.319790859099	41.4842563900484	58.8605071788234	47.2110795212056
solea_v4.0_unigene33702	2083.89853848573	2188.33723074444	1945.78980012615	1191.72954720503	1553.5606591744	1262.89637719225
solea_v4.0_unigene33708	88.937538802187	68.7763129662537	98.4251649869259	39.598608372319	67.7787658422815	68.8494909684249
solea_v4.0_unigene185348	36.8017401940084	46.8929406588094	51.1053741278269	37.7129603545895	23.187472524991	23.6055397606028
solea_v4.0_unigene185349	49.0689869253446	40.6405485709681	22.7134996123675	54.6837925141548	41.0239898519072	37.3754379542878
solea_v4.0_unigene185340	24.5344934626723	50.01913670273	34.0702494185513	33.9416643191305	23.187472524991	25.5726680739864
solea_v4.0_unigene185341	29.1347109869233	40.6405485709681	41.6414159560071	41.4842563900484	19.6201690596078	23.6055397606028
solea_v4.0_unigene443697	84.3373212779359	84.4072931858569	162.7800805553	118.795825116957	33.8893829211407	23.6055397606028
solea_v4.0_unigene28538	219.277035322633	215.707527030523	168.458455458392	188.564801772947	203.336297526844	182.942933144672
solea_v4.0_unigene28534	55.2026102910126	115.669253625063	77.6044570089223	62.2263845850727	53.5095519807485	55.0795927747399
solea_v4.0_unigene28535	47.5355810839275	62.5239208784125	47.319790859099	37.7129603545895	67.7787658422815	45.2439512078221
solea_v4.0_unigene28531	42.9353635596765	40.6405485709681	56.7837490309188	39.598608372319	64.2114623768983	39.3425662676714
solea_v4.0_unigene28532	79.7371037536849	96.9120773615394	94.6395817181979	64.1120326028021	105.235452228805	80.6522608487263
solea_v4.0_unigene571404	105.805003057774	87.5334892297775	115.460289696201	84.8541607978264	89.1825866345809	118.027698803014
solea_v4.0_unigene500711	111.938626423442	100.03827340546	130.602622771113	77.3115687269085	115.937362624955	82.6193891621098
solea_v4.0_unigene571406	55.2026102910126	28.1357643952856	37.8558326872792	16.9708321595653	28.5384277230659	23.6055397606028
solea_v4.0_unigene500714	207.009788591297	253.221879557571	246.062912467315	203.649985914783	280.033322032584	232.121140979261
solea_v4.0_unigene500715	2175.90288897075	2575.98554019059	2418.98770871714	1953.53134636774	2249.18483492413	1984.83246820402
solea_v4.0_unigene571402	202.409571067046	253.221879557571	191.17195507076	124.452769170145	126.639273021105	123.929083743165
solea_v4.0_unigene500718	33.7349285111744	43.7667446148887	34.0702494185513	32.0560163014011	41.0239898519072	35.4083096409042
solea_v4.0_unigene500719	41.4019577182595	21.8833723074444	35.9630410529152	15.0851841418358	28.5384277230659	21.6384114472192
solea_v4.0_unigene571409	552.026102910126	553.33669977395	405.057409753887	584.550885496137	515.475350747878	438.669613884536
solea_v4.0_unigene537862	30.6681168283403	15.6309802196031	35.9630410529152	22.6277762127537	30.3220794557575	25.5726680739864
solea_v4.0_unigene602107	27.6013051455063	56.2715287905712	28.3918745154594	37.7129603545895	30.3220794557575	49.1782078345892
solea_v4.0_unigene5638	33.7349285111744	21.8833723074444	26.4990828810954	37.7129603545895	26.7547759903743	25.5726680739864
solea_v4.0_unigene5631	400.218924609842	403.279289665761	350.166452357332	458.212468308262	419.15815718253	344.247454842124
solea_v4.0_unigene5630	24.5344934626723	18.7571762635237	26.4990828810954	35.82731233686	28.5384277230659	13.769898193685
solea_v4.0_unigene5633	199.342759384212	156.309802196031	193.064746705124	139.537953311981	174.797869803779	177.041548204521
solea_v4.0_unigene5632	26.0678993040893	28.1357643952856	24.6062912467315	30.1703682836716	24.9711242576827	41.3096945810549
solea_v4.0_unigene5635	21.4676817798382	31.2619604392062	45.426999224735	37.7129603545895	46.3749450499821	59.013849401507
solea_v4.0_unigene5634	81.2705095951019	56.2715287905712	71.9260821058304	79.1972167446379	101.668148763422	200.647087965124
solea_v4.0_unigene5636	115.005438106276	112.543057581142	104.103539890018	111.253233046039	90.9662383672725	106.224928922713
solea_v4.0_unigene325595	56.7360161324296	43.7667446148887	47.319790859099	33.9416643191305	39.2403381192156	33.4411813275207
solea_v4.0_unigene97701	84.3373212779359	106.290665493301	96.5323733525619	69.7689766559906	67.7787658422815	60.9809777148906
solea_v4.0_unigene15611	59.8028278152637	93.7858813176187	73.8188737401944	41.4842563900484	60.644158911515	78.6851325353427
solea_v4.0_unigene15610	64.4030453395147	90.6596852736981	49.2125824934629	73.5402726914495	71.3460693076647	78.6851325353427
solea_v4.0_unigene15615	19.9342759384212	34.3881564831269	34.0702494185513	22.6277762127537	28.5384277230659	19.6712831338357
solea_v4.0_unigene15614	337.349285111744	246.969487469729	321.774577841873	346.959235262223	372.783212132548	316.707658454754
solea_v4.0_unigene15616	33.7349285111744	28.1357643952856	18.9279163436396	54.6837925141548	32.1057311884491	35.4083096409042
solea_v4.0_unigene15619	52.1357986081786	37.5143525270475	49.2125824934629	28.2847202659421	35.6730346538324	21.6384114472192
solea_v4.0_unigene15618	162.541019190204	171.940782415634	136.280997674205	182.907857719759	135.557531684563	123.929083743165
solea_v4.0_unigene46710	102.73819137494	200.07654681092	96.5323733525619	137.652305294252	128.422924753797	163.271650010836
solea_v4.0_unigene46712	58.2694219738467	68.7763129662537	58.6765406652827	47.1412004432369	51.7259002480569	66.8823626550413
solea_v4.0_unigene46713	121.139061471944	78.1549010980156	117.353081330565	79.1972167446379	107.019103961497	84.5865174754934
solea_v4.0_unigene46714	105.805003057774	87.5334892297775	104.103539890018	58.4550885496137	76.6970245057396	90.4879024156441
solea_v4.0_unigene46715	85.870727119353	62.5239208784125	64.3549155683746	82.9685127800969	89.1825866345809	108.192057236096
solea_v4.0_unigene46716	159.47420750737	184.445566591317	202.528704876944	213.078226003431	167.663262873012	204.581344591891
solea_v4.0_unigene46717	272.946239772229	175.066978459555	255.526870639134	141.423601329711	196.201690596078	220.31837109896
solea_v4.0_unigene46718	42.9353635596765	28.1357643952856	37.8558326872792	24.5134242304832	41.0239898519072	37.3754379542878
solea_v4.0_unigene46719	188.608918494293	168.814586371714	138.173789308569	175.365265648841	190.850735398003	169.173034950987
solea_v4.0_unigene41090	99.6713796921061	109.416861537222	117.353081330565	75.425920709179	99.8844970307306	88.5207741022605
solea_v4.0_unigene41091	47.5355810839275	43.7667446148887	37.8558326872792	32.0560163014011	48.1585967826737	59.013849401507
solea_v4.0_unigene41097	50.6023927667616	28.1357643952856	35.9630410529152	50.9124964786958	39.2403381192156	25.5726680739864
solea_v4.0_unigene670466	2576.12181358059	3094.93408348142	2740.76228655901	3256.5141266188	2893.0831104258	3165.10945623416
solea_v4.0_unigene94274	223.877252846885	287.610036040697	270.669203714046	275.304610588503	221.172814853761	247.85816748633
solea_v4.0_unigene584398	32.2015226697574	31.2619604392062	51.1053741278269	41.4842563900484	41.0239898519072	29.5069247007535
solea_v4.0_unigene584399	111.938626423442	96.9120773615394	92.746790083834	98.0536969219327	80.2643279711228	112.126313862863
solea_v4.0_unigene457719	9.2004350485021	18.7571762635237	22.7134996123675	33.9416643191305	35.6730346538324	31.4740530141371
solea_v4.0_unigene457718	39.8685518768424	43.7667446148887	15.1423330749117	84.8541607978264	44.5912933172905	49.1782078345892
solea_v4.0_unigene457716	21.4676817798382	40.6405485709681	26.4990828810954	73.5402726914495	35.6730346538324	39.3425662676714
solea_v4.0_unigene457715	38.3351460354254	37.5143525270475	26.4990828810954	49.0268484609663	48.1585967826737	29.5069247007535
solea_v4.0_unigene457713	36.8017401940084	37.5143525270475	28.3918745154594	24.5134242304832	26.7547759903743	25.5726680739864
solea_v4.0_unigene584396	50.6023927667616	31.2619604392062	30.2846661498233	47.1412004432369	49.9422485153653	59.013849401507
solea_v4.0_unigene457710	76.6702920708509	81.2810971419362	70.0332904714665	58.4550885496137	74.913372773048	84.5865174754934
solea_v4.0_unigene510220	58.2694219738467	34.3881564831269	49.2125824934629	41.4842563900484	44.5912933172905	43.2768228944385
solea_v4.0_unigene461220	33.7349285111744	28.1357643952856	28.3918745154594	35.82731233686	33.8893829211407	29.5069247007535
solea_v4.0_unigene461221	21.4676817798382	18.7571762635237	11.3567498061838	50.9124964786958	57.0768554461318	39.3425662676714
solea_v4.0_unigene52946	29.1347109869233	37.5143525270475	22.7134996123675	22.6277762127537	21.4038207922994	23.6055397606028
solea_v4.0_unigene23144	110.405220582025	96.9120773615394	109.78191479311	122.567121152416	99.8844970307306	66.8823626550413
solea_v4.0_unigene23146	444.687694010935	450.17223032457	365.308785432244	463.869412361451	431.643719311372	582.269980761536
solea_v4.0_unigene66137	1068.78387146766	1203.58547690944	1071.32006505	1054.07724191078	931.066204465025	851.766559695085
solea_v4.0_unigene23140	72.0700745465998	59.3977248344919	54.8909573965548	37.7129603545895	51.7259002480569	60.9809777148906
solea_v4.0_unigene43633	260.678993040893	240.717095381888	242.277329198587	228.163410145266	301.437142824883	236.055397606028
solea_v4.0_unigene43635	26.0678993040893	18.7571762635237	41.6414159560071	18.8564801772947	17.8365173269162	27.5397963873699
solea_v4.0_unigene67347	211.610006115548	215.707527030523	200.63591324258	158.394433489276	203.336297526844	190.811446398206
solea_v4.0_unigene442473	96.6045680092721	62.5239208784125	54.8909573965548	26.3990722482126	48.1585967826737	57.0467210881235
solea_v4.0_unigene442474	111.938626423442	53.1453327466506	62.4621239340106	35.82731233686	58.8605071788234	74.7508759085756
solea_v4.0_unigene97702	76.6702920708509	84.4072931858569	77.6044570089223	81.0828647623674	67.7787658422815	70.8166192818084
solea_v4.0_unigene92893	24.5344934626723	6.25239208784125	7.57116653745584	60.3407365673432	42.8076415845988	39.3425662676714
solea_v4.0_unigene20608	148.740366617451	165.688390327793	128.709831136749	190.450449790677	305.004446290267	332.444684961823
solea_v4.0_unigene20609	29.1347109869233	50.01913670273	47.319790859099	56.5694405318842	51.7259002480569	25.5726680739864
solea_v4.0_unigene20602	33.7349285111744	25.009568351365	60.5693322996467	24.5134242304832	23.187472524991	27.5397963873699
solea_v4.0_unigene20603	39.8685518768424	65.6501169223331	43.5342075903711	41.4842563900484	30.3220794557575	29.5069247007535
solea_v4.0_unigene20600	39.8685518768424	28.1357643952856	47.319790859099	30.1703682836716	17.8365173269162	37.3754379542878
solea_v4.0_unigene20601	58.2694219738467	71.9025090101744	68.1404988371025	96.1680489042032	58.8605071788234	72.783747595192
solea_v4.0_unigene20606	116.538843947693	140.678821976428	119.245872964929	190.450449790677	165.87961114032	180.975804831288
solea_v4.0_unigene20607	53.6692044495956	34.3881564831269	71.9260821058304	20.7421281950242	32.1057311884491	37.3754379542878
solea_v4.0_unigene20604	322.015226697574	328.250584611666	353.95203562606	169.708321595653	278.249670299892	218.351242785576
solea_v4.0_unigene456633	153.340584141702	106.290665493301	87.0684151807421	150.851841418358	114.153710892264	159.337393384069
solea_v4.0_unigene595818	41.4019577182595	56.2715287905712	39.7486243216431	39.598608372319	46.3749450499821	39.3425662676714
solea_v4.0_unigene15925	62.8696394980977	25.009568351365	30.2846661498233	49.0268484609663	41.0239898519072	49.1782078345892
solea_v4.0_unigene595812	18.4008700970042	3.12619604392062	11.3567498061838	32.0560163014011	23.187472524991	39.3425662676714
solea_v4.0_unigene584844	26.0678993040893	28.1357643952856	56.7837490309188	20.7421281950242	21.4038207922994	21.6384114472192
solea_v4.0_unigene584846	30.6681168283403	28.1357643952856	32.1774577841873	37.7129603545895	17.8365173269162	19.6712831338357
solea_v4.0_unigene690828	286.746892344982	353.260152963031	198.743121608216	563.808757301113	461.965798767129	670.790754863797
solea_v4.0_unigene102288	35.2683343525914	25.009568351365	43.5342075903711	37.7129603545895	21.4038207922994	29.5069247007535
solea_v4.0_unigene102285	35.2683343525914	15.6309802196031	68.1404988371025	30.1703682836716	32.1057311884491	47.2110795212056
solea_v4.0_unigene102286	24.5344934626723	34.3881564831269	62.4621239340106	47.1412004432369	33.8893829211407	45.2439512078221
solea_v4.0_unigene102282	58.2694219738467	65.6501169223331	73.8188737401944	37.7129603545895	41.0239898519072	47.2110795212056
solea_v4.0_unigene509481	19.9342759384212	25.009568351365	28.3918745154594	77.3115687269085	51.7259002480569	76.7180042219591
solea_v4.0_unigene509489	50.6023927667616	18.7571762635237	45.426999224735	113.138881063768	39.2403381192156	43.2768228944385
solea_v4.0_unigene330489	190.14232433571	143.805018020349	141.959372577297	164.051377542464	185.499780199928	118.027698803014
solea_v4.0_unigene442120	24.5344934626723	25.009568351365	20.8207079780035	26.3990722482126	30.3220794557575	27.5397963873699
solea_v4.0_unigene548558	15.3340584141702	37.5143525270475	28.3918745154594	16.9708321595653	19.6201690596078	19.6712831338357
solea_v4.0_unigene60480	82.8039154365189	134.426429888587	75.7116653745584	92.3967528687443	105.235452228805	86.553645788877
solea_v4.0_unigene548550	24.5344934626723	28.1357643952856	28.3918745154594	32.0560163014011	17.8365173269162	43.2768228944385
solea_v4.0_unigene281174	26.0678993040893	12.5047841756825	15.1423330749117	28.2847202659421	30.3220794557575	37.3754379542878
solea_v4.0_unigene5823	38.3351460354254	40.6405485709681	39.7486243216431	45.2555524255074	60.644158911515	39.3425662676714
solea_v4.0_unigene465256	36.8017401940084	53.1453327466506	41.6414159560071	45.2555524255074	57.0768554461318	43.2768228944385
solea_v4.0_unigene100462	15.3340584141702	12.5047841756825	13.2495414405477	35.82731233686	32.1057311884491	19.6712831338357
solea_v4.0_unigene100463	50.6023927667616	59.3977248344919	54.8909573965548	45.2555524255074	39.2403381192156	45.2439512078221
solea_v4.0_unigene100461	24.5344934626723	18.7571762635237	15.1423330749117	35.82731233686	12.4855621288413	33.4411813275207
solea_v4.0_unigene281843	62.8696394980977	65.6501169223331	39.7486243216431	37.7129603545895	39.2403381192156	51.1453361479728
solea_v4.0_unigene281846	407.885953816927	112.543057581142	100.31795662129	803.286055552756	367.432256934473	336.37894158859
solea_v4.0_unigene281847	406.35254797551	112.543057581142	132.495414405477	718.43189475493	346.028436142174	304.904888574453
solea_v4.0_unigene15922	58.2694219738467	68.7763129662537	77.6044570089223	92.3967528687443	96.3171935653474	104.257800609329
[truncated: 70,187 more rows]
